# Supplementary material for: Goal-related feedback guides motor exploration and redundancy resolution in human motor skill acquisition
Source: PLoS Comput Biol. 2019 Mar 5;15(3):e1006676. doi: 10.1371/journal.pcbi.1006676 (PMC6420027; doi:10.1371/journal.pcbi.1006676)
Supplement: S1 Dataset — The 220 .json files contain the data (20 for the participants, 200 for simulation runs), the text file legend_json.txt explains the data format. (ZIP) [file pcbi.1006676.s001.zip]

Archive with 443 entries (442 files):
- S_H1_015.json
- __MACOSX/
- __MACOSX/._S_H1_015.json
- P_18.json
- __MACOSX/._P_18.json
- S_H1_042.json
- __MACOSX/._S_H1_042.json
- S_H1_054.json
- __MACOSX/._S_H1_054.json
- S_H1_003.json
- __MACOSX/._S_H1_003.json
- S_H2_071.json
- __MACOSX/._S_H2_071.json
- S_H1_097.json
- __MACOSX/._S_H1_097.json
- S_H1_078.json
- __MACOSX/._S_H1_078.json
- S_H2_026.json
- __MACOSX/._S_H2_026.json
- S_H2_030.json
- __MACOSX/._S_H2_030.json
- S_H1_039.json
- __MACOSX/._S_H1_039.json
- S_H1_081.json
- __MACOSX/._S_H1_081.json
- S_H2_067.json
- __MACOSX/._S_H2_067.json
- S_H2_088.json
- __MACOSX/._S_H2_088.json
- S_H1_019.json
- __MACOSX/._S_H1_019.json
- S_H2_010.json
- __MACOSX/._S_H2_010.json
- S_H2_047.json
- __MACOSX/._S_H2_047.json
- P_14.json
- __MACOSX/._P_14.json
- S_H1_058.json
- __MACOSX/._S_H1_058.json
- S_H2_051.json
- __MACOSX/._S_H2_051.json
- P_02.json
- __MACOSX/._P_02.json
- S_H2_006.json
- __MACOSX/._S_H2_006.json
- S_H2_092.json
- __MACOSX/._S_H2_092.json
- S_H1_074.json
- __MACOSX/._S_H1_074.json
- S_H1_023.json
- __MACOSX/._S_H1_023.json
- S_H1_035.json
- __MACOSX/._S_H1_035.json
- S_H1_062.json
- __MACOSX/._S_H1_062.json
- S_H2_084.json
- __MACOSX/._S_H2_084.json
- S_H1_063.json
- __MACOSX/._S_H1_063.json
- S_H2_085.json
- __MACOSX/._S_H2_085.json
- S_H1_034.json
- __MACOSX/._S_H1_034.json
- S_H1_022.json
- __MACOSX/._S_H1_022.json
- S_H2_093.json
- __MACOSX/._S_H2_093.json
- S_H1_075.json
- __MACOSX/._S_H1_075.json
- S_H2_007.json
- __MACOSX/._S_H2_007.json
- P_03.json
- __MACOSX/._P_03.json
- S_H1_059.json
- __MACOSX/._S_H1_059.json
- S_H2_050.json
- __MACOSX/._S_H2_050.json
- P_15.json
- __MACOSX/._P_15.json
- S_H2_046.json
- __MACOSX/._S_H2_046.json
- S_H1_018.json
- __MACOSX/._S_H1_018.json
- S_H2_011.json
- __MACOSX/._S_H2_011.json
- S_H1_080.json
- __MACOSX/._S_H1_080.json
- S_H2_066.json
- __MACOSX/._S_H2_066.json
- S_H2_089.json
- __MACOSX/._S_H2_089.json
- S_H2_031.json
- __MACOSX/._S_H2_031.json
- S_H1_038.json
- __MACOSX/._S_H1_038.json
- S_H2_027.json
- __MACOSX/._S_H2_027.json
- S_H2_070.json
- __MACOSX/._S_H2_070.json
- S_H1_096.json
- __MACOSX/._S_H1_096.json
- S_H1_079.json
- __MACOSX/._S_H1_079.json
- S_H1_002.json
- __MACOSX/._S_H1_002.json
- S_H1_055.json
- __MACOSX/._S_H1_055.json
- S_H1_043.json
- __MACOSX/._S_H1_043.json
- P_19.json
- __MACOSX/._P_19.json
- S_H1_014.json
- __MACOSX/._S_H1_014.json
- S_H2_016.json
- __MACOSX/._S_H2_016.json
- S_H1_048.json
- __MACOSX/._S_H1_048.json
- S_H2_041.json
- __MACOSX/._S_H2_041.json
- P_12.json
- __MACOSX/._P_12.json
- S_H2_057.json
- __MACOSX/._S_H2_057.json
- P_04.json
- __MACOSX/._P_04.json
- S_H1_009.json
- __MACOSX/._S_H1_009.json
- S_H2_094.json
- __MACOSX/._S_H2_094.json
- S_H1_072.json
- __MACOSX/._S_H1_072.json
- S_H1_025.json
- __MACOSX/._S_H1_025.json
- S_H1_033.json
- __MACOSX/._S_H1_033.json
- S_H1_064.json
- __MACOSX/._S_H1_064.json
- S_H2_082.json
- __MACOSX/._S_H2_082.json
- S_H1_013.json
- __MACOSX/._S_H1_013.json
- S_H1_044.json
- __MACOSX/._S_H1_044.json
- P_08.json
- __MACOSX/._P_08.json
- S_H1_052.json
- __MACOSX/._S_H1_052.json
- S_H1_005.json
- __MACOSX/._S_H1_005.json
- S_H2_077.json
- __MACOSX/._S_H2_077.json
- S_H1_091.json
- __MACOSX/._S_H1_091.json
- S_H2_098.json
- __MACOSX/._S_H2_098.json
- S_H2_020.json
- __MACOSX/._S_H2_020.json
- S_H1_029.json
- __MACOSX/._S_H1_029.json
- S_H2_036.json
- __MACOSX/._S_H2_036.json
- S_H1_087.json
- __MACOSX/._S_H1_087.json
- S_H2_061.json
- __MACOSX/._S_H2_061.json
- S_H1_068.json
- __MACOSX/._S_H1_068.json
- S_H1_086.json
- __MACOSX/._S_H1_086.json
- S_H2_060.json
- __MACOSX/._S_H2_060.json
- S_H1_069.json
- __MACOSX/._S_H1_069.json
- S_H2_037.json
- __MACOSX/._S_H2_037.json
- S_H2_021.json
- __MACOSX/._S_H2_021.json
- S_H1_028.json
- __MACOSX/._S_H1_028.json
- S_H2_076.json
- __MACOSX/._S_H2_076.json
- S_H1_090.json
- __MACOSX/._S_H1_090.json
- S_H2_099.json
- __MACOSX/._S_H2_099.json
- S_H1_004.json
- __MACOSX/._S_H1_004.json
- S_H1_053.json
- __MACOSX/._S_H1_053.json
- P_09.json
- __MACOSX/._P_09.json
- S_H1_045.json
- __MACOSX/._S_H1_045.json
- S_H1_100.json
- __MACOSX/._S_H1_100.json
- S_H1_012.json
- __MACOSX/._S_H1_012.json
- S_H1_065.json
- __MACOSX/._S_H1_065.json
- S_H2_083.json
- __MACOSX/._S_H2_083.json
- S_H1_032.json
- __MACOSX/._S_H1_032.json
- S_H1_024.json
- __MACOSX/._S_H1_024.json
- S_H2_095.json
- __MACOSX/._S_H2_095.json
- S_H1_073.json
- __MACOSX/._S_H1_073.json
- S_H1_008.json
- __MACOSX/._S_H1_008.json
- S_H2_001.json
- __MACOSX/._S_H2_001.json
- P_05.json
- __MACOSX/._P_05.json
- S_H2_056.json
- __MACOSX/._S_H2_056.json
- P_13.json
- __MACOSX/._P_13.json
- S_H1_049.json
- __MACOSX/._S_H1_049.json
- S_H2_040.json
- __MACOSX/._S_H2_040.json
- S_H2_017.json
- __MACOSX/._S_H2_017.json
- S_H1_066.json
- __MACOSX/._S_H1_066.json
- S_H2_080.json
- __MACOSX/._S_H2_080.json
- S_H1_089.json
- __MACOSX/._S_H1_089.json
- S_H1_031.json
- __MACOSX/._S_H1_031.json
- S_H2_038.json
- __MACOSX/._S_H2_038.json
- S_H1_027.json
- __MACOSX/._S_H1_027.json
- S_H2_096.json
- __MACOSX/._S_H2_096.json
- S_H1_070.json
- __MACOSX/._S_H1_070.json
- S_H2_079.json
- __MACOSX/._S_H2_079.json
- S_H2_002.json
- __MACOSX/._S_H2_002.json
- P_06.json
- __MACOSX/._P_06.json
- S_H2_055.json
- __MACOSX/._S_H2_055.json
- P_10.json
- __MACOSX/._P_10.json
- S_H2_043.json
- __MACOSX/._S_H2_043.json
- S_H2_014.json
- __MACOSX/._S_H2_014.json
- S_H1_085.json
- __MACOSX/._S_H1_085.json
- S_H2_063.json
- __MACOSX/._S_H2_063.json
- S_H2_034.json
- __MACOSX/._S_H2_034.json
- S_H2_022.json
- __MACOSX/._S_H2_022.json
- S_H2_075.json
- __MACOSX/._S_H2_075.json
- S_H1_093.json
- __MACOSX/._S_H1_093.json
- S_H1_007.json
- __MACOSX/._S_H1_007.json
- S_H2_059.json
- __MACOSX/._S_H2_059.json
- S_H1_050.json
- __MACOSX/._S_H1_050.json
- S_H1_046.json
- __MACOSX/._S_H1_046.json
- S_H2_018.json
- __MACOSX/._S_H2_018.json
- S_H1_011.json
- __MACOSX/._S_H1_011.json
- S_H2_019.json
- __MACOSX/._S_H2_019.json
- S_H1_010.json
- __MACOSX/._S_H1_010.json
- S_H1_047.json
- __MACOSX/._S_H1_047.json
- S_H2_058.json
- __MACOSX/._S_H2_058.json
- S_H1_051.json
- __MACOSX/._S_H1_051.json
- S_H1_006.json
- __MACOSX/._S_H1_006.json
- S_H2_074.json
- __MACOSX/._S_H2_074.json
- S_H1_092.json
- __MACOSX/._S_H1_092.json
- S_H2_023.json
- __MACOSX/._S_H2_023.json
- S_H2_035.json
- __MACOSX/._S_H2_035.json
- S_H1_084.json
[truncated: 143 more entries]
