# Supplementary material for: Goal-related feedback guides motor exploration and redundancy resolution in human motor skill acquisition
Source: PLoS Comput Biol. 2019 Mar 5;15(3):e1006676. doi: 10.1371/journal.pcbi.1006676 (PMC6420027; doi:10.1371/journal.pcbi.1006676)
Supplement: S1 Dataset — The 220 .json files contain the data (20 for the participants, 200 for simulation runs), the text file legend_json.txt explains the data format. (ZIP) [file pcbi.1006676.s001.zip › S_H1_015.json]

{"data": {"data": [{"phases": [{"phase": "test", "blocks": [[{"trials": [[{"q1": 1.810588666, "distance": 0.3916587024, "q3": 2.18578977, "q2": 1.392118048, "tx": 0.175, "ty": 0.3031, "targetID": 9, "y": 0.3450176787, "x": -0.2144091003}], [{"q1": 1.906942379, "distance": 0.06299256683, "q3": 2.230396083, "q2": 1.427450164, "tx": -0.175, "ty": 0.3031, "targetID": 7, "y": 0.3280162251, "x": -0.2328553818}], [{"q1": 2.02739219, "distance": 0.2484577161, "q3": 2.737907667, "q2": 1.732101992, "tx": 0.0, "ty": 0.55, "targetID": 5, "y": 0.4111398008, "x": -0.2060317494}], [{"q1": 1.994265449, "distance": 0.6044766652, "q3": 2.907853531, "q2": 1.826873972, "tx": 0.375, "ty": 0.6495, "targetID": 3, "y": 0.4570357756, "x": -0.1980179414}], [{"q1": 2.250871051, "distance": 0.2260481371, "q3": 3.124393507, "q2": 1.976680981, "tx": -0.375, "ty": 0.6495, "targetID": 1, "y": 0.4258062194, "x": -0.3424599815}], [{"q1": 1.752833292, "distance": 0.359169738, "q3": 1.876874044, "q2": 1.208179473, "tx": 0.0, "ty": 0.15, "targetID": 8, "y": 0.3580918678, "x": -0.2927467766}], [{"q1": 2.301953838, "distance": 0.7213943642, "q3": 3.598946168, "q2": 2.256027762, "tx": 0.0, "ty": 0.95, "targetID": 2, "y": 0.4018518395, "x": -0.4689812606}], [{"q1": 2.342242828, "distance": 0.153962556, "q3": 3.095171751, "q2": 1.969054707, "tx": -0.4763, "ty": 0.275, "targetID": 4, "y": 0.3899970892, "x": -0.3739274541}], [{"q1": 1.709809446, "distance": 0.6913079181, "q3": 2.089757158, "q2": 1.326744558, "tx": 0.4763, "ty": 0.275, "targetID": 6, "y": 0.3622857061, "x": -0.2094753591}]], "block": 1}], [{"trials": [[{"q1": 1.700933464, "distance": 0.3593450796, "q3": 2.162838094, "q2": 1.394877851, "tx": 0.175, "ty": 0.3031, "targetID": 9, "y": 0.3633899959, "x": -0.1792513269}], [{"q1": 1.787269444, "distance": 0.05483204673, "q3": 2.185840608, "q2": 1.400604335, "tx": -0.175, "ty": 0.3031, "targetID": 7, "y": 0.3491887861, "x": -0.2047048336}], [{"q1": 2.028964096, "distance": 0.2374367851, "q3": 2.976760299, "q2": 1.835068074, "tx": 0.0, "ty": 0.55, "targetID": 5, "y": 0.463562056, "x": -0.2211440905}], [{"q1": 2.056566739, "distance": 0.6744212142, "q3": 3.283014082, "q2": 2.009880385, "tx": 0.375, "ty": 0.6495, "targetID": 3, "y": 0.5036700082, "x": -0.2834660869}], [{"q1": 2.308220422, "distance": 0.237854801, "q3": 3.400868355, "q2": 2.096503412, "tx": -0.375, "ty": 0.6495, "targetID": 1, "y": 0.4174135539, "x": -0.4270652274}], [{"q1": 1.564091688, "distance": 0.3987191767, "q3": 1.67198645, "q2": 1.123569603, "tx": 0.0, "ty": 0.15, "targetID": 8, "y": 0.4375040469, "x": -0.2762578594}], [{"q1": 2.493844579, "distance": 1.000468681, "q3": 4.281545915, "q2": 2.546573313, "tx": 0.0, "ty": 0.95, "targetID": 2, "y": 0.1419553085, "x": -0.5899164002}], [{"q1": 2.358761694, "distance": 0.1386498287, "q3": 3.194545571, "q2": 2.014297685, "tx": -0.4763, "ty": 0.275, "targetID": 4, "y": 0.3915755636, "x": -0.4012406037}], [{"q1": 1.597540927, "distance": 0.6565252289, "q3": 2.056462749, "q2": 1.343146607, "tx": 0.4763, "ty": 0.275, "targetID": 6, "y": 0.3787645193, "x": -0.1719733225}]], "block": 2}], [{"trials": [[{"q1": 1.767797203, "distance": 0.3450292585, "q3": 2.286612921, "q2": 1.488863087, "tx": 0.175, "ty": 0.3031, "targetID": 9, "y": 0.3618286054, "x": -0.1649943237}], [{"q1": 1.750576474, "distance": 0.05626916537, "q3": 2.071476978, "q2": 1.395540463, "tx": -0.175, "ty": 0.3031, "targetID": 7, "y": 0.3432257616, "x": -0.2144479687}], [{"q1": 2.124246043, "distance": 0.3188885156, "q3": 3.25601254, "q2": 2.001938065, "tx": 0.0, "ty": 0.55, "targetID": 5, "y": 0.4808792541, "x": -0.3113072564}], [{"q1": 2.293162004, "distance": 0.9472991485, "q3": 3.92414817, "q2": 2.329160689, "tx": 0.375, "ty": 0.6495, "targetID": 3, "y": 0.3617193373, "x": -0.5275286516}], [{"q1": 2.261128154, "distance": 0.2230429582, "q3": 3.492078391, "q2": 2.163307618, "tx": -0.375, "ty": 0.6495, "targetID": 1, "y": 0.432893237, "x": -0.4281946563}], [{"q1": 1.530690457, "distance": 0.4380777072, "q3": 1.508924989, "q2": 1.094055945, "tx": 0.0, "ty": 0.15, "targetID": 8, "y": 0.4723773346, "x": -0.2966225407}], [{"q1": 2.717807235, "distance": 1.144577294, "q3": 5.003105307, "q2": 2.909822125, "tx": 0.0, "ty": 0.95, "targetID": 2, "y": -0.1211830627, "x": -0.4032666962}], [{"q1": 2.365048376, "distance": 0.1320161632, "q3": 3.238656761, "q2": 2.037804539, "tx": -0.4763, "ty": 0.275, "targetID": 4, "y": 0.391083644, "x": -0.4134282658}], [{"q1": 1.743186201, "distance": 0.6277879243, "q3": 2.351523408, "q2": 1.506543307, "tx": 0.4763, "ty": 0.275, "targetID": 6, "y": 0.3757480491, "x": -0.1433511184}]], "block": 3}], [{"trials": [[{"q1": 1.760872074, "distance": 0.3541002248, "q3": 2.240310206, "q2": 1.460691296, "tx": 0.175, "ty": 0.3031, "targetID": 9, "y": 0.3574112008, "x": -0.1749103638}], [{"q1": 1.741941344, "distance": 0.06234855141, "q3": 2.026500453, "q2": 1.380737714, "tx": -0.175, "ty": 0.3031, "targetID": 7, "y": 0.3423443684, "x": -0.2234481311}], [{"q1": 2.156428595, "distance": 0.3742686332, "q3": 3.43936603, "q2": 2.092422096, "tx": 0.0, "ty": 0.55, "targetID": 5, "y": 0.4790082092, "x": -0.3674740473}], [{"q1": 2.342283652, "distance": 1.019378984, "q3": 4.193983357, "q2": 2.448415584, "tx": 0.375, "ty": 0.6495, "targetID": 3, "y": 0.2658263195, "x": -0.5694194086}], [{"q1": 2.172573515, "distance": 0.1811013397, "q3": 3.545215768, "q2": 2.1512294, "tx": -0.375, "ty": 0.6495, "targetID": 1, "y": 0.4701312408, "x": -0.3999908671}], [{"q1": 1.498764881, "distance": 0.5016266975, "q3": 1.324070099, "q2": 1.004425664, "tx": 0.0, "ty": 0.15, "targetID": 8, "y": 0.5401864111, "x": -0.3152521343}], [{"q1": 2.814098659, "distance": 1.045347488, "q3": 5.554663342, "q2": 3.180419812, "tx": 0.0, "ty": 0.95, "targetID": 2, "y": -0.07852509098, "x": -0.1867819808}], [{"q1": 2.335702428, "distance": 0.1372848681, "q3": 3.378105646, "q2": 2.096383933, "tx": -0.4763, "ty": 0.275, "targetID": 4, "y": 0.4053617257, "x": -0.4332540305}], [{"q1": 1.732554141, "distance": 0.6433508773, "q3": 2.275248023, "q2": 1.452836413, "tx": 0.4763, "ty": 0.275, "targetID": 6, "y": 0.3680705609, "x": -0.1602832404}]], "block": 4}], [{"trials": [[{"q1": 1.78734987, "distance": 0.3387136402, "q3": 2.345867445, "q2": 1.524181277, "tx": 0.175, "ty": 0.3031, "targetID": 9, "y": 0.3673112901, "x": -0.1575715566}], [{"q1": 1.713736171, "distance": 0.08532053327, "q3": 1.934903816, "q2": 1.317981336, "tx": -0.175, "ty": 0.3031, "targetID": 7, "y": 0.351295265, "x": -0.2454046152}], [{"q1": 2.134557438, "distance": 0.3963967239, "q3": 3.591264928, "q2": 2.120215236, "tx": 0.0, "ty": 0.55, "targetID": 5, "y": 0.4880317583, "x": -0.3915230513}], [{"q1": 2.369782897, "distance": 1.06541879, "q3": 4.609022591, "q2": 2.619708337, "tx": 0.375, "ty": 0.6495, "targetID": 3, "y": 0.1282773771, "x": -0.554216969}], [{"q1": 2.02165903, "distance": 0.1775633493, "q3": 3.26730977, "q2": 1.945223971, "tx": -0.375, "ty": 0.6495, "targetID": 1, "y": 0.5128720149, "x": -0.2615912848}], [{"q1": 1.511421049, "distance": 0.5246625928, "q3": 1.245375404, "q2": 0.9896018313, "tx": 0.0, "ty": 0.15, "targetID": 8, "y": 0.5555670793, "x": -0.3328455805}], [{"q1": 2.757715732, "distance": 0.9423532177, "q3": 5.937214371, "q2": 3.250856276, "tx": 0.0, "ty": 0.95, "targetID": 2, "y": 0.01413072472, "x": -0.1103552741}], [{"q1": 2.327277494, "distance": 0.1353691462, "q3": 3.459259432, "q2": 2.121441848, "tx": -0.4763, "ty": 0.275, "targetID": 4, "y": 0.4074386911, "x": -0.4482857387}], [{"q1": 1.808021023, "distance": 0.6207071905, "q3": 2.529925415, "q2": 1.620103928, "tx": 0.4763, "ty": 0.275, "targetID": 6, "y": 0.3991322014, "x": -0.1318682439}]], "block": 5}], [{"trials": [[{"q1": 1.78497791, "distance": 0.3409811715, "q3": 2.326147929, "q2": 1.517914429, "tx": 0.175, "ty": 0.3031, "targetID": 9, "y": 0.3643893864, "x": -0.1604277425}], [{"q1": 1.700252584, "distance": 0.0921412143, "q3": 1.888128968, "q2": 1.311552575, "tx": -0.175, "ty": 0.3031, "targetID": 7, "y": 0.3534633986, "x": -0.2521591307}], [{"q1": 2.13540859, "distance": 0.4188461, "q3": 3.680301479, "q2": 2.176094112, "tx": 0.0, "ty": 0.55, "targetID": 5, "y": 0.480343325, "x": -0.4130133207}], [{"q1": 2.385658432, "distance": 1.06651077, "q3": 4.773757579, "q2": 2.699722917, "tx": 0.375, "ty": 0.6495, "targetID": 3, "y": 0.07306663165, "x": -0.52231254}], [{"q1": 2.015178928, "distance": 0.1637904913, "q3": 3.338043581, "q2": 2.001866909, "tx": -0.375, "ty": 0.6495, "targetID": 1, "y": 0.5213947641, "x": -0.2729393633}], [{"q1": 1.498410695, "distance": 0.5593735034, "q3": 1.13837567, "q2": 0.945582897, "tx": 0.0, "ty": 0.15, "targetID": 8, "y": 0.597100659, "x": -0.3361543053}], [{"q1": 2.067656221, "distance": 0.6796057471, "q3": 4.069235325, "q2": 2.345932792, "tx": 0.0, "ty": 0.95, "targetID": 2, "y": 0.4504251516, "x": -0.4607482419}], [{"q1": 2.302016106, "distance": 0.1409445739, "q3": 3.540381112, "q2": 2.153560236, "tx": -0.4763, "ty": 0.275, "targetID": 4, "y": 0.4145133496, "x": -0.456265076}], [{"q1": 1.813609032, "distance": 0.6251353804, "q3": 2.516378364, "q2": 1.605453608, "tx": 0.4763, "ty": 0.275, "targetID": 6, "y": 0.3955582623, "x": -0.1371003172}]], "block": 6}], [{"trials": [[{"q1": 1.704439966, "distance": 0.3362890408, "q3": 2.207046681, "q2": 1.481922316, "tx": 0.175, "ty": 0.3031, "targetID": 9, "y": 0.360216368, "x": -0.1564031374}], [{"q1": 1.685153008, "distance": 0.09385497893, "q3": 1.852496448, "q2": 1.318397925, "tx": -0.175, "ty": 0.3031, "targetID": 7, "y": 0.3546862125, "x": -0.2534067583}], [{"q1": 2.064627234, "distance": 0.3742660329, "q3": 3.650857467, "q2": 2.192367713, "tx": 0.0, "ty": 0.55, "targetID": 5, "y": 0.5068917487, "x": -0.3717751229}], [{"q1": 2.236317946, "distance": 1.009003031, "q3": 4.672957507, "q2": 2.681819996, "tx": 0.375, "ty": 0.6495, "targetID": 3, "y": 0.1751236379, "x": -0.5155358972}], [{"q1": 2.00361484, "distance": 0.1592414385, "q3": 3.367919927, "q2": 2.019536145, "tx": -0.375, "ty": 0.6495, "targetID": 1, "y": 0.526963725, "x": -0.2733009486}], [{"q1": 1.464280282, "distance": 0.588546396, "q3": 1.031890988, "q2": 0.9122470041, "tx": 0.0, "ty": 0.15, "targetID": 8, "y": 0.6433884117, "x": -0.3208656034}], [{"q1": 2.004731578, "distance": 0.5904066222, "q3": 3.893124826, "q2": 2.253352812, "tx": 0.0, "ty": 0.95, "targetID": 2, "y": 0.511981807, "x": -0.3958788226}], [{"q1": 2.278707905, "distance": 0.1436303207, "q3": 3.625571942, "q2": 2.188216433, "tx": -0.4763, "ty": 0.275, "targetID": 4, "y": 0.4182215667, "x": -0.4654717103}], [{"q1": 1.680021222, "distance": 0.605501018, "q3": 2.31996328, "q2": 1.528983699, "tx": 0.4763, "ty": 0.275, "targetID": 6, "y": 0.3775045969, "x": -0.1204615021}]], "block": 7}], [{"trials": [[{"q1": 1.287248316, "distance": 0.3118299513, "q3": 1.833726218, "q2": 1.26563556, "tx": 0.175, "ty": 0.3031, "targetID": 9, "y": 0.4398122098, "x": -0.1052636084}], [{"q1": 1.591383169, "distance": 0.1247570713, "q3": 1.718054513, "q2": 1.250332833, "tx": -0.175, "ty": 0.3031, "targetID": 7, "y": 0.3939642986, "x": -0.2604868766}], [{"q1": 1.663491864, "distance": 0.05106213638, "q3": 3.142715975, "q2": 1.919099015, "tx": 0.0, "ty": 0.55, "targetID": 5, "y": 0.5478672696, "x": -0.05101757769}], [{"q1": 1.391831262, "distance": 0.3867093508, "q3": 3.834296091, "q2": 2.203664094, "tx": 0.375, "ty": 0.6495, "targetID": 3, "y": 0.6476172355, "x": -0.01170476753}], [{"q1": 1.999016875, "distance": 0.1516278034, "q3": 3.4097555, "q2": 2.03676313, "tx": -0.375, "ty": 0.6495, "targetID": 1, "y": 0.5313970479, "x": -0.2799069746}], [{"q1": 1.792838287, "distance": 0.3494718986, "q3": 2.894007083, "q2": 1.788254343, "tx": 0.0, "ty": 0.15, "targetID": 8, "y": 0.4836789741, "x": -0.1038698713}], [{"q1": 1.946586405, "distance": 0.6787714359, "q3": 4.34552898, "q2": 2.456067312, "tx": 0.0, "ty": 0.95, "targetID": 2, "y": 0.4382085939, "x": -0.4458701817}], [{"q1": 2.27276611, "distance": 0.1435344028, "q3": 3.649342921, "q2": 2.200447184, "tx": -0.4763, "ty": 0.275, "targetID": 4, "y": 0.4183031745, "x": -0.4681559861}], [{"q1": 0.9435283192, "distance": 0.467079581, "q3": 1.829499798, "q2": 1.217181461, "tx": 0.4763, "ty": 0.275, "targetID": 6, "y": 0.4634386545, "x": 0.0489193635}]], "block": 8}], [{"trials": [[{"q1": 1.173286231, "distance": 0.2552926686, "q3": 1.886464587, "q2": 1.291354891, "tx": 0.175, "ty": 0.3031, "targetID": 9, "y": 0.4375847985, "x": -0.04199812356}], [{"q1": 1.613066957, "distance": 0.09573051875, "q3": 1.780363745, "q2": 1.321852655, "tx": -0.175, "ty": 0.3031, "targetID": 7, "y": 0.3706807427, "x": -0.2428024736}], [{"q1": 1.554302381, "distance": 0.01900381422, "q3": 3.078035591, "q2": 1.901795825, "tx": 0.0, "ty": 0.55, "targetID": 5, "y": 0.5361949086, "x": 0.01306003087}], [{"q1": 1.411545129, "distance": 0.3933185625, "q3": 3.809662987, "q2": 2.192970626, "tx": 0.375, "ty": 0.6495, "targetID": 3, "y": 0.6461512496, "x": -0.01830430648}], [{"q1": 1.965658402, "distance": 0.1730327947, "q3": 3.335090273, "q2": 2.001385976, "tx": -0.375, "ty": 0.6495, "targetID": 1, "y": 0.5339355721, "x": -0.2462164179}], [{"q1": 1.765968195, "distance": 0.3475518504, "q3": 2.890456048, "q2": 1.787913566, "tx": 0.0, "ty": 0.15, "targetID": 8, "y": 0.4855012417, "x": -0.09072599171}], [{"q1": 1.495617755, "distance": 0.3416979635, "q3": 4.036875749, "q2": 2.30711831, "tx": 0.0, "ty": 0.95, "targetID": 2, "y": 0.6352688114, "x": -0.1330480257}], [{"q1": 2.272923689, "distance": 0.1430082753, "q3": 3.652485425, "q2": 2.202416946, "tx": -0.4763, "ty": 0.275, "targetID": 4, "y": 0.4178166577, "x": -0.4688993858}], [{"q1": 0.9533334634, "distance": 0.461218892, "q3": 1.872509044, "q2": 1.226539804, "tx": 0.4763, "ty": 0.275, "targetID": 6, "y": 0.4552348719, "x": 0.05175523519}]], "block": 9}], [{"trials": [[{"q1": 1.102040673, "distance": 0.2152310552, "q3": 1.931786006, "q2": 1.318382195, "tx": 0.175, "ty": 0.3031, "targetID": 9, "y": 0.4286689496, "x": 0.0001948341514}], [{"q1": 1.629503653, "distance": 0.09542107283, "q3": 1.764065413, "q2": 1.338914393, "tx": -0.175, "ty": 0.3031, "targetID": 7, "y": 0.3628677211, "x": -0.2493841425}], [{"q1": 1.502254506, "distance": 0.03769146638, "q3": 3.141581046, "q2": 1.934057428, "tx": 0.0, "ty": 0.55, "targetID": 5, "y": 0.5487060619, "x": 0.03766924956}], [{"q1": 1.384221908, "distance": 0.3711738825, "q3": 3.795943973, "q2": 2.17649949, "tx": 0.375, "ty": 0.6495, "targetID": 3, "y": 0.6466327727, "x": 0.003837192015}], [{"q1": 1.979264857, "distance": 0.1532101306, "q3": 3.41590045, "q2": 2.038641472, "tx": -0.375, "ty": 0.6495, "targetID": 1, "y": 0.5372939762, "x": -0.2706776518}], [{"q1": 1.75544269, "distance": 0.3481577607, "q3": 2.894912283, "q2": 1.79274894, "tx": 0.0, "ty": 0.15, "targetID": 8, "y": 0.4874944254, "x": -0.08550636903}], [{"q1": 1.323010839, "distance": 0.3542520077, "q3": 4.373224072, "q2": 2.45757901, "tx": 0.0, "ty": 0.95, "targetID": 2, "y": 0.6139757881, "x": -0.1121704685}], [{"q1": 2.270369292, "distance": 0.144894763, "q3": 3.64891912, "q2": 2.199111412, "tx": -0.4763, "ty": 0.275, "targetID": 4, "y": 0.4195999564, "x": -0.4670617664}], [{"q1": 1.029183077, "distance": 0.4818192211, "q3": 1.908824758, "q2": 1.26517318, "tx": 0.4763, "ty": 0.275, "targetID": 6, "y": 0.4434555867, "x": 0.02488835074}]], "block": 10}]]}], "condition": "H1"}], "type": "simulation", "subjectID": "S_H1_15"}}
