# Supplementary material for: Goal-related feedback guides motor exploration and redundancy resolution in human motor skill acquisition
Source: PLoS Comput Biol. 2019 Mar 5;15(3):e1006676. doi: 10.1371/journal.pcbi.1006676 (PMC6420027; doi:10.1371/journal.pcbi.1006676)
Supplement: S1 Dataset — The 220 .json files contain the data (20 for the participants, 200 for simulation runs), the text file legend_json.txt explains the data format. (ZIP) [file pcbi.1006676.s001.zip › P_18.json]

{"data": {"data": [[{"phases": [[{"phase": "test", "blocks": [[{"trials": [[{"q1": 0.5854932902, "distance": 0.8189165804, "q3": 1.194873347, "q2": 0.5596635536, "tx": -0.375, "ty": 0.6495, "targetID": 1, "f2": 1.432629, "f1": -1.349251, "f3": -0.375923, "y": 0.65492666, "x": 0.4438986}], [{"q1": 3.72256199, "distance": 1.227058433, "q3": 1.173699017, "q2": 4.369548354, "tx": 0, "ty": 0.95, "targetID": 2, "f2": -2.377256, "f1": 1.787818, "f3": -0.397097, "y": -0.03296267, "x": -0.73447722}], [{"q1": 0.3395065902, "distance": 0.8238448846, "q3": 1.460652087, "q2": 3.581461054, "tx": 0.375, "ty": 0.6495, "targetID": 3, "f2": -1.589168, "f1": -1.595238, "f3": -0.110144, "y": -0.16609258, "x": 0.49131482}], [{"q1": 2.06832501, "distance": 0.5023954177, "q3": 1.256008747, "q2": -0.4036744464, "tx": -0.4763, "ty": 0.275, "targetID": 4, "f2": 2.395967, "f1": 0.133581, "f3": -0.314788, "y": 0.7773826, "x": -0.47988872}], [{"q1": 1.72494893, "distance": 0.3123696427, "q3": 1.170180427, "q2": 3.880691454, "tx": 0, "ty": 0.55, "targetID": 5, "f2": -1.888399, "f1": -0.209796, "f3": -0.400616, "y": 0.49804303, "x": 0.30801829}], [{"q1": 1.847533878, "distance": 0.6237412704, "q3": 1.614275969, "q2": 4.451418254, "tx": 0.4763, "ty": 0.275, "targetID": 6, "f2": -2.459126, "f1": -0.087211, "f3": 0.04348, "y": 0.75760971, "x": 0.081153141}], [{"q1": 1.77590557, "distance": 0.1168631347, "q3": 1.55835562, "q2": 1.568868794, "tx": -0.175, "ty": 0.3031, "targetID": 7, "f2": 0.423424, "f1": -0.158839, "f3": -0.012441, "y": 0.28283036, "x": -0.29009185}], [{"q1": 1.77131884, "distance": 0.1801906078, "q3": 1.254186617, "q2": 2.148618304, "tx": 0, "ty": 0.15, "targetID": 8, "f2": -0.156326, "f1": -0.163426, "f3": -0.31661, "y": 0.1797401, "x": -0.17771939}], [{"q1": 1.70295778, "distance": 0.2338064067, "q3": 0.9738937268, "q2": 2.744327104, "tx": 0.175, "ty": 0.3031, "targetID": 9, "f2": -0.752034, "f1": -0.231787, "f3": -0.596903, "y": 0.14976778, "x": -0.0015068444}]], "block": 1}], [{"trials": [[{"q1": 1.887306441, "distance": 0.1877290125, "q3": 1.323804317, "q2": 0.7138529536, "tx": -0.375, "ty": 0.6495, "targetID": 1, "f2": 1.27844, "f1": -0.047438, "f3": -0.246992, "y": 0.52250912, "x": -0.51325881}], [{"q1": 1.58860381, "distance": 0.498524804, "q3": 1.463102527, "q2": 4.096292654, "tx": 0, "ty": 0.95, "targetID": 2, "f2": -2.104, "f1": -0.346141, "f3": -0.107694, "y": 0.58176626, "x": 0.33605192}], [{"q1": 0.7332737902, "distance": 0.6638819528, "q3": 1.245578657, "q2": 3.886333754, "tx": 0.375, "ty": 0.6495, "targetID": 3, "f2": -1.894041, "f1": -1.201471, "f3": -0.325218, "y": 0.019958741, "x": 0.58575353}], [{"q1": 2.98422489, "distance": 0.4133399306, "q3": -0.6546576732, "q2": -0.1143965464, "tx": -0.4763, "ty": 0.275, "targetID": 4, "f2": 2.106689, "f1": 1.04948, "f3": -2.225454, "y": 0.37560074, "x": -0.8772107}], [{"q1": 0.2863319902, "distance": 0.8935559319, "q3": 0.9816848768, "q2": 3.680936454, "tx": 0, "ty": 0.55, "targetID": 5, "f2": -1.688644, "f1": -1.648413, "f3": -0.589111, "y": -0.24454946, "x": 0.40881947}], [{"q1": 3.87662579, "distance": 1.01354323, "q3": -0.6036381732, "q2": 4.537051854, "tx": 0.4763, "ty": 0.275, "targetID": 6, "f2": -2.544759, "f1": 1.941881, "f3": -2.174434, "y": 0.054501444, "x": -0.51296754}], [{"q1": 2.61031257, "distance": 0.5459530598, "q3": 0.7373946268, "q2": 1.712125424, "tx": -0.175, "ty": 0.3031, "targetID": 7, "f2": 0.280167, "f1": 0.675568, "f3": -0.833402, "y": -0.14050973, "x": -0.49323757}], [{"q1": 1.34355958, "distance": 0.6844383075, "q3": -0.3504886732, "q2": 1.376414834, "tx": 0, "ty": 0.15, "targetID": 8, "f2": 0.615878, "f1": -0.591185, "f3": -1.921285, "y": 0.79888654, "x": -0.21772013}], [{"q1": 2.78121521, "distance": 0.4538563624, "q3": -0.4104302732, "q2": 3.194454454, "tx": 0.175, "ty": 0.3031, "targetID": 9, "f2": -1.202162, "f1": 0.846471, "f3": -1.981227, "y": -0.027770627, "x": -0.13566095}]], "block": 2}], [{"trials": [[{"q1": 1.71772327, "distance": 0.1290179454, "q3": 1.996607797, "q2": 0.5768166536, "tx": -0.375, "ty": 0.6495, "targetID": 1, "f2": 1.415476, "f1": -0.217021, "f3": 0.425811, "y": 0.53808926, "x": -0.30993636}], [{"q1": 1.76088875, "distance": 0.3823468042, "q3": 1.530772437, "q2": 4.074590554, "tx": 0, "ty": 0.95, "targetID": 2, "f2": -2.082298, "f1": -0.173856, "f3": -0.040024, "y": 0.63177708, "x": 0.21195106}], [{"q1": 2.67936478, "distance": 0.5778414247, "q3": 0.5669318268, "q2": 4.319816954, "tx": 0.375, "ty": 0.6495, "targetID": 3, "f2": -2.327524, "f1": 0.74462, "f3": -1.003864, "y": 0.61871925, "x": -0.20202102}], [{"q1": 2.84989043, "distance": 0.4389499694, "q3": -0.2552795732, "q2": -0.07921074641, "tx": -0.4763, "ty": 0.275, "targetID": 4, "f2": 2.071503, "f1": 0.915146, "f3": -1.826076, "y": 0.41978279, "x": -0.89068511}], [{"q1": 2.23589756, "distance": 0.0534059436, "q3": 1.637146764, "q2": 3.697762754, "tx": 0, "ty": 0.55, "targetID": 5, "f2": -1.70547, "f1": 0.301153, "f3": 0.06635, "y": 0.56345541, "x": -0.051683138}], [{"q1": 2.70173292, "distance": 0.56380847, "q3": 0.1801389268, "q2": 3.877304754, "tx": 0.4763, "ty": 0.275, "targetID": 6, "f2": -1.885012, "f1": 0.766988, "f3": -1.390657, "y": 0.40779786, "x": -0.071645909}], [{"q1": 3.31679389, "distance": 0.9634564067, "q3": -0.5470643732, "q2": 1.153675914, "tx": -0.175, "ty": 0.3031, "targetID": 7, "f2": 0.838617, "f1": 1.382049, "f3": -2.117861, "y": -0.4509002, "x": -0.77477658}], [{"q1": 2.46693029, "distance": 0.892623052, "q3": -0.5687916732, "q2": 0.8283954536, "tx": 0, "ty": 0.15, "targetID": 8, "f2": 1.163897, "f1": 0.532186, "f3": -2.139588, "y": 0.4378034, "x": -0.84495273}], [{"q1": -0.8809707098, "distance": 0.9062956891, "q3": 2.366624577, "q2": 4.158050054, "tx": 0.175, "ty": 0.3031, "targetID": 9, "f2": -2.165757, "f1": -2.815715, "f3": 0.795828, "y": -0.5986032, "x": 0.26612198}]], "block": 3}], [{"trials": [[{"q1": 1.67204451, "distance": 0.1554342112, "q3": 1.100562737, "q2": 1.116730784, "tx": -0.375, "ty": 0.6495, "targetID": 1, "f2": 0.875562, "f1": -0.2627, "f3": -0.470234, "y": 0.50036889, "x": -0.41881445}], [{"q1": 1.82145866, "distance": 0.05948334283, "q3": 1.227168927, "q2": 5.154751754, "tx": 0, "ty": 0.95, "targetID": 2, "f2": -3.162459, "f1": -0.113286, "f3": -0.343627, "y": 0.89072439, "x": -0.0049669038}], [{"q1": 1.66167726, "distance": 0.3182442902, "q3": 1.343847677, "q2": 5.045870454, "tx": 0.375, "ty": 0.6495, "targetID": 3, "f2": -3.053578, "f1": -0.273067, "f3": -0.226949, "y": 0.86050285, "x": 0.13676225}], [{"q1": 2.80370902, "distance": 0.4178940435, "q3": -1.030436073, "q2": 0.7276759536, "tx": -0.4763, "ty": 0.275, "targetID": 4, "f2": 1.264617, "f1": 0.868965, "f3": -2.601232, "y": 0.28173485, "x": -0.89413977}], [{"q1": 1.36994896, "distance": 0.5130332709, "q3": 0.6263707468, "q2": 3.625839154, "tx": 0, "ty": 0.55, "targetID": 5, "f2": -1.633547, "f1": -0.564796, "f3": -0.944426, "y": 0.17002784, "x": 0.344709}], [{"q1": 2.87037361, "distance": 0.9178293902, "q3": -0.7797809732, "q2": 5.074465254, "tx": 0.4763, "ty": 0.275, "targetID": 6, "f2": -3.082173, "f1": 0.935629, "f3": -2.350577, "y": 0.54622154, "x": -0.40054073}], [{"q1": 0.7338392902, "distance": 0.2406983062, "q3": 0.2237442268, "q2": 2.801943914, "tx": -0.175, "ty": 0.3031, "targetID": 7, "f2": -0.809651, "f1": -1.200905, "f3": -1.347052, "y": 0.15983284, "x": 0.018417154}], [{"q1": 0.6710702902, "distance": 0.03883135497, "q3": 0.2402690268, "q2": 2.857738594, "tx": 0, "ty": 0.15, "targetID": 8, "f2": -0.865446, "f1": -1.263674, "f3": -1.330527, "y": 0.13921875, "x": 0.037304675}], [{"q1": 1.67845336, "distance": 0.08587511438, "q3": 0.8908300168, "q2": 3.262250054, "tx": 0.175, "ty": 0.3031, "targetID": 9, "f2": -1.269957, "f1": -0.256291, "f3": -0.679966, "y": 0.21814987, "x": 0.18757023}]], "block": 4}], [{"trials": [[{"q1": 1.41267462, "distance": 0.1800548406, "q3": 0.6009866768, "q2": 0.8872688536, "tx": -0.375, "ty": 0.6495, "targetID": 1, "f2": 1.105024, "f1": -0.52207, "f3": -0.96981, "y": 0.78315229, "x": -0.25434839}], [{"q1": 1.57207903, "distance": 0.1923172751, "q3": 0.9948167268, "q2": 5.310310854, "tx": 0, "ty": 0.95, "targetID": 2, "f2": -3.318018, "f1": -0.362665, "f3": -0.57598, "y": 0.90146876, "x": 0.18609313}], [{"q1": 1.50874453, "distance": 0.1138979627, "q3": 0.4435929268, "q2": 4.785690054, "tx": 0.375, "ty": 0.6495, "targetID": 3, "f2": -2.793397, "f1": -0.426, "f3": -1.127203, "y": 0.62331968, "x": 0.48584826}], [{"q1": 1.994937405, "distance": 0.4304645284, "q3": -0.8691404732, "q2": 1.140481224, "tx": -0.4763, "ty": 0.275, "targetID": 4, "f2": 0.851811, "f1": 0.060193, "f3": -2.439937, "y": 0.69386129, "x": -0.575572}], [{"q1": 1.70886398, "distance": 0.3728925215, "q3": 0.4944867268, "q2": 4.084681354, "tx": 0, "ty": 0.55, "targetID": 5, "f2": -2.092389, "f1": -0.225881, "f3": -1.07631, "y": 0.43020109, "x": 0.3531247}], [{"q1": 3.03442759, "distance": 1.022037008, "q3": 0.3566336268, "q2": 4.618148854, "tx": 0.4763, "ty": 0.275, "targetID": 6, "f2": -2.625856, "f1": 1.099683, "f3": -1.214163, "y": 0.51251599, "x": -0.51775523}], [{"q1": 1.82321795, "distance": 0.1063546557, "q3": 1.509158279, "q2": 2.168410334, "tx": -0.175, "ty": 0.3031, "targetID": 7, "f2": -0.176118, "f1": -0.111527, "f3": -0.061638, "y": 0.20428971, "x": -0.13565741}], [{"q1": 1.884730335, "distance": 0.06810566727, "q3": 1.208005207, "q2": 2.814950104, "tx": 0, "ty": 0.15, "targetID": 8, "f2": -0.822657, "f1": -0.050014, "f3": -0.362791, "y": 0.20780517, "x": 0.036013112}], [{"q1": 1.867514407, "distance": 0.09335698298, "q3": 0.7749052468, "q2": 3.694080854, "tx": 0.175, "ty": 0.3031, "targetID": 9, "f2": -1.701788, "f1": -0.06723, "f3": -0.795891, "y": 0.37413843, "x": 0.23557283}]], "block": 5}], [{"trials": [[{"q1": 1.37937374, "distance": 0.1868098494, "q3": 0.9693069968, "q2": 0.7986131536, "tx": -0.375, "ty": 0.6495, "targetID": 1, "f2": 1.19368, "f1": -0.555371, "f3": -0.601489, "y": 0.75159555, "x": -0.21855698}], [{"q1": 1.42442418, "distance": 0.5959411168, "q3": 0.8249822268, "q2": 4.781549454, "tx": 0, "ty": 0.95, "targetID": 2, "f2": -2.789257, "f1": -0.51032, "f3": -0.745814, "y": 0.63731192, "x": 0.50731842}], [{"q1": 1.68153212, "distance": 0.03497015389, "q3": 0.4630707268, "q2": 4.678222454, "tx": 0.375, "ty": 0.6495, "targetID": 3, "f2": -2.68593, "f1": -0.253212, "f3": -1.107726, "y": 0.68326777, "x": 0.36590883}], [{"q1": 2.76695238, "distance": 0.5154461045, "q3": 0.4486822268, "q2": 0.9143493536, "tx": -0.4763, "ty": 0.275, "targetID": 4, "f2": 1.077943, "f1": 0.832208, "f3": -1.122114, "y": -0.08371095, "x": -0.84645016}], [{"q1": 1.69334451, "distance": 0.4173003317, "q3": 0.4009929268, "q2": 3.470223454, "tx": 0, "ty": 0.55, "targetID": 5, "f2": -1.477931, "f1": -0.2414, "f3": -1.169803, "y": 0.18196526, "x": 0.19669773}], [{"q1": 3.15186029, "distance": 1.159299322, "q3": -0.3906067732, "q2": 5.165156754, "tx": 0.4763, "ty": 0.275, "targetID": 6, "f2": -3.172864, "f1": 1.217116, "f3": -1.961403, "y": 0.42447791, "x": -0.67332223}], [{"q1": 1.55461178, "distance": 0.09257458371, "q3": 1.306274227, "q2": 2.108720074, "tx": -0.175, "ty": 0.3031, "targetID": 7, "f2": -0.116427, "f1": -0.380133, "f3": -0.264522, "y": 0.22175276, "x": -0.13081086}], [{"q1": 1.851366621, "distance": 0.1603937432, "q3": 1.595363582, "q2": 2.075356364, "tx": 0, "ty": 0.15, "targetID": 8, "f2": -0.083064, "f1": -0.083378, "f3": 0.024567, "y": 0.2146797, "x": -0.14677428}], [{"q1": 2.72856212, "distance": 0.3153640284, "q3": 1.020766287, "q2": 3.472045654, "tx": 0.175, "ty": 0.3031, "targetID": 9, "f2": -1.479753, "f1": 0.793818, "f3": -0.55003, "y": 0.37934411, "x": -0.13100867}]], "block": 6}], [{"trials": [[{"q1": 1.73135778, "distance": 0.1688093634, "q3": 0.4863185268, "q2": 1.247044044, "tx": -0.375, "ty": 0.6495, "targetID": 1, "f2": 0.745249, "f1": -0.203387, "f3": -1.084478, "y": 0.54566309, "x": -0.50809582}], [{"q1": 1.59997638, "distance": 0.2422016569, "q3": 1.371430857, "q2": 4.980544154, "tx": 0, "ty": 0.95, "targetID": 2, "f2": -2.988252, "f1": -0.334768, "f3": -0.199365, "y": 0.8308442, "x": 0.21086379}], [{"q1": 1.59545248, "distance": 0.03254302894, "q3": 1.338883957, "q2": 4.326558854, "tx": 0.375, "ty": 0.6495, "targetID": 3, "f2": -2.334266, "f1": -0.339292, "f3": -0.231912, "y": 0.6384266, "x": 0.34439888}], [{"q1": 1.66180292, "distance": 0.4080085165, "q3": 2.640508627, "q2": 0.8158918536, "tx": -0.4763, "ty": 0.275, "targetID": 4, "f2": 1.176401, "f1": -0.272942, "f3": 1.069712, "y": 0.4860117, "x": -0.12709374}], [{"q1": 1.72934716, "distance": 0.3192975704, "q3": 1.106594597, "q2": 4.278360554, "tx": 0, "ty": 0.55, "targetID": 5, "f2": -2.286068, "f1": -0.205397, "f3": -0.464202, "y": 0.63015736, "x": 0.30907238}], [{"q1": 1.6952923, "distance": 0.4641989024, "q3": -0.7160946732, "q2": 3.620636654, "tx": 0.4763, "ty": 0.275, "targetID": 6, "f2": -1.628344, "f1": -0.239452, "f3": -2.286891, "y": 0.13535542, "x": 0.033603702}], [{"q1": 1.75793566, "distance": 0.08418005997, "q3": 1.506079518, "q2": 1.986951946, "tx": -0.175, "ty": 0.3031, "targetID": 7, "f2": 0.005341, "f1": -0.176809, "f3": -0.064717, "y": 0.21908147, "x": -0.1802124}], [{"q1": 1.71671796, "distance": 0.1322574181, "q3": 1.354654757, "q2": 2.187888214, "tx": 0, "ty": 0.15, "targetID": 8, "f2": -0.195596, "f1": -0.218027, "f3": -0.216142, "y": 0.19447098, "x": -0.12455664}], [{"q1": 1.65878699, "distance": 0.1355415554, "q3": -0.02102357321, "q2": 3.701117954, "tx": 0.175, "ty": 0.3031, "targetID": 9, "f2": -1.708825, "f1": -0.275958, "f3": -1.59182, "y": 0.17284779, "x": 0.212495}]], "block": 7}], [{"trials": [[{"q1": 1.72168168, "distance": 0.6891702081, "q3": 1.259967147, "q2": 3.491900454, "tx": -0.375, "ty": 0.6495, "targetID": 1, "f2": -1.499608, "f1": -0.213063, "f3": -0.310829, "y": 0.3733866, "x": 0.25644039}], [{"q1": 1.52489231, "distance": 0.4401244893, "q3": 1.009205227, "q2": 4.907389054, "tx": 0, "ty": 0.95, "targetID": 2, "f2": -2.915096, "f1": -0.409852, "f3": -0.561591, "y": 0.74829346, "x": 0.39118287}], [{"q1": 1.61053213, "distance": 0.05103240815, "q3": 0.6192079168, "q2": 4.744874454, "tx": 0.375, "ty": 0.6495, "targetID": 3, "f2": -2.752582, "f1": -0.324212, "f3": -0.951588, "y": 0.6893191, "x": 0.4069178}], [{"q1": 1.76346486, "distance": 0.2415398539, "q3": 1.904307807, "q2": 1.513765264, "tx": -0.4763, "ty": 0.275, "targetID": 4, "f2": 0.478527, "f1": -0.17128, "f3": 0.333511, "y": 0.31258883, "x": -0.23770289}], [{"q1": 1.49058612, "distance": 0.4982763139, "q3": 0.2458610268, "q2": 4.830168654, "tx": 0, "ty": 0.55, "targetID": 5, "f2": -2.837876, "f1": -0.444158, "f3": -1.324935, "y": 0.61058173, "x": 0.49457976}], [{"q1": 1.43045604, "distance": 0.1285325587, "q3": -1.123590573, "q2": 4.694759754, "tx": 0.4763, "ty": 0.275, "targetID": 6, "f2": -2.702467, "f1": -0.504288, "f3": -2.694387, "y": 0.27313173, "x": 0.34778102}], [{"q1": 1.7317976, "distance": 0.07548605402, "q3": 1.455437047, "q2": 1.976459027, "tx": -0.175, "ty": 0.3031, "targetID": 7, "f2": 0.015834, "f1": -0.202947, "f3": -0.115359, "y": 0.2280688, "x": -0.18327426}], [{"q1": 1.7177861, "distance": 0.176657794, "q3": 1.336056527, "q2": 2.081451054, "tx": 0, "ty": 0.15, "targetID": 8, "f2": -0.089158, "f1": -0.216958, "f3": -0.23474, "y": 0.20421169, "x": -0.16813408}], [{"q1": 1.43780736, "distance": 0.3851878758, "q3": -0.1185574732, "q2": 4.767186054, "tx": 0.175, "ty": 0.3031, "targetID": 9, "f2": -2.774893, "f1": -0.496937, "f3": -1.689354, "y": 0.45907339, "x": 0.52719597}]], "block": 8}], [{"trials": [[{"q1": 1.997576343, "distance": 0.3511713499, "q3": 1.428230857, "q2": 1.031467954, "tx": -0.375, "ty": 0.6495, "targetID": 1, "f2": 0.960825, "f1": 0.062832, "f3": -0.142565, "y": 0.32826463, "x": -0.51687725}], [{"q1": 1.79940468, "distance": 0.3321119221, "q3": 0.7411645368, "q2": 4.628767454, "tx": 0, "ty": 0.95, "targetID": 2, "f2": -2.636475, "f1": -0.13534, "f3": -0.829632, "y": 0.73372919, "x": 0.25204219}], [{"q1": 1.981805548, "distance": 0.1643195533, "q3": 0.4422734268, "q2": 4.228333754, "tx": 0.375, "ty": 0.6495, "targetID": 3, "f2": -2.236041, "f1": 0.047061, "f3": -1.128523, "y": 0.56641873, "x": 0.23323111}], [{"q1": 2.009765723, "distance": 0.4363821607, "q3": 3.602527127, "q2": 0.03394945359, "tx": -0.4763, "ty": 0.275, "targetID": 4, "f2": 1.958343, "f1": 0.075021, "f3": 2.031731, "y": 0.55955596, "x": -0.14545669}], [{"q1": 1.83264273, "distance": 0.2918818233, "q3": 0.7605167468, "q2": 4.010508354, "tx": 0, "ty": 0.55, "targetID": 5, "f2": -2.018216, "f1": -0.102102, "f3": -0.81028, "y": 0.47965511, "x": 0.2832783}], [{"q1": 1.80091264, "distance": 0.218263843, "q3": -0.4554052732, "q2": 4.409094754, "tx": 0.4763, "ty": 0.275, "targetID": 6, "f2": -2.416802, "f1": -0.133832, "f3": -2.026202, "y": 0.39501882, "x": 0.29399644}], [{"q1": 1.849041842, "distance": 0.1312976581, "q3": 1.295844137, "q2": 2.120092644, "tx": -0.175, "ty": 0.3031, "targetID": 7, "f2": -0.1278, "f1": -0.085703, "f3": -0.274952, "y": 0.17314524, "x": -0.1937306}], [{"q1": 2.45756834, "distance": 0.06649428533, "q3": 1.432503417, "q2": 2.276104134, "tx": 0, "ty": 0.15, "targetID": 8, "f2": -0.283811, "f1": 0.522824, "f3": -0.138293, "y": 0.21364177, "x": 0.019266943}], [{"q1": 1.57019408, "distance": 0.2799564718, "q3": -0.1244573732, "q2": 4.407190954, "tx": 0.175, "ty": 0.3031, "targetID": 9, "f2": -2.414898, "f1": -0.36455, "f3": -1.695254, "y": 0.37055081, "x": 0.44670943}]], "block": 9}], [{"trials": [[{"q1": 1.66324805, "distance": 0.1066382852, "q3": 1.357733517, "q2": 0.8612564536, "tx": -0.375, "ty": 0.6495, "targetID": 1, "f2": 1.131036, "f1": -0.271496, "f3": -0.213063, "y": 0.54339839, "x": -0.38568514}], [{"q1": 1.77609406, "distance": 0.09430922222, "q3": 0.8956680668, "q2": 5.206255054, "tx": 0, "ty": 0.95, "targetID": 2, "f2": -3.213962, "f1": -0.15865, "f3": -0.675128, "y": 0.90305105, "x": 0.081792576}], [{"q1": 1.63327726, "distance": 0.2223622108, "q3": -0.2710188732, "q2": 5.607404954, "tx": 0.375, "ty": 0.6495, "targetID": 3, "f2": -3.615112, "f1": -0.301467, "f3": -1.841815, "y": 0.85976517, "x": 0.30265699}], [{"q1": 1.73186044, "distance": 0.3538413947, "q3": 2.520499787, "q2": 0.9885537536, "tx": -0.4763, "ty": 0.275, "targetID": 4, "f2": 1.003739, "f1": -0.202884, "f3": 0.949703, "y": 0.44733448, "x": -0.16726188}], [{"q1": 1.835344498, "distance": 0.257410495, "q3": 1.045710527, "q2": 4.027485454, "tx": 0, "ty": 0.55, "targetID": 5, "f2": -2.035193, "f1": -0.0994, "f3": -0.525086, "y": 0.54510719, "x": 0.25736399}], [{"q1": 1.67575159, "distance": 0.1859264436, "q3": -0.8412053732, "q2": 4.618638954, "tx": 0.4763, "ty": 0.275, "targetID": 6, "f2": -2.626346, "f1": -0.258993, "f3": -2.412002, "y": 0.37878409, "x": 0.3220356}], [{"q1": 1.887117945, "distance": 0.1373109805, "q3": 1.315950327, "q2": 2.020378492, "tx": -0.175, "ty": 0.3031, "targetID": 7, "f2": -0.028086, "f1": -0.047627, "f3": -0.254846, "y": 0.17578027, "x": -0.22641976}], [{"q1": 1.69673743, "distance": 0.1741892632, "q3": 1.677736137, "q2": 1.968919205, "tx": 0, "ty": 0.15, "targetID": 8, "f2": 0.023373, "f1": -0.238007, "f3": 0.10694, "y": 0.24824222, "x": -0.14384146}], [{"q1": 1.68304009, "distance": 0.1092270461, "q3": 1.451729967, "q2": 2.791262494, "tx": 0.175, "ty": 0.3031, "targetID": 9, "f2": -0.79897, "f1": -0.251704, "f3": -0.119066, "y": 0.23569266, "x": 0.089053516}]], "block": 10}], [{"trials": [[{"q1": 1.840748038, "distance": 0.5290172839, "q3": 1.450221997, "q2": 4.350767954, "tx": -0.375, "ty": 0.6495, "targetID": 1, "f2": -2.358475, "f1": -0.093996, "f3": -0.120574, "y": 0.72058684, "x": 0.14921937}], [{"q1": 1.6712277, "distance": 0.2096116641, "q3": 1.216613167, "q2": 5.134406854, "tx": 0, "ty": 0.95, "targetID": 2, "f2": -3.142114, "f1": -0.263517, "f3": -0.354183, "y": 0.85001971, "x": 0.18423081}], [{"q1": 1.844769276, "distance": 0.2511046384, "q3": -0.04111717321, "q2": 5.239794654, "tx": 0.375, "ty": 0.6495, "targetID": 3, "f2": -3.247502, "f1": -0.089975, "f3": -1.611913, "y": 0.83016424, "x": 0.20060398}], [{"q1": 1.7292215, "distance": 0.3176989541, "q3": 2.320820157, "q2": 1.222790954, "tx": -0.4763, "ty": 0.275, "targetID": 4, "f2": 0.769502, "f1": -0.205523, "f3": 0.750024, "y": 0.40114184, "x": -0.18471663}], [{"q1": 1.60029054, "distance": 0.4279754318, "q3": 0.6586034868, "q2": 4.358521354, "tx": 0, "ty": 0.55, "targetID": 5, "f2": -2.366229, "f1": -0.334454, "f3": -0.912193, "y": 0.5231272, "x": 0.42713092}], [{"q1": 1.77816751, "distance": 0.3172519223, "q3": -1.393321473, "q2": 5.056074354, "tx": 0.4763, "ty": 0.275, "targetID": 6, "f2": -3.063782, "f1": -0.156577, "f3": -2.964118, "y": 0.48601732, "x": 0.2394024}], [{"q1": 1.76723477, "distance": 0.2889839531, "q3": 0.7119477268, "q2": 3.043720854, "tx": -0.175, "ty": 0.3031, "targetID": 7, "f2": -1.051428, "f1": -0.16751, "f3": -0.858849, "y": 0.14956462, "x": 0.069823635}], [{"q1": 1.80864096, "distance": 0.1906241811, "q3": 1.393736167, "q2": 2.07353424, "tx": 0, "ty": 0.15, "targetID": 8, "f2": -0.081242, "f1": -0.126104, "f3": -0.17706, "y": 0.19616482, "x": -0.18494969}], [{"q1": 1.64917372, "distance": 0.1236128312, "q3": -0.2633596732, "q2": 3.923197154, "tx": 0.175, "ty": 0.3031, "targetID": 9, "f2": -1.930905, "f1": -0.285571, "f3": -1.834156, "y": 0.2140264, "x": 0.26070896}]], "block": 11}], [{"trials": [[{"q1": 1.928021482, "distance": 0.3458948504, "q3": -2.414031173, "q2": 5.957906254, "tx": -0.375, "ty": 0.6495, "targetID": 1, "f2": -3.965614, "f1": -0.006723, "f3": -3.984828, "y": 0.57370943, "x": -0.037510686}], [{"q1": 1.80826397, "distance": 0.1975104842, "q3": 0.8255477168, "q2": 5.863916054, "tx": 0, "ty": 0.95, "targetID": 2, "f2": -3.871623, "f1": -0.126481, "f3": -0.745249, "y": 0.94242862, "x": -0.19736531}], [{"q1": 1.57245603, "distance": 0.2575962944, "q3": -0.3848827732, "q2": 5.826964654, "tx": 0.375, "ty": 0.6495, "targetID": 3, "f2": -3.834672, "f1": -0.362288, "f3": -1.955679, "y": 0.89362547, "x": 0.29278926}], [{"q1": 1.81084008, "distance": 0.295758383, "q3": 2.419968817, "q2": 1.114657334, "tx": -0.4763, "ty": 0.275, "targetID": 4, "f2": 0.877635, "f1": -0.123904, "f3": 0.849172, "y": 0.40661631, "x": -0.21144123}], [{"q1": 1.75322327, "distance": 0.3735424511, "q3": -0.1125066732, "q2": 5.169259654, "tx": 0, "ty": 0.55, "targetID": 5, "f2": -3.176967, "f1": -0.181521, "f3": -1.683303, "y": 0.77184521, "x": 0.30053064}], [{"q1": 1.76553831, "distance": 0.5772352072, "q3": -1.134253173, "q2": 5.829006654, "tx": 0.4763, "ty": 0.275, "targetID": 6, "f2": -3.836714, "f1": -0.169206, "f3": -2.705049, "y": 0.78541628, "x": 0.20671568}], [{"q1": 1.884918831, "distance": 0.1344758901, "q3": 1.326883077, "q2": 2.193543084, "tx": -0.175, "ty": 0.3031, "targetID": 7, "f2": -0.20125, "f1": -0.049826, "f3": -0.243913, "y": 0.16870292, "x": -0.17039675}], [{"q1": 1.70892681, "distance": 0.2652031616, "q3": 0.3333230268, "q2": 3.670317854, "tx": 0, "ty": 0.15, "targetID": 8, "f2": -1.678025, "f1": -0.225818, "f3": -1.237473, "y": 0.23562653, "x": 0.25099963}], [{"q1": 1.8550737, "distance": 0.1934809873, "q3": -0.5222897732, "q2": 4.556071054, "tx": 0.175, "ty": 0.3031, "targetID": 9, "f2": -2.563778, "f1": -0.079671, "f3": -2.093086, "y": 0.45809477, "x": 0.29080809}]], "block": 12}], [{"trials": [[{"q1": 1.77508875, "distance": 0.08195658744, "q3": -1.245566073, "q2": 1.835213024, "tx": -0.375, "ty": 0.6495, "targetID": 1, "f2": 0.15708, "f1": -0.159656, "f3": -2.816362, "y": 0.62426519, "x": -0.45297491}], [{"q1": 1.77929849, "distance": 0.06278731458, "q3": 1.315196347, "q2": 5.249690654, "tx": 0, "ty": 0.95, "targetID": 2, "f2": -3.257398, "f1": -0.155446, "f3": -0.2556, "y": 0.89017318, "x": -0.019052519}], [{"q1": 1.72853035, "distance": 0.1451947119, "q3": -0.8455345732, "q2": 5.561952454, "tx": 0.375, "ty": 0.6495, "targetID": 3, "f2": -3.56966, "f1": -0.206214, "f3": -2.416331, "y": 0.75995619, "x": 0.28076129}], [{"q1": 1.841313524, "distance": 0.2603852096, "q3": 2.245987417, "q2": 1.299759974, "tx": -0.4763, "ty": 0.275, "targetID": 4, "f2": 0.692533, "f1": -0.093431, "f3": 0.675191, "y": 0.35775934, "x": -0.22941673}], [{"q1": 1.73299141, "distance": 0.3652343884, "q3": 0.6212813668, "q2": 4.327966254, "tx": 0, "ty": 0.55, "targetID": 5, "f2": -2.335674, "f1": -0.201753, "f3": -0.949515, "y": 0.53884531, "x": 0.36506401}], [{"q1": 1.849481665, "distance": 0.4147688823, "q3": -1.492199973, "q2": 5.320188054, "tx": 0.4763, "ty": 0.275, "targetID": 6, "f2": -3.327895, "f1": -0.085263, "f3": -3.062996, "y": 0.57383454, "x": 0.18866978}], [{"q1": 1.78112061, "distance": 0.2256640006, "q3": 1.152713177, "q2": 2.677976664, "tx": -0.175, "ty": 0.3031, "targetID": 7, "f2": -0.685684, "f1": -0.153624, "f3": -0.418083, "y": 0.17353161, "x": 0.009760043}], [{"q1": 1.56259142, "distance": 0.06185725094, "q3": 1.332475107, "q2": 2.371545724, "tx": 0, "ty": 0.15, "targetID": 8, "f2": -0.379253, "f1": -0.372153, "f3": -0.238321, "y": 0.19853651, "x": -0.038347447}], [{"q1": 1.841879011, "distance": 0.3323307558, "q3": -0.5345670732, "q2": 4.883915054, "tx": 0.175, "ty": 0.3031, "targetID": 9, "f2": -2.891622, "f1": -0.092865, "f3": -2.105363, "y": 0.61439321, "x": 0.29136266}]], "block": 13}], [{"trials": [[{"q1": 1.6951038, "distance": 0.4631331988, "q3": -1.686972373, "q2": 3.650054554, "tx": -0.375, "ty": 0.6495, "targetID": 1, "f2": -1.657762, "f1": -0.239641, "f3": -3.257769, "y": 0.25543743, "x": -0.13167501}], [{"q1": 1.69447548, "distance": 0.22111798, "q3": 1.099934417, "q2": 4.932100854, "tx": 0, "ty": 0.95, "targetID": 2, "f2": -2.939808, "f1": -0.240269, "f3": -0.470862, "y": 0.84600499, "x": 0.19513636}], [{"q1": 1.5493339, "distance": 0.1034421964, "q3": -0.08212127321, "q2": 5.245851654, "tx": 0.375, "ty": 0.6495, "targetID": 3, "f2": -3.253559, "f1": -0.385411, "f3": -1.652918, "y": 0.72093107, "x": 0.44981905}], [{"q1": 1.78966574, "distance": 0.3206817425, "q3": 2.541485627, "q2": 0.9103281536, "tx": -0.4763, "ty": 0.275, "targetID": 4, "f2": 1.081964, "f1": -0.145079, "f3": 0.970689, "y": 0.44506648, "x": -0.20442839}], [{"q1": 1.75498256, "distance": 0.1105134465, "q3": -2.826428073, "q2": 4.541770454, "tx": 0, "ty": 0.55, "targetID": 5, "f2": -2.549478, "f1": -0.179762, "f3": -4.397224, "y": 0.4731455, "x": -0.079414153}], [{"q1": 1.77125601, "distance": 0.4873124484, "q3": -0.5033082732, "q2": 5.237821754, "tx": 0.4763, "ty": 0.275, "targetID": 6, "f2": -3.245529, "f1": -0.163488, "f3": -2.074105, "y": 0.72583918, "x": 0.29132039}], [{"q1": 1.81297636, "distance": 0.4102574053, "q3": 1.465615807, "q2": 3.538961554, "tx": -0.175, "ty": 0.3031, "targetID": 7, "f2": -1.546669, "f1": -0.121768, "f3": -0.105181, "y": 0.45280895, "x": 0.20696645}], [{"q1": 1.64050292, "distance": 0.1010830068, "q3": 1.125129997, "q2": 2.844983734, "tx": 0, "ty": 0.15, "targetID": 8, "f2": -0.852691, "f1": -0.294242, "f3": -0.445666, "y": 0.18300223, "x": 0.095543849}], [{"q1": 1.6416339, "distance": 0.2820918815, "q3": 0.8533193968, "q2": 4.127337854, "tx": 0.175, "ty": 0.3031, "targetID": 9, "f2": -2.135045, "f1": -0.293111, "f3": -0.717477, "y": 0.50390921, "x": 0.37311989}]], "block": 14}], [{"trials": [[{"q1": 1.46086665, "distance": 0.311693445, "q3": -2.023839073, "q2": 3.202748254, "tx": -0.375, "ty": 0.6495, "targetID": 1, "f2": -1.210456, "f1": -0.473878, "f3": -3.594635, "y": 0.44222267, "x": -0.14221488}], [{"q1": 1.83327105, "distance": 0.5328360256, "q3": -2.441281373, "q2": 4.850142954, "tx": 0, "ty": 0.95, "targetID": 2, "f2": -2.85785, "f1": -0.101473, "f3": -4.012078, "y": 0.41837976, "x": -0.035974305}], [{"q1": 1.32364189, "distance": 0.2974355091, "q3": -0.4193963732, "q2": 5.017476754, "tx": 0.375, "ty": 0.6495, "targetID": 3, "f2": -3.025184, "f1": -0.611103, "f3": -1.990193, "y": 0.43880325, "x": 0.5849399}], [{"q1": 1.77496309, "distance": 0.3648660564, "q3": 2.550596247, "q2": 1.342736954, "tx": -0.4763, "ty": 0.275, "targetID": 4, "f2": 0.649556, "f1": -0.159781, "f3": 0.9798, "y": 0.42085665, "x": -0.14185557}], [{"q1": 1.78495335, "distance": 0.3478784473, "q3": -0.1480318732, "q2": 4.442753754, "tx": 0, "ty": 0.55, "targetID": 5, "f2": -2.450461, "f1": -0.149791, "f3": -1.718828, "y": 0.49102977, "x": 0.34284388}], [{"q1": 1.53111267, "distance": 0.3209379061, "q3": -1.022161173, "q2": 5.363051954, "tx": 0.4763, "ty": 0.275, "targetID": 6, "f2": -3.370759, "f1": -0.403632, "f3": -2.592957, "y": 0.59255544, "x": 0.42982762}], [{"q1": 1.67009672, "distance": 0.311561103, "q3": 1.361189267, "q2": 2.953368674, "tx": -0.175, "ty": 0.3031, "targetID": 7, "f2": -0.961076, "f1": -0.264648, "f3": -0.209607, "y": 0.23854179, "x": 0.12979921}], [{"q1": 1.889191397, "distance": 0.04913117734, "q3": 1.314505197, "q2": 2.599185524, "tx": 0, "ty": 0.15, "targetID": 8, "f2": -0.606893, "f1": -0.045553, "f3": -0.256291, "y": 0.19153442, "x": -0.026244324}], [{"q1": 1.55417196, "distance": 0.1634396037, "q3": 0.2840628268, "q2": 3.609245254, "tx": 0.175, "ty": 0.3031, "targetID": 9, "f2": -1.616953, "f1": -0.380573, "f3": -1.286733, "y": 0.15768617, "x": 0.24961449}]], "block": 15}], [{"trials": [[{"q1": 1.51672417, "distance": 0.3990911775, "q3": -3.218681073, "q2": 5.493245854, "tx": -0.375, "ty": 0.6495, "targetID": 1, "f2": -3.500953, "f1": -0.41802, "f3": -4.789477, "y": 0.58011745, "x": 0.018013778}], [{"q1": 1.76742327, "distance": 0.2485753196, "q3": 1.402218467, "q2": 4.701702654, "tx": 0, "ty": 0.95, "targetID": 2, "f2": -2.70941, "f1": -0.167321, "f3": -0.168578, "y": 0.77252588, "x": 0.17404777}], [{"q1": 1.66758345, "distance": 0.09651258357, "q3": -0.2216519732, "q2": 5.219173254, "tx": 0.375, "ty": 0.6495, "targetID": 3, "f2": -3.226881, "f1": -0.267161, "f3": -1.792448, "y": 0.74569176, "x": 0.36713717}], [{"q1": 2.89569485, "distance": 0.2154960652, "q3": 2.791116627, "q2": 0.9090086536, "tx": -0.4763, "ty": 0.275, "targetID": 4, "f2": 1.083284, "f1": 0.96095, "f3": 1.22032, "y": 0.060482981, "x": -0.49681835}], [{"q1": 1.859346266, "distance": 0.2994876134, "q3": 0.2588672268, "q2": 4.243702454, "tx": 0, "ty": 0.55, "targetID": 5, "f2": -2.25141, "f1": -0.075398, "f3": -1.311929, "y": 0.48600073, "x": 0.29256952}], [{"q1": 1.4844286, "distance": 0.4039879676, "q3": -0.6913702732, "q2": 5.456080754, "tx": 0.4763, "ty": 0.275, "targetID": 6, "f2": -3.463788, "f1": -0.450316, "f3": -2.262167, "y": 0.67839575, "x": 0.45443343}], [{"q1": 1.916586084, "distance": 0.243911679, "q3": 1.613396323, "q2": 2.910894344, "tx": -0.175, "ty": 0.3031, "targetID": 7, "f2": -0.918602, "f1": -0.018158, "f3": 0.0426, "y": 0.31265294, "x": 0.068724534}], [{"q1": 1.81925954, "distance": 0.1268052775, "q3": 1.425152087, "q2": 2.286094394, "tx": 0, "ty": 0.15, "targetID": 8, "f2": -0.293802, "f1": -0.115485, "f3": -0.145644, "y": 0.20396129, "x": -0.11475085}], [{"q1": 1.839491401, "distance": 0.1218497033, "q3": 1.48377421, "q2": 3.413926154, "tx": 0.175, "ty": 0.3031, "targetID": 9, "f2": -1.421633, "f1": -0.095253, "f3": -0.087022, "y": 0.42491001, "x": 0.17810993}]], "block": 16}], [{"trials": [[{"q1": 1.72796486, "distance": 0.3579438953, "q3": -2.848500873, "q2": 4.634045354, "tx": -0.375, "ty": 0.6495, "targetID": 1, "f2": -2.641753, "f1": -0.20678, "f3": -4.419297, "y": 0.48320168, "x": -0.058032019}], [{"q1": 1.56548169, "distance": 0.3312170881, "q3": -3.520933673, "q2": 5.330969954, "tx": 0, "ty": 0.95, "targetID": 2, "f2": -3.338677, "f1": -0.369263, "f3": -5.09173, "y": 0.61920729, "x": -0.016761338}], [{"q1": 1.67637991, "distance": 0.241698772, "q3": -0.1053187732, "q2": 5.446278954, "tx": 0.375, "ty": 0.6495, "targetID": 3, "f2": -3.453986, "f1": -0.258365, "f3": -1.676115, "y": 0.86512924, "x": 0.26581059}], [{"q1": 1.79682857, "distance": 0.3135234925, "q3": 2.476643157, "q2": 1.246604224, "tx": -0.4763, "ty": 0.275, "targetID": 4, "f2": 0.745688, "f1": -0.137916, "f3": 0.905847, "y": 0.40093626, "x": -0.18918149}], [{"q1": 1.20840827, "distance": 0.6494012859, "q3": -0.3489303732, "q2": 5.077229854, "tx": 0, "ty": 0.55, "targetID": 5, "f2": -3.084937, "f1": -0.726336, "f3": -1.919727, "y": 0.42148162, "x": 0.63655719}], [{"q1": 1.65935248, "distance": 0.4266670798, "q3": -2.186152673, "q2": 5.786306154, "tx": 0.4763, "ty": 0.275, "targetID": 6, "f2": -3.794014, "f1": -0.275392, "f3": -3.756949, "y": 0.56444745, "x": 0.16282756}], [{"q1": 2.033013508, "distance": 0.1607835944, "q3": 1.257516707, "q2": 2.401328014, "tx": -0.175, "ty": 0.3031, "targetID": 7, "f2": -0.409035, "f1": 0.098269, "f3": -0.31328, "y": 0.15141548, "x": -0.12167861}], [{"q1": 1.80914362, "distance": 0.169126104, "q3": 1.657252957, "q2": 2.033447518, "tx": 0, "ty": 0.15, "targetID": 8, "f2": -0.041155, "f1": -0.125601, "f3": 0.086457, "y": 0.23007514, "x": -0.14896849}], [{"q1": 1.75397725, "distance": 0.2787126604, "q3": -1.088869773, "q2": 5.243143654, "tx": 0.175, "ty": 0.3031, "targetID": 9, "f2": -3.250851, "f1": -0.180767, "f3": -2.659666, "y": 0.56057165, "x": 0.28171971}]], "block": 17}], [{"trials": [[{"q1": 1.858403789, "distance": 0.2920910432, "q3": -3.469512073, "q2": 3.993870454, "tx": -0.375, "ty": 0.6495, "targetID": 1, "f2": -2.001578, "f1": -0.076341, "f3": -5.040308, "y": 0.59310115, "x": -0.088405605}], [{"q1": 1.76585247, "distance": 0.0680212133, "q3": 1.173950347, "q2": 5.482250254, "tx": 0, "ty": 0.95, "targetID": 2, "f2": -3.489958, "f1": -0.168892, "f3": -0.396846, "y": 0.92242641, "x": -0.062181851}], [{"q1": 1.6400631, "distance": 0.2927077998, "q3": -0.9063557732, "q2": 6.145742054, "tx": 0.375, "ty": 0.6495, "targetID": 3, "f2": -4.153449, "f1": -0.294681, "f3": -2.477152, "y": 0.88748873, "x": 0.20459102}], [{"q1": 1.82623388, "distance": 0.3068801334, "q3": 1.448839697, "q2": 2.039479376, "tx": -0.4763, "ty": 0.275, "targetID": 4, "f2": -0.047187, "f1": -0.108511, "f3": -0.121957, "y": 0.19966687, "x": -0.17880994}], [{"q1": 2.01410112, "distance": 0.361917812, "q3": 0.9781662868, "q2": 5.082815554, "tx": 0, "ty": 0.55, "targetID": 5, "f2": -3.090523, "f1": 0.079357, "f3": -0.59263, "y": 0.88601114, "x": -0.13446567}], [{"q1": 1.882028565, "distance": 0.5456443481, "q3": -1.127033773, "q2": 5.580475254, "tx": 0.4763, "ty": 0.275, "targetID": 6, "f2": -3.588183, "f1": -0.052716, "f3": -2.69783, "y": 0.72468019, "x": 0.16724421}], [{"q1": 1.7732038, "distance": 0.467825708, "q3": -0.6215829732, "q2": 4.440045754, "tx": -0.175, "ty": 0.3031, "targetID": 7, "f2": -2.447753, "f1": -0.161541, "f3": -2.192379, "y": 0.36326284, "x": 0.28894108}], [{"q1": 1.78910025, "distance": 0.5198262103, "q3": -0.2471930732, "q2": 4.663626554, "tx": 0, "ty": 0.15, "targetID": 8, "f2": -2.671334, "f1": -0.145644, "f3": -1.817989, "y": 0.54025799, "x": 0.34339189}], [{"q1": 1.82359494, "distance": 0.3552549106, "q3": -0.7290191732, "q2": 5.078618454, "tx": 0.175, "ty": 0.3031, "targetID": 9, "f2": -3.086326, "f1": -0.11115, "f3": -2.299815, "y": 0.64080592, "x": 0.28527585}]], "block": 18}], [{"trials": [[{"q1": 1.84049671, "distance": 0.4325430758, "q3": 1.471836158, "q2": 4.841421854, "tx": -0.375, "ty": 0.6495, "targetID": 1, "f2": -2.849129, "f1": -0.094248, "f3": -0.09896, "y": 0.83347997, "x": 0.016465047}], [{"q1": 1.78815778, "distance": 0.248637147, "q3": -2.057347373, "q2": 0.1439051536, "tx": 0, "ty": 0.95, "targetID": 2, "f2": 1.848388, "f1": -0.146587, "f3": -3.628144, "y": 0.70724184, "x": 0.05374855}], [{"q1": 2.07944625, "distance": 0.3495414183, "q3": -0.9484844732, "q2": 5.425764354, "tx": 0.375, "ty": 0.6495, "targetID": 3, "f2": -3.433472, "f1": 0.144702, "f3": -2.519281, "y": 0.74025061, "x": 0.037444775}], [{"q1": 2.20353916, "distance": 0.3054127674, "q3": 1.465050317, "q2": 2.154650164, "tx": -0.4763, "ty": 0.275, "targetID": 4, "f2": -0.162358, "f1": 0.268795, "f3": -0.105746, "y": 0.12736506, "x": -0.20894091}], [{"q1": 2.04174714, "distance": 0.2743410323, "q3": 0.1943389268, "q2": 4.947375254, "tx": 0, "ty": 0.55, "targetID": 5, "f2": -2.955083, "f1": 0.107003, "f3": -1.376457, "y": 0.80985027, "x": 0.087982039}], [{"q1": 2.09352058, "distance": 0.5007564636, "q3": -0.6220855732, "q2": 4.868383054, "tx": 0.4763, "ty": 0.275, "targetID": 6, "f2": -2.87609, "f1": 0.158776, "f3": -2.192882, "y": 0.63951694, "x": 0.13295697}], [{"q1": 2.11595155, "distance": 0.3336288933, "q3": 0.5103831268, "q2": 3.766909254, "tx": -0.175, "ty": 0.3031, "targetID": 7, "f2": -1.774617, "f1": 0.181207, "f3": -1.060413, "y": 0.3846752, "x": 0.14850228}], [{"q1": 1.97238077, "distance": 0.1399157982, "q3": 0.8215264768, "q2": 3.127475754, "tx": 0, "ty": 0.15, "targetID": 8, "f2": -1.135183, "f1": 0.037636, "f3": -0.74927, "y": 0.23468457, "x": 0.11137753}], [{"q1": 1.955855993, "distance": 0.4355926847, "q3": -0.2533380732, "q2": 4.961424454, "tx": 0.175, "ty": 0.3031, "targetID": 9, "f2": -2.969132, "f1": 0.021112, "f3": -1.824134, "y": 0.73863943, "x": 0.18181116}]], "block": 19}], [{"trials": [[{"q1": 1.4615578, "distance": 0.4873800611, "q3": -3.304521973, "q2": 3.917077354, "tx": -0.375, "ty": 0.6495, "targetID": 1, "f2": -1.924785, "f1": -0.473187, "f3": -4.875318, "y": 0.56722035, "x": 0.10538462}], [{"q1": 1.43761887, "distance": 0.2134543883, "q3": 1.259715827, "q2": 5.487044354, "tx": 0, "ty": 0.95, "targetID": 2, "f2": -3.494752, "f1": -0.497126, "f3": -0.31108, "y": 0.89154635, "x": 0.20529478}], [{"q1": 1.57767107, "distance": 0.313356318, "q3": -0.8298202732, "q2": 6.307383254, "tx": 0.375, "ty": 0.6495, "targetID": 3, "f2": -4.315091, "f1": -0.357073, "f3": -2.400617, "y": 0.9068077, "x": 0.19615669}], [{"q1": 1.62655425, "distance": 0.4265168614, "q3": 1.452421117, "q2": 2.300859884, "tx": -0.4763, "ty": 0.275, "targetID": 4, "f2": -0.308567, "f1": -0.30819, "f3": -0.118375, "y": 0.20961238, "x": -0.054825099}], [{"q1": 1.56265426, "distance": 0.4652296454, "q3": 0.2006221268, "q2": 4.653422654, "tx": 0, "ty": 0.55, "targetID": 5, "f2": -2.66113, "f1": -0.37209, "f3": -1.370174, "y": 0.57785894, "x": 0.46439477}], [{"q1": 1.5692516, "distance": 0.4681731567, "q3": -1.142025473, "q2": 5.800047454, "tx": 0.4763, "ty": 0.275, "targetID": 6, "f2": -3.807755, "f1": -0.365493, "f3": -2.712822, "y": 0.72572324, "x": 0.34967194}], [{"q1": 1.67361531, "distance": 0.4656371293, "q3": -0.1676667732, "q2": 3.988460654, "tx": -0.175, "ty": 0.3031, "targetID": 7, "f2": -1.996168, "f1": -0.261129, "f3": -1.738463, "y": 0.25707238, "x": 0.28835666}], [{"q1": 1.74455247, "distance": 0.491461218, "q3": 1.446200767, "q2": 3.956114754, "tx": 0, "ty": 0.15, "targetID": 8, "f2": -1.963822, "f1": -0.190192, "f3": -0.124596, "y": 0.57007593, "x": 0.25508889}], [{"q1": 1.69240203, "distance": 0.4239607049, "q3": -0.6368950732, "q2": 5.215214854, "tx": 0.175, "ty": 0.3031, "targetID": 9, "f2": -3.222922, "f1": -0.242342, "f3": -2.207691, "y": 0.68687818, "x": 0.35515823}]], "block": 20}], [{"trials": [[{"q1": 1.844517949, "distance": 0.2430950414, "q3": -2.743998973, "q2": 3.388353554, "tx": -0.375, "ty": 0.6495, "targetID": 1, "f2": -1.396061, "f1": -0.090227, "f3": -4.314795, "y": 0.47897213, "x": -0.20175034}], [{"q1": 2.004676342, "distance": 0.1068732638, "q3": 0.9948795568, "q2": 5.030237854, "tx": 0, "ty": 0.95, "targetID": 2, "f2": -3.037945, "f1": 0.069932, "f3": -0.575917, "y": 0.87678602, "x": -0.077856327}], [{"q1": 1.71282238, "distance": 0.4046083059, "q3": 1.084226457, "q2": 5.243998154, "tx": 0.375, "ty": 0.6495, "targetID": 3, "f2": -3.251705, "f1": -0.221922, "f3": -0.48657, "y": 0.90314844, "x": 0.05976937}], [{"q1": 1.939017056, "distance": 0.2582061577, "q3": 1.499293678, "q2": 1.941713012, "tx": -0.4763, "ty": 0.275, "targetID": 4, "f2": 0.05058, "f1": 0.004273, "f3": -0.071503, "y": 0.1879709, "x": -0.23320258}], [{"q1": 1.848225028, "distance": 0.3163476899, "q3": 1.142408757, "q2": 4.912553854, "tx": 0, "ty": 0.55, "targetID": 5, "f2": -2.920261, "f1": -0.086519, "f3": -0.428388, "y": 0.8598686, "x": 0.06369703}], [{"q1": 1.971312628, "distance": 0.3939798351, "q3": -1.435990573, "q2": 4.776566854, "tx": 0.4763, "ty": 0.275, "targetID": 6, "f2": -2.784274, "f1": 0.036568, "f3": -3.006787, "y": 0.45415322, "x": 0.12540937}], [{"q1": 1.83132326, "distance": 0.09547811121, "q3": 1.517766243, "q2": 1.978406814, "tx": -0.175, "ty": 0.3031, "targetID": 7, "f2": 0.013886, "f1": -0.103421, "f3": -0.05303, "y": 0.21049527, "x": -0.19824723}], [{"q1": 1.952651568, "distance": 0.1471979237, "q3": -1.338268173, "q2": 3.584370154, "tx": 0, "ty": 0.15, "targetID": 8, "f2": -1.592078, "f1": 0.017907, "f3": -2.909064, "y": 0.16018497, "x": -0.14684514}], [{"q1": 1.70867548, "distance": 0.5051222401, "q3": 0.2375044268, "q2": 5.013675454, "tx": 0.175, "ty": 0.3031, "targetID": 9, "f2": -3.021383, "f1": -0.226069, "f3": -1.333292, "y": 0.79123135, "x": 0.30490867}]], "block": 21}], [{"trials": [[{"q1": 1.986455105, "distance": 0.187256413, "q3": -2.551098873, "q2": 2.797608514, "tx": -0.375, "ty": 0.6495, "targetID": 1, "f2": -0.805316, "f1": 0.051711, "f3": -4.121895, "y": 0.4659692, "x": -0.33783268}], [{"q1": 1.861042726, "distance": 0.5107884945, "q3": 2.734442227, "q2": 0.2211883536, "tx": 0, "ty": 0.95, "targetID": 2, "f2": 1.771104, "f1": -0.073702, "f3": 1.163646, "y": 0.50374902, "x": -0.24852555}], [{"q1": 1.90389405, "distance": 0.1569649687, "q3": -0.8061892732, "q2": 5.202177254, "tx": 0.375, "ty": 0.6495, "targetID": 3, "f2": -3.209885, "f1": -0.03085, "f3": -2.376986, "y": 0.66297632, "x": 0.21861461}], [{"q1": 1.57321001, "distance": 0.5483013806, "q3": 3.244825427, "q2": 0.8571723536, "tx": -0.4763, "ty": 0.275, "targetID": 4, "f2": 1.13512, "f1": -0.361534, "f3": 1.674029, "y": 0.56061969, "x": -0.0082660304}], [{"q1": 1.78463919, "distance": 0.3325497735, "q3": -0.5444065732, "q2": 5.047698854, "tx": 0, "ty": 0.55, "targetID": 5, "f2": -3.055406, "f1": -0.150105, "f3": -2.115203, "y": 0.65479231, "x": 0.31560723}], [{"q1": 2.15453031, "distance": 0.6560082039, "q3": -1.394351873, "q2": 5.598369754, "tx": 0.4763, "ty": 0.275, "targetID": 6, "f2": -3.606077, "f1": 0.219786, "f3": -2.965148, "y": 0.68661024, "x": -0.034506983}], [{"q1": 1.837669277, "distance": 0.1392273633, "q3": 1.423895457, "q2": 2.340066964, "tx": -0.175, "ty": 0.3031, "targetID": 7, "f2": -0.347774, "f1": -0.097075, "f3": -0.146901, "y": 0.19395179, "x": -0.088565476}], [{"q1": 1.8381091, "distance": 0.32268144, "q3": -0.5079829732, "q2": 4.301275254, "tx": 0, "ty": 0.15, "targetID": 8, "f2": -2.308983, "f1": -0.096635, "f3": -2.078779, "y": 0.34872781, "x": 0.25422543}], [{"q1": 1.910365731, "distance": 0.1471936657, "q3": 1.281706967, "q2": 3.573393454, "tx": 0.175, "ty": 0.3031, "targetID": 9, "f2": -1.581101, "f1": -0.024379, "f3": -0.289089, "y": 0.45010643, "x": 0.18242191}]], "block": 22}], [{"trials": [[{"q1": 1.61983124, "distance": 0.7269888829, "q3": 1.281581307, "q2": 4.137403554, "tx": -0.375, "ty": 0.6495, "targetID": 1, "f2": -2.145111, "f1": -0.314913, "f3": -0.289215, "y": 0.56116394, "x": 0.34660209}], [{"q1": 1.6203339, "distance": 0.1989765504, "q3": 1.229430867, "q2": 4.995529554, "tx": 0, "ty": 0.95, "targetID": 2, "f2": -3.003237, "f1": -0.314411, "f3": -0.341365, "y": 0.86316195, "x": 0.17902743}], [{"q1": 1.7321746, "distance": 0.06973237979, "q3": 1.058842387, "q2": 4.453284354, "tx": 0.375, "ty": 0.6495, "targetID": 3, "f2": -2.460992, "f1": -0.20257, "f3": -0.511954, "y": 0.68358774, "x": 0.31416719}], [{"q1": 1.813856, "distance": 0.3282624226, "q3": 1.439037927, "q2": 2.133978484, "tx": -0.4763, "ty": 0.275, "targetID": 4, "f2": -0.141686, "f1": -0.120888, "f3": -0.131758, "y": 0.19663799, "x": -0.15752796}], [{"q1": 1.961887851, "distance": 0.1602709488, "q3": 1.229745027, "q2": 3.661954854, "tx": 0, "ty": 0.55, "targetID": 5, "f2": -1.669662, "f1": 0.027143, "f3": -0.341051, "y": 0.50476504, "x": 0.15375492}], [{"q1": 1.904396705, "distance": 0.7205033632, "q3": -0.5992776732, "q2": 5.658788854, "tx": 0.4763, "ty": 0.275, "targetID": 6, "f2": -3.666496, "f1": -0.030348, "f3": -2.170074, "y": 0.87497289, "x": 0.077354355}], [{"q1": 1.61361089, "distance": 0.4096663508, "q3": 0.5639159268, "q2": 3.419958054, "tx": -0.175, "ty": 0.3031, "targetID": 7, "f2": -1.427665, "f1": -0.321134, "f3": -1.00688, "y": 0.18171779, "x": 0.21627085}], [{"q1": 1.5692516, "distance": 0.1472500797, "q3": 1.234206087, "q2": 2.923335054, "tx": 0, "ty": 0.15, "targetID": 8, "f2": -0.931042, "f1": -0.365493, "f3": -0.33659, "y": 0.20394997, "x": 0.1370109}], [{"q1": 1.870467504, "distance": 0.1331045511, "q3": -0.3710974732, "q2": 4.324202654, "tx": 0.175, "ty": 0.3031, "targetID": 9, "f2": -2.33191, "f1": -0.064277, "f3": -1.941894, "y": 0.39859258, "x": 0.26772534}]], "block": 23}], [{"trials": [[{"q1": 1.84489494, "distance": 0.5557126574, "q3": -0.1831736732, "q2": 5.485190754, "tx": -0.375, "ty": 0.6495, "targetID": 1, "f2": -3.492898, "f1": -0.08985, "f3": -1.75397, "y": 0.89975317, "x": 0.12117528}], [{"q1": 1.74530645, "distance": 0.01188743776, "q3": 0.8935946168, "q2": 5.468301554, "tx": 0, "ty": 0.95, "targetID": 2, "f2": -3.476009, "f1": -0.189438, "f3": -0.677202, "y": 0.94318862, "x": -0.0097424986}], [{"q1": 1.79129937, "distance": 0.1627973271, "q3": -1.129898973, "q2": 5.597169654, "tx": 0.375, "ty": 0.6495, "targetID": 3, "f2": -3.604877, "f1": -0.143445, "f3": -2.700695, "y": 0.72329912, "x": 0.22989087}], [{"q1": 1.77200999, "distance": 0.3239065622, "q3": 1.365084837, "q2": 2.162504144, "tx": -0.4763, "ty": 0.275, "targetID": 4, "f2": -0.170211, "f1": -0.162735, "f3": -0.205711, "y": 0.18575842, "x": -0.1649298}], [{"q1": 1.88692945, "distance": 0.261071391, "q3": 0.8624928468, "q2": 4.386318154, "tx": 0, "ty": 0.55, "targetID": 5, "f2": -2.394026, "f1": -0.047815, "f3": -0.708303, "y": 0.67313269, "x": 0.23020993}], [{"q1": 1.77062769, "distance": 0.2896944173, "q3": -1.179749673, "q2": 4.922066554, "tx": 0.4763, "ty": 0.275, "targetID": 6, "f2": -2.929774, "f1": -0.164117, "f3": -2.750546, "y": 0.47051724, "x": 0.26253409}], [{"q1": 1.81750025, "distance": 0.4823407414, "q3": 0.9706264668, "q2": 3.879428554, "tx": -0.175, "ty": 0.3031, "targetID": 7, "f2": -1.887136, "f1": -0.117244, "f3": -0.60017, "y": 0.47403136, "x": 0.27603776}], [{"q1": 1.80512238, "distance": 0.2212271497, "q3": 0.8200185168, "q2": 3.364854454, "tx": 0, "ty": 0.15, "targetID": 8, "f2": -1.372562, "f1": -0.129622, "f3": -0.750778, "y": 0.26363931, "x": 0.18980927}], [{"q1": 1.77986397, "distance": 0.1073859748, "q3": -0.4551727732, "q2": 4.237865354, "tx": 0.175, "ty": 0.3031, "targetID": 9, "f2": -2.245573, "f1": -0.154881, "f3": -2.025969, "y": 0.33027966, "x": 0.27888943}]], "block": 24}]]}], [{"phase": "train", "blocks": [[{"trials": [[{"q1": 2.63349753, "distance": 0.8318560077, "q3": -0.7186078732, "q2": 3.674910854, "tx": 0.601, "ty": 0.601, "targetID": 1, "f2": -1.682618, "f1": 0.698753, "f3": -2.289404, "y": 0.12861154, "x": -0.083714218}], [{"q1": 2.32298251, "distance": 1.121712744, "q3": 0.8249193968, "q2": 1.438681194, "tx": 0.22, "ty": 0.821, "targetID": 2, "f2": 0.553611, "f1": 0.388238, "f3": -0.745877, "y": 0.10506257, "x": -0.64352364}], [{"q1": 4.44757879, "distance": 1.1867543, "q3": -0.6750339732, "q2": 2.832291694, "tx": -0.22, "ty": 0.821, "targetID": 3, "f2": -0.839999, "f1": 2.512834, "f3": -2.24583, "y": -0.29017748, "x": 0.19673778}], [{"q1": 1.18673128, "distance": 0.9164388314, "q3": 0.9749618668, "q2": 0.3260547536, "tx": -0.601, "ty": 0.601, "targetID": 4, "f2": 1.666238, "f1": -0.748013, "f3": -0.595834, "y": 0.86804415, "x": 0.27566844}], [{"q1": 3.03957979, "distance": 1.257516065, "q3": 1.236593697, "q2": 0.5252945536, "tx": 0.4596, "ty": 0.4596, "targetID": 5, "f2": 1.466998, "f1": 1.104835, "f3": -0.334203, "y": -0.17209161, "x": -0.62774188}], [{"q1": 3.17548509, "distance": 1.208856776, "q3": -1.305457373, "q2": 2.388007664, "tx": 0.1682, "ty": 0.6279, "targetID": 6, "f2": -0.395715, "f1": 1.240741, "f3": -2.876254, "y": -0.39876606, "x": -0.46999394}], [{"q1": 1.13992155, "distance": 0.3976318929, "q3": 0.7340017068, "q2": 2.374058994, "tx": -0.1682, "ty": 0.6279, "targetID": 7, "f2": -0.381766, "f1": -0.794823, "f3": -0.836795, "y": 0.23488206, "x": -0.10780115}], [{"q1": 4.91906899, "distance": 1.26260642, "q3": -0.8999531732, "q2": 2.271580244, "tx": -0.4596, "ty": 0.4596, "targetID": 8, "f2": -0.279288, "f1": 2.984325, "f3": -2.47075, "y": -0.41476404, "x": 0.45125811}], [{"q1": 4.65448409, "distance": 0.6120935248, "q3": -1.427860173, "q2": 3.690581054, "tx": 0.3182, "ty": 0.3182, "targetID": 9, "f2": -1.698288, "f1": 2.71974, "f3": -2.998657, "y": -0.22463398, "x": 0.035375402}], [{"q1": 1.62799938, "distance": 0.2985786032, "q3": 1.131099017, "q2": 4.291153054, "tx": 0.1165, "ty": 0.4347, "targetID": 10, "f2": -2.29886, "f1": -0.306745, "f3": -0.439697, "y": 0.60379073, "x": 0.36258435}], [{"q1": 1.37767728, "distance": 0.4075100302, "q3": 1.817160027, "q2": 2.966563364, "tx": -0.1165, "ty": 0.4347, "targetID": 11, "f2": -0.974271, "f1": -0.557067, "f3": 0.246364, "y": 0.29685607, "x": 0.26698856}], [{"q1": 3.83534519, "distance": 1.015372522, "q3": -0.8814429732, "q2": 1.764213024, "tx": -0.3182, "ty": 0.3182, "targetID": 12, "f2": 0.22808, "f1": 1.900601, "f3": -2.452239, "y": -0.69716524, "x": -0.32204559}], [{"q1": 4.88796729, "distance": 0.402888118, "q3": -1.284515573, "q2": 3.201617354, "tx": 0.1768, "ty": 0.1768, "targetID": 13, "f2": -1.209325, "f1": 2.953223, "f3": -2.855312, "y": -0.22149945, "x": 0.23743319}], [{"q1": -1.50568901, "distance": 0.6812237103, "q3": 2.646540527, "q2": 1.525074994, "tx": 0.0647, "ty": 0.2415, "targetID": 14, "f2": 0.467218, "f1": -3.440434, "f3": 1.075744, "y": -0.43969942, "x": 0.058947294}], [{"q1": 4.34120449, "distance": 0.3893745463, "q3": -0.2361597732, "q2": 3.074194354, "tx": -0.0647, "ty": 0.2415, "targetID": 15, "f2": -1.081902, "f1": 2.40646, "f3": -1.806956, "y": -0.1344255, "x": 0.036752234}], [{"q1": 1.73085513, "distance": 0.1170169874, "q3": 1.917565327, "q2": 1.884787354, "tx": -0.1768, "ty": 0.1768, "targetID": 16, "f2": 0.107505, "f1": -0.203889, "f3": 0.346769, "y": 0.28108775, "x": -0.1237242}]], "block": 1}], [{"trials": [[{"q1": 4.16414429, "distance": 1.829073432, "q3": -0.01811447321, "q2": -0.4049310464, "tx": 0.601, "ty": 0.601, "targetID": 1, "f2": 2.397224, "f1": 2.2294, "f3": -1.588911, "y": -0.71731788, "x": -0.666891}], [{"q1": 4.36137349, "distance": 1.239105399, "q3": 0.7925609968, "q2": 3.922568854, "tx": 0.22, "ty": 0.821, "targetID": 2, "f2": -1.930276, "f1": 2.426629, "f3": -0.778235, "y": -0.19091901, "x": -0.49512384}], [{"q1": 1.32364189, "distance": 0.8521091421, "q3": 1.139644147, "q2": 4.035006454, "tx": -0.22, "ty": 0.821, "targetID": 3, "f2": -2.042714, "f1": -0.611103, "f3": -0.431152, "y": 0.37026838, "x": 0.50313968}], [{"q1": 2.32700375, "distance": 0.6596414883, "q3": 0.6109141068, "q2": 2.335417404, "tx": -0.601, "ty": 0.601, "targetID": 4, "f2": -0.343125, "f1": 0.392259, "f3": -0.959882, "y": 0.023614871, "x": -0.28201206}], [{"q1": 4.46253279, "distance": 0.890496818, "q3": -0.1687537732, "q2": 2.223890864, "tx": 0.4596, "ty": 0.4596, "targetID": 5, "f2": -0.231598, "f1": 2.527788, "f3": -1.73955, "y": -0.41516249, "x": 0.29294116}], [{"q1": -0.1650583098, "distance": 1.018018306, "q3": 1.892872407, "q2": 3.514896954, "tx": 0.1682, "ty": 0.6279, "targetID": 6, "f2": -1.522604, "f1": -2.099803, "f3": 0.322076, "y": -0.35580653, "x": 0.43027391}], [{"q1": 4.08409649, "distance": 1.257708495, "q3": 0.5766079168, "q2": 1.540091804, "tx": -0.1682, "ty": 0.6279, "targetID": 7, "f2": 0.452201, "f1": 2.149352, "f3": -0.994188, "y": -0.61566642, "x": 0.019877687}], [{"q1": 1.55687373, "distance": 0.3261483033, "q3": 0.04926012679, "q2": 2.499408544, "tx": -0.4596, "ty": 0.4596, "targetID": 8, "f2": -0.507116, "f1": -0.377871, "f3": -1.521536, "y": 0.19857825, "x": -0.26404857}], [{"q1": 3.64879749, "distance": 1.004624846, "q3": 1.116145037, "q2": 4.153199454, "tx": 0.3182, "ty": 0.3182, "targetID": 9, "f2": -2.160907, "f1": 1.714053, "f3": -0.454651, "y": 0.080152522, "x": -0.65781459}], [{"q1": 1.31591357, "distance": 0.2733446401, "q3": 1.739688347, "q2": 3.425298754, "tx": 0.1165, "ty": 0.4347, "targetID": 10, "f2": -1.433006, "f1": -0.618831, "f3": 0.168892, "y": 0.33147253, "x": 0.3696035}], [{"q1": 1.72406929, "distance": 0.376721374, "q3": 1.288052987, "q2": 3.604834454, "tx": -0.1165, "ty": 0.4347, "targetID": 11, "f2": -1.612542, "f1": -0.210675, "f3": -0.282743, "y": 0.43072859, "x": 0.26020044}], [{"q1": 1.942849799, "distance": 0.131319779, "q3": 1.342968027, "q2": 1.801974974, "tx": -0.3182, "ty": 0.3182, "targetID": 12, "f2": 0.190318, "f1": 0.008105, "f3": -0.227828, "y": 0.18688403, "x": -0.31719981}], [{"q1": 1.46438524, "distance": 0.1833621764, "q3": 0.9855804468, "q2": 3.556742954, "tx": 0.1768, "ty": 0.1768, "targetID": 13, "f2": -1.56445, "f1": -0.470359, "f3": -0.585216, "y": 0.25338097, "x": 0.34340445}], [{"q1": 2.16986128, "distance": 0.1342366315, "q3": 0.7575008168, "q2": 3.587153554, "tx": 0.0647, "ty": 0.2415, "targetID": 14, "f2": -1.594861, "f1": 0.235117, "f3": -0.813296, "y": 0.36611158, "x": 0.1146142}], [{"q1": 1.82510291, "distance": 0.08205554875, "q3": 1.171939727, "q2": 2.490109424, "tx": -0.0647, "ty": 0.2415, "targetID": 15, "f2": -0.497817, "f1": -0.109642, "f3": -0.398857, "y": 0.15980265, "x": -0.072358726}], [{"q1": 1.56717815, "distance": 0.3813518305, "q3": 2.120889197, "q2": 2.781649224, "tx": -0.1768, "ty": 0.1768, "targetID": 16, "f2": -0.789357, "f1": -0.367566, "f3": 0.550093, "y": 0.37143379, "x": 0.15114345}]], "block": 2}], [{"trials": [[{"q1": 0.8208613902, "distance": 0.4862804262, "q3": 1.328202547, "q2": 3.976516254, "tx": 0.601, "ty": 0.601, "targetID": 1, "f2": -1.984224, "f1": -1.113883, "f3": -0.242594, "y": 0.11493752, "x": 0.61555742}], [{"q1": 4.00084429, "distance": 1.0084509, "q3": -1.087311473, "q2": 3.636960354, "tx": 0.22, "ty": 0.821, "targetID": 2, "f2": -1.644668, "f1": 2.0661, "f3": -2.658108, "y": -0.13867465, "x": -0.08983509}], [{"q1": 1.58282328, "distance": 0.7082370982, "q3": 1.206245917, "q2": 3.685397454, "tx": -0.22, "ty": 0.821, "targetID": 3, "f2": -1.693105, "f1": -0.351921, "f3": -0.36455, "y": 0.38453302, "x": 0.33776013}], [{"q1": 1.888437414, "distance": 0.8621706684, "q3": 0.8966105468, "q2": 3.897901054, "tx": -0.601, "ty": 0.601, "targetID": 4, "f2": -1.905608, "f1": -0.046307, "f3": -0.674186, "y": 0.50884169, "x": 0.25623107}], [{"q1": 1.17831181, "distance": 0.2065156207, "q3": 1.342653867, "q2": 3.671310554, "tx": 0.4596, "ty": 0.4596, "targetID": 5, "f2": -1.679018, "f1": -0.756433, "f3": -0.228142, "y": 0.25333926, "x": 0.46985713}], [{"q1": 0.9253507902, "distance": 0.2644375397, "q3": 2.539475007, "q2": 1.394761734, "tx": 0.1682, "ty": 0.6279, "targetID": 6, "f2": 0.597531, "f1": -1.009394, "f3": 0.968679, "y": 0.36902708, "x": 0.22216317}], [{"q1": 1.6428277, "distance": 0.3373748198, "q3": 2.143006017, "q2": 2.130585564, "tx": -0.1682, "ty": 0.6279, "targetID": 7, "f2": -0.138293, "f1": -0.291917, "f3": 0.57221, "y": 0.33336724, "x": -0.0036636139}], [{"q1": 1.47255338, "distance": 0.3775795426, "q3": 2.333826347, "q2": 1.172902454, "tx": -0.4596, "ty": 0.4596, "targetID": 8, "f2": 0.81939, "f1": -0.462191, "f3": 0.76303, "y": 0.43918277, "x": -0.082572882}], [{"q1": 1.30988171, "distance": 0.169205846, "q3": 0.5446893268, "q2": 3.875350754, "tx": 0.3182, "ty": 0.3182, "targetID": 9, "f2": -1.883058, "f1": -0.624863, "f3": -1.026107, "y": 0.19232376, "x": 0.43127427}], [{"q1": 2.43394356, "distance": 0.1750871398, "q3": 1.181867157, "q2": 3.175102254, "tx": 0.1165, "ty": 0.4347, "targetID": 10, "f2": -1.18281, "f1": 0.499199, "f3": -0.388929, "y": 0.3972305, "x": -0.054530825}], [{"q1": 1.43793303, "distance": 0.084000126, "q3": 2.119506897, "q2": 1.562082954, "tx": -0.1165, "ty": 0.4347, "targetID": 11, "f2": 0.43021, "f1": -0.496811, "f3": 0.548711, "y": 0.37369121, "x": -0.058759644}], [{"q1": 2.54383647, "distance": 0.1946583586, "q3": 1.587195441, "q2": 3.426178354, "tx": -0.3182, "ty": 0.3182, "targetID": 12, "f2": -1.433886, "f1": 0.609092, "f3": 0.016399, "y": 0.43551754, "x": -0.16286658}], [{"q1": 2.11425509, "distance": 0.2841131467, "q3": 1.410449437, "q2": 3.351345654, "tx": 0.1768, "ty": 0.1768, "targetID": 13, "f2": -1.359053, "f1": 0.179511, "f3": -0.160347, "y": 0.43585893, "x": 0.060143449}], [{"q1": 2.61684709, "distance": 0.2398147247, "q3": 0.5676858268, "q2": 3.705761254, "tx": 0.0647, "ty": 0.2415, "targetID": 14, "f2": -1.713469, "f1": 0.682103, "f3": -1.003111, "y": 0.45090269, "x": -0.052182914}], [{"q1": 1.70735601, "distance": 0.2645394814, "q3": 1.274041487, "q2": 3.231148254, "tx": -0.0647, "ty": 0.2415, "targetID": 15, "f2": -1.238856, "f1": -0.227388, "f3": -0.296755, "y": 0.2894507, "x": 0.19545739}], [{"q1": 2.37280817, "distance": 0.1468462966, "q3": 0.9267698368, "q2": 2.405789084, "tx": -0.1768, "ty": 0.1768, "targetID": 16, "f2": -0.413496, "f1": 0.438064, "f3": -0.644026, "y": 0.031768072, "x": -0.19981249}]], "block": 3}], [{"trials": [[{"q1": 1.955793161, "distance": 0.5282951983, "q3": 0.7672397568, "q2": 4.741644854, "tx": 0.601, "ty": 0.601, "targetID": 1, "f2": -2.749352, "f1": 0.021049, "f3": -0.803557, "y": 0.81042879, "x": 0.11598928}], [{"q1": 1.74851088, "distance": 0.1005067712, "q3": 1.338381307, "q2": 4.761430654, "tx": 0.22, "ty": 0.821, "targetID": 2, "f2": -2.769138, "f1": -0.186234, "f3": -0.232415, "y": 0.83764639, "x": 0.12088134}], [{"q1": 4.43834249, "distance": 1.25110371, "q3": 2.295561757, "q2": 1.317038734, "tx": -0.22, "ty": 0.821, "targetID": 3, "f2": 0.675254, "f1": 2.503598, "f3": 0.724765, "y": -0.4128793, "x": -0.013112672}], [{"q1": 1.849544497, "distance": 0.09131683149, "q3": 0.7211840068, "q2": 1.036368844, "tx": -0.601, "ty": 0.601, "targetID": 4, "f2": 0.955924, "f1": -0.0852, "f3": -0.849612, "y": 0.51942154, "x": -0.55996686}], [{"q1": 1.29543038, "distance": 0.3414573751, "q3": 0.3670008268, "q2": 3.664034654, "tx": 0.4596, "ty": 0.4596, "targetID": 5, "f2": -1.671742, "f1": -0.639314, "f3": -1.203796, "y": 0.20451582, "x": 0.23260837}], [{"q1": -0.6672796098, "distance": 0.6184223394, "q3": -0.9826084732, "q2": 2.960405844, "tx": 0.1682, "ty": 0.6279, "targetID": 6, "f2": -0.968113, "f1": -2.602024, "f3": -2.553405, "y": 0.036770001, "x": 0.34989071}], [{"q1": -0.9655173098, "distance": 1.057477474, "q3": -1.939160673, "q2": 4.884989454, "tx": -0.1682, "ty": 0.6279, "targetID": 7, "f2": -2.892697, "f1": -2.900262, "f3": -3.509957, "y": -0.39617358, "x": 0.095489041}], [{"q1": 4.13191159, "distance": 1.303013276, "q3": 0.01595932679, "q2": 0.3510618536, "tx": -0.4596, "ty": 0.4596, "targetID": 8, "f2": 1.641231, "f1": 2.197167, "f3": -1.554837, "y": -0.8421817, "x": -0.51623924}], [{"q1": 0.4499020902, "distance": 0.6322366358, "q3": 0.05868492679, "q2": 4.720847554, "tx": 0.3182, "ty": 0.3182, "targetID": 9, "f2": -2.728555, "f1": -1.484842, "f3": -1.512111, "y": -0.18853992, "x": 0.69627118}], [{"q1": 0.7526887902, "distance": 0.1298288309, "q3": -0.7893125732, "q2": 2.780141264, "tx": 0.1165, "ty": 0.4347, "targetID": 10, "f2": -0.787849, "f1": -1.182056, "f3": -2.360109, "y": 0.38330583, "x": -0.0027231715}], [{"q1": 0.8987100902, "distance": 0.1080584995, "q3": 0.6073326868, "q2": 1.766412144, "tx": -0.1165, "ty": 0.4347, "targetID": 11, "f2": 0.225881, "f1": -1.036034, "f3": -0.963464, "y": 0.53124918, "x": -0.067972738}], [{"q1": -0.3599062098, "distance": 0.6114762518, "q3": -1.208369673, "q2": 3.485365954, "tx": -0.3182, "ty": 0.3182, "targetID": 12, "f2": -1.493073, "f1": -2.294651, "f3": -2.779166, "y": 0.069688392, "x": 0.24049955}], [{"q1": 0.3291518902, "distance": 0.6030026826, "q3": -1.663554973, "q2": 1.308744924, "tx": 0.1768, "ty": 0.1768, "targetID": 13, "f2": 0.683548, "f1": -1.605593, "f3": -3.234351, "y": 0.35727074, "x": 0.75216297}], [{"q1": 2.11601439, "distance": 0.08656973953, "q3": 1.002984867, "q2": 2.900212934, "tx": 0.0647, "ty": 0.2415, "targetID": 14, "f2": -0.90792, "f1": 0.18127, "f3": -0.567811, "y": 0.18781321, "x": -0.0032120636}], [{"q1": -0.1415467098, "distance": 0.5427089473, "q3": -1.804273173, "q2": 2.881551874, "tx": -0.0647, "ty": 0.2415, "targetID": 15, "f2": -0.889259, "f1": -2.076291, "f3": -3.375069, "y": 0.1811042, "x": 0.47463788}], [{"q1": 0.7468454902, "distance": 0.1879477101, "q3": 0.2426566268, "q2": 2.797105864, "tx": -0.1768, "ty": 0.1768, "targetID": 16, "f2": -0.804813, "f1": -1.187899, "f3": -1.32814, "y": 0.16694447, "x": 0.010889132}]], "block": 4}], [{"trials": [[{"q1": 3.02286649, "distance": 1.104176996, "q3": 0.2135654268, "q2": 4.572306754, "tx": 0.601, "ty": 0.601, "targetID": 1, "f2": -2.580014, "f1": 1.088122, "f3": -1.357231, "y": 0.49766318, "x": -0.49833086}], [{"q1": 1.36900648, "distance": 0.3378543733, "q3": 1.045082217, "q2": 4.708193254, "tx": 0.22, "ty": 0.821, "targetID": 2, "f2": -2.715901, "f1": -0.565738, "f3": -0.525714, "y": 0.63482209, "x": 0.50192794}], [{"q1": 1.4970578, "distance": 0.6187525938, "q3": 1.096604327, "q2": 2.172054584, "tx": -0.22, "ty": 0.821, "targetID": 3, "f2": -0.179762, "f1": -0.437687, "f3": -0.474192, "y": 0.20813579, "x": -0.13483996}], [{"q1": 2.04369492, "distance": 0.05212366424, "q3": 1.489303414, "q2": 0.08522025359, "tx": -0.601, "ty": 0.601, "targetID": 4, "f2": 1.907072, "f1": 0.10895, "f3": -0.081493, "y": 0.60546561, "x": -0.54906798}], [{"q1": 2.70487451, "distance": 1.039920486, "q3": 1.661965346, "q2": 4.659869254, "tx": 0.4596, "ty": 0.4596, "targetID": 5, "f2": -2.667577, "f1": 0.77013, "f3": 0.091169, "y": 0.5613981, "x": -0.57532597}], [{"q1": 1.70201531, "distance": 0.2755841542, "q3": 0.4159468268, "q2": 4.215296154, "tx": 0.1682, "ty": 0.6279, "targetID": 6, "f2": -2.223003, "f1": -0.232729, "f3": -1.15485, "y": 0.45113338, "x": 0.37962419}], [{"q1": 1.68341708, "distance": 0.2167285467, "q3": 1.673400747, "q2": 0.9776210536, "tx": -0.1682, "ty": 0.6279, "targetID": 7, "f2": 1.014672, "f1": -0.251327, "f3": 0.102604, "y": 0.51432543, "x": -0.35278624}], [{"q1": 2.00762944, "distance": 0.1384504163, "q3": 1.127894597, "q2": 0.8018803536, "tx": -0.4596, "ty": 0.4596, "targetID": 8, "f2": 1.190412, "f1": 0.072885, "f3": -0.442902, "y": 0.42695798, "x": -0.59414745}], [{"q1": 2.32995685, "distance": 0.2611767262, "q3": -0.08585347321, "q2": 4.013128454, "tx": 0.3182, "ty": 0.3182, "targetID": 9, "f2": -2.020836, "f1": 0.395212, "f3": -1.65665, "y": 0.40799319, "x": 0.072944082}], [{"q1": 1.30114808, "distance": 0.1093428405, "q3": 2.273319277, "q2": 2.381787314, "tx": 0.1165, "ty": 0.4347, "targetID": 10, "f2": -0.389495, "f1": -0.633596, "f3": 0.702523, "y": 0.33693893, "x": 0.16547581}], [{"q1": 1.071372, "distance": 0.121871705, "q3": -0.2555371732, "q2": 2.631104104, "tx": -0.1165, "ty": 0.4347, "targetID": 11, "f2": -0.638811, "f1": -0.863372, "f3": -1.826334, "y": 0.31315027, "x": -0.125353}], [{"q1": 1.943352454, "distance": 0.1289604958, "q3": 1.284094577, "q2": 1.516215704, "tx": -0.3182, "ty": 0.3182, "targetID": 12, "f2": 0.476077, "f1": 0.008608, "f3": -0.286702, "y": 0.23697318, "x": -0.41836493}], [{"q1": 1.37748879, "distance": 0.1003605336, "q3": 0.4957433268, "q2": 3.122889054, "tx": 0.1768, "ty": 0.1768, "targetID": 13, "f2": -1.130596, "f1": -0.557256, "f3": -1.075053, "y": 0.099241736, "x": 0.11310579}], [{"q1": 2.04953829, "distance": 0.3450642006, "q3": 1.300305197, "q2": 3.829728554, "tx": 0.0647, "ty": 0.2415, "targetID": 14, "f2": -1.837436, "f1": 0.114794, "f3": -0.270491, "y": 0.58501044, "x": 0.097409022}], [{"q1": 1.75912946, "distance": 0.06422833946, "q3": 1.287110507, "q2": 2.483135094, "tx": -0.0647, "ty": 0.2415, "targetID": 15, "f2": -0.490842, "f1": -0.175615, "f3": -0.283686, "y": 0.18204164, "x": -0.040410434}], [{"q1": 2.05362236, "distance": 0.0445911034, "q3": 1.355534397, "q2": 2.334223594, "tx": -0.1768, "ty": 0.1768, "targetID": 16, "f2": -0.341931, "f1": 0.118878, "f3": -0.215262, "y": 0.15188666, "x": -0.13981768}]], "block": 5}], [{"trials": [[{"q1": 2.34044977, "distance": 0.7724331407, "q3": 0.6714211868, "q2": 4.637356554, "tx": 0.601, "ty": 0.601, "targetID": 1, "f2": -2.645064, "f1": 0.405705, "f3": -0.899375, "y": 0.76393441, "x": -0.1540532}], [{"q1": 3.15280279, "distance": 0.9896450186, "q3": -0.6101538732, "q2": 3.250060654, "tx": 0.22, "ty": 0.821, "targetID": 2, "f2": -1.257768, "f1": 1.218058, "f3": -2.18095, "y": -0.10361026, "x": -0.13283584}], [{"q1": 1.9357498, "distance": 0.1663500568, "q3": 1.646006055, "q2": -0.4073186464, "tx": -0.22, "ty": 0.821, "targetID": 3, "f2": 2.399611, "f1": 0.001005, "f3": 0.07521, "y": 0.76088867, "x": -0.37510954}], [{"q1": 1.75259495, "distance": 0.2442760916, "q3": 1.865289227, "q2": 0.5099635536, "tx": -0.601, "ty": 0.601, "targetID": 4, "f2": 1.482329, "f1": -0.18215, "f3": 0.294493, "y": 0.55189193, "x": -0.36171104}], [{"q1": 1.56020381, "distance": 0.1456045234, "q3": 1.133737957, "q2": 4.325987054, "tx": 0.4596, "ty": 0.4596, "targetID": 5, "f2": -2.333694, "f1": -0.374541, "f3": -0.437058, "y": 0.59183235, "x": 0.39864688}], [{"q1": 2.09440023, "distance": 0.2885921482, "q3": 1.180673347, "q2": 4.670563254, "tx": 0.1682, "ty": 0.6279, "targetID": 6, "f2": -2.678271, "f1": 0.159656, "f3": -0.390123, "y": 0.80276901, "x": -0.061378434}], [{"q1": 1.98865422, "distance": 0.4670882848, "q3": 1.050108757, "q2": 2.932382844, "tx": -0.1682, "ty": 0.6279, "targetID": 7, "f2": -0.94009, "f1": 0.05391, "f3": -0.520688, "y": 0.20753438, "x": 0.035427629}], [{"q1": 1.58439408, "distance": 0.2430626871, "q3": 2.023562657, "q2": 0.5237237536, "tx": -0.4596, "ty": 0.4596, "targetID": 8, "f2": 1.468569, "f1": -0.35035, "f3": 0.452766, "y": 0.56514018, "x": -0.24064626}], [{"q1": 1.64647195, "distance": 0.02615162194, "q3": 0.3877353268, "q2": 3.870003754, "tx": 0.3182, "ty": 0.3182, "targetID": 9, "f2": -1.877711, "f1": -0.288273, "f3": -1.183061, "y": 0.29401533, "x": 0.32815033}], [{"q1": 0.9087002902, "distance": 0.5289455952, "q3": 1.241306087, "q2": 3.727394254, "tx": 0.1165, "ty": 0.4347, "targetID": 10, "f2": -1.735102, "f1": -1.026044, "f3": -0.32949, "y": 0.092161899, "x": 0.51955222}], [{"q1": -1.06571521, "distance": 0.7406643328, "q3": 1.483585715, "q2": 2.321845724, "tx": -0.1165, "ty": 0.4347, "targetID": 11, "f2": -0.329553, "f1": -3.00046, "f3": -0.087211, "y": -0.2815888, "x": 0.071951609}], [{"q1": 0.4479543902, "distance": 1.149336909, "q3": -1.510289273, "q2": 0.6131963536, "tx": -0.3182, "ty": 0.3182, "targetID": 12, "f2": 1.379096, "f1": -1.48679, "f3": -3.081086, "y": 0.28592585, "x": 0.83068368}], [{"q1": 1.53500824, "distance": 0.1620946762, "q3": 0.7669884268, "q2": 2.703235074, "tx": 0.1768, "ty": 0.1768, "targetID": 13, "f2": -0.710942, "f1": -0.399736, "f3": -0.803808, "y": 0.13072174, "x": 0.021392542}], [{"q1": 1.48606223, "distance": 0.144619063, "q3": 1.054444157, "q2": 2.433372264, "tx": 0.0647, "ty": 0.2415, "targetID": 14, "f2": -0.44108, "f1": -0.448682, "f3": -0.516352, "y": 0.17395471, "x": -0.06317614}], [{"q1": 1.7842622, "distance": 0.09520537565, "q3": 1.182683967, "q2": 2.332338644, "tx": -0.0647, "ty": 0.2415, "targetID": 15, "f2": -0.340046, "f1": -0.150482, "f3": -0.388112, "y": 0.16456221, "x": -0.12077709}], [{"q1": 1.64408434, "distance": 0.6560023356, "q3": 1.255317597, "q2": 4.122744854, "tx": -0.1768, "ty": 0.1768, "targetID": 16, "f2": -2.130452, "f1": -0.29066, "f3": -0.315479, "y": 0.56707167, "x": 0.35048274}]], "block": 6}], [{"trials": [[{"q1": 1.905213519, "distance": 0.4006949775, "q3": 0.3935159268, "q2": 4.692365854, "tx": 0.601, "ty": 0.601, "targetID": 1, "f2": -2.700073, "f1": -0.029531, "f3": -1.17728, "y": 0.73051399, "x": 0.22181325}], [{"q1": 1.885421485, "distance": 0.1150378646, "q3": 1.297414937, "q2": 4.453642554, "tx": 0.22, "ty": 0.821, "targetID": 2, "f2": -2.46135, "f1": -0.049323, "f3": -0.273381, "y": 0.74422761, "x": 0.13432789}], [{"q1": 2.87257273, "distance": 1.055697646, "q3": 1.293833517, "q2": 1.479710394, "tx": -0.22, "ty": 0.821, "targetID": 3, "f2": 0.512582, "f1": 0.937828, "f3": -0.276963, "y": -0.20282292, "x": -0.47745708}], [{"q1": 2.03741174, "distance": 0.1648795285, "q3": 1.418491917, "q2": 0.6187255536, "tx": -0.601, "ty": 0.601, "targetID": 4, "f2": 1.373567, "f1": 0.102667, "f3": -0.152304, "y": 0.43882372, "x": -0.57126596}], [{"q1": 1.891264848, "distance": 0.3315887691, "q3": -0.4677328732, "q2": 4.101457454, "tx": 0.4596, "ty": 0.4596, "targetID": 5, "f2": -2.109165, "f1": -0.04348, "f3": -2.038529, "y": 0.27349957, "x": 0.18515922}], [{"q1": 1.837040958, "distance": 0.05129911294, "q3": 1.297729097, "q2": 4.211859254, "tx": 0.1682, "ty": 0.6279, "targetID": 6, "f2": -2.219567, "f1": -0.097704, "f3": -0.273067, "y": 0.6667393, "x": 0.2017128}], [{"q1": 1.987523247, "distance": 0.1908494726, "q3": 1.748107817, "q2": 4.035647354, "tx": -0.1682, "ty": 0.6279, "targetID": 7, "f2": -2.043355, "f1": 0.052779, "f3": 0.177311, "y": 0.66599349, "x": 0.01880911}], [{"q1": 1.918031217, "distance": 0.2443698008, "q3": 0.3786876268, "q2": 0.7757423536, "tx": -0.4596, "ty": 0.4596, "targetID": 8, "f2": 1.21655, "f1": -0.016713, "f3": -1.192109, "y": 0.66667342, "x": -0.58935823}], [{"q1": 2.009954218, "distance": 0.4167060725, "q3": 1.583865352, "q2": 4.010106154, "tx": 0.3182, "ty": 0.3182, "targetID": 9, "f2": -2.017813, "f1": 0.07521, "f3": 0.013069, "y": 0.64922394, "x": 0.0650852}], [{"q1": 1.952651568, "distance": 0.1161152279, "q3": 1.555339691, "q2": 3.725766954, "tx": 0.1165, "ty": 0.4347, "targetID": 10, "f2": -1.733474, "f1": 0.017907, "f3": -0.015457, "y": 0.54835533, "x": 0.14027419}], [{"q1": 1.963144488, "distance": 0.3546379425, "q3": 1.102699017, "q2": 4.210445554, "tx": -0.1165, "ty": 0.4347, "targetID": 11, "f2": -2.218153, "f1": 0.0284, "f3": -0.468097, "y": 0.66520591, "x": 0.15300899}], [{"q1": 1.924817057, "distance": 0.09136544402, "q3": 1.727436137, "q2": 1.140606884, "tx": -0.3182, "ty": 0.3182, "targetID": 12, "f2": 0.851686, "f1": -0.009927, "f3": 0.15664, "y": 0.3206844, "x": -0.40953166}], [{"q1": 1.839931224, "distance": 0.1103767445, "q3": -0.8334896732, "q2": 3.833542454, "tx": 0.1768, "ty": 0.1768, "targetID": 13, "f2": -1.84125, "f1": -0.094813, "f3": -2.404286, "y": 0.17646761, "x": 0.066423756}], [{"q1": 2.0022259, "distance": 0.0565561837, "q3": 0.5319344268, "q2": 3.261496054, "tx": 0.0647, "ty": 0.2415, "targetID": 14, "f2": -1.269203, "f1": 0.067481, "f3": -1.038862, "y": 0.18703501, "x": 0.07993702}], [{"q1": 1.951583427, "distance": 0.1682248904, "q3": 0.4128681268, "q2": 3.296744754, "tx": -0.0647, "ty": 0.2415, "targetID": 15, "f2": -1.304452, "f1": 0.016839, "f3": -1.157928, "y": 0.17358756, "x": 0.089207486}], [{"q1": 1.997073688, "distance": 0.1554800785, "q3": 0.6810344568, "q2": 2.882368684, "tx": -0.1768, "ty": 0.1768, "targetID": 16, "f2": -0.890076, "f1": 0.062329, "f3": -0.889762, "y": 0.12244021, "x": -0.031132337}]], "block": 7}], [{"trials": [[{"q1": 1.46614453, "distance": 0.1636650729, "q3": 0.4297698268, "q2": 4.466881254, "tx": 0.601, "ty": 0.601, "targetID": 1, "f2": -2.474589, "f1": -0.4686, "f3": -1.141026, "y": 0.46990248, "x": 0.50302196}], [{"q1": 1.53337461, "distance": 0.4794016783, "q3": 0.8593512568, "q2": 3.955756654, "tx": 0.22, "ty": 0.821, "targetID": 2, "f2": -1.963464, "f1": -0.40137, "f3": -0.711445, "y": 0.38013971, "x": 0.40832996}], [{"q1": 0.8736401902, "distance": 0.270658946, "q3": 0.2719362268, "q2": 1.524760834, "tx": -0.22, "ty": 0.821, "targetID": 3, "f2": 0.467532, "f1": -1.061104, "f3": -1.29886, "y": 0.70304779, "x": 0.023605298}], [{"q1": 1.41663303, "distance": 0.3312909728, "q3": 0.8842954968, "q2": 1.040892734, "tx": -0.601, "ty": 0.601, "targetID": 4, "f2": 0.9514, "f1": -0.518111, "f3": -0.686501, "y": 0.68522915, "x": -0.28059532}], [{"q1": 1.02424811, "distance": 0.2002633903, "q3": 1.448462707, "q2": 4.155781854, "tx": 0.4596, "ty": 0.4596, "targetID": 5, "f2": -2.163489, "f1": -0.910496, "f3": -0.122334, "y": 0.32356727, "x": 0.60657116}], [{"q1": 1.67173035, "distance": 0.5088065857, "q3": -0.06890137321, "q2": 3.486999654, "tx": 0.1682, "ty": 0.6279, "targetID": 6, "f2": -1.494707, "f1": -0.263014, "f3": -1.639698, "y": 0.12037062, "x": 0.13217126}], [{"q1": 1.62341266, "distance": 0.3320771492, "q3": 0.9733910668, "q2": 1.565915704, "tx": -0.1682, "ty": 0.6279, "targetID": 7, "f2": 0.426377, "f1": -0.311332, "f3": -0.597405, "y": 0.36769978, "x": -0.3745276}], [{"q1": 2.61546479, "distance": 0.5350280354, "q3": 1.328893697, "q2": 1.497617474, "tx": -0.4596, "ty": 0.4596, "targetID": 8, "f2": 0.494675, "f1": 0.68072, "f3": -0.241903, "y": -0.075421525, "x": -0.4622394}], [{"q1": 1.78093211, "distance": 0.279365588, "q3": 1.175332647, "q2": 4.090618954, "tx": 0.3182, "ty": 0.3182, "targetID": 9, "f2": -2.098326, "f1": -0.153812, "f3": -0.395464, "y": 0.59325282, "x": 0.26930135}], [{"q1": 1.55775337, "distance": 0.2777680301, "q3": 0.6967424168, "q2": 3.773613354, "tx": 0.1165, "ty": 0.4347, "targetID": 10, "f2": -1.781321, "f1": -0.376991, "f3": -0.874054, "y": 0.28353879, "x": 0.34953512}], [{"q1": 1.62843921, "distance": 0.3594544681, "q3": 0.4526406268, "q2": 3.096185454, "tx": -0.1165, "ty": 0.4347, "targetID": 11, "f2": -1.103893, "f1": -0.306305, "f3": -1.118156, "y": 0.11347442, "x": 0.044812248}], [{"q1": 1.78972857, "distance": 0.2113803938, "q3": 1.183123797, "q2": 2.219115644, "tx": -0.3182, "ty": 0.3182, "targetID": 12, "f2": -0.226823, "f1": -0.145016, "f3": -0.387673, "y": 0.16974526, "x": -0.16772455}], [{"q1": 1.70283212, "distance": 0.1632956215, "q3": -0.3092143732, "q2": 4.169252954, "tx": 0.1768, "ty": 0.1768, "targetID": 13, "f2": -2.17696, "f1": -0.231912, "f3": -1.880011, "y": 0.29076372, "x": 0.29375183}], [{"q1": 1.23039942, "distance": 0.1300154078, "q3": 1.314191037, "q2": 2.068884683, "tx": 0.0647, "ty": 0.2415, "targetID": 14, "f2": -0.076592, "f1": -0.704345, "f3": -0.256605, "y": 0.25906086, "x": -0.064123998}], [{"q1": 1.58753567, "distance": 0.1876383737, "q3": 0.5226982268, "q2": 2.327374924, "tx": -0.0647, "ty": 0.2415, "targetID": 15, "f2": -0.335082, "f1": -0.347209, "f3": -1.048098, "y": 0.18950666, "x": -0.24499102}], [{"q1": 0.8887197902, "distance": 0.1507186692, "q3": 0.2410230268, "q2": 2.694752774, "tx": -0.1768, "ty": 0.1768, "targetID": 16, "f2": -0.70246, "f1": -1.046025, "f3": -1.329773, "y": 0.19748138, "x": -0.027507007}]], "block": 8}], [{"trials": [[{"q1": 1.951646258, "distance": 0.3669260791, "q3": 0.7681194068, "q2": 4.271166254, "tx": 0.601, "ty": 0.601, "targetID": 1, "f2": -2.278874, "f1": 0.016902, "f3": -0.802677, "y": 0.59767902, "x": 0.23408895}], [{"q1": 2.32342233, "distance": 0.3873688709, "q3": 1.371933517, "q2": 4.251638154, "tx": 0.22, "ty": 0.821, "targetID": 2, "f2": -2.259345, "f1": 0.388678, "f3": -0.198863, "y": 0.69351631, "x": -0.14579031}], [{"q1": 2.017242713, "distance": 0.175342647, "q3": 2.248060867, "q2": 4.247817954, "tx": -0.22, "ty": 0.821, "targetID": 3, "f2": -2.255525, "f1": 0.082498, "f3": 0.677265, "y": 0.67673031, "x": -0.12034409}], [{"q1": 1.888374582, "distance": 0.1206913645, "q3": 1.509409607, "q2": 0.4223759536, "tx": -0.601, "ty": 0.601, "targetID": 4, "f2": 1.569917, "f1": -0.04637, "f3": -0.061387, "y": 0.58538538, "x": -0.48132298}], [{"q1": 1.887180777, "distance": 0.2245706914, "q3": -0.1659577732, "q2": 4.605708154, "tx": 0.4596, "ty": 0.4596, "targetID": 5, "f2": -2.613415, "f1": -0.047564, "f3": -1.736754, "y": 0.58629118, "x": 0.27417794}], [{"q1": 1.891453343, "distance": 0.1103657849, "q3": 0.5663035268, "q2": 4.578577354, "tx": 0.1682, "ty": 0.6279, "targetID": 6, "f2": -2.586285, "f1": -0.043291, "f3": -1.004493, "y": 0.71738238, "x": 0.23280271}], [{"q1": 2.008760413, "distance": 0.2332220308, "q3": 1.827715777, "q2": 3.444588154, "tx": -0.1682, "ty": 0.6279, "targetID": 7, "f2": -1.452295, "f1": 0.074016, "f3": 0.256919, "y": 0.52361072, "x": 0.040405517}], [{"q1": 1.860791399, "distance": 0.243176244, "q3": 0.5482079268, "q2": 1.894777618, "tx": -0.4596, "ty": 0.4596, "targetID": 8, "f2": 0.097515, "f1": -0.073953, "f3": -1.022588, "y": 0.21645821, "x": -0.45550664}], [{"q1": 1.999649794, "distance": 0.2387751362, "q3": -0.4674375732, "q2": 3.812814154, "tx": 0.3182, "ty": 0.3182, "targetID": 9, "f2": -1.820521, "f1": 0.064905, "f3": -2.038234, "y": 0.21027734, "x": 0.10520642}], [{"q1": 2.014478112, "distance": 0.1678789417, "q3": 0.6466654368, "q2": 3.460610254, "tx": 0.1165, "ty": 0.4347, "targetID": 10, "f2": -1.468318, "f1": 0.079734, "f3": -0.924131, "y": 0.26862657, "x": 0.14105514}], [{"q1": 2.015609085, "distance": 0.2358062642, "q3": 1.358047677, "q2": 2.826574004, "tx": -0.1165, "ty": 0.4347, "targetID": 11, "f2": -0.834281, "f1": 0.080865, "f3": -0.212749, "y": 0.2179906, "x": -0.023539631}], [{"q1": 1.976025017, "distance": 0.1822863215, "q3": 0.9332415168, "q2": 1.962950179, "tx": -0.3182, "ty": 0.3182, "targetID": 12, "f2": 0.029342, "f1": 0.041281, "f3": -0.637555, "y": 0.14306769, "x": -0.36876656}], [{"q1": 1.886238299, "distance": 0.1600920146, "q3": 1.197198127, "q2": 2.767449224, "tx": 0.1768, "ty": 0.1768, "targetID": 13, "f2": -0.775157, "f1": -0.048506, "f3": -0.373598, "y": 0.20278786, "x": 0.018831382}], [{"q1": 1.979606433, "distance": 0.1537733829, "q3": 0.8466592168, "q2": 3.004199654, "tx": 0.0647, "ty": 0.2415, "targetID": 14, "f2": -1.011907, "f1": 0.044862, "f3": -0.724137, "y": 0.11578171, "x": -0.023850352}], [{"q1": 1.83182591, "distance": 0.127155678, "q3": 0.8773211668, "q2": 2.912402314, "tx": -0.0647, "ty": 0.2415, "targetID": 15, "f2": -0.92011, "f1": -0.102919, "f3": -0.693475, "y": 0.15892557, "x": 0.031995553}], [{"q1": 1.889819715, "distance": 0.01335673981, "q3": 1.406553867, "q2": 2.181730694, "tx": -0.1768, "ty": 0.1768, "targetID": 16, "f2": -0.189438, "f1": -0.044925, "f3": -0.164242, "y": 0.18160166, "x": -0.16433619}]], "block": 9}], [{"trials": [[{"q1": 1.846779896, "distance": 0.4065910102, "q3": 1.350570677, "q2": 4.252015154, "tx": 0.601, "ty": 0.601, "targetID": 1, "f2": -2.259723, "f1": -0.087965, "f3": -0.220226, "y": 0.6531657, "x": 0.19776931}], [{"q1": 1.876310867, "distance": 0.1424670353, "q3": 1.334297237, "q2": 4.225481254, "tx": 0.22, "ty": 0.821, "targetID": 2, "f2": -2.233189, "f1": -0.058434, "f3": -0.236499, "y": 0.7013759, "x": 0.14262474}], [{"q1": 1.976967495, "distance": 0.4263773838, "q3": 0.7887910868, "q2": 4.456564254, "tx": -0.22, "ty": 0.821, "targetID": 3, "f2": -2.464272, "f1": 0.042223, "f3": -0.782005, "y": 0.67754351, "x": 0.1815195}], [{"q1": 1.81448432, "distance": 0.1116104344, "q3": 1.191668927, "q2": 0.7521803536, "tx": -0.601, "ty": 0.601, "targetID": 4, "f2": 1.240112, "f1": -0.12026, "f3": -0.379127, "y": 0.56626373, "x": -0.49493266}], [{"q1": 1.6398746, "distance": 0.1182512174, "q3": 0.6513149868, "q2": 4.042338954, "tx": 0.4596, "ty": 0.4596, "targetID": 5, "f2": -2.050046, "f1": -0.29487, "f3": -0.919481, "y": 0.3683947, "x": 0.38433418}], [{"q1": 1.65087018, "distance": 0.1957749742, "q3": 1.003864517, "q2": 4.261433654, "tx": 0.1682, "ty": 0.6279, "targetID": 6, "f2": -2.269141, "f1": -0.283874, "f3": -0.566932, "y": 0.59255544, "x": 0.36075805}], [{"q1": 3.62737179, "distance": 1.285250148, "q3": 0.5257141268, "q2": 0.8883998536, "tx": -0.1682, "ty": 0.6279, "targetID": 7, "f2": 1.103893, "f1": 1.692627, "f3": -1.045082, "y": -0.58394134, "x": -0.59634543}], [{"q1": 1.5169755, "distance": 0.3023915183, "q3": 2.146084777, "q2": 0.4845166536, "tx": -0.4596, "ty": 0.4596, "targetID": 8, "f2": 1.507776, "f1": -0.417769, "f3": 0.575288, "y": 0.57608559, "x": -0.18054492}], [{"q1": 1.992612627, "distance": 0.1445730865, "q3": 0.3436902268, "q2": 3.711849654, "tx": 0.3182, "ty": 0.3182, "targetID": 9, "f2": -1.719557, "f1": 0.057868, "f3": -1.227106, "y": 0.29629733, "x": 0.17529566}], [{"q1": 1.912564846, "distance": 0.1650912088, "q3": 1.403035277, "q2": 3.898912654, "tx": 0.1165, "ty": 0.4347, "targetID": 10, "f2": -1.90662, "f1": -0.02218, "f3": -0.167761, "y": 0.59247139, "x": 0.16511374}], [{"q1": 1.67348964, "distance": 0.2702799282, "q3": 1.294084847, "q2": 2.365388194, "tx": -0.1165, "ty": 0.4347, "targetID": 11, "f2": -0.373096, "f1": -0.261255, "f3": -0.276711, "y": 0.18557544, "x": -0.011675417}], [{"q1": 1.72890734, "distance": 0.1878995258, "q3": 1.067324687, "q2": 2.186191754, "tx": -0.3182, "ty": 0.3182, "targetID": 12, "f2": -0.193899, "f1": -0.205837, "f3": -0.503472, "y": 0.17585328, "x": -0.19554747}], [{"q1": 1.6315808, "distance": 0.04536066173, "q3": 0.6610539268, "q2": 3.280219954, "tx": 0.1768, "ty": 0.1768, "targetID": 13, "f2": -1.287927, "f1": -0.303164, "f3": -0.909742, "y": 0.14794229, "x": 0.14180254}], [{"q1": 1.45659409, "distance": 0.1917533255, "q3": 0.3531778268, "q2": 3.442200454, "tx": 0.0647, "ty": 0.2415, "targetID": 14, "f2": -1.449908, "f1": -0.47815, "f3": -1.217618, "y": 0.11641669, "x": 0.21003927}], [{"q1": 1.79192769, "distance": 0.04062710377, "q3": 1.527253853, "q2": 2.287602364, "tx": -0.0647, "ty": 0.2415, "targetID": 15, "f2": -0.29531, "f1": -0.142817, "f3": -0.043542, "y": 0.20779348, "x": -0.087381095}], [{"q1": 1.57000558, "distance": 0.07446097956, "q3": 1.037856547, "q2": 2.408742174, "tx": -0.1768, "ty": 0.1768, "targetID": 16, "f2": -0.41645, "f1": -0.364739, "f3": -0.53294, "y": 0.16488754, "x": -0.10329809}]], "block": 10}], [{"trials": [[{"q1": 1.74580911, "distance": 0.22752518, "q3": -0.2726588732, "q2": 4.799776954, "tx": 0.601, "ty": 0.601, "targetID": 1, "f2": -2.807484, "f1": -0.188935, "f3": -1.843455, "y": 0.56664951, "x": 0.37608279}], [{"q1": 1.841816179, "distance": 0.1185318869, "q3": 1.346800767, "q2": 4.326923254, "tx": 0.22, "ty": 0.821, "targetID": 2, "f2": -2.334631, "f1": -0.092928, "f3": -0.223996, "y": 0.71101555, "x": 0.17580465}], [{"q1": 1.951394931, "distance": 0.3737264983, "q3": 1.433885717, "q2": 4.142141054, "tx": -0.22, "ty": 0.821, "targetID": 3, "f2": -2.149848, "f1": 0.01665, "f3": -0.136911, "y": 0.66802399, "x": 0.12098363}], [{"q1": 1.79890202, "distance": 0.3371279172, "q3": 1.965757357, "q2": 0.9614104536, "tx": -0.601, "ty": 0.601, "targetID": 4, "f2": 1.030882, "f1": -0.135842, "f3": 0.394961, "y": 0.42839736, "x": -0.31140794}], [{"q1": 1.891264848, "distance": 0.533630199, "q3": 0.1838460268, "q2": 3.219210254, "tx": 0.4596, "ty": 0.4596, "targetID": 5, "f2": -1.226918, "f1": -0.04348, "f3": -1.38695, "y": 0.12449773, "x": 0.044307744}], [{"q1": 1.858655116, "distance": 0.08471573274, "q3": 1.727059147, "q2": 3.638738554, "tx": 0.1682, "ty": 0.6279, "targetID": 6, "f2": -1.646446, "f1": -0.076089, "f3": 0.156263, "y": 0.54684738, "x": 0.143558}], [{"q1": 1.8294383, "distance": 0.4559627955, "q3": 1.315447677, "q2": 2.916046554, "tx": -0.1682, "ty": 0.6279, "targetID": 7, "f2": -0.923754, "f1": -0.105306, "f3": -0.255349, "y": 0.24494774, "x": 0.079286641}], [{"q1": 1.78614716, "distance": 0.1854274208, "q3": 2.104490087, "q2": 0.9830245536, "tx": -0.4596, "ty": 0.4596, "targetID": 8, "f2": 1.009268, "f1": -0.148597, "f3": 0.533694, "y": 0.3998602, "x": -0.28405945}], [{"q1": 1.944483427, "distance": 0.2581805127, "q3": -0.5636142732, "q2": 3.767763754, "tx": 0.3182, "ty": 0.3182, "targetID": 9, "f2": -1.775471, "f1": 0.009739, "f3": -2.134411, "y": 0.18742958, "x": 0.095587614}], [{"q1": 1.928147146, "distance": 0.08683009534, "q3": 1.421256517, "q2": 3.639593054, "tx": 0.1165, "ty": 0.4347, "targetID": 10, "f2": -1.6473, "f1": -0.006597, "f3": -0.14954, "y": 0.51210965, "x": 0.15583461}], [{"q1": 1.837229454, "distance": 0.2665787375, "q3": 1.428042357, "q2": 2.992701454, "tx": -0.1165, "ty": 0.4347, "targetID": 11, "f2": -1.000409, "f1": -0.097515, "f3": -0.142754, "y": 0.27996475, "x": 0.10057424}], [{"q1": 1.75498256, "distance": 0.1260367348, "q3": 1.450975987, "q2": 1.882839564, "tx": -0.3182, "ty": 0.3182, "targetID": 12, "f2": 0.109453, "f1": -0.179762, "f3": -0.11982, "y": 0.23136217, "x": -0.22685204}], [{"q1": 1.94153033, "distance": 0.06182436751, "q3": 0.2373159268, "q2": 3.460798754, "tx": 0.1768, "ty": 0.1768, "targetID": 13, "f2": -1.468506, "f1": 0.006786, "f3": -1.33348, "y": 0.18567645, "x": 0.11561617}], [{"q1": 1.905904669, "distance": 0.07686110961, "q3": 0.4196539268, "q2": 3.278272154, "tx": 0.0647, "ty": 0.2415, "targetID": 14, "f2": -1.28598, "f1": -0.02884, "f3": -1.151142, "y": 0.17069983, "x": 0.094615984}], [{"q1": 2.009828554, "distance": 0.1241776847, "q3": 0.9795485868, "q2": 3.045668654, "tx": -0.0647, "ty": 0.2415, "targetID": 15, "f2": -1.053376, "f1": 0.075084, "f3": -0.591248, "y": 0.21248293, "x": 0.056039832}], [{"q1": 1.79450379, "distance": 0.05271654489, "q3": 0.8732999268, "q2": 2.448891734, "tx": -0.1768, "ty": 0.1768, "targetID": 16, "f2": -0.456599, "f1": -0.140241, "f3": -0.697496, "y": 0.13260332, "x": -0.14806522}]], "block": 11}], [{"trials": [[{"q1": 2.03709758, "distance": 0.6563873834, "q3": -2.297641473, "q2": 5.554148754, "tx": 0.601, "ty": 0.601, "targetID": 1, "f2": -3.561856, "f1": 0.102353, "f3": -3.868438, "y": 0.51797564, "x": -0.050115468}], [{"q1": 1.937320596, "distance": 0.09361964121, "q3": 0.1233389268, "q2": 4.822961854, "tx": 0.22, "ty": 0.821, "targetID": 2, "f2": -2.830669, "f1": 0.002576, "f3": -1.447457, "y": 0.72781908, "x": 0.21094719}], [{"q1": 1.973134752, "distance": 0.3605610374, "q3": -2.049543673, "q2": 5.598231554, "tx": -0.22, "ty": 0.821, "targetID": 3, "f2": -3.605939, "f1": 0.03839, "f3": -3.62034, "y": 0.5590573, "x": 0.027770627}], [{"q1": 2.003733865, "distance": 0.2187185989, "q3": 0.06025572679, "q2": 0.4284706536, "tx": -0.601, "ty": 0.601, "targetID": 4, "f2": 1.563822, "f1": 0.068989, "f3": -1.510541, "y": 0.81281124, "x": -0.54646722}], [{"q1": 1.56127196, "distance": 0.4833335337, "q3": 0.1606610268, "q2": 3.467207554, "tx": 0.4596, "ty": 0.4596, "targetID": 5, "f2": -1.474915, "f1": -0.373473, "f3": -1.410135, "y": 0.1172872, "x": 0.11837683}], [{"q1": 1.862990514, "distance": 0.1591595418, "q3": -0.3457071732, "q2": 4.708978654, "tx": 0.1682, "ty": 0.6279, "targetID": 6, "f2": -2.716686, "f1": -0.071754, "f3": -1.916503, "y": 0.54660521, "x": 0.30503171}], [{"q1": 2.18582057, "distance": 0.3135463499, "q3": 0.4195911268, "q2": 3.956887654, "tx": -0.1682, "ty": 0.6279, "targetID": 7, "f2": -1.964595, "f1": 0.251076, "f3": -1.151205, "y": 0.46915828, "x": 0.10219301}], [{"q1": 1.999335635, "distance": 0.08865428206, "q3": 1.427414037, "q2": 0.8371918536, "tx": -0.4596, "ty": 0.4596, "targetID": 8, "f2": 1.155101, "f1": 0.064591, "f3": -0.143382, "y": 0.42706649, "x": -0.5420691}], [{"q1": 1.93135157, "distance": 0.14704592, "q3": -0.7371809732, "q2": 4.183314754, "tx": 0.3182, "ty": 0.3182, "targetID": 9, "f2": -2.191022, "f1": -0.003393, "f3": -2.307977, "y": 0.29753875, "x": 0.17261286}], [{"q1": 2.08038873, "distance": 0.2139715078, "q3": 0.9557981468, "q2": 4.177930054, "tx": 0.1165, "ty": 0.4347, "targetID": 10, "f2": -2.185637, "f1": 0.145644, "f3": -0.614998, "y": 0.64826673, "x": 0.10334485}], [{"q1": 1.931854225, "distance": 0.3225051316, "q3": 0.6540795868, "q2": 3.047176654, "tx": -0.1165, "ty": 0.4347, "targetID": 11, "f2": -1.054884, "f1": -0.00289, "f3": -0.916717, "y": 0.14244669, "x": 0.019872881}], [{"q1": 1.977093159, "distance": 0.2539146026, "q3": 0.4036946268, "q2": 2.469563414, "tx": -0.3182, "ty": 0.3182, "targetID": 12, "f2": -0.477271, "f1": 0.042349, "f3": -1.167102, "y": 0.073387909, "x": -0.25082296}], [{"q1": 2.05261705, "distance": 0.1251301835, "q3": -0.8289217732, "q2": 4.120533154, "tx": 0.1768, "ty": 0.1768, "targetID": 13, "f2": -2.12824, "f1": 0.117873, "f3": -2.399718, "y": 0.27982479, "x": 0.10578271}], [{"q1": 1.94322679, "distance": 0.1298949858, "q3": -0.3117904732, "q2": 3.974694154, "tx": 0.0647, "ty": 0.2415, "targetID": 14, "f2": -1.982401, "f1": 0.008482, "f3": -1.882587, "y": 0.27933098, "x": 0.18896393}], [{"q1": 1.920670155, "distance": 0.2573969948, "q3": -0.8160600732, "q2": 4.283990254, "tx": -0.0647, "ty": 0.2415, "targetID": 15, "f2": -2.291698, "f1": -0.014074, "f3": -2.386856, "y": 0.30585451, "x": 0.18452221}], [{"q1": 1.973260416, "distance": 0.1361781629, "q3": -0.04716787321, "q2": 3.049312954, "tx": -0.1768, "ty": 0.1768, "targetID": 16, "f2": -1.05702, "f1": 0.038516, "f3": -1.617964, "y": 0.077379777, "x": -0.083740281}]], "block": 12}], [{"trials": [[{"q1": 2.05575864, "distance": 0.5354197251, "q3": -1.566743673, "q2": 5.107194354, "tx": 0.601, "ty": 0.601, "targetID": 1, "f2": -3.114902, "f1": 0.121014, "f3": -3.13754, "y": 0.51540818, "x": 0.072465874}], [{"q1": 1.82447459, "distance": 0.05140684933, "q3": 0.2616318268, "q2": 4.934815154, "tx": 0.22, "ty": 0.821, "targetID": 2, "f2": -2.942522, "f1": -0.11027, "f3": -1.309165, "y": 0.78232248, "x": 0.25386316}], [{"q1": 1.78715247, "distance": 0.3297216744, "q3": -2.654130573, "q2": 3.208717354, "tx": -0.22, "ty": 0.821, "targetID": 3, "f2": -1.216425, "f1": -0.147592, "f3": -4.224927, "y": 0.49139359, "x": -0.21128237}], [{"q1": 2.07020997, "distance": 0.2499356135, "q3": -0.07364517321, "q2": 0.2642910536, "tx": -0.601, "ty": 0.601, "targetID": 4, "f2": 1.728002, "f1": 0.135465, "f3": -1.644441, "y": 0.8408574, "x": -0.53074163}], [{"q1": 2.024845367, "distance": 0.4910819868, "q3": -2.135830573, "q2": 4.965470854, "tx": 0.4596, "ty": 0.4596, "targetID": 5, "f2": -2.973178, "f1": 0.090101, "f3": -3.706627, "y": 0.42422017, "x": -0.030205865}], [{"q1": 2.06581174, "distance": 0.256936003, "q3": -0.09443627321, "q2": 4.007768854, "tx": 0.1682, "ty": 0.6279, "targetID": 6, "f2": -2.015476, "f1": 0.131067, "f3": -1.665233, "y": 0.37144254, "x": 0.18387421}], [{"q1": 2.05104625, "distance": 0.428816661, "q3": -1.633992573, "q2": 3.791690154, "tx": -0.1682, "ty": 0.6279, "targetID": 7, "f2": -1.799397, "f1": 0.116302, "f3": -3.204789, "y": 0.19930897, "x": -0.18210891}], [{"q1": 1.78294273, "distance": 0.1641612375, "q3": -1.132443573, "q2": 1.780046654, "tx": -0.4596, "ty": 0.4596, "targetID": 8, "f2": 0.212246, "f1": -0.151802, "f3": -2.70324, "y": 0.62314098, "x": -0.47385692}], [{"q1": 2.03502413, "distance": 0.1423962947, "q3": -0.006276873205, "q2": 4.079591954, "tx": 0.3182, "ty": 0.3182, "targetID": 9, "f2": -2.087299, "f1": 0.10028, "f3": -1.577073, "y": 0.40641185, "x": 0.20641729}], [{"q1": 2.08415864, "distance": 0.3703547347, "q3": -3.149434073, "q2": 5.009874054, "tx": 0.1165, "ty": 0.4347, "targetID": 10, "f2": -3.017581, "f1": 0.149414, "f3": -4.72023, "y": 0.49005359, "x": -0.24969477}], [{"q1": 2.018373686, "distance": 0.3196703718, "q3": 0.8843583368, "q2": 4.076268154, "tx": -0.1165, "ty": 0.4347, "targetID": 11, "f2": -2.083976, "f1": 0.083629, "f3": -0.686438, "y": 0.57865662, "x": 0.16892186}], [{"q1": 1.80242061, "distance": 0.09945862029, "q3": 1.011969827, "q2": 1.682594454, "tx": -0.3182, "ty": 0.3182, "targetID": 12, "f2": 0.309698, "f1": -0.132324, "f3": -0.558827, "y": 0.24929418, "x": -0.38992172}], [{"q1": 2.06424094, "distance": 0.1578855473, "q3": -0.2548962732, "q2": 3.507671254, "tx": 0.1768, "ty": 0.1768, "targetID": 13, "f2": -1.515379, "f1": 0.129496, "f3": -1.825693, "y": 0.13728761, "x": 0.023938569}], [{"q1": 1.875117061, "distance": 0.1433646884, "q3": -1.125387573, "q2": 4.462206554, "tx": 0.0647, "ty": 0.2415, "targetID": 14, "f2": -2.469914, "f1": -0.059627, "f3": -2.696184, "y": 0.33475248, "x": 0.17359173}], [{"q1": 2.05996837, "distance": 0.1032299752, "q3": 0.7929379868, "q2": 2.904297004, "tx": -0.0647, "ty": 0.2415, "targetID": 15, "f2": -0.912004, "f1": 0.125224, "f3": -0.777858, "y": 0.155938, "x": -0.0069455895}], [{"q1": 2.01849935, "distance": 0.03651721803, "q3": -1.673746273, "q2": 3.808981454, "tx": -0.1768, "ty": 0.1768, "targetID": 16, "f2": -1.816689, "f1": 0.083755, "f3": -3.244543, "y": 0.20553323, "x": -0.15426317}]], "block": 13}], [{"trials": [[{"q1": 1.885986972, "distance": 0.397341274, "q3": -1.139524773, "q2": 4.917253654, "tx": 0.601, "ty": 0.601, "targetID": 1, "f2": -2.924961, "f1": -0.048758, "f3": -2.710321, "y": 0.48688899, "x": 0.22039684}], [{"q1": 1.876625026, "distance": 0.1167358102, "q3": 1.300493697, "q2": 4.428635454, "tx": 0.22, "ty": 0.821, "targetID": 2, "f2": -2.436343, "f1": -0.058119, "f3": -0.270303, "y": 0.73508182, "x": 0.14097269}], [{"q1": 1.852748922, "distance": 0.261370725, "q3": -2.535447473, "q2": 2.384426254, "tx": -0.22, "ty": 0.821, "targetID": 3, "f2": -0.392134, "f1": -0.081996, "f3": -4.106244, "y": 0.5636098, "x": -0.26544162}], [{"q1": 1.861419717, "distance": 0.4165544025, "q3": -0.6572337732, "q2": 0.5262370536, "tx": -0.601, "ty": 0.601, "targetID": 4, "f2": 1.466056, "f1": -0.073325, "f3": -2.22803, "y": 0.91618091, "x": -0.32864258}], [{"q1": 1.843072816, "distance": 0.2842236147, "q3": -0.7587637732, "q2": 4.357145354, "tx": 0.4596, "ty": 0.4596, "targetID": 5, "f2": -2.364853, "f1": -0.091672, "f3": -2.32956, "y": 0.31842763, "x": 0.21291513}], [{"q1": 1.82202415, "distance": 0.1786730892, "q3": 1.350633517, "q2": 3.622603354, "tx": 0.1682, "ty": 0.6279, "targetID": 6, "f2": -1.630311, "f1": -0.11272, "f3": -0.220163, "y": 0.45918908, "x": 0.2270277}], [{"q1": 1.862487859, "distance": 0.2223820896, "q3": -1.488587173, "q2": 0.6972653536, "tx": -0.1682, "ty": 0.6279, "targetID": 7, "f2": 1.295027, "f1": -0.072257, "f3": -3.059384, "y": 0.84650634, "x": -0.20900517}], [{"q1": 1.862550691, "distance": 0.06377493229, "q3": -1.596375173, "q2": 2.540500574, "tx": -0.4596, "ty": 0.4596, "targetID": 8, "f2": -0.548208, "f1": -0.072194, "f3": -3.167171, "y": 0.39929138, "x": -0.43886085}], [{"q1": 1.961322364, "distance": 0.2444987274, "q3": -0.8427322732, "q2": 4.771458654, "tx": 0.3182, "ty": 0.3182, "targetID": 9, "f2": -2.779166, "f1": 0.026578, "f3": -2.413529, "y": 0.5373089, "x": 0.20970614}], [{"q1": 1.847910869, "distance": 0.2514487284, "q3": -1.290252073, "q2": 3.988102454, "tx": 0.1165, "ty": 0.4347, "targetID": 10, "f2": -1.99581, "f1": -0.086834, "f3": -2.861048, "y": 0.2188747, "x": -0.012519002}], [{"q1": 1.850172816, "distance": 0.192229253, "q3": -1.707499573, "q2": 3.929631154, "tx": -0.1165, "ty": 0.4347, "targetID": 11, "f2": -1.937339, "f1": -0.084572, "f3": -3.278296, "y": 0.24482094, "x": -0.08653288}], [{"q1": 1.835470162, "distance": 0.5289270727, "q3": -1.660821773, "q2": 0.8444803536, "tx": -0.3182, "ty": 0.3182, "targetID": 12, "f2": 1.147812, "f1": -0.099274, "f3": -3.231618, "y": 0.83106665, "x": -0.18884913}], [{"q1": 1.856707328, "distance": 0.06461071083, "q3": -0.8469984732, "q2": 4.055810054, "tx": 0.1768, "ty": 0.1768, "targetID": 13, "f2": -2.063517, "f1": -0.078037, "f3": -2.417795, "y": 0.22937475, "x": 0.13924418}], [{"q1": 1.858340957, "distance": 0.1599077549, "q3": -1.940769173, "q2": 4.038820354, "tx": 0.0647, "ty": 0.2415, "targetID": 14, "f2": -2.046528, "f1": -0.076404, "f3": -3.511566, "y": 0.28426344, "x": -0.089383673}], [{"q1": 1.850109984, "distance": 0.1441116835, "q3": -0.4281425732, "q2": 3.502770354, "tx": -0.0647, "ty": 0.2415, "targetID": 15, "f2": -1.510478, "f1": -0.084635, "f3": -1.998939, "y": 0.1234018, "x": 0.0178893}], [{"q1": 1.847973701, "distance": 0.1413662219, "q3": 0.1001539268, "q2": 3.036620854, "tx": -0.1768, "ty": 0.1768, "targetID": 16, "f2": -1.044328, "f1": -0.086771, "f3": -1.470642, "y": 0.088480299, "x": -0.066418665}]], "block": 14}], [{"trials": [[{"q1": 1.74147371, "distance": 0.3809964232, "q3": -1.239728973, "q2": 5.145898754, "tx": 0.601, "ty": 0.601, "targetID": 1, "f2": -3.153606, "f1": -0.193271, "f3": -2.810525, "y": 0.46959434, "x": 0.24338173}], [{"q1": 1.73424805, "distance": 0.2976231646, "q3": 1.422450317, "q2": 5.508583054, "tx": 0.22, "ty": 0.821, "targetID": 2, "f2": -3.51629, "f1": -0.200496, "f3": -0.148346, "y": 0.89239404, "x": -0.068933278}], [{"q1": 1.72476044, "distance": 0.06692674996, "q3": -1.871823773, "q2": 1.224236084, "tx": -0.22, "ty": 0.821, "targetID": 3, "f2": 0.768057, "f1": -0.209984, "f3": -3.44262, "y": 0.79452921, "x": -0.1585306}], [{"q1": 1.7349392, "distance": 0.3747323852, "q3": -1.274713773, "q2": 1.019278574, "tx": -0.601, "ty": 0.601, "targetID": 4, "f2": 0.973014, "f1": -0.199805, "f3": -2.84551, "y": 0.84410899, "x": -0.31582921}], [{"q1": 1.7743976, "distance": 0.2092503336, "q3": 0.5012725268, "q2": 4.472768554, "tx": 0.4596, "ty": 0.4596, "targetID": 5, "f2": -2.480476, "f1": -0.160347, "f3": -1.069524, "y": 0.62254884, "x": 0.32832404}], [{"q1": 1.76321353, "distance": 0.1083925382, "q3": 1.193679547, "q2": 4.231701554, "tx": 0.1682, "ty": 0.6279, "targetID": 6, "f2": -2.239409, "f1": -0.171531, "f3": -0.377117, "y": 0.65382107, "x": 0.27344752}], [{"q1": 1.11309235, "distance": 0.2770860306, "q3": -2.296692773, "q2": 3.065146554, "tx": -0.1682, "ty": 0.6279, "targetID": 7, "f2": -1.072854, "f1": -0.821652, "f3": -3.867489, "y": 0.50806097, "x": 0.081630493}], [{"q1": 1.72249849, "distance": 0.3736032033, "q3": 2.988220127, "q2": 0.4828202536, "tx": -0.4596, "ty": 0.4596, "targetID": 8, "f2": 1.509472, "f1": -0.212246, "f3": 1.417424, "y": 0.53052291, "x": -0.092790384}], [{"q1": 1.77609406, "distance": 0.03275311491, "q3": 0.3285477268, "q2": 3.877882854, "tx": 0.3182, "ty": 0.3182, "targetID": 9, "f2": -1.88559, "f1": -0.15865, "f3": -1.242249, "y": 0.32613787, "x": 0.28642333}], [{"q1": 1.56365957, "distance": 0.1975092991, "q3": -2.360900573, "q2": 3.725666354, "tx": 0.1165, "ty": 0.4347, "targetID": 10, "f2": -1.733374, "f1": -0.371085, "f3": -3.931697, "y": 0.41571005, "x": -0.080094265}], [{"q1": 1.40714542, "distance": 0.03142271686, "q3": -2.084785973, "q2": 3.382635854, "tx": -0.1165, "ty": 0.4347, "targetID": 11, "f2": -1.390343, "f1": -0.527599, "f3": -3.655582, "y": 0.42376359, "x": -0.087041859}], [{"q1": 1.59545248, "distance": 0.19492084, "q3": -0.05595177321, "q2": 2.679170474, "tx": -0.3182, "ty": 0.3182, "targetID": 12, "f2": -0.686878, "f1": -0.339292, "f3": -1.626748, "y": 0.14897352, "x": -0.22147083}], [{"q1": 1.76629229, "distance": 0.2570003814, "q3": 1.298545907, "q2": 2.404658104, "tx": 0.1768, "ty": 0.1768, "targetID": 13, "f2": -0.412365, "f1": -0.168452, "f3": -0.27225, "y": 0.17691873, "x": -0.080200354}], [{"q1": 1.4658932, "distance": 0.197238352, "q3": -1.012836873, "q2": 3.297184554, "tx": 0.0647, "ty": 0.2415, "targetID": 14, "f2": -1.304892, "f1": -0.468851, "f3": -2.583633, "y": 0.19620134, "x": -0.12726614}], [{"q1": 1.49856577, "distance": 0.06351110809, "q3": -1.654544873, "q2": 3.551716454, "tx": -0.0647, "ty": 0.2415, "targetID": 15, "f2": -1.559424, "f1": -0.436179, "f3": -3.225341, "y": 0.28933221, "x": -0.10648206}], [{"q1": 1.08211624, "distance": 0.08706702123, "q3": -0.06902077321, "q2": 2.709643924, "tx": -0.1768, "ty": 0.1768, "targetID": 16, "f2": -0.717351, "f1": -0.852628, "f3": -1.639817, "y": 0.22324823, "x": -0.10315743}]], "block": 15}], [{"trials": [[{"q1": 1.911371041, "distance": 0.5820509312, "q3": 0.4976911268, "q2": 3.469281054, "tx": 0.601, "ty": 0.601, "targetID": 1, "f2": -1.476988, "f1": -0.023373, "f3": -1.073105, "y": 0.22859338, "x": 0.15367842}], [{"q1": 1.927770154, "distance": 0.3417285539, "q3": 0.3908769268, "q2": 5.517844454, "tx": 0.22, "ty": 0.821, "targetID": 2, "f2": -3.525552, "f1": -0.006974, "f3": -1.179919, "y": 0.95413189, "x": -0.094728938}], [{"q1": 1.921235642, "distance": 0.3314380457, "q3": 0.9814335468, "q2": 4.621215054, "tx": -0.22, "ty": 0.821, "targetID": 3, "f2": -2.628922, "f1": -0.013509, "f3": -0.589363, "y": 0.79621296, "x": 0.11050988}], [{"q1": 2.029055101, "distance": 0.07229595343, "q3": 1.55904677, "q2": -0.04038064641, "tx": -0.601, "ty": 0.601, "targetID": 4, "f2": 2.032673, "f1": 0.094311, "f3": -0.01175, "y": 0.61479139, "x": -0.53003168}], [{"q1": 0.9878684602, "distance": 0.2141311876, "q3": 1.468443237, "q2": 4.223300954, "tx": 0.4596, "ty": 0.4596, "targetID": 5, "f2": -2.231008, "f1": -0.946876, "f3": -0.102353, "y": 0.32394667, "x": 0.62528144}], [{"q1": 1.00407908, "distance": 0.255034598, "q3": -2.958488073, "q2": 4.934475854, "tx": 0.1682, "ty": 0.6279, "targetID": 6, "f2": -2.942183, "f1": -0.930665, "f3": -4.529284, "y": 0.40726405, "x": 0.29611569}], [{"q1": 1.865001133, "distance": 0.4097663646, "q3": 0.9468760268, "q2": 1.106677684, "tx": -0.1682, "ty": 0.6279, "targetID": 7, "f2": 0.885615, "f1": -0.069743, "f3": -0.62392, "y": 0.49645523, "x": -0.55631177}], [{"q1": 2.30143118, "distance": 0.3171568395, "q3": -0.9943454732, "q2": 0.4129511536, "tx": -0.4596, "ty": 0.4596, "targetID": 8, "f2": 1.579341, "f1": 0.366687, "f3": -2.565142, "y": 0.76320558, "x": -0.55131757}], [{"q1": 1.88253122, "distance": 0.2970766696, "q3": -1.617675173, "q2": 5.382460654, "tx": 0.3182, "ty": 0.3182, "targetID": 9, "f2": -3.390168, "f1": -0.052213, "f3": -3.188471, "y": 0.56139518, "x": 0.14758156}], [{"q1": 1.895160423, "distance": 0.3532835998, "q3": -1.037749773, "q2": 3.561266854, "tx": 0.1165, "ty": 0.4347, "targetID": 10, "f2": -1.568974, "f1": -0.039584, "f3": -2.608546, "y": 0.14080833, "x": -0.079553534}], [{"q1": 2.3091595, "distance": 0.1254149028, "q3": -1.487600673, "q2": 4.491366754, "tx": -0.1165, "ty": 0.4347, "targetID": 11, "f2": -2.499074, "f1": 0.374415, "f3": -3.058397, "y": 0.33098188, "x": -0.045991494}], [{"q1": 1.949509975, "distance": 0.2229613531, "q3": -0.1847130732, "q2": 2.336799704, "tx": -0.3182, "ty": 0.3182, "targetID": 12, "f2": -0.344507, "f1": 0.014765, "f3": -1.755509, "y": 0.13311572, "x": -0.44252045}], [{"q1": 0.5584127902, "distance": 0.6187735523, "q3": 0.9399016868, "q2": 4.595158754, "tx": 0.1768, "ty": 0.1768, "targetID": 13, "f2": -2.602866, "f1": -1.376332, "f3": -0.630895, "y": 0.02169084, "x": 0.77581741}], [{"q1": 1.970244487, "distance": 0.4581596156, "q3": -0.6989100732, "q2": 5.123273054, "tx": 0.0647, "ty": 0.2415, "targetID": 14, "f2": -3.13098, "f1": 0.0355, "f3": -2.269706, "y": 0.68460396, "x": 0.18118654}], [{"q1": 1.946305551, "distance": 0.1742534764, "q3": 0.5714557068, "q2": 3.310127954, "tx": -0.0647, "ty": 0.2415, "targetID": 15, "f2": -1.317835, "f1": 0.011561, "f3": -0.999341, "y": 0.19053919, "x": 0.10193514}], [{"q1": 2.27623561, "distance": 0.1029097348, "q3": 1.587446768, "q2": 2.653346584, "tx": -0.1768, "ty": 0.1768, "targetID": 16, "f2": -0.661054, "f1": 0.341491, "f3": 0.01665, "y": 0.23675016, "x": -0.093155563}]], "block": 16}], [{"trials": [[{"q1": 1.948190507, "distance": 0.4705715587, "q3": -0.7794165732, "q2": 4.399135854, "tx": 0.601, "ty": 0.601, "targetID": 1, "f2": -2.406843, "f1": 0.013446, "f3": -2.350213, "y": 0.3583854, "x": 0.19779317}], [{"q1": 1.960065727, "distance": 0.1317023516, "q3": 0.6795893268, "q2": 4.439367154, "tx": 0.22, "ty": 0.821, "targetID": 2, "f2": -2.447074, "f1": 0.025321, "f3": -0.891207, "y": 0.69144195, "x": 0.19633101}], [{"q1": 2.0262905, "distance": 0.5149159254, "q3": -2.200924373, "q2": 3.873855354, "tx": -0.22, "ty": 0.821, "targetID": 3, "f2": -1.881563, "f1": 0.091546, "f3": -3.771721, "y": 0.30614874, "x": -0.22816029}], [{"q1": 2.015923244, "distance": 0.3265312441, "q3": 2.242343177, "q2": 0.8293378536, "tx": -0.601, "ty": 0.601, "targetID": 4, "f2": 1.162955, "f1": 0.081179, "f3": 0.671547, "y": 0.35780483, "x": -0.38310378}], [{"q1": 1.987711742, "distance": 0.3673016356, "q3": -0.1410197732, "q2": 4.871650254, "tx": 0.4596, "ty": 0.4596, "targetID": 5, "f2": -2.879358, "f1": 0.052967, "f3": -1.711816, "y": 0.70154211, "x": 0.18324062}], [{"q1": 1.872666619, "distance": 0.1913362821, "q3": 2.009802487, "q2": 4.333514354, "tx": 0.1682, "ty": 0.6279, "targetID": 6, "f2": -2.341222, "f1": -0.062078, "f3": 0.439006, "y": 0.72097487, "x": 0.00102751}], [{"q1": 1.91438697, "distance": 0.4920801222, "q3": -1.023329873, "q2": 3.336957154, "tx": -0.1682, "ty": 0.6279, "targetID": 7, "f2": -1.344664, "f1": -0.020358, "f3": -2.594126, "y": 0.13651149, "x": -0.19428024}], [{"q1": 1.892961308, "distance": 0.4821423398, "q3": -1.201684273, "q2": 0.5341538536, "tx": -0.4596, "ty": 0.4596, "targetID": 8, "f2": 1.458139, "f1": -0.041783, "f3": -2.772481, "y": 0.8886749, "x": -0.2397001}], [{"q1": 1.874425911, "distance": 0.32747365, "q3": 0.3764256268, "q2": 3.165112054, "tx": 0.3182, "ty": 0.3182, "targetID": 9, "f2": -1.172819, "f1": -0.060319, "f3": -1.194371, "y": 0.13431057, "x": 0.047231978}], [{"q1": 1.878949804, "distance": 0.1767519187, "q3": 0.8034937368, "q2": 4.070738954, "tx": 0.1165, "ty": 0.4347, "targetID": 10, "f2": -2.078446, "f1": -0.055795, "f3": -0.767303, "y": 0.53469178, "x": 0.26224939}], [{"q1": 1.938451569, "distance": 0.329324602, "q3": 0.1137885268, "q2": 3.443519954, "tx": -0.1165, "ty": 0.4347, "targetID": 11, "f2": -1.451227, "f1": 0.003707, "f3": -1.457008, "y": 0.17599425, "x": 0.087279362}], [{"q1": 1.39212861, "distance": 0.2778845841, "q3": 0.6948574668, "q2": 2.600693484, "tx": -0.3182, "ty": 0.3182, "targetID": 12, "f2": -0.608401, "f1": -0.542616, "f3": -0.875939, "y": 0.15522542, "x": -0.093124172}], [{"q1": 1.926199358, "distance": 0.1430657279, "q3": -1.230838273, "q2": 4.382064454, "tx": 0.1768, "ty": 0.1768, "targetID": 13, "f2": -2.389772, "f1": -0.008545, "f3": -2.801635, "y": 0.30578625, "x": 0.11491018}], [{"q1": 1.909171926, "distance": 0.03049876435, "q3": -1.073934573, "q2": 4.134431554, "tx": 0.0647, "ty": 0.2415, "targetID": 14, "f2": -2.142139, "f1": -0.025573, "f3": -2.644731, "y": 0.24072681, "x": 0.095188962}], [{"q1": 1.914763961, "distance": 0.2480707764, "q3": 1.286545027, "q2": 3.317856254, "tx": -0.0647, "ty": 0.2415, "targetID": 15, "f2": -1.325564, "f1": -0.019981, "f3": -0.284251, "y": 0.35780237, "x": 0.15441839}], [{"q1": 1.974140062, "distance": 0.167473886, "q3": 0.09286552679, "q2": 3.142241254, "tx": -0.1768, "ty": 0.1768, "targetID": 16, "f2": -1.149949, "f1": 0.039396, "f3": -1.477931, "y": 0.095682567, "x": -0.030282204}]], "block": 17}], [{"trials": [[{"q1": 1.999335635, "distance": 0.4499584945, "q3": -0.9771672732, "q2": 5.113006254, "tx": 0.601, "ty": 0.601, "targetID": 1, "f2": -3.120714, "f1": 0.064591, "f3": -2.547964, "y": 0.63834228, "x": 0.15259371}], [{"q1": 2.08956218, "distance": 0.1721527343, "q3": -0.1042380732, "q2": 4.705591954, "tx": 0.22, "ty": 0.821, "targetID": 2, "f2": -2.713299, "f1": 0.154818, "f3": -1.675034, "y": 0.66657928, "x": 0.14390266}], [{"q1": 2.08610642, "distance": 0.4293223733, "q3": -2.492495673, "q2": 4.844079654, "tx": -0.22, "ty": 0.821, "targetID": 3, "f2": -2.851787, "f1": 0.151362, "f3": -4.063292, "y": 0.39815428, "x": -0.1457087}], [{"q1": 2.05123475, "distance": 0.2971551352, "q3": -2.218222073, "q2": 1.012555574, "tx": -0.601, "ty": 0.601, "targetID": 4, "f2": 0.979737, "f1": 0.11649, "f3": -3.789018, "y": 0.67735259, "x": -0.31382156}], [{"q1": 2.08315333, "distance": 0.3907414063, "q3": -1.267481873, "q2": 4.575668254, "tx": 0.4596, "ty": 0.4596, "targetID": 5, "f2": -2.583376, "f1": 0.148409, "f3": -2.838278, "y": 0.38276787, "x": 0.07648687}], [{"q1": 2.04526572, "distance": 0.05949808092, "q3": 1.124627337, "q2": 4.153067554, "tx": 0.1682, "ty": 0.6279, "targetID": 6, "f2": -2.160775, "f1": 0.110521, "f3": -0.446169, "y": 0.65554803, "x": 0.11551596}], [{"q1": 1.951834754, "distance": 0.326452285, "q3": -2.065735373, "q2": 3.549705754, "tx": -0.1682, "ty": 0.6279, "targetID": 7, "f2": -1.557413, "f1": 0.01709, "f3": -3.636532, "y": 0.31852517, "x": -0.27240321}], [{"q1": 2.01441528, "distance": 0.2507811116, "q3": 1.065628227, "q2": 0.1797821536, "tx": -0.4596, "ty": 0.4596, "targetID": 8, "f2": 1.81251, "f1": 0.079671, "f3": -0.505168, "y": 0.68767141, "x": -0.56388134}], [{"q1": 1.991418821, "distance": 0.1580220165, "q3": -0.8286830732, "q2": 4.391250454, "tx": 0.3182, "ty": 0.3182, "targetID": 9, "f2": -2.398958, "f1": 0.056674, "f3": -2.399479, "y": 0.37191632, "x": 0.16958804}], [{"q1": 2.028112624, "distance": 0.0221330892, "q3": 1.217932637, "q2": 3.454829654, "tx": 0.1165, "ty": 0.4347, "targetID": 10, "f2": -1.462537, "f1": 0.093368, "f3": -0.352864, "y": 0.41646496, "x": 0.1290442}], [{"q1": 2.08283917, "distance": 0.3217146644, "q3": 0.4866327268, "q2": 4.229797754, "tx": -0.1165, "ty": 0.4347, "targetID": 11, "f2": -2.237505, "f1": 0.148095, "f3": -1.084164, "y": 0.60449112, "x": 0.1567605}], [{"q1": 1.988842715, "distance": 0.2531976689, "q3": 0.9566777968, "q2": 2.419046604, "tx": -0.3182, "ty": 0.3182, "targetID": 12, "f2": -0.426754, "f1": 0.054098, "f3": -0.614119, "y": 0.10559155, "x": -0.18069834}], [{"q1": 1.958871922, "distance": 0.09003012618, "q3": 0.3761114268, "q2": 3.355115554, "tx": 0.1768, "ty": 0.1768, "targetID": 13, "f2": -1.362823, "f1": 0.024127, "f3": -1.194685, "y": 0.17260811, "x": 0.086867516}], [{"q1": 2.03546395, "distance": 0.2232841021, "q3": 1.356916697, "q2": 2.351125364, "tx": 0.0647, "ty": 0.2415, "targetID": 14, "f2": -0.358833, "f1": 0.100719, "f3": -0.21388, "y": 0.15055108, "x": -0.13922176}], [{"q1": 1.987083424, "distance": 0.1475722242, "q3": 1.131852997, "q2": 3.115977554, "tx": -0.0647, "ty": 0.2415, "targetID": 15, "f2": -1.123685, "f1": 0.052339, "f3": -0.438943, "y": 0.26486689, "x": 0.0810105}], [{"q1": 2.012970147, "distance": 0.2569409521, "q3": 0.5169176268, "q2": 3.265328854, "tx": -0.1768, "ty": 0.1768, "targetID": 16, "f2": -1.273036, "f1": 0.078226, "f3": -1.053879, "y": 0.18703501, "x": 0.07993702}]], "block": 18}], [{"trials": [[{"q1": 2.1154489, "distance": 0.5543778876, "q3": -0.7424211732, "q2": -1.164505346, "tx": 0.601, "ty": 0.601, "targetID": 1, "f2": 3.156798, "f1": 0.180704, "f3": -2.313217, "y": 0.68470498, "x": 0.052977812}], [{"q1": 2.11563739, "distance": 0.4111937081, "q3": 1.144105217, "q2": 4.931931154, "tx": 0.22, "ty": 0.821, "targetID": 2, "f2": -2.939639, "f1": 0.180893, "f3": -0.426691, "y": 0.84649486, "x": -0.19040258}], [{"q1": 2.13831969, "distance": 0.1926358432, "q3": 0.1635513268, "q2": -0.3385806464, "tx": -0.22, "ty": 0.821, "targetID": 3, "f2": 2.330873, "f1": 0.203575, "f3": -1.407245, "y": 0.90841046, "x": -0.3916624}], [{"q1": 2.09974094, "distance": 0.3535930619, "q3": 4.140367827, "q2": 0.4247635536, "tx": -0.601, "ty": 0.601, "targetID": 4, "f2": 1.567529, "f1": 0.164996, "f3": 2.569571, "y": 0.71103731, "x": -0.26496452}], [{"q1": 2.19480553, "distance": 0.460477941, "q3": -0.7390345732, "q2": -1.342068146, "tx": 0.4596, "ty": 0.4596, "targetID": 5, "f2": 3.334361, "f1": 0.260061, "f3": -2.309831, "y": 0.67734202, "x": 0.053855811}], [{"q1": 2.09440023, "distance": 0.116472246, "q3": 0.6283185268, "q2": 4.513307654, "tx": 0.1682, "ty": 0.6279, "targetID": 6, "f2": -2.521015, "f1": 0.159656, "f3": -0.942478, "y": 0.71810715, "x": 0.094521956}], [{"q1": 2.1126843, "distance": 0.2955373908, "q3": -2.671874273, "q2": 3.403558954, "tx": -0.1682, "ty": 0.6279, "targetID": 7, "f2": -1.411266, "f1": 0.17794, "f3": -4.242671, "y": 0.38383791, "x": -0.33486147}], [{"q1": 2.10633828, "distance": 0.212983897, "q3": 2.681286527, "q2": 1.386844914, "tx": -0.4596, "ty": 0.4596, "targetID": 8, "f2": 0.605448, "f1": 0.171594, "f3": 1.11049, "y": 0.37693122, "x": -0.26331446}], [{"q1": 2.10621262, "distance": 0.1601966255, "q3": -0.1905689732, "q2": 4.090882854, "tx": 0.3182, "ty": 0.3182, "targetID": 9, "f2": -2.09859, "f1": 0.171468, "f3": -1.761365, "y": 0.38423987, "x": 0.172249}], [{"q1": 2.11042235, "distance": 0.07360957998, "q3": 0.2290221268, "q2": 4.128927554, "tx": 0.1165, "ty": 0.4347, "targetID": 10, "f2": -2.136635, "f1": 0.175678, "f3": -1.341774, "y": 0.48748023, "x": 0.16780904}], [{"q1": 2.10891439, "distance": 0.2271270019, "q3": 1.314630867, "q2": 3.795931254, "tx": -0.1165, "ty": 0.4347, "targetID": 11, "f2": -1.803639, "f1": 0.17417, "f3": -0.256165, "y": 0.56836497, "x": 0.067131018}], [{"q1": 2.1990781, "distance": 0.190520004, "q3": 3.407874027, "q2": 1.751772324, "tx": -0.3182, "ty": 0.3182, "targetID": 12, "f2": 0.24052, "f1": 0.264334, "f3": 1.837078, "y": 0.4978175, "x": -0.381725}], [{"q1": 2.12267456, "distance": 0.3881883541, "q3": -0.003926973205, "q2": 4.430953954, "tx": 0.1768, "ty": 0.1768, "targetID": 13, "f2": -2.438661, "f1": 0.18793, "f3": -1.574723, "y": 0.56465114, "x": 0.16062312}], [{"q1": 2.1000551, "distance": 0.1584309475, "q3": -0.5296913732, "q2": 3.499754454, "tx": 0.0647, "ty": 0.2415, "targetID": 14, "f2": -1.507462, "f1": 0.165311, "f3": -2.100488, "y": 0.11710743, "x": -0.033416531}], [{"q1": 2.09804448, "distance": 0.1068533449, "q3": 1.296095467, "q2": 2.463971374, "tx": -0.0647, "ty": 0.2415, "targetID": 15, "f2": -0.471679, "f1": 0.1633, "f3": -0.274701, "y": 0.14641972, "x": -0.11345836}], [{"q1": 2.11852766, "distance": 0.1332764911, "q3": -0.5829350732, "q2": 3.426681054, "tx": -0.1768, "ty": 0.1768, "targetID": 16, "f2": -1.434388, "f1": 0.183783, "f3": -2.153731, "y": 0.094727818, "x": -0.071791524}]], "block": 19}], [{"trials": [[{"q1": 1.45904453, "distance": 0.128177525, "q3": 0.9230627568, "q2": 4.527011254, "tx": 0.601, "ty": 0.601, "targetID": 1, "f2": -2.534719, "f1": -0.4757, "f3": -0.647734, "y": 0.59669529, "x": 0.47289478}], [{"q1": 1.75397725, "distance": 0.1927541915, "q3": -0.8445731732, "q2": -0.09102314641, "tx": 0.22, "ty": 0.821, "targetID": 2, "f2": 2.083316, "f1": -0.180767, "f3": -2.41537, "y": 0.92688363, "x": 0.058932203}], [{"q1": 1.79029406, "distance": 0.1645525933, "q3": "_NaN_", "q2": "_NaN_", "tx": -0.22, "ty": 0.821, "targetID": 3, "f2": "_NaN_", "f1": -0.14445, "f3": "_NaN_", "y": 0.98228725, "x": -0.18738131}], [{"q1": 2.023777226, "distance": 0.3507323389, "q3": -1.689661673, "q2": 2.302996164, "tx": -0.601, "ty": 0.601, "targetID": 4, "f2": -0.310704, "f1": 0.089033, "f3": -3.260458, "y": 0.90482705, "x": -0.42577929}], [{"q1": 1.77207282, "distance": 0.2808193733, "q3": -0.5547298732, "q2": 4.201554854, "tx": 0.4596, "ty": 0.4596, "targetID": 5, "f2": -2.209262, "f1": -0.162672, "f3": -2.125526, "y": 0.27703877, "x": 0.24622025}], [{"q1": 1.76685778, "distance": 0.1960874585, "q3": 1.162263617, "q2": 3.861980154, "tx": 0.1682, "ty": 0.6279, "targetID": 6, "f2": -1.869687, "f1": -0.167887, "f3": -0.408533, "y": 0.47203351, "x": 0.28717869}], [{"q1": 1.24786667, "distance": 0.6755339067, "q3": "_NaN_", "q2": "_NaN_", "tx": -0.1682, "ty": 0.6279, "targetID": 7, "f2": "_NaN_", "f1": -0.686878, "f3": "_NaN_", "y": 0.89100652, "x": 0.4539905}], [{"q1": 1.851617948, "distance": 0.1827550176, "q3": 1.708963567, "q2": 1.313959964, "tx": -0.4596, "ty": 0.4596, "targetID": 8, "f2": 0.678333, "f1": -0.083127, "f3": 0.138167, "y": 0.31523215, "x": -0.34754055}], [{"q1": 1.883976353, "distance": 0.08703673031, "q3": 0.6369264968, "q2": 3.728581754, "tx": 0.3182, "ty": 0.3182, "targetID": 9, "f2": -1.736289, "f1": -0.050768, "f3": -0.93387, "y": 0.36356676, "x": 0.24392181}], [{"q1": 1.77345512, "distance": 0.1707554102, "q3": 1.038736197, "q2": 3.774888854, "tx": 0.1165, "ty": 0.4347, "targetID": 10, "f2": -1.782596, "f1": -0.161289, "f3": -0.53206, "y": 0.46636641, "x": 0.28429347}], [{"q1": 1.76384185, "distance": 0.3694692486, "q3": 1.097735307, "q2": 1.070172374, "tx": -0.1165, "ty": 0.4347, "targetID": 11, "f2": 0.92212, "f1": -0.170903, "f3": -0.473061, "y": 0.53106214, "x": -0.47318174}], [{"q1": -0.03945750981, "distance": 1.376941768, "q3": "_NaN_", "q2": "_NaN_", "tx": -0.3182, "ty": 0.3182, "targetID": 12, "f2": "_NaN_", "f1": -1.974202, "f3": "_NaN_", "y": -0.094108313, "x": 0.99556196}], [{"q1": 1.77728787, "distance": 0.08255511166, "q3": 1.139141497, "q2": 3.173594354, "tx": 0.1768, "ty": 0.1768, "targetID": 13, "f2": -1.181302, "f1": -0.157457, "f3": -0.431655, "y": 0.25647036, "x": 0.15516715}], [{"q1": 1.73808079, "distance": 0.07509317247, "q3": 1.187522027, "q2": 3.035050054, "tx": 0.0647, "ty": 0.2415, "targetID": 14, "f2": -1.042757, "f1": -0.196664, "f3": -0.383274, "y": 0.24245654, "x": 0.13978708}], [{"q1": 1.50403214, "distance": 0.1851107369, "q3": 1.459960937, "q2": 2.717874894, "tx": -0.0647, "ty": 0.2415, "targetID": 15, "f2": -0.725582, "f1": -0.430712, "f3": -0.110835, "y": 0.20689413, "x": 0.11714724}], [{"q1": 3.02318069, "distance": 0.8111440407, "q3": "_NaN_", "q2": "_NaN_", "tx": -0.1768, "ty": 0.1768, "targetID": 16, "f2": "_NaN_", "f1": 1.088436, "f3": "_NaN_", "y": 0.15643447, "x": -0.98768834}]], "block": 20}], [{"trials": [[{"q1": 0.8986471902, "distance": 0.2430538801, "q3": 1.674468887, "q2": 4.380047554, "tx": 0.601, "ty": 0.601, "targetID": 1, "f2": -2.387755, "f1": -1.036097, "f3": 0.103673, "y": 0.36236701, "x": 0.64714634}], [{"q1": 1.72834185, "distance": 0.4680366014, "q3": -0.5274545732, "q2": 1.233723694, "tx": 0.22, "ty": 0.821, "targetID": 2, "f2": 0.758569, "f1": -0.206403, "f3": -2.098251, "y": 0.87597052, "x": -0.24479727}], [{"q1": 2.004613511, "distance": 0.3021925737, "q3": 1.656938798, "q2": 4.085906554, "tx": -0.22, "ty": 0.821, "targetID": 3, "f2": -2.093614, "f1": 0.069869, "f3": 0.086142, "y": 0.66982445, "x": 0.041660667}], [{"q1": 3.66840099, "distance": 1.174391934, "q3": -0.4259999732, "q2": 2.121097954, "tx": -0.601, "ty": 0.601, "targetID": 4, "f2": -0.128805, "f1": 1.733656, "f3": -1.996796, "y": -0.5223406, "x": -0.25850575}], [{"q1": 1.764533, "distance": 0.195463631, "q3": 0.9664167368, "q2": 4.237105154, "tx": 0.4596, "ty": 0.4596, "targetID": 5, "f2": -2.244813, "f1": -0.170211, "f3": -0.60438, "y": 0.59426079, "x": 0.31792254}], [{"q1": 1.943980773, "distance": 0.3238492411, "q3": 1.432943237, "q2": 4.893672854, "tx": 0.1682, "ty": 0.6279, "targetID": 6, "f2": -2.90138, "f1": 0.009236, "f3": -0.137853, "y": 0.84121845, "x": -0.075466924}], [{"q1": 1.867137416, "distance": 0.2713125808, "q3": -2.275204273, "q2": 3.316850954, "tx": -0.1682, "ty": 0.6279, "targetID": 7, "f2": -1.324558, "f1": -0.067607, "f3": -3.846001, "y": 0.37676729, "x": -0.27087852}], [{"q1": 1.76792592, "distance": 0.1999301371, "q3": 0.8424494868, "q2": 1.815986474, "tx": -0.4596, "ty": 0.4596, "targetID": 8, "f2": 0.176306, "f1": -0.166819, "f3": -0.728347, "y": 0.27011368, "x": -0.39582701}], [{"q1": 1.82811884, "distance": 0.1198879029, "q3": -0.6175993732, "q2": 4.518956254, "tx": 0.3182, "ty": 0.3182, "targetID": 9, "f2": -2.526664, "f1": -0.106626, "f3": -2.188396, "y": 0.43231429, "x": 0.28144353}], [{"q1": 1.7477569, "distance": 0.1588757671, "q3": 1.55835562, "q2": 3.717385154, "tx": 0.1165, "ty": 0.4347, "targetID": 10, "f2": -1.725092, "f1": -0.186988, "f3": -0.012441, "y": 0.53815266, "x": 0.23707801}], [{"q1": 1.64345602, "distance": 0.4504088269, "q3": 0.9924919468, "q2": 0.6361927536, "tx": -0.1165, "ty": 0.4347, "targetID": 11, "f2": 1.3561, "f1": -0.291288, "f3": -0.578304, "y": 0.84175634, "x": -0.30930365}], [{"q1": 1.83038078, "distance": 0.1261219358, "q3": 1.539883055, "q2": 1.806436034, "tx": -0.3182, "ty": 0.3182, "targetID": 12, "f2": 0.185857, "f1": -0.104364, "f3": -0.030913, "y": 0.22074008, "x": -0.2381481}], [{"q1": 1.83195158, "distance": 0.1249686802, "q3": -1.307386373, "q2": 4.359143454, "tx": 0.1768, "ty": 0.1768, "targetID": 13, "f2": -2.366851, "f1": -0.102793, "f3": -2.878183, "y": 0.28931649, "x": 0.12241976}], [{"q1": 1.858717948, "distance": 0.07359147929, "q3": -1.188439373, "q2": 3.916405054, "tx": 0.0647, "ty": 0.2415, "targetID": 14, "f2": -1.924112, "f1": -0.076027, "f3": -2.759236, "y": 0.19114508, "x": 0.01103355}], [{"q1": 1.785833, "distance": 0.03860586111, "q3": -1.831938073, "q2": 3.952250654, "tx": -0.0647, "ty": 0.2415, "targetID": 15, "f2": -1.959958, "f1": -0.148911, "f3": -3.402734, "y": 0.27036883, "x": -0.090332073}], [{"q1": 1.1591481, "distance": 0.1714053179, "q3": 1.338506967, "q2": 2.267621834, "tx": -0.1768, "ty": 0.1768, "targetID": 16, "f2": -0.275329, "f1": -0.775596, "f3": -0.232289, "y": 0.23804823, "x": -0.016711158}]], "block": 21}], [{"trials": [[{"q1": 1.59136841, "distance": 0.4116060041, "q3": -0.2454400732, "q2": 5.704775554, "tx": 0.601, "ty": 0.601, "targetID": 1, "f2": -3.712483, "f1": -0.343376, "f3": -1.816236, "y": 0.88984484, "x": 0.30776262}], [{"q1": 1.82742768, "distance": 0.1374205438, "q3": 1.650655612, "q2": 4.342109754, "tx": 0.22, "ty": 0.821, "targetID": 2, "f2": -2.349817, "f1": -0.107317, "f3": 0.079859, "y": 0.71781923, "x": 0.12923583}], [{"q1": 1.56183744, "distance": 0.1622039992, "q3": 0.7465680768, "q2": 0.1173901536, "tx": -0.22, "ty": 0.821, "targetID": 3, "f2": 1.874902, "f1": -0.372907, "f3": -0.824228, "y": 0.94798306, "x": -0.11907706}], [{"q1": 1.53777284, "distance": 0.4441793418, "q3": 1.421068017, "q2": 1.583948444, "tx": -0.601, "ty": 0.601, "targetID": 4, "f2": 0.408344, "f1": -0.396972, "f3": -0.149728, "y": 0.3434613, "x": -0.23910346}], [{"q1": 1.60324363, "distance": 0.1708422328, "q3": 0.1401150268, "q2": 4.817338454, "tx": 0.4596, "ty": 0.4596, "targetID": 5, "f2": -2.825046, "f1": -0.331501, "f3": -1.430681, "y": 0.62701082, "x": 0.42553116}], [{"q1": 1.79645158, "distance": 0.22645177, "q3": 3.536365227, "q2": -0.7068380464, "tx": 0.1682, "ty": 0.6279, "targetID": 6, "f2": 2.699131, "f1": -0.138293, "f3": 1.965569, "y": 0.50921714, "x": -0.02465949}], [{"q1": 2.10746925, "distance": 0.375982981, "q3": -1.077597673, "q2": 1.088896274, "tx": -0.1682, "ty": 0.6279, "targetID": 7, "f2": 0.903396, "f1": 0.172725, "f3": -2.648394, "y": 0.78041458, "x": -0.51186045}], [{"q1": 1.54235957, "distance": 0.2346304391, "q3": 1.969464437, "q2": 0.7682653536, "tx": -0.4596, "ty": 0.4596, "targetID": 8, "f2": 1.224027, "f1": -0.392385, "f3": 0.398668, "y": 0.52592508, "x": -0.23453906}], [{"q1": 1.838297596, "distance": 0.1692011589, "q3": -0.8784018732, "q2": 4.902984554, "tx": 0.3182, "ty": 0.3182, "targetID": 9, "f2": -2.910692, "f1": -0.096447, "f3": -2.449198, "y": 0.4849929, "x": 0.28975425}], [{"q1": 2.03565245, "distance": 0.09810558502, "q3": 0.5584495268, "q2": 3.682180454, "tx": 0.1165, "ty": 0.4347, "targetID": 10, "f2": -1.689888, "f1": 0.100908, "f3": -1.012347, "y": 0.35705825, "x": 0.17647053}], [{"q1": 1.868079894, "distance": 0.3094411951, "q3": 1.208382197, "q2": 3.479271254, "tx": -0.1165, "ty": 0.4347, "targetID": 11, "f2": -1.486979, "f1": -0.066665, "f3": -0.362414, "y": 0.38034854, "x": 0.18813055}], [{"q1": 1.59526399, "distance": 0.3176957942, "q3": 1.066256547, "q2": 0.8453600536, "tx": -0.3182, "ty": 0.3182, "targetID": 12, "f2": 1.146933, "f1": -0.339481, "f3": -0.50454, "y": 0.62926635, "x": -0.38276271}], [{"q1": 2.12229757, "distance": 0.1308623387, "q3": -0.6327104732, "q2": 3.754330254, "tx": 0.1768, "ty": 0.1768, "targetID": 13, "f2": -1.762038, "f1": 0.187553, "f3": -2.203507, "y": 0.19407606, "x": 0.047083041}], [{"q1": 1.946808206, "distance": 0.07495175596, "q3": -0.4605763732, "q2": 3.878153054, "tx": 0.0647, "ty": 0.2415, "targetID": 14, "f2": -1.88586, "f1": 0.012064, "f3": -2.031373, "y": 0.22299672, "x": 0.13733191}], [{"q1": 2.009074572, "distance": 0.1470720345, "q3": 0.1687663268, "q2": 3.293665954, "tx": -0.0647, "ty": 0.2415, "targetID": 15, "f2": -1.301373, "f1": 0.07433, "f3": -1.40203, "y": 0.13773261, "x": 0.039523376}], [{"q1": 1.945802896, "distance": 0.2392597538, "q3": 0.2182778268, "q2": 3.289958954, "tx": -0.1768, "ty": 0.1768, "targetID": 16, "f2": -1.297666, "f1": 0.011058, "f3": -1.352518, "y": 0.14253054, "x": 0.059992808}]], "block": 22}], [{"trials": [[{"q1": 1.39891445, "distance": 0.2837313986, "q3": 0.8893848768, "q2": 5.181449054, "tx": 0.601, "ty": 0.601, "targetID": 1, "f2": -3.189156, "f1": -0.53583, "f3": -0.681411, "y": 0.8133729, "x": 0.41284778}], [{"q1": 1.66318522, "distance": 0.1249151705, "q3": 0.9505831068, "q2": 4.710015354, "tx": 0.22, "ty": 0.821, "targetID": 2, "f2": -2.717723, "f1": -0.271559, "f3": -0.620213, "y": 0.74207525, "x": 0.31682295}], [{"q1": 2.57531523, "distance": 0.1659162879, "q3": 0.9941255768, "q2": 4.382196454, "tx": -0.22, "ty": 0.821, "targetID": 3, "f2": -2.389904, "f1": 0.640571, "f3": -0.576671, "y": 0.66628652, "x": -0.27993291}], [{"q1": 2.64788602, "distance": 0.2570860356, "q3": 2.286639627, "q2": 3.676814654, "tx": -0.601, "ty": 0.601, "targetID": 4, "f2": -1.684522, "f1": 0.713142, "f3": 0.715843, "y": 0.43373951, "x": -0.40576384}], [{"q1": 2.68897805, "distance": 0.6044212797, "q3": -0.9806355732, "q2": 4.645311054, "tx": 0.4596, "ty": 0.4596, "targetID": 5, "f2": -2.653018, "f1": 0.754234, "f3": -2.551432, "y": 0.43966856, "x": -0.14449256}], [{"q1": 1.3838348, "distance": 0.2176448603, "q3": 1.962678597, "q2": 4.036671554, "tx": 0.1682, "ty": 0.6279, "targetID": 6, "f2": -2.044379, "f1": -0.55091, "f3": 0.391882, "y": 0.5526363, "x": 0.37241719}], [{"q1": 2.89607184, "distance": 0.4387544013, "q3": 1.104269817, "q2": 4.561663054, "tx": -0.1682, "ty": 0.6279, "targetID": 7, "f2": -2.56937, "f1": 0.961327, "f3": -0.466527, "y": 0.51934463, "x": -0.59331311}], [{"q1": 2.67125947, "distance": 0.1183439627, "q3": 1.939053817, "q2": 3.610181454, "tx": -0.4596, "ty": 0.4596, "targetID": 8, "f2": -1.617889, "f1": 0.736515, "f3": 0.368257, "y": 0.46139295, "x": -0.34126962}], [{"q1": 1.55429762, "distance": 0.1265583495, "q3": -0.004649573205, "q2": 3.846221854, "tx": 0.3182, "ty": 0.3182, "targetID": 9, "f2": -1.853929, "f1": -0.380447, "f3": -1.575446, "y": 0.19415885, "x": 0.29308409}], [{"q1": 1.61449053, "distance": 0.205206569, "q3": 1.653671541, "q2": 3.730780954, "tx": 0.1165, "ty": 0.4347, "targetID": 10, "f2": -1.738488, "f1": -0.320254, "f3": 0.082875, "y": 0.53497672, "x": 0.29553719}], [{"q1": 1.66060912, "distance": 0.1831975638, "q3": 1.635450304, "q2": 2.310221834, "tx": -0.1165, "ty": 0.4347, "targetID": 11, "f2": -0.317929, "f1": -0.274135, "f3": 0.064654, "y": 0.258428, "x": -0.066604816}], [{"q1": 1.54279939, "distance": 0.484861864, "q3": 1.449091027, "q2": 2.887772224, "tx": -0.3182, "ty": 0.3182, "targetID": 12, "f2": -0.89548, "f1": -0.391945, "f3": -0.121705, "y": 0.24430425, "x": 0.16099771}], [{"q1": 1.59187107, "distance": 0.1461445393, "q3": 1.259590157, "q2": 3.340224354, "tx": 0.1768, "ty": 0.1768, "targetID": 13, "f2": -1.347932, "f1": -0.342873, "f3": -0.311206, "y": 0.29378761, "x": 0.26439067}], [{"q1": 0.3633826902, "distance": 0.7327199622, "q3": 1.487041467, "q2": 4.487245054, "tx": 0.0647, "ty": 0.2415, "targetID": 14, "f2": -2.494952, "f1": -1.571362, "f3": -0.083755, "y": 0.042797316, "x": 0.76996292}], [{"q1": 0.2000763902, "distance": 0.5295905065, "q3": 0.9977698268, "q2": 3.280408454, "tx": -0.0647, "ty": 0.2415, "targetID": 15, "f2": -1.288116, "f1": -1.734668, "f3": -0.573026, "y": -0.18934866, "x": 0.24325379}], [{"q1": 1.49027196, "distance": 0.02243417482, "q3": 0.2745123268, "q2": 2.556522694, "tx": -0.1768, "ty": 0.1768, "targetID": 16, "f2": -0.56423, "f1": -0.444473, "f3": -1.296284, "y": 0.17830762, "x": -0.19918346}]], "block": 23}], [{"trials": [[{"q1": 1.890385202, "distance": 0.5508764982, "q3": 0.1734787268, "q2": 4.325553554, "tx": 0.601, "ty": 0.601, "targetID": 1, "f2": -2.333261, "f1": -0.044359, "f3": -1.397318, "y": 0.23681082, "x": 0.18768274}], [{"q1": 1.895348918, "distance": 0.1545221886, "q3": 1.027803457, "q2": 4.276802254, "tx": 0.22, "ty": 0.821, "targetID": 2, "f2": -2.28451, "f1": -0.039396, "f3": -0.542993, "y": 0.66824659, "x": 0.19668686}], [{"q1": 1.84049671, "distance": 0.6974271924, "q3": 0.2388238268, "q2": 4.113671954, "tx": -0.22, "ty": 0.821, "targetID": 3, "f2": -2.121379, "f1": -0.094248, "f3": -1.331973, "y": 0.30466872, "x": 0.24883547}], [{"q1": 1.899621484, "distance": 0.09158113775, "q3": 1.293268027, "q2": 0.3364219536, "tx": -0.601, "ty": 0.601, "targetID": 4, "f2": 1.655871, "f1": -0.035123, "f3": -0.277528, "y": 0.63558108, "x": -0.51619874}], [{"q1": 1.851052462, "distance": 0.222129736, "q3": -0.4670417732, "q2": 4.870714054, "tx": 0.4596, "ty": 0.4596, "targetID": 5, "f2": -2.878421, "f1": -0.083692, "f3": -2.037838, "y": 0.60795115, "x": 0.29427137}], [{"q1": 1.885421485, "distance": 0.3165230709, "q3": 0.3137194268, "q2": 3.828540954, "tx": 0.1682, "ty": 0.6279, "targetID": 6, "f2": -1.836248, "f1": -0.049323, "f3": -1.257077, "y": 0.31969381, "x": 0.24028189}], [{"q1": 1.894029449, "distance": 0.1968044729, "q3": 2.023939647, "q2": 4.017294154, "tx": -0.1682, "ty": 0.6279, "targetID": 7, "f2": -2.025002, "f1": -0.040715, "f3": 0.453143, "y": 0.66480907, "x": 0.025112496}], [{"q1": 1.859974585, "distance": 0.618368126, "q3": 0.9138893068, "q2": -0.7469876464, "tx": -0.4596, "ty": 0.4596, "targetID": 8, "f2": 2.73928, "f1": -0.07477, "f3": -0.656907, "y": 0.93674508, "x": -0.066265903}], [{"q1": 1.895537414, "distance": 0.1037405842, "q3": -0.1790958732, "q2": 4.220341554, "tx": 0.3182, "ty": 0.3182, "targetID": 9, "f2": -2.228049, "f1": -0.039207, "f3": -1.749892, "y": 0.4050553, "x": 0.26147024}], [{"q1": 1.873169274, "distance": 0.1509845811, "q3": 0.5031575268, "q2": 3.892466154, "tx": 0.1165, "ty": 0.4347, "targetID": 10, "f2": -1.900173, "f1": -0.061575, "f3": -1.067639, "y": 0.36770987, "x": 0.25180952}], [{"q1": 1.9116852, "distance": 0.2918458199, "q3": 1.212529097, "q2": 3.353356254, "tx": -0.1165, "ty": 0.4347, "targetID": 11, "f2": -1.361064, "f1": -0.023059, "f3": -0.358267, "y": 0.36461188, "x": 0.16680485}], [{"q1": 1.904836528, "distance": 0.2053701528, "q3": 1.696837027, "q2": 2.130585564, "tx": -0.3182, "ty": 0.3182, "targetID": 12, "f2": -0.138293, "f1": -0.029908, "f3": 0.126041, "y": 0.22205441, "x": -0.13672569}], [{"q1": 1.896605555, "distance": 0.08506330908, "q3": 0.7590716168, "q2": 3.378426154, "tx": 0.1768, "ty": 0.1768, "targetID": 13, "f2": -1.386133, "f1": -0.038139, "f3": -0.811725, "y": 0.2598853, "x": 0.15856269}], [{"q1": 1.916837412, "distance": 0.1234762832, "q3": 0.7077379968, "q2": 3.468778354, "tx": 0.0647, "ty": 0.2415, "targetID": 14, "f2": -1.476486, "f1": -0.017907, "f3": -0.863058, "y": 0.28509704, "x": 0.18022355}], [{"q1": 1.917025907, "distance": 0.2432965237, "q3": 1.363199887, "q2": 3.280911154, "tx": -0.0647, "ty": 0.2415, "targetID": 15, "f2": -1.288618, "f1": -0.017719, "f3": -0.207596, "y": 0.36165579, "x": 0.14685563}], [{"q1": 1.877064849, "distance": 0.04934463421, "q3": 0.9833184968, "q2": 2.373682004, "tx": -0.1768, "ty": 0.1768, "targetID": 16, "f2": -0.381389, "f1": -0.05768, "f3": -0.587478, "y": 0.13051606, "x": -0.15969182}]], "block": 24}]]}]], "condition": "H1"}], [{"phases": [[{"phase": "test", "blocks": [[{"trials": [[{"q1": 2.52335329, "distance": 0.3430016005, "q3": 2.935629827, "q2": 2.016734245, "tx": -0.375, "ty": 0.6495, "targetID": 1, "f2": 0.588609, "f1": 1.364834, "f3": -0.024442, "y": 0.3072867, "x": -0.39824124}], [{"q1": 0.07626629019, "distance": 1.086527609, "q3": 3.502121827, "q2": 1.907469652, "tx": 0, "ty": 0.95, "targetID": 2, "f2": -1.858478, "f1": 1.931326, "f3": 0.084823, "y": 0.055608611, "x": 0.61693297}], [{"q1": -0.1047712098, "distance": 0.7535339918, "q3": 2.849990027, "q2": 2.495952784, "tx": 0.375, "ty": 0.6495, "targetID": 3, "f2": -2.039516, "f1": 1.279194, "f3": -0.50366, "y": -0.094905477, "x": 0.49193572}], [{"q1": 3.76710979, "distance": 0.4810101336, "q3": 1.298043257, "q2": 2.599813844, "tx": -0.4763, "ty": 0.275, "targetID": 4, "f2": 1.832365, "f1": -0.272753, "f3": -0.607521, "y": -0.091222811, "x": -0.16444811}], [{"q1": 1.50560293, "distance": 0.3765595482, "q3": 0.8727972668, "q2": 2.041552827, "tx": 0, "ty": 0.55, "targetID": 5, "f2": -0.429142, "f1": -0.697999, "f3": -0.04926, "y": 0.26214334, "x": -0.24276663}], [{"q1": -0.3867291098, "distance": 0.08032387522, "q3": 0.3129654268, "q2": 1.782371434, "tx": 0.4763, "ty": 0.275, "targetID": 6, "f2": -2.321474, "f1": -1.257831, "f3": 0.209921, "y": 0.22570595, "x": 0.53971941}], [{"q1": 1.38672507, "distance": 0.08061723315, "q3": 1.460086597, "q2": 1.549767914, "tx": -0.175, "ty": 0.3031, "targetID": 7, "f2": -0.548019, "f1": -0.11071, "f3": 0.442525, "y": 0.38350973, "x": -0.18078045}], [{"q1": 2.67804531, "distance": 0.6863952076, "q3": -0.8144955732, "q2": 2.166148394, "tx": 0, "ty": 0.15, "targetID": 8, "f2": 0.743301, "f1": -2.385292, "f3": -0.173856, "y": -0.13832461, "x": -0.62290232}], [{"q1": 1.44704365, "distance": 0.562210675, "q3": -0.1815777732, "q2": 2.091252823, "tx": 0.175, "ty": 0.3031, "targetID": 9, "f2": -0.487701, "f1": -1.752374, "f3": -0.09896, "y": 0.41604001, "x": -0.37574985}]], "block": 1}], [{"trials": [[{"q1": 1.38458878, "distance": 0.4864795009, "q3": 3.312935127, "q2": 3.970566154, "tx": -0.375, "ty": 0.6495, "targetID": 1, "f2": -0.550156, "f1": 1.742139, "f3": -1.978274, "y": 0.51467903, "x": 0.092424444}], [{"q1": 1.71118876, "distance": 0.3999189294, "q3": 2.852943127, "q2": 3.245034154, "tx": 0, "ty": 0.95, "targetID": 2, "f2": -0.223556, "f1": 1.282147, "f3": -1.252741, "y": 0.55008326, "x": 0.0013233214}], [{"q1": 0.4595153902, "distance": 0.4091518485, "q3": 3.305458127, "q2": 3.714840454, "tx": 0.375, "ty": 0.6495, "targetID": 3, "f2": -1.475229, "f1": 1.734662, "f3": -1.722548, "y": 0.25069962, "x": 0.46645213}], [{"q1": 0.4433675902, "distance": 1.222624344, "q3": -0.1969966732, "q2": 0.8530254536, "tx": -0.4763, "ty": 0.275, "targetID": 4, "f2": -1.491377, "f1": -1.767793, "f3": 1.139267, "y": 0.62379647, "x": 0.69551539}], [{"q1": 1.28657109, "distance": 0.1823997924, "q3": 3.063995327, "q2": 2.250468734, "tx": 0, "ty": 0.55, "targetID": 5, "f2": -0.648173, "f1": 1.493199, "f3": -0.258176, "y": 0.50282028, "x": 0.17619239}], [{"q1": 0.5021781902, "distance": 0.4242509551, "q3": 0.07967082679, "q2": 1.123453794, "tx": 0.4763, "ty": 0.275, "targetID": 6, "f2": -1.432566, "f1": -1.491126, "f3": 0.868839, "y": 0.69925079, "x": 0.47592572}], [{"q1": 2.0503551, "distance": 0.1377300422, "q3": 2.288775917, "q2": 2.576503224, "tx": -0.175, "ty": 0.3031, "targetID": 7, "f2": 0.115611, "f1": 0.71798, "f3": -0.584211, "y": 0.3949901, "x": -0.072404805}], [{"q1": 1.28977552, "distance": 0.7750922473, "q3": 0.01960352679, "q2": 0.8133157536, "tx": 0, "ty": 0.15, "targetID": 8, "f2": -0.644969, "f1": -1.551193, "f3": 1.178977, "y": 0.92249953, "x": -0.063344045}], [{"q1": 1.31522242, "distance": 0.2443360468, "q3": 2.175301587, "q2": 1.197658204, "tx": 0.175, "ty": 0.3031, "targetID": 9, "f2": -0.619522, "f1": 0.604505, "f3": 0.794634, "y": 0.45049289, "x": -0.019872881}]], "block": 2}], [{"trials": [[{"q1": 3.14205859, "distance": 0.2160500982, "q3": 0.4139991268, "q2": 4.305202254, "tx": -0.375, "ty": 0.6495, "targetID": 1, "f2": 1.207314, "f1": -1.156797, "f3": -2.31291, "y": 0.44575098, "x": -0.44686085}], [{"q1": 0.4816950902, "distance": 0.6110008437, "q3": -0.6198487732, "q2": 1.359952884, "tx": 0, "ty": 0.95, "targetID": 2, "f2": -1.453049, "f1": -2.190645, "f3": 0.63234, "y": 0.66025467, "x": 0.53793092}], [{"q1": -0.3502615098, "distance": 0.4385138221, "q3": 0.4869468268, "q2": 1.704208604, "tx": 0.375, "ty": 0.6495, "targetID": 3, "f2": -2.285006, "f1": -1.083849, "f3": 0.288084, "y": 0.23504398, "x": 0.51825006}], [{"q1": 2.78240902, "distance": 0.2439672133, "q3": 1.921963557, "q2": 2.435822704, "tx": -0.4763, "ty": 0.275, "targetID": 4, "f2": 0.847665, "f1": 0.351167, "f3": -0.44353, "y": 0.17407449, "x": -0.25418732}], [{"q1": 0.5100950902, "distance": 0.2963899911, "q3": -0.2213126732, "q2": 1.739143114, "tx": 0, "ty": 0.55, "targetID": 5, "f2": -1.424649, "f1": -1.792109, "f3": 0.25315, "y": 0.64498761, "x": 0.2807568}], [{"q1": -0.4742664098, "distance": 0.2644587312, "q3": 2.001131687, "q2": 1.041898044, "tx": 0.4763, "ty": 0.275, "targetID": 6, "f2": -2.409011, "f1": 0.430335, "f3": 0.950395, "y": 0.01260739, "x": 0.50929301}], [{"q1": 0.7983047902, "distance": 0.6064080404, "q3": 2.617449327, "q2": 3.004011154, "tx": -0.175, "ty": 0.3031, "targetID": 7, "f2": -1.13644, "f1": 1.046653, "f3": -1.011718, "y": 0.27783142, "x": 0.43088135}], [{"q1": 1.01564014, "distance": 0.3061863014, "q3": 2.073451147, "q2": 2.668928884, "tx": 0, "ty": 0.15, "targetID": 8, "f2": -0.919104, "f1": 0.502655, "f3": -0.676636, "y": 0.22003098, "x": 0.29806998}], [{"q1": 0.02685529019, "distance": 0.4930199402, "q3": 2.833213927, "q2": 2.723215604, "tx": 0.175, "ty": 0.3031, "targetID": 9, "f2": -1.907889, "f1": 1.262418, "f3": -0.730923, "y": -0.058222758, "x": 0.51043185}]], "block": 3}], [{"trials": [[{"q1": 2.51461966, "distance": 0.3706316831, "q3": 2.720556427, "q2": 1.838417444, "tx": -0.375, "ty": 0.6495, "targetID": 1, "f2": 0.579875, "f1": 1.14976, "f3": 0.153875, "y": 0.27939926, "x": -0.35516854}], [{"q1": 0.8529684902, "distance": 0.6657535432, "q3": 3.150137827, "q2": 1.174033434, "tx": 0, "ty": 0.95, "targetID": 2, "f2": -1.081776, "f1": 1.579341, "f3": 0.818259, "y": 0.40093275, "x": 0.37650091}], [{"q1": -0.6753535098, "distance": 0.9289474813, "q3": 1.924979487, "q2": 2.519012074, "tx": 0.375, "ty": 0.6495, "targetID": 3, "f2": -2.610098, "f1": 0.354183, "f3": -0.526719, "y": -0.25912074, "x": 0.18173393}], [{"q1": 2.99094799, "distance": 0.117687926, "q3": 2.095442297, "q2": 2.947273984, "tx": -0.4763, "ty": 0.275, "targetID": 4, "f2": 1.056204, "f1": 0.524646, "f3": -0.954981, "y": 0.2320528, "x": -0.36672817}], [{"q1": 0.8680480902, "distance": 0.3959959308, "q3": 3.293708527, "q2": 2.167467864, "tx": 0, "ty": 0.55, "targetID": 5, "f2": -1.066696, "f1": 1.722912, "f3": -0.175175, "y": 0.4361305, "x": 0.37927103}], [{"q1": -0.6731167098, "distance": 0.7092539768, "q3": 0.6733061368, "q2": 3.307614654, "tx": 0.4763, "ty": 0.275, "targetID": 6, "f2": -2.607861, "f1": -0.89749, "f3": -1.315322, "y": -0.26390206, "x": 0.015186377}], [{"q1": 1.15795429, "distance": 0.5692406177, "q3": 0.4162610268, "q2": 3.661747554, "tx": -0.175, "ty": 0.3031, "targetID": 7, "f2": -0.77679, "f1": -1.154535, "f3": -1.669455, "y": 0.069512778, "x": 0.34410682}], [{"q1": 2.64128868, "distance": 0.3055513927, "q3": -0.3371808732, "q2": 2.946771334, "tx": 0, "ty": 0.15, "targetID": 8, "f2": 0.706544, "f1": -1.907977, "f3": -0.954479, "y": -0.074526788, "x": -0.20724231}], [{"q1": -0.5462655098, "distance": 0.2065238669, "q3": -0.01663157321, "q2": 2.654414724, "tx": 0.175, "ty": 0.3031, "targetID": 9, "f2": -2.48101, "f1": -1.587428, "f3": -0.662122, "y": 0.11086318, "x": 0.25047922}]], "block": 4}], [{"trials": [[{"q1": 1.879955114, "distance": 0.2318805008, "q3": 3.256637727, "q2": 2.459196154, "tx": -0.375, "ty": 0.6495, "targetID": 1, "f2": -0.054789, "f1": 1.685841, "f3": -0.466904, "y": 0.53439457, "x": -0.17370592}], [{"q1": 1.12829766, "distance": 0.5640533872, "q3": 3.507651027, "q2": 4.438267554, "tx": 0, "ty": 0.95, "targetID": 2, "f2": -0.806447, "f1": 1.936855, "f3": -2.445975, "y": 0.42538876, "x": 0.20721793}], [{"q1": -0.6738078098, "distance": 1.000643177, "q3": 3.202979327, "q2": 2.411632444, "tx": 0.375, "ty": 0.6495, "targetID": 3, "f2": -2.608552, "f1": 1.632183, "f3": -0.41934, "y": -0.34958726, "x": 0.43078006}], [{"q1": 3.82233899, "distance": 0.6802455777, "q3": 1.448337047, "q2": 1.939388234, "tx": -0.4763, "ty": 0.275, "targetID": 4, "f2": 1.887595, "f1": -0.122459, "f3": 0.052904, "y": -0.28888492, "x": -0.095816304}], [{"q1": 0.9247224902, "distance": 0.1800100135, "q3": -0.3141655732, "q2": 2.498654554, "tx": 0, "ty": 0.55, "targetID": 5, "f2": -1.010022, "f1": -1.884962, "f3": -0.506362, "y": 0.39587442, "x": -0.092999519}], [{"q1": -0.7561176098, "distance": 0.8947342488, "q3": 1.47899899, "q2": 3.686955654, "tx": 0.4763, "ty": 0.275, "targetID": 6, "f2": -2.690862, "f1": -0.091797, "f3": -1.694663, "y": -0.53911685, "x": 0.10513544}], [{"q1": 2.52253648, "distance": 0.2384462973, "q3": 1.116899017, "q2": 2.505126234, "tx": -0.175, "ty": 0.3031, "targetID": 7, "f2": 0.587792, "f1": -0.453897, "f3": -0.512834, "y": 0.065055014, "x": -0.16117172}], [{"q1": 2.26907278, "distance": 0.1220566984, "q3": 1.409444127, "q2": 2.517566944, "tx": 0, "ty": 0.15, "targetID": 8, "f2": 0.334328, "f1": -0.161352, "f3": -0.525274, "y": 0.16369555, "x": -0.1212859}], [{"q1": -0.2232720098, "distance": 0.3132499515, "q3": 1.978763547, "q2": 1.333375014, "tx": 0.175, "ty": 0.3031, "targetID": 9, "f2": -2.158017, "f1": 0.407967, "f3": 0.658918, "y": 0.10167206, "x": 0.41490064}]], "block": 5}], [{"trials": [[{"q1": 2.24877809, "distance": 0.3301344312, "q3": 3.655180227, "q2": 3.999606954, "tx": -0.375, "ty": 0.6495, "targetID": 1, "f2": 0.314034, "f1": 2.084384, "f3": -2.007314, "y": 0.32465705, "x": -0.31612895}], [{"q1": -0.2278525098, "distance": 1.187113312, "q3": 3.827653627, "q2": 2.162943964, "tx": 0, "ty": 0.95, "targetID": 2, "f2": -2.162597, "f1": 2.256857, "f3": -0.170651, "y": -0.045642294, "x": 0.64647849}], [{"q1": 3.16373549, "distance": 1.076845337, "q3": 2.732682927, "q2": 3.373336754, "tx": 0.375, "ty": 0.6495, "targetID": 3, "f2": 1.228991, "f1": 1.161887, "f3": -1.381044, "y": 0.098164459, "x": -0.55}], [{"q1": 0.5138020902, "distance": 0.6412653005, "q3": 0.8158087768, "q2": 1.732859934, "tx": -0.4763, "ty": 0.275, "targetID": 4, "f2": -1.420942, "f1": -0.754988, "f3": 0.259433, "y": 0.46692135, "x": 0.13557203}], [{"q1": 0.7498613902, "distance": 0.3089168291, "q3": 3.880746527, "q2": 2.696009404, "tx": 0, "ty": 0.55, "targetID": 5, "f2": -1.184883, "f1": 2.30995, "f3": -0.703717, "y": 0.50370169, "x": 0.30542769}], [{"q1": -0.8078093098, "distance": 0.5858227101, "q3": 1.025729997, "q2": 2.787052764, "tx": 0.4763, "ty": 0.275, "targetID": 6, "f2": -2.742554, "f1": -0.545066, "f3": -0.79476, "y": -0.14957224, "x": 0.072658252}], [{"q1": 1.70232947, "distance": 0.2593708111, "q3": 1.163457427, "q2": 1.321499794, "tx": -0.175, "ty": 0.3031, "targetID": 7, "f2": -0.232415, "f1": -0.407339, "f3": 0.670793, "y": 0.39476771, "x": -0.41763192}], [{"q1": 0.4028410902, "distance": 0.6444907725, "q3": 1.925230807, "q2": 3.821956254, "tx": 0, "ty": 0.15, "targetID": 8, "f2": -1.531903, "f1": 0.354434, "f3": -1.829664, "y": -0.033359248, "x": 0.61785738}], [{"q1": 0.9124073902, "distance": 0.2764610661, "q3": 2.462066167, "q2": 3.339030554, "tx": 0.175, "ty": 0.3031, "targetID": 9, "f2": -1.022337, "f1": 0.89127, "f3": -1.346738, "y": 0.3094413, "x": 0.45138833}]], "block": 6}], [{"trials": [[{"q1": 2.43513737, "distance": 0.3138240417, "q3": 3.830920927, "q2": 1.761259934, "tx": -0.375, "ty": 0.6495, "targetID": 1, "f2": 0.500393, "f1": 2.260125, "f3": 0.231033, "y": 0.39697355, "x": -0.56132209}], [{"q1": -0.03265900981, "distance": 1.085613235, "q3": 4.197733227, "q2": 1.840867884, "tx": 0, "ty": 0.95, "targetID": 2, "f2": -1.967404, "f1": 2.626937, "f3": 0.151425, "y": 0.13277653, "x": 0.7146341}], [{"q1": -0.4245162098, "distance": 0.9194615914, "q3": 3.819799627, "q2": 1.9436608, "tx": 0.375, "ty": 0.6495, "targetID": 3, "f2": -2.359261, "f1": 2.249003, "f3": 0.048632, "y": -0.23540567, "x": 0.62470297}], [{"q1": 0.8751480902, "distance": 0.4867606798, "q3": 1.158305207, "q2": 2.123045744, "tx": -0.4763, "ty": 0.275, "targetID": 4, "f2": -1.059596, "f1": -0.412491, "f3": -0.130753, "y": 0.27269306, "x": 0.010455213}], [{"q1": 1.58822682, "distance": 8.3266727e-17, "q3": 3.143163427, "q2": 1.774957274, "tx": 0, "ty": 0.55, "targetID": 5, "f2": -0.346518, "f1": 1.572367, "f3": 0.217335, "y": 0.55, "x": -8.3266727e-17}], [{"q1": 0.4390950902, "distance": 0.3445330408, "q3": 1.148566277, "q2": 1.93147142, "tx": 0.4763, "ty": 0.275, "targetID": 6, "f2": -1.495649, "f1": -0.42223, "f3": 0.060821, "y": 0.31967628, "x": 0.13467587}], [{"q1": 2.43997542, "distance": 0.3850667963, "q3": 0.6624362268, "q2": 2.196936004, "tx": -0.175, "ty": 0.3031, "targetID": 7, "f2": 0.505231, "f1": -0.90836, "f3": -0.204643, "y": -0.053946872, "x": -0.31920114}], [{"q1": 2.50827364, "distance": 0.4843530794, "q3": 0.9530963768, "q2": 1.798707714, "tx": 0, "ty": 0.15, "targetID": 8, "f2": 0.573529, "f1": -0.6177, "f3": 0.193585, "y": -0.063854056, "x": -0.43458526}], [{"q1": 1.54254806, "distance": 0.3078096995, "q3": 1.657755612, "q2": 1.910988236, "tx": 0.175, "ty": 0.3031, "targetID": 9, "f2": -0.392196, "f1": 0.086959, "f3": 0.081304, "y": 0.27127147, "x": -0.13115969}]], "block": 7}], [{"trials": [[{"q1": 2.4125179, "distance": 0.3691834231, "q3": 3.552324527, "q2": 3.047930654, "tx": -0.375, "ty": 0.6495, "targetID": 1, "f2": 0.477773, "f1": 1.981528, "f3": -1.055638, "y": 0.29055394, "x": -0.46133728}], [{"q1": -0.1813946098, "distance": 1.028825949, "q3": 3.947159827, "q2": 3.836803354, "tx": 0, "ty": 0.95, "targetID": 2, "f2": -2.116139, "f1": 2.376364, "f3": -1.844511, "y": 0.0046117796, "x": 0.40586198}], [{"q1": -1.10032301, "distance": 1.12381875, "q3": 3.720211227, "q2": 2.524604114, "tx": 0.375, "ty": 0.6495, "targetID": 3, "f2": -3.035067, "f1": 2.149415, "f3": -0.532311, "y": -0.4743185, "x": 0.3742508}], [{"q1": 3.18880549, "distance": 0.5990692544, "q3": 1.141968927, "q2": 1.732734264, "tx": -0.4763, "ty": 0.275, "targetID": 4, "f2": 1.254061, "f1": -0.428827, "f3": 0.259558, "y": -0.29424577, "x": -0.2896366}], [{"q1": 0.7806489902, "distance": 0.3915743875, "q3": 3.579782027, "q2": 2.405474924, "tx": 0, "ty": 0.55, "targetID": 5, "f2": -1.154095, "f1": 2.008986, "f3": -0.413182, "y": 0.46585918, "x": 0.38242754}], [{"q1": 0.4036578902, "distance": 0.3018040568, "q3": 1.513179518, "q2": 2.038725393, "tx": 0.4763, "ty": 0.275, "targetID": 6, "f2": -1.531087, "f1": -0.057617, "f3": -0.046433, "y": 0.2024685, "x": 0.18334118}], [{"q1": 0.4370844902, "distance": 0.4006339167, "q3": 1.207816707, "q2": 2.532772254, "tx": -0.175, "ty": 0.3031, "targetID": 7, "f2": -1.49766, "f1": -0.36298, "f3": -0.54048, "y": 0.08142044, "x": 0.15871501}], [{"q1": 2.81954264, "distance": 0.3384520748, "q3": 1.496529077, "q2": 2.0667484, "tx": 0, "ty": 0.15, "targetID": 8, "f2": 0.884798, "f1": -0.074267, "f3": -0.074456, "y": -0.07084556, "x": -0.25647036}], [{"q1": 1.09926934, "distance": 0.2538747608, "q3": 1.903051167, "q2": 3.359890754, "tx": 0.175, "ty": 0.3031, "targetID": 9, "f2": -0.835475, "f1": 0.332255, "f3": -1.367598, "y": 0.27297002, "x": 0.4270805}]], "block": 8}], [{"trials": [[{"q1": 0.1206631902, "distance": 1.089721373, "q3": 2.479156427, "q2": 2.689663394, "tx": -0.375, "ty": 0.6495, "targetID": 1, "f2": -1.814081, "f1": 0.90836, "f3": -0.697371, "y": -0.059079359, "x": 0.45289369}], [{"q1": 0.2265285902, "distance": 1.160053124, "q3": 3.862651027, "q2": 0.5248547536, "tx": 0, "ty": 0.95, "targetID": 2, "f2": -1.708216, "f1": 2.291855, "f3": 1.467438, "y": 0.0043617714, "x": 0.67193124}], [{"q1": 0.2169027902, "distance": 0.7096362633, "q3": 2.535013947, "q2": 3.506100454, "tx": 0.375, "ty": 0.6495, "targetID": 3, "f2": -1.717842, "f1": 0.964218, "f3": -1.513808, "y": -0.032648966, "x": 0.57059247}], [{"q1": 4.01366199, "distance": 0.625567357, "q3": 1.160190167, "q2": 2.428722704, "tx": -0.4763, "ty": 0.275, "targetID": 4, "f2": 2.078918, "f1": -0.410606, "f3": -0.43643, "y": -0.18388413, "x": -0.051141355}], [{"q1": 0.5725498902, "distance": 0.6004484603, "q3": 2.914141327, "q2": 3.267276654, "tx": 0, "ty": 0.55, "targetID": 5, "f2": -1.362195, "f1": 1.343345, "f3": -1.274984, "y": 0.22489672, "x": 0.50482295}], [{"q1": 0.4604578902, "distance": 0.3023108791, "q3": 1.673023747, "q2": 2.132533354, "tx": 0.4763, "ty": 0.275, "targetID": 6, "f2": -1.474287, "f1": 0.102227, "f3": -0.140241, "y": 0.1730868, "x": 0.19168523}], [{"q1": 0.07667469019, "distance": 0.4773394561, "q3": 1.663536142, "q2": 2.163572284, "tx": -0.175, "ty": 0.3031, "targetID": 7, "f2": -1.85807, "f1": 0.09274, "f3": -0.17128, "y": 0.073143212, "x": 0.24329754}], [{"q1": 0.6869038902, "distance": 0.1998399507, "q3": 1.811002497, "q2": 1.889688234, "tx": 0, "ty": 0.15, "targetID": 8, "f2": -1.247841, "f1": 0.240206, "f3": 0.102604, "y": 0.24903878, "x": 0.17357225}], [{"q1": 0.2177949902, "distance": 0.5765467728, "q3": 1.471773327, "q2": 3.482538554, "tx": 0.175, "ty": 0.3031, "targetID": 9, "f2": -1.716949, "f1": -0.099023, "f3": -1.490246, "y": -0.2237491, "x": 0.40917132}]], "block": 9}], [{"trials": [[{"q1": 2.98158599, "distance": 0.6833437129, "q3": 3.996922627, "q2": 1.585519234, "tx": -0.375, "ty": 0.6495, "targetID": 1, "f2": 1.046841, "f1": 2.426126, "f3": 0.406773, "y": 0.059829969, "x": -0.72032287}], [{"q1": 0.8218666902, "distance": 0.6287433526, "q3": 3.841288127, "q2": 1.672038694, "tx": 0, "ty": 0.95, "targetID": 2, "f2": -1.112878, "f1": 2.270492, "f3": 0.320254, "y": 0.51822866, "x": 0.45704673}], [{"q1": 0.1092026902, "distance": 0.623961104, "q3": 3.661903227, "q2": 1.590985604, "tx": 0.375, "ty": 0.6495, "targetID": 3, "f2": -1.825542, "f1": 2.091107, "f3": 0.401307, "y": 0.093732191, "x": 0.65863639}], [{"q1": 0.9171825902, "distance": 0.7897713492, "q3": 3.346298827, "q2": 3.558376554, "tx": -0.4763, "ty": 0.275, "targetID": 4, "f2": -1.017562, "f1": 1.775502, "f3": -1.566084, "y": 0.44252062, "x": 0.29550025}], [{"q1": 2.49068073, "distance": 0.6549953458, "q3": 4.008923527, "q2": 1.749573204, "tx": 0, "ty": 0.55, "targetID": 5, "f2": 0.555936, "f1": 2.438127, "f3": 0.242719, "y": 0.3551301, "x": -0.62533561}], [{"q1": 0.9385454602, "distance": 0.2332390739, "q3": -1.405699373, "q2": 4.524447754, "tx": 0.4763, "ty": 0.275, "targetID": 6, "f2": -0.996199, "f1": -2.976496, "f3": -2.532155, "y": 0.087854298, "x": 0.33709888}], [{"q1": 2.28119933, "distance": 0.2505101756, "q3": 2.266910427, "q2": 3.614221554, "tx": -0.175, "ty": 0.3031, "targetID": 7, "f2": 0.346455, "f1": 0.696114, "f3": -1.621929, "y": 0.55235522, "x": -0.20004363}], [{"q1": 2.408371, "distance": 0.2562063623, "q3": -1.122880573, "q2": 3.354298754, "tx": 0, "ty": 0.15, "targetID": 8, "f2": 0.473627, "f1": -2.693677, "f3": -1.362006, "y": 0.039214162, "x": -0.23101558}], [{"q1": 1.7473799, "distance": 0.1486678379, "q3": 0.6821025968, "q2": 3.141675754, "tx": 0.175, "ty": 0.3031, "targetID": 9, "f2": -0.187365, "f1": -0.888694, "f3": -1.149383, "y": 0.17044819, "x": 0.10787606}]], "block": 10}], [{"trials": [[{"q1": 2.43199578, "distance": 0.1447951344, "q3": -2.041432073, "q2": 0.5931529536, "tx": -0.375, "ty": 0.6495, "targetID": 1, "f2": 0.497251, "f1": -3.612228, "f3": 1.39914, "y": 0.5809481, "x": -0.50253928}], [{"q1": 0.7222153902, "distance": 0.7423987069, "q3": -1.361522273, "q2": 0.8373803536, "tx": 0, "ty": 0.95, "targetID": 2, "f2": -1.212529, "f1": -2.932319, "f3": 1.154912, "y": 0.61033696, "x": 0.66014003}], [{"q1": 0.08057649019, "distance": 0.5203996638, "q3": -0.5417110732, "q2": 1.204821044, "tx": 0.375, "ty": 0.6495, "targetID": 3, "f2": -1.854168, "f1": -2.112507, "f3": 0.787472, "y": 0.36437971, "x": 0.81034151}], [{"q1": 2.68790991, "distance": 0.2062945922, "q3": 2.135152027, "q2": 2.740808524, "tx": -0.4763, "ty": 0.275, "targetID": 4, "f2": 0.753165, "f1": 0.564356, "f3": -0.748516, "y": 0.28802747, "x": -0.27041716}], [{"q1": 0.9341471902, "distance": 0.424323983, "q3": 2.930163427, "q2": 3.205512954, "tx": 0, "ty": 0.55, "targetID": 5, "f2": -1.000597, "f1": 1.359367, "f3": -1.21322, "y": 0.38390149, "x": 0.39046399}], [{"q1": 0.9381056402, "distance": 0.4350089815, "q3": 1.465301647, "q2": 2.026284687, "tx": 0.4763, "ty": 0.275, "targetID": 6, "f2": -0.996639, "f1": -0.105495, "f3": -0.033992, "y": 0.27196931, "x": 0.041301576}], [{"q1": 2.56846656, "distance": 0.6446446516, "q3": -0.2029908732, "q2": 1.682154624, "tx": -0.175, "ty": 0.3031, "targetID": 7, "f2": 0.633722, "f1": -1.773787, "f3": 0.310138, "y": -0.061388625, "x": -0.70670929}], [{"q1": 2.026918818, "distance": 0.2210833125, "q3": 1.548302524, "q2": 1.912559032, "tx": 0, "ty": 0.15, "targetID": 8, "f2": 0.092174, "f1": -0.022494, "f3": 0.079734, "y": 0.18857898, "x": -0.21769128}], [{"q1": 2.30626924, "distance": 0.3153016901, "q3": 1.888788337, "q2": 2.471385534, "tx": 0.175, "ty": 0.3031, "targetID": 9, "f2": 0.371525, "f1": 0.317992, "f3": -0.479093, "y": 0.26422111, "x": -0.13789549}]], "block": 11}], [{"trials": [[{"q1": 2.98717799, "distance": 0.9942281798, "q3": 0.7102512668, "q2": 1.095996274, "tx": -0.375, "ty": 0.6495, "targetID": 1, "f2": 1.052434, "f1": -0.860545, "f3": 0.896296, "y": -0.29961413, "x": -0.67109465}], [{"q1": 1.20639765, "distance": 0.5828466637, "q3": -1.718916173, "q2": 0.07981675359, "tx": 0, "ty": 0.95, "targetID": 2, "f2": -0.728347, "f1": -3.289712, "f3": 1.912476, "y": 0.60854092, "x": 0.47235149}], [{"q1": 0.3445267902, "distance": 0.3771245311, "q3": 4.046371327, "q2": 3.368938554, "tx": 0.375, "ty": 0.6495, "targetID": 3, "f2": -1.590218, "f1": 2.475575, "f3": -1.376646, "y": 0.27262413, "x": 0.36130728}], [{"q1": 2.53692497, "distance": 0.3358974626, "q3": 1.229053877, "q2": 1.889185584, "tx": -0.4763, "ty": 0.275, "targetID": 4, "f2": 0.60218, "f1": -0.341742, "f3": 0.103107, "y": -0.037211454, "x": -0.35240039}], [{"q1": 1.976087849, "distance": 0.6232855991, "q3": -0.3682637732, "q2": 1.031342294, "tx": 0, "ty": 0.55, "targetID": 5, "f2": 0.041343, "f1": -1.93906, "f3": 0.96095, "y": 0.68000662, "x": -0.60957626}], [{"q1": -0.06018570981, "distance": 0.2789817982, "q3": 1.054506987, "q2": 2.112552824, "tx": 0.4763, "ty": 0.275, "targetID": 6, "f2": -1.99493, "f1": -0.516289, "f3": -0.12026, "y": 0.16284476, "x": 0.2208552}], [{"q1": 2.44305418, "distance": 0.2343782074, "q3": 1.251547677, "q2": 2.333218284, "tx": -0.175, "ty": 0.3031, "targetID": 7, "f2": 0.50831, "f1": -0.319249, "f3": -0.340926, "y": 0.069303726, "x": -0.19150595}], [{"q1": 2.60553735, "distance": 0.3284551001, "q3": 1.131350347, "q2": 2.161498834, "tx": 0, "ty": 0.15, "targetID": 8, "f2": 0.670793, "f1": -0.439446, "f3": -0.169206, "y": -0.048949769, "x": -0.26134602}], [{"q1": 1.59853124, "distance": 0.3759293472, "q3": 0.9924291168, "q2": 2.176766974, "tx": 0.175, "ty": 0.3031, "targetID": 9, "f2": -0.336213, "f1": -0.578367, "f3": -0.184474, "y": 0.19853124, "x": -0.18609313}]], "block": 12}], [{"trials": [[{"q1": 3.21808509, "distance": 0.8400668897, "q3": -1.216443573, "q2": 0.4483883536, "tx": -0.375, "ty": 0.6495, "targetID": 1, "f2": 1.283341, "f1": -2.78724, "f3": 1.543904, "y": 0.0058658073, "x": -0.91485869}], [{"q1": 1.10379323, "distance": 0.5632944979, "q3": -1.590544373, "q2": 0.4285963536, "tx": 0, "ty": 0.95, "targetID": 2, "f2": -0.830951, "f1": -3.161341, "f3": 1.563696, "y": 0.71303754, "x": 0.51102787}], [{"q1": 1.23316402, "distance": 0.1908727496, "q3": -1.410493373, "q2": 0.9294290536, "tx": 0.375, "ty": 0.6495, "targetID": 3, "f2": -0.70158, "f1": -2.98129, "f3": 1.062864, "y": 0.83038303, "x": 0.31405957}], [{"q1": 3.98934609, "distance": 0.7394925285, "q3": 1.321353867, "q2": 1.962196196, "tx": -0.4763, "ty": 0.275, "targetID": 4, "f2": 2.054602, "f1": -0.249442, "f3": 0.030096, "y": -0.3067483, "x": -0.019771671}], [{"q1": 2.17193474, "distance": 0.740132101, "q3": 0.7000096768, "q2": 1.278082984, "tx": 0, "ty": 0.55, "targetID": 5, "f2": 0.23719, "f1": -0.870787, "f3": 0.71421, "y": 0.21009249, "x": -0.65746362}], [{"q1": 0.6692480902, "distance": 0.3274733805, "q3": 1.602023758, "q2": 2.261966964, "tx": 0.4763, "ty": 0.275, "targetID": 6, "f2": -1.265496, "f1": 0.031227, "f3": -0.269674, "y": 0.16998881, "x": 0.16612027}], [{"q1": 1.60575691, "distance": 0.09168904168, "q3": 1.55665916, "q2": 2.073157249, "tx": -0.175, "ty": 0.3031, "targetID": 7, "f2": -0.328988, "f1": -0.014137, "f3": -0.080865, "y": 0.24426605, "x": -0.10467613}], [{"q1": 2.52875683, "distance": 0.2585940196, "q3": 1.524991906, "q2": 2.113306804, "tx": 0, "ty": 0.15, "targetID": 8, "f2": 0.594012, "f1": -0.045804, "f3": -0.121014, "y": 0.064082692, "x": -0.24390384}], [{"q1": 0.4035321902, "distance": 0.09268581498, "q3": 1.368540587, "q2": 2.087922734, "tx": 0.175, "ty": 0.3031, "targetID": 9, "f2": -1.531212, "f1": -0.202256, "f3": -0.09563, "y": 0.21291503, "x": 0.15361469}]], "block": 13}], [{"trials": [[{"q1": 2.53447453, "distance": 0.6998339251, "q3": -1.225566673, "q2": 2.447635094, "tx": -0.375, "ty": 0.6495, "targetID": 1, "f2": 0.59973, "f1": -2.796363, "f3": -0.455342, "y": -0.021118083, "x": -0.57509725}], [{"q1": 0.7118480902, "distance": 0.6524193792, "q3": -0.9293459732, "q2": 0.9435033536, "tx": 0, "ty": 0.95, "targetID": 2, "f2": -1.222896, "f1": -2.500142, "f3": 1.048789, "y": 0.70783488, "x": 0.60581111}], [{"q1": 0.5510613902, "distance": 0.3092107735, "q3": -1.306255373, "q2": 1.205449354, "tx": 0.375, "ty": 0.6495, "targetID": 3, "f2": -1.383683, "f1": -2.877052, "f3": 0.786843, "y": 0.56518199, "x": 0.67249248}], [{"q1": 3.58483459, "distance": 0.6630206625, "q3": 1.077754777, "q2": 2.096028044, "tx": -0.4763, "ty": 0.275, "targetID": 4, "f2": 1.65009, "f1": -0.493042, "f3": -0.103735, "y": -0.27707202, "x": -0.10913126}], [{"q1": 1.13043394, "distance": 0.114921069, "q3": -0.9382806732, "q2": 2.526866064, "tx": 0, "ty": 0.55, "targetID": 5, "f2": -0.804311, "f1": -2.509077, "f3": -0.534573, "y": 0.50211336, "x": -0.10446876}], [{"q1": -0.1441290098, "distance": 0.354748194, "q3": 1.164588397, "q2": 2.353512974, "tx": 0.4763, "ty": 0.275, "targetID": 6, "f2": -2.078873, "f1": -0.406208, "f3": -0.36122, "y": 0.057893378, "x": 0.1957452}], [{"q1": 2.80069309, "distance": 0.3412514273, "q3": 1.256385737, "q2": 2.234949274, "tx": -0.175, "ty": 0.3031, "targetID": 7, "f2": 0.865949, "f1": -0.314411, "f3": -0.242657, "y": -0.034749281, "x": -0.22306662}], [{"q1": 2.52102851, "distance": 0.1321491159, "q3": 1.292953877, "q2": 2.574115614, "tx": 0, "ty": 0.15, "targetID": 8, "f2": 0.586284, "f1": -0.277842, "f3": -0.581823, "y": 0.13796147, "x": -0.13159963}], [{"q1": 1.03643749, "distance": 0.3438234657, "q3": 0.4492477268, "q2": 1.842752844, "tx": 0.175, "ty": 0.3031, "targetID": 9, "f2": -0.898307, "f1": -1.121549, "f3": 0.14954, "y": 0.51687611, "x": -0.094284887}]], "block": 14}], [{"trials": [[{"q1": 2.67370991, "distance": 0.4795920892, "q3": 3.533851927, "q2": 3.509744754, "tx": -0.375, "ty": 0.6495, "targetID": 1, "f2": 0.738965, "f1": 1.963056, "f3": -1.517452, "y": 0.18080932, "x": -0.47667408}], [{"q1": 1.03895076, "distance": 0.6757538497, "q3": 4.050706727, "q2": 4.236966854, "tx": 0, "ty": 0.95, "targetID": 2, "f2": -0.895794, "f1": 2.47991, "f3": -2.244674, "y": 0.2975622, "x": 0.17597779}], [{"q1": 0.3168493902, "distance": 0.2988289339, "q3": -1.846848073, "q2": 2.142083794, "tx": 0.375, "ty": 0.6495, "targetID": 3, "f2": -1.617895, "f1": -3.417644, "f3": -0.149791, "y": 0.41586278, "x": 0.56131259}], [{"q1": 3.53004519, "distance": 0.6214724756, "q3": 1.053815837, "q2": 2.134858124, "tx": -0.4763, "ty": 0.275, "targetID": 4, "f2": 1.595301, "f1": -0.51698, "f3": -0.142565, "y": -0.24138192, "x": -0.13049984}], [{"q1": 0.8274587902, "distance": 0.1047488235, "q3": -0.9185891732, "q2": 2.185500604, "tx": 0, "ty": 0.55, "targetID": 5, "f2": -1.107286, "f1": -2.489386, "f3": -0.193208, "y": 0.63154599, "x": 0.065746236}], [{"q1": 0.3622516902, "distance": 0.3232274228, "q3": 1.370865367, "q2": 2.210005024, "tx": 0.4763, "ty": 0.275, "targetID": 6, "f2": -1.572493, "f1": -0.199931, "f3": -0.217712, "y": 0.14229575, "x": 0.18157038}], [{"q1": 3.08104879, "distance": 0.3559485371, "q3": 1.436084837, "q2": 2.182987324, "tx": -0.175, "ty": 0.3031, "targetID": 7, "f2": 1.146304, "f1": -0.134711, "f3": -0.190695, "y": -0.048018307, "x": -0.23344053}], [{"q1": 2.66346832, "distance": 0.2598414087, "q3": 1.401275987, "q2": 2.230739534, "tx": 0, "ty": 0.15, "targetID": 8, "f2": 0.728724, "f1": -0.16952, "f3": -0.238447, "y": 0.027610846, "x": -0.22921268}], [{"q1": 1.3629118, "distance": 0.4593238631, "q3": 0.1918256268, "q2": 2.209879364, "tx": 0.175, "ty": 0.3031, "targetID": 9, "f2": -0.571833, "f1": -1.378971, "f3": -0.217587, "y": 0.33939188, "x": -0.28288788}]], "block": 15}], [{"trials": [[{"q1": 2.81181433, "distance": 0.4822600525, "q3": 2.906601527, "q2": 2.916674874, "tx": -0.375, "ty": 0.6495, "targetID": 1, "f2": 0.87707, "f1": 1.335805, "f3": -0.924382, "y": 0.1843995, "x": -0.50250013}], [{"q1": 0.2338359902, "distance": 1.067095151, "q3": -1.802507673, "q2": 1.242897144, "tx": 0, "ty": 0.95, "targetID": 2, "f2": -1.700908, "f1": -3.373304, "f3": 0.749396, "y": 0.22827401, "x": 0.78600487}], [{"q1": 0.8512091902, "distance": 0.2276878947, "q3": -1.677729873, "q2": 2.469940404, "tx": 0.375, "ty": 0.6495, "targetID": 3, "f2": -1.083535, "f1": -3.248526, "f3": -0.477648, "y": 0.59773277, "x": 0.1532751}], [{"q1": 3.44226919, "distance": 0.5761933432, "q3": 1.329333517, "q2": 2.017865218, "tx": -0.4763, "ty": 0.275, "targetID": 4, "f2": 1.507525, "f1": -0.241463, "f3": -0.025573, "y": -0.21531519, "x": -0.17366196}], [{"q1": 0.6429843902, "distance": 0.3767324365, "q3": -1.983180673, "q2": 2.269820954, "tx": 0, "ty": 0.55, "targetID": 5, "f2": -1.29176, "f1": -3.553977, "f3": -0.277528, "y": 0.54970373, "x": 0.37673232}], [{"q1": -0.2213557098, "distance": 0.336306073, "q3": 1.337313157, "q2": 2.219304144, "tx": 0.4763, "ty": 0.275, "targetID": 6, "f2": -2.1561, "f1": -0.233483, "f3": -0.227011, "y": 0.051318253, "x": 0.22516607}], [{"q1": 3.03731789, "distance": 0.2389841459, "q3": 2.180013977, "q2": 3.022420854, "tx": -0.175, "ty": 0.3031, "targetID": 7, "f2": 1.102573, "f1": 0.609218, "f3": -1.030128, "y": 0.220148, "x": -0.39912583}], [{"q1": 0.3438230902, "distance": 0.2126290913, "q3": 1.388646787, "q2": 2.520457214, "tx": 0, "ty": 0.15, "targetID": 8, "f2": -1.590921, "f1": -0.18215, "f3": -0.528165, "y": 0.056201596, "x": 0.19082188}], [{"q1": 1.45577727, "distance": 0.1891271728, "q3": 0.9214291268, "q2": 1.9040139, "tx": 0.175, "ty": 0.3031, "targetID": 9, "f2": -0.478967, "f1": -0.649367, "f3": 0.088279, "y": 0.2164044, "x": 0.0069138303}]], "block": 16}], [{"trials": [[{"q1": 2.5498055, "distance": 0.2241017744, "q3": 2.590368827, "q2": 3.798563954, "tx": -0.375, "ty": 0.6495, "targetID": 1, "f2": 0.615061, "f1": 1.019572, "f3": -1.806271, "y": 0.4307476, "x": -0.4236723}], [{"q1": 0.4866587902, "distance": 0.7136658044, "q3": -2.215545373, "q2": 2.252856344, "tx": 0, "ty": 0.95, "targetID": 2, "f2": -1.448086, "f1": -3.786342, "f3": -0.260564, "y": 0.43847434, "x": 0.49765488}], [{"q1": 0.1515764902, "distance": 0.3325440831, "q3": -1.621910073, "q2": 2.212204144, "tx": 0.375, "ty": 0.6495, "targetID": 3, "f2": -1.783168, "f1": -3.192706, "f3": -0.219911, "y": 0.37738966, "x": 0.56615839}], [{"q1": 2.28955596, "distance": 0.3523159352, "q3": 2.093997167, "q2": 2.680615604, "tx": -0.4763, "ty": 0.275, "targetID": 4, "f2": 0.354811, "f1": 0.523201, "f3": -0.688323, "y": 0.35299618, "x": -0.13272597}], [{"q1": 1.11013925, "distance": 0.2444204279, "q3": 0.4765796268, "q2": 2.033259022, "tx": 0, "ty": 0.55, "targetID": 5, "f2": -0.824605, "f1": -1.094217, "f3": -0.040966, "y": 0.40185454, "x": -0.19440748}], [{"q1": 0.1954330902, "distance": 0.3030608503, "q3": 1.115391057, "q2": 2.137685564, "tx": 0.4763, "ty": 0.275, "targetID": 6, "f2": -1.739311, "f1": -0.455405, "f3": -0.145393, "y": 0.21724364, "x": 0.17879356}], [{"q1": 2.66221168, "distance": 0.3524711565, "q3": 1.264051217, "q2": 2.091692646, "tx": -0.175, "ty": 0.3031, "targetID": 7, "f2": 0.727467, "f1": -0.306745, "f3": -0.0994, "y": -0.036251511, "x": -0.2702705}], [{"q1": 2.42433029, "distance": 0.2828903038, "q3": 1.096227337, "q2": 2.223953694, "tx": 0, "ty": 0.15, "targetID": 8, "f2": 0.489586, "f1": -0.474569, "f3": -0.231661, "y": 0.013251324, "x": -0.24764233}], [{"q1": 0.9401790902, "distance": 0.1767373914, "q3": 1.227797237, "q2": 2.087671407, "tx": 0.175, "ty": 0.3031, "targetID": 9, "f2": -0.994565, "f1": -0.342999, "f3": -0.095379, "y": 0.27611606, "x": 0.00033468433}]], "block": 17}], [{"trials": [[{"q1": 2.43633117, "distance": 0.185292683, "q3": 2.275832547, "q2": 3.489198754, "tx": -0.375, "ty": 0.6495, "targetID": 1, "f2": 0.501587, "f1": 0.705036, "f3": -1.496906, "y": 0.49488122, "x": -0.2728902}], [{"q1": 0.7432011902, "distance": 0.5255853288, "q3": -2.245233473, "q2": 2.555266054, "tx": 0, "ty": 0.95, "targetID": 2, "f2": -1.191543, "f1": -3.81603, "f3": -0.562973, "y": 0.52549533, "x": 0.30989631}], [{"q1": 0.5675233902, "distance": 0.2592521454, "q3": -1.475869973, "q2": 2.766569584, "tx": 0.375, "ty": 0.6495, "targetID": 3, "f2": -1.367221, "f1": -3.046666, "f3": -0.774277, "y": 0.46270624, "x": 0.19522301}], [{"q1": 3.60789389, "distance": 0.4095312581, "q3": 0.9001291268, "q2": 2.908569564, "tx": -0.4763, "ty": 0.275, "targetID": 4, "f2": 1.673149, "f1": -0.670667, "f3": -0.916277, "y": 0.0051511884, "x": -0.16824567}], [{"q1": 0.8578064902, "distance": 0.1140683144, "q3": -1.802809273, "q2": 3.016640354, "tx": 0, "ty": 0.55, "targetID": 5, "f2": -1.076938, "f1": -3.373606, "f3": -1.024348, "y": 0.46692819, "x": 0.078170677}], [{"q1": -0.08952820981, "distance": 0.3721644593, "q3": 1.200151227, "q2": 2.411883764, "tx": 0.4763, "ty": 0.275, "targetID": 6, "f2": -2.024273, "f1": -0.370645, "f3": -0.419591, "y": 0.040799386, "x": 0.18706574}], [{"q1": 2.6758462, "distance": 0.4118961805, "q3": 0.2498823268, "q2": 2.673327114, "tx": -0.175, "ty": 0.3031, "targetID": 7, "f2": 0.741102, "f1": -1.320914, "f3": -0.681034, "y": -0.10814871, "x": -0.19808597}], [{"q1": 2.79227362, "distance": 0.2408935353, "q3": 1.097798137, "q2": 2.432304124, "tx": 0, "ty": 0.15, "targetID": 8, "f2": 0.857529, "f1": -0.472998, "f3": -0.440011, "y": -0.0050753848, "x": -0.18434023}], [{"q1": 1.08111093, "distance": 0.2364036807, "q3": 0.8700954968, "q2": 2.660572244, "tx": 0.175, "ty": 0.3031, "targetID": 9, "f2": -0.853634, "f1": -0.700701, "f3": -0.66828, "y": 0.15528771, "x": -0.009494518}]], "block": 18}], [{"trials": [[{"q1": 2.75589398, "distance": 0.4360426442, "q3": 3.096353727, "q2": 3.317165154, "tx": -0.375, "ty": 0.6495, "targetID": 1, "f2": 0.821149, "f1": 1.525557, "f3": -1.324872, "y": 0.23200494, "x": -0.50082155}], [{"q1": 0.1761374902, "distance": 0.9410293787, "q3": -2.445472273, "q2": 2.570848354, "tx": 0, "ty": 0.95, "targetID": 2, "f2": -1.758607, "f1": -4.016269, "f3": -0.578556, "y": 0.20231494, "x": 0.57140471}], [{"q1": 0.5875038902, "distance": 0.1689887963, "q3": -2.114605973, "q2": 2.504058094, "tx": 0.375, "ty": 0.6495, "targetID": 3, "f2": -1.347241, "f1": -3.685402, "f3": -0.511765, "y": 0.48153824, "x": 0.3936027}], [{"q1": 2.93829489, "distance": 0.4587080977, "q3": 1.111872477, "q2": 2.198255464, "tx": -0.4763, "ty": 0.275, "targetID": 4, "f2": 1.00355, "f1": -0.458924, "f3": -0.205963, "y": -0.10769038, "x": -0.2233945}], [{"q1": 0.9734171402, "distance": 0.1462069529, "q3": -1.765669273, "q2": 2.331082004, "tx": 0, "ty": 0.55, "targetID": 5, "f2": -0.961327, "f1": -3.336466, "f3": -0.338789, "y": 0.64131538, "x": 0.11418395}], [{"q1": 0.2664393902, "distance": 0.3256596273, "q3": 1.118406987, "q2": 2.215408564, "tx": 0.4763, "ty": 0.275, "targetID": 6, "f2": -1.668305, "f1": -0.452389, "f3": -0.223116, "y": 0.18086679, "x": 0.16454187}], [{"q1": 2.0487843, "distance": 0.2494014232, "q3": 0.4906539268, "q2": 2.548228894, "tx": -0.175, "ty": 0.3031, "targetID": 7, "f2": 0.11404, "f1": -1.080142, "f3": -0.555936, "y": 0.055129607, "x": -0.20167872}], [{"q1": 2.024908199, "distance": 0.1342871297, "q3": 1.072414067, "q2": 2.451342174, "tx": 0, "ty": 0.15, "targetID": 8, "f2": 0.090164, "f1": -0.498382, "f3": -0.45905, "y": 0.12062464, "x": -0.13103481}], [{"q1": 0.5968029902, "distance": 0.2800627592, "q3": -1.467381373, "q2": 2.383672264, "tx": 0.175, "ty": 0.3031, "targetID": 9, "f2": -1.337941, "f1": -3.038178, "f3": -0.39138, "y": 0.55815788, "x": 0.29067466}]], "block": 19}], [{"trials": [[{"q1": 2.85843556, "distance": 0.5484009593, "q3": 3.358551027, "q2": 3.995271554, "tx": -0.375, "ty": 0.6495, "targetID": 1, "f2": 0.923691, "f1": 1.787755, "f3": -2.002979, "y": 0.11490711, "x": -0.49728677}], [{"q1": 0.7048109902, "distance": 0.5939724779, "q3": -2.394283173, "q2": 2.625323574, "tx": 0, "ty": 0.95, "targetID": 2, "f2": -1.229934, "f1": -3.965079, "f3": -0.633031, "y": 0.47767389, "x": 0.36015462}], [{"q1": 0.3899605902, "distance": 0.1851812517, "q3": -1.076755773, "q2": 2.432681114, "tx": 0.375, "ty": 0.6495, "targetID": 3, "f2": -1.544784, "f1": -2.647552, "f3": -0.440388, "y": 0.50091441, "x": 0.26448114}], [{"q1": 3.24799309, "distance": 0.4836302712, "q3": 1.007948587, "q2": 2.485711194, "tx": -0.4763, "ty": 0.275, "targetID": 4, "f2": 1.313249, "f1": -0.562848, "f3": -0.493419, "y": -0.082962326, "x": -0.15109051}], [{"q1": 2.37117454, "distance": 0.2344271053, "q3": 2.260187417, "q2": 3.479271254, "tx": 0, "ty": 0.55, "targetID": 5, "f2": 0.43643, "f1": 0.689391, "f3": -1.486979, "y": 0.5077755, "x": -0.23059306}], [{"q1": -0.1879543098, "distance": 0.3611238889, "q3": 0.9563636368, "q2": 2.431927134, "tx": 0.4763, "ty": 0.275, "targetID": 6, "f2": -2.122699, "f1": -0.614433, "f3": -0.439634, "y": 0.069117462, "x": 0.17961356}], [{"q1": 2.64750903, "distance": 0.4593268201, "q3": 0.1672584268, "q2": 2.473019164, "tx": -0.175, "ty": 0.3031, "targetID": 7, "f2": 0.712765, "f1": -1.403538, "f3": -0.480727, "y": -0.14140419, "x": -0.29074607}], [{"q1": 1.49335072, "distance": 0.03872167284, "q3": 0.8763158568, "q2": 2.613951004, "tx": 0, "ty": 0.15, "targetID": 8, "f2": -0.441394, "f1": -0.69448, "f3": -0.621658, "y": 0.14451563, "x": -0.038331314}], [{"q1": 1.35468082, "distance": 0.2570931232, "q3": 0.8165627668, "q2": 2.589195254, "tx": 0.175, "ty": 0.3031, "targetID": 9, "f2": -0.580064, "f1": -0.754234, "f3": -0.596903, "y": 0.15380866, "x": -0.034305924}]], "block": 20}], [{"trials": [[{"q1": 2.66246301, "distance": 0.3553665704, "q3": 2.860671427, "q2": 2.800561614, "tx": -0.375, "ty": 0.6495, "targetID": 1, "f2": 0.727719, "f1": 1.289875, "f3": -0.808269, "y": 0.29809383, "x": -0.42790655}], [{"q1": 0.7538197902, "distance": 0.4758146809, "q3": -2.006434673, "q2": 2.479113854, "tx": 0, "ty": 0.95, "targetID": 2, "f2": -1.180925, "f1": -3.577231, "f3": -0.486821, "y": 0.5631489, "x": 0.27703039}], [{"q1": 0.9125958902, "distance": 0.1422622634, "q3": -2.239371273, "q2": 2.417224474, "tx": 0.375, "ty": 0.6495, "targetID": 3, "f2": -1.022149, "f1": -3.810168, "f3": -0.424932, "y": 0.58555609, "x": 0.24791842}], [{"q1": 3.88755849, "distance": 0.5610231711, "q3": 1.397945897, "q2": 2.367273154, "tx": -0.4763, "ty": 0.275, "targetID": 4, "f2": 1.952814, "f1": -0.17285, "f3": -0.37498, "y": -0.16398706, "x": -0.12696154}], [{"q1": 1.42159675, "distance": 0.2050376026, "q3": -1.811385773, "q2": 2.975611154, "tx": 0, "ty": 0.55, "targetID": 5, "f2": -0.513148, "f1": -3.382182, "f3": -0.983318, "y": 0.45209144, "x": -0.18015086}], [{"q1": 0.007936590192, "distance": 0.3497041935, "q3": 1.216424677, "q2": 2.356780234, "tx": 0.4763, "ty": 0.275, "targetID": 6, "f2": -1.926808, "f1": -0.354372, "f3": -0.364488, "y": 0.075283041, "x": 0.18923527}], [{"q1": 0.7705330902, "distance": 0.2763170755, "q3": 1.133926457, "q2": 2.394793504, "tx": -0.175, "ty": 0.3031, "targetID": 7, "f2": -1.164211, "f1": -0.43687, "f3": -0.402501, "y": 0.18309186, "x": 0.073895907}], [{"q1": 2.77009398, "distance": 0.3226412922, "q3": 1.256511397, "q2": 2.113558134, "tx": 0, "ty": 0.15, "targetID": 8, "f2": 0.835349, "f1": -0.314285, "f3": -0.121265, "y": -0.046955264, "x": -0.25555044}], [{"q1": 1.35373834, "distance": 0.3934559496, "q3": -0.2717414732, "q2": 2.613385524, "tx": 0.175, "ty": 0.3031, "targetID": 9, "f2": -0.581006, "f1": -1.842538, "f3": -0.621093, "y": 0.25908739, "x": -0.21598654}]], "block": 21}], [{"trials": [[{"q1": 2.61163204, "distance": 0.3483069796, "q3": 2.926016527, "q2": 2.753186394, "tx": -0.375, "ty": 0.6495, "targetID": 1, "f2": 0.676888, "f1": 1.35522, "f3": -0.760894, "y": 0.30577399, "x": -0.43130437}], [{"q1": 0.9819622702, "distance": 0.3935622242, "q3": -2.270636373, "q2": 2.411820934, "tx": 0, "ty": 0.95, "targetID": 2, "f2": -0.952782, "f1": -3.841433, "f3": -0.419528, "y": 0.60628855, "x": 0.19171245}], [{"q1": 1.05365341, "distance": 0.4959869905, "q3": -0.7948040732, "q2": 2.532458094, "tx": 0.375, "ty": 0.6495, "targetID": 3, "f2": -0.881091, "f1": -2.3656, "f3": -0.540165, "y": 0.52195393, "x": -0.10430689}], [{"q1": 3.60211339, "distance": 0.6115953886, "q3": 1.266627327, "q2": 2.125496184, "tx": -0.4763, "ty": 0.275, "targetID": 4, "f2": 1.667369, "f1": -0.304169, "f3": -0.133204, "y": -0.22683541, "x": -0.12671433}], [{"q1": 1.39420206, "distance": 0.3218066611, "q3": -0.8180204732, "q2": 2.704617374, "tx": 0, "ty": 0.55, "targetID": 5, "f2": -0.540542, "f1": -2.388817, "f3": -0.712325, "y": 0.33779497, "x": -0.24192675}], [{"q1": 1.092295, "distance": 0.6752356099, "q3": -0.5120041732, "q2": 2.380153684, "tx": 0.4763, "ty": 0.275, "targetID": 6, "f2": -0.842449, "f1": -2.0828, "f3": -0.387861, "y": 0.4682779, "x": -0.17068283}], [{"q1": 2.64895416, "distance": 0.1569246671, "q3": 1.892495417, "q2": 2.304755464, "tx": -0.175, "ty": 0.3031, "targetID": 7, "f2": 0.71421, "f1": 0.321699, "f3": -0.312463, "y": 0.15991757, "x": -0.23921949}], [{"q1": 2.88978866, "distance": 0.3209272856, "q3": 1.308096347, "q2": 2.138125384, "tx": 0, "ty": 0.15, "targetID": 8, "f2": 0.955044, "f1": -0.2627, "f3": -0.145833, "y": -0.062620971, "x": -0.24038853}], [{"q1": 0.6655410902, "distance": 0.1861404634, "q3": 0.2797902268, "q2": 2.673201444, "tx": 0.175, "ty": 0.3031, "targetID": 9, "f2": -1.269203, "f1": -1.291006, "f3": -0.680909, "y": 0.21225389, "x": 0.01253383}]], "block": 22}], [{"trials": [[{"q1": 2.62369576, "distance": 0.3642439205, "q3": 3.057460827, "q2": 4.021114354, "tx": -0.375, "ty": 0.6495, "targetID": 1, "f2": 0.688951, "f1": 1.486665, "f3": -2.028822, "y": 0.30041937, "x": -0.47900167}], [{"q1": 1.28600561, "distance": 0.2988584495, "q3": -1.907612773, "q2": 1.014943184, "tx": 0, "ty": 0.95, "targetID": 2, "f2": -0.648739, "f1": -3.478409, "f3": 0.977349, "y": 0.77708199, "x": 0.24375343}], [{"q1": 0.7229064902, "distance": 0.09752637379, "q3": -1.299658073, "q2": 1.481532524, "tx": 0.375, "ty": 0.6495, "targetID": 3, "f2": -1.211838, "f1": -2.870454, "f3": 0.51076, "y": 0.70933197, "x": 0.45201642}], [{"q1": 2.97335499, "distance": 0.3101852964, "q3": 1.753511357, "q2": 2.333155454, "tx": -0.4763, "ty": 0.275, "targetID": 4, "f2": 1.038611, "f1": 0.182715, "f3": -0.340863, "y": 0.061881109, "x": -0.25092197}], [{"q1": 1.27620384, "distance": 0.3540023835, "q3": -1.405542273, "q2": 1.135014854, "tx": 0, "ty": 0.55, "targetID": 5, "f2": -0.658541, "f1": -2.976339, "f3": 0.857278, "y": 0.89137982, "x": 0.093688345}], [{"q1": 0.6227525902, "distance": 0.4703114163, "q3": 0.2066539268, "q2": 2.218989984, "tx": 0.4763, "ty": 0.275, "targetID": 6, "f2": -1.311992, "f1": -1.364142, "f3": -0.226697, "y": 0.37160726, "x": 0.016017624}], [{"q1": 2.55627718, "distance": 0.02928033751, "q3": 1.999498057, "q2": 2.646246584, "tx": -0.175, "ty": 0.3031, "targetID": 7, "f2": 0.621533, "f1": 0.428702, "f3": -0.653954, "y": 0.28847079, "x": -0.20036384}], [{"q1": 3.15248859, "distance": 0.3822168736, "q3": 1.487983945, "q2": 2.008817431, "tx": 0, "ty": 0.15, "targetID": 8, "f2": 1.217744, "f1": -0.082812, "f3": -0.016525, "y": -0.14372179, "x": -0.24457565}], [{"q1": 0.001709990192, "distance": 0.2418459963, "q3": 1.025038847, "q2": 2.509650134, "tx": 0.175, "ty": 0.3031, "targetID": 9, "f2": -1.933034, "f1": -0.545757, "f3": -0.517357, "y": 0.061688055, "x": 0.16051695}]], "block": 23}], [{"trials": [[{"q1": 2.66686124, "distance": 0.2772144691, "q3": 2.607270527, "q2": 3.476695154, "tx": -0.375, "ty": 0.6495, "targetID": 1, "f2": 0.732117, "f1": 1.036474, "f3": -1.484403, "y": 0.37682682, "x": -0.42497198}], [{"q1": 1.950703781, "distance": 0.5105718015, "q3": 3.339198827, "q2": 4.246379054, "tx": 0, "ty": 0.95, "targetID": 2, "f2": 0.015959, "f1": 1.768403, "f3": -2.254086, "y": 0.47515658, "x": -0.18763606}], [{"q1": 0.4051029902, "distance": 0.5889919735, "q3": -1.758462473, "q2": 0.7452688536, "tx": 0.375, "ty": 0.6495, "targetID": 3, "f2": -1.529642, "f1": -3.329259, "f3": 1.247024, "y": 0.24557077, "x": 0.80366388}], [{"q1": 3.45169389, "distance": 0.5198536403, "q3": 1.557601638, "q2": 2.081576717, "tx": -0.4763, "ty": 0.275, "targetID": 4, "f2": 1.516949, "f1": -0.013195, "f3": -0.089284, "y": -0.16866788, "x": -0.20536344}], [{"q1": 1.59928523, "distance": 0.2922516231, "q3": -1.712896873, "q2": 1.195710424, "tx": 0, "ty": 0.55, "targetID": 5, "f2": -0.335459, "f1": -3.283693, "f3": 0.796582, "y": 0.82933206, "x": -0.085933762}], [{"q1": 0.2616453902, "distance": 0.2810103216, "q3": 1.466558287, "q2": 2.010576723, "tx": 0.4763, "ty": 0.275, "targetID": 6, "f2": -1.673099, "f1": -0.104238, "f3": -0.018284, "y": 0.19361303, "x": 0.20733353}], [{"q1": 2.3687241, "distance": 0.04137132061, "q3": 2.287896267, "q2": 2.498905884, "tx": -0.175, "ty": 0.3031, "targetID": 7, "f2": 0.43398, "f1": 0.7171, "f3": -0.506613, "y": 0.32970086, "x": -0.20668565}], [{"q1": 1.01168174, "distance": 0.1231854016, "q3": 1.372750327, "q2": 2.055061675, "tx": 0, "ty": 0.15, "targetID": 8, "f2": -0.923063, "f1": -0.198046, "f3": -0.062769, "y": 0.27025126, "x": 0.026725973}], [{"q1": 1.96289316, "distance": 0.3257193516, "q3": 1.551946771, "q2": 2.250468734, "tx": 0.175, "ty": 0.3031, "targetID": 9, "f2": 0.028149, "f1": -0.01885, "f3": -0.258176, "y": 0.19124135, "x": -0.13090969}]], "block": 24}]]}], [{"phase": "train", "blocks": [[{"trials": [[{"q1": 1.971878115, "distance": 0.9900649508, "q3": 4.071315627, "q2": 2.809043914, "tx": 0.601, "ty": 0.601, "targetID": 1, "f2": 0.037134, "f1": 2.500519, "f3": -0.816751, "y": 0.42439218, "x": -0.37318596}], [{"q1": 1.41594188, "distance": 0.4357998086, "q3": 2.235117507, "q2": 2.797043024, "tx": 0.22, "ty": 0.821, "targetID": 2, "f2": -0.518803, "f1": 0.664321, "f3": -0.80475, "y": 0.38524806, "x": 0.2264591}], [{"q1": 1.836475472, "distance": 0.4123557015, "q3": 2.513713947, "q2": 2.776434184, "tx": -0.22, "ty": 0.821, "targetID": 3, "f2": -0.098269, "f1": 0.942918, "f3": -0.784142, "y": 0.46859396, "x": -0.0058803897}], [{"q1": 2.4253356, "distance": 0.3129043431, "q3": 3.096982027, "q2": 2.503115624, "tx": -0.601, "ty": 0.601, "targetID": 4, "f2": 0.490591, "f1": 1.526186, "f3": -0.510823, "y": 0.3532318, "x": -0.40989781}], [{"q1": 1.962327673, "distance": 0.4109232284, "q3": 1.683956497, "q2": 3.016012054, "tx": 0.4596, "ty": 0.4596, "targetID": 5, "f2": 0.027583, "f1": 0.11316, "f3": -1.023719, "y": 0.36132462, "x": 0.060601442}], [{"q1": 2.08384448, "distance": 0.5218679357, "q3": 3.981214727, "q2": 2.691611174, "tx": 0.1682, "ty": 0.6279, "targetID": 6, "f2": 0.1491, "f1": 2.410418, "f3": -0.699319, "y": 0.47929713, "x": -0.33206326}], [{"q1": 1.67983566, "distance": 0.3101767356, "q3": 1.948290097, "q2": 1.732859934, "tx": -0.1682, "ty": 0.6279, "targetID": 7, "f2": -0.254909, "f1": 0.377494, "f3": 0.259433, "y": 0.32132355, "x": -0.12107795}], [{"q1": 2.11023386, "distance": 0.2346178363, "q3": 2.935755527, "q2": 2.387505014, "tx": -0.4596, "ty": 0.4596, "targetID": 8, "f2": 0.175489, "f1": 1.364959, "f3": -0.395212, "y": 0.46762355, "x": -0.2251194}], [{"q1": 0.6352560902, "distance": 0.1593583167, "q3": 1.944268857, "q2": 2.085597956, "tx": 0.3182, "ty": 0.3182, "targetID": 9, "f2": -1.299488, "f1": 0.373473, "f3": -0.093305, "y": 0.18806791, "x": 0.22621787}], [{"q1": 1.49957108, "distance": 0.2966229446, "q3": 1.386573337, "q2": 2.186380244, "tx": 0.1165, "ty": 0.4347, "targetID": 10, "f2": -0.435173, "f1": -0.184223, "f3": -0.194088, "y": 0.22123329, "x": -0.089454206}], [{"q1": 1.69365867, "distance": 0.1318762784, "q3": 3.063052827, "q2": 2.594347474, "tx": -0.1165, "ty": 0.4347, "targetID": 11, "f2": -0.241086, "f1": 1.492257, "f3": -0.602055, "y": 0.5370564, "x": -0.033346406}], [{"q1": 2.0659374, "distance": 0.1824106174, "q3": 3.223022727, "q2": 2.488978454, "tx": -0.3182, "ty": 0.3182, "targetID": 12, "f2": 0.131193, "f1": 1.652226, "f3": -0.496686, "y": 0.49226476, "x": -0.26365559}], [{"q1": 1.29863481, "distance": 0.08937351775, "q3": 1.890798957, "q2": 2.785293474, "tx": 0.1768, "ty": 0.1768, "targetID": 13, "f2": -0.63611, "f1": 0.320003, "f3": -0.793001, "y": 0.25691528, "x": 0.21641272}], [{"q1": 2.11815067, "distance": 0.3038662225, "q3": 2.631398027, "q2": 2.216413874, "tx": 0.0647, "ty": 0.2415, "targetID": 14, "f2": 0.183406, "f1": 1.060602, "f3": -0.224121, "y": 0.40481741, "x": -0.19154618}], [{"q1": 2.09590819, "distance": 0.1215341509, "q3": 2.161981237, "q2": 2.263537764, "tx": -0.0647, "ty": 0.2415, "targetID": 15, "f2": 0.161164, "f1": 0.591185, "f3": -0.271245, "y": 0.33824688, "x": -0.13825672}], [{"q1": 1.00552421, "distance": 0.384155323, "q3": 2.174484767, "q2": 2.094017424, "tx": -0.1768, "ty": 0.1768, "targetID": 16, "f2": -0.92922, "f1": 0.603688, "f3": -0.101725, "y": 0.27889968, "x": 0.19353899}]], "block": 1}], [{"trials": [[{"q1": 1.83214007, "distance": 0.7238355624, "q3": 3.142974927, "q2": 2.036274951, "tx": 0.601, "ty": 0.601, "targetID": 1, "f2": -0.102604, "f1": 1.572179, "f3": -0.043982, "y": 0.53675422, "x": -0.11997878}], [{"q1": -0.05354440981, "distance": 0.9340251243, "q3": 2.852943127, "q2": 2.411066954, "tx": 0.22, "ty": 0.821, "targetID": 2, "f2": -1.988289, "f1": 1.282147, "f3": -0.418774, "y": -0.070993313, "x": 0.49703946}], [{"q1": 1.80757282, "distance": 0.4086825749, "q3": 2.535453767, "q2": 2.839391694, "tx": -0.22, "ty": 0.821, "targetID": 3, "f2": -0.127172, "f1": 0.964657, "f3": -0.847099, "y": 0.48962203, "x": 0.019186304}], [{"q1": 1.01677112, "distance": 0.6648335438, "q3": 1.051868057, "q2": 2.117265214, "tx": -0.601, "ty": 0.601, "targetID": 4, "f2": -0.917973, "f1": -0.518928, "f3": -0.124973, "y": 0.28075641, "x": -0.01837861}], [{"q1": 1.12697819, "distance": 0.1850339105, "q3": 2.597531627, "q2": 2.687464274, "tx": 0.4596, "ty": 0.4596, "targetID": 5, "f2": -0.807766, "f1": 1.026735, "f3": -0.695172, "y": 0.37332387, "x": 0.29591134}], [{"q1": 2.08403297, "distance": 0.3506906331, "q3": 2.460935187, "q2": 2.572607644, "tx": 0.1682, "ty": 0.6279, "targetID": 6, "f2": 0.149288, "f1": 0.890139, "f3": -0.580315, "y": 0.43033415, "x": -0.12154412}], [{"q1": 1.5834516, "distance": 0.2257363026, "q3": 2.996074127, "q2": 3.158389054, "tx": -0.1682, "ty": 0.6279, "targetID": 7, "f2": -0.351293, "f1": 1.425278, "f3": -1.166096, "y": 0.54601463, "x": 0.042160796}], [{"q1": 1.66368788, "distance": 0.3264104916, "q3": 1.381923777, "q2": 1.91010859, "tx": -0.4596, "ty": 0.4596, "targetID": 8, "f2": -0.271057, "f1": -0.188873, "f3": 0.082184, "y": 0.24286087, "x": -0.21553452}], [{"q1": 1.24277729, "distance": 0.04965889093, "q3": 2.046747617, "q2": 2.615144814, "tx": 0.3182, "ty": 0.3182, "targetID": 9, "f2": -0.691967, "f1": 0.475951, "f3": -0.622852, "y": 0.27544434, "x": 0.29294215}], [{"q1": 1.6822861, "distance": 0.1499281275, "q3": 2.502467047, "q2": 2.097598844, "tx": 0.1165, "ty": 0.4347, "targetID": 10, "f2": -0.252458, "f1": 0.931671, "f3": -0.105306, "y": 0.40506646, "x": -0.030470394}], [{"q1": 1.62001974, "distance": 0.1656669877, "q3": 3.134681127, "q2": 2.137120074, "tx": -0.1165, "ty": 0.4347, "targetID": 11, "f2": -0.314725, "f1": 1.563885, "f3": -0.144827, "y": 0.55602671, "x": -0.0036931728}], [{"q1": 1.76698344, "distance": 0.1527464391, "q3": 1.976690097, "q2": 1.741405064, "tx": -0.3182, "ty": 0.3182, "targetID": 12, "f2": -0.167761, "f1": 0.405894, "f3": 0.250888, "y": 0.29167094, "x": -0.16777499}], [{"q1": 1.02852067, "distance": 0.2598466349, "q3": 1.338821127, "q2": 1.946299738, "tx": 0.1768, "ty": 0.1768, "targetID": 13, "f2": -0.906224, "f1": -0.231975, "f3": 0.045993, "y": 0.31509244, "x": -0.043189715}], [{"q1": 1.923057765, "distance": 0.2211348573, "q3": 2.321825467, "q2": 1.919847527, "tx": 0.0647, "ty": 0.2415, "targetID": 14, "f2": -0.011687, "f1": 0.751029, "f3": 0.072445, "y": 0.34174717, "x": -0.1324069}], [{"q1": 1.38477728, "distance": 0.03520750916, "q3": 1.532154737, "q2": 2.014220971, "tx": -0.0647, "ty": 0.2415, "targetID": 15, "f2": -0.549967, "f1": -0.038642, "f3": -0.021928, "y": 0.26625873, "x": -0.08973146}], [{"q1": 0.3854994902, "distance": 0.3290307231, "q3": 0.7745282568, "q2": 2.096530694, "tx": -0.1768, "ty": 0.1768, "targetID": 16, "f2": -1.549245, "f1": -0.796268, "f3": -0.104238, "y": 0.33176103, "x": 0.11345557}]], "block": 2}], [{"trials": [[{"q1": 0.05791309019, "distance": 0.2478073183, "q3": -1.004442573, "q2": 1.681086484, "tx": 0.601, "ty": 0.601, "targetID": 1, "f2": -1.876831, "f1": -2.575239, "f3": 0.311206, "y": 0.37279661, "x": 0.69760062}], [{"q1": 0.7697790902, "distance": 0.1738939907, "q3": 0.3671265268, "q2": 1.484045794, "tx": 0.22, "ty": 0.821, "targetID": 2, "f2": -1.164965, "f1": -1.20367, "f3": 0.508247, "y": 0.68771874, "x": 0.10830745}], [{"q1": 1.06571713, "distance": 0.2583416913, "q3": 0.5279132268, "q2": 1.617940474, "tx": -0.22, "ty": 0.821, "targetID": 3, "f2": -0.869027, "f1": -1.042883, "f3": 0.374352, "y": 0.57984236, "x": -0.12735324}], [{"q1": 1.949007321, "distance": 0.3572595691, "q3": 0.7571866568, "q2": 1.561014814, "tx": -0.601, "ty": 0.601, "targetID": 4, "f2": 0.014263, "f1": -0.81361, "f3": 0.431278, "y": 0.25428864, "x": -0.51482789}], [{"q1": 0.3631061902, "distance": 0.1699271758, "q3": 0.4456035268, "q2": 1.411663504, "tx": 0.4596, "ty": 0.4596, "targetID": 5, "f2": -1.571638, "f1": -1.125193, "f3": 0.580629, "y": 0.59850952, "x": 0.36172564}], [{"q1": 0.2328745902, "distance": 0.2951558371, "q3": 1.331406967, "q2": 1.488632524, "tx": 0.1682, "ty": 0.6279, "targetID": 6, "f2": -1.70187, "f1": -0.239389, "f3": 0.50366, "y": 0.36225892, "x": 0.29685374}], [{"q1": 1.31051003, "distance": 0.3314461496, "q3": 0.6560273768, "q2": 2.126501494, "tx": -0.1682, "ty": 0.6279, "targetID": 7, "f2": -0.624234, "f1": -0.914769, "f3": -0.134209, "y": 0.29884082, "x": -0.2079065}], [{"q1": 0.9305029902, "distance": 0.5096201483, "q3": 0.3201283268, "q2": 1.552155524, "tx": -0.4596, "ty": 0.4596, "targetID": 8, "f2": -1.004242, "f1": -1.250668, "f3": 0.440137, "y": 0.69127589, "x": -0.0056848344}], [{"q1": 0.4585728902, "distance": 0.2389758055, "q3": 0.7497096668, "q2": 1.643324544, "tx": 0.3182, "ty": 0.3182, "targetID": 9, "f2": -1.476172, "f1": -0.821087, "f3": 0.348968, "y": 0.5174831, "x": 0.18630731}], [{"q1": 0.7869321902, "distance": 0.1614504618, "q3": 0.1588389268, "q2": 2.062161675, "tx": 0.1165, "ty": 0.4347, "targetID": 10, "f2": -1.147812, "f1": -1.411957, "f3": -0.069869, "y": 0.50179917, "x": -0.030346699}], [{"q1": 2.16979845, "distance": 0.5631147863, "q3": 0.2576106268, "q2": 1.896348414, "tx": -0.1165, "ty": 0.4347, "targetID": 11, "f2": 0.235054, "f1": -1.313186, "f3": 0.095944, "y": 0.081052368, "x": -0.55471412}], [{"q1": 1.01777643, "distance": 0.2976169621, "q3": 0.8365432968, "q2": 1.737823654, "tx": -0.3182, "ty": 0.3182, "targetID": 12, "f2": -0.916968, "f1": -0.734253, "f3": 0.254469, "y": 0.48634658, "x": -0.072634156}], [{"q1": 1.70025601, "distance": 0.2314419821, "q3": 0.9388963768, "q2": 2.656425344, "tx": 0.1768, "ty": 0.1768, "targetID": 13, "f2": -0.234488, "f1": -0.6319, "f3": -0.664133, "y": 0.14038691, "x": -0.051759572}], [{"q1": 0.4338799902, "distance": 0.181022107, "q3": 0.6555875568, "q2": 1.950383808, "tx": 0.0647, "ty": 0.2415, "targetID": 14, "f2": -1.500865, "f1": -0.915209, "f3": 0.041909, "y": 0.41272812, "x": 0.12343614}], [{"q1": 1.46180913, "distance": 0.05514552216, "q3": 1.107474247, "q2": 2.364948374, "tx": -0.0647, "ty": 0.2415, "targetID": 15, "f2": -0.472935, "f1": -0.463322, "f3": -0.372656, "y": 0.1901856, "x": -0.084895568}], [{"q1": 1.56020381, "distance": 0.1600808838, "q3": 1.793598077, "q2": 1.726388254, "tx": -0.1768, "ty": 0.1768, "targetID": 16, "f2": -0.374541, "f1": 0.222802, "f3": 0.265904, "y": 0.32797781, "x": -0.1241582}]], "block": 3}], [{"trials": [[{"q1": 1.14903217, "distance": 0.3409445388, "q3": 3.204047527, "q2": 0.9570122536, "tx": 0.601, "ty": 0.601, "targetID": 1, "f2": -0.785712, "f1": 1.633251, "f3": 1.03528, "y": 0.50443693, "x": 0.27401567}], [{"q1": 1.37045162, "distance": 0.2732683688, "q3": 2.717226327, "q2": 3.810646454, "tx": 0.22, "ty": 0.821, "targetID": 2, "f2": -0.564293, "f1": 1.14643, "f3": -1.818354, "y": 0.54807704, "x": 0.23373533}], [{"q1": 2.43438339, "distance": 0.2567111434, "q3": 4.310139427, "q2": -0.07851954641, "tx": -0.22, "ty": 0.821, "targetID": 3, "f2": 0.499639, "f1": 2.739343, "f3": 2.070812, "y": 0.59304223, "x": -0.33805027}], [{"q1": 2.30325331, "distance": 0.231779293, "q3": 3.690428927, "q2": 2.336988204, "tx": -0.601, "ty": 0.601, "targetID": 4, "f2": 0.368509, "f1": 2.119633, "f3": -0.344696, "y": 0.41075212, "x": -0.46860897}], [{"q1": 1.48260648, "distance": 0.3990692569, "q3": 2.849110427, "q2": 2.628779324, "tx": 0.4596, "ty": 0.4596, "targetID": 5, "f2": -0.452138, "f1": 1.278314, "f3": -0.636487, "y": 0.49548794, "x": 0.062147704}], [{"q1": 1.58753567, "distance": 0.104320635, "q3": 2.538281197, "q2": 3.315531454, "tx": 0.1682, "ty": 0.6279, "targetID": 6, "f2": -0.347209, "f1": 0.967485, "f3": -1.323239, "y": 0.52824659, "x": 0.13734562}], [{"q1": 0.5188286902, "distance": 0.5901564173, "q3": 2.236248487, "q2": 1.467960844, "tx": -0.1682, "ty": 0.6279, "targetID": 7, "f2": -1.415916, "f1": 0.665452, "f3": 0.524332, "y": 0.26772599, "x": 0.29930324}], [{"q1": 1.41468524, "distance": 0.7067437036, "q3": 2.467532537, "q2": 3.008409354, "tx": -0.4596, "ty": 0.4596, "targetID": 8, "f2": -0.520059, "f1": 0.896736, "f3": -1.016117, "y": 0.39978825, "x": 0.24460822}], [{"q1": 1.44748347, "distance": 0.06411113416, "q3": 1.977192757, "q2": 3.224613754, "tx": 0.3182, "ty": 0.3182, "targetID": 9, "f2": -0.487261, "f1": 0.406396, "f3": -1.232321, "y": 0.37902954, "x": 0.29795143}], [{"q1": 1.67763655, "distance": 0.08580664492, "q3": 1.910905147, "q2": 2.835621784, "tx": 0.1165, "ty": 0.4347, "targetID": 10, "f2": -0.257108, "f1": 0.340109, "f3": -0.843329, "y": 0.34915218, "x": 0.12315964}], [{"q1": 2.25185685, "distance": 0.22954896, "q3": 3.377212127, "q2": 0.6535971536, "tx": -0.1165, "ty": 0.4347, "targetID": 11, "f2": 0.317112, "f1": 1.806416, "f3": 1.338696, "y": 0.46560964, "x": -0.34395839}], [{"q1": 1.867702903, "distance": 0.4129223986, "q3": 2.071189207, "q2": 3.048747454, "tx": -0.3182, "ty": 0.3182, "targetID": 12, "f2": -0.067042, "f1": 0.500393, "f3": -1.056455, "y": 0.45391126, "x": 0.071783796}], [{"q1": 1.23624278, "distance": 0.1652411173, "q3": 1.708209587, "q2": 2.169918304, "tx": 0.1768, "ty": 0.1768, "targetID": 13, "f2": -0.698502, "f1": 0.137413, "f3": -0.177626, "y": 0.26133591, "x": 0.034820048}], [{"q1": 1.55586842, "distance": 0.05550040607, "q3": 1.863592767, "q2": 2.544270484, "tx": 0.0647, "ty": 0.2415, "targetID": 14, "f2": -0.378876, "f1": 0.292796, "f3": -0.551978, "y": 0.28619095, "x": 0.097609179}], [{"q1": 1.49680647, "distance": 0.1541374387, "q3": 1.728252947, "q2": 2.520205884, "tx": -0.0647, "ty": 0.2415, "targetID": 15, "f2": -0.437938, "f1": 0.157457, "f3": -0.527913, "y": 0.25231533, "x": 0.089057532}], [{"q1": 2.33071083, "distance": 0.096897292, "q3": 2.245673257, "q2": 1.891007704, "tx": -0.1768, "ty": 0.1768, "targetID": 16, "f2": 0.395966, "f1": 0.674877, "f3": 0.101285, "y": 0.22493811, "x": -0.26089404}]], "block": 4}], [{"trials": [[{"q1": 1.62102505, "distance": 0.6636566067, "q3": 2.539537837, "q2": 1.872597974, "tx": 0.601, "ty": 0.601, "targetID": 1, "f2": -0.313719, "f1": 0.968742, "f3": 0.119695, "y": 0.40985705, "x": -0.034534786}], [{"q1": 0.8346215902, "distance": 0.2898489787, "q3": 0.1790079268, "q2": 1.095116624, "tx": 0.22, "ty": 0.821, "targetID": 2, "f2": -1.100123, "f1": -1.391788, "f3": 0.897176, "y": 0.73548149, "x": 0.49694587}], [{"q1": 2.29539933, "distance": 0.4353222105, "q3": 3.214037827, "q2": 2.221314754, "tx": -0.22, "ty": 0.821, "targetID": 3, "f2": 0.360655, "f1": 1.643242, "f3": -0.229022, "y": 0.41520969, "x": -0.377606}], [{"q1": 2.48446037, "distance": 0.7011647219, "q3": -0.01955327321, "q2": 2.469940404, "tx": -0.601, "ty": 0.601, "targetID": 4, "f2": 0.549716, "f1": -1.59035, "f3": -0.477648, "y": -0.078089622, "x": -0.42644556}], [{"q1": -0.008776709808, "distance": 0.3616228734, "q3": 0.6073326868, "q2": 2.343774044, "tx": 0.4596, "ty": 0.4596, "targetID": 5, "f2": -1.943521, "f1": -0.963464, "f3": -0.351481, "y": 0.24271604, "x": 0.1702344}], [{"q1": 1.24648437, "distance": 0.205987543, "q3": 2.673746627, "q2": 3.030589054, "tx": 0.1682, "ty": 0.6279, "targetID": 6, "f2": -0.68826, "f1": 1.10295, "f3": -1.038296, "y": 0.4443785, "x": 0.26174532}], [{"q1": 1.07231447, "distance": 0.4037837182, "q3": 1.400710497, "q2": 2.133412994, "tx": -0.1682, "ty": 0.6279, "targetID": 7, "f2": -0.86243, "f1": -0.170086, "f3": -0.14112, "y": 0.25734204, "x": -0.0078002202}], [{"q1": 1.65237814, "distance": 0.1840977234, "q3": 0.9503946068, "q2": 1.707161704, "tx": -0.4596, "ty": 0.4596, "targetID": 8, "f2": -0.282366, "f1": -0.620402, "f3": 0.285131, "y": 0.30627744, "x": -0.35769728}], [{"q1": 0.1191803902, "distance": 0.1818281593, "q3": 0.9433574468, "q2": 1.301393594, "tx": 0.3182, "ty": 0.3182, "targetID": 9, "f2": -1.815564, "f1": -0.627439, "f3": 0.690899, "y": 0.43190093, "x": 0.46009284}], [{"q1": 0.7523746902, "distance": 0.08982267995, "q3": 1.128648577, "q2": 1.604494454, "tx": 0.1165, "ty": 0.4347, "targetID": 10, "f2": -1.18237, "f1": -0.442148, "f3": 0.387798, "y": 0.4593839, "x": 0.030135546}], [{"q1": 1.71074893, "distance": 0.07596655689, "q3": 2.885175827, "q2": 1.773386474, "tx": -0.1165, "ty": 0.4347, "targetID": 11, "f2": -0.223996, "f1": 1.31438, "f3": 0.218906, "y": 0.48320168, "x": -0.058032019}], [{"q1": 1.70415159, "distance": 0.05506343029, "q3": 1.327574227, "q2": 1.727393564, "tx": -0.3182, "ty": 0.3182, "targetID": 12, "f2": -0.230593, "f1": -0.243222, "f3": 0.264899, "y": 0.27392084, "x": -0.28546871}], [{"q1": 0.8060330902, "distance": 0.3767856548, "q3": 2.645975027, "q2": 4.005117354, "tx": 0.1768, "ty": 0.1768, "targetID": 13, "f2": -1.128711, "f1": 1.075179, "f3": -2.012825, "y": 0.37140208, "x": 0.49944138}], [{"q1": 1.29103216, "distance": 0.1471403045, "q3": 2.479596247, "q2": 2.202339534, "tx": 0.0647, "ty": 0.2415, "targetID": 14, "f2": -0.643712, "f1": 0.9088, "f3": -0.210047, "y": 0.35816022, "x": 0.15436974}], [{"q1": 1.60079319, "distance": 0.1034542211, "q3": 1.795357367, "q2": 2.467175804, "tx": -0.0647, "ty": 0.2415, "targetID": 15, "f2": -0.333951, "f1": 0.224561, "f3": -0.474883, "y": 0.26542103, "x": 0.035950684}], [{"q1": 1.30931622, "distance": 0.2069055088, "q3": 1.911219307, "q2": 1.640497104, "tx": -0.1768, "ty": 0.1768, "targetID": 16, "f2": -0.625428, "f1": 0.340423, "f3": 0.351796, "y": 0.35568921, "x": -0.072835871}]], "block": 5}], [{"trials": [[{"q1": 0.8585604902, "distance": 0.2987463675, "q3": 3.029312127, "q2": 3.955096954, "tx": 0.601, "ty": 0.601, "targetID": 1, "f2": -1.076184, "f1": 1.458516, "f3": -1.962804, "y": 0.3636105, "x": 0.41962851}], [{"q1": 0.2770893902, "distance": 0.3518912675, "q3": -0.7422766732, "q2": 2.114060784, "tx": 0.22, "ty": 0.821, "targetID": 2, "f2": -1.657655, "f1": -2.313073, "f3": -0.121768, "y": 0.50899672, "x": 0.38273112}], [{"q1": 0.07382209019, "distance": 0.7365552316, "q3": 0.7649778068, "q2": 1.606002424, "tx": -0.22, "ty": 0.821, "targetID": 3, "f2": -1.860922, "f1": -0.805819, "f3": 0.38629, "y": 0.40618283, "x": 0.38863809}], [{"q1": 2.21729933, "distance": 0.6642760005, "q3": 1.321102547, "q2": 2.555391724, "tx": -0.601, "ty": 0.601, "targetID": 4, "f2": 0.282555, "f1": -0.249694, "f3": -0.563099, "y": 0.16094701, "x": -0.10338974}], [{"q1": 1.14080119, "distance": 0.1839277027, "q3": 2.692973227, "q2": 2.633366054, "tx": 0.4596, "ty": 0.4596, "targetID": 5, "f2": -0.793943, "f1": 1.122177, "f3": -0.641073, "y": 0.43311365, "x": 0.27758936}], [{"q1": -0.2292411098, "distance": 0.421812282, "q3": 0.4723070268, "q2": 2.148366974, "tx": 0.1682, "ty": 0.6279, "targetID": 6, "f2": -2.163986, "f1": -1.098489, "f3": -0.156074, "y": 0.23785158, "x": 0.3287859}], [{"q1": 1.19835517, "distance": 0.3315499121, "q3": 3.715624427, "q2": 3.012242154, "tx": -0.1682, "ty": 0.6279, "targetID": 7, "f2": -0.736389, "f1": 2.144828, "f3": -1.01995, "y": 0.52076452, "x": 0.14556318}], [{"q1": 2.27347101, "distance": 0.2889969835, "q3": 2.195847597, "q2": 3.522625254, "tx": -0.4596, "ty": 0.4596, "targetID": 8, "f2": 0.338727, "f1": 0.625051, "f3": -1.530333, "y": 0.53861351, "x": -0.18161417}], [{"q1": 0.9212038902, "distance": 0.3082689602, "q3": 1.300368027, "q2": 1.993109468, "tx": 0.3182, "ty": 0.3182, "targetID": 9, "f2": -1.013541, "f1": -0.270428, "f3": -0.000817, "y": 0.30721798, "x": 0.010126718}], [{"q1": 0.8284011902, "distance": 0.1602526345, "q3": 0.8934061168, "q2": 1.501387384, "tx": 0.1165, "ty": 0.4347, "targetID": 10, "f2": -1.106343, "f1": -0.67739, "f3": 0.490905, "y": 0.54853337, "x": 0.0037042965}], [{"q1": 1.77207282, "distance": 0.3584969635, "q3": 0.4808521268, "q2": 2.185060784, "tx": -0.1165, "ty": 0.4347, "targetID": 11, "f2": -0.162672, "f1": -1.089944, "f3": -0.192768, "y": 0.22012227, "x": -0.40368717}], [{"q1": 1.73644716, "distance": 0.1121242759, "q3": 0.3703309268, "q2": 1.911679387, "tx": -0.3182, "ty": 0.3182, "targetID": 12, "f2": -0.198297, "f1": -1.200465, "f3": 0.080613, "y": 0.27949728, "x": -0.42343285}], [{"q1": 0.3792790902, "distance": 0.09063615828, "q3": 1.861959137, "q2": 2.646812064, "tx": 0.1768, "ty": 0.1768, "targetID": 13, "f2": -1.555465, "f1": 0.291163, "f3": -0.654519, "y": 0.2575339, "x": 0.13560594}], [{"q1": 1.51798081, "distance": 0.1711477783, "q3": 1.108416717, "q2": 2.360675804, "tx": 0.0647, "ty": 0.2415, "targetID": 14, "f2": -0.416764, "f1": -0.46238, "f3": -0.368383, "y": 0.18447967, "x": -0.096669898}], [{"q1": 0.4191144902, "distance": 0.1606123901, "q3": 0.6827937468, "q2": 2.273402364, "tx": -0.0647, "ty": 0.2415, "targetID": 15, "f2": -1.51563, "f1": -0.888003, "f3": -0.28111, "y": 0.26178085, "x": 0.094626793}], [{"q1": 1.77037636, "distance": 0.1981680656, "q3": 1.284974227, "q2": 2.689412064, "tx": -0.1768, "ty": 0.1768, "targetID": 16, "f2": -0.164368, "f1": -0.285822, "f3": -0.697119, "y": 0.19772315, "x": 0.020260407}]], "block": 6}], [{"trials": [[{"q1": 0.3890180902, "distance": 0.2476116013, "q3": 3.966323527, "q2": 2.062664329, "tx": 0.601, "ty": 0.601, "targetID": 1, "f2": -1.545726, "f1": 2.395527, "f3": -0.070372, "y": 0.35445682, "x": 0.5780225}], [{"q1": 1.53086134, "distance": 0.4723642646, "q3": 4.625115527, "q2": 1.897039565, "tx": 0.22, "ty": 0.821, "targetID": 2, "f2": -0.403883, "f1": 3.054319, "f3": 0.095253, "y": 0.71089069, "x": -0.23935165}], [{"q1": 1.58772417, "distance": 0.2730122145, "q3": 3.509724527, "q2": 1.887174964, "tx": -0.22, "ty": 0.821, "targetID": 3, "f2": -0.34702, "f1": 1.938928, "f3": 0.105118, "y": 0.61720437, "x": -0.038332693}], [{"q1": 1.76585247, "distance": 0.4277854173, "q3": 3.559236027, "q2": 2.551747474, "tx": -0.601, "ty": 0.601, "targetID": 4, "f2": -0.168892, "f1": 1.98844, "f3": -0.559455, "y": 0.56453148, "x": -0.17477188}], [{"q1": 1.2524534, "distance": 0.1668838229, "q3": 2.075210447, "q2": 3.166431454, "tx": 0.4596, "ty": 0.4596, "targetID": 5, "f2": -0.682291, "f1": 0.504414, "f3": -1.174139, "y": 0.35486848, "x": 0.3296711}], [{"q1": 1.1337012, "distance": 0.1601344132, "q3": 3.158368727, "q2": 2.044254596, "tx": 0.1682, "ty": 0.6279, "targetID": 6, "f2": -0.801043, "f1": 1.587572, "f3": -0.051962, "y": 0.49005359, "x": 0.24969477}], [{"q1": 1.71985955, "distance": 0.1074932422, "q3": 3.260407727, "q2": 3.123957154, "tx": -0.1682, "ty": 0.6279, "targetID": 7, "f2": -0.214885, "f1": 1.689611, "f3": -1.131665, "y": 0.53958405, "x": -0.10692121}], [{"q1": 1.889631219, "distance": 0.3187450181, "q3": 2.904967927, "q2": 1.651744014, "tx": -0.4596, "ty": 0.4596, "targetID": 8, "f2": -0.045113, "f1": 1.334172, "f3": 0.340549, "y": 0.47311987, "x": -0.14114184}], [{"q1": 1.18572597, "distance": 0.179257576, "q3": 2.706356427, "q2": 1.719916574, "tx": 0.3182, "ty": 0.3182, "targetID": 9, "f2": -0.749019, "f1": 1.13556, "f3": 0.272376, "y": 0.41351494, "x": 0.1663832}], [{"q1": 1.1688242, "distance": 0.1667420303, "q3": 3.455123627, "q2": 2.090750168, "tx": 0.1165, "ty": 0.4347, "targetID": 10, "f2": -0.76592, "f1": 1.884327, "f3": -0.098458, "y": 0.56635504, "x": 0.21882231}], [{"q1": 1.56472771, "distance": 0.1721694377, "q3": 3.188967827, "q2": 1.700438694, "tx": -0.1165, "ty": 0.4347, "targetID": 11, "f2": -0.370017, "f1": 1.618172, "f3": 0.291854, "y": 0.54266816, "x": 0.01760888}], [{"q1": 1.863304673, "distance": 0.2970520239, "q3": 2.003205137, "q2": 2.340569614, "tx": -0.3182, "ty": 0.3182, "targetID": 12, "f2": -0.07144, "f1": 0.432409, "f3": -0.348277, "y": 0.31437737, "x": -0.021172573}], [{"q1": 1.82617105, "distance": 0.443018731, "q3": 2.980177627, "q2": 3.069104954, "tx": 0.1768, "ty": 0.1768, "targetID": 13, "f2": -0.108573, "f1": 1.409381, "f3": -1.076812, "y": 0.53941332, "x": -0.077713607}], [{"q1": 1.53940647, "distance": 0.07502068208, "q3": 2.046810447, "q2": 2.257694404, "tx": 0.0647, "ty": 0.2415, "targetID": 14, "f2": -0.395338, "f1": 0.476014, "f3": -0.265402, "y": 0.31405136, "x": 0.04561066}], [{"q1": 1.64037726, "distance": 0.2445644393, "q3": 2.804562627, "q2": 1.994680264, "tx": -0.0647, "ty": 0.2415, "targetID": 15, "f2": -0.294367, "f1": 1.233766, "f3": -0.002388, "y": 0.47578072, "x": 0.0054734224}], [{"q1": 1.931728561, "distance": 0.1738196704, "q3": 1.906506917, "q2": 2.397495274, "tx": -0.1768, "ty": 0.1768, "targetID": 16, "f2": -0.003016, "f1": 0.335711, "f3": -0.405203, "y": 0.29686177, "x": -0.051108118}]], "block": 7}], [{"trials": [[{"q1": 0.5787702902, "distance": 0.2294446226, "q3": 3.845120927, "q2": 2.280439534, "tx": 0.601, "ty": 0.601, "targetID": 1, "f2": -1.355974, "f1": 2.274325, "f3": -0.288147, "y": 0.45790686, "x": 0.42164229}], [{"q1": 2.761863, "distance": 1.06664327, "q3": 3.778330627, "q2": 2.883185494, "tx": 0.22, "ty": 0.821, "targetID": 2, "f2": 0.827119, "f1": 2.207534, "f3": -0.890893, "y": 0.089138809, "x": -0.55595558}], [{"q1": 1.77050203, "distance": 0.5811251691, "q3": 1.498037041, "q2": 1.859717444, "tx": -0.22, "ty": 0.821, "targetID": 3, "f2": -0.164242, "f1": -0.072759, "f3": 0.132575, "y": 0.2398826, "x": -0.22300492}], [{"q1": 2.3813533, "distance": 0.3266678762, "q3": 3.015991827, "q2": 2.005738671, "tx": -0.601, "ty": 0.601, "targetID": 4, "f2": 0.446609, "f1": 1.445196, "f3": -0.013446, "y": 0.37687802, "x": -0.36334218}], [{"q1": 2.08799138, "distance": 0.6258727123, "q3": 2.751658127, "q2": 1.565350214, "tx": 0.4596, "ty": 0.4596, "targetID": 5, "f2": 0.153247, "f1": 1.180862, "f3": 0.426942, "y": 0.4319281, "x": -0.16566068}], [{"q1": 1.19414544, "distance": 0.1207954433, "q3": 3.204047527, "q2": 3.333375754, "tx": 0.1682, "ty": 0.6279, "targetID": 6, "f2": -0.740599, "f1": 1.633251, "f3": -1.341083, "y": 0.50918521, "x": 0.19052348}], [{"q1": 1.26300915, "distance": 0.4308723633, "q3": 2.575289127, "q2": 2.126501494, "tx": -0.1682, "ty": 0.6279, "targetID": 7, "f2": -0.671735, "f1": 1.004493, "f3": -0.134209, "y": 0.345273, "x": 0.15702757}], [{"q1": 1.64433567, "distance": 0.2475566924, "q3": 1.612705173, "q2": 1.526520124, "tx": -0.4596, "ty": 0.4596, "targetID": 8, "f2": -0.290409, "f1": 0.041909, "f3": 0.465773, "y": 0.32402572, "x": -0.25246736}], [{"q1": 1.14846668, "distance": 0.1594982891, "q3": 3.044580227, "q2": 2.105955474, "tx": 0.3182, "ty": 0.3182, "targetID": 9, "f2": -0.786278, "f1": 1.473784, "f3": -0.113663, "y": 0.4618118, "x": 0.24880724}], [{"q1": 1.50799054, "distance": 0.1166389186, "q3": 2.813798827, "q2": 1.632894454, "tx": 0.1165, "ty": 0.4347, "targetID": 10, "f2": -0.426754, "f1": 1.243003, "f3": 0.359398, "y": 0.47313236, "x": 0.0063746576}], [{"q1": 2.31292941, "distance": 0.07672984757, "q3": 2.194653797, "q2": 2.719382854, "tx": -0.1165, "ty": 0.4347, "targetID": 11, "f2": 0.378185, "f1": 0.623857, "f3": -0.72709, "y": 0.36986049, "x": -0.15752813}], [{"q1": 0.7338392902, "distance": 0.5364628099, "q3": "_NaN_", "q2": 3.352790754, "tx": -0.3182, "ty": 0.3182, "targetID": 12, "f2": -1.200905, "f1": "_NaN_", "f3": -1.360498, "y": 0.016990567, "x": 0.12572029}], [{"q1": 1.905213519, "distance": 0.3274374429, "q3": 2.393579447, "q2": 2.592902334, "tx": 0.1768, "ty": 0.1768, "targetID": 13, "f2": -0.029531, "f1": 0.822783, "f3": -0.60061, "y": 0.4257109, "x": -0.035940788}], [{"q1": 1.65118434, "distance": 0.08696350099, "q3": 1.862210457, "q2": 2.774360734, "tx": 0.0647, "ty": 0.2415, "targetID": 14, "f2": -0.28356, "f1": 0.291414, "f3": -0.782068, "y": 0.3194435, "x": 0.10326762}], [{"q1": 2.48257542, "distance": 0.2486228594, "q3": 2.544627217, "q2": 2.579644814, "tx": -0.0647, "ty": 0.2415, "targetID": 15, "f2": 0.547831, "f1": 0.973831, "f3": -0.587352, "y": 0.31393386, "x": -0.30253747}], [{"q1": 1.937194932, "distance": 0.07105542264, "q3": 1.633376853, "q2": 1.837474964, "tx": -0.1768, "ty": 0.1768, "targetID": 16, "f2": 0.00245, "f1": 0.062581, "f3": 0.154818, "y": 0.20898684, "x": -0.2401473}]], "block": 8}], [{"trials": [[{"q1": 0.3757605902, "distance": 0.3268750235, "q3": 3.596432427, "q2": 2.231242194, "tx": 0.601, "ty": 0.601, "targetID": 1, "f2": -1.558984, "f1": 2.025636, "f3": -0.23895, "y": 0.27757686, "x": 0.55362117}], [{"q1": 1.08620031, "distance": 0.3578038307, "q3": 3.079200627, "q2": 1.953399737, "tx": 0.22, "ty": 0.821, "targetID": 2, "f2": -0.848544, "f1": 1.508404, "f3": 0.038893, "y": 0.4713434, "x": 0.29591998}], [{"q1": 1.25201357, "distance": 0.543011778, "q3": 3.324747527, "q2": 0.7849157536, "tx": -0.22, "ty": 0.821, "targetID": 3, "f2": -0.682731, "f1": 1.753951, "f3": 1.207377, "y": 0.53177873, "x": 0.23957899}], [{"q1": 2.61885771, "distance": 0.3408829579, "q3": 3.795609427, "q2": 2.076424505, "tx": -0.601, "ty": 0.601, "targetID": 4, "f2": 0.684113, "f1": 2.224813, "f3": -0.084132, "y": 0.26012251, "x": -0.59906925}], [{"q1": 0.4473888902, "distance": 0.2387621441, "q3": 3.253244827, "q2": 4.097618454, "tx": 0.4596, "ty": 0.4596, "targetID": 5, "f2": -1.487356, "f1": 1.682449, "f3": -2.105326, "y": 0.22207588, "x": 0.48388279}], [{"q1": 1.36159233, "distance": 0.07488979604, "q3": 3.316705027, "q2": 1.90432806, "tx": 0.1682, "ty": 0.6279, "targetID": 6, "f2": -0.573152, "f1": 1.745909, "f3": 0.087965, "y": 0.57835285, "x": 0.11204342}], [{"q1": 1.13954456, "distance": 0.1715469178, "q3": 1.485847662, "q2": 1.381567044, "tx": -0.1682, "ty": 0.6279, "targetID": 7, "f2": -0.7952, "f1": -0.084949, "f3": 0.610726, "y": 0.47154102, "x": -0.097629366}], [{"q1": 0.8527799902, "distance": 0.3332958268, "q3": 1.789011357, "q2": 1.615175874, "tx": -0.4596, "ty": 0.4596, "targetID": 8, "f2": -1.081964, "f1": 0.218215, "f3": 0.377117, "y": 0.2733456, "x": -0.18320281}], [{"q1": 0.8292808902, "distance": 0.1833997186, "q3": 2.066916637, "q2": 1.329228104, "tx": 0.3182, "ty": 0.3182, "targetID": 9, "f2": -1.105464, "f1": 0.49612, "f3": 0.663065, "y": 0.3999846, "x": 0.15404539}], [{"q1": 1.13257022, "distance": 0.2260289732, "q3": 1.373252977, "q2": 1.421151114, "tx": 0.1165, "ty": 0.4347, "targetID": 10, "f2": -0.802174, "f1": -0.197543, "f3": 0.571142, "y": 0.50482804, "x": -0.098374742}], [{"q1": 1.66921708, "distance": 0.08724617087, "q3": 2.770382027, "q2": 1.986574955, "tx": -0.1165, "ty": 0.4347, "targetID": 11, "f2": -0.265527, "f1": 1.199586, "f3": 0.005718, "y": 0.46459311, "x": -0.034534786}], [{"q1": 2.4916232, "distance": 0.05635991914, "q3": 2.384154667, "q2": 2.375315634, "tx": -0.3182, "ty": 0.3182, "targetID": 12, "f2": 0.556879, "f1": 0.813358, "f3": -0.383023, "y": 0.29165795, "x": -0.26848119}], [{"q1": 1.18402951, "distance": 0.4068963122, "q3": 0.7341273668, "q2": 1.971495311, "tx": 0.1768, "ty": 0.1768, "targetID": 13, "f2": -0.750715, "f1": -0.836669, "f3": 0.020797, "y": 0.38657757, "x": -0.17185166}], [{"q1": 1.45841621, "distance": 0.09033140597, "q3": 2.105244067, "q2": 2.612380214, "tx": 0.0647, "ty": 0.2415, "targetID": 14, "f2": -0.476328, "f1": 0.534448, "f3": -0.620088, "y": 0.31542395, "x": 0.11661351}], [{"q1": 1.70440292, "distance": 0.1101495626, "q3": 1.778015777, "q2": 1.703831614, "tx": -0.0647, "ty": 0.2415, "targetID": 15, "f2": -0.230342, "f1": 0.207219, "f3": 0.288461, "y": 0.29443485, "x": -0.16129621}], [{"q1": 2.15559845, "distance": 0.09429541982, "q3": 2.106186547, "q2": 2.140827154, "tx": -0.1768, "ty": 0.1768, "targetID": 16, "f2": 0.220854, "f1": 0.53539, "f3": -0.148535, "y": 0.27097131, "x": -0.17196362}]], "block": 9}], [{"trials": [[{"q1": 0.9674481102, "distance": 0.3314502715, "q3": 3.107914827, "q2": 1.621082064, "tx": 0.601, "ty": 0.601, "targetID": 1, "f2": -0.967296, "f1": 1.537119, "f3": 0.371211, "y": 0.43352402, "x": 0.31497364}], [{"q1": 0.7642498902, "distance": 0.7270277494, "q3": 4.542680127, "q2": 4.230055354, "tx": 0.22, "ty": 0.821, "targetID": 2, "f2": -1.170495, "f1": 2.971884, "f3": -2.237763, "y": 0.095199837, "x": 0.26223117}], [{"q1": 1.27149145, "distance": 0.4977808043, "q3": 3.149069627, "q2": 2.762611174, "tx": -0.22, "ty": 0.821, "targetID": 3, "f2": -0.663253, "f1": 1.578273, "f3": -0.770319, "y": 0.51832403, "x": 0.17518728}], [{"q1": 3.84583809, "distance": 1.151471623, "q3": 4.045303227, "q2": 2.561172254, "tx": -0.601, "ty": 0.601, "targetID": 4, "f2": 1.911094, "f1": 2.474507, "f3": -0.56888, "y": -0.51848415, "x": -0.33147795}], [{"q1": 0.8291551902, "distance": 0.1818337488, "q3": 4.531747427, "q2": 2.263349264, "tx": 0.4596, "ty": 0.4596, "targetID": 5, "f2": -1.105589, "f1": 2.960951, "f3": -0.271057, "y": 0.52135343, "x": 0.28857361}], [{"q1": 0.9131613902, "distance": 0.04161927498, "q3": 4.614496927, "q2": 2.377514744, "tx": 0.1682, "ty": 0.6279, "targetID": 6, "f2": -1.021583, "f1": 3.043701, "f3": -0.385222, "y": 0.62760791, "x": 0.12658175}], [{"q1": 1.83069494, "distance": 0.09578077407, "q3": 3.879552727, "q2": 1.902254609, "tx": -0.1682, "ty": 0.6279, "targetID": 7, "f2": -0.10405, "f1": 2.308756, "f3": 0.090038, "y": 0.62822579, "x": -0.26398022}], [{"q1": 1.80901795, "distance": 0.3851217716, "q3": 3.744589927, "q2": 1.214497144, "tx": -0.4596, "ty": 0.4596, "targetID": 8, "f2": -0.125727, "f1": 2.173794, "f3": 0.777796, "y": 0.66174304, "x": -0.1317937}], [{"q1": 1.35989587, "distance": 0.3291570357, "q3": 3.672647427, "q2": 1.173719274, "tx": 0.3182, "ty": 0.3182, "targetID": 9, "f2": -0.574849, "f1": 2.101851, "f3": 0.818573, "y": 0.6252797, "x": 0.19968244}], [{"q1": 1.37774011, "distance": 0.1035448263, "q3": 3.209325427, "q2": 3.168567754, "tx": 0.1165, "ty": 0.4347, "targetID": 10, "f2": -0.557004, "f1": 1.638529, "f3": -1.176275, "y": 0.53818758, "x": 0.11305735}], [{"q1": 1.4800932, "distance": 0.4792746218, "q3": 0.1630486268, "q2": 3.692924754, "tx": -0.1165, "ty": 0.4347, "targetID": 11, "f2": -0.454651, "f1": -1.407748, "f3": -1.700632, "y": 0.13869183, "x": 0.26043942}], [{"q1": 1.60117018, "distance": 0.2612424822, "q3": 1.868430817, "q2": 2.079314771, "tx": -0.3182, "ty": 0.3182, "targetID": 12, "f2": -0.333574, "f1": 0.297634, "f3": -0.087022, "y": 0.28848172, "x": -0.05865336}], [{"q1": 0.7421958902, "distance": 0.2798379514, "q3": 3.167730727, "q2": 4.532672454, "tx": 0.1768, "ty": 0.1768, "targetID": 13, "f2": -1.192549, "f1": 1.596934, "f3": -2.54038, "y": 0.35264565, "x": 0.3944869}], [{"q1": 1.62793655, "distance": 0.1193134536, "q3": 2.115234337, "q2": 2.046579375, "tx": 0.0647, "ty": 0.2415, "targetID": 14, "f2": -0.306808, "f1": 0.544438, "f3": -0.054287, "y": 0.320773, "x": -0.024471137}], [{"q1": 2.46184091, "distance": 0.2173542016, "q3": 2.423801567, "q2": 2.429162524, "tx": -0.0647, "ty": 0.2415, "targetID": 15, "f2": 0.527096, "f1": 0.853005, "f3": -0.43687, "y": 0.3183271, "x": -0.2680235}], [{"q1": 1.970621478, "distance": 0.1599567326, "q3": 0.7446831268, "q2": 2.159111224, "tx": -0.1768, "ty": 0.1768, "targetID": 16, "f2": 0.035877, "f1": -0.826113, "f3": -0.166819, "y": 0.11469955, "x": -0.32420994}]], "block": 10}], [{"trials": [[{"q1": 0.1823138902, "distance": 0.1279169394, "q3": -0.6516605732, "q2": 1.684982064, "tx": 0.601, "ty": 0.601, "targetID": 1, "f2": -1.752431, "f1": -2.222457, "f3": 0.307311, "y": 0.47325067, "x": 0.60754615}], [{"q1": 0.9286179902, "distance": 0.2937520506, "q3": -1.836505973, "q2": 1.285245814, "tx": 0.22, "ty": 0.821, "targetID": 2, "f2": -1.006126, "f1": -3.407302, "f3": 0.707047, "y": 0.66218327, "x": 0.46711842}], [{"q1": 1.08016846, "distance": 0.1759401974, "q3": -0.1720901732, "q2": 1.751772324, "tx": -0.22, "ty": 0.821, "targetID": 3, "f2": -0.854576, "f1": -1.742887, "f3": 0.24052, "y": 0.67679717, "x": -0.11920071}], [{"q1": 2.0503551, "distance": 0.1671775896, "q3": -0.4104239732, "q2": 1.625605964, "tx": -0.601, "ty": 0.601, "targetID": 4, "f2": 0.115611, "f1": -1.98122, "f3": 0.366687, "y": 0.44267688, "x": -0.65468553}], [{"q1": 0.4635994902, "distance": 0.3733970295, "q3": 0.4295185268, "q2": 2.133978484, "tx": 0.4596, "ty": 0.4596, "targetID": 5, "f2": -1.471145, "f1": -1.141278, "f3": -0.141686, "y": 0.40280817, "x": 0.090547118}], [{"q1": 0.5866870902, "distance": 0.03681416731, "q3": -0.2910873732, "q2": 1.804048424, "tx": 0.1682, "ty": 0.6279, "targetID": 6, "f2": -1.348057, "f1": -1.861884, "f3": 0.188244, "y": 0.65097277, "x": 0.19688676}], [{"q1": 1.12176314, "distance": 0.1899099907, "q3": -0.3002419732, "q2": 2.319960764, "tx": -0.1682, "ty": 0.6279, "targetID": 7, "f2": -0.812981, "f1": -1.871038, "f3": -0.327668, "y": 0.4419493, "x": -0.20677644}], [{"q1": 1.997325016, "distance": 0.2215165004, "q3": -0.1412711732, "q2": 1.980668761, "tx": -0.4596, "ty": 0.4596, "targetID": 8, "f2": 0.062581, "f1": -1.712068, "f3": 0.011624, "y": 0.27697752, "x": -0.5849738}], [{"q1": 0.1913804902, "distance": 0.1939626546, "q3": 0.9118158468, "q2": 2.256626264, "tx": 0.3182, "ty": 0.3182, "targetID": 9, "f2": -1.743364, "f1": -0.65898, "f3": -0.264334, "y": 0.21186208, "x": 0.15598484}], [{"q1": 0.7408764902, "distance": 0.4507287029, "q3": -0.9749492732, "q2": 1.458096244, "tx": 0.1165, "ty": 0.4347, "targetID": 10, "f2": -1.193868, "f1": -2.545746, "f3": 0.534196, "y": 0.68826461, "x": 0.48914105}], [{"q1": 0.9702755502, "distance": 0.03632305276, "q3": 0.2873929268, "q2": 2.175007684, "tx": -0.1165, "ty": 0.4347, "targetID": 11, "f2": -0.964469, "f1": -1.283403, "f3": -0.182715, "y": 0.39963089, "x": -0.10703841}], [{"q1": 1.76597813, "distance": 0.2960667535, "q3": 1.120543267, "q2": 2.477291724, "tx": -0.3182, "ty": 0.3182, "targetID": 12, "f2": -0.168766, "f1": -0.450253, "f3": -0.484999, "y": 0.15996646, "x": -0.067964772}], [{"q1": 0.8692418902, "distance": 0.1271128277, "q3": 1.315950327, "q2": 2.261275814, "tx": 0.1768, "ty": 0.1768, "targetID": 13, "f2": -1.065503, "f1": -0.254846, "f3": -0.268983, "y": 0.21686199, "x": 0.056165395}], [{"q1": 1.46802949, "distance": 0.3388711187, "q3": -0.3027112732, "q2": 2.358036874, "tx": 0.0647, "ty": 0.2415, "targetID": 14, "f2": -0.466715, "f1": -1.873508, "f3": -0.365744, "y": 0.26235378, "x": -0.27352885}], [{"q1": 0.8637126902, "distance": 0.09722779919, "q3": 0.6156264968, "q2": 2.194422724, "tx": -0.0647, "ty": 0.2415, "targetID": 15, "f2": -1.071032, "f1": -0.95517, "f3": -0.20213, "y": 0.3386132, "x": -0.05998075}], [{"q1": 1.21720473, "distance": 0.1403228934, "q3": 0.7696901968, "q2": 2.368466954, "tx": -0.1768, "ty": 0.1768, "targetID": 16, "f2": -0.71754, "f1": -0.801106, "f3": -0.376174, "y": 0.17123477, "x": -0.036587509}]], "block": 11}], [{"trials": [[{"q1": "_NaN_", "distance": 0.4144855571, "q3": 1.838083027, "q2": "_NaN_", "tx": 0.601, "ty": 0.601, "targetID": 1, "f2": "_NaN_", "f1": 0.267287, "f3": "_NaN_", "y": 0.18997378, "x": 0.65443897}], [{"q1": 0.6806834902, "distance": 0.6581229968, "q3": 4.017405827, "q2": 4.494395254, "tx": 0.22, "ty": 0.821, "targetID": 2, "f2": -1.254061, "f1": 2.44661, "f3": -2.502103, "y": 0.17217989, "x": 0.33026488}], [{"q1": 0.9992410302, "distance": 0.7613896271, "q3": -1.230781773, "q2": 0.6231865536, "tx": -0.22, "ty": 0.821, "targetID": 3, "f2": -0.935503, "f1": -2.801578, "f3": 1.369106, "y": 0.72886552, "x": 0.53579455}], [{"q1": "_NaN_", "distance": 1.368480645, "q3": 1.249599897, "q2": "_NaN_", "tx": -0.601, "ty": 0.601, "targetID": 4, "f2": "_NaN_", "f1": -0.321196, "f3": "_NaN_", "y": 0.21606608, "x": 0.712227}], [{"q1": 0.8656604902, "distance": 0.1037818647, "q3": 3.116208627, "q2": 3.225304954, "tx": 0.4596, "ty": 0.4596, "targetID": 5, "f2": -1.069084, "f1": 1.545412, "f3": -1.233012, "y": 0.40831714, "x": 0.36937393}], [{"q1": 2.029432093, "distance": 0.4419669986, "q3": 2.128806017, "q2": 1.928769651, "tx": 0.1682, "ty": 0.6279, "targetID": 6, "f2": 0.094688, "f1": 0.55801, "f3": 0.063523, "y": 0.31957273, "x": -0.148453}], [{"q1": "_NaN_", "distance": 1.307487192, "q3": 0.2540920268, "q2": "_NaN_", "tx": -0.1682, "ty": 0.6279, "targetID": 7, "f2": "_NaN_", "f1": -1.316704, "f3": "_NaN_", "y": 0.035197755, "x": 0.99722988}], [{"q1": "_NaN_", "distance": 1.249770178, "q3": 1.665672425, "q2": "_NaN_", "tx": -0.4596, "ty": 0.4596, "targetID": 8, "f2": "_NaN_", "f1": 0.094876, "f3": "_NaN_", "y": 0.22488898, "x": 0.76793258}], [{"q1": 0.5734923902, "distance": 0.3687332217, "q3": -0.4815935732, "q2": 1.632391804, "tx": 0.3182, "ty": 0.3182, "targetID": 9, "f2": -1.361252, "f1": -2.05239, "f3": 0.359901, "y": 0.68363148, "x": 0.36743436}], [{"q1": 2.45455241, "distance": 0.5580169495, "q3": 3.507462527, "q2": 3.740739754, "tx": 0.1165, "ty": 0.4347, "targetID": 10, "f2": 0.519808, "f1": 1.936666, "f3": -1.748447, "y": 0.2734536, "x": -0.41771205}], [{"q1": 2.22031526, "distance": 0.07158959758, "q3": 2.182087427, "q2": 2.654289054, "tx": -0.1165, "ty": 0.4347, "targetID": 11, "f2": 0.285571, "f1": 0.611291, "f3": -0.661996, "y": 0.36637848, "x": -0.13788318}], [{"q1": "_NaN_", "distance": 0.9271481769, "q3": 2.376928997, "q2": "_NaN_", "tx": -0.3182, "ty": 0.3182, "targetID": 12, "f2": "_NaN_", "f1": 0.806133, "f3": "_NaN_", "y": 0.12646876, "x": 0.58890687}], [{"q1": 1.19917199, "distance": 0.02434835372, "q3": 1.644372427, "q2": 2.693810294, "tx": 0.1768, "ty": 0.1768, "targetID": 13, "f2": -0.735572, "f1": 0.073576, "f3": -0.701518, "y": 0.19856396, "x": 0.18771661}], [{"q1": 1.07501624, "distance": 0.05741732935, "q3": 1.571298982, "q2": 2.002471414, "tx": 0.0647, "ty": 0.2415, "targetID": 14, "f2": -0.859728, "f1": 0.000503, "f3": -0.010179, "y": 0.27937822, "x": 0.021549216}], [{"q1": 1.83151176, "distance": 0.7284961539, "q3": -0.3196758732, "q2": 0.5984308536, "tx": -0.0647, "ty": 0.2415, "targetID": 15, "f2": -0.103233, "f1": -1.890472, "f3": 1.393862, "y": 0.87671762, "x": -0.42135841}], [{"q1": "_NaN_", "distance": 1.035135199, "q3": 1.250102547, "q2": "_NaN_", "tx": -0.1768, "ty": 0.1768, "targetID": 16, "f2": "_NaN_", "f1": -0.320694, "f3": "_NaN_", "y": 0.20919971, "x": 0.85782802}]], "block": 12}], [{"trials": [[{"q1": 0.1091963902, "distance": 0.3606079616, "q3": 1.033081327, "q2": 1.540280304, "tx": 0.601, "ty": 0.601, "targetID": 1, "f2": -1.825548, "f1": -0.537715, "f3": 0.452012, "y": 0.37156135, "x": 0.32279862}], [{"q1": 0.4869100902, "distance": 0.2169827953, "q3": -0.1076749732, "q2": 1.349711294, "tx": 0.22, "ty": 0.821, "targetID": 2, "f2": -1.447834, "f1": -1.678471, "f3": 0.642581, "y": 0.68864062, "x": 0.39193757}], [{"q1": 1.50133037, "distance": 0.07342113363, "q3": -1.141843273, "q2": 1.649670564, "tx": -0.22, "ty": 0.821, "targetID": 3, "f2": -0.433414, "f1": -2.71264, "f3": 0.342622, "y": 0.76112129, "x": -0.26248768}], [{"q1": 1.45948435, "distance": 0.6009349046, "q3": -0.7992085732, "q2": 1.022483004, "tx": -0.601, "ty": 0.601, "targetID": 4, "f2": -0.47526, "f1": -2.370005, "f3": 0.96981, "y": 0.91691273, "x": -0.089803456}], [{"q1": 0.3823578902, "distance": 0.1847030579, "q3": 0.06766992679, "q2": 1.675997104, "tx": 0.4596, "ty": 0.4596, "targetID": 5, "f2": -1.552387, "f1": -1.503126, "f3": 0.316296, "y": 0.59929544, "x": 0.33876787}], [{"q1": 1.42077993, "distance": 0.316532412, "q3": 4.117120027, "q2": 4.187367454, "tx": 0.1682, "ty": 0.6279, "targetID": 6, "f2": -0.513965, "f1": 2.546324, "f3": -2.195075, "y": 0.33703519, "x": 0.043338356}], [{"q1": 0.7956657902, "distance": 0.3079664786, "q3": 0.2439761268, "q2": 1.499628094, "tx": -0.1682, "ty": 0.6279, "targetID": 7, "f2": -1.139079, "f1": -1.32682, "f3": 0.492665, "y": 0.69069942, "x": 0.13329558}], [{"q1": 3.43397529, "distance": 0.6388928429, "q3": 4.139739427, "q2": 3.923938554, "tx": -0.4596, "ty": 0.4596, "targetID": 8, "f2": 1.499231, "f1": 2.568943, "f3": -1.931646, "y": -0.16336424, "x": -0.31782687}], [{"q1": 0.7673914902, "distance": 0.2734442122, "q3": 0.9731397368, "q2": 2.121663444, "tx": 0.3182, "ty": 0.3182, "targetID": 9, "f2": -1.167353, "f1": -0.597657, "f3": -0.129371, "y": 0.24584878, "x": 0.054501236}], [{"q1": 0.9166171902, "distance": 0.2309539229, "q3": 0.2694858268, "q2": 1.989842211, "tx": 0.1165, "ty": 0.4347, "targetID": 10, "f2": -1.018127, "f1": -1.301311, "f3": 0.00245, "y": 0.4976079, "x": -0.10572131}], [{"q1": 1.54631797, "distance": 0.2692028541, "q3": 0.4133079268, "q2": 2.332212984, "tx": -0.1165, "ty": 0.4347, "targetID": 11, "f2": -0.388427, "f1": -1.157488, "f3": -0.33992, "y": 0.20583174, "x": -0.25823742}], [{"q1": 1.21563393, "distance": 0.2409880154, "q3": 1.351010507, "q2": 1.979789115, "tx": -0.3182, "ty": 0.3182, "targetID": 12, "f2": -0.719111, "f1": -0.219786, "f3": 0.012504, "y": 0.29344586, "x": -0.078486721}], [{"q1": 1.29976578, "distance": 0.0816536868, "q3": 1.735541447, "q2": 2.436702354, "tx": 0.1768, "ty": 0.1768, "targetID": 13, "f2": -0.634979, "f1": 0.164745, "f3": -0.44441, "y": 0.23518129, "x": 0.11971279}], [{"q1": 0.7024233902, "distance": 0.07746334763, "q3": 1.304263607, "q2": 2.339124484, "tx": 0.0647, "ty": 0.2415, "targetID": 14, "f2": -1.232321, "f1": -0.266533, "f3": -0.346832, "y": 0.17519709, "x": 0.10475614}], [{"q1": 0.8520887902, "distance": 0.1944518481, "q3": 1.130659197, "q2": 1.677567904, "tx": -0.0647, "ty": 0.2415, "targetID": 15, "f2": -1.082656, "f1": -0.440137, "f3": 0.314725, "y": 0.43063527, "x": -0.019540606}], [{"q1": 2.50318426, "distance": 0.01970306401, "q3": 1.561497212, "q2": 2.492748364, "tx": -0.1768, "ty": 0.1768, "targetID": 16, "f2": 0.56844, "f1": -0.009299, "f3": -0.500456, "y": 0.1682499, "x": -0.15904876}]], "block": 13}], [{"trials": [[{"q1": 0.1781417902, "distance": 0.5127457954, "q3": 0.9068521368, "q2": 2.033321854, "tx": 0.601, "ty": 0.601, "targetID": 1, "f2": -1.756603, "f1": -0.663944, "f3": -0.041029, "y": 0.28008143, "x": 0.20110061}], [{"q1": 0.7141100902, "distance": 0.06634419545, "q3": -0.2121705732, "q2": 1.451813054, "tx": 0.22, "ty": 0.821, "targetID": 2, "f2": -1.220634, "f1": -1.782967, "f3": 0.54048, "y": 0.75594832, "x": 0.23303193}], [{"q1": 1.19483659, "distance": 0.1441120677, "q3": 0.09343092679, "q2": 1.580618354, "tx": -0.22, "ty": 0.821, "targetID": 3, "f2": -0.739908, "f1": -1.477365, "f3": 0.411674, "y": 0.67695137, "x": -0.21572446}], [{"q1": 2.07347722, "distance": 0.2725568513, "q3": 0.1421256268, "q2": 1.409527214, "tx": -0.601, "ty": 0.601, "targetID": 4, "f2": 0.138733, "f1": -1.428671, "f3": 0.582765, "y": 0.33792231, "x": -0.67225564}], [{"q1": 0.3790277902, "distance": 0.1843198888, "q3": 0.2332946268, "q2": 1.560260834, "tx": 0.4596, "ty": 0.4596, "targetID": 5, "f2": -1.555717, "f1": -1.337502, "f3": 0.432032, "y": 0.59396053, "x": 0.33342128}], [{"q1": 0.6575613902, "distance": 0.0379341951, "q3": 0.1133486268, "q2": 1.646591794, "tx": 0.1682, "ty": 0.6279, "targetID": 6, "f2": -1.277183, "f1": -1.457448, "f3": 0.345701, "y": 0.65574639, "x": 0.14243992}], [{"q1": 0.8740799902, "distance": 0.1316389853, "q3": 0.1041124268, "q2": 1.800655504, "tx": -0.1682, "ty": 0.6279, "targetID": 7, "f2": -1.060664, "f1": -1.466684, "f3": 0.191637, "y": 0.61675601, "x": -0.037033564}], [{"q1": 1.44786046, "distance": 0.2939741959, "q3": -0.01425657321, "q2": 1.358130764, "tx": -0.4596, "ty": 0.4596, "targetID": 8, "f2": -0.486884, "f1": -1.585053, "f3": 0.634162, "y": 0.72194514, "x": -0.32695063}], [{"q1": 0.2496946902, "distance": 0.1839971106, "q3": 0.7738371068, "q2": 2.212769624, "tx": 0.3182, "ty": 0.3182, "targetID": 9, "f2": -1.68505, "f1": -0.796959, "f3": -0.220477, "y": 0.26170653, "x": 0.14309025}], [{"q1": 0.7967339902, "distance": 0.1942228099, "q3": 0.4653327268, "q2": 1.674489144, "tx": 0.1165, "ty": 0.4347, "targetID": 10, "f2": -1.138011, "f1": -1.105464, "f3": 0.317804, "y": 0.58828435, "x": -0.0023879612}], [{"q1": 1.19854367, "distance": 0.09606106342, "q3": 0.5090008268, "q2": 2.001843095, "tx": -0.1165, "ty": 0.4347, "targetID": 11, "f2": -0.736201, "f1": -1.061795, "f3": -0.00955, "y": 0.40261718, "x": -0.20704513}], [{"q1": 1.64276487, "distance": 0.03956306401, "q3": 0.9031450568, "q2": 1.787083824, "tx": -0.3182, "ty": 0.3182, "targetID": 12, "f2": -0.29198, "f1": -0.667651, "f3": 0.205209, "y": 0.28646469, "x": -0.34182427}], [{"q1": 0.4346339902, "distance": 0.09125485817, "q3": 0.9163397468, "q2": 2.299666084, "tx": 0.1768, "ty": 0.1768, "targetID": 13, "f2": -1.50011, "f1": -0.654457, "f3": -0.307373, "y": 0.21514231, "x": 0.093991085}], [{"q1": 0.9644321802, "distance": 0.1091165624, "q3": 1.324369797, "q2": 1.95113779, "tx": 0.0647, "ty": 0.2415, "targetID": 14, "f2": -0.970312, "f1": -0.246427, "f3": 0.041155, "y": 0.31775856, "x": -0.013345219}], [{"q1": 1.01922156, "distance": 0.1107851742, "q3": 1.146869817, "q2": 1.91551213, "tx": -0.0647, "ty": 0.2415, "targetID": 15, "f2": -0.915523, "f1": -0.423927, "f3": 0.076781, "y": 0.35047023, "x": -0.044728926}], [{"q1": 1.11862155, "distance": 0.1547085123, "q3": 1.010713187, "q2": 2.035646633, "tx": -0.1768, "ty": 0.1768, "targetID": 16, "f2": -0.816123, "f1": -0.560083, "f3": -0.043354, "y": 0.31509219, "x": -0.10744588}]], "block": 14}], [{"trials": [[{"q1": 2.54873736, "distance": 1.459376117, "q3": -1.035437473, "q2": 2.096719194, "tx": 0.601, "ty": 0.601, "targetID": 1, "f2": 0.613993, "f1": -2.606234, "f3": -0.104427, "y": -0.11684616, "x": -0.66962014}], [{"q1": -0.7750488098, "distance": 1.07426414, "q3": -1.295196973, "q2": 2.238530684, "tx": 0.22, "ty": 0.821, "targetID": 2, "f2": -2.709793, "f1": -2.865993, "f3": -0.246238, "y": -0.16082668, "x": 0.6559585}], [{"q1": 2.53083028, "distance": 1.072204716, "q3": -0.9447648732, "q2": 2.297655464, "tx": -0.22, "ty": 0.821, "targetID": 3, "f2": 0.596086, "f1": -2.515561, "f3": -0.305363, "y": -0.1953228, "x": -0.5616298}], [{"q1": 1.41920914, "distance": 0.2963897894, "q3": -0.9853856732, "q2": 2.295456344, "tx": -0.601, "ty": 0.601, "targetID": 4, "f2": -0.515535, "f1": -2.556182, "f3": -0.303164, "y": 0.53698187, "x": -0.31160652}], [{"q1": 0.6011383902, "distance": 0.2156012134, "q3": -1.152103673, "q2": 1.805619214, "tx": 0.4596, "ty": 0.4596, "targetID": 5, "f2": -1.333606, "f1": -2.7229, "f3": 0.186673, "y": 0.66300347, "x": 0.38810936}], [{"q1": 1.02211182, "distance": 0.1722542706, "q3": 3.262292627, "q2": 3.380185454, "tx": 0.1682, "ty": 0.6279, "targetID": 6, "f2": -0.912633, "f1": 1.691496, "f3": -1.387893, "y": 0.47439408, "x": 0.24635028}], [{"q1": 1.13169058, "distance": 0.1356034237, "q3": -0.4666458732, "q2": 1.657524544, "tx": -0.1682, "ty": 0.6279, "targetID": 7, "f2": -0.803054, "f1": -2.037442, "f3": 0.334768, "y": 0.74818685, "x": -0.10559519}], [{"q1": 1.70069584, "distance": 0.09080404738, "q3": 0.1239672268, "q2": 1.880766114, "tx": -0.4596, "ty": 0.4596, "targetID": 8, "f2": -0.234049, "f1": -1.446829, "f3": 0.111527, "y": 0.36893072, "x": -0.46454537}], [{"q1": 0.3923481902, "distance": 0.1738749631, "q3": -0.9673340732, "q2": 2.589823574, "tx": 0.3182, "ty": 0.3182, "targetID": 9, "f2": -1.542396, "f1": -2.53813, "f3": -0.597531, "y": 0.43114495, "x": 0.1860034}], [{"q1": 0.4060454902, "distance": 0.01844386821, "q3": 0.4333513268, "q2": 2.067062559, "tx": 0.1165, "ty": 0.4347, "targetID": 10, "f2": -1.528699, "f1": -1.137445, "f3": -0.07477, "y": 0.4207925, "x": 0.12861436}], [{"q1": 1.15179677, "distance": 0.1086958595, "q3": 0.02463012679, "q2": 2.039039553, "tx": -0.1165, "ty": 0.4347, "targetID": 11, "f2": -0.782948, "f1": -1.546166, "f3": -0.046747, "y": 0.50418843, "x": -0.20008318}], [{"q1": 1.59758877, "distance": 0.07672503817, "q3": 0.06905222679, "q2": 2.154587334, "tx": -0.3182, "ty": 0.3182, "targetID": 12, "f2": -0.337156, "f1": -1.501744, "f3": -0.162295, "y": 0.30269882, "x": -0.39334283}], [{"q1": 1.09675607, "distance": 0.1600728719, "q3": 1.068644157, "q2": 2.401956334, "tx": 0.1768, "ty": 0.1768, "targetID": 13, "f2": -0.837988, "f1": -0.502152, "f3": -0.409664, "y": 0.18429802, "x": 0.016902833}], [{"q1": 0.4470118902, "distance": 0.05702206077, "q3": 1.125129997, "q2": 2.155404144, "tx": 0.0647, "ty": 0.2415, "targetID": 14, "f2": -1.487733, "f1": -0.445666, "f3": -0.163111, "y": 0.23650552, "x": 0.12150291}], [{"q1": 1.47374718, "distance": 0.1169113253, "q3": 1.580346768, "q2": 2.436765184, "tx": -0.0647, "ty": 0.2415, "targetID": 15, "f2": -0.460997, "f1": 0.00955, "f3": -0.444473, "y": 0.22202331, "x": 0.050577563}], [{"q1": 1.6033693, "distance": 0.04094103889, "q3": 1.028808767, "q2": 2.126124504, "tx": -0.1768, "ty": 0.1768, "targetID": 16, "f2": -0.331375, "f1": -0.541988, "f3": -0.133832, "y": 0.20416758, "x": -0.2072497}]], "block": 15}], [{"trials": [[{"q1": -0.4321880098, "distance": 0.4547958789, "q3": -0.5446704732, "q2": 2.453164294, "tx": 0.601, "ty": 0.601, "targetID": 1, "f2": -2.366932, "f1": -2.115467, "f3": -0.460872, "y": 0.18002582, "x": 0.42889529}], [{"q1": 0.3347878902, "distance": 0.3540740315, "q3": -0.8705667732, "q2": 1.935304163, "tx": 0.22, "ty": 0.821, "targetID": 2, "f2": -1.599957, "f1": -2.441363, "f3": 0.056988, "y": 0.55340514, "x": 0.45186507}], [{"q1": 1.13476934, "distance": 0.1778220279, "q3": -0.5342529732, "q2": 1.945420092, "tx": -0.22, "ty": 0.821, "targetID": 3, "f2": -0.799975, "f1": -2.105049, "f3": 0.046873, "y": 0.64536167, "x": -0.1922178}], [{"q1": 1.73010114, "distance": 0.260791093, "q3": -0.6858222732, "q2": 2.192474934, "tx": -0.601, "ty": 0.601, "targetID": 4, "f2": -0.204643, "f1": -2.256619, "f3": -0.200182, "y": 0.39169649, "x": -0.44542354}], [{"q1": 0.2445487902, "distance": 0.05426746498, "q3": -0.9352144732, "q2": 2.038348402, "tx": 0.4596, "ty": 0.4596, "targetID": 5, "f2": -1.690196, "f1": -2.506011, "f3": -0.046056, "y": 0.51382974, "x": 0.46162313}], [{"q1": 0.7942206902, "distance": 0.04512659968, "q3": -0.8979299732, "q2": 2.079189107, "tx": 0.1682, "ty": 0.6279, "targetID": 6, "f2": -1.140524, "f1": -2.468726, "f3": -0.086896, "y": 0.65392527, "x": 0.13133409}], [{"q1": 0.8441091902, "distance": 0.4534703841, "q3": -0.4002325732, "q2": 3.002754554, "tx": -0.1682, "ty": 0.6279, "targetID": 7, "f2": -1.090635, "f1": -1.971029, "f3": -1.010462, "y": 0.20025566, "x": -0.017350049}], [{"q1": 1.07790651, "distance": 0.2827899542, "q3": -0.3194496732, "q2": 1.895720096, "tx": -0.4596, "ty": 0.4596, "targetID": 8, "f2": -0.856838, "f1": -1.890246, "f3": 0.096573, "y": 0.62190971, "x": -0.22802773}], [{"q1": -0.5067002098, "distance": 0.34239491, "q3": -1.389224873, "q2": 2.580147474, "tx": 0.3182, "ty": 0.3182, "targetID": 9, "f2": -2.441445, "f1": -2.960021, "f3": -0.587855, "y": 0.073416034, "x": 0.55760569}], [{"q1": -0.4184969098, "distance": 0.3287015859, "q3": -0.5329963732, "q2": 2.862702314, "tx": 0.1165, "ty": 0.4347, "targetID": 10, "f2": -2.353241, "f1": -2.103793, "f3": -0.87041, "y": 0.13668723, "x": 0.25518353}], [{"q1": 1.12289412, "distance": 0.09158774691, "q3": -0.4482989732, "q2": 2.284460774, "tx": -0.1165, "ty": 0.4347, "targetID": 11, "f2": -0.81185, "f1": -2.019095, "f3": -0.292168, "y": 0.49005359, "x": -0.18946777}], [{"q1": 1.30692861, "distance": 0.2375002032, "q3": 0.4724327268, "q2": 2.578199684, "tx": -0.3182, "ty": 0.3182, "targetID": 12, "f2": -0.627816, "f1": -1.098364, "f3": -0.585907, "y": 0.18426466, "x": -0.12206823}], [{"q1": 1.10285076, "distance": 0.1866995838, "q3": 0.2304672268, "q2": 2.785796124, "tx": 0.1768, "ty": 0.1768, "targetID": 13, "f2": -0.831894, "f1": -1.340329, "f3": -0.793503, "y": 0.13486683, "x": -0.0051295024}], [{"q1": 1.09882952, "distance": 0.2200537823, "q3": 0.5051681268, "q2": 2.204664314, "tx": 0.0647, "ty": 0.2415, "targetID": 14, "f2": -0.835915, "f1": -1.065628, "f3": -0.212372, "y": 0.32151701, "x": -0.14029011}], [{"q1": 1.05472156, "distance": 0.4346153704, "q3": -0.6008735732, "q2": 1.946299738, "tx": -0.0647, "ty": 0.2415, "targetID": 15, "f2": -0.880023, "f1": -2.17167, "f3": 0.045993, "y": 0.67466794, "x": -0.10014088}], [{"q1": 1.22568703, "distance": 0.1545332575, "q3": 0.9437972668, "q2": 2.065428931, "tx": -0.1768, "ty": 0.1768, "targetID": 16, "f2": -0.709057, "f1": -0.626999, "f3": -0.073136, "y": 0.33094417, "x": -0.16584087}]], "block": 16}], [{"trials": [[{"q1": 1.80945777, "distance": 0.5534231741, "q3": 2.085514867, "q2": 2.836250104, "tx": 0.601, "ty": 0.601, "targetID": 1, "f2": -0.125287, "f1": 0.514719, "f3": -0.843957, "y": 0.4532731, "x": 0.067657734}], [{"q1": 0.9021657902, "distance": 0.3523656227, "q3": 4.270618227, "q2": 3.126030654, "tx": 0.22, "ty": 0.821, "targetID": 2, "f2": -1.032579, "f1": 2.699822, "f3": -1.133738, "y": 0.47769555, "x": 0.14060487}], [{"q1": 0.2160419902, "distance": 0.9524758282, "q3": -0.9517768732, "q2": 1.579047554, "tx": -0.22, "ty": 0.821, "targetID": 3, "f2": -1.718703, "f1": -2.522573, "f3": 0.413245, "y": 0.4793127, "x": 0.66907817}], [{"q1": 0.9961622702, "distance": 1.101286773, "q3": 2.019164427, "q2": 3.349146554, "tx": -0.601, "ty": 0.601, "targetID": 4, "f2": -0.938582, "f1": 0.448368, "f3": -1.356854, "y": 0.25546695, "x": 0.44467656}], [{"q1": 0.7208958902, "distance": 0.4578046949, "q3": 1.253809627, "q2": 2.363126254, "tx": 0.4596, "ty": 0.4596, "targetID": 5, "f2": -1.213849, "f1": -0.316987, "f3": -0.370834, "y": 0.1783067, "x": 0.098408613}], [{"q1": 0.3853109902, "distance": 0.2704257707, "q3": -1.126348973, "q2": 2.185374934, "tx": 0.1682, "ty": 0.6279, "targetID": 6, "f2": -1.549433, "f1": -2.697145, "f3": -0.193082, "y": 0.52736746, "x": 0.41924443}], [{"q1": 1.09436846, "distance": 0.1187512844, "q3": 0.03342652679, "q2": 2.381410324, "tx": -0.1682, "ty": 0.6279, "targetID": 7, "f2": -0.840376, "f1": -1.53737, "f3": -0.389118, "y": 0.51022441, "x": -0.18414751}], [{"q1": 2.27095774, "distance": 0.3832569926, "q3": -0.3989319732, "q2": 1.744609494, "tx": -0.4596, "ty": 0.4596, "targetID": 8, "f2": 0.336213, "f1": -1.969728, "f3": 0.247683, "y": 0.17040607, "x": -0.71110108}], [{"q1": 1.07061801, "distance": 0.4783807294, "q3": 0.3883008268, "q2": 2.089053708, "tx": 0.3182, "ty": 0.3182, "targetID": 9, "f2": -0.864126, "f1": -1.182495, "f3": -0.096761, "y": 0.46191992, "x": -0.13808139}], [{"q1": 0.5535118902, "distance": 0.1675005558, "q3": -0.1724042732, "q2": 1.949252835, "tx": 0.1165, "ty": 0.4347, "targetID": 10, "f2": -1.381233, "f1": -1.743201, "f3": 0.04304, "y": 0.59154457, "x": 0.1752896}], [{"q1": 3.58357799, "distance": 0.7224675952, "q3": 3.593730627, "q2": 3.876035554, "tx": -0.1165, "ty": 0.4347, "targetID": 11, "f2": 1.648834, "f1": 2.022934, "f3": -1.883743, "y": -0.23245744, "x": -0.39373704}], [{"q1": 2.50312143, "distance": 0.1365523253, "q3": 1.896642317, "q2": 2.558093494, "tx": -0.3182, "ty": 0.3182, "targetID": 12, "f2": 0.568377, "f1": 0.325846, "f3": -0.565801, "y": 0.26287735, "x": -0.19335633}], [{"q1": 0.6771020902, "distance": 0.06531657625, "q3": 1.445195457, "q2": 2.202905024, "tx": 0.1768, "ty": 0.1768, "targetID": 13, "f2": -1.257642, "f1": -0.125601, "f3": -0.210612, "y": 0.20615124, "x": 0.11844968}], [{"q1": 0.6850817902, "distance": 0.0612033782, "q3": 1.080016727, "q2": 2.05047495, "tx": 0.0647, "ty": 0.2415, "targetID": 14, "f2": -1.249663, "f1": -0.49078, "f3": -0.058182, "y": 0.30064754, "x": 0.048970346}], [{"q1": 1.1222658, "distance": 0.1263559022, "q3": 1.160441497, "q2": 2.529128004, "tx": -0.0647, "ty": 0.2415, "targetID": 15, "f2": -0.812479, "f1": -0.410355, "f3": -0.536835, "y": 0.16936427, "x": 0.039041267}], [{"q1": 1.917214403, "distance": 0.08834417518, "q3": 1.069712297, "q2": 2.518258094, "tx": -0.1768, "ty": 0.1768, "targetID": 16, "f2": -0.01753, "f1": -0.501084, "f3": -0.525965, "y": 0.13434683, "x": -0.099324703}]], "block": 17}], [{"trials": [[{"q1": -0.2858212098, "distance": 0.3940044626, "q3": -0.5651724732, "q2": 1.912936024, "tx": 0.601, "ty": 0.601, "targetID": 1, "f2": -2.220566, "f1": -2.135969, "f3": 0.079357, "y": 0.21402865, "x": 0.67511269}], [{"q1": 1.48310913, "distance": 0.4083986495, "q3": -2.031385273, "q2": 2.029866102, "tx": 0.22, "ty": 0.821, "targetID": 2, "f2": -0.451635, "f1": -3.602182, "f3": -0.037573, "y": 0.6844454, "x": -0.16489258}], [{"q1": 1.17234278, "distance": 0.4943759346, "q3": 0.2934247268, "q2": 2.284837764, "tx": -0.22, "ty": 0.821, "targetID": 3, "f2": -0.762402, "f1": -1.277372, "f3": -0.292545, "y": 0.32745773, "x": -0.1913017}], [{"q1": 2.38173029, "distance": 0.2850514559, "q3": 2.971129827, "q2": 3.622553054, "tx": -0.601, "ty": 0.601, "targetID": 4, "f2": 0.446986, "f1": 1.400333, "f3": -1.63026, "y": 0.43818896, "x": -0.36701945}], [{"q1": -0.2543235098, "distance": 0.1852667707, "q3": -0.7046466732, "q2": 2.338873154, "tx": 0.4596, "ty": 0.4596, "targetID": 5, "f2": -2.189068, "f1": -2.275443, "f3": -0.346581, "y": 0.28368501, "x": 0.51771792}], [{"q1": 0.7325197902, "distance": 0.01742998511, "q3": -1.546379873, "q2": 2.287916524, "tx": 0.1682, "ty": 0.6279, "targetID": 6, "f2": -1.202225, "f1": -3.117176, "f3": -0.295624, "y": 0.61674543, "x": 0.18159328}], [{"q1": 1.3147826, "distance": 0.2067955682, "q3": 0.1077566268, "q2": 2.205606794, "tx": -0.1682, "ty": 0.6279, "targetID": 7, "f2": -0.619962, "f1": -1.46304, "f3": -0.213314, "y": 0.43409486, "x": -0.24033858}], [{"q1": 2.6091816, "distance": 0.5366690097, "q3": -1.270491473, "q2": 2.239850154, "tx": -0.4596, "ty": 0.4596, "targetID": 8, "f2": 0.674437, "f1": -2.841288, "f3": -0.247558, "y": -0.053993899, "x": -0.61527573}], [{"q1": 0.4257118902, "distance": 0.2531372731, "q3": -0.7599512732, "q2": 2.517566944, "tx": 0.3182, "ty": 0.3182, "targetID": 9, "f2": -1.509033, "f1": -2.330748, "f3": -0.525274, "y": 0.47794715, "x": 0.12183471}], [{"q1": 1.07193748, "distance": 0.288305447, "q3": -0.8550849732, "q2": 2.283141304, "tx": 0.1165, "ty": 0.4347, "targetID": 10, "f2": -0.862807, "f1": -2.425881, "f3": -0.290849, "y": 0.57771197, "x": -0.13383499}], [{"q1": 1.01369236, "distance": 0.07063187757, "q3": -0.8170088732, "q2": 2.491680224, "tx": -0.1165, "ty": 0.4347, "targetID": 11, "f2": -0.921052, "f1": -2.387805, "f3": -0.499388, "y": 0.46503584, "x": -0.18028557}], [{"q1": 1.27230826, "distance": 0.7039162291, "q3": 2.036066197, "q2": 3.411601354, "tx": -0.3182, "ty": 0.3182, "targetID": 12, "f2": -0.662436, "f1": 0.46527, "f3": -1.419309, "y": 0.34510242, "x": 0.38520196}], [{"q1": 1.18176756, "distance": 0.1239573513, "q3": 1.385379527, "q2": 2.385494394, "tx": 0.1768, "ty": 0.1768, "targetID": 13, "f2": -0.752977, "f1": -0.185417, "f3": -0.393202, "y": 0.19439214, "x": 0.054097345}], [{"q1": 1.06446049, "distance": 0.1402123192, "q3": 0.5662406268, "q2": 2.580838624, "tx": 0.0647, "ty": 0.2415, "targetID": 14, "f2": -0.870284, "f1": -1.004556, "f3": -0.588546, "y": 0.21455692, "x": -0.072899291}], [{"q1": 1.918973695, "distance": 0.2664715875, "q3": 2.465836077, "q2": 3.069293454, "tx": -0.0647, "ty": 0.2415, "targetID": 15, "f2": -0.015771, "f1": 0.89504, "f3": -1.077001, "y": 0.50397628, "x": -0.018729255}], [{"q1": 1.79324716, "distance": 0.03343223756, "q3": 1.253683967, "q2": 2.270700594, "tx": -0.1768, "ty": 0.1768, "targetID": 16, "f2": -0.141497, "f1": -0.317112, "f3": -0.278408, "y": 0.17431399, "x": -0.14346032}]], "block": 18}], [{"trials": [[{"q1": 0.4178578902, "distance": 0.6289583296, "q3": 1.519085712, "q2": 4.694181754, "tx": 0.601, "ty": 0.601, "targetID": 1, "f2": -1.516887, "f1": -0.051711, "f3": -2.701889, "y": 0.0075158946, "x": 0.80924312}], [{"q1": 0.08898969019, "distance": 0.4700158909, "q3": -1.040281873, "q2": 2.561109424, "tx": 0.22, "ty": 0.821, "targetID": 2, "f2": -1.845755, "f1": -2.611078, "f3": -0.568817, "y": 0.37909726, "x": 0.38011529}], [{"q1": 0.8011949902, "distance": 0.4133924394, "q3": -1.375653173, "q2": 2.402647484, "tx": -0.22, "ty": 0.821, "targetID": 3, "f2": -1.133549, "f1": -2.946449, "f3": -0.410355, "y": 0.59608218, "x": 0.12685052}], [{"q1": 1.7134507, "distance": 0.2287693662, "q3": -1.031673873, "q2": 2.280125374, "tx": -0.601, "ty": 0.601, "targetID": 4, "f2": -0.221294, "f1": -2.60247, "f3": -0.287833, "y": 0.43760037, "x": -0.44088759}], [{"q1": -0.5374439098, "distance": 0.4131710772, "q3": -0.9715060732, "q2": 3.118930654, "tx": 0.4596, "ty": 0.4596, "targetID": 5, "f2": -2.472188, "f1": -2.542302, "f3": -1.126638, "y": 0.098383632, "x": 0.25901816}], [{"q1": 0.09062959019, "distance": 0.3472122411, "q3": -1.145990173, "q2": 2.521902344, "tx": 0.1682, "ty": 0.6279, "targetID": 6, "f2": -1.844115, "f1": -2.716786, "f3": -0.52961, "y": 0.38058482, "x": 0.4119038}], [{"q1": 1.46419674, "distance": 0.4078746714, "q3": 0.6501840168, "q2": 2.263789094, "tx": -0.1682, "ty": 0.6279, "targetID": 7, "f2": -0.470548, "f1": -0.920612, "f3": -0.271496, "y": 0.22192906, "x": -0.2075617}], [{"q1": 1.65771885, "distance": 0.05575926503, "q3": -0.8400241732, "q2": 2.307771384, "tx": -0.4596, "ty": 0.4596, "targetID": 8, "f2": -0.277026, "f1": -2.41082, "f3": -0.315479, "y": 0.42501343, "x": -0.41586369}], [{"q1": -0.08424400981, "distance": 0.1532509261, "q3": -0.03512297321, "q2": 2.582095254, "tx": 0.3182, "ty": 0.3182, "targetID": 9, "f2": -2.018988, "f1": -1.605919, "f3": -0.589803, "y": 0.23562098, "x": 0.189101}], [{"q1": 0.8416587902, "distance": 0.04976960718, "q3": -1.774836473, "q2": 2.896568684, "tx": 0.1165, "ty": 0.4347, "targetID": 10, "f2": -1.093086, "f1": -3.345633, "f3": -0.904276, "y": 0.48366369, "x": 0.10757975}], [{"q1": 0.9523684702, "distance": 0.03968916058, "q3": -0.1616977732, "q2": 2.358162534, "tx": -0.1165, "ty": 0.4347, "targetID": 11, "f2": -0.982376, "f1": -1.732494, "f3": -0.36587, "y": 0.39563373, "x": -0.123504}], [{"q1": 2.09251527, "distance": 0.2628519493, "q3": -0.9256199732, "q2": 2.766129754, "tx": -0.3182, "ty": 0.3182, "targetID": 12, "f2": 0.157771, "f1": -2.496416, "f3": -0.773837, "y": 0.089244042, "x": -0.44731358}], [{"q1": 0.6172861902, "distance": 0.1950502275, "q3": 0.01577082679, "q2": 2.555517384, "tx": 0.1768, "ty": 0.1768, "targetID": 13, "f2": -1.317458, "f1": -1.555025, "f3": -0.563225, "y": 0.2739481, "x": 0.0076644392}], [{"q1": 1.24598172, "distance": 0.3074667132, "q3": -1.255939673, "q2": 2.731760734, "tx": 0.0647, "ty": 0.2415, "targetID": 14, "f2": -0.688763, "f1": -2.826736, "f3": -0.739468, "y": 0.4544259, "x": -0.15710699}], [{"q1": 1.40752241, "distance": 0.08314163735, "q3": -0.2378311732, "q2": 3.130554554, "tx": -0.0647, "ty": 0.2415, "targetID": 15, "f2": -0.527222, "f1": -1.808628, "f3": -1.138262, "y": 0.17044819, "x": -0.10787606}], [{"q1": 1.69277902, "distance": 0.0766354748, "q3": -0.6244606732, "q2": 2.931000534, "tx": -0.1768, "ty": 0.1768, "targetID": 16, "f2": -0.241965, "f1": -2.195257, "f3": -0.938708, "y": 0.18091288, "x": -0.25332503}]], "block": 19}], [{"trials": [[{"q1": 0.2663765902, "distance": 0.2566211625, "q3": -0.8921934732, "q2": 2.254489974, "tx": 0.601, "ty": 0.601, "targetID": 1, "f2": -1.668368, "f1": -2.46299, "f3": -0.262197, "y": 0.48828816, "x": 0.37045616}], [{"q1": 0.4864074902, "distance": 0.2682367587, "q3": -1.197889273, "q2": 2.216539534, "tx": 0.22, "ty": 0.821, "targetID": 2, "f2": -1.448337, "f1": -2.768686, "f3": -0.224247, "y": 0.57407251, "x": 0.32477487}], [{"q1": 1.58005868, "distance": 0.5624764138, "q3": 2.075273277, "q2": 2.619605874, "tx": -0.22, "ty": 0.821, "targetID": 3, "f2": -0.354686, "f1": 0.504477, "f3": -0.627313, "y": 0.37388269, "x": 0.1212709}], [{"q1": 2.31519136, "distance": 0.3041335498, "q3": 2.927650227, "q2": 3.467773054, "tx": -0.601, "ty": 0.601, "targetID": 4, "f2": 0.380447, "f1": 1.356854, "f3": -1.47548, "y": 0.45296168, "x": -0.33532751}], [{"q1": 0.5751888902, "distance": 0.2482281014, "q3": -1.279243973, "q2": 2.519200574, "tx": 0.4596, "ty": 0.4596, "targetID": 5, "f2": -1.359556, "f1": -2.85004, "f3": -0.526908, "y": 0.53139856, "x": 0.22198233}], [{"q1": 0.3128092902, "distance": 0.3218817338, "q3": -1.301907373, "q2": 2.335480234, "tx": 0.1682, "ty": 0.6279, "targetID": 6, "f2": -1.621935, "f1": -2.872704, "f3": -0.343188, "y": 0.44700958, "x": 0.4344452}], [{"q1": 1.3696348, "distance": 0.545252686, "q3": 2.166379467, "q2": 2.873823554, "tx": -0.1682, "ty": 0.6279, "targetID": 7, "f2": -0.56511, "f1": 0.595583, "f3": -0.881531, "y": 0.32432387, "x": 0.28472607}], [{"q1": 0.8519631902, "distance": 0.4079339002, "q3": -0.1696334732, "q2": 2.311855454, "tx": -0.4596, "ty": 0.4596, "targetID": 8, "f2": -1.082781, "f1": -1.74043, "f3": -0.319563, "y": 0.4658096, "x": -0.051713364}], [{"q1": 0.5760684902, "distance": 0.3069611851, "q3": -1.226559473, "q2": 2.042935128, "tx": 0.3182, "ty": 0.3182, "targetID": 9, "f2": -1.358676, "f1": -2.797356, "f3": -0.050642, "y": 0.62176056, "x": 0.36376485}], [{"q1": 0.9412472302, "distance": 0.1806931087, "q3": -1.427143873, "q2": 2.540877564, "tx": 0.1165, "ty": 0.4347, "targetID": 10, "f2": -0.993497, "f1": -2.99794, "f3": -0.548585, "y": 0.59388452, "x": 0.030999777}], [{"q1": 0.9445773202, "distance": 0.05949514903, "q3": -0.5692377732, "q2": 2.418543944, "tx": -0.1165, "ty": 0.4347, "targetID": 11, "f2": -0.990167, "f1": -2.140034, "f3": -0.426251, "y": 0.48874578, "x": -0.091625788}], [{"q1": 1.20878526, "distance": 0.1804174768, "q3": 0.2422168268, "q2": 2.499408544, "tx": -0.3182, "ty": 0.3182, "targetID": 12, "f2": -0.725959, "f1": -1.32858, "f3": -0.507116, "y": 0.24388346, "x": -0.15379952}], [{"q1": 0.2591257902, "distance": 0.04643480123, "q3": 0.9131981568, "q2": 2.403652794, "tx": 0.1768, "ty": 0.1768, "targetID": 13, "f2": -1.675619, "f1": -0.657598, "f3": -0.41136, "y": 0.15409193, "x": 0.13629649}], [{"q1": 0.4702596902, "distance": 0.01190146034, "q3": 0.5090636268, "q2": 2.454986424, "tx": 0.0647, "ty": 0.2415, "targetID": 14, "f2": -1.464485, "f1": -1.061733, "f3": -0.462694, "y": 0.25276241, "x": 0.068547451}], [{"q1": 1.64804274, "distance": 0.1728378791, "q3": 1.791650287, "q2": 2.687904104, "tx": -0.0647, "ty": 0.2415, "targetID": 15, "f2": -0.286702, "f1": 0.220854, "f3": -0.695611, "y": 0.28336952, "x": 0.10298982}], [{"q1": 1.39401356, "distance": 0.1214651045, "q3": 0.7585689668, "q2": 2.590703224, "tx": -0.1768, "ty": 0.1768, "targetID": 16, "f2": -0.540731, "f1": -0.812227, "f3": -0.598411, "y": 0.15135107, "x": -0.058030797}]], "block": 20}], [{"trials": [[{"q1": 0.2950341902, "distance": 0.3560874764, "q3": -2.050724873, "q2": 3.028264254, "tx": 0.601, "ty": 0.601, "targetID": 1, "f2": -1.63971, "f1": -3.621521, "f3": -1.035972, "y": 0.32256718, "x": 0.37902375}], [{"q1": 0.6975224902, "distance": 0.2989561704, "q3": -2.066011873, "q2": 2.222948384, "tx": 0.22, "ty": 0.821, "targetID": 2, "f2": -1.237222, "f1": -3.636808, "f3": -0.230656, "y": 0.56388982, "x": 0.37254228}], [{"q1": 0.9913242202, "distance": 0.4260167886, "q3": -1.852917673, "q2": 2.281570504, "tx": -0.22, "ty": 0.821, "targetID": 3, "f2": -0.94342, "f1": -3.423714, "f3": -0.289278, "y": 0.64544905, "x": 0.16816513}], [{"q1": 2.26423473, "distance": 0.2954463513, "q3": 3.222834227, "q2": 2.802383734, "tx": -0.601, "ty": 0.601, "targetID": 4, "f2": 0.32949, "f1": 1.652038, "f3": -0.810091, "y": 0.41628936, "x": -0.37041265}], [{"q1": 0.3672153902, "distance": 0.1047115746, "q3": -1.865364573, "q2": 2.849884614, "tx": 0.4596, "ty": 0.4596, "targetID": 5, "f2": -1.567529, "f1": -3.436161, "f3": -0.857592, "y": 0.38282452, "x": 0.38839579}], [{"q1": 0.7618622902, "distance": 0.02611905114, "q3": -1.534127673, "q2": 2.396866954, "tx": 0.1682, "ty": 0.6279, "targetID": 6, "f2": -1.172882, "f1": -3.104924, "f3": -0.404574, "y": 0.60240541, "x": 0.17387721}], [{"q1": 0.6532259902, "distance": 0.4311693111, "q3": -1.839993073, "q2": 2.691045694, "tx": -0.1682, "ty": 0.6279, "targetID": 7, "f2": -1.281519, "f1": -3.410789, "f3": -0.698753, "y": 0.50512254, "x": 0.24511909}], [{"q1": 1.4562171, "distance": 0.1271799017, "q3": -0.6313093732, "q2": 2.062789993, "tx": -0.4596, "ty": 0.4596, "targetID": 8, "f2": -0.478527, "f1": -2.202106, "f3": -0.070497, "y": 0.50295254, "x": -0.34003711}], [{"q1": 0.3191050902, "distance": 0.2164923862, "q3": -0.3414157732, "q2": 2.757898784, "tx": 0.3182, "ty": 0.3182, "targetID": 9, "f2": -1.615639, "f1": -1.912212, "f3": -0.765606, "y": 0.28379295, "x": 0.10445925}], [{"q1": 1.01469767, "distance": 0.1049292552, "q3": -1.733775873, "q2": 3.001309354, "tx": 0.1165, "ty": 0.4347, "targetID": 10, "f2": -0.920047, "f1": -3.304572, "f3": -1.009017, "y": 0.46866125, "x": 0.017218672}], [{"q1": 0.9977330702, "distance": 0.03790353951, "q3": -0.8326414732, "q2": 2.582723574, "tx": -0.1165, "ty": 0.4347, "targetID": 11, "f2": -0.937011, "f1": -2.403438, "f3": -0.590431, "y": 0.4676839, "x": -0.097825401}], [{"q1": 1.57245603, "distance": 0.3897814341, "q3": 3.260784727, "q2": 3.182390754, "tx": -0.3182, "ty": 0.3182, "targetID": 12, "f2": -0.362288, "f1": 1.689988, "f3": -1.190098, "y": 0.54873005, "x": -0.003898453}], [{"q1": 0.7577781902, "distance": 0.1682302488, "q3": -0.2227011732, "q2": 3.016389054, "tx": 0.1768, "ty": 0.1768, "targetID": 13, "f2": -1.176966, "f1": -1.793497, "f3": -1.024096, "y": 0.17363167, "x": 0.0085995889}], [{"q1": 0.7065702902, "distance": 0.2673786924, "q3": -0.5593040732, "q2": 2.342894394, "tx": 0.0647, "ty": 0.2415, "targetID": 14, "f2": -1.228174, "f1": -2.1301, "f3": -0.350602, "y": 0.50326834, "x": 0.11918579}], [{"q1": 0.8671684902, "distance": 0.3664529569, "q3": -1.986994473, "q2": 2.765061614, "tx": -0.0647, "ty": 0.2415, "targetID": 15, "f2": -1.067576, "f1": -3.557791, "f3": -0.772769, "y": 0.54131676, "x": 0.14600757}], [{"q1": 0.9100197902, "distance": 0.1585846704, "q3": -0.5543402732, "q2": 3.091724454, "tx": -0.1768, "ty": 0.1768, "targetID": 16, "f2": -1.024725, "f1": -2.125137, "f3": -1.099432, "y": 0.19699134, "x": -0.019505984}]], "block": 21}], [{"trials": [[{"q1": 0.3456075902, "distance": 0.2731106791, "q3": -2.257919173, "q2": 2.454672264, "tx": 0.601, "ty": 0.601, "targetID": 1, "f2": -1.589137, "f1": -3.828715, "f3": -0.46238, "y": 0.33860372, "x": 0.52525282}], [{"q1": 0.9624844002, "distance": 0.2568100234, "q3": -2.006868273, "q2": 2.609804104, "tx": 0.22, "ty": 0.821, "targetID": 2, "f2": -0.97226, "f1": -3.577665, "f3": -0.617511, "y": 0.57631325, "x": 0.14202704}], [{"q1": 1.3218826, "distance": 0.5463676423, "q3": -0.6114293732, "q2": 2.677788174, "tx": -0.22, "ty": 0.821, "targetID": 3, "f2": -0.612862, "f1": -2.182226, "f3": -0.685496, "y": 0.27478531, "x": -0.20707278}], [{"q1": 1.81756308, "distance": 0.6227708694, "q3": 2.303541397, "q2": 2.730252764, "tx": -0.601, "ty": 0.601, "targetID": 4, "f2": -0.117181, "f1": 0.732745, "f3": -0.73796, "y": 0.46453476, "x": 0.0066354121}], [{"q1": 0.1928946902, "distance": 0.2499942554, "q3": -2.403180173, "q2": 2.393662534, "tx": 0.4596, "ty": 0.4596, "targetID": 5, "f2": -1.74185, "f1": -3.973977, "f3": -0.40137, "y": 0.24070769, "x": 0.58036127}], [{"q1": 0.8006923902, "distance": 0.1401980805, "q3": -2.198618473, "q2": 2.604714724, "tx": 0.1682, "ty": 0.6279, "targetID": 6, "f2": -1.134052, "f1": -3.769415, "f3": -0.612422, "y": 0.5379262, "x": 0.27571845}], [{"q1": 1.844078126, "distance": 0.3193047993, "q3": -1.937275673, "q2": 2.924654524, "tx": -0.1682, "ty": 0.6279, "targetID": 7, "f2": -0.090666, "f1": -3.508072, "f3": -0.932362, "y": 0.36378699, "x": -0.34764323}], [{"q1": 1.80084981, "distance": 0.09865936679, "q3": -1.799441473, "q2": 2.729498784, "tx": -0.4596, "ty": 0.4596, "targetID": 8, "f2": -0.133895, "f1": -3.370238, "f3": -0.737206, "y": 0.41932081, "x": -0.36953748}], [{"q1": 0.6637817902, "distance": 0.3186538849, "q3": -0.3158180732, "q2": 2.699465164, "tx": 0.3182, "ty": 0.3182, "targetID": 9, "f2": -1.270963, "f1": -1.886614, "f3": -0.707173, "y": 0.30229546, "x": -5.6726543e-05}], [{"q1": 1.04133837, "distance": 0.2007766843, "q3": -2.049543673, "q2": 2.432115624, "tx": 0.1165, "ty": 0.4347, "targetID": 10, "f2": -0.893406, "f1": -3.62034, "f3": -0.439823, "y": 0.58127565, "x": 0.25371099}], [{"q1": 1.28902154, "distance": 0.1641823126, "q3": -0.3733531732, "q2": 2.065805922, "tx": -0.1165, "ty": 0.4347, "targetID": 11, "f2": -0.645723, "f1": -1.944149, "f3": -0.073513, "y": 0.43826608, "x": -0.28064358}], [{"q1": 1.13759677, "distance": 0.2929042879, "q3": -0.04621907321, "q2": 2.877279304, "tx": -0.3182, "ty": 0.3182, "targetID": 12, "f2": -0.797148, "f1": -1.617015, "f3": -0.884987, "y": 0.16486195, "x": -0.068639658}], [{"q1": 0.7707215902, "distance": 0.2887090638, "q3": -0.1965757732, "q2": 2.493502344, "tx": 0.1768, "ty": 0.1768, "targetID": 13, "f2": -1.164023, "f1": -1.767372, "f3": -0.50121, "y": 0.39987188, "x": -0.0064808225}], [{"q1": 1.08701713, "distance": 0.1372607694, "q3": 0.2659672268, "q2": 2.763239494, "tx": 0.0647, "ty": 0.2415, "targetID": 14, "f2": -0.847727, "f1": -1.304829, "f3": -0.770947, "y": 0.1607634, "x": -0.046305046}], [{"q1": 1.26062154, "distance": 0.103864759, "q3": -0.1167038732, "q2": 2.665473124, "tx": -0.0647, "ty": 0.2415, "targetID": 15, "f2": -0.674123, "f1": -1.6875, "f3": -0.67318, "y": 0.24222049, "x": -0.16856226}], [{"q1": 1.06810474, "distance": 0.1207213305, "q3": 0.2023185268, "q2": 2.725603214, "tx": -0.1768, "ty": 0.1768, "targetID": 16, "f2": -0.86664, "f1": -1.368478, "f3": -0.733311, "y": 0.17713849, "x": -0.056079144}]], "block": 22}], [{"trials": [[{"q1": 0.4193658902, "distance": 0.221353857, "q3": -2.217147573, "q2": 2.281193514, "tx": 0.601, "ty": 0.601, "targetID": 1, "f2": -1.515379, "f1": -3.787944, "f3": -0.288901, "y": 0.39369111, "x": 0.52340777}], [{"q1": 1.07784368, "distance": 0.05806072013, "q3": -1.589595573, "q2": 1.368246694, "tx": 0.22, "ty": 0.821, "targetID": 2, "f2": -0.856901, "f1": -3.160392, "f3": 0.624046, "y": 0.79144915, "x": 0.26997794}], [{"q1": 1.28135605, "distance": 0.4640907353, "q3": -1.717181973, "q2": 1.144376794, "tx": -0.22, "ty": 0.821, "targetID": 3, "f2": -0.653388, "f1": -3.287978, "f3": 0.847916, "y": 0.80071309, "x": 0.24364712}], [{"q1": 3.85708499, "distance": 0.8971752505, "q3": 3.212529827, "q2": 2.349805894, "tx": -0.601, "ty": 0.601, "targetID": 4, "f2": 1.922341, "f1": 1.641733, "f3": -0.357513, "y": -0.2870402, "x": -0.47329709}], [{"q1": 0.5276879902, "distance": 0.1843103522, "q3": -0.9488803732, "q2": 2.081136894, "tx": 0.4596, "ty": 0.4596, "targetID": 5, "f2": -1.407056, "f1": -2.519677, "f3": -0.088844, "y": 0.61893469, "x": 0.3669568}], [{"q1": 1.22223128, "distance": 0.5527222091, "q3": -0.2834910732, "q2": 2.766381084, "tx": 0.1682, "ty": 0.6279, "targetID": 6, "f2": -0.712513, "f1": -1.854287, "f3": -0.774088, "y": 0.22597748, "x": -0.21122078}], [{"q1": 0.9548817402, "distance": 0.1580477535, "q3": -0.7660584732, "q2": 2.510027124, "tx": -0.1682, "ty": 0.6279, "targetID": 7, "f2": -0.979863, "f1": -2.336855, "f3": -0.517734, "y": 0.49058092, "x": -0.089953194}], [{"q1": 2.59372497, "distance": 0.1294055535, "q3": 3.123999727, "q2": 3.787474054, "tx": -0.4596, "ty": 0.4596, "targetID": 8, "f2": 0.65898, "f1": 1.553203, "f3": -1.795181, "y": 0.33032023, "x": -0.45389576}], [{"q1": -0.2781934098, "distance": 0.1681620945, "q3": -0.2957683732, "q2": 2.749542144, "tx": 0.3182, "ty": 0.3182, "targetID": 9, "f2": -2.212938, "f1": -1.866565, "f3": -0.757249, "y": 0.17606842, "x": 0.22832729}], [{"q1": 0.7675171902, "distance": 0.3134926004, "q3": 0.3623513268, "q2": 2.812122674, "tx": 0.1165, "ty": 0.4347, "targetID": 10, "f2": -1.167227, "f1": -1.208445, "f3": -0.81983, "y": 0.13209833, "x": 0.034586388}], [{"q1": 1.17636402, "distance": 0.1358763546, "q3": -0.01256637321, "q2": 2.463343054, "tx": -0.1165, "ty": 0.4347, "targetID": 11, "f2": -0.75838, "f1": -1.583363, "f3": -0.47105, "y": 0.31249626, "x": -0.17590227}], [{"q1": 1.69303035, "distance": 0.4386819585, "q3": 2.137665307, "q2": 2.764496124, "tx": -0.3182, "ty": 0.3182, "targetID": 12, "f2": -0.241714, "f1": 0.566869, "f3": -0.772203, "y": 0.38400921, "x": 0.11551766}], [{"q1": 1.01551448, "distance": 0.1317936404, "q3": 0.5940123368, "q2": 2.908946554, "tx": 0.1768, "ty": 0.1768, "targetID": 13, "f2": -0.91923, "f1": -0.976784, "f3": -0.916654, "y": 0.090033067, "x": 0.077597868}], [{"q1": 0.8517117902, "distance": 0.1048853202, "q3": -0.1828155732, "q2": 2.801629754, "tx": 0.0647, "ty": 0.2415, "targetID": 14, "f2": -1.083033, "f1": -1.753612, "f3": -0.809337, "y": 0.23601188, "x": -0.040041639}], [{"q1": 1.949384312, "distance": 0.1605589769, "q3": 1.357419357, "q2": 2.228414754, "tx": -0.0647, "ty": 0.2415, "targetID": 15, "f2": 0.01464, "f1": -0.213377, "f3": -0.236122, "y": 0.14858207, "x": -0.19564061}], [{"q1": 1.847282551, "distance": 0.02274395416, "q3": 1.140837957, "q2": 2.255683784, "tx": -0.1768, "ty": 0.1768, "targetID": 16, "f2": -0.087462, "f1": -0.429958, "f3": -0.263391, "y": 0.15445939, "x": -0.17253566}]], "block": 23}], [{"trials": [[{"q1": 0.2860994902, "distance": 0.2752004815, "q3": -1.767541673, "q2": 1.529913044, "tx": 0.601, "ty": 0.601, "targetID": 1, "f2": -1.648645, "f1": -3.338338, "f3": 0.46238, "y": 0.35072665, "x": 0.71544892}], [{"q1": 0.9604737802, "distance": 0.4037678776, "q3": 3.126638627, "q2": 4.382146154, "tx": 0.22, "ty": 0.821, "targetID": 2, "f2": -0.974271, "f1": 1.555842, "f3": -2.389854, "y": 0.43458526, "x": 0.33709888}], [{"q1": 2.22879756, "distance": 0.5759363501, "q3": 3.889982827, "q2": 3.688118054, "tx": -0.22, "ty": 0.821, "targetID": 3, "f2": 0.294053, "f1": 2.319186, "f3": -1.695825, "y": 0.25595689, "x": -0.33148526}], [{"q1": 2.70581699, "distance": 0.4906911343, "q3": 3.923597927, "q2": 4.453573454, "tx": -0.601, "ty": 0.601, "targetID": 4, "f2": 0.771073, "f1": 2.352802, "f3": -2.461281, "y": 0.19983445, "x": -0.31843321}], [{"q1": 0.1347563902, "distance": 0.2414533381, "q3": -0.4516667732, "q2": 1.366487394, "tx": 0.4596, "ty": 0.4596, "targetID": 5, "f2": -1.799988, "f1": -2.022463, "f3": 0.625805, "y": 0.47825222, "x": 0.70033182}], [{"q1": 0.5723613902, "distance": 0.0634354816, "q3": 0.2841256268, "q2": 1.800027184, "tx": 0.1682, "ty": 0.6279, "targetID": 6, "f2": -1.362383, "f1": -1.286671, "f3": 0.192265, "y": 0.58090957, "x": 0.21081408}], [{"q1": 2.77801079, "distance": 0.5359534514, "q3": 3.072728927, "q2": 3.561204054, "tx": -0.1682, "ty": 0.6279, "targetID": 7, "f2": 0.843266, "f1": 1.501933, "f3": -1.568911, "y": 0.21659637, "x": -0.51182105}], [{"q1": 2.32247986, "distance": 0.4759981821, "q3": 1.178097247, "q2": 2.663462504, "tx": -0.4596, "ty": 0.4596, "targetID": 8, "f2": 0.387735, "f1": -0.392699, "f3": -0.67117, "y": 0.13577976, "x": -0.11072363}], [{"q1": 0.7718525902, "distance": 0.3488600715, "q3": -0.6563854732, "q2": 2.771281964, "tx": 0.3182, "ty": 0.3182, "targetID": 9, "f2": -1.162892, "f1": -2.227182, "f3": -0.778989, "y": 0.32887064, "x": -0.030496841}], [{"q1": 0.8401507902, "distance": 0.2052169285, "q3": -0.1955515732, "q2": 2.556020044, "tx": 0.1165, "ty": 0.4347, "targetID": 10, "f2": -1.094594, "f1": -1.766348, "f3": -0.563727, "y": 0.34478309, "x": -0.067969339}], [{"q1": 1.850612639, "distance": 0.2324809516, "q3": 1.872829047, "q2": 3.181888154, "tx": -0.1165, "ty": 0.4347, "targetID": 11, "f2": -0.084132, "f1": 0.302033, "f3": -1.189596, "y": 0.43721569, "x": 0.11596734}], [{"q1": 1.940022366, "distance": 0.2883746058, "q3": 1.602966236, "q2": 2.504874914, "tx": -0.3182, "ty": 0.3182, "targetID": 12, "f2": 0.005278, "f1": 0.03217, "f3": -0.512582, "y": 0.24855266, "x": -0.038362259}], [{"q1": 2.031128553, "distance": 0.2002457915, "q3": 1.349188377, "q2": 2.743510294, "tx": 0.1768, "ty": 0.1768, "targetID": 13, "f2": 0.096384, "f1": -0.221608, "f3": -0.751218, "y": 0.19643885, "x": -0.022480437}], [{"q1": 0.5616799902, "distance": 0.02440778158, "q3": -0.5835005732, "q2": 2.960091684, "tx": 0.0647, "ty": 0.2415, "targetID": 14, "f2": -1.373064, "f1": -2.154297, "f3": -0.967799, "y": 0.24591754, "x": 0.04069531}], [{"q1": 1.50974984, "distance": 0.354874145, "q3": 2.815809527, "q2": 3.299697854, "tx": -0.0647, "ty": 0.2415, "targetID": 15, "f2": -0.424995, "f1": 1.245013, "f3": -1.307405, "y": 0.53906915, "x": 0.12866044}], [{"q1": 2.33806215, "distance": 0.1610523797, "q3": 1.618862695, "q2": 2.837632404, "tx": -0.1768, "ty": 0.1768, "targetID": 16, "f2": 0.403318, "f1": 0.048066, "f3": -0.84534, "y": 0.29542457, "x": -0.06786846}]], "block": 24}]]}]], "condition": "H2"}]], "type": "human", "subjectID": "P_18"}}
