# Supplementary material for: Goal-related feedback guides motor exploration and redundancy resolution in human motor skill acquisition
Source: PLoS Comput Biol. 2019 Mar 5;15(3):e1006676. doi: 10.1371/journal.pcbi.1006676 (PMC6420027; doi:10.1371/journal.pcbi.1006676)
Supplement: S1 Dataset — The 220 .json files contain the data (20 for the participants, 200 for simulation runs), the text file legend_json.txt explains the data format. (ZIP) [file pcbi.1006676.s001.zip › S_H1_042.json]

{"data": {"data": [{"phases": [{"phase": "test", "blocks": [[{"trials": [[{"q1": 1.751278517, "distance": 0.3957368774, "q3": 3.295634905, "q2": 1.849956144, "tx": 0.175, "ty": 0.3031, "targetID": 9, "y": 0.5708241028, "x": -0.1164300619}], [{"q1": 2.191361875, "distance": 0.2137587225, "q3": 3.183354177, "q2": 1.876302564, "tx": -0.175, "ty": 0.3031, "targetID": 7, "y": 0.4529409093, "x": -0.32744833}], [{"q1": 1.619437939, "distance": 0.05204499265, "q3": 3.311813611, "q2": 1.723205697, "tx": 0.0, "ty": 0.55, "targetID": 5, "y": 0.5860473703, "x": -0.03754022316}], [{"q1": 1.480813728, "distance": 0.3449103002, "q3": 3.390417193, "q2": 1.825996353, "tx": 0.375, "ty": 0.6495, "targetID": 3, "y": 0.6012902655, "x": 0.03347556938}], [{"q1": 2.095994187, "distance": 0.173287377, "q3": 3.271784949, "q2": 1.891148221, "tx": -0.375, "ty": 0.6495, "targetID": 1, "y": 0.4938246069, "x": -0.2988837271}], [{"q1": 1.927110633, "distance": 0.421284366, "q3": 3.179635352, "q2": 1.758067117, "tx": 0.0, "ty": 0.15, "targetID": 8, "y": 0.5226937202, "x": -0.1964176874}], [{"q1": 1.403524831, "distance": 0.3515539624, "q3": 3.438531981, "q2": 1.725512343, "tx": 0.0, "ty": 0.95, "targetID": 2, "y": 0.6082757731, "x": 0.08255144586}], [{"q1": 2.404007427, "distance": 0.1141475556, "q3": 3.187978454, "q2": 2.020118351, "tx": -0.4763, "ty": 0.275, "targetID": 4, "y": 0.3726104511, "x": -0.4171234483}], [{"q1": 1.70627617, "distance": 0.6476249354, "q3": 3.320674566, "q2": 1.899284467, "tx": 0.4763, "ty": 0.275, "targetID": 6, "y": 0.5791913891, "x": -0.09543915009}]], "block": 1}], [{"trials": [[{"q1": 1.705935479, "distance": 0.3802738371, "q3": 3.295904462, "q2": 1.836133646, "tx": 0.175, "ty": 0.3031, "targetID": 9, "y": 0.575789319, "x": -0.09004476319}], [{"q1": 2.199752875, "distance": 0.2010378973, "q3": 3.122699822, "q2": 1.843371013, "tx": -0.175, "ty": 0.3031, "targetID": 7, "y": 0.4420843696, "x": -0.3202569488}], [{"q1": 1.571022135, "distance": 0.03759199206, "q3": 3.308698676, "q2": 1.786955851, "tx": 0.0, "ty": 0.55, "targetID": 5, "y": 0.58587845, "x": -0.01122028051}], [{"q1": 1.487920373, "distance": 0.3490553972, "q3": 3.393189603, "q2": 1.821826519, "tx": 0.375, "ty": 0.6495, "targetID": 3, "y": 0.602150592, "x": 0.02917099043}], [{"q1": 2.090783186, "distance": 0.1726003123, "q3": 3.273919942, "q2": 1.88871757, "tx": -0.375, "ty": 0.6495, "targetID": 1, "y": 0.4957031838, "x": -0.2966583946}], [{"q1": 1.877043401, "distance": 0.4060428883, "q3": 3.126212685, "q2": 1.794431343, "tx": 0.0, "ty": 0.15, "targetID": 8, "y": 0.5214101715, "x": -0.1640893403}], [{"q1": 1.376633838, "distance": 0.3481394915, "q3": 3.480532036, "q2": 1.782515388, "tx": 0.0, "ty": 0.95, "targetID": 2, "y": 0.6142386049, "x": 0.09200755991}], [{"q1": 2.457536984, "distance": 0.08724661106, "q3": 3.153469358, "q2": 2.003870463, "tx": -0.4763, "ty": 0.275, "targetID": 4, "y": 0.3482160634, "x": -0.4288512992}], [{"q1": 1.755348633, "distance": 0.6707480158, "q3": 3.322344377, "q2": 1.903501621, "tx": 0.4763, "ty": 0.275, "targetID": 6, "y": 0.5740041631, "x": -0.1241160317}]], "block": 2}], [{"trials": [[{"q1": 1.692062419, "distance": 0.3752808363, "q3": 3.294582479, "q2": 1.83186223, "tx": 0.175, "ty": 0.3031, "targetID": 9, "y": 0.5767933224, "x": -0.08176384359}], [{"q1": 2.19570956, "distance": 0.181873556, "q3": 3.039232443, "q2": 1.826231754, "tx": -0.175, "ty": 0.3031, "targetID": 7, "y": 0.4305072059, "x": -0.304789808}], [{"q1": 1.566462519, "distance": 0.02972656333, "q3": 3.276376895, "q2": 1.788397849, "tx": 0.0, "ty": 0.55, "targetID": 5, "y": 0.57911265, "x": -0.006010172688}], [{"q1": 1.49406942, "distance": 0.3528447516, "q3": 3.392917316, "q2": 1.824706426, "tx": 0.375, "ty": 0.6495, "targetID": 3, "y": 0.6022145679, "x": 0.02533801086}], [{"q1": 2.087328668, "distance": 0.17084867, "q3": 3.282325527, "q2": 1.891548011, "tx": -0.375, "ty": 0.6495, "targetID": 1, "y": 0.4977221302, "x": -0.2965605567}], [{"q1": 1.875968571, "distance": 0.3783794489, "q3": 3.00341589, "q2": 1.789255779, "tx": 0.0, "ty": 0.15, "targetID": 8, "y": 0.4966766173, "x": -0.1516124346}], [{"q1": 1.365494348, "distance": 0.3355807114, "q3": 3.549518697, "q2": 1.782653215, "tx": 0.0, "ty": 0.95, "targetID": 2, "y": 0.6275857126, "x": 0.09307760801}], [{"q1": 2.464109887, "distance": 0.08476646958, "q3": 3.138771107, "q2": 2.002427329, "tx": -0.4763, "ty": 0.275, "targetID": 4, "y": 0.3446031564, "x": -0.4279186505}], [{"q1": 1.782109885, "distance": 0.6818996345, "q3": 3.31607651, "q2": 1.916563829, "tx": 0.4763, "ty": 0.275, "targetID": 6, "y": 0.5691138587, "x": -0.1389106547}]], "block": 3}], [{"trials": [[{"q1": 1.669923182, "distance": 0.3678268079, "q3": 3.294362614, "q2": 1.829652283, "tx": 0.175, "ty": 0.3031, "targetID": 9, "y": 0.5784509262, "x": -0.0688819962}], [{"q1": 2.189187072, "distance": 0.1286364094, "q3": 2.803490237, "q2": 1.869583265, "tx": -0.175, "ty": 0.3031, "targetID": 7, "y": 0.392653191, "x": -0.2673447443}], [{"q1": 1.558541725, "distance": 0.008692418946, "q3": 3.173583963, "q2": 1.786242604, "tx": 0.0, "ty": 0.55, "targetID": 5, "y": 0.5569842304, "x": 0.005174811335}], [{"q1": 1.484366681, "distance": 0.3467362897, "q3": 3.392828253, "q2": 1.818387977, "tx": 0.375, "ty": 0.6495, "targetID": 3, "y": 0.602023913, "x": 0.03152936698}], [{"q1": 2.098059257, "distance": 0.1477367394, "q3": 3.423831625, "q2": 1.919180287, "tx": -0.375, "ty": 0.6495, "targetID": 1, "y": 0.5086028655, "x": -0.330568686}], [{"q1": 1.850364735, "distance": 0.2649898765, "q3": 2.43912617, "q2": 1.710134434, "tx": 0.0, "ty": 0.15, "targetID": 8, "y": 0.3741752219, "x": -0.1412979283}], [{"q1": 1.382412988, "distance": 0.249916598, "q3": 4.046373916, "q2": 1.926977705, "tx": 0.0, "ty": 0.95, "targetID": 2, "y": 0.7003400058, "x": -0.01132224511}], [{"q1": 2.469927593, "distance": 0.08260449065, "q3": 3.126415688, "q2": 2.007953425, "tx": -0.4763, "ty": 0.275, "targetID": 4, "y": 0.3414409748, "x": -0.4272174294}], [{"q1": 1.812127296, "distance": 0.6855821422, "q3": 3.269985187, "q2": 1.893276606, "tx": 0.4763, "ty": 0.275, "targetID": 6, "y": 0.5574217756, "x": -0.1484085835}]], "block": 4}], [{"trials": [[{"q1": 1.652448837, "distance": 0.3601706098, "q3": 3.286327444, "q2": 1.817940182, "tx": 0.175, "ty": 0.3031, "targetID": 9, "y": 0.5781212709, "x": -0.05756433241}], [{"q1": 2.113219496, "distance": 0.07193187702, "q3": 2.542926044, "q2": 1.750026816, "tx": -0.175, "ty": 0.3031, "targetID": 7, "y": 0.3500144827, "x": -0.2295272982}], [{"q1": 1.556873665, "distance": 0.01122745725, "q3": 3.185536108, "q2": 1.757417726, "tx": 0.0, "ty": 0.55, "targetID": 5, "y": 0.5596464354, "x": 0.0057447437}], [{"q1": 1.464914965, "distance": 0.3359273202, "q3": 3.40126674, "q2": 1.821796855, "tx": 0.375, "ty": 0.6495, "targetID": 3, "y": 0.6029940286, "x": 0.04230741057}], [{"q1": 2.110482309, "distance": 0.1405450357, "q3": 3.525736845, "q2": 1.952076289, "tx": -0.375, "ty": 0.6495, "targetID": 1, "y": 0.5097919241, "x": -0.3596846295}], [{"q1": 2.016208255, "distance": 0.2664460999, "q3": 2.135451441, "q2": 1.64714513, "tx": 0.0, "ty": 0.15, "targetID": 8, "y": 0.2794230979, "x": -0.2329016657}], [{"q1": 1.412832441, "distance": 0.2579585796, "q3": 4.217332137, "q2": 1.988024889, "tx": 0.0, "ty": 0.95, "targetID": 2, "y": 0.7042432301, "x": -0.07839795178}], [{"q1": 2.477210626, "distance": 0.08218903008, "q3": 3.084529666, "q2": 1.979823505, "tx": -0.4763, "ty": 0.275, "targetID": 4, "y": 0.33551938, "x": -0.4206902768}], [{"q1": 1.805244187, "distance": 0.6822630253, "q3": 3.268061682, "q2": 1.903821044, "tx": 0.4763, "ty": 0.275, "targetID": 6, "y": 0.5579191954, "x": -0.1445377924}]], "block": 5}], [{"trials": [[{"q1": 1.650537844, "distance": 0.3558859414, "q3": 3.269807547, "q2": 1.81312154, "tx": 0.175, "ty": 0.3031, "targetID": 9, "y": 0.574957847, "x": -0.05466957646}], [{"q1": 2.060546769, "distance": 0.05670216671, "q3": 2.453716911, "q2": 1.690111745, "tx": -0.175, "ty": 0.3031, "targetID": 7, "y": 0.3389109327, "x": -0.2189626297}], [{"q1": 1.560154602, "distance": 0.01397964961, "q3": 3.202710745, "q2": 1.719614599, "tx": 0.0, "ty": 0.55, "targetID": 5, "y": 0.5635230171, "x": 0.003543813276}], [{"q1": 1.447089029, "distance": 0.3263771437, "q3": 3.414995188, "q2": 1.82493261, "tx": 0.375, "ty": 0.6495, "targetID": 3, "y": 0.6049460376, "x": 0.05167820308}], [{"q1": 2.037067387, "distance": 0.1070011205, "q3": 3.809609263, "q2": 1.98312169, "tx": -0.375, "ty": 0.6495, "targetID": 1, "y": 0.5430073273, "x": -0.3854187551}], [{"q1": 1.955585516, "distance": 0.2654051987, "q3": 2.054047908, "q2": 1.618620224, "tx": 0.0, "ty": 0.15, "targetID": 8, "y": 0.278404005, "x": -0.2322764107}], [{"q1": 1.383765823, "distance": 0.2734829411, "q3": 4.509328237, "q2": 2.014350477, "tx": 0.0, "ty": 0.95, "targetID": 2, "y": 0.7080000304, "x": -0.1273928325}], [{"q1": 2.489394059, "distance": 0.07432648382, "q3": 3.096492802, "q2": 1.959933291, "tx": -0.4763, "ty": 0.275, "targetID": 4, "y": 0.3309556158, "x": -0.4273776609}], [{"q1": 1.798626953, "distance": 0.6692829072, "q3": 3.217231772, "q2": 1.917576075, "tx": 0.4763, "ty": 0.275, "targetID": 6, "y": 0.5497096453, "x": -0.1340066611}]], "block": 6}], [{"trials": [[{"q1": 1.683882474, "distance": 0.3411204106, "q3": 3.148155226, "q2": 1.826258075, "tx": 0.175, "ty": 0.3031, "targetID": 9, "y": 0.5478625886, "x": -0.06260136737}], [{"q1": 1.995446882, "distance": 0.04146354139, "q3": 2.343055084, "q2": 1.64738187, "tx": -0.175, "ty": 0.3031, "targetID": 7, "y": 0.3271240251, "x": -0.2087945481}], [{"q1": 1.570802535, "distance": 0.01343049199, "q3": 3.201288962, "q2": 1.782380807, "tx": 0.0, "ty": 0.55, "targetID": 5, "y": 0.5630401468, "x": -0.003214449784}], [{"q1": 1.361878509, "distance": 0.2808087129, "q3": 3.549291684, "q2": 1.785834792, "tx": 0.375, "ty": 0.6495, "targetID": 3, "y": 0.627138268, "x": 0.09508307272}], [{"q1": 1.968598922, "distance": 0.09230300709, "q3": 4.025479405, "q2": 2.022470711, "tx": -0.375, "ty": 0.6495, "targetID": 1, "y": 0.5601259362, "x": -0.3980677662}], [{"q1": 1.900125552, "distance": 0.2702491428, "q3": 1.978844654, "q2": 1.582507108, "tx": 0.0, "ty": 0.15, "targetID": 8, "y": 0.2804178106, "x": -0.2366976846}], [{"q1": 1.332113468, "distance": 0.2961073279, "q3": 4.801824694, "q2": 2.029508761, "tx": 0.0, "ty": 0.95, "targetID": 2, "y": 0.6996111859, "x": -0.1580664145}], [{"q1": 2.479221814, "distance": 0.0767626005, "q3": 3.134914633, "q2": 1.978595965, "tx": -0.4763, "ty": 0.275, "targetID": 4, "y": 0.3378601982, "x": -0.4322421708}], [{"q1": 1.795498503, "distance": 0.6390371885, "q3": 3.062686348, "q2": 1.917878365, "tx": 0.4763, "ty": 0.275, "targetID": 6, "y": 0.5208800055, "x": -0.113540276}]], "block": 7}], [{"trials": [[{"q1": 1.678050636, "distance": 0.3308780348, "q3": 3.107599062, "q2": 1.810153118, "tx": 0.175, "ty": 0.3031, "targetID": 9, "y": 0.5396031057, "x": -0.05640128535}], [{"q1": 1.898693168, "distance": 0.0340446482, "q3": 2.181483587, "q2": 1.579251299, "tx": -0.175, "ty": 0.3031, "targetID": 7, "y": 0.3150167, "x": -0.206890913}], [{"q1": 1.554161576, "distance": 0.009073843861, "q3": 3.143785522, "q2": 1.757659771, "tx": 0.0, "ty": 0.55, "targetID": 5, "y": 0.550410077, "x": 0.009064572755}], [{"q1": 1.343927857, "distance": 0.2741590513, "q3": 3.591033847, "q2": 1.798335267, "tx": 0.375, "ty": 0.6495, "targetID": 3, "y": 0.6336455579, "x": 0.1012997588}], [{"q1": 1.947160789, "distance": 0.1124521097, "q3": 4.23725567, "q2": 2.039203237, "tx": -0.375, "ty": 0.6495, "targetID": 1, "y": 0.55304758, "x": -0.4328135594}], [{"q1": 1.845560776, "distance": 0.2715852494, "q3": 1.940586105, "q2": 1.560300317, "tx": 0.0, "ty": 0.15, "targetID": 8, "y": 0.2893315631, "x": -0.2331207053}], [{"q1": 1.397770636, "distance": 0.3936734977, "q3": 4.998645424, "q2": 2.092463343, "tx": 0.0, "ty": 0.95, "targetID": 2, "y": 0.6460776068, "x": -0.2502199068}], [{"q1": 2.469001532, "distance": 0.08022111063, "q3": 3.164994167, "q2": 1.981405096, "tx": -0.4763, "ty": 0.275, "targetID": 4, "y": 0.3439622554, "x": -0.4353166629}], [{"q1": 1.779054362, "distance": 0.6349367862, "q3": 3.080057777, "q2": 1.909237166, "tx": 0.4763, "ty": 0.275, "targetID": 6, "y": 0.5260746602, "x": -0.1068862803}]], "block": 8}], [{"trials": [[{"q1": 1.329705891, "distance": 0.1766696227, "q3": 2.321645849, "q2": 1.567742896, "tx": 0.175, "ty": 0.3031, "targetID": 9, "y": 0.391752986, "x": 0.02218375854}], [{"q1": 1.855736349, "distance": 0.0324182968, "q3": 2.110885168, "q2": 1.5666966, "tx": -0.175, "ty": 0.3031, "targetID": 7, "y": 0.3121146254, "x": -0.2061397254}], [{"q1": 1.59334961, "distance": 0.01257442336, "q3": 3.144243115, "q2": 1.824974737, "tx": 0.0, "ty": 0.55, "targetID": 5, "y": 0.5504335751, "x": -0.01256694615}], [{"q1": 1.30426465, "distance": 0.2461700589, "q3": 3.587039948, "q2": 1.767743355, "tx": 0.375, "ty": 0.6495, "targetID": 3, "y": 0.6288154243, "x": 0.1297004969}], [{"q1": 1.988898673, "distance": 0.1879448119, "q3": 4.395028856, "q2": 2.111542952, "tx": -0.375, "ty": 0.6495, "targetID": 1, "y": 0.4987254372, "x": -0.4872064327}], [{"q1": 0.3415481631, "distance": 0.9467700158, "q3": -0.1735539877, "q2": 0.2286966583, "tx": 0.0, "ty": 0.15, "targetID": 8, "y": 0.3926168708, "x": 0.9151560069}], [{"q1": 1.427539217, "distance": 0.366166227, "q3": 4.871090447, "q2": 2.036316623, "tx": 0.0, "ty": 0.95, "targetID": 2, "y": 0.6725788064, "x": -0.238987839}], [{"q1": 2.457971454, "distance": 0.08366950657, "q3": 3.205841776, "q2": 1.996264916, "tx": -0.4763, "ty": 0.275, "targetID": 4, "y": 0.350621718, "x": -0.440495781}], [{"q1": 1.767488339, "distance": 0.6480340145, "q3": 3.179729137, "q2": 1.915026607, "tx": 0.4763, "ty": 0.275, "targetID": 6, "y": 0.5466647774, "x": -0.1120420201}]], "block": 9}], [{"trials": [[{"q1": 1.329758692, "distance": 0.1603318545, "q3": 2.441260881, "q2": 1.604803262, "tx": 0.175, "ty": 0.3031, "targetID": 9, "y": 0.4030762979, "x": 0.04965629883}], [{"q1": 1.872848403, "distance": 0.02756898293, "q3": 2.141455585, "q2": 1.595185979, "tx": -0.175, "ty": 0.3031, "targetID": 7, "y": 0.3125760156, "x": -0.2008892632}], [{"q1": 1.548992033, "distance": 0.02906445988, "q3": 3.03398372, "q2": 1.835437615, "tx": 0.0, "ty": 0.55, "targetID": 5, "y": 0.5261000257, "x": 0.01653886498}], [{"q1": 1.257094947, "distance": 0.2174407786, "q3": 3.334240027, "q2": 1.685785737, "tx": 0.375, "ty": 0.6495, "targetID": 3, "y": 0.5662108576, "x": 0.1741433075}], [{"q1": 1.972306165, "distance": 0.202486695, "q3": 4.462873897, "q2": 2.164147985, "tx": -0.375, "ty": 0.6495, "targetID": 1, "y": 0.48289772, "x": -0.4900849337}], [{"q1": 0.377751743, "distance": 0.932807755, "q3": -0.09329474618, "q2": 0.2789183936, "tx": 0.0, "ty": 0.15, "targetID": 8, "y": 0.4603757331, "x": 0.8796574402}], [{"q1": 1.319886702, "distance": 0.2181032494, "q3": 4.430035451, "q2": 1.897714875, "tx": 0.0, "ty": 0.95, "targetID": 2, "y": 0.7359192277, "x": -0.0416947275}], [{"q1": 2.437779375, "distance": 0.0919255586, "q3": 3.256099672, "q2": 2.0088849, "tx": -0.4763, "ty": 0.275, "targetID": 4, "y": 0.3612505893, "x": -0.4445015068}], [{"q1": 1.68974662, "distance": 0.6820972156, "q3": 3.510187787, "q2": 1.965403203, "tx": 0.4763, "ty": 0.275, "targetID": 6, "y": 0.6093002646, "x": -0.1182586133}]], "block": 10}]]}], "condition": "H1"}], "type": "simulation", "subjectID": "S_H1_42"}}
