# Supplementary material for: Goal-related feedback guides motor exploration and redundancy resolution in human motor skill acquisition
Source: PLoS Comput Biol. 2019 Mar 5;15(3):e1006676. doi: 10.1371/journal.pcbi.1006676 (PMC6420027; doi:10.1371/journal.pcbi.1006676)
Supplement: S1 Dataset — The 220 .json files contain the data (20 for the participants, 200 for simulation runs), the text file legend_json.txt explains the data format. (ZIP) [file pcbi.1006676.s001.zip › S_H1_054.json]

{"data": {"data": [{"phases": [{"phase": "test", "blocks": [[{"trials": [[{"q1": 1.456162773, "distance": 0.3239435945, "q3": 3.391883419, "q2": 2.05588897, "tx": 0.175, "ty": 0.3031, "targetID": 9, "y": 0.5958006427, "x": 0.03619875292}], [{"q1": 2.173210776, "distance": 0.2099103522, "q3": 3.173690059, "q2": 1.977070716, "tx": -0.175, "ty": 0.3031, "targetID": 7, "y": 0.4569337982, "x": -0.3178198813}], [{"q1": 1.570447958, "distance": 0.05156241994, "q3": 3.37173757, "q2": 2.04355565, "tx": 0.0, "ty": 0.55, "targetID": 5, "y": 0.5930055489, "x": -0.02844654482}], [{"q1": 1.007672182, "distance": 0.1346710903, "q3": 3.540174826, "q2": 2.078693538, "tx": 0.375, "ty": 0.6495, "targetID": 3, "y": 0.5532409411, "x": 0.2808166886}], [{"q1": 2.012385545, "distance": 0.1615315743, "q3": 3.350587342, "q2": 2.003541416, "tx": -0.375, "ty": 0.6495, "targetID": 1, "y": 0.5234316873, "x": -0.2740087626}], [{"q1": 2.007719643, "distance": 0.4260723563, "q3": 3.17472441, "q2": 1.998117681, "tx": 0.0, "ty": 0.15, "targetID": 8, "y": 0.5030766831, "x": -0.2384837702}], [{"q1": 1.399855929, "distance": 0.3373349946, "q3": 3.52334605, "q2": 2.054640026, "tx": 0.0, "ty": 0.95, "targetID": 2, "y": 0.6167512584, "x": 0.05234667861}], [{"q1": 2.393549998, "distance": 0.1242559346, "q3": 3.125788296, "q2": 1.985595229, "tx": -0.4763, "ty": 0.275, "targetID": 4, "y": 0.3729232063, "x": -0.3998108965}], [{"q1": 1.214069861, "distance": 0.4249974255, "q3": 3.41766272, "q2": 2.064959129, "tx": 0.4763, "ty": 0.275, "targetID": 6, "y": 0.5749589261, "x": 0.1752228432}]], "block": 1}], [{"trials": [[{"q1": 1.370147534, "distance": 0.2978569834, "q3": 3.379278154, "q2": 2.031233183, "tx": 0.175, "ty": 0.3031, "targetID": 9, "y": 0.5885401144, "x": 0.08989580728}], [{"q1": 2.176488878, "distance": 0.1995293643, "q3": 3.124794392, "q2": 1.933546144, "tx": -0.175, "ty": 0.3031, "targetID": 7, "y": 0.4499918802, "x": -0.3100360795}], [{"q1": 1.540640907, "distance": 0.05361444503, "q3": 3.410467977, "q2": 1.997180246, "tx": 0.0, "ty": 0.55, "targetID": 5, "y": 0.6017697298, "x": -0.01394287621}], [{"q1": 0.8656565702, "distance": 0.1338184358, "q3": 3.580772472, "q2": 2.047870356, "tx": 0.375, "ty": 0.6495, "targetID": 3, "y": 0.5168562457, "x": 0.357307962}], [{"q1": 2.011143335, "distance": 0.1627967642, "q3": 3.34203651, "q2": 1.945376493, "tx": -0.375, "ty": 0.6495, "targetID": 1, "y": 0.5249822292, "x": -0.2701281201}], [{"q1": 2.003940625, "distance": 0.4092307117, "q3": 3.098995607, "q2": 1.945553563, "tx": 0.0, "ty": 0.15, "targetID": 8, "y": 0.4924393044, "x": -0.224064942}], [{"q1": 1.371627543, "distance": 0.320717971, "q3": 3.628726071, "q2": 2.026866599, "tx": 0.0, "ty": 0.95, "targetID": 2, "y": 0.6343421075, "x": 0.05674602951}], [{"q1": 2.402966666, "distance": 0.1181688914, "q3": 3.139549705, "q2": 1.986781507, "tx": -0.4763, "ty": 0.275, "targetID": 4, "y": 0.370153744, "x": -0.4062310917}], [{"q1": 1.178590776, "distance": 0.4050993692, "q3": 3.412121913, "q2": 2.069982686, "tx": 0.4763, "ty": 0.275, "targetID": 6, "y": 0.5671493408, "x": 0.1956681031}]], "block": 2}], [{"trials": [[{"q1": 1.32007033, "distance": 0.275167747, "q3": 3.333089805, "q2": 2.097774723, "tx": 0.175, "ty": 0.3031, "targetID": 9, "y": 0.572881399, "x": 0.1208217225}], [{"q1": 2.190746879, "distance": 0.1723747606, "q3": 2.996365233, "q2": 1.985031447, "tx": -0.175, "ty": 0.3031, "targetID": 7, "y": 0.4289670453, "x": -0.292773278}], [{"q1": 1.551436963, "distance": 0.03305300255, "q3": 3.307124181, "q2": 2.034116953, "tx": 0.0, "ty": 0.55, "targetID": 5, "y": 0.5820565428, "x": -0.008054752667}], [{"q1": 0.8067509457, "distance": 0.1567411606, "q3": 3.571082281, "q2": 2.091228728, "tx": 0.375, "ty": 0.6495, "targetID": 3, "y": 0.4929779204, "x": 0.3832843246}], [{"q1": 2.008606448, "distance": 0.1536915989, "q3": 3.385349402, "q2": 1.925842743, "tx": -0.375, "ty": 0.6495, "targetID": 1, "y": 0.5314981211, "x": -0.2765283585}], [{"q1": 2.029033223, "distance": 0.3415288586, "q3": 2.78260106, "q2": 2.05969999, "tx": 0.0, "ty": 0.15, "targetID": 8, "y": 0.4354500495, "x": -0.1875106143}], [{"q1": 1.357331205, "distance": 0.2990150912, "q3": 3.750116689, "q2": 1.986924158, "tx": 0.0, "ty": 0.95, "targetID": 2, "y": 0.6553774882, "x": 0.05106466806}], [{"q1": 2.413825963, "distance": 0.1123596045, "q3": 3.137691924, "q2": 1.98435554, "tx": -0.4763, "ty": 0.275, "targetID": 4, "y": 0.3655891921, "x": -0.4098298638}], [{"q1": 1.108643621, "distance": 0.3681240851, "q3": 3.415346867, "q2": 2.06737168, "tx": 0.4763, "ty": 0.275, "targetID": 6, "y": 0.5528059627, "x": 0.2347649319}]], "block": 3}], [{"trials": [[{"q1": 1.357398017, "distance": 0.1946819941, "q3": 2.932045276, "q2": 2.067950646, "tx": 0.175, "ty": 0.3031, "targetID": 9, "y": 0.4912141228, "x": 0.1248586435}], [{"q1": 2.036981084, "distance": 0.04103525746, "q3": 2.401534594, "q2": 1.913992755, "tx": -0.175, "ty": 0.3031, "targetID": 7, "y": 0.3440259479, "x": -0.1779931832}], [{"q1": 1.558532607, "distance": 0.02484976224, "q3": 3.261742696, "q2": 1.96502423, "tx": 0.0, "ty": 0.55, "targetID": 5, "y": 0.5743792528, "x": -0.004812766054}], [{"q1": 0.7861319679, "distance": 0.1576170918, "q3": 3.609194661, "q2": 2.055661227, "tx": 0.375, "ty": 0.6495, "targetID": 3, "y": 0.4932215842, "x": 0.3954988872}], [{"q1": 2.022647881, "distance": 0.1255527795, "q3": 3.529579807, "q2": 1.954711419, "tx": -0.375, "ty": 0.6495, "targetID": 1, "y": 0.539480778, "x": -0.3145080895}], [{"q1": 1.804426879, "distance": 0.3990071776, "q3": 0.7731658526, "q2": 1.827892054, "tx": 0.0, "ty": 0.15, "targetID": 8, "y": 0.2145362645, "x": -0.3937534741}], [{"q1": 1.344698674, "distance": 0.2742769644, "q3": 3.94912569, "q2": 2.048570395, "tx": 0.0, "ty": 0.95, "targetID": 2, "y": 0.6761634296, "x": 0.01553660025}], [{"q1": 2.378436017, "distance": 0.1403716033, "q3": 3.015021705, "q2": 1.972146638, "tx": -0.4763, "ty": 0.275, "targetID": 4, "y": 0.3684265232, "x": -0.3715351596}], [{"q1": 1.081564378, "distance": 0.3584206724, "q3": 3.440687893, "q2": 2.05831494, "tx": 0.4763, "ty": 0.275, "targetID": 6, "y": 0.5517962926, "x": 0.2485958261}]], "block": 4}], [{"trials": [[{"q1": 1.316658513, "distance": 0.1671938591, "q3": 2.851538998, "q2": 2.089394316, "tx": 0.175, "ty": 0.3031, "targetID": 9, "y": 0.4677639697, "x": 0.1460247759}], [{"q1": 1.844129318, "distance": 0.04482679902, "q3": 2.081926961, "q2": 1.90782519, "tx": -0.175, "ty": 0.3031, "targetID": 7, "y": 0.30289401, "x": -0.1301736743}], [{"q1": 1.546657181, "distance": 0.0416960524, "q3": 3.345843534, "q2": 1.942180465, "tx": 0.0, "ty": 0.55, "targetID": 5, "y": 0.5911617766, "x": -0.006653490414}], [{"q1": 0.7531917032, "distance": 0.1496299423, "q3": 3.723142702, "q2": 2.008863603, "tx": 0.375, "ty": 0.6495, "targetID": 3, "y": 0.5046886048, "x": 0.4126666886}], [{"q1": 2.015733199, "distance": 0.1085529397, "q3": 3.634084846, "q2": 1.945454702, "tx": -0.375, "ty": 0.6495, "targetID": 1, "y": 0.5495173876, "x": -0.3327244995}], [{"q1": 1.547791971, "distance": 0.3875210153, "q3": 0.5834496821, "q2": 1.873653108, "tx": 0.0, "ty": 0.15, "targetID": 8, "y": 0.3167079769, "x": -0.3498299411}], [{"q1": 1.269103891, "distance": 0.247194945, "q3": 4.324115307, "q2": 2.063024327, "tx": 0.0, "ty": 0.95, "targetID": 2, "y": 0.7031631796, "x": -0.01330131293}], [{"q1": 2.295735569, "distance": 0.1891300149, "q3": 2.896422978, "q2": 1.937140914, "tx": -0.4763, "ty": 0.275, "targetID": 4, "y": 0.3805321385, "x": -0.3193505487}], [{"q1": 0.8742763555, "distance": 0.2571851246, "q3": 3.494533132, "q2": 2.084573099, "tx": 0.4763, "ty": 0.275, "targetID": 6, "y": 0.5008922213, "x": 0.3533492265}]], "block": 5}], [{"trials": [[{"q1": 1.307581359, "distance": 0.1606066222, "q3": 2.830916055, "q2": 2.096706322, "tx": 0.175, "ty": 0.3031, "targetID": 9, "y": 0.4618365382, "x": 0.1505623536}], [{"q1": 1.800763821, "distance": 0.05151396745, "q3": 2.006525465, "q2": 1.912517189, "tx": -0.175, "ty": 0.3031, "targetID": 7, "y": 0.2936234076, "x": -0.1243651993}], [{"q1": 1.534606388, "distance": 0.04957281812, "q3": 3.391086852, "q2": 1.96674942, "tx": 0.0, "ty": 0.55, "targetID": 5, "y": 0.599186226, "x": -0.006178953687}], [{"q1": 0.7591173656, "distance": 0.1328221991, "q3": 3.789397921, "q2": 1.982051729, "tx": 0.375, "ty": 0.6495, "targetID": 3, "y": 0.5213565727, "x": 0.4099427905}], [{"q1": 1.979606694, "distance": 0.07576164896, "q3": 3.870658391, "q2": 1.916591402, "tx": -0.375, "ty": 0.6495, "targetID": 1, "y": 0.5746981951, "x": -0.3629784593}], [{"q1": 1.485794889, "distance": 0.3759538419, "q3": 0.5616661396, "q2": 1.89547353, "tx": 0.0, "ty": 0.15, "targetID": 8, "y": 0.3329866967, "x": -0.3284161386}], [{"q1": 1.172751301, "distance": 0.2585349238, "q3": 4.715102282, "q2": 2.120937681, "tx": 0.0, "ty": 0.95, "targetID": 2, "y": 0.6952206149, "x": -0.04390639769}], [{"q1": 2.29111896, "distance": 0.1915950966, "q3": 2.885657793, "q2": 1.929412088, "tx": -0.4763, "ty": 0.275, "targetID": 4, "y": 0.3800164208, "x": -0.3160494699}], [{"q1": 0.8102840415, "distance": 0.2316268733, "q3": 3.545879187, "q2": 2.047328708, "tx": 0.4763, "ty": 0.275, "targetID": 6, "y": 0.4885095168, "x": 0.3864963548}]], "block": 6}], [{"trials": [[{"q1": 1.290966438, "distance": 0.1481904578, "q3": 2.790906386, "q2": 2.118578872, "tx": 0.175, "ty": 0.3031, "targetID": 9, "y": 0.4504420215, "x": 0.1591652129}], [{"q1": 1.826341253, "distance": 0.05750092707, "q3": 2.042469649, "q2": 1.955581654, "tx": -0.175, "ty": 0.3031, "targetID": 7, "y": 0.2980657092, "x": -0.1177198767}], [{"q1": 1.526288656, "distance": 0.04662104043, "q3": 3.386744273, "q2": 2.04021875, "tx": 0.0, "ty": 0.55, "targetID": 5, "y": 0.5964341844, "x": -0.004169883933}], [{"q1": 0.7413093584, "distance": 0.1225235933, "q3": 3.866836214, "q2": 2.034339309, "tx": 0.375, "ty": 0.6495, "targetID": 3, "y": 0.5310159894, "x": 0.4062020857}], [{"q1": 1.899304075, "distance": 0.05371725587, "q3": 4.078780805, "q2": 1.961427987, "tx": -0.375, "ty": 0.6495, "targetID": 1, "y": 0.5965502397, "x": -0.3659519914}], [{"q1": 1.464736397, "distance": 0.3164859801, "q3": 0.7060603384, "q2": 1.961513011, "tx": 0.0, "ty": 0.15, "targetID": 8, "y": 0.2955288702, "x": -0.2810422095}], [{"q1": 1.101809499, "distance": 0.3040721011, "q3": 4.896303448, "q2": 2.249791846, "tx": 0.0, "ty": 0.95, "targetID": 2, "y": 0.6514766266, "x": -0.05782420102}], [{"q1": 2.294792184, "distance": 0.184818776, "q3": 2.985230543, "q2": 1.939698396, "tx": -0.4763, "ty": 0.275, "targetID": 4, "y": 0.3934887143, "x": -0.3344606383}], [{"q1": 0.779051106, "distance": 0.2228869976, "q3": 3.584059812, "q2": 2.045301703, "tx": 0.4763, "ty": 0.275, "targetID": 6, "y": 0.4847227462, "x": 0.4008348862}]], "block": 7}], [{"trials": [[{"q1": 1.248100709, "distance": 0.1175471252, "q3": 2.689005511, "q2": 2.120505971, "tx": 0.175, "ty": 0.3031, "targetID": 9, "y": 0.4206460234, "x": 0.1744910455}], [{"q1": 1.768997333, "distance": 0.06385725075, "q3": 1.946080024, "q2": 1.949942489, "tx": -0.175, "ty": 0.3031, "targetID": 7, "y": 0.2860298938, "x": -0.1134665949}], [{"q1": 1.496295306, "distance": 0.059090962, "q3": 3.462753089, "q2": 2.054635633, "tx": 0.0, "ty": 0.55, "targetID": 5, "y": 0.6090530792, "x": 0.002115568668}], [{"q1": 0.7343439262, "distance": 0.1231464937, "q3": 3.87954404, "q2": 2.039924945, "tx": 0.375, "ty": 0.6495, "targetID": 3, "y": 0.5308520661, "x": 0.4079807015}], [{"q1": 1.868097789, "distance": 0.05209377512, "q3": 4.163212271, "q2": 2.000657274, "tx": -0.375, "ty": 0.6495, "targetID": 1, "y": 0.5977479844, "x": -0.3690426276}], [{"q1": 1.353278994, "distance": 0.3103395122, "q3": 0.664176529, "q2": 1.964794494, "tx": 0.0, "ty": 0.15, "targetID": 8, "y": 0.3298941531, "x": -0.2528808148}], [{"q1": 0.8736179035, "distance": 0.4177675063, "q3": 5.570028858, "q2": 2.350977271, "tx": 0.0, "ty": 0.95, "targetID": 2, "y": 0.5355926908, "x": -0.0528797826}], [{"q1": 2.292149792, "distance": 0.1866090991, "q3": 2.976749442, "q2": 1.938978346, "tx": -0.4763, "ty": 0.275, "targetID": 4, "y": 0.3932072184, "x": -0.3319046768}], [{"q1": 0.772400038, "distance": 0.2190388804, "q3": 3.583657148, "q2": 2.04142738, "tx": 0.4763, "ty": 0.275, "targetID": 6, "y": 0.4819161168, "x": 0.4044407506}]], "block": 8}], [{"trials": [[{"q1": 1.202083078, "distance": 0.0927134605, "q3": 2.608495076, "q2": 2.110368103, "tx": 0.175, "ty": 0.3031, "targetID": 9, "y": 0.3950461415, "x": 0.1869034794}], [{"q1": 1.695230816, "distance": 0.06256894608, "q3": 1.79481063, "q2": 1.928000063, "tx": -0.175, "ty": 0.3031, "targetID": 7, "y": 0.2702528664, "x": -0.1217464666}], [{"q1": 1.526616419, "distance": 0.04194814358, "q3": 3.360579367, "q2": 2.033274477, "tx": 0.0, "ty": 0.55, "targetID": 5, "y": 0.5919454643, "x": -0.0004741004278}], [{"q1": 0.7397064092, "distance": 0.1227867119, "q3": 3.87349018, "q2": 2.014418532, "tx": 0.375, "ty": 0.6495, "targetID": 3, "y": 0.5317277382, "x": 0.4097314117}], [{"q1": 1.87939648, "distance": 0.05531776085, "q3": 4.12067854, "q2": 2.00212348, "tx": -0.375, "ty": 0.6495, "targetID": 1, "y": 0.5948482126, "x": -0.3664421496}], [{"q1": 1.224538291, "distance": 0.3036951922, "q3": 0.6223776019, "q2": 1.968088358, "tx": 0.0, "ty": 0.15, "targetID": 8, "y": 0.3655567175, "x": -0.2139300617}], [{"q1": 0.8960003229, "distance": 0.4089053678, "q3": 5.531803439, "q2": 2.340841056, "tx": 0.0, "ty": 0.95, "targetID": 2, "y": 0.5453232882, "x": -0.05865457182}], [{"q1": 2.291770309, "distance": 0.1862084578, "q3": 2.987965494, "q2": 1.938900418, "tx": -0.4763, "ty": 0.275, "targetID": 4, "y": 0.3948397133, "x": -0.3337797107}], [{"q1": 0.7543316843, "distance": 0.2116447306, "q3": 3.59536754, "q2": 2.035640718, "tx": 0.4763, "ty": 0.275, "targetID": 6, "y": 0.4770801871, "x": 0.413394595}]], "block": 9}], [{"trials": [[{"q1": 1.177786963, "distance": 0.08699972857, "q3": 2.595327837, "q2": 2.1134519, "tx": 0.175, "ty": 0.3031, "targetID": 9, "y": 0.3876056709, "x": 0.1956819813}], [{"q1": 1.528493074, "distance": 0.04830100698, "q3": 1.476699742, "q2": 1.907991688, "tx": -0.175, "ty": 0.3031, "targetID": 7, "y": 0.2636353542, "x": -0.1471516785}], [{"q1": 1.542234804, "distance": 0.03266642149, "q3": 3.30674452, "q2": 2.00081263, "tx": 0.0, "ty": 0.55, "targetID": 5, "y": 0.5826288781, "x": -0.001565696741}], [{"q1": 0.7464113641, "distance": 0.1158690656, "q3": 3.892522022, "q2": 1.994312402, "tx": 0.375, "ty": 0.6495, "targetID": 3, "y": 0.5384186871, "x": 0.4079633475}], [{"q1": 1.748667116, "distance": 0.03238009284, "q3": 4.472931275, "q2": 2.014812512, "tx": -0.375, "ty": 0.6495, "targetID": 1, "y": 0.6189904206, "x": -0.364153988}], [{"q1": 1.124514659, "distance": 0.289225491, "q3": 0.6154872614, "q2": 1.983683454, "tx": 0.0, "ty": 0.15, "targetID": 8, "y": 0.3799454222, "x": -0.1754322873}], [{"q1": 0.8811464152, "distance": 0.4210987982, "q3": 5.610005694, "q2": 2.337572679, "tx": 0.0, "ty": 0.95, "targetID": 2, "y": 0.5332822378, "x": -0.06058468898}], [{"q1": 2.262095596, "distance": 0.2033297844, "q3": 2.942923972, "q2": 1.931204881, "tx": -0.4763, "ty": 0.275, "targetID": 4, "y": 0.3978575553, "x": -0.3142844996}], [{"q1": 0.7493288372, "distance": 0.211141272, "q3": 3.607414996, "q2": 2.024169885, "tx": 0.4763, "ty": 0.275, "targetID": 6, "y": 0.4775485272, "x": 0.4166784362}]], "block": 10}]]}], "condition": "H1"}], "type": "simulation", "subjectID": "S_H1_54"}}
