# Supplementary material for: Goal-related feedback guides motor exploration and redundancy resolution in human motor skill acquisition
Source: PLoS Comput Biol. 2019 Mar 5;15(3):e1006676. doi: 10.1371/journal.pcbi.1006676 (PMC6420027; doi:10.1371/journal.pcbi.1006676)
Supplement: S1 Dataset — The 220 .json files contain the data (20 for the participants, 200 for simulation runs), the text file legend_json.txt explains the data format. (ZIP) [file pcbi.1006676.s001.zip › S_H1_003.json]

{"data": {"data": [{"phases": [{"phase": "test", "blocks": [[{"trials": [[{"q1": 2.130806424, "distance": 0.4848134252, "q3": 3.096882599, "q2": 2.107938665, "tx": 0.175, "ty": 0.3031, "targetID": 9, "y": 0.4612002139, "x": -0.283310353}], [{"q1": 2.14725653, "distance": 0.1980759847, "q3": 3.125691459, "q2": 2.08421215, "tx": -0.175, "ty": 0.3031, "targetID": 7, "y": 0.4594383069, "x": -0.2966241321}], [{"q1": 2.107143005, "distance": 0.2900551681, "q3": 3.132797243, "q2": 2.104173796, "tx": 0.0, "ty": 0.55, "targetID": 5, "y": 0.471811442, "x": -0.2793180087}], [{"q1": 2.108936028, "distance": 0.6748462042, "q3": 3.107617485, "q2": 2.127745167, "tx": 0.375, "ty": 0.6495, "targetID": 3, "y": 0.468649352, "x": -0.2751618587}], [{"q1": 2.097442558, "distance": 0.1941724964, "q3": 3.171928981, "q2": 2.084800791, "tx": -0.375, "ty": 0.6495, "targetID": 1, "y": 0.4788353306, "x": -0.2823904488}], [{"q1": 2.139953386, "distance": 0.4223624353, "q3": 3.099826062, "q2": 2.094060054, "tx": 0.0, "ty": 0.15, "targetID": 8, "y": 0.4587966019, "x": -0.2881573969}], [{"q1": 2.076015942, "distance": 0.5390917544, "q3": 3.165748352, "q2": 2.114039772, "tx": 0.0, "ty": 0.95, "targetID": 2, "y": 0.483941917, "x": -0.2709423978}], [{"q1": 2.415382339, "distance": 0.1114179741, "q3": 3.139194618, "q2": 2.011859444, "tx": -0.4763, "ty": 0.275, "targetID": 4, "y": 0.3650700844, "x": -0.4107153611}], [{"q1": 2.140654953, "distance": 0.779484099, "q3": 3.067750983, "q2": 2.124212535, "tx": 0.4763, "ty": 0.275, "targetID": 6, "y": 0.455351686, "x": -0.2820328622}]], "block": 1}], [{"trials": [[{"q1": 2.13800563, "distance": 0.4868134611, "q3": 3.094627907, "q2": 2.093298349, "tx": 0.175, "ty": 0.3031, "targetID": 9, "y": 0.458764049, "x": -0.2862548642}], [{"q1": 2.141913079, "distance": 0.1927783561, "q3": 3.101006971, "q2": 2.09109424, "tx": -0.175, "ty": 0.3031, "targetID": 7, "y": 0.4583386993, "x": -0.2892997849}], [{"q1": 2.109990355, "distance": 0.2925892508, "q3": 3.139169641, "q2": 2.095183148, "tx": 0.0, "ty": 0.55, "targetID": 5, "y": 0.4717021355, "x": -0.2819182755}], [{"q1": 2.133691514, "distance": 0.6949945909, "q3": 3.150904219, "q2": 2.096504696, "tx": 0.375, "ty": 0.6495, "targetID": 3, "y": 0.4661054143, "x": -0.2953610276}], [{"q1": 2.084080688, "distance": 0.1962426215, "q3": 3.161127854, "q2": 2.097475465, "tx": -0.375, "ty": 0.6495, "targetID": 1, "y": 0.4813130732, "x": -0.2738845999}], [{"q1": 2.135193749, "distance": 0.4156003616, "q3": 3.070775877, "q2": 2.091786864, "tx": 0.0, "ty": 0.15, "targetID": 8, "y": 0.4567742816, "x": -0.2803804571}], [{"q1": 2.086870544, "distance": 0.5447658969, "q3": 3.20737596, "q2": 2.098594087, "tx": 0.0, "ty": 0.95, "targetID": 2, "y": 0.4853869138, "x": -0.2844372735}], [{"q1": 2.460551342, "distance": 0.08467234656, "q3": 3.165695483, "q2": 2.010262262, "tx": -0.4763, "ty": 0.275, "targetID": 4, "y": 0.3475151179, "x": -0.4325854263}], [{"q1": 2.163293781, "distance": 0.7919606621, "q3": 3.085632926, "q2": 2.093438799, "tx": 0.4763, "ty": 0.275, "targetID": 6, "y": 0.4503976907, "x": -0.2959935585}]], "block": 2}], [{"trials": [[{"q1": 2.125053086, "distance": 0.4702059097, "q3": 3.039514653, "q2": 2.114826856, "tx": 0.175, "ty": 0.3031, "targetID": 9, "y": 0.4561827371, "x": -0.269588881}], [{"q1": 2.142563319, "distance": 0.1659235329, "q3": 2.975014061, "q2": 2.052396019, "tx": -0.175, "ty": 0.3031, "targetID": 7, "y": 0.4413597227, "x": -0.2667325887}], [{"q1": 2.094839555, "distance": 0.2857358776, "q3": 3.146533385, "q2": 2.106702563, "tx": 0.0, "ty": 0.55, "targetID": 5, "y": 0.4767328136, "x": -0.2761827496}], [{"q1": 2.114992792, "distance": 0.7050881505, "q3": 3.258873072, "q2": 2.174702957, "tx": 0.375, "ty": 0.6495, "targetID": 3, "y": 0.4799394506, "x": -0.3093964641}], [{"q1": 2.072920268, "distance": 0.2012213151, "q3": 3.137914221, "q2": 2.054177956, "tx": -0.375, "ty": 0.6495, "targetID": 1, "y": 0.4816507767, "x": -0.2640195698}], [{"q1": 2.126975538, "distance": 0.3827679354, "q3": 2.926119307, "q2": 2.073395403, "tx": 0.0, "ty": 0.15, "targetID": 8, "y": 0.4389978255, "x": -0.250981173}], [{"q1": 2.066464267, "distance": 0.5425947312, "q3": 3.363957477, "q2": 2.138896963, "tx": 0.0, "ty": 0.95, "targetID": 2, "y": 0.5030602365, "x": -0.3076587235}], [{"q1": 2.477920425, "distance": 0.07826245027, "q3": 3.12560635, "q2": 1.994920545, "tx": -0.4763, "ty": 0.275, "targetID": 4, "y": 0.3379262484, "x": -0.4297672333}], [{"q1": 2.148910096, "distance": 0.7831780599, "q3": 3.07104718, "q2": 2.160766859, "tx": 0.4763, "ty": 0.275, "targetID": 6, "y": 0.4538917009, "x": -0.2861733654}]], "block": 3}], [{"trials": [[{"q1": 1.524916686, "distance": 0.1504566086, "q3": 2.091722179, "q2": 2.144996262, "tx": 0.175, "ty": 0.3031, "targetID": 9, "y": 0.3239019014, "x": 0.02598834959}], [{"q1": 1.889636746, "distance": 0.1013436003, "q3": 2.481720216, "q2": 1.963467445, "tx": -0.175, "ty": 0.3031, "targetID": 7, "y": 0.3869730376, "x": -0.1181155656}], [{"q1": 1.817874738, "distance": 0.1159455546, "q3": 2.831818074, "q2": 2.146685118, "tx": 0.0, "ty": 0.55, "targetID": 5, "y": 0.4788007993, "x": -0.09150981076}], [{"q1": 1.602615126, "distance": 0.3798521562, "q3": 2.843034467, "q2": 2.399997876, "tx": 0.375, "ty": 0.6495, "targetID": 3, "y": 0.4990432298, "x": 0.02621579613}], [{"q1": 2.147138078, "distance": 0.1733606591, "q3": 3.351733258, "q2": 2.071403096, "tx": -0.375, "ty": 0.6495, "targetID": 1, "y": 0.4790435183, "x": -0.3434008549}], [{"q1": 1.555116169, "distance": 0.1474309595, "q3": 1.815775921, "q2": 1.98341595, "tx": 0.0, "ty": 0.15, "targetID": 8, "y": 0.2827345802, "x": -0.06416711818}], [{"q1": 1.930821095, "distance": 0.4852879743, "q3": 3.448465639, "q2": 2.266975386, "tx": 0.0, "ty": 0.95, "targetID": 2, "y": 0.5390407947, "x": -0.258102595}], [{"q1": 2.486333062, "distance": 0.0720264687, "q3": 3.146234308, "q2": 1.959714263, "tx": -0.4763, "ty": 0.275, "targetID": 4, "y": 0.3354233439, "x": -0.4370975549}], [{"q1": 1.282055928, "distance": 0.3785883186, "q3": 1.825148736, "q2": 2.303504384, "tx": 0.4763, "ty": 0.275, "targetID": 6, "y": 0.2582557459, "x": 0.09808214624}]], "block": 4}], [{"trials": [[{"q1": 1.339165333, "distance": 0.04780373868, "q3": 2.078441564, "q2": 2.338880528, "tx": 0.175, "ty": 0.3031, "targetID": 9, "y": 0.3072125651, "x": 0.1273734923}], [{"q1": 1.912911212, "distance": 0.06538767328, "q3": 2.374086255, "q2": 1.897275751, "tx": -0.175, "ty": 0.3031, "targetID": 7, "y": 0.3564332488, "x": -0.1371699539}], [{"q1": 1.671857826, "distance": 0.04573830298, "q3": 3.080987196, "q2": 2.444292256, "tx": 0.0, "ty": 0.55, "targetID": 5, "y": 0.5391993626, "x": -0.04444478137}], [{"q1": 1.193184558, "distance": 0.2175101206, "q3": 3.102769731, "q2": 3.05375603, "tx": 0.375, "ty": 0.6495, "targetID": 3, "y": 0.5071802418, "x": 0.2105137118}], [{"q1": 2.095981229, "distance": 0.1524511007, "q3": 3.52100037, "q2": 2.162486666, "tx": -0.375, "ty": 0.6495, "targetID": 1, "y": 0.4980375543, "x": -0.3576660551}], [{"q1": 1.379656909, "distance": 0.2243044364, "q3": 1.313228921, "q2": 1.827984552, "tx": 0.0, "ty": 0.15, "targetID": 8, "y": 0.3042472778, "x": -0.1628504144}], [{"q1": 1.812430621, "distance": 0.7570736298, "q3": 4.769624306, "q2": 3.088457498, "tx": 0.0, "ty": 0.95, "targetID": 2, "y": 0.2582715526, "x": -0.3076885372}], [{"q1": 2.482112383, "distance": 0.07379533568, "q3": 3.154278174, "q2": 1.962089043, "tx": -0.4763, "ty": 0.275, "targetID": 4, "y": 0.3377272551, "x": -0.437427863}], [{"q1": 0.9797884945, "distance": 0.1707122072, "q3": 2.015813523, "q2": 2.763730005, "tx": 0.4763, "ty": 0.275, "targetID": 6, "y": 0.216757206, "x": 0.3158305804}]], "block": 5}], [{"trials": [[{"q1": 1.304594712, "distance": 0.03043961532, "q3": 2.094983728, "q2": 2.36024662, "tx": 0.175, "ty": 0.3031, "targetID": 9, "y": 0.3057421067, "x": 0.1446752666}], [{"q1": 1.87158751, "distance": 0.05379283966, "q3": 2.267084101, "q2": 1.863535949, "tx": -0.175, "ty": 0.3031, "targetID": 7, "y": 0.3370743183, "x": -0.1332937019}], [{"q1": 1.617094218, "distance": 0.02949852531, "q3": 3.162357839, "q2": 2.53604436, "tx": 0.0, "ty": 0.55, "targetID": 5, "y": 0.551848171, "x": -0.02944057165}], [{"q1": 1.164001321, "distance": 0.2176976623, "q3": 3.182022934, "q2": 3.150747533, "tx": 0.375, "ty": 0.6495, "targetID": 3, "y": 0.5084687093, "x": 0.209161382}], [{"q1": 2.02193662, "distance": 0.1421932462, "q3": 3.777310575, "q2": 2.284182331, "tx": -0.375, "ty": 0.6495, "targetID": 1, "y": 0.5073907374, "x": -0.3798863848}], [{"q1": 1.347395164, "distance": 0.2301630958, "q3": 1.272933804, "q2": 1.823618555, "tx": 0.0, "ty": 0.15, "targetID": 8, "y": 0.312771756, "x": -0.1627280128}], [{"q1": 1.762186749, "distance": 0.7501978658, "q3": 4.813430586, "q2": 3.164247479, "tx": 0.0, "ty": 0.95, "targetID": 2, "y": 0.2503646749, "x": -0.2707531158}], [{"q1": 2.475273636, "distance": 0.07418925309, "q3": 3.209164487, "q2": 1.985202666, "tx": -0.4763, "ty": 0.275, "targetID": 4, "y": 0.3432425683, "x": -0.4471967847}], [{"q1": 0.8998924064, "distance": 0.09439780639, "q3": 2.190692052, "q2": 2.966172589, "tx": 0.4763, "ty": 0.275, "targetID": 6, "y": 0.231164285, "x": 0.3926975124}]], "block": 6}], [{"trials": [[{"q1": 1.269843859, "distance": 0.01871299323, "q3": 2.097100046, "q2": 2.364498124, "tx": 0.175, "ty": 0.3031, "targetID": 9, "y": 0.3009049462, "x": 0.1564161938}], [{"q1": 1.84144338, "distance": 0.03941773315, "q3": 2.160858687, "q2": 1.830388326, "tx": -0.175, "ty": 0.3031, "targetID": 7, "y": 0.3182200486, "x": -0.1385975026}], [{"q1": 1.582396858, "distance": 0.02182371867, "q3": 3.212972431, "q2": 2.579373433, "tx": 0.0, "ty": 0.55, "targetID": 5, "y": 0.5578706501, "x": -0.02035503778}], [{"q1": 1.159524305, "distance": 0.2198109416, "q3": 3.205954371, "q2": 3.195832115, "tx": 0.375, "ty": 0.6495, "targetID": 3, "y": 0.5087583736, "x": 0.2061549686}], [{"q1": 1.987628354, "distance": 0.1439937603, "q3": 3.901053958, "q2": 2.325090575, "tx": -0.375, "ty": 0.6495, "targetID": 1, "y": 0.506232576, "x": -0.3894446612}], [{"q1": 1.286630901, "distance": 0.2169909438, "q3": 1.244000432, "q2": 1.858422793, "tx": 0.0, "ty": 0.15, "targetID": 8, "y": 0.3138232991, "x": -0.1422919405}], [{"q1": 1.727605958, "distance": 0.7468540409, "q3": 4.837095831, "q2": 3.24001282, "tx": 0.0, "ty": 0.95, "targetID": 2, "y": 0.2420967366, "x": -0.2380418621}], [{"q1": 2.486715354, "distance": 0.06844284445, "q3": 3.2025359, "q2": 1.972276162, "tx": -0.4763, "ty": 0.275, "targetID": 4, "y": 0.3380151478, "x": -0.4495883153}], [{"q1": 0.8468155967, "distance": 0.06706137588, "q3": 2.300859052, "q2": 3.028004901, "tx": 0.4763, "ty": 0.275, "targetID": 6, "y": 0.237317913, "x": 0.420826687}]], "block": 7}], [{"trials": [[{"q1": 1.271965045, "distance": 0.01551477348, "q3": 2.074043803, "q2": 2.398846609, "tx": 0.175, "ty": 0.3031, "targetID": 9, "y": 0.2966731945, "x": 0.1608789389}], [{"q1": 1.848777337, "distance": 0.03801111185, "q3": 2.162366048, "q2": 1.834836951, "tx": -0.175, "ty": 0.3031, "targetID": 7, "y": 0.3175487612, "x": -0.1398421001}], [{"q1": 1.578211931, "distance": 0.01967245534, "q3": 3.21239001, "q2": 2.648125046, "tx": 0.0, "ty": 0.55, "targetID": 5, "y": 0.5569215404, "x": -0.01841460772}], [{"q1": 1.148424183, "distance": 0.2208178003, "q3": 3.23203747, "q2": 3.231252268, "tx": 0.375, "ty": 0.6495, "targetID": 3, "y": 0.5074337316, "x": 0.205950669}], [{"q1": 1.945742063, "distance": 0.1535905459, "q3": 4.00956939, "q2": 2.41277103, "tx": -0.375, "ty": 0.6495, "targetID": 1, "y": 0.496647309, "x": -0.3900369764}], [{"q1": 1.262114686, "distance": 0.1996351093, "q3": 1.220104832, "q2": 1.911850471, "tx": 0.0, "ty": 0.15, "targetID": 8, "y": 0.3030250195, "x": -0.1282088931}], [{"q1": 1.685794048, "distance": 0.7413218942, "q3": 4.859018849, "q2": 3.292304664, "tx": 0.0, "ty": 0.95, "targetID": 2, "y": 0.239093707, "x": -0.2101675365}], [{"q1": 2.443036291, "distance": 0.08617662618, "q3": 3.342936105, "q2": 2.01702747, "tx": -0.4763, "ty": 0.275, "targetID": 4, "y": 0.3605444634, "x": -0.4658809946}], [{"q1": 0.8552964114, "distance": 0.06623835471, "q3": 2.281166607, "q2": 3.04668564, "tx": 0.4763, "ty": 0.275, "targetID": 6, "y": 0.2375794234, "x": 0.4216445329}]], "block": 8}], [{"trials": [[{"q1": 1.271250558, "distance": 0.01395231251, "q3": 2.071140255, "q2": 2.408598562, "tx": 0.175, "ty": 0.3031, "targetID": 9, "y": 0.2959938692, "x": 0.1629929217}], [{"q1": 1.807275959, "distance": 0.03783114975, "q3": 2.072792828, "q2": 1.832058547, "tx": -0.175, "ty": 0.3031, "targetID": 7, "y": 0.3056506763, "x": -0.1372549349}], [{"q1": 1.591808172, "distance": 0.02013397465, "q3": 3.182505263, "q2": 2.614581882, "tx": 0.0, "ty": 0.55, "targetID": 5, "y": 0.5541743164, "x": -0.0196964976}], [{"q1": 1.132099087, "distance": 0.223000573, "q3": 3.271302425, "q2": 3.275841665, "tx": 0.375, "ty": 0.6495, "targetID": 3, "y": 0.5048390825, "x": 0.2052870821}], [{"q1": 1.920475668, "distance": 0.1547426033, "q3": 4.05868819, "q2": 2.441683236, "tx": -0.375, "ty": 0.6495, "targetID": 1, "y": 0.4951817111, "x": -0.3864515943}], [{"q1": 1.233629841, "distance": 0.1661669649, "q3": 1.221647654, "q2": 1.994634288, "tx": 0.0, "ty": 0.15, "targetID": 8, "y": 0.2822622359, "x": -0.1005890709}], [{"q1": 1.671293167, "distance": 0.7384539581, "q3": 4.860390497, "q2": 3.305545659, "tx": 0.0, "ty": 0.95, "targetID": 2, "y": 0.2398540697, "x": -0.2025018667}], [{"q1": 2.382228301, "distance": 0.1120175882, "q3": 3.507096843, "q2": 2.045814222, "tx": -0.4763, "ty": 0.275, "targetID": 4, "y": 0.3869475587, "x": -0.4802603246}], [{"q1": 0.8422934422, "distance": 0.05470227256, "q3": 2.31259077, "q2": 3.090224452, "tx": 0.4763, "ty": 0.275, "targetID": 6, "y": 0.2418534529, "x": 0.4327839681}]], "block": 9}], [{"trials": [[{"q1": 1.272097712, "distance": 0.02002852349, "q3": 2.062485507, "q2": 2.387656652, "tx": 0.175, "ty": 0.3031, "targetID": 9, "y": 0.2945101751, "x": 0.1569069996}], [{"q1": 1.763811838, "distance": 0.04396925917, "q3": 2.008490854, "q2": 1.83785888, "tx": -0.175, "ty": 0.3031, "targetID": 7, "y": 0.2996281102, "x": -0.1311680284}], [{"q1": 1.557033458, "distance": 0.0170960284, "q3": 3.246535424, "q2": 2.648026342, "tx": 0.0, "ty": 0.55, "targetID": 5, "y": 0.5603167739, "x": -0.01363225455}], [{"q1": 1.071641595, "distance": 0.238714205, "q3": 3.415200595, "q2": 3.468421091, "tx": 0.375, "ty": 0.6495, "targetID": 3, "y": 0.4850726649, "x": 0.2019447397}], [{"q1": 1.924278311, "distance": 0.1508050802, "q3": 4.093203019, "q2": 2.389248077, "tx": -0.375, "ty": 0.6495, "targetID": 1, "y": 0.5001510754, "x": -0.3959062415}], [{"q1": 1.211882844, "distance": 0.1537200687, "q3": 1.218051979, "q2": 2.024946718, "tx": 0.0, "ty": 0.15, "targetID": 8, "y": 0.2759762894, "x": -0.08808992012}], [{"q1": 1.638069683, "distance": 0.7318871503, "q3": 4.860676369, "q2": 3.333416797, "tx": 0.0, "ty": 0.95, "targetID": 2, "y": 0.242118882, "x": -0.1859116016}], [{"q1": 2.391508956, "distance": 0.108383569, "q3": 3.477006524, "q2": 2.040492703, "tx": -0.4763, "ty": 0.275, "targetID": 4, "y": 0.3833810701, "x": -0.4770359943}], [{"q1": 0.8335595036, "distance": 0.05289368577, "q3": 2.336881122, "q2": 3.08419712, "tx": 0.4763, "ty": 0.275, "targetID": 6, "y": 0.2431354614, "x": 0.4340816015}]], "block": 10}]]}], "condition": "H1"}], "type": "simulation", "subjectID": "S_H1_3"}}
