# Supplementary material for: Goal-related feedback guides motor exploration and redundancy resolution in human motor skill acquisition
Source: PLoS Comput Biol. 2019 Mar 5;15(3):e1006676. doi: 10.1371/journal.pcbi.1006676 (PMC6420027; doi:10.1371/journal.pcbi.1006676)
Supplement: S1 Dataset — The 220 .json files contain the data (20 for the participants, 200 for simulation runs), the text file legend_json.txt explains the data format. (ZIP) [file pcbi.1006676.s001.zip › S_H2_071.json]

{"data": {"data": [{"phases": [{"phase": "test", "blocks": [[{"trials": [[{"q1": 1.013322045, "distance": 0.4774263219, "q3": -0.07452743136, "q2": 1.629455218, "tx": 0.175, "ty": 0.3031, "targetID": 9, "y": 0.6964132354, "x": -0.09562999045}], [{"q1": 1.45122526, "distance": 0.2325521144, "q3": -0.02577541832, "q2": 1.962291426, "tx": -0.175, "ty": 0.3031, "targetID": 7, "y": 0.4308153984, "x": -0.3693431577}], [{"q1": 1.054349153, "distance": 0.1857540363, "q3": -0.08529442845, "q2": 1.652392716, "tx": 0.0, "ty": 0.55, "targetID": 5, "y": 0.6848817416, "x": -0.1277163958}], [{"q1": 0.7959640553, "distance": 0.2716982037, "q3": -0.09117042156, "q2": 1.429686036, "tx": 0.375, "ty": 0.6495, "targetID": 3, "y": 0.7616428236, "x": 0.1275249488}], [{"q1": 1.283144649, "distance": 0.1180646133, "q3": -0.06156077176, "q2": 1.804665071, "tx": -0.375, "ty": 0.6495, "targetID": 1, "y": 0.5653921603, "x": -0.2921439549}], [{"q1": 1.474111215, "distance": 0.4566464836, "q3": -0.01496270199, "q2": 1.985315058, "tx": 0.0, "ty": 0.15, "targetID": 8, "y": 0.4100078023, "x": -0.3753957295}], [{"q1": 0.8332174186, "distance": 0.2115588694, "q3": -0.1224637244, "q2": 1.4699037, "tx": 0.0, "ty": 0.95, "targetID": 2, "y": 0.7588080708, "x": 0.09056931843}], [{"q1": 1.527811709, "distance": 0.132348943, "q3": 5.133720882e-05, "q2": 2.007054701, "tx": -0.4763, "ty": 0.275, "targetID": 4, "y": 0.3770348635, "x": -0.3920080706}], [{"q1": 0.9521714965, "distance": 0.6818792031, "q3": -0.05127148305, "q2": 1.53841104, "tx": 0.4763, "ty": 0.275, "targetID": 6, "y": 0.7297612342, "x": -0.03178608282}]], "block": 1}], [{"trials": [[{"q1": 0.9878529727, "distance": 0.4685151357, "q3": -0.02492185769, "q2": 1.610804867, "tx": 0.175, "ty": 0.3031, "targetID": 9, "y": 0.6964226996, "x": -0.07956568184}], [{"q1": 1.458109206, "distance": 0.2146309188, "q3": 0.04680657619, "q2": 1.983565585, "tx": -0.175, "ty": 0.3031, "targetID": 7, "y": 0.4035078988, "x": -0.3646962971}], [{"q1": 1.024978099, "distance": 0.1760380863, "q3": 0.04599331802, "q2": 1.583664593, "tx": 0.0, "ty": 0.55, "targetID": 5, "y": 0.6896898912, "x": -0.1071267573}], [{"q1": 0.7957961157, "distance": 0.2715637711, "q3": -0.09117384123, "q2": 1.429648307, "tx": 0.375, "ty": 0.6495, "targetID": 3, "y": 0.7616315108, "x": 0.1276674181}], [{"q1": 1.296923689, "distance": 0.1042380951, "q3": -0.02731417869, "q2": 1.748797428, "tx": -0.375, "ty": 0.6495, "targetID": 1, "y": 0.578686701, "x": -0.2985077967}], [{"q1": 1.474271976, "distance": 0.4202148968, "q3": 0.06506835227, "q2": 2.045561508, "tx": 0.0, "ty": 0.15, "targetID": 8, "y": 0.3678409273, "x": -0.3593409105}], [{"q1": 0.8562963997, "distance": 0.1960837876, "q3": -0.1307983188, "q2": 1.398140095, "tx": 0.0, "ty": 0.95, "targetID": 2, "y": 0.781402279, "x": 0.1001182314}], [{"q1": 1.554043779, "distance": 0.1126145815, "q3": 0.02381731977, "q2": 2.027049254, "tx": -0.4763, "ty": 0.275, "targetID": 4, "y": 0.3536315029, "x": -0.3956828137}], [{"q1": 0.9531107854, "distance": 0.6821895414, "q3": -0.04915034235, "q2": 1.545132054, "tx": 0.4763, "ty": 0.275, "targetID": 6, "y": 0.7269986178, "x": -0.03465970473}]], "block": 2}], [{"trials": [[{"q1": 0.8457438287, "distance": 0.2759860247, "q3": 0.4276403312, "q2": 2.062655418, "tx": 0.175, "ty": 0.3031, "targetID": 9, "y": 0.4201744294, "x": -0.074923716}], [{"q1": 1.265806719, "distance": 0.05006274994, "q3": 0.2676710293, "q2": 2.248572258, "tx": -0.175, "ty": 0.3031, "targetID": 7, "y": 0.3082183879, "x": -0.224800412}], [{"q1": 0.9162764763, "distance": 0.1088330305, "q3": 0.173092822, "q2": 1.676794968, "tx": 0.0, "ty": 0.55, "targetID": 5, "y": 0.6361590182, "x": -0.06649249664}], [{"q1": 0.7822771429, "distance": 0.2616438345, "q3": -0.08975738985, "q2": 1.42964499, "tx": 0.375, "ty": 0.6495, "targetID": 3, "y": 0.759670109, "x": 0.1376815574}], [{"q1": 1.34623171, "distance": 0.07180361862, "q3": -0.0974791151, "q2": 1.700102879, "tx": -0.375, "ty": 0.6495, "targetID": 1, "y": 0.6006886724, "x": -0.3223386865}], [{"q1": 1.187868803, "distance": 0.1259629538, "q3": 0.4298055202, "q2": 2.500947962, "tx": 0.0, "ty": 0.15, "targetID": 8, "y": 0.2066056117, "x": -0.112527643}], [{"q1": 0.8563010616, "distance": 0.1960758143, "q3": -0.1123896569, "q2": 1.39485939, "tx": 0.0, "ty": 0.95, "targetID": 2, "y": 0.7800588313, "x": 0.09780452002}], [{"q1": 1.557696939, "distance": 0.1063979268, "q3": 0.04200929182, "q2": 2.071541502, "tx": -0.4763, "ty": 0.275, "targetID": 4, "y": 0.3308516153, "x": -0.3857399873}], [{"q1": 0.9403787899, "distance": 0.6755298104, "q3": -0.05309188236, "q2": 1.546523012, "tx": 0.4763, "ty": 0.275, "targetID": 6, "y": 0.7275693595, "x": -0.02521919162}]], "block": 3}], [{"trials": [[{"q1": 0.4783676601, "distance": 0.09896080801, "q3": 0.8116283212, "q2": 2.035721698, "tx": 0.175, "ty": 0.3031, "targetID": 9, "y": 0.3440906731, "x": 0.08492777208}], [{"q1": 1.18537699, "distance": 0.01442812089, "q3": 0.2666348122, "q2": 2.300428354, "tx": -0.175, "ty": 0.3031, "targetID": 7, "y": 0.3046735243, "x": -0.1893420603}], [{"q1": 0.8363804857, "distance": 0.06264269045, "q3": 0.2509965551, "q2": 1.727716044, "tx": 0.0, "ty": 0.55, "targetID": 5, "y": 0.603220192, "x": -0.03304115362}], [{"q1": 0.7712137499, "distance": 0.2539188752, "q3": -0.09442935858, "q2": 1.434493607, "tx": 0.375, "ty": 0.6495, "targetID": 3, "y": 0.7574350655, "x": 0.1451634998}], [{"q1": 1.355837911, "distance": 0.06563562709, "q3": -0.1114901811, "q2": 1.690648409, "tx": -0.375, "ty": 0.6495, "targetID": 1, "y": 0.6048628223, "x": -0.3268797557}], [{"q1": 1.185585402, "distance": 0.107341709, "q3": 0.3294740047, "q2": 2.599188042, "tx": 0.0, "ty": 0.15, "targetID": 8, "y": 0.1888169219, "x": -0.1000774154}], [{"q1": 0.8918877021, "distance": 0.1780474761, "q3": -0.1421555782, "q2": 1.370715382, "tx": 0.0, "ty": 0.95, "targetID": 2, "y": 0.7931725112, "x": 0.08429734566}], [{"q1": 1.563241207, "distance": 0.103765831, "q3": 0.03417910484, "q2": 2.071200894, "tx": -0.4763, "ty": 0.275, "targetID": 4, "y": 0.3303605741, "x": -0.3885358016}], [{"q1": -0.1749340126, "distance": 0.187111224, "q3": 1.33005512, "q2": 1.769561977, "tx": 0.4763, "ty": 0.275, "targetID": 6, "y": 0.1776352168, "x": 0.3165166806}]], "block": 4}], [{"trials": [[{"q1": 0.4017640363, "distance": 0.06300132782, "q3": 0.9046024595, "q2": 1.998417501, "tx": 0.175, "ty": 0.3031, "targetID": 9, "y": 0.3304671865, "x": 0.1182531551}], [{"q1": 1.158544455, "distance": 0.002197276616, "q3": 0.3401092353, "q2": 2.287919792, "tx": -0.175, "ty": 0.3031, "targetID": 7, "y": 0.3011168771, "x": -0.1740538244}], [{"q1": 0.7765105041, "distance": 0.02041724916, "q3": 0.3751486213, "q2": 1.753094849, "tx": 0.0, "ty": 0.55, "targetID": 5, "y": 0.5674902651, "x": -0.01053350327}], [{"q1": 1.195830906, "distance": 0.5081832896, "q3": -0.6232703322, "q2": 1.493126939, "tx": 0.375, "ty": 0.6495, "targetID": 3, "y": 0.8081914652, "x": -0.1077704162}], [{"q1": 1.360507106, "distance": 0.05997831322, "q3": -0.1123421946, "q2": 1.672017763, "tx": -0.375, "ty": 0.6495, "targetID": 1, "y": 0.6117866619, "x": -0.3283620092}], [{"q1": 1.157553484, "distance": 0.09517029561, "q3": 0.3619218985, "q2": 2.601948126, "tx": 0.0, "ty": 0.15, "targetID": 8, "y": 0.1865124416, "x": -0.0878875803}], [{"q1": 0.756051045, "distance": 0.2533314891, "q3": 0.01703814291, "q2": 1.329525759, "tx": 0.0, "ty": 0.95, "targetID": 2, "y": 0.7670941512, "x": 0.1752777619}], [{"q1": 1.569895979, "distance": 0.1007467903, "q3": 0.03092725468, "q2": 2.064411274, "tx": -0.4763, "ty": 0.275, "targetID": 4, "y": 0.3310620334, "x": -0.3925923889}], [{"q1": 1.11287384, "distance": 0.7108120076, "q3": -0.169662011, "q2": 2.148188209, "tx": 0.4763, "ty": 0.275, "targetID": 6, "y": 0.4778069611, "x": -0.204965768}]], "block": 5}], [{"trials": [[{"q1": 0.4015113432, "distance": 0.06329182066, "q3": 0.9061866987, "q2": 1.990277508, "tx": 0.175, "ty": 0.3031, "targetID": 9, "y": 0.3332389727, "x": 0.1193448395}], [{"q1": 1.159947695, "distance": 0.001207685861, "q3": 0.3485192739, "q2": 2.281380784, "tx": -0.175, "ty": 0.3031, "targetID": 7, "y": 0.301940772, "x": -0.1746613325}], [{"q1": 0.7474635994, "distance": 0.003110174413, "q3": 0.4301924619, "q2": 1.760395857, "tx": 0.0, "ty": 0.55, "targetID": 5, "y": 0.5525958588, "x": 0.001713097178}], [{"q1": 1.152466901, "distance": 0.479729242, "q3": -0.5747854588, "q2": 1.471989582, "tx": 0.375, "ty": 0.6495, "targetID": 3, "y": 0.8135019074, "x": -0.07582537635}], [{"q1": 1.367982585, "distance": 0.05484560333, "q3": -0.137716065, "q2": 1.669002292, "tx": -0.375, "ty": 0.6495, "targetID": 1, "y": 0.616211703, "x": -0.3314118194}], [{"q1": 1.152064387, "distance": 0.09231865424, "q3": 0.3638650944, "q2": 2.605989762, "tx": 0.0, "ty": 0.15, "targetID": 8, "y": 0.1854959555, "x": -0.08522189312}], [{"q1": 0.6551388129, "distance": 0.3187477699, "q3": 0.1331997537, "q2": 1.305868254, "tx": 0.0, "ty": 0.95, "targetID": 2, "y": 0.7380615283, "x": 0.2380802912}], [{"q1": 1.581195826, "distance": 0.09525521667, "q3": 0.04496212097, "q2": 2.057301762, "tx": -0.4763, "ty": 0.275, "targetID": 4, "y": 0.3266704592, "x": -0.3962767537}], [{"q1": 1.122456958, "distance": 0.7210627418, "q3": -0.1968503521, "q2": 2.112257761, "tx": 0.4763, "ty": 0.275, "targetID": 6, "y": 0.4980173368, "x": -0.2094074778}]], "block": 6}], [{"trials": [[{"q1": 0.3996528424, "distance": 0.06269432731, "q3": 0.9086401621, "q2": 1.985600327, "tx": 0.175, "ty": 0.3031, "targetID": 9, "y": 0.3342781821, "x": 0.1206079083}], [{"q1": 1.148265051, "distance": 0.006333376858, "q3": 0.3832312146, "q2": 2.269760946, "tx": -0.175, "ty": 0.3031, "targetID": 7, "y": 0.3023295822, "x": -0.1687136562}], [{"q1": 0.7401483724, "distance": 0.00602962829, "q3": 0.4595623414, "q2": 1.751642314, "tx": 0.0, "ty": 0.55, "targetID": 5, "y": 0.5495962726, "x": 0.006016096868}], [{"q1": 1.108886204, "distance": 0.4542495428, "q3": -0.5244265904, "q2": 1.467683267, "tx": 0.375, "ty": 0.6495, "targetID": 3, "y": 0.8122683109, "x": -0.04908622251}], [{"q1": 1.366057561, "distance": 0.0554556936, "q3": -0.1382063022, "q2": 1.66941447, "tx": -0.375, "ty": 0.6495, "targetID": 1, "y": 0.6167733624, "x": -0.3302305781}], [{"q1": 1.12637114, "distance": 0.08242447619, "q3": 0.3894602833, "q2": 2.607670945, "tx": 0.0, "ty": 0.15, "targetID": 8, "y": 0.1838321558, "x": -0.07516102387}], [{"q1": 0.6579470731, "distance": 0.3182175268, "q3": 0.1233821765, "q2": 1.30150025, "tx": 0.0, "ty": 0.95, "targetID": 2, "y": 0.7406851017, "x": 0.2396866031}], [{"q1": 1.583613661, "distance": 0.09412892241, "q3": 0.05798545573, "q2": 2.051764141, "tx": -0.4763, "ty": 0.275, "targetID": 4, "y": 0.325369236, "x": -0.3967814858}], [{"q1": 1.149795734, "distance": 0.7365628527, "q3": -0.2406618854, "q2": 2.095107606, "tx": 0.4763, "ty": 0.275, "targetID": 6, "y": 0.5095776294, "x": -0.221910693}]], "block": 7}], [{"trials": [[{"q1": 0.4015574118, "distance": 0.06544296169, "q3": 0.895579439, "q2": 1.983385956, "tx": 0.175, "ty": 0.3031, "targetID": 9, "y": 0.3382699591, "x": 0.1198107328}], [{"q1": 1.144250396, "distance": 0.007484744205, "q3": 0.3717358316, "q2": 2.277268774, "tx": -0.175, "ty": 0.3031, "targetID": 7, "y": 0.3020914821, "x": -0.1675835125}], [{"q1": 0.7368708588, "distance": 0.007639846207, "q3": 0.4642662805, "q2": 1.753036765, "tx": 0.0, "ty": 0.55, "targetID": 5, "y": 0.547976962, "x": 0.007367127487}], [{"q1": 1.070078208, "distance": 0.4306857581, "q3": -0.4759613334, "q2": 1.457873067, "tx": 0.375, "ty": 0.6495, "targetID": 3, "y": 0.8114964952, "x": -0.02405808817}], [{"q1": 1.38751298, "distance": 0.04309511534, "q3": -0.1754434562, "q2": 1.654994044, "tx": -0.375, "ty": 0.6495, "targetID": 1, "y": 0.6240416995, "x": -0.3402284038}], [{"q1": 1.108217166, "distance": 0.0752869726, "q3": 0.390521987, "q2": 2.618374923, "tx": 0.0, "ty": 0.15, "targetID": 8, "y": 0.1816539867, "x": -0.06830924805}], [{"q1": 0.6702377085, "distance": 0.3117352469, "q3": 0.1005205751, "q2": 1.298299943, "tx": 0.0, "ty": 0.95, "targetID": 2, "y": 0.746724126, "x": 0.2363425125}], [{"q1": 1.593200928, "distance": 0.08954473569, "q3": 0.045627181, "q2": 2.050030551, "tx": -0.4763, "ty": 0.275, "targetID": 4, "y": 0.3245880095, "x": -0.4017393602}], [{"q1": 1.104867277, "distance": 0.7235368474, "q3": -0.2100365176, "q2": 2.03933745, "tx": 0.4763, "ty": 0.275, "targetID": 6, "y": 0.5371213528, "x": -0.198087104}]], "block": 8}], [{"trials": [[{"q1": 0.4059259188, "distance": 0.06907526493, "q3": 0.879415974, "q2": 1.985899573, "tx": 0.175, "ty": 0.3031, "targetID": 9, "y": 0.3414193378, "x": 0.1175280888}], [{"q1": 1.154833966, "distance": 0.002133545571, "q3": 0.3238294109, "q2": 2.286683338, "tx": -0.175, "ty": 0.3031, "targetID": 7, "y": 0.3052050435, "x": -0.175347575}], [{"q1": 0.7341766824, "distance": 0.007394412277, "q3": 0.4277643576, "q2": 1.770500884, "tx": 0.0, "ty": 0.55, "targetID": 5, "y": 0.5490150607, "x": 0.007328521509}], [{"q1": 1.067427158, "distance": 0.4292478131, "q3": -0.4727734332, "q2": 1.458216709, "tx": 0.375, "ty": 0.6495, "targetID": 3, "y": 0.8111271748, "x": -0.02265605925}], [{"q1": 1.413967891, "distance": 0.03024051447, "q3": -0.2509139023, "q2": 1.658109448, "tx": -0.375, "ty": 0.6495, "targetID": 1, "y": 0.6297476756, "x": -0.3521016508}], [{"q1": 1.096073039, "distance": 0.06988981036, "q3": 0.4007851334, "q2": 2.621918419, "tx": 0.0, "ty": 0.15, "targetID": 8, "y": 0.1800455229, "x": -0.06310191873}], [{"q1": 0.6742826213, "distance": 0.3096022726, "q3": 0.09185486901, "q2": 1.297826286, "tx": 0.0, "ty": 0.95, "targetID": 2, "y": 0.7486974335, "x": 0.235225092}], [{"q1": 1.596629005, "distance": 0.08790029712, "q3": 0.03948047973, "q2": 2.05049148, "tx": -0.4763, "ty": 0.275, "targetID": 4, "y": 0.3242102293, "x": -0.4034658352}], [{"q1": 1.076147675, "distance": 0.7119753327, "q3": -0.1814622958, "q2": 2.02308354, "tx": 0.4763, "ty": 0.275, "targetID": 6, "y": 0.5435439378, "x": -0.1830883741}]], "block": 9}], [{"trials": [[{"q1": 0.4147157674, "distance": 0.07348048641, "q3": 0.8740170444, "q2": 1.981393917, "tx": 0.175, "ty": 0.3031, "targetID": 9, "y": 0.3453943136, "x": 0.1149119569}], [{"q1": 1.15566781, "distance": 0.002588793883, "q3": 0.3320282073, "q2": 2.281484993, "tx": -0.175, "ty": 0.3031, "targetID": 7, "y": 0.3056296938, "x": -0.1755500028}], [{"q1": 0.7352486192, "distance": 0.005846625957, "q3": 0.4048243888, "q2": 1.781602823, "tx": 0.0, "ty": 0.55, "targetID": 5, "y": 0.5496074253, "x": 0.005833431256}], [{"q1": 1.062727048, "distance": 0.4263578067, "q3": -0.4672696095, "q2": 1.457215758, "tx": 0.375, "ty": 0.6495, "targetID": 3, "y": 0.8109403344, "x": -0.01961119827}], [{"q1": 1.420704413, "distance": 0.02620251757, "q3": -0.2830665604, "q2": 1.659271806, "tx": -0.375, "ty": 0.6495, "targetID": 1, "y": 0.6336985884, "x": -0.3540981503}], [{"q1": 1.080700388, "distance": 0.0641014525, "q3": 0.4165674878, "q2": 2.62240056, "tx": 0.0, "ty": 0.15, "targetID": 8, "y": 0.1788335484, "x": -0.05725052575}], [{"q1": 0.6743918988, "distance": 0.3095543924, "q3": 0.09173985328, "q2": 1.297707096, "tx": 0.0, "ty": 0.95, "targetID": 2, "y": 0.7487585578, "x": 0.2352143784}], [{"q1": 1.668629913, "distance": 0.05298129022, "q3": -0.02861293939, "q2": 2.050478687, "tx": -0.4763, "ty": 0.275, "targetID": 4, "y": 0.3071383313, "x": -0.434179402}], [{"q1": 1.052462832, "distance": 0.7030653553, "q3": -0.158321164, "q2": 2.002173473, "tx": 0.4763, "ty": 0.275, "targetID": 6, "y": 0.5519315927, "x": -0.1699273491}]], "block": 10}]]}], "condition": "H2"}], "type": "simulation", "subjectID": "S_H2_71"}}
