# Supplementary material for: Goal-related feedback guides motor exploration and redundancy resolution in human motor skill acquisition
Source: PLoS Comput Biol. 2019 Mar 5;15(3):e1006676. doi: 10.1371/journal.pcbi.1006676 (PMC6420027; doi:10.1371/journal.pcbi.1006676)
Supplement: S1 Dataset — The 220 .json files contain the data (20 for the participants, 200 for simulation runs), the text file legend_json.txt explains the data format. (ZIP) [file pcbi.1006676.s001.zip › S_H1_097.json]

{"data": {"data": [{"phases": [{"phase": "test", "blocks": [[{"trials": [[{"q1": 1.573157656, "distance": 0.2040309483, "q3": 2.693726425, "q2": 2.324168648, "tx": 0.175, "ty": 0.3031, "targetID": 9, "y": 0.4638694202, "x": 0.04937428055}], [{"q1": 2.036358311, "distance": 0.1628149034, "q3": 2.922460641, "q2": 2.162514957, "tx": -0.175, "ty": 0.3031, "targetID": 7, "y": 0.4627494176, "x": -0.2069492761}], [{"q1": 1.699269126, "distance": 0.0735520862, "q3": 2.785665099, "q2": 2.238886667, "tx": 0.0, "ty": 0.55, "targetID": 5, "y": 0.4805676294, "x": -0.02427046136}], [{"q1": 1.417716862, "distance": 0.3294189602, "q3": 2.62212979, "q2": 2.344030321, "tx": 0.375, "ty": 0.6495, "targetID": 3, "y": 0.4354245639, "x": 0.1246231661}], [{"q1": 2.212594601, "distance": 0.2308128605, "q3": 3.026024009, "q2": 2.10919801, "tx": -0.375, "ty": 0.6495, "targetID": 1, "y": 0.4292951142, "x": -0.305830752}], [{"q1": 1.648871362, "distance": 0.3236551794, "q3": 2.736826654, "q2": 2.292844788, "tx": 0.0, "ty": 0.15, "targetID": 8, "y": 0.4735561321, "x": 0.008006528903}], [{"q1": 1.820318127, "distance": 0.4738013754, "q3": 2.853101295, "q2": 2.206606716, "tx": 0.0, "ty": 0.95, "targetID": 2, "y": 0.4852459086, "x": -0.09214867266}], [{"q1": 2.386839046, "distance": 0.1267808534, "q3": 3.142493591, "q2": 2.00336788, "tx": -0.4763, "ty": 0.275, "targetID": 4, "y": 0.3768741634, "x": -0.4008345137}], [{"q1": 1.491971349, "distance": 0.4199381002, "q3": 2.642202614, "q2": 2.375985035, "tx": 0.4763, "ty": 0.275, "targetID": 6, "y": 0.4494889214, "x": 0.09432928866}]], "block": 1}], [{"trials": [[{"q1": 1.560897527, "distance": 0.2010772921, "q3": 2.698524538, "q2": 2.324848716, "tx": 0.175, "ty": 0.3031, "targetID": 9, "y": 0.4642947738, "x": 0.05479882572}], [{"q1": 2.028706164, "distance": 0.1598575293, "q3": 2.916194403, "q2": 2.080503149, "tx": -0.175, "ty": 0.3031, "targetID": 7, "y": 0.4601255461, "x": -0.2049567611}], [{"q1": 1.664316896, "distance": 0.06669075747, "q3": 2.801498873, "q2": 2.229484464, "tx": 0.0, "ty": 0.55, "targetID": 5, "y": 0.4839879273, "x": -0.009490173369}], [{"q1": 1.392275717, "distance": 0.3215115176, "q3": 2.636784167, "q2": 2.342290159, "tx": 0.375, "ty": 0.6495, "targetID": 3, "y": 0.4353339307, "x": 0.1352031053}], [{"q1": 2.211383847, "distance": 0.2321138853, "q3": 3.026589076, "q2": 2.021264355, "tx": -0.375, "ty": 0.6495, "targetID": 1, "y": 0.4277244779, "x": -0.3064983685}], [{"q1": 1.621575057, "distance": 0.3248688506, "q3": 2.740922144, "q2": 2.296494465, "tx": 0.0, "ty": 0.15, "targetID": 8, "y": 0.4741978415, "x": 0.02086934787}], [{"q1": 1.797554684, "distance": 0.4650153399, "q3": 2.890082929, "q2": 2.180937207, "tx": 0.0, "ty": 0.95, "targetID": 2, "y": 0.4931598558, "x": -0.08681214818}], [{"q1": 2.394986055, "distance": 0.1227115852, "q3": 3.136886982, "q2": 1.987241446, "tx": -0.4763, "ty": 0.275, "targetID": 4, "y": 0.3731879532, "x": -0.4026979689}], [{"q1": 1.536913919, "distance": 0.4373883167, "q3": 2.620792484, "q2": 2.370298281, "tx": 0.4763, "ty": 0.275, "targetID": 6, "y": 0.448298717, "x": 0.07470805003}]], "block": 2}], [{"trials": [[{"q1": 1.533197651, "distance": 0.1909439644, "q3": 2.693110427, "q2": 2.344031139, "tx": 0.175, "ty": 0.3031, "targetID": 9, "y": 0.4623483909, "x": 0.06964560967}], [{"q1": 2.025501289, "distance": 0.166925249, "q3": 2.93888846, "q2": 2.160071182, "tx": -0.175, "ty": 0.3031, "targetID": 7, "y": 0.467358281, "x": -0.2047196214}], [{"q1": 1.655986811, "distance": 0.05122873675, "q3": 2.862663038, "q2": 2.3040856, "tx": 0.0, "ty": 0.55, "targetID": 5, "y": 0.4993249226, "x": -0.007511324986}], [{"q1": 1.33062764, "distance": 0.3044384444, "q3": 2.651546472, "q2": 2.363461076, "tx": 0.375, "ty": 0.6495, "targetID": 3, "y": 0.4301728674, "x": 0.1638640833}], [{"q1": 2.203043068, "distance": 0.2232713559, "q3": 3.06649625, "q2": 2.066984863, "tx": -0.375, "ty": 0.6495, "targetID": 1, "y": 0.4358866508, "x": -0.3100428187}], [{"q1": 1.602650587, "distance": 0.3256596016, "q3": 2.726374745, "q2": 2.356725965, "tx": 0.0, "ty": 0.15, "targetID": 8, "y": 0.4737043562, "x": 0.03563237122}], [{"q1": 1.782775716, "distance": 0.4421583076, "q3": 3.02109997, "q2": 2.203754778, "tx": 0.0, "ty": 0.95, "targetID": 2, "y": 0.5185167989, "x": -0.09657233626}], [{"q1": 2.409788783, "distance": 0.1147169767, "q3": 3.1358825, "q2": 2.004831308, "tx": -0.4763, "ty": 0.275, "targetID": 4, "y": 0.3671365662, "x": -0.4079564713}], [{"q1": 1.555872745, "distance": 0.450393467, "q3": 2.623292471, "q2": 2.310715395, "tx": 0.4763, "ty": 0.275, "targetID": 6, "y": 0.4469100418, "x": 0.06000537753}]], "block": 3}], [{"trials": [[{"q1": 1.479562566, "distance": 0.1687101519, "q3": 2.663977943, "q2": 2.296664282, "tx": 0.175, "ty": 0.3031, "targetID": 9, "y": 0.4494983159, "x": 0.09115103787}], [{"q1": 2.036139756, "distance": 0.1497801153, "q3": 2.868791694, "q2": 2.078955581, "tx": -0.175, "ty": 0.3031, "targetID": 7, "y": 0.4505431738, "x": -0.201355141}], [{"q1": 1.661790719, "distance": 0.0668294232, "q3": 2.811346938, "q2": 2.184235444, "tx": 0.0, "ty": 0.55, "targetID": 5, "y": 0.4842553084, "x": -0.01199196936}], [{"q1": 1.245730567, "distance": 0.2962328938, "q3": 2.652762423, "q2": 2.320778601, "tx": 0.375, "ty": 0.6495, "targetID": 3, "y": 0.4140704898, "x": 0.1952032451}], [{"q1": 2.200922473, "distance": 0.2220075864, "q3": 3.073722964, "q2": 2.041582724, "tx": -0.375, "ty": 0.6495, "targetID": 1, "y": 0.4370033906, "x": -0.3107150142}], [{"q1": 1.577686508, "distance": 0.300721686, "q3": 2.636625595, "q2": 2.243376264, "tx": 0.0, "ty": 0.15, "targetID": 8, "y": 0.4476654611, "x": 0.04276453764}], [{"q1": 1.774124978, "distance": 0.4319939707, "q3": 3.089212334, "q2": 2.184942063, "tx": 0.0, "ty": 0.95, "targetID": 2, "y": 0.5303864026, "x": -0.1026801809}], [{"q1": 2.410981168, "distance": 0.1139422386, "q3": 3.137467405, "q2": 1.997897565, "tx": -0.4763, "ty": 0.275, "targetID": 4, "y": 0.3667496124, "x": -0.4087363828}], [{"q1": 1.503656133, "distance": 0.4294549138, "q3": 2.672387091, "q2": 2.376194022, "tx": 0.4763, "ty": 0.275, "targetID": 6, "y": 0.4571447555, "x": 0.08738508509}]], "block": 4}], [{"trials": [[{"q1": 1.463799423, "distance": 0.1651221897, "q3": 2.669115833, "q2": 2.292594113, "tx": 0.175, "ty": 0.3031, "targetID": 9, "y": 0.4489905505, "x": 0.09766123354}], [{"q1": 2.041161489, "distance": 0.1393639413, "q3": 2.832302403, "q2": 2.012108195, "tx": -0.175, "ty": 0.3031, "targetID": 7, "y": 0.4398893117, "x": -0.2016644397}], [{"q1": 1.658299822, "distance": 0.06693045558, "q3": 2.82133263, "q2": 2.133990473, "tx": 0.0, "ty": 0.55, "targetID": 5, "y": 0.4846066629, "x": -0.01426174418}], [{"q1": 1.220302007, "distance": 0.2902155905, "q3": 2.672260714, "q2": 2.323070618, "tx": 0.375, "ty": 0.6495, "targetID": 3, "y": 0.4133862004, "x": 0.2062535553}], [{"q1": 2.178644095, "distance": 0.2009955258, "q3": 3.179151194, "q2": 1.980274122, "tx": -0.375, "ty": 0.6495, "targetID": 1, "y": 0.4557894873, "x": -0.3213768832}], [{"q1": 1.571470489, "distance": 0.2964583738, "q3": 2.623698226, "q2": 2.216286392, "tx": 0.0, "ty": 0.15, "targetID": 8, "y": 0.4433026215, "x": 0.04314092757}], [{"q1": 1.753963727, "distance": 0.4178138147, "q3": 3.172238281, "q2": 2.168346904, "tx": 0.0, "ty": 0.95, "targetID": 2, "y": 0.5456227705, "x": -0.105106803}], [{"q1": 2.42129177, "distance": 0.1076163134, "q3": 3.147187537, "q2": 1.984805502, "tx": -0.4763, "ty": 0.275, "targetID": 4, "y": 0.3631621814, "x": -0.4145853286}], [{"q1": 1.492537035, "distance": 0.4218773209, "q3": 2.655517353, "q2": 2.378477595, "tx": 0.4763, "ty": 0.275, "targetID": 6, "y": 0.452582098, "x": 0.09361857587}]], "block": 5}], [{"trials": [[{"q1": 1.462541078, "distance": 0.1666802024, "q3": 2.678719585, "q2": 2.304459857, "tx": 0.175, "ty": 0.3031, "targetID": 9, "y": 0.4514686109, "x": 0.09904576928}], [{"q1": 2.088815405, "distance": 0.08698626388, "q3": 2.604532154, "q2": 2.041135842, "tx": -0.175, "ty": 0.3031, "targetID": 7, "y": 0.3880681719, "x": -0.1936284691}], [{"q1": 1.642708325, "distance": 0.04770270435, "q3": 2.907774809, "q2": 2.166370464, "tx": 0.0, "ty": 0.55, "targetID": 5, "y": 0.503845961, "x": -0.01205623005}], [{"q1": 1.209867624, "distance": 0.2766409953, "q3": 2.72987547, "q2": 2.351901863, "tx": 0.375, "ty": 0.6495, "targetID": 3, "y": 0.4246840627, "x": 0.2137919525}], [{"q1": 2.108557075, "distance": 0.1462146138, "q3": 3.485259921, "q2": 1.99094583, "tx": -0.375, "ty": 0.6495, "targetID": 1, "y": 0.5052190285, "x": -0.3512994819}], [{"q1": 1.585656052, "distance": 0.2872278288, "q3": 2.579049106, "q2": 2.229020798, "tx": 0.0, "ty": 0.15, "targetID": 8, "y": 0.4344951926, "x": 0.03952608019}], [{"q1": 1.681810234, "distance": 0.3776554306, "q3": 3.51491096, "q2": 2.225244364, "tx": 0.0, "ty": 0.95, "targetID": 2, "y": 0.5950463469, "x": -0.1289632833}], [{"q1": 2.423322323, "distance": 0.1034408665, "q3": 3.195256036, "q2": 1.985917691, "tx": -0.4763, "ty": 0.275, "targetID": 4, "y": 0.3652394591, "x": -0.4257346671}], [{"q1": 1.485078231, "distance": 0.415077085, "q3": 2.615825965, "q2": 2.353250781, "tx": 0.4763, "ty": 0.275, "targetID": 6, "y": 0.4418751201, "x": 0.09624516088}]], "block": 6}], [{"trials": [[{"q1": 1.45478391, "distance": 0.1610022784, "q3": 2.661503526, "q2": 2.280313398, "tx": 0.175, "ty": 0.3031, "targetID": 9, "y": 0.4459310821, "x": 0.1006964628}], [{"q1": 2.180453481, "distance": 0.03090885346, "q3": 2.183043893, "q2": 2.049103221, "tx": -0.175, "ty": 0.3031, "targetID": 7, "y": 0.2806728501, "x": -0.1962692306}], [{"q1": 1.63222713, "distance": 0.04017766961, "q3": 2.941304354, "q2": 2.175715072, "tx": 0.0, "ty": 0.55, "targetID": 5, "y": 0.5109939236, "x": -0.009631777656}], [{"q1": 1.18862045, "distance": 0.2575201254, "q3": 2.829271949, "q2": 2.352139228, "tx": 0.375, "ty": 0.6495, "targetID": 3, "y": 0.4423898444, "x": 0.2219575272}], [{"q1": 2.028340616, "distance": 0.1001229581, "q3": 3.757346685, "q2": 1.950937363, "tx": -0.375, "ty": 0.6495, "targetID": 1, "y": 0.5496827174, "x": -0.3671822751}], [{"q1": 1.639142014, "distance": 0.1486968463, "q3": 1.78138801, "q2": 2.004909138, "tx": 0.0, "ty": 0.15, "targetID": 8, "y": 0.2701767917, "x": -0.08756877782}], [{"q1": 1.244676923, "distance": 0.2277570031, "q3": 4.29137586, "q2": 1.89684775, "tx": 0.0, "ty": 0.95, "targetID": 2, "y": 0.7263719839, "x": 0.04317131977}], [{"q1": 2.430861707, "distance": 0.09956778088, "q3": 3.193740855, "q2": 1.969751702, "tx": -0.4763, "ty": 0.275, "targetID": 4, "y": 0.3621197961, "x": -0.4280933188}], [{"q1": 1.492809915, "distance": 0.4150221537, "q3": 2.602569479, "q2": 2.376696102, "tx": 0.4763, "ty": 0.275, "targetID": 6, "y": 0.4408808547, "x": 0.09587007205}]], "block": 7}], [{"trials": [[{"q1": 1.4608185, "distance": 0.1535225299, "q3": 2.616442395, "q2": 2.278594275, "tx": 0.175, "ty": 0.3031, "targetID": 9, "y": 0.4363740739, "x": 0.09879508931}], [{"q1": 2.157080015, "distance": 0.02141857966, "q3": 2.162010999, "q2": 2.077248403, "tx": -0.175, "ty": 0.3031, "targetID": 7, "y": 0.2837817899, "x": -0.1842499899}], [{"q1": 1.551525681, "distance": 0.007970402088, "q3": 3.17276142, "q2": 2.284532249, "tx": 0.0, "ty": 0.55, "targetID": 5, "y": 0.5552158085, "x": 0.006026827651}], [{"q1": 1.155605345, "distance": 0.2232097428, "q3": 3.032065796, "q2": 2.369877027, "tx": 0.375, "ty": 0.6495, "targetID": 3, "y": 0.4799624676, "x": 0.2298117966}], [{"q1": 2.025082083, "distance": 0.09904888173, "q3": 3.768797749, "q2": 1.954760692, "tx": -0.375, "ty": 0.6495, "targetID": 1, "y": 0.5506871947, "x": -0.3681654932}], [{"q1": 1.613464771, "distance": 0.1451738753, "q3": 1.720356522, "q2": 2.009034123, "tx": 0.0, "ty": 0.15, "targetID": 8, "y": 0.2636739383, "x": -0.09029778414}], [{"q1": 1.230102509, "distance": 0.225695108, "q3": 4.330266396, "q2": 1.899089719, "tx": 0.0, "ty": 0.95, "targetID": 2, "y": 0.7288932089, "x": 0.04527768467}], [{"q1": 2.445902984, "distance": 0.09291668706, "q3": 3.164891374, "q2": 1.983705782, "tx": -0.4763, "ty": 0.275, "targetID": 4, "y": 0.3539071883, "x": -0.4272371183}], [{"q1": 1.488853356, "distance": 0.4140806966, "q3": 2.597554398, "q2": 2.358628767, "tx": 0.4763, "ty": 0.275, "targetID": 6, "y": 0.4384522662, "x": 0.09584477277}]], "block": 8}], [{"trials": [[{"q1": 1.434897285, "distance": 0.1394599378, "q3": 2.584094045, "q2": 2.269590036, "tx": 0.175, "ty": 0.3031, "targetID": 9, "y": 0.4260748576, "x": 0.1092256992}], [{"q1": 2.122061748, "distance": 0.01829457728, "q3": 2.158467218, "q2": 2.043837134, "tx": -0.175, "ty": 0.3031, "targetID": 7, "y": 0.2855577751, "x": -0.1801924852}], [{"q1": 1.521450225, "distance": 0.0214021368, "q3": 3.25883045, "q2": 2.285022281, "tx": 0.0, "ty": 0.55, "targetID": 5, "y": 0.5690897135, "x": 0.009676481745}], [{"q1": 0.8851296033, "distance": 0.1831751482, "q3": 3.354835516, "q2": 2.469678634, "tx": 0.375, "ty": 0.6495, "targetID": 3, "y": 0.4711585708, "x": 0.3331972542}], [{"q1": 2.005418718, "distance": 0.08980415121, "q3": 3.828851667, "q2": 1.949633078, "tx": -0.375, "ty": 0.6495, "targetID": 1, "y": 0.5598134727, "x": -0.3704051779}], [{"q1": 1.584811987, "distance": 0.1476552444, "q3": 1.684375728, "q2": 1.990630293, "tx": 0.0, "ty": 0.15, "targetID": 8, "y": 0.2632436901, "x": -0.09475198077}], [{"q1": 1.226528258, "distance": 0.2186302834, "q3": 4.369814402, "q2": 1.869194962, "tx": 0.0, "ty": 0.95, "targetID": 2, "y": 0.7362818987, "x": 0.04608442248}], [{"q1": 2.454860365, "distance": 0.08868012811, "q3": 3.154688328, "q2": 1.98480246, "tx": -0.4763, "ty": 0.275, "targetID": 4, "y": 0.3494825359, "x": -0.4281697915}], [{"q1": 1.300865658, "distance": 0.3437743895, "q3": 2.747365909, "q2": 2.418089804, "tx": 0.4763, "ty": 0.275, "targetID": 6, "y": 0.4482512046, "x": 0.1793743343}]], "block": 9}], [{"trials": [[{"q1": 1.450015571, "distance": 0.1387278141, "q3": 2.558423429, "q2": 2.278433249, "tx": 0.175, "ty": 0.3031, "targetID": 9, "y": 0.4222299008, "x": 0.1039122152}], [{"q1": 2.09504687, "distance": 0.01787866935, "q3": 2.137863658, "q2": 2.040342771, "tx": -0.175, "ty": 0.3031, "targetID": 7, "y": 0.2853267239, "x": -0.1730615798}], [{"q1": 1.548343047, "distance": 0.01492546007, "q3": 3.235755542, "q2": 2.343319575, "tx": 0.0, "ty": 0.55, "targetID": 5, "y": 0.564660011, "x": -0.002802398003}], [{"q1": 0.8433364738, "distance": 0.1725308322, "q3": 3.528453463, "q2": 2.636319028, "tx": 0.375, "ty": 0.6495, "targetID": 3, "y": 0.4853453391, "x": 0.3218950533}], [{"q1": 1.975583681, "distance": 0.07955100809, "q3": 3.908717906, "q2": 1.960532193, "tx": -0.375, "ty": 0.6495, "targetID": 1, "y": 0.5699988058, "x": -0.3721852155}], [{"q1": 1.541354905, "distance": 0.1473219922, "q3": 1.629212231, "q2": 1.985536371, "tx": 0.0, "ty": 0.15, "targetID": 8, "y": 0.2619868405, "x": -0.0957220818}], [{"q1": 1.244694749, "distance": 0.2190076965, "q3": 4.329237836, "q2": 1.854134524, "tx": 0.0, "ty": 0.95, "targetID": 2, "y": 0.7355317396, "x": 0.04435917492}], [{"q1": 2.46658439, "distance": 0.08071155243, "q3": 3.176588635, "q2": 1.994348404, "tx": -0.4763, "ty": 0.275, "targetID": 4, "y": 0.3455224286, "x": -0.437045169}], [{"q1": 1.211790698, "distance": 0.3176493768, "q3": 2.86232605, "q2": 2.433677898, "tx": 0.4763, "ty": 0.275, "targetID": 6, "y": 0.4564136408, "x": 0.2155506615}]], "block": 10}]]}], "condition": "H1"}], "type": "simulation", "subjectID": "S_H1_97"}}
