# Supplementary material for: Goal-related feedback guides motor exploration and redundancy resolution in human motor skill acquisition
Source: PLoS Comput Biol. 2019 Mar 5;15(3):e1006676. doi: 10.1371/journal.pcbi.1006676 (PMC6420027; doi:10.1371/journal.pcbi.1006676)
Supplement: S1 Dataset — The 220 .json files contain the data (20 for the participants, 200 for simulation runs), the text file legend_json.txt explains the data format. (ZIP) [file pcbi.1006676.s001.zip › S_H1_078.json]

{"data": {"data": [{"phases": [{"phase": "test", "blocks": [[{"trials": [[{"q1": 2.21772907, "distance": 0.5232790171, "q3": 3.136374268, "q2": 1.900265944, "tx": 0.175, "ty": 0.3031, "targetID": 9, "y": 0.4382049124, "x": -0.3305369348}], [{"q1": 2.292773407, "distance": 0.2171026783, "q3": 3.137304101, "q2": 1.9525102, "tx": -0.175, "ty": 0.3031, "targetID": 7, "y": 0.4123389774, "x": -0.3626177463}], [{"q1": 2.161437156, "distance": 0.3252623695, "q3": 3.181188421, "q2": 1.855417104, "tx": 0.0, "ty": 0.55, "targetID": 5, "y": 0.4623931863, "x": -0.313242167}], [{"q1": 2.052089564, "distance": 0.6555175545, "q3": 3.194730838, "q2": 1.775742722, "tx": 0.375, "ty": 0.6495, "targetID": 3, "y": 0.4965623996, "x": -0.2624271368}], [{"q1": 2.19715699, "distance": 0.2003997662, "q3": 3.20257463, "q2": 1.878782071, "tx": -0.375, "ty": 0.6495, "targetID": 1, "y": 0.4534049973, "x": -0.333686368}], [{"q1": 2.30763888, "distance": 0.4435723794, "q3": 3.111163275, "q2": 1.966695614, "tx": 0.0, "ty": 0.15, "targetID": 8, "y": 0.4043285839, "x": -0.3634190793}], [{"q1": 2.015088558, "distance": 0.5018379324, "q3": 3.250917129, "q2": 1.74355622, "tx": 0.0, "ty": 0.95, "targetID": 2, "y": 0.5158479557, "x": -0.2517008399}], [{"q1": 2.481590001, "distance": 0.07941245871, "q3": 3.098805502, "q2": 2.085710443, "tx": -0.4763, "ty": 0.275, "targetID": 4, "y": 0.3356201948, "x": -0.4250015538}], [{"q1": 2.169404446, "distance": 0.8037655698, "q3": 3.128419993, "q2": 1.866466657, "tx": 0.4763, "ty": 0.275, "targetID": 6, "y": 0.4524956228, "x": -0.307622442}]], "block": 1}], [{"trials": [[{"q1": 2.233898328, "distance": 0.5202363244, "q3": 3.09615188, "q2": 1.90720338, "tx": 0.175, "ty": 0.3031, "targetID": 9, "y": 0.4277257577, "x": -0.3300883623}], [{"q1": 2.172888295, "distance": 0.2036840652, "q3": 3.14495611, "q2": 1.942433257, "tx": -0.175, "ty": 0.3031, "targetID": 7, "y": 0.4537083498, "x": -0.3121288569}], [{"q1": 2.191678557, "distance": 0.3384255794, "q3": 3.160091448, "q2": 1.860352553, "tx": 0.0, "ty": 0.55, "targetID": 5, "y": 0.449873603, "x": -0.3232747708}], [{"q1": 2.301568138, "distance": 0.7743226199, "q3": 3.096923391, "q2": 1.771085579, "tx": 0.375, "ty": 0.6495, "targetID": 3, "y": 0.4033846255, "x": -0.3591680612}], [{"q1": 2.086525844, "distance": 0.1779408905, "q3": 3.246669284, "q2": 1.887508511, "tx": -0.375, "ty": 0.6495, "targetID": 1, "y": 0.4934291099, "x": -0.2895316564}], [{"q1": 2.184824637, "distance": 0.4279873101, "q3": 3.105169264, "q2": 1.966386819, "tx": 0.0, "ty": 0.15, "targetID": 8, "y": 0.4450467629, "x": -0.3100331359}], [{"q1": 2.204029356, "distance": 0.5999248027, "q3": 3.207085172, "q2": 1.739655751, "tx": 0.0, "ty": 0.95, "targetID": 2, "y": 0.4532555568, "x": -0.3363847901}], [{"q1": 2.506147762, "distance": 0.068445326, "q3": 3.07977894, "q2": 2.08742423, "tx": -0.4763, "ty": 0.275, "targetID": 4, "y": 0.3243703236, "x": -0.4288939477}], [{"q1": 2.318861, "distance": 0.8378304368, "q3": 3.032703625, "q2": 1.868084847, "tx": 0.4763, "ty": 0.275, "targetID": 6, "y": 0.3897360104, "x": -0.353637039}]], "block": 2}], [{"trials": [[{"q1": 2.191914287, "distance": 0.5019644201, "q3": 3.077270018, "q2": 1.940115467, "tx": 0.175, "ty": 0.3031, "targetID": 9, "y": 0.4389562889, "x": -0.3082301189}], [{"q1": 2.185005624, "distance": 0.1989356901, "q3": 3.119139433, "q2": 1.903608038, "tx": -0.175, "ty": 0.3031, "targetID": 7, "y": 0.4464795041, "x": -0.3129047737}], [{"q1": 2.159869205, "distance": 0.321628205, "q3": 3.159183921, "q2": 1.883228962, "tx": 0.0, "ty": 0.55, "targetID": 5, "y": 0.4597291296, "x": -0.3087002952}], [{"q1": 2.246139598, "distance": 0.7496815355, "q3": 3.12525493, "q2": 1.823732543, "tx": 0.375, "ty": 0.6495, "targetID": 3, "y": 0.4270441787, "x": -0.3409160651}], [{"q1": 2.079954051, "distance": 0.179512289, "q3": 3.238493235, "q2": 1.879091568, "tx": -0.375, "ty": 0.6495, "targetID": 1, "y": 0.4943569982, "x": -0.2846932401}], [{"q1": 2.172856987, "distance": 0.4173849561, "q3": 3.063400588, "q2": 1.961207953, "tx": 0.0, "ty": 0.15, "targetID": 8, "y": 0.4431109732, "x": -0.297146696}], [{"q1": 2.171066451, "distance": 0.5820186958, "q3": 3.249294119, "q2": 1.767788978, "tx": 0.0, "ty": 0.95, "targetID": 2, "y": 0.4698159418, "x": -0.3288906088}], [{"q1": 2.520289607, "distance": 0.05899753289, "q3": 3.092495556, "q2": 2.055480198, "tx": -0.4763, "ty": 0.275, "targetID": 4, "y": 0.3183798343, "x": -0.4363137666}], [{"q1": 2.258209268, "distance": 0.814978709, "q3": 3.025668681, "q2": 1.92349954, "tx": 0.4763, "ty": 0.275, "targetID": 6, "y": 0.4106156498, "x": -0.3273160101}]], "block": 3}], [{"trials": [[{"q1": 2.176039676, "distance": 0.4515625207, "q3": 2.861440105, "q2": 2.036437707, "tx": 0.175, "ty": 0.3031, "targetID": 9, "y": 0.4147797996, "x": -0.2625343786}], [{"q1": 2.191434148, "distance": 0.1467786822, "q3": 2.881870948, "q2": 1.98544418, "tx": -0.175, "ty": 0.3031, "targetID": 7, "y": 0.4114541417, "x": -0.2740119262}], [{"q1": 2.144324255, "distance": 0.3092250065, "q3": 3.12669048, "q2": 1.901921033, "tx": 0.0, "ty": 0.55, "targetID": 5, "y": 0.4599040021, "x": -0.2958087487}], [{"q1": 2.222105152, "distance": 0.7526103328, "q3": 3.237569128, "q2": 1.804020425, "tx": 0.375, "ty": 0.6495, "targetID": 3, "y": 0.4502714962, "x": -0.3507618868}], [{"q1": 2.071181426, "distance": 0.1815090666, "q3": 3.229400967, "q2": 1.871293325, "tx": -0.375, "ty": 0.6495, "targetID": 1, "y": 0.4956810268, "x": -0.2786399215}], [{"q1": 2.172338208, "distance": 0.3369190899, "q3": 2.69966905, "q2": 2.103568446, "tx": 0.0, "ty": 0.15, "targetID": 8, "y": 0.3931854902, "x": -0.2331850993}], [{"q1": 2.150569796, "distance": 0.5691286513, "q3": 3.55895077, "q2": 1.656184109, "tx": 0.0, "ty": 0.95, "targetID": 2, "y": 0.5199629241, "x": -0.3727942262}], [{"q1": 2.524611426, "distance": 0.05468415967, "q3": 3.10788472, "q2": 2.02682268, "tx": -0.4763, "ty": 0.275, "targetID": 4, "y": 0.3168751869, "x": -0.4411314624}], [{"q1": 2.236850125, "distance": 0.7685509516, "q3": 2.833772323, "q2": 2.024158743, "tx": 0.4763, "ty": 0.275, "targetID": 6, "y": 0.393193001, "x": -0.283108309}]], "block": 4}], [{"trials": [[{"q1": 1.596931763, "distance": 0.1168101301, "q3": 1.931419296, "q2": 2.437191015, "tx": 0.175, "ty": 0.3031, "targetID": 9, "y": 0.3043393488, "x": 0.05819644484}], [{"q1": 2.05621022, "distance": 0.08930368602, "q3": 2.605664863, "q2": 2.007846637, "tx": -0.175, "ty": 0.3031, "targetID": 7, "y": 0.3919404306, "x": -0.184084395}], [{"q1": 1.783821583, "distance": 0.1334179311, "q3": 2.571952041, "q2": 2.161869155, "tx": 0.0, "ty": 0.55, "targetID": 5, "y": 0.4277924629, "x": -0.05353188034}], [{"q1": 1.303780354, "distance": 0.4093130614, "q3": 1.964702869, "q2": 2.604476644, "tx": 0.375, "ty": 0.6495, "targetID": 3, "y": 0.2846850293, "x": 0.1894003788}], [{"q1": 2.08762206, "distance": 0.1447706367, "q3": 3.406666174, "q2": 1.78271551, "tx": -0.375, "ty": 0.6495, "targetID": 1, "y": 0.5169063809, "x": -0.3168840004}], [{"q1": 1.875204789, "distance": 0.188349159, "q3": 2.111381564, "q2": 2.248191552, "tx": 0.0, "ty": 0.15, "targetID": 8, "y": 0.3267383585, "x": -0.06510728349}], [{"q1": 2.181163223, "distance": 0.6069112527, "q3": 3.704526627, "q2": 1.713905764, "tx": 0.0, "ty": 0.95, "targetID": 2, "y": 0.5145097239, "x": -0.4227167943}], [{"q1": 2.524841608, "distance": 0.05442239613, "q3": 3.109867126, "q2": 2.039325695, "tx": -0.4763, "ty": 0.275, "targetID": 4, "y": 0.3169473374, "x": -0.4416269833}], [{"q1": 1.307698431, "distance": 0.3258983975, "q3": 1.366649875, "q2": 2.780713451, "tx": 0.4763, "ty": 0.275, "targetID": 6, "y": 0.1827233122, "x": 0.1637383607}]], "block": 5}], [{"trials": [[{"q1": 1.415319473, "distance": 0.01879010907, "q3": 1.98682505, "q2": 2.600421669, "tx": 0.175, "ty": 0.3031, "targetID": 9, "y": 0.3084774894, "x": 0.1569958114}], [{"q1": 2.059403151, "distance": 0.07334543936, "q3": 2.530802051, "q2": 2.018230261, "tx": -0.175, "ty": 0.3031, "targetID": 7, "y": 0.3763672804, "x": -0.1783851285}], [{"q1": 1.75676283, "distance": 0.09795371672, "q3": 2.718090034, "q2": 2.220457551, "tx": 0.0, "ty": 0.55, "targetID": 5, "y": 0.4637558418, "x": -0.04644217681}], [{"q1": 1.269523371, "distance": 0.2843716138, "q3": 2.461989989, "q2": 2.768686591, "tx": 0.375, "ty": 0.6495, "targetID": 3, "y": 0.3978992378, "x": 0.2424697347}], [{"q1": 2.084789781, "distance": 0.1364580751, "q3": 3.4488103, "q2": 1.773451906, "tx": -0.375, "ty": 0.6495, "targetID": 1, "y": 0.5233177403, "x": -0.3230496045}], [{"q1": 1.828231276, "distance": 0.1582055845, "q3": 1.970926921, "q2": 2.266004497, "tx": 0.0, "ty": 0.15, "targetID": 8, "y": 0.2998442647, "x": -0.05075138714}], [{"q1": 2.152310846, "distance": 0.5888765102, "q3": 3.71630566, "q2": 1.712044289, "tx": 0.0, "ty": 0.95, "targetID": 2, "y": 0.5274171158, "x": -0.4101210191}], [{"q1": 2.524305825, "distance": 0.05591436134, "q3": 3.099524696, "q2": 2.044183178, "tx": -0.4763, "ty": 0.275, "targetID": 4, "y": 0.3167996933, "x": -0.4391623985}], [{"q1": 1.026722088, "distance": 0.2046286444, "q3": 1.548735328, "q2": 3.002841595, "tx": 0.4763, "ty": 0.275, "targetID": 6, "y": 0.1502421992, "x": 0.3141014388}]], "block": 6}], [{"trials": [[{"q1": 1.377007142, "distance": 0.008468835689, "q3": 2.024427051, "q2": 2.595668542, "tx": 0.175, "ty": 0.3031, "targetID": 9, "y": 0.3100118026, "x": 0.170106314}], [{"q1": 2.07568156, "distance": 0.04688973162, "q3": 2.419078054, "q2": 2.025644914, "tx": -0.175, "ty": 0.3031, "targetID": 7, "y": 0.3499678913, "x": -0.1764309781}], [{"q1": 1.664578621, "distance": 0.04123765308, "q3": 3.014186678, "q2": 2.233729694, "tx": 0.0, "ty": 0.55, "targetID": 5, "y": 0.5255442966, "x": -0.03320335226}], [{"q1": 0.8281609005, "distance": 0.2509941311, "q3": 3.104769233, "q2": 2.967574354, "tx": 0.375, "ty": 0.6495, "targetID": 3, "y": 0.3985126625, "x": 0.3768466926}], [{"q1": 2.081039922, "distance": 0.114458058, "q3": 3.569019666, "q2": 1.742897174, "tx": -0.375, "ty": 0.6495, "targetID": 1, "y": 0.539565183, "x": -0.3431412013}], [{"q1": 1.841070797, "distance": 0.1413344471, "q3": 1.872432392, "q2": 2.261412352, "tx": 0.0, "ty": 0.15, "targetID": 8, "y": 0.2773334219, "x": -0.06133209283}], [{"q1": 2.511564112, "distance": 0.853652399, "q3": 4.060558084, "q2": 1.454951576, "tx": 0.0, "ty": 0.95, "targetID": 2, "y": 0.3804186082, "x": -0.6358454659}], [{"q1": 2.522919445, "distance": 0.05725746785, "q3": 3.094326525, "q2": 2.043161743, "tx": -0.4763, "ty": 0.275, "targetID": 4, "y": 0.3171766949, "x": -0.4375760535}], [{"q1": 0.9390664104, "distance": 0.1307436068, "q3": 1.902015646, "q2": 3.029788873, "tx": 0.4763, "ty": 0.275, "targetID": 6, "y": 0.1880712102, "x": 0.3786410208}]], "block": 7}], [{"trials": [[{"q1": 1.365326616, "distance": 0.007090880249, "q3": 2.034338518, "q2": 2.58503397, "tx": 0.175, "ty": 0.3031, "targetID": 9, "y": 0.3094909625, "x": 0.1719281633}], [{"q1": 2.073778457, "distance": 0.04250694272, "q3": 2.401186172, "q2": 2.016876799, "tx": -0.175, "ty": 0.3031, "targetID": 7, "y": 0.3455939063, "x": -0.1760526666}], [{"q1": 1.62697026, "distance": 0.02429032994, "q3": 3.063910249, "q2": 2.250599395, "tx": 0.0, "ty": 0.55, "targetID": 5, "y": 0.5357353103, "x": -0.01966058888}], [{"q1": 0.823323429, "distance": 0.2178866493, "q3": 3.315242536, "q2": 2.932130393, "tx": 0.375, "ty": 0.6495, "targetID": 3, "y": 0.4332035388, "x": 0.3487239111}], [{"q1": 2.07420707, "distance": 0.09602318032, "q3": 3.670538014, "q2": 1.700336822, "tx": -0.375, "ty": 0.6495, "targetID": 1, "y": 0.5551254391, "x": -0.3572829625}], [{"q1": 1.8410168, "distance": 0.1395599036, "q3": 1.861699575, "q2": 2.26234795, "tx": 0.0, "ty": 0.15, "targetID": 8, "y": 0.2751191135, "x": -0.06182373436}], [{"q1": 2.499141456, "distance": 0.8493029578, "q3": 4.072808363, "q2": 1.467306914, "tx": 0.0, "ty": 0.95, "targetID": 2, "y": 0.3854358986, "x": -0.6344941997}], [{"q1": 2.52291369, "distance": 0.0552857727, "q3": 3.10990122, "q2": 2.010631388, "tx": -0.4763, "ty": 0.275, "targetID": 4, "y": 0.3175982825, "x": -0.4410593559}], [{"q1": 0.7182969233, "distance": 0.1468159145, "q3": 2.036399663, "q2": 3.155498801, "tx": 0.4763, "ty": 0.275, "targetID": 6, "y": 0.1295518399, "x": 0.4563063641}]], "block": 8}], [{"trials": [[{"q1": 1.360201638, "distance": 0.002926809876, "q3": 2.011053354, "q2": 2.586078042, "tx": 0.175, "ty": 0.3031, "targetID": 9, "y": 0.3036844731, "x": 0.1721321424}], [{"q1": 2.067989517, "distance": 0.02896137314, "q3": 2.341234819, "q2": 2.00256356, "tx": -0.175, "ty": 0.3031, "targetID": 7, "y": 0.3320399538, "x": -0.1738863539}], [{"q1": 1.596811741, "distance": 0.01119416377, "q3": 3.109348124, "q2": 2.263262918, "tx": 0.0, "ty": 0.55, "targetID": 5, "y": 0.5442762297, "x": -0.009620174429}], [{"q1": 0.7106022434, "distance": 0.2287273378, "q3": 3.552618327, "q2": 3.035131296, "tx": 0.375, "ty": 0.6495, "targetID": 3, "y": 0.4221001689, "x": 0.350392849}], [{"q1": 2.069744735, "distance": 0.0886976454, "q3": 3.715749106, "q2": 1.69071617, "tx": -0.375, "ty": 0.6495, "targetID": 1, "y": 0.5615568493, "x": -0.3634555402}], [{"q1": 1.832722366, "distance": 0.1329663253, "q3": 1.824162668, "q2": 2.266836935, "tx": 0.0, "ty": 0.15, "targetID": 8, "y": 0.2680371546, "x": -0.06121498006}], [{"q1": 2.487352195, "distance": 0.8490922886, "q3": 4.085914562, "q2": 1.500211056, "tx": 0.0, "ty": 0.95, "targetID": 2, "y": 0.3858694606, "x": -0.634597864}], [{"q1": 2.522134287, "distance": 0.05625875546, "q3": 3.1046987, "q2": 2.011120835, "tx": -0.4763, "ty": 0.275, "targetID": 4, "y": 0.3176974352, "x": -0.4396670013}], [{"q1": 0.7338400423, "distance": 0.1324769768, "q3": 2.079396102, "q2": 3.132768547, "tx": 0.4763, "ty": 0.275, "targetID": 6, "y": 0.1447050073, "x": 0.4523549742}]], "block": 9}], [{"trials": [[{"q1": 1.358065197, "distance": 0.004928174984, "q3": 1.990224269, "q2": 2.589817628, "tx": 0.175, "ty": 0.3031, "targetID": 9, "y": 0.29910309, "x": 0.1721170121}], [{"q1": 2.06637885, "distance": 0.01272308136, "q3": 2.253560328, "q2": 2.019565467, "tx": -0.175, "ty": 0.3031, "targetID": 7, "y": 0.3142193409, "x": -0.168816388}], [{"q1": 1.588870124, "distance": 0.007622244, "q3": 3.118373731, "q2": 2.287257579, "tx": 0.0, "ty": 0.55, "targetID": 5, "y": 0.5459927264, "x": -0.00648385396}], [{"q1": 0.6934894649, "distance": 0.2326855057, "q3": 3.580928477, "q2": 3.054050956, "tx": 0.375, "ty": 0.6495, "targetID": 3, "y": 0.4180667277, "x": 0.3508922206}], [{"q1": 2.061918522, "distance": 0.06419204943, "q3": 3.834813555, "q2": 1.588064912, "tx": -0.375, "ty": 0.6495, "targetID": 1, "y": 0.585308476, "x": -0.3747402689}], [{"q1": 1.82239031, "distance": 0.1275352815, "q3": 1.794606551, "q2": 2.273632643, "tx": 0.0, "ty": 0.15, "targetID": 8, "y": 0.2630137483, "x": -0.05910279797}], [{"q1": 2.468948902, "distance": 0.8378247335, "q3": 4.103542137, "q2": 1.490801812, "tx": 0.0, "ty": 0.95, "targetID": 2, "y": 0.3985452388, "x": -0.6307518772}], [{"q1": 2.529526063, "distance": 0.04974345437, "q3": 3.127859174, "q2": 1.959925916, "tx": -0.4763, "ty": 0.275, "targetID": 4, "y": 0.3153041997, "x": -0.4471455366}], [{"q1": 0.744008979, "distance": 0.12755536, "q3": 2.084671638, "q2": 3.127401324, "tx": 0.4763, "ty": 0.275, "targetID": 6, "y": 0.1501757526, "x": 0.4500459121}]], "block": 10}]]}], "condition": "H1"}], "type": "simulation", "subjectID": "S_H1_78"}}
