# Supplementary material for: Goal-related feedback guides motor exploration and redundancy resolution in human motor skill acquisition
Source: PLoS Comput Biol. 2019 Mar 5;15(3):e1006676. doi: 10.1371/journal.pcbi.1006676 (PMC6420027; doi:10.1371/journal.pcbi.1006676)
Supplement: S1 Dataset — The 220 .json files contain the data (20 for the participants, 200 for simulation runs), the text file legend_json.txt explains the data format. (ZIP) [file pcbi.1006676.s001.zip › S_H2_026.json]

{"data": {"data": [{"phases": [{"phase": "test", "blocks": [[{"trials": [[{"q1": 0.6259360019, "distance": 0.2483405739, "q3": -0.07867313281, "q2": 2.12532055, "tx": 0.175, "ty": 0.3031, "targetID": 9, "y": 0.5095337906, "x": 0.03694881123}], [{"q1": 1.450276761, "distance": 0.2176379014, "q3": -0.00419284079, "q2": 1.995861518, "tx": -0.175, "ty": 0.3031, "targetID": 7, "y": 0.4119741516, "x": -0.3634480704}], [{"q1": 0.7738121898, "distance": 0.02926723349, "q3": -0.08344396409, "q2": 1.969052104, "tx": 0.0, "ty": 0.55, "targetID": 5, "y": 0.5760659731, "x": -0.01330924499}], [{"q1": 0.4943088901, "distance": 0.1675120334, "q3": -0.1193323541, "q2": 1.790889777, "tx": 0.375, "ty": 0.6495, "targetID": 3, "y": 0.6172415582, "x": 0.2106233768}], [{"q1": 1.27146805, "distance": 0.1080771701, "q3": -0.02592519114, "q2": 1.73175532, "tx": -0.375, "ty": 0.6495, "targetID": 1, "y": 0.5933781457, "x": -0.2826365214}], [{"q1": 0.7248328118, "distance": 0.2779681362, "q3": -0.0587911543, "q2": 2.309583941, "tx": 0.0, "ty": 0.15, "targetID": 8, "y": 0.4258954886, "x": -0.03388161871}], [{"q1": 1.100579793, "distance": 0.2472612507, "q3": -0.05423961142, "q2": 1.486101589, "tx": 0.0, "ty": 0.95, "targetID": 2, "y": 0.7375924232, "x": -0.1265746713}], [{"q1": 1.541886997, "distance": 0.1273520397, "q3": -0.006525839368, "q2": 1.998171319, "tx": -0.4763, "ty": 0.275, "targetID": 4, "y": 0.3765232169, "x": -0.3994132101}], [{"q1": 0.4918605073, "distance": 0.4335151297, "q3": -0.08215698545, "q2": 2.017684349, "tx": 0.4763, "ty": 0.275, "targetID": 6, "y": 0.5400550251, "x": 0.1332530625}]], "block": 1}], [{"trials": [[{"q1": 0.2536714503, "distance": 0.05664568901, "q3": -0.117811868, "q2": 2.487673698, "tx": 0.175, "ty": 0.3031, "targetID": 9, "y": 0.3371170912, "x": 0.1297057223}], [{"q1": 1.355788464, "distance": 0.1394770631, "q3": 0.007252272412, "q2": 2.170874297, "tx": -0.175, "ty": 0.3031, "targetID": 7, "y": 0.3667952091, "x": -0.2990837277}], [{"q1": 0.6889014371, "distance": 0.02301028458, "q3": -0.09968763752, "q2": 2.036950188, "tx": 0.0, "ty": 0.55, "targetID": 5, "y": 0.5514038033, "x": 0.02296742329}], [{"q1": 0.3951326266, "distance": 0.07263838581, "q3": -0.1811692263, "q2": 1.719677294, "tx": 0.375, "ty": 0.6495, "targetID": 3, "y": 0.6145809193, "x": 0.311305472}], [{"q1": 1.287530616, "distance": 0.09693277976, "q3": -0.04233541695, "q2": 1.707614245, "tx": -0.375, "ty": 0.6495, "targetID": 1, "y": 0.6031387661, "x": -0.2898730373}], [{"q1": 0.5421481347, "distance": 0.08803436853, "q3": -0.07538735276, "q2": 2.746608267, "tx": 0.0, "ty": 0.15, "targetID": 8, "y": 0.2346592223, "x": 0.02414262038}], [{"q1": 1.146043242, "distance": 0.2217817502, "q3": -0.08660535939, "q2": 1.392398471, "tx": 0.0, "ty": 0.95, "targetID": 2, "y": 0.7719349108, "x": -0.1322118329}], [{"q1": 1.578825504, "distance": 0.1066308463, "q3": 0.001658971111, "q2": 1.996577282, "tx": -0.4763, "ty": 0.275, "targetID": 4, "y": 0.3604947371, "x": -0.4125756929}], [{"q1": 0.5150928724, "distance": 0.4456315735, "q3": -0.05144447228, "q2": 2.050695331, "tx": 0.4763, "ty": 0.275, "targetID": 6, "y": 0.5255102102, "x": 0.1077458875}]], "block": 2}], [{"trials": [[{"q1": 0.2640417309, "distance": 0.05927024889, "q3": -0.134693687, "q2": 2.507976263, "tx": 0.175, "ty": 0.3031, "targetID": 9, "y": 0.3335281929, "x": 0.1241365801}], [{"q1": 1.288629945, "distance": 0.09007925912, "q3": -0.008569400143, "q2": 2.28464296, "tx": -0.175, "ty": 0.3031, "targetID": 7, "y": 0.3417257659, "x": -0.2563776574}], [{"q1": 0.6945452243, "distance": 0.01924479712, "q3": -0.1129982047, "q2": 2.04739585, "tx": 0.0, "ty": 0.55, "targetID": 5, "y": 0.5499265858, "x": 0.0192446571}], [{"q1": 0.3969469105, "distance": 0.07079959302, "q3": -0.1732023113, "q2": 1.710006551, "tx": 0.375, "ty": 0.6495, "targetID": 3, "y": 0.6164016818, "x": 0.3124133904}], [{"q1": 1.326656326, "distance": 0.07493126877, "q3": -0.06991042524, "q2": 1.673613335, "tx": -0.375, "ty": 0.6495, "targetID": 1, "y": 0.6125568586, "x": -0.3098087479}], [{"q1": 0.5676378092, "distance": 0.0753536151, "q3": -0.0788090262, "q2": 2.776591174, "tx": 0.0, "ty": 0.15, "targetID": 8, "y": 0.2226312065, "x": 0.02007175023}], [{"q1": 1.131929267, "distance": 0.2129390897, "q3": -0.09628319418, "q2": 1.394902293, "tx": 0.0, "ty": 0.95, "targetID": 2, "y": 0.7744909713, "x": -0.1205804161}], [{"q1": 1.628755047, "distance": 0.0784992039, "q3": 0.01098872244, "q2": 1.996176048, "tx": -0.4763, "ty": 0.275, "targetID": 4, "y": 0.3377615948, "x": -0.429150162}], [{"q1": 0.5159425995, "distance": 0.4460516828, "q3": -0.05199084248, "q2": 2.052354763, "tx": 0.4763, "ty": 0.275, "targetID": 6, "y": 0.5250850933, "x": 0.1069498276}]], "block": 3}], [{"trials": [[{"q1": 0.1983232062, "distance": 0.0353796866, "q3": -0.1692485, "q2": 2.537299323, "tx": 0.175, "ty": 0.3031, "targetID": 9, "y": 0.3196230298, "x": 0.1437156316}], [{"q1": 1.267407063, "distance": 0.06111786165, "q3": -0.07072570354, "q2": 2.389930943, "tx": -0.175, "ty": 0.3031, "targetID": 7, "y": 0.3170578989, "x": -0.2345026896}], [{"q1": 0.713040492, "distance": 0.00973952737, "q3": -0.1053720783, "q2": 2.040301009, "tx": 0.0, "ty": 0.55, "targetID": 5, "y": 0.5515628509, "x": 0.009613318397}], [{"q1": 0.3689084737, "distance": 0.03982650189, "q3": -0.2090160126, "q2": 1.671973989, "tx": 0.375, "ty": 0.6495, "targetID": 3, "y": 0.6162984645, "x": 0.3530043574}], [{"q1": 1.329132872, "distance": 0.07369777281, "q3": -0.06891245867, "q2": 1.67119289, "tx": -0.375, "ty": 0.6495, "targetID": 1, "y": 0.6126400543, "x": -0.3111822429}], [{"q1": 0.5104257579, "distance": 0.04582876947, "q3": -0.1554178218, "q2": 2.958191921, "tx": 0.0, "ty": 0.15, "targetID": 8, "y": 0.1580033342, "x": 0.04512452496}], [{"q1": 1.124798943, "distance": 0.2103764761, "q3": -0.1031081525, "q2": 1.40102216, "tx": 0.0, "ty": 0.95, "targetID": 2, "y": 0.7743288594, "x": -0.1157493501}], [{"q1": 1.664963052, "distance": 0.05718487199, "q3": -0.01367094528, "q2": 2.018169361, "tx": -0.4763, "ty": 0.275, "targetID": 4, "y": 0.3182546504, "x": -0.4388948559}], [{"q1": 0.5419287762, "distance": 0.4588533234, "q3": -0.02709108464, "q2": 2.06799947, "tx": 0.4763, "ty": 0.275, "targetID": 6, "y": 0.5170316659, "x": 0.08647049222}]], "block": 4}], [{"trials": [[{"q1": 0.1741585997, "distance": 0.02772475118, "q3": -0.1472215655, "q2": 2.536386194, "tx": 0.175, "ty": 0.3031, "targetID": 9, "y": 0.3122934245, "x": 0.1488438769}], [{"q1": 1.269820123, "distance": 0.06062299125, "q3": -0.06496661059, "q2": 2.391051189, "tx": -0.175, "ty": 0.3031, "targetID": 7, "y": 0.3148790407, "x": -0.2344676489}], [{"q1": 0.7181341096, "distance": 0.006865784408, "q3": -0.06928011572, "q2": 2.021744706, "tx": 0.0, "ty": 0.55, "targetID": 5, "y": 0.5519623314, "x": 0.006579380749}], [{"q1": 0.3577431084, "distance": 0.03588213807, "q3": -0.1651259167, "q2": 1.637535824, "tx": 0.375, "ty": 0.6495, "targetID": 3, "y": 0.6150952147, "x": 0.3648098783}], [{"q1": 1.349470386, "distance": 0.06193260417, "q3": -0.06812813374, "q2": 1.643557655, "tx": -0.375, "ty": 0.6495, "targetID": 1, "y": 0.6182633886, "x": -0.3215217655}], [{"q1": 0.6578342964, "distance": 0.02764761772, "q3": -0.1187296566, "q2": 2.918547197, "tx": 0.0, "ty": 0.15, "targetID": 8, "y": 0.1715629805, "x": 0.0173040064}], [{"q1": 1.117623142, "distance": 0.2089314637, "q3": -0.111927907, "q2": 1.410439011, "tx": 0.0, "ty": 0.95, "targetID": 2, "y": 0.7733124219, "x": -0.1115072028}], [{"q1": 1.677707418, "distance": 0.05032578266, "q3": -0.00032875509, "q2": 2.011295067, "tx": -0.4763, "ty": 0.275, "targetID": 4, "y": 0.3127081324, "x": -0.4429716165}], [{"q1": 0.5507740717, "distance": 0.4629940742, "q3": -0.04846026214, "q2": 2.086249114, "tx": 0.4763, "ty": 0.275, "targetID": 6, "y": 0.514797972, "x": 0.08024388606}]], "block": 5}], [{"trials": [[{"q1": 0.139973249, "distance": 0.01681169777, "q3": -0.1208054084, "q2": 2.52584126, "tx": 0.175, "ty": 0.3031, "targetID": 9, "y": 0.3062003434, "x": 0.1584766513}], [{"q1": 1.254022283, "distance": 0.0537443278, "q3": -0.06673802881, "q2": 2.401536442, "tx": -0.175, "ty": 0.3031, "targetID": 7, "y": 0.3147117985, "x": -0.227474936}], [{"q1": 0.7272482376, "distance": 0.003796137461, "q3": -0.06408050506, "q2": 2.016264095, "tx": 0.0, "ty": 0.55, "targetID": 5, "y": 0.5531939858, "x": 0.002051612547}], [{"q1": 0.351838718, "distance": 0.03500639292, "q3": -0.1649412048, "q2": 1.572608847, "tx": 0.375, "ty": 0.6495, "targetID": 3, "y": 0.6216247933, "x": 0.3961759391}], [{"q1": 1.409261929, "distance": 0.02909277089, "q3": -0.06952334064, "q2": 1.569775846, "tx": -0.375, "ty": 0.6495, "targetID": 1, "y": 0.631004017, "x": -0.3525436439}], [{"q1": 0.6369961857, "distance": 0.02929795871, "q3": -0.09818212426, "q2": 2.909348558, "tx": 0.0, "ty": 0.15, "targetID": 8, "y": 0.1706251011, "x": 0.02080806553}], [{"q1": 1.10338458, "distance": 0.1952778635, "q3": -0.107421608, "q2": 1.393127039, "tx": 0.0, "ty": 0.95, "targetID": 2, "y": 0.780070085, "x": -0.09621469724}], [{"q1": 1.697666254, "distance": 0.03894162547, "q3": 0.004131330825, "q2": 2.016348859, "tx": -0.4763, "ty": 0.275, "targetID": 4, "y": 0.3010477409, "x": -0.4473523681}], [{"q1": 0.550433574, "distance": 0.4626027283, "q3": -0.04933114371, "q2": 2.117845875, "tx": 0.4763, "ty": 0.275, "targetID": 6, "y": 0.5025587121, "x": 0.07353664919}]], "block": 6}], [{"trials": [[{"q1": 0.1193685881, "distance": 0.01363479038, "q3": -0.1412421426, "q2": 2.547748717, "tx": 0.175, "ty": 0.3031, "targetID": 9, "y": 0.2982405704, "x": 0.1622605553}], [{"q1": 1.23227144, "distance": 0.04138100361, "q3": -0.08644826216, "q2": 2.434440664, "tx": -0.175, "ty": 0.3031, "targetID": 7, "y": 0.310423092, "x": -0.2157278748}], [{"q1": 0.7308057934, "distance": 0.003395824588, "q3": -0.06207562397, "q2": 2.014801138, "tx": 0.0, "ty": 0.55, "targetID": 5, "y": 0.553392222, "x": 0.0001563785152}], [{"q1": 0.344927322, "distance": 0.03813213698, "q3": -0.1841161078, "q2": 1.595559148, "tx": 0.375, "ty": 0.6495, "targetID": 3, "y": 0.61690627, "x": 0.3947916304}], [{"q1": 1.426360349, "distance": 0.02087205016, "q3": -0.08970898705, "q2": 1.559912406, "tx": -0.375, "ty": 0.6495, "targetID": 1, "y": 0.633661098, "x": -0.361406926}], [{"q1": 0.6934546441, "distance": 0.02657479425, "q3": -0.1255360622, "q2": 2.916073243, "tx": 0.0, "ty": 0.15, "targetID": 8, "y": 0.174530477, "x": 0.01022132015}], [{"q1": 1.10040977, "distance": 0.193935822, "q3": -0.09934252934, "q2": 1.38921625, "tx": 0.0, "ty": 0.95, "targetID": 2, "y": 0.7803692913, "x": -0.09400279648}], [{"q1": 1.697017551, "distance": 0.03988963393, "q3": -0.04131275593, "q2": 2.033205795, "tx": -0.4763, "ty": 0.275, "targetID": 4, "y": 0.3036097288, "x": -0.4485031241}], [{"q1": 0.5573608669, "distance": 0.4659939131, "q3": -0.04135065359, "q2": 2.106040887, "tx": 0.4763, "ty": 0.275, "targetID": 6, "y": 0.5061691812, "x": 0.07168767105}]], "block": 7}], [{"trials": [[{"q1": 0.06659810919, "distance": 0.0236901819, "q3": -0.1216827877, "q2": 2.563864044, "tx": 0.175, "ty": 0.3031, "targetID": 9, "y": 0.2797322118, "x": 0.1711049786}], [{"q1": 1.18270002, "distance": 0.01821663651, "q3": -0.09114905151, "q2": 2.472942055, "tx": -0.175, "ty": 0.3031, "targetID": 7, "y": 0.3061213956, "x": -0.1929643262}], [{"q1": 0.7368183477, "distance": 0.005161943969, "q3": -0.05702928104, "q2": 2.009943605, "tx": 0.0, "ty": 0.55, "targetID": 5, "y": 0.5543548153, "x": -0.002771506701}], [{"q1": 0.3236751753, "distance": 0.05138712796, "q3": -0.1871432487, "q2": 1.604726578, "tx": 0.375, "ty": 0.6495, "targetID": 3, "y": 0.6074341043, "x": 0.4045143581}], [{"q1": 1.441105526, "distance": 0.01546431749, "q3": -0.1181154704, "q2": 1.558139658, "tx": -0.375, "ty": 0.6495, "targetID": 1, "y": 0.6352449662, "x": -0.369005075}], [{"q1": 0.6853648264, "distance": 0.02358743929, "q3": -0.136654353, "q2": 2.935392748, "tx": 0.0, "ty": 0.15, "targetID": 8, "y": 0.1688250057, "x": 0.01421219385}], [{"q1": 1.096423664, "distance": 0.1877324647, "q3": -0.09466976662, "q2": 1.376896949, "tx": 0.0, "ty": 0.95, "targetID": 2, "y": 0.7841720219, "x": -0.08800318169}], [{"q1": 1.68624249, "distance": 0.04436710409, "q3": -0.04294805562, "q2": 2.050452079, "tx": -0.4763, "ty": 0.275, "targetID": 4, "y": 0.3021879574, "x": -0.4412392685}], [{"q1": 0.585714829, "distance": 0.4796956573, "q3": -0.04243033991, "q2": 2.089343055, "tx": 0.4763, "ty": 0.275, "targetID": 6, "y": 0.514877633, "x": 0.0608885836}]], "block": 8}], [{"trials": [[{"q1": -0.05927398539, "distance": 0.08862986035, "q3": -0.06168698265, "q2": 2.650176028, "tx": 0.175, "ty": 0.3031, "targetID": 9, "y": 0.2144887561, "x": 0.1731835209}], [{"q1": 1.18129113, "distance": 0.01723370601, "q3": -0.07404336401, "q2": 2.467191856, "tx": -0.175, "ty": 0.3031, "targetID": 7, "y": 0.3051968693, "x": -0.1921056646}], [{"q1": 0.7455600886, "distance": 0.009020862131, "q3": -0.02828631339, "q2": 1.993578848, "tx": 0.0, "ty": 0.55, "targetID": 5, "y": 0.5551855017, "x": -0.007381498863}], [{"q1": 0.3203338652, "distance": 0.05306545385, "q3": -0.1869217187, "q2": 1.608506019, "tx": 0.375, "ty": 0.6495, "targetID": 3, "y": 0.6056310852, "x": 0.4048573392}], [{"q1": 1.446499167, "distance": 0.01485685618, "q3": -0.1132010822, "q2": 1.551914032, "tx": -0.375, "ty": 0.6495, "targetID": 1, "y": 0.6349179344, "x": -0.3721557885}], [{"q1": 0.7143247335, "distance": 0.02279410895, "q3": -0.1137790736, "q2": 2.918205831, "tx": 0.0, "ty": 0.15, "targetID": 8, "y": 0.1713689709, "x": 0.007933377824}], [{"q1": 1.090672259, "distance": 0.1809718384, "q3": -0.07762015981, "q2": 1.358689319, "tx": 0.0, "ty": 0.95, "targetID": 2, "y": 0.7880297588, "x": -0.08072451471}], [{"q1": 1.688482287, "distance": 0.0430755935, "q3": -0.03324680944, "q2": 2.051972385, "tx": -0.4763, "ty": 0.275, "targetID": 4, "y": 0.2987770518, "x": -0.4403812227}], [{"q1": 0.5304839211, "distance": 0.4531972743, "q3": -0.04332257548, "q2": 2.095670463, "tx": 0.4763, "ty": 0.275, "targetID": 6, "y": 0.5084596772, "x": 0.08786165411}]], "block": 9}], [{"trials": [[{"q1": -0.06603275344, "distance": 0.0869615027, "q3": -0.05940307603, "q2": 2.641452304, "tx": 0.175, "ty": 0.3031, "targetID": 9, "y": 0.2161517744, "x": 0.1765195447}], [{"q1": 1.167115203, "distance": 0.01130181361, "q3": -0.06916922559, "q2": 2.472769271, "tx": -0.175, "ty": 0.3031, "targetID": 7, "y": 0.3046419443, "x": -0.1861961332}], [{"q1": 0.7485579413, "distance": 0.01040123915, "q3": -0.02456202031, "q2": 1.992300531, "tx": 0.0, "ty": 0.55, "targetID": 5, "y": 0.5549247447, "x": -0.009161477235}], [{"q1": 0.3286129993, "distance": 0.04730324744, "q3": -0.1816168752, "q2": 1.606922429, "tx": 0.375, "ty": 0.6495, "targetID": 3, "y": 0.6089385821, "x": 0.3993386236}], [{"q1": 1.453659748, "distance": 0.01599139743, "q3": -0.09912216748, "q2": 1.541882199, "tx": -0.375, "ty": 0.6495, "targetID": 1, "y": 0.6335886577, "x": -0.3765981169}], [{"q1": 0.7313903675, "distance": 0.02105370927, "q3": -0.1071040119, "q2": 2.917624372, "tx": 0.0, "ty": 0.15, "targetID": 8, "y": 0.1703294434, "x": 0.005474705777}], [{"q1": 1.084866157, "distance": 0.1781218199, "q3": -0.09065229078, "q2": 1.364089773, "tx": 0.0, "ty": 0.95, "targetID": 2, "y": 0.7887735301, "x": -0.0757192717}], [{"q1": 1.685022798, "distance": 0.04477915769, "q3": -0.02984162065, "q2": 2.054725077, "tx": -0.4763, "ty": 0.275, "targetID": 4, "y": 0.298616434, "x": -0.4382548031}], [{"q1": 0.531507335, "distance": 0.4536782107, "q3": -0.0474831466, "q2": 2.093014004, "tx": 0.4763, "ty": 0.275, "targetID": 6, "y": 0.5103678974, "x": 0.08845225699}]], "block": 10}]]}], "condition": "H2"}], "type": "simulation", "subjectID": "S_H2_26"}}
