# Supplementary material for: Goal-related feedback guides motor exploration and redundancy resolution in human motor skill acquisition
Source: PLoS Comput Biol. 2019 Mar 5;15(3):e1006676. doi: 10.1371/journal.pcbi.1006676 (PMC6420027; doi:10.1371/journal.pcbi.1006676)
Supplement: S1 Dataset — The 220 .json files contain the data (20 for the participants, 200 for simulation runs), the text file legend_json.txt explains the data format. (ZIP) [file pcbi.1006676.s001.zip › S_H2_030.json]

{"data": {"data": [{"phases": [{"phase": "test", "blocks": [[{"trials": [[{"q1": 1.354518181, "distance": 0.4583656216, "q3": -0.08093370455, "q2": 2.299697553, "tx": 0.175, "ty": 0.3031, "targetID": 9, "y": 0.332690706, "x": -0.2824094809}], [{"q1": 1.315075603, "distance": 0.1614625379, "q3": -0.2098435181, "q2": 2.198887892, "tx": -0.175, "ty": 0.3031, "targetID": 7, "y": 0.4138462355, "x": -0.2924964785}], [{"q1": 1.268947507, "distance": 0.2969552277, "q3": -0.1918876078, "q2": 2.155025745, "tx": 0.0, "ty": 0.55, "targetID": 5, "y": 0.4421059075, "x": -0.2766609334}], [{"q1": 1.284744011, "distance": 0.698509218, "q3": -0.07594422663, "q2": 2.22522074, "tx": 0.375, "ty": 0.6495, "targetID": 3, "y": 0.3817664956, "x": -0.2701619163}], [{"q1": 1.348294619, "distance": 0.1790955131, "q3": -0.2759301418, "q2": 2.06081221, "tx": -0.375, "ty": 0.6495, "targetID": 1, "y": 0.4788598761, "x": -0.3206203078}], [{"q1": 1.375572703, "distance": 0.3422451011, "q3": -0.1143909967, "q2": 2.30763652, "tx": 0.0, "ty": 0.15, "targetID": 8, "y": 0.3303318012, "x": -0.2908816782}], [{"q1": 1.162313212, "distance": 0.454955716, "q3": -0.2694040701, "q2": 2.002414777, "tx": 0.0, "ty": 0.95, "targetID": 2, "y": 0.55439551, "x": -0.2246815324}], [{"q1": 1.53437918, "distance": 0.126221868, "q3": 0.007728295479, "q2": 2.01618603, "tx": -0.4763, "ty": 0.275, "targetID": 4, "y": 0.3690924864, "x": -0.3921657978}], [{"q1": 1.396013171, "distance": 0.7338994285, "q3": 0.03316038678, "q2": 2.397319257, "tx": 0.4763, "ty": 0.275, "targetID": 6, "y": 0.2628079566, "x": -0.2574981502}]], "block": 1}], [{"trials": [[{"q1": 1.360290483, "distance": 0.4710458815, "q3": -0.1665285831, "q2": 2.290539232, "tx": 0.175, "ty": 0.3031, "targetID": 9, "y": 0.3525600638, "x": -0.2934420184}], [{"q1": 1.314743768, "distance": 0.132433908, "q3": -0.1857734457, "q2": 2.264576994, "tx": -0.175, "ty": 0.3031, "targetID": 7, "y": 0.3806029345, "x": -0.2823873137}], [{"q1": 1.021919564, "distance": 0.1512624933, "q3": -0.1315611498, "q2": 1.938832684, "tx": 0.0, "ty": 0.55, "targetID": 5, "y": 0.5788313616, "x": -0.1484893749}], [{"q1": 0.8281233624, "distance": 0.3864739554, "q3": -0.1251891648, "q2": 1.827754719, "tx": 0.375, "ty": 0.6495, "targetID": 3, "y": 0.6392658512, "x": -0.01133842732}], [{"q1": 1.294065033, "distance": 0.1271171461, "q3": -0.3918178635, "q2": 1.985489995, "tx": -0.375, "ty": 0.6495, "targetID": 1, "y": 0.5546373314, "x": -0.2903841449}], [{"q1": 1.420542602, "distance": 0.324971079, "q3": -0.1907108439, "q2": 2.403775947, "tx": 0.0, "ty": 0.15, "targetID": 8, "y": 0.295557764, "x": -0.2905497196}], [{"q1": 0.782565283, "distance": 0.2446802846, "q3": -0.3973283303, "q2": 1.542544483, "tx": 0.0, "ty": 0.95, "targetID": 2, "y": 0.7625871513, "x": 0.1573050088}], [{"q1": 1.565339895, "distance": 0.1047186554, "q3": 0.02029740765, "q2": 2.045032978, "tx": -0.4763, "ty": 0.275, "targetID": 4, "y": 0.3426294998, "x": -0.3963484675}], [{"q1": 1.062176757, "distance": 0.6660102925, "q3": 0.07769223058, "q2": 2.200191683, "tx": 0.4763, "ty": 0.275, "targetID": 6, "y": 0.4089084067, "x": -0.176109571}]], "block": 2}], [{"trials": [[{"q1": 1.179897458, "distance": 0.3958463887, "q3": -0.006850353565, "q2": 2.294270085, "tx": 0.175, "ty": 0.3031, "targetID": 9, "y": 0.3630553472, "x": -0.2162795929}], [{"q1": 1.257160342, "distance": 0.07428814209, "q3": -0.06529222376, "q2": 2.340437823, "tx": -0.175, "ty": 0.3031, "targetID": 7, "y": 0.3383969456, "x": -0.2403670688}], [{"q1": 0.8491686942, "distance": 0.0620279783, "q3": -0.04082336697, "q2": 1.93396182, "tx": 0.0, "ty": 0.55, "targetID": 5, "y": 0.5793111288, "x": -0.05466559996}], [{"q1": 0.8344481129, "distance": 0.3929573946, "q3": -0.1213767917, "q2": 1.835758212, "tx": 0.375, "ty": 0.6495, "targetID": 3, "y": 0.6353840582, "x": -0.01770377403}], [{"q1": 1.320530145, "distance": 0.1171672678, "q3": -0.4103793221, "q2": 1.972543639, "tx": -0.375, "ty": 0.6495, "targetID": 1, "y": 0.5565160524, "x": -0.3037107713}], [{"q1": 1.381117015, "distance": 0.2569728098, "q3": -0.05437157595, "q2": 2.496371411, "tx": 0.0, "ty": 0.15, "targetID": 8, "y": 0.2473591176, "x": -0.2378155318}], [{"q1": 0.8120770218, "distance": 0.2315709998, "q3": -0.4360422376, "q2": 1.51454298, "tx": 0.0, "ty": 0.95, "targetID": 2, "y": 0.7764722154, "x": 0.1533402619}], [{"q1": 1.576958554, "distance": 0.09877491106, "q3": 0.07208285027, "q2": 2.021490687, "tx": -0.4763, "ty": 0.275, "targetID": 4, "y": 0.3371964258, "x": -0.3995661244}], [{"q1": 1.058820767, "distance": 0.6625069587, "q3": 0.0860364921, "q2": 2.209848542, "tx": 0.4763, "ty": 0.275, "targetID": 6, "y": 0.4033744353, "x": -0.1736503633}]], "block": 3}], [{"trials": [[{"q1": 0.9229315242, "distance": 0.276009288, "q3": -0.04611590278, "q2": 2.519313845, "tx": 0.175, "ty": 0.3031, "targetID": 9, "y": 0.3152690987, "x": -0.100740893}], [{"q1": 1.138444115, "distance": 0.007119121757, "q3": -0.1787873888, "q2": 2.528389946, "tx": -0.175, "ty": 0.3031, "targetID": 7, "y": 0.3101684941, "x": -0.1758475177}], [{"q1": 0.8271412464, "distance": 0.0510566415, "q3": -0.1337186164, "q2": 1.978526455, "tx": 0.0, "ty": 0.55, "targetID": 5, "y": 0.5807969637, "x": -0.04072256954}], [{"q1": 0.8340719894, "distance": 0.3933223931, "q3": -0.1126645816, "q2": 1.833501072, "tx": 0.375, "ty": 0.6495, "targetID": 3, "y": 0.6346358744, "x": -0.01804142614}], [{"q1": 1.371099007, "distance": 0.07769306474, "q3": -0.4000169395, "q2": 1.862449865, "tx": -0.375, "ty": 0.6495, "targetID": 1, "y": 0.5866311891, "x": -0.329352164}], [{"q1": 1.177503032, "distance": 0.1344407354, "q3": -0.10862966, "q2": 2.754830004, "tx": 0.0, "ty": 0.15, "targetID": 8, "y": 0.2062144982, "x": -0.1221238778}], [{"q1": 0.7968855616, "distance": 0.2460889307, "q3": -0.4627370167, "q2": 1.498034611, "tx": 0.0, "ty": 0.95, "targetID": 2, "y": 0.7792508707, "x": 0.177213139}], [{"q1": 1.582796183, "distance": 0.09584054133, "q3": 0.04465878528, "q2": 2.032330498, "tx": -0.4763, "ty": 0.275, "targetID": 4, "y": 0.3359077107, "x": -0.4023022964}], [{"q1": 1.047852743, "distance": 0.6586945146, "q3": 0.08969522997, "q2": 2.206736623, "tx": 0.4763, "ty": 0.275, "targetID": 6, "y": 0.4058298065, "x": -0.1692710846}]], "block": 4}], [{"trials": [[{"q1": 0.2480585846, "distance": 0.144859933, "q3": 0.05795948644, "q2": 2.745653739, "tx": 0.175, "ty": 0.3031, "targetID": 9, "y": 0.1883942074, "x": 0.08652977152}], [{"q1": 1.054261908, "distance": 0.03137643061, "q3": -0.1301064266, "q2": 2.540126217, "tx": -0.175, "ty": 0.3031, "targetID": 7, "y": 0.3084600025, "x": -0.1440847809}], [{"q1": 0.7623613618, "distance": 0.01737943204, "q3": -0.04753576295, "q2": 1.993864813, "tx": 0.0, "ty": 0.55, "targetID": 5, "y": 0.5588134327, "x": -0.0149789206}], [{"q1": 0.8346587388, "distance": 0.3939777506, "q3": -0.1148907756, "q2": 1.835884753, "tx": 0.375, "ty": 0.6495, "targetID": 3, "y": 0.6341180294, "x": -0.01867735892}], [{"q1": 1.406703712, "distance": 0.05311390216, "q3": -0.3895064998, "q2": 1.789778388, "tx": -0.375, "ty": 0.6495, "targetID": 1, "y": 0.6041596037, "x": -0.3473353102}], [{"q1": 0.9565282448, "distance": 0.09476611667, "q3": 0.04189402282, "q2": 2.709010362, "tx": 0.0, "ty": 0.15, "targetID": 8, "y": 0.2162617514, "x": -0.06774951786}], [{"q1": 0.8062643918, "distance": 0.2454820131, "q3": -0.4758097041, "q2": 1.468883885, "tx": 0.0, "ty": 0.95, "targetID": 2, "y": 0.7875450722, "x": 0.1840375375}], [{"q1": 1.580295115, "distance": 0.09692282333, "q3": 0.05319557501, "q2": 2.031042945, "tx": -0.4763, "ty": 0.275, "targetID": 4, "y": 0.3357550483, "x": -0.4007827318}], [{"q1": -0.5316629415, "distance": 0.507334706, "q3": 0.1712008337, "q2": 3.05527113, "tx": 0.4763, "ty": 0.275, "targetID": 6, "y": -0.05125343404, "x": 0.08778075898}]], "block": 5}], [{"trials": [[{"q1": 0.0306028619, "distance": 0.08211342578, "q3": 0.05079243192, "q2": 2.605389179, "tx": 0.175, "ty": 0.3031, "targetID": 9, "y": 0.2246441211, "x": 0.1507659379}], [{"q1": 1.082525512, "distance": 0.02218679789, "q3": -0.1349579748, "q2": 2.541472789, "tx": -0.175, "ty": 0.3031, "targetID": 7, "y": 0.3047375193, "x": -0.152873714}], [{"q1": 0.7014096674, "distance": 0.01695076381, "q3": -0.04658968565, "q2": 2.005952535, "tx": 0.0, "ty": 0.55, "targetID": 5, "y": 0.5536366175, "x": 0.01655606857}], [{"q1": 1.697217465, "distance": 0.8714604453, "q3": -0.4929266365, "q2": 1.482938854, "tx": 0.375, "ty": 0.6495, "targetID": 3, "y": 0.6356862938, "x": -0.4963509564}], [{"q1": 1.407305047, "distance": 0.05289085058, "q3": -0.3852820767, "q2": 1.787378055, "tx": -0.375, "ty": 0.6495, "targetID": 1, "y": 0.6041020487, "x": -0.3478620544}], [{"q1": 0.8860670131, "distance": 0.09161576428, "q3": 0.03133852648, "q2": 2.705729583, "tx": 0.0, "ty": 0.15, "targetID": 8, "y": 0.2239080618, "x": -0.05413914174}], [{"q1": 0.8348705364, "distance": 0.2400726011, "q3": -0.5239325329, "q2": 1.421667576, "tx": 0.0, "ty": 0.95, "targetID": 2, "y": 0.8038648499, "x": 0.190471446}], [{"q1": 1.57995299, "distance": 0.09715337952, "q3": 0.06570902221, "q2": 2.025122767, "tx": -0.4763, "ty": 0.275, "targetID": 4, "y": 0.3357988605, "x": -0.4005221819}], [{"q1": -0.9332698981, "distance": 0.415502724, "q3": 0.08864869718, "q2": 2.792060904, "tx": 0.4763, "ty": 0.275, "targetID": 6, "y": -0.01700182069, "x": 0.1807032301}]], "block": 6}], [{"trials": [[{"q1": 0.05909769859, "distance": 0.05644526836, "q3": 0.06121691083, "q2": 2.546733984, "tx": 0.175, "ty": 0.3031, "targetID": 9, "y": 0.2501562225, "x": 0.1554289819}], [{"q1": 1.088736811, "distance": 0.02011981962, "q3": -0.1292111914, "q2": 2.538308771, "tx": -0.175, "ty": 0.3031, "targetID": 7, "y": 0.3038663323, "x": -0.1548947799}], [{"q1": 0.7022170906, "distance": 0.01350825223, "q3": -0.02385453989, "q2": 2.008054381, "tx": 0.0, "ty": 0.55, "targetID": 5, "y": 0.5482320918, "x": 0.01339206403}], [{"q1": 1.658693029, "distance": 0.8489897616, "q3": -0.4797261631, "q2": 1.493763779, "tx": 0.375, "ty": 0.6495, "targetID": 3, "y": 0.6471034414, "x": -0.4739863791}], [{"q1": 1.419424271, "distance": 0.04036132051, "q3": -0.344258148, "q2": 1.733688404, "tx": -0.375, "ty": 0.6495, "targetID": 1, "y": 0.6146111068, "x": -0.3547071114}], [{"q1": 0.8797300377, "distance": 0.08962742538, "q3": 0.03314136693, "q2": 2.708049068, "tx": 0.0, "ty": 0.15, "targetID": 8, "y": 0.2229517147, "x": -0.05206844246}], [{"q1": 1.155582773, "distance": 0.1113914421, "q3": -0.6662872566, "q2": 1.027382755, "tx": 0.0, "ty": 0.95, "targetID": 2, "y": 0.9120779734, "x": 0.1047376403}], [{"q1": 1.582313419, "distance": 0.09602511898, "q3": 0.08066367591, "q2": 2.018164147, "tx": -0.4763, "ty": 0.275, "targetID": 4, "y": 0.3347066053, "x": -0.4010939846}], [{"q1": -0.9041117499, "distance": 0.3991977525, "q3": 0.09634293714, "q2": 2.757971323, "tx": 0.4763, "ty": 0.275, "targetID": 6, "y": -0.007186850993, "x": 0.1939360031}]], "block": 7}], [{"trials": [[{"q1": -0.006748798825, "distance": 0.0503381055, "q3": 0.0776703554, "q2": 2.501614174, "tx": 0.175, "ty": 0.3031, "targetID": 9, "y": 0.2531067078, "x": 0.1808818027}], [{"q1": 1.116236689, "distance": 0.01073293114, "q3": -0.08468731327, "q2": 2.51187256, "tx": -0.175, "ty": 0.3031, "targetID": 7, "y": 0.3009532354, "x": -0.1644839545}], [{"q1": 0.710919845, "distance": 0.00869432622, "q3": -0.03139384025, "q2": 2.012976906, "tx": 0.0, "ty": 0.55, "targetID": 5, "y": 0.5478473682, "x": 0.008423626575}], [{"q1": 1.639666184, "distance": 0.8379119188, "q3": -0.4696931684, "q2": 1.496319759, "tx": 0.375, "ty": 0.6495, "targetID": 3, "y": 0.6529188274, "x": -0.4629049441}], [{"q1": 1.419513541, "distance": 0.04143314297, "q3": -0.3538751924, "q2": 1.740921985, "tx": -0.375, "ty": 0.6495, "targetID": 1, "y": 0.6134587474, "x": -0.3545614716}], [{"q1": 0.8204426868, "distance": 0.07320100671, "q3": 0.05848988316, "q2": 2.721633952, "tx": 0.0, "ty": 0.15, "targetID": 8, "y": 0.2148954643, "x": -0.03386688793}], [{"q1": 1.15269249, "distance": 0.1141821639, "q3": -0.6783469753, "q2": 1.034327421, "tx": 0.0, "ty": 0.95, "targetID": 2, "y": 0.9108042776, "x": 0.1072439364}], [{"q1": 1.591744605, "distance": 0.09114953471, "q3": 0.1062794892, "q2": 2.01078825, "tx": -0.4763, "ty": 0.275, "targetID": 4, "y": 0.3289114159, "x": -0.4028030823}], [{"q1": -0.8582489898, "distance": 0.3854113266, "q3": 0.09299819461, "q2": 2.741627772, "tx": 0.4763, "ty": 0.275, "targetID": 6, "y": 0.004659173867, "x": 0.2016042985}]], "block": 8}], [{"trials": [[{"q1": -0.005965490682, "distance": 0.04148640416, "q3": 0.1007965801, "q2": 2.460500954, "tx": 0.175, "ty": 0.3031, "targetID": 9, "y": 0.2639098134, "x": 0.1886106944}], [{"q1": 1.121932912, "distance": 0.008224470174, "q3": -0.07767050737, "q2": 2.504801173, "tx": -0.175, "ty": 0.3031, "targetID": 7, "y": 0.3014275287, "x": -0.1669473762}], [{"q1": 0.7108111225, "distance": 0.008683479552, "q3": -0.04860657247, "q2": 2.024998618, "tx": 0.0, "ty": 0.55, "targetID": 5, "y": 0.546418485, "x": 0.007910472}], [{"q1": 1.624734383, "distance": 0.829091193, "q3": -0.463157574, "q2": 1.498716019, "tx": 0.375, "ty": 0.6495, "targetID": 3, "y": 0.6574415534, "x": -0.4540531575}], [{"q1": 1.423404588, "distance": 0.03871407226, "q3": -0.3693082035, "q2": 1.739561851, "tx": -0.375, "ty": 0.6495, "targetID": 1, "y": 0.6159431464, "x": -0.3556941209}], [{"q1": 0.803615855, "distance": 0.06688747853, "q3": 0.06268668607, "q2": 2.731096107, "tx": 0.0, "ty": 0.15, "targetID": 8, "y": 0.2106958169, "x": -0.02810609535}], [{"q1": 1.149871127, "distance": 0.1172389829, "q3": -0.6914031281, "q2": 1.040967692, "tx": 0.0, "ty": 0.95, "targetID": 2, "y": 0.9095356615, "x": 0.1100346147}], [{"q1": 1.60321022, "distance": 0.08506962597, "q3": 0.07871933939, "q2": 2.025712667, "tx": -0.4763, "ty": 0.275, "targetID": 4, "y": 0.3236827154, "x": -0.4065372987}], [{"q1": -0.8563457478, "distance": 0.3805134595, "q3": 0.09583513844, "q2": 2.728863992, "tx": 0.4763, "ty": 0.275, "targetID": 6, "y": 0.006788715786, "x": 0.2063866808}]], "block": 9}], [{"trials": [[{"q1": -0.03446549048, "distance": 0.04717523644, "q3": 0.1650913377, "q2": 2.409222241, "tx": 0.175, "ty": 0.3031, "targetID": 9, "y": 0.2645346119, "x": 0.2021700896}], [{"q1": 1.126609271, "distance": 0.005916900565, "q3": -0.0576006686, "q2": 2.491225942, "tx": -0.175, "ty": 0.3031, "targetID": 7, "y": 0.3020114715, "x": -0.1691840892}], [{"q1": 0.707233881, "distance": 0.01043960222, "q3": -0.04245802661, "q2": 2.023892404, "tx": 0.0, "ty": 0.55, "targetID": 5, "y": 0.5455960938, "x": 0.009465247199}], [{"q1": 1.591918164, "distance": 0.8079464944, "q3": -0.4621851633, "q2": 1.501383579, "tx": 0.375, "ty": 0.6495, "targetID": 3, "y": 0.6706719041, "x": -0.4326690462}], [{"q1": 1.423419335, "distance": 0.03836246088, "q3": -0.3702179625, "q2": 1.73891578, "tx": -0.375, "ty": 0.6495, "targetID": 1, "y": 0.6164122285, "x": -0.3555866597}], [{"q1": 0.7549394659, "distance": 0.0556118, "q3": 0.08025986632, "q2": 2.741862187, "tx": 0.0, "ty": 0.15, "targetID": 8, "y": 0.2037195969, "x": -0.01438322656}], [{"q1": 1.147606195, "distance": 0.1144443154, "q3": -0.6976352533, "q2": 1.059186096, "tx": 0.0, "ty": 0.95, "targetID": 2, "y": 0.9070617358, "x": 0.1060839611}], [{"q1": 1.601087345, "distance": 0.08616418148, "q3": 0.08102508443, "q2": 2.024170808, "tx": -0.4763, "ty": 0.275, "targetID": 4, "y": 0.3247067878, "x": -0.4059188845}], [{"q1": -0.7917075061, "distance": 0.35974892, "q3": 0.07682198783, "q2": 2.709681069, "tx": 0.4763, "ty": 0.275, "targetID": 6, "y": 0.02529752525, "x": 0.2173251759}]], "block": 10}]]}], "condition": "H2"}], "type": "simulation", "subjectID": "S_H2_30"}}
