# Supplementary material for: Goal-related feedback guides motor exploration and redundancy resolution in human motor skill acquisition
Source: PLoS Comput Biol. 2019 Mar 5;15(3):e1006676. doi: 10.1371/journal.pcbi.1006676 (PMC6420027; doi:10.1371/journal.pcbi.1006676)
Supplement: S1 Dataset — The 220 .json files contain the data (20 for the participants, 200 for simulation runs), the text file legend_json.txt explains the data format. (ZIP) [file pcbi.1006676.s001.zip › S_H1_039.json]

{"data": {"data": [{"phases": [{"phase": "test", "blocks": [[{"trials": [[{"q1": 1.427970668, "distance": 0.160138183, "q3": 2.610177276, "q2": 1.932633166, "tx": 0.175, "ty": 0.3031, "targetID": 9, "y": 0.4263620853, "x": 0.07277135443}], [{"q1": 2.119889838, "distance": 0.1128428905, "q3": 2.74672418, "q2": 1.913188766, "tx": -0.175, "ty": 0.3031, "targetID": 7, "y": 0.4012997338, "x": -0.2305907386}], [{"q1": 1.775069235, "distance": 0.1048858841, "q3": 2.889662887, "q2": 1.98058277, "tx": 0.0, "ty": 0.55, "targetID": 5, "y": 0.488632026, "x": -0.08505892338}], [{"q1": 1.27448881, "distance": 0.2711657206, "q3": 2.936265025, "q2": 2.029365826, "tx": 0.375, "ty": 0.6495, "targetID": 3, "y": 0.4799959223, "x": 0.1633417479}], [{"q1": 2.223122683, "distance": 0.2092263302, "q3": 3.196784641, "q2": 2.015808416, "tx": -0.375, "ty": 0.6495, "targetID": 1, "y": 0.4424250613, "x": -0.3450729715}], [{"q1": 1.619676559, "distance": 0.2536754716, "q3": 2.47723162, "q2": 1.882247008, "tx": 0.0, "ty": 0.15, "targetID": 8, "y": 0.4026539175, "x": -0.02274297423}], [{"q1": 1.942895133, "distance": 0.4761270344, "q3": 3.311146699, "q2": 2.084339578, "tx": 0.0, "ty": 0.95, "targetID": 2, "y": 0.5338884699, "x": -0.2314047265}], [{"q1": 2.489768123, "distance": 0.08596972058, "q3": 2.985275462, "q2": 1.956031254, "tx": -0.4763, "ty": 0.275, "targetID": 4, "y": 0.3217764254, "x": -0.4041698476}], [{"q1": 1.005055358, "distance": 0.2556270121, "q3": 2.532938039, "q2": 1.944852572, "tx": 0.4763, "ty": 0.275, "targetID": 6, "y": 0.3457125298, "x": 0.2306479953}]], "block": 1}], [{"trials": [[{"q1": 1.333569206, "distance": 0.1253722817, "q3": 2.581030664, "q2": 1.947257244, "tx": 0.175, "ty": 0.3031, "targetID": 9, "y": 0.4113509741, "x": 0.1117549557}], [{"q1": 2.071420935, "distance": 0.06471834384, "q3": 2.528829376, "q2": 1.866367514, "tx": -0.175, "ty": 0.3031, "targetID": 7, "y": 0.3627392591, "x": -0.2001321071}], [{"q1": 1.661658216, "distance": 0.04974951448, "q3": 2.95367052, "q2": 2.061016794, "tx": 0.0, "ty": 0.55, "targetID": 5, "y": 0.5104217983, "x": -0.03014266313}], [{"q1": 1.168921861, "distance": 0.2295560717, "q3": 3.037052514, "q2": 2.113934293, "tx": 0.375, "ty": 0.6495, "targetID": 3, "y": 0.4827634011, "x": 0.217218833}], [{"q1": 2.009220843, "distance": 0.1502621186, "q3": 3.802445508, "q2": 2.36368191, "tx": -0.375, "ty": 0.6495, "targetID": 1, "y": 0.4993046013, "x": -0.3794773292}], [{"q1": 1.460021828, "distance": 0.2189110922, "q3": 2.301691519, "q2": 1.867849017, "tx": 0.0, "ty": 0.15, "targetID": 8, "y": 0.3681433217, "x": 0.01831822838}], [{"q1": 1.988315386, "distance": 0.5625357978, "q3": 3.800391185, "q2": 2.250089151, "tx": 0.0, "ty": 0.95, "targetID": 2, "y": 0.5237268534, "x": -0.3670663813}], [{"q1": 2.514489991, "distance": 0.07148839859, "q3": 3.006165722, "q2": 1.967201802, "tx": -0.4763, "ty": 0.275, "targetID": 4, "y": 0.3137889459, "x": -0.4162499474}], [{"q1": 1.081255729, "distance": 0.2865546064, "q3": 2.563100542, "q2": 1.922502705, "tx": 0.4763, "ty": 0.275, "targetID": 6, "y": 0.3685774021, "x": 0.2054553725}]], "block": 2}], [{"trials": [[{"q1": 1.243639913, "distance": 0.08232698408, "q3": 2.431574577, "q2": 1.946157165, "tx": 0.175, "ty": 0.3031, "targetID": 9, "y": 0.3717127453, "x": 0.1295024891}], [{"q1": 2.317884479, "distance": 0.2080338138, "q3": 1.948275657, "q2": 1.625988152, "tx": -0.175, "ty": 0.3031, "targetID": 7, "y": 0.1559985625, "x": -0.3221028035}], [{"q1": 1.610514099, "distance": 0.02198771423, "q3": 3.047661966, "q2": 2.094843, "tx": 0.0, "ty": 0.55, "targetID": 5, "y": 0.531198637, "x": -0.01140036521}], [{"q1": 1.19087772, "distance": 0.2139151256, "q3": 3.207595873, "q2": 2.1300441, "tx": 0.375, "ty": 0.6495, "targetID": 3, "y": 0.5252967302, "x": 0.2008356273}], [{"q1": 1.994306112, "distance": 0.161519952, "q3": 3.94727168, "q2": 2.378434253, "tx": -0.375, "ty": 0.6495, "targetID": 1, "y": 0.4902683214, "x": -0.4020918328}], [{"q1": 1.411708885, "distance": 0.2378085119, "q3": 1.526846855, "q2": 1.687201153, "tx": 0.0, "ty": 0.15, "targetID": 8, "y": 0.3284992134, "x": -0.1571334437}], [{"q1": 1.839304659, "distance": 0.6095135705, "q3": 4.391504961, "q2": 2.377724756, "tx": 0.0, "ty": 0.95, "targetID": 2, "y": 0.4962677617, "x": -0.4069813861}], [{"q1": 2.463378361, "distance": 0.08487018851, "q3": 3.142508566, "q2": 2.025398578, "tx": -0.4763, "ty": 0.275, "targetID": 4, "y": 0.3451175346, "x": -0.4284828458}], [{"q1": 1.095002388, "distance": 0.287123872, "q3": 2.631222803, "q2": 1.927019614, "tx": 0.4763, "ty": 0.275, "targetID": 6, "y": 0.3832037207, "x": 0.2103449799}]], "block": 3}], [{"trials": [[{"q1": 1.25210668, "distance": 0.08472154504, "q3": 2.353987266, "q2": 1.929623901, "tx": 0.175, "ty": 0.3031, "targetID": 9, "y": 0.3603258314, "x": 0.1125264502}], [{"q1": 2.234470467, "distance": 0.1850156171, "q3": 1.920484476, "q2": 1.628626069, "tx": -0.175, "ty": 0.3031, "targetID": 7, "y": 0.1768454471, "x": -0.3102426207}], [{"q1": 1.556021515, "distance": 0.007199487412, "q3": 3.167104426, "q2": 2.095280821, "tx": 0.0, "ty": 0.55, "targetID": 5, "y": 0.5549141988, "x": 0.00526148921}], [{"q1": 0.9207436985, "distance": 0.111530955, "q3": 3.871126895, "q2": 2.186075279, "tx": 0.375, "ty": 0.6495, "targetID": 3, "y": 0.5896964142, "x": 0.2808581653}], [{"q1": 1.979711474, "distance": 0.1619498209, "q3": 4.013882042, "q2": 2.36836372, "tx": -0.375, "ty": 0.6495, "targetID": 1, "y": 0.491010556, "x": -0.4082992589}], [{"q1": 1.355084077, "distance": 0.256765484, "q3": 1.431457198, "q2": 1.66335016, "tx": 0.0, "ty": 0.15, "targetID": 8, "y": 0.3476013475, "x": -0.1639579861}], [{"q1": 1.410967822, "distance": 0.3793035591, "q3": 4.42517254, "q2": 2.399293629, "tx": 0.0, "ty": 0.95, "targetID": 2, "y": 0.6123311856, "x": -0.1727743086}], [{"q1": 2.458213033, "distance": 0.08795169369, "q3": 3.139492975, "q2": 2.025667358, "tx": -0.4763, "ty": 0.275, "targetID": 4, "y": 0.3471720312, "x": -0.4260337256}], [{"q1": 1.0002192, "distance": 0.2379606834, "q3": 2.754345818, "q2": 1.945063793, "tx": 0.4763, "ty": 0.275, "targetID": 6, "y": 0.3827867393, "x": 0.2641507467}]], "block": 4}], [{"trials": [[{"q1": 1.257813579, "distance": 0.0872197456, "q3": 2.338742895, "q2": 1.927126582, "tx": 0.175, "ty": 0.3031, "targetID": 9, "y": 0.3586044181, "x": 0.1077204073}], [{"q1": 2.154091301, "distance": 0.1746324426, "q3": 1.856048042, "q2": 1.613271726, "tx": -0.175, "ty": 0.3031, "targetID": 7, "y": 0.1893602391, "x": -0.3075132326}], [{"q1": 1.512480039, "distance": 0.03032608232, "q3": 3.280565886, "q2": 2.102579981, "tx": 0.0, "ty": 0.55, "targetID": 5, "y": 0.5758155755, "x": 0.01591311823}], [{"q1": 0.8241543626, "distance": 0.09386998309, "q3": 4.090906927, "q2": 2.21650948, "tx": 0.375, "ty": 0.6495, "targetID": 3, "y": 0.5951541044, "x": 0.2984617915}], [{"q1": 1.926436192, "distance": 0.1663313727, "q3": 4.2032977, "q2": 2.373139975, "tx": -0.375, "ty": 0.6495, "targetID": 1, "y": 0.4887536274, "x": -0.4177402529}], [{"q1": 1.333834717, "distance": 0.2641730168, "q3": 1.397031699, "q2": 1.654541578, "tx": 0.0, "ty": 0.15, "targetID": 8, "y": 0.3558909348, "x": -0.1655182943}], [{"q1": 1.219048516, "distance": 0.5281899279, "q3": 5.353788072, "q2": 2.514822111, "tx": 0.0, "ty": 0.95, "targetID": 2, "y": 0.4651410018, "x": -0.2095145622}], [{"q1": 2.881796218, "distance": 0.4020273383, "q3": 1.746306019, "q2": 1.3847085, "tx": -0.4763, "ty": 0.275, "targetID": 4, "y": -0.1218113677, "x": -0.4117498707}], [{"q1": 0.9841346746, "distance": 0.2300549529, "q3": 2.757251213, "q2": 1.949930105, "tx": 0.4763, "ty": 0.275, "targetID": 6, "y": 0.3788651793, "x": 0.271026266}]], "block": 5}], [{"trials": [[{"q1": 1.229593569, "distance": 0.08360395486, "q3": 2.32484828, "q2": 1.893067059, "tx": 0.175, "ty": 0.3031, "targetID": 9, "y": 0.3556597116, "x": 0.1099838637}], [{"q1": 2.01426303, "distance": 0.1493780749, "q3": 1.754573232, "q2": 1.610791256, "tx": -0.175, "ty": 0.3031, "targetID": 7, "y": 0.2154627127, "x": -0.2959690668}], [{"q1": 1.513245792, "distance": 0.03106944174, "q3": 3.289786321, "q2": 2.100099875, "tx": 0.0, "ty": 0.55, "targetID": 5, "y": 0.5775616638, "x": 0.01434102152}], [{"q1": 0.8129728959, "distance": 0.09089919278, "q3": 4.102739516, "q2": 2.2155189, "tx": 0.375, "ty": 0.6495, "targetID": 3, "y": 0.5936246596, "x": 0.3033019555}], [{"q1": 1.935557645, "distance": 0.1738588547, "q3": 4.252584467, "q2": 2.342318355, "tx": -0.375, "ty": 0.6495, "targetID": 1, "y": 0.4851739444, "x": -0.431778947}], [{"q1": 1.254833056, "distance": 0.2794402064, "q3": 1.304477742, "q2": 1.642429406, "tx": 0.0, "ty": 0.15, "targetID": 8, "y": 0.3809063686, "x": -0.1573819491}], [{"q1": 1.209385168, "distance": 0.5318895626, "q3": 5.368600267, "q2": 2.526269567, "tx": 0.0, "ty": 0.95, "targetID": 2, "y": 0.4594188375, "x": -0.2055155221}], [{"q1": 2.819446656, "distance": 0.3957471996, "q3": 1.649825617, "q2": 1.357590441, "tx": -0.4763, "ty": 0.275, "targetID": 4, "y": -0.118534715, "x": -0.4345115552}], [{"q1": 0.7416828093, "distance": 0.1110913732, "q3": 3.037032507, "q2": 1.982008801, "tx": 0.4763, "ty": 0.275, "targetID": 6, "y": 0.3505777297, "x": 0.3948794868}]], "block": 6}], [{"trials": [[{"q1": 1.204536693, "distance": 0.07879695891, "q3": 2.322852563, "q2": 1.871406961, "tx": 0.175, "ty": 0.3031, "targetID": 9, "y": 0.3542369934, "x": 0.1150502824}], [{"q1": 1.928813644, "distance": 0.142124756, "q3": 1.670676148, "q2": 1.591399462, "tx": -0.175, "ty": 0.3031, "targetID": 7, "y": 0.232228162, "x": -0.298193461}], [{"q1": 1.512658397, "distance": 0.03227344187, "q3": 3.299044698, "q2": 2.097397164, "tx": 0.0, "ty": 0.55, "targetID": 5, "y": 0.5792935874, "x": 0.01354476981}], [{"q1": 0.788946365, "distance": 0.08561101058, "q3": 4.166604938, "q2": 2.208581056, "tx": 0.375, "ty": 0.6495, "targetID": 3, "y": 0.5961408107, "x": 0.3080519452}], [{"q1": 1.878471134, "distance": 0.1936361709, "q3": 4.47923421, "q2": 2.371525005, "tx": -0.375, "ty": 0.6495, "targetID": 1, "y": 0.4669812913, "x": -0.4396675163}], [{"q1": 1.22256367, "distance": 0.2880669476, "q3": 1.272632659, "q2": 1.628812455, "tx": 0.0, "ty": 0.15, "targetID": 8, "y": 0.3942092523, "x": -0.1527887672}], [{"q1": 1.191351779, "distance": 0.5318748776, "q3": 5.394880362, "q2": 2.527991767, "tx": 0.0, "ty": 0.95, "targetID": 2, "y": 0.4567539059, "x": -0.1989954173}], [{"q1": 2.775254319, "distance": 0.4053659421, "q3": 1.498215516, "q2": 1.302541417, "tx": -0.4763, "ty": 0.275, "targetID": 4, "y": -0.1303656934, "x": -0.4758509129}], [{"q1": 0.6859597338, "distance": 0.08867016557, "q3": 3.136580889, "q2": 1.979247004, "tx": 0.4763, "ty": 0.275, "targetID": 6, "y": 0.3473779833, "x": 0.4250767064}]], "block": 7}], [{"trials": [[{"q1": 1.156137046, "distance": 0.06830964241, "q3": 2.317425403, "q2": 1.838135149, "tx": 0.175, "ty": 0.3031, "targetID": 9, "y": 0.3506285307, "x": 0.1259363066}], [{"q1": 1.882329502, "distance": 0.1454586691, "q3": 1.599436976, "q2": 1.572963108, "tx": -0.175, "ty": 0.3031, "targetID": 7, "y": 0.242151486, "x": -0.3070738545}], [{"q1": 1.53052588, "distance": 0.02511090296, "q3": 3.260894197, "q2": 2.040831024, "tx": 0.0, "ty": 0.55, "targetID": 5, "y": 0.5732317548, "x": 0.009531160191}], [{"q1": 0.7524398171, "distance": 0.08025493845, "q3": 4.270211768, "q2": 2.20460168, "tx": 0.375, "ty": 0.6495, "targetID": 3, "y": 0.5994096485, "x": 0.3122958388}], [{"q1": 1.796697646, "distance": 0.1830936528, "q3": 4.664594579, "q2": 2.355036605, "tx": -0.375, "ty": 0.6495, "targetID": 1, "y": 0.4740808446, "x": -0.427453843}], [{"q1": 1.183868133, "distance": 0.3029836572, "q3": 1.217016, "q2": 1.611069248, "tx": 0.0, "ty": 0.15, "targetID": 8, "y": 0.4137582102, "x": -0.1490996415}], [{"q1": 1.181575885, "distance": 0.5239420083, "q3": 5.388295867, "q2": 2.519569814, "tx": 0.0, "ty": 0.95, "targetID": 2, "y": 0.4634756986, "x": -0.1944462194}], [{"q1": 2.687630539, "distance": 0.3093001108, "q3": 1.796586961, "q2": 1.393749635, "tx": -0.4763, "ty": 0.275, "targetID": 4, "y": -0.02918032649, "x": -0.4202563784}], [{"q1": 0.6442468325, "distance": 0.0718184579, "q3": 3.188891236, "q2": 1.963594673, "tx": 0.4763, "ty": 0.275, "targetID": 6, "y": 0.3396145369, "x": 0.4449495212}]], "block": 8}], [{"trials": [[{"q1": 1.13104573, "distance": 0.05898182347, "q3": 2.318885639, "q2": 1.842890458, "tx": 0.175, "ty": 0.3031, "targetID": 9, "y": 0.3470673502, "x": 0.1356842574}], [{"q1": 1.840168145, "distance": 0.1474282029, "q3": 1.548921439, "q2": 1.546901949, "tx": -0.175, "ty": 0.3031, "targetID": 7, "y": 0.2560880506, "x": -0.3147317131}], [{"q1": 1.538751496, "distance": 0.0245504234, "q3": 3.26435582, "q2": 2.029425685, "tx": 0.0, "ty": 0.55, "targetID": 5, "y": 0.5741002504, "x": 0.004679873893}], [{"q1": 0.7602387768, "distance": 0.07708214203, "q3": 4.252697293, "q2": 2.185710537, "tx": 0.375, "ty": 0.6495, "targetID": 3, "y": 0.6011312988, "x": 0.3149822912}], [{"q1": 1.830263402, "distance": 0.1678269015, "q3": 4.605348826, "q2": 2.273625321, "tx": -0.375, "ty": 0.6495, "targetID": 1, "y": 0.4945815701, "x": -0.4395457122}], [{"q1": 1.184229384, "distance": 0.3023438853, "q3": 1.220410915, "q2": 1.610932053, "tx": 0.0, "ty": 0.15, "targetID": 8, "y": 0.4132620257, "x": -0.1486772707}], [{"q1": 1.153187601, "distance": 0.5303725396, "q3": 5.438331999, "q2": 2.533077236, "tx": 0.0, "ty": 0.95, "targetID": 2, "y": 0.452683755, "x": -0.1843138172}], [{"q1": 2.563074685, "distance": 0.2721917134, "q3": 1.705824099, "q2": 1.375793893, "tx": -0.4763, "ty": 0.275, "targetID": 4, "y": 0.005656736282, "x": -0.4370248787}], [{"q1": 0.6394031328, "distance": 0.06898412455, "q3": 3.187861625, "q2": 1.958820497, "tx": 0.4763, "ty": 0.275, "targetID": 6, "y": 0.3372265533, "x": 0.4465230709}]], "block": 9}], [{"trials": [[{"q1": 1.069851454, "distance": 0.03673422599, "q3": 2.29646193, "q2": 1.860037118, "tx": 0.175, "ty": 0.3031, "targetID": 9, "y": 0.3337686085, "x": 0.1547802124}], [{"q1": 1.827996274, "distance": 0.1357274353, "q3": 1.561779812, "q2": 1.569559224, "tx": -0.175, "ty": 0.3031, "targetID": 7, "y": 0.2567692268, "x": -0.3025750608}], [{"q1": 1.545118028, "distance": 0.02486287025, "q3": 3.269178073, "q2": 2.042167095, "tx": 0.0, "ty": 0.55, "targetID": 5, "y": 0.5748625307, "x": 0.0001299394733}], [{"q1": 0.760543919, "distance": 0.07723359321, "q3": 4.251035177, "q2": 2.186405704, "tx": 0.375, "ty": 0.6495, "targetID": 3, "y": 0.6009413174, "x": 0.3149410102}], [{"q1": 1.836710213, "distance": 0.1921465878, "q3": 4.654577286, "q2": 2.311475895, "tx": -0.375, "ty": 0.6495, "targetID": 1, "y": 0.4716421635, "x": -0.4477110802}], [{"q1": 1.143542646, "distance": 0.3076115135, "q3": 1.175257716, "q2": 1.614896369, "tx": 0.0, "ty": 0.15, "targetID": 8, "y": 0.4245122453, "x": -0.1388087549}], [{"q1": 1.138898129, "distance": 0.5338313582, "q3": 5.472419216, "q2": 2.534306259, "tx": 0.0, "ty": 0.95, "targetID": 2, "y": 0.4474344413, "x": -0.1800104948}], [{"q1": 2.532367686, "distance": 0.264694463, "q3": 1.665244637, "q2": 1.360783652, "tx": -0.4763, "ty": 0.275, "targetID": 4, "y": 0.01193248563, "x": -0.4469974128}], [{"q1": 0.6311672184, "distance": 0.06122173697, "q3": 3.161363552, "q2": 1.964465438, "tx": 0.4763, "ty": 0.275, "targetID": 6, "y": 0.3283724878, "x": 0.4463086909}]], "block": 10}]]}], "condition": "H1"}], "type": "simulation", "subjectID": "S_H1_39"}}
