# Supplementary material for: Goal-related feedback guides motor exploration and redundancy resolution in human motor skill acquisition
Source: PLoS Comput Biol. 2019 Mar 5;15(3):e1006676. doi: 10.1371/journal.pcbi.1006676 (PMC6420027; doi:10.1371/journal.pcbi.1006676)
Supplement: S1 Dataset — The 220 .json files contain the data (20 for the participants, 200 for simulation runs), the text file legend_json.txt explains the data format. (ZIP) [file pcbi.1006676.s001.zip › S_H1_081.json]

{"data": {"data": [{"phases": [{"phase": "test", "blocks": [[{"trials": [[{"q1": 1.198797767, "distance": 0.2757139979, "q3": 4.85657585, "q2": 3.164972293, "tx": 0.175, "ty": 0.3031, "targetID": 9, "y": 0.3465938047, "x": -0.09726181808}], [{"q1": 1.865857894, "distance": 0.2629668703, "q3": 3.856206266, "q2": 2.501947772, "tx": -0.175, "ty": 0.3031, "targetID": 7, "y": 0.524228854, "x": -0.3173151602}], [{"q1": 1.374829428, "distance": 0.1938967915, "q3": 4.534458776, "q2": 2.939379607, "tx": 0.0, "ty": 0.55, "targetID": 5, "y": 0.4546474392, "x": -0.168830847}], [{"q1": 0.6414144757, "distance": 0.6683071552, "q3": 5.614006241, "q2": 3.645664872, "tx": 0.375, "ty": 0.6495, "targetID": 3, "y": 0.02096347704, "x": 0.1478958544}], [{"q1": 1.80821944, "distance": 0.1378595809, "q3": 3.886544049, "q2": 2.506941272, "tx": -0.375, "ty": 0.6495, "targetID": 1, "y": 0.5386241988, "x": -0.2930742974}], [{"q1": 1.610502067, "distance": 0.4252012886, "q3": 4.272963662, "q2": 2.786348117, "tx": 0.0, "ty": 0.15, "targetID": 8, "y": 0.4898589817, "x": -0.2555230096}], [{"q1": 0.9801601759, "distance": 0.6579217225, "q3": 5.028129812, "q2": 3.257440645, "tx": 0.0, "ty": 0.95, "targetID": 2, "y": 0.2923449303, "x": -0.01872971631}], [{"q1": 2.446112797, "distance": 0.1045813467, "q3": 3.008212757, "q2": 1.923497757, "tx": -0.4763, "ty": 0.275, "targetID": 4, "y": 0.340475689, "x": -0.3947512893}], [{"q1": 0.6962524635, "distance": 0.4086954992, "q3": 5.624628473, "q2": 3.67691458, "tx": 0.4763, "ty": 0.275, "targetID": 6, "y": 0.01857440976, "x": 0.1580580673}]], "block": 1}], [{"trials": [[{"q1": 0.8514669294, "distance": 0.1870597595, "q3": 5.310934986, "q2": 3.479660027, "tx": 0.175, "ty": 0.3031, "targetID": 9, "y": 0.1563870982, "x": 0.05895398297}], [{"q1": 1.605140663, "distance": 0.2092038665, "q3": 4.262519807, "q2": 2.766729744, "tx": -0.175, "ty": 0.3031, "targetID": 7, "y": 0.4974856798, "x": -0.2523334677}], [{"q1": 1.11367524, "distance": 0.2181521734, "q3": 4.876350788, "q2": 3.18937806, "tx": 0.0, "ty": 0.55, "targetID": 5, "y": 0.3417748369, "x": -0.06505883671}], [{"q1": -0.1097858302, "distance": 1.130897747, "q3": 6.57899585, "q2": 4.342538648, "tx": 0.375, "ty": 0.6495, "targetID": 3, "y": -0.481081739, "x": 0.4017328627}], [{"q1": 1.8022623, "distance": 0.1438888847, "q3": 3.961639916, "q2": 2.565066179, "tx": -0.375, "ty": 0.6495, "targetID": 1, "y": 0.5236869791, "x": -0.3051781201}], [{"q1": 1.308214424, "distance": 0.2875655881, "q3": 4.685666206, "q2": 3.06367009, "tx": 0.0, "ty": 0.15, "targetID": 8, "y": 0.3998472384, "x": -0.1423738913}], [{"q1": 0.9045924566, "distance": 0.6900113163, "q3": 5.056524093, "q2": 3.337462892, "tx": 0.0, "ty": 0.95, "targetID": 2, "y": 0.2601458465, "x": 0.01472628685}], [{"q1": 2.462408691, "distance": 0.0985599236, "q3": 2.978553937, "q2": 1.901068576, "tx": -0.4763, "ty": 0.275, "targetID": 4, "y": 0.3301972645, "x": -0.3946463379}], [{"q1": 0.4315835033, "distance": 0.4736282009, "q3": 5.969476453, "q2": 3.912941264, "tx": 0.4763, "ty": 0.275, "targetID": 6, "y": -0.1546077433, "x": 0.2768987471}]], "block": 2}], [{"trials": [[{"q1": 0.6007526034, "distance": 0.3018741877, "q3": 5.596283753, "q2": 3.703178857, "tx": 0.175, "ty": 0.3031, "targetID": 9, "y": 0.001415994026, "x": 0.1642861885}], [{"q1": 1.521778178, "distance": 0.1794380964, "q3": 4.371801472, "q2": 2.860970148, "tx": -0.175, "ty": 0.3031, "targetID": 7, "y": 0.4762157368, "x": -0.2222119909}], [{"q1": 1.03117681, "distance": 0.248046979, "q3": 4.962752435, "q2": 3.262921756, "tx": 0.0, "ty": 0.55, "targetID": 5, "y": 0.3038520092, "x": -0.03063446468}], [{"q1": -0.3882636688, "distance": 1.277220722, "q3": 6.847135145, "q2": 4.572328366, "tx": 0.375, "ty": 0.6495, "targetID": 3, "y": -0.6273991969, "x": 0.4036568107}], [{"q1": 1.848808412, "distance": 0.1379970955, "q3": 3.904781901, "q2": 2.513357032, "tx": -0.375, "ty": 0.6495, "targetID": 1, "y": 0.523625284, "x": -0.3184424698}], [{"q1": 1.091260276, "distance": 0.1649256732, "q3": 4.939154098, "q2": 3.26014829, "tx": 0.0, "ty": 0.15, "targetID": 8, "y": 0.3075738721, "x": -0.04869242783}], [{"q1": 0.9419360943, "distance": 0.637316138, "q3": 4.941941587, "q2": 3.254328914, "tx": 0.0, "ty": 0.95, "targetID": 2, "y": 0.3126926229, "x": -0.003341686037}], [{"q1": 2.469942674, "distance": 0.09512352567, "q3": 2.972873302, "q2": 1.89110343, "tx": -0.4763, "ty": 0.275, "targetID": 4, "y": 0.3262504309, "x": -0.3961633762}], [{"q1": 0.2739736496, "distance": 0.5499771134, "q3": 6.159586695, "q2": 4.057860826, "tx": 0.4763, "ty": 0.275, "targetID": 6, "y": -0.2571021538, "x": 0.3372240382}]], "block": 3}], [{"trials": [[{"q1": 0.4511258095, "distance": 0.3248607996, "q3": 5.634378554, "q2": 3.67361289, "tx": 0.175, "ty": 0.3031, "targetID": 9, "y": -0.02129948448, "x": 0.1576935385}], [{"q1": 1.509398883, "distance": 0.1870268833, "q3": 4.359014398, "q2": 2.842870901, "tx": -0.175, "ty": 0.3031, "targetID": 7, "y": 0.4856541873, "x": -0.215657395}], [{"q1": 0.9829696982, "distance": 0.1389143097, "q3": 4.810596656, "q2": 3.027986194, "tx": 0.0, "ty": 0.55, "targetID": 5, "y": 0.4134426067, "x": -0.02548065484}], [{"q1": -0.5348418057, "distance": 1.238966428, "q3": 6.598218691, "q2": 4.215426039, "tx": 0.375, "ty": 0.6495, "targetID": 3, "y": -0.5654580608, "x": 0.1322764553}], [{"q1": 1.947238593, "distance": 0.128435569, "q3": 3.706954523, "q2": 2.328933857, "tx": -0.375, "ty": 0.6495, "targetID": 1, "y": 0.5306841281, "x": -0.3262302965}], [{"q1": 0.9697663358, "distance": 0.1471901247, "q3": 4.996296565, "q2": 3.266510325, "tx": 0.0, "ty": 0.15, "targetID": 8, "y": 0.2966184866, "x": -0.01295963739}], [{"q1": 0.9802092383, "distance": 0.4043554449, "q3": 4.528054277, "q2": 2.719990318, "tx": 0.0, "ty": 0.95, "targetID": 2, "y": 0.5470105759, "x": 0.03320918414}], [{"q1": 2.464040392, "distance": 0.09635992127, "q3": 2.994246247, "q2": 1.9071509, "tx": -0.4763, "ty": 0.275, "targetID": 4, "y": 0.3314373864, "x": -0.3981971458}], [{"q1": 0.3172837887, "distance": 0.524709601, "q3": 6.081151106, "q2": 4.004122239, "tx": 0.4763, "ty": 0.275, "targetID": 6, "y": -0.2230105715, "x": 0.3110558289}]], "block": 4}], [{"trials": [[{"q1": 0.344291418, "distance": 0.3479824865, "q3": 5.676871075, "q2": 3.665452537, "tx": 0.175, "ty": 0.3031, "targetID": 9, "y": -0.04430660156, "x": 0.1549884015}], [{"q1": 1.500421472, "distance": 0.1769593145, "q3": 4.384203124, "q2": 2.871905848, "tx": -0.175, "ty": 0.3031, "targetID": 7, "y": 0.4759359838, "x": -0.2129779105}], [{"q1": 1.11862194, "distance": 0.04307765305, "q3": 4.43177503, "q2": 2.861220271, "tx": 0.0, "ty": 0.55, "targetID": 5, "y": 0.5183574414, "x": -0.02923068043}], [{"q1": -0.06858997973, "distance": 0.6577990534, "q3": 5.431814751, "q2": 3.462001277, "tx": 0.375, "ty": 0.6495, "targetID": 3, "y": 0.03320414517, "x": 0.1450456264}], [{"q1": 2.044711733, "distance": 0.1446002677, "q3": 3.498322149, "q2": 2.188966236, "tx": -0.375, "ty": 0.6495, "targetID": 1, "y": 0.5130040375, "x": -0.3272706628}], [{"q1": 0.9224948181, "distance": 0.1507768934, "q3": 5.005161757, "q2": 3.249061431, "tx": 0.0, "ty": 0.15, "targetID": 8, "y": 0.3007655952, "x": -0.001845775437}], [{"q1": 2.041151114, "distance": 0.623991284, "q3": 2.569760352, "q2": 1.609735297, "tx": 0.0, "ty": 0.95, "targetID": 2, "y": 0.3665109824, "x": -0.2211463065}], [{"q1": 2.464722965, "distance": 0.09558593463, "q3": 2.999021507, "q2": 1.908633585, "tx": -0.4763, "ty": 0.275, "targetID": 4, "y": 0.3317104337, "x": -0.3993545804}], [{"q1": -0.889648288, "distance": 1.106396685, "q3": 7.176343736, "q2": 4.647036667, "tx": 0.4763, "ty": 0.275, "targetID": 6, "y": -0.7817994263, "x": 0.1487506201}]], "block": 5}], [{"trials": [[{"q1": 0.2451685777, "distance": 0.3308856993, "q3": 5.631938877, "q2": 3.604746237, "tx": 0.175, "ty": 0.3031, "targetID": 9, "y": -0.02571524288, "x": 0.1380421589}], [{"q1": 1.504622382, "distance": 0.1783329267, "q3": 4.382840497, "q2": 2.865715896, "tx": -0.175, "ty": 0.3031, "targetID": 7, "y": 0.4768344369, "x": -0.2152365279}], [{"q1": 1.130185033, "distance": 0.02012092341, "q3": 4.355984537, "q2": 2.801774411, "tx": 0.0, "ty": 0.55, "targetID": 5, "y": 0.5417265907, "x": -0.01834127195}], [{"q1": -0.07935389301, "distance": 0.6761814422, "q3": 5.465245135, "q2": 3.48604497, "tx": 0.375, "ty": 0.6495, "targetID": 3, "y": 0.01559944194, "x": 0.1396461702}], [{"q1": 2.166245058, "distance": 0.1940406815, "q3": 3.204087352, "q2": 1.902951737, "tx": -0.375, "ty": 0.6495, "targetID": 1, "y": 0.4634196443, "x": -0.3199919342}], [{"q1": 0.8706689374, "distance": 0.1615038073, "q3": 4.998523935, "q2": 3.222026475, "tx": 0.0, "ty": 0.15, "targetID": 8, "y": 0.3111220612, "x": 0.01109780013}], [{"q1": 2.021793712, "distance": 0.6155302336, "q3": 2.578189992, "q2": 1.612587661, "tx": 0.0, "ty": 0.95, "targetID": 2, "y": 0.3726880756, "x": -0.2135144265}], [{"q1": 2.46364531, "distance": 0.09411677214, "q3": 3.02091501, "q2": 1.912063268, "tx": -0.4763, "ty": 0.275, "targetID": 4, "y": 0.3344648791, "x": -0.403348681}], [{"q1": -1.05004054, "distance": 1.148700382, "q3": 7.026559343, "q2": 4.521961304, "tx": 0.4763, "ty": 0.275, "targetID": 6, "y": -0.7478420823, "x": -0.04648737816}]], "block": 6}], [{"trials": [[{"q1": 0.239430415, "distance": 0.3297188763, "q3": 5.629612131, "q2": 3.600885845, "tx": 0.175, "ty": 0.3031, "targetID": 9, "y": -0.02445247261, "x": 0.1372652003}], [{"q1": 1.492778925, "distance": 0.1664375346, "q3": 4.431302161, "q2": 2.888665339, "tx": -0.175, "ty": 0.3031, "targetID": 7, "y": 0.4648060185, "x": -0.2144032549}], [{"q1": 1.121119767, "distance": 0.01890159867, "q3": 4.371902993, "q2": 2.799587661, "tx": 0.0, "ty": 0.55, "targetID": 5, "y": 0.5409273916, "x": -0.01658186387}], [{"q1": -0.08059318736, "distance": 0.678069623, "q3": 5.468084857, "q2": 3.4887841, "tx": 0.375, "ty": 0.6495, "targetID": 3, "y": 0.01376233906, "x": 0.1391694674}], [{"q1": 2.046745767, "distance": 0.1329655525, "q3": 3.565583526, "q2": 2.108241245, "tx": -0.375, "ty": 0.6495, "targetID": 1, "y": 0.5209303276, "x": -0.3410931056}], [{"q1": 0.8524976368, "distance": 0.1546323774, "q3": 5.01671618, "q2": 3.231426455, "tx": 0.0, "ty": 0.15, "targetID": 8, "y": 0.3037606736, "x": 0.01639595686}], [{"q1": 2.011097505, "distance": 0.6101247561, "q3": 2.587537896, "q2": 1.610712435, "tx": 0.0, "ty": 0.95, "targetID": 2, "y": 0.3770008203, "x": -0.2095809107}], [{"q1": 2.480661616, "distance": 0.08416938923, "q3": 3.026902247, "q2": 1.88410342, "tx": -0.4763, "ty": 0.275, "targetID": 4, "y": 0.3274571687, "x": -0.4104765123}], [{"q1": -1.041710433, "distance": 1.145529434, "q3": 7.010966119, "q2": 4.518443553, "tx": 0.4763, "ty": 0.275, "targetID": 6, "y": -0.7454012371, "x": -0.04429485055}]], "block": 7}], [{"trials": [[{"q1": 0.2594369968, "distance": 0.2912565951, "q3": 5.550923741, "q2": 3.552512805, "tx": 0.175, "ty": 0.3031, "targetID": 9, "y": 0.01522981164, "x": 0.1307150271}], [{"q1": 1.484790024, "distance": 0.1554020654, "q3": 4.458433065, "q2": 2.91695846, "tx": -0.175, "ty": 0.3031, "targetID": 7, "y": 0.4541278627, "x": -0.2116112906}], [{"q1": 1.152083497, "distance": 0.01873854369, "q3": 4.28071785, "q2": 2.728764818, "tx": 0.0, "ty": 0.55, "targetID": 5, "y": 0.5653363316, "x": -0.01076707719}], [{"q1": -0.07394466884, "distance": 0.6707718791, "q3": 5.456040459, "q2": 3.479344817, "tx": 0.375, "ty": 0.6495, "targetID": 3, "y": 0.02084932388, "x": 0.1410486351}], [{"q1": 2.013507909, "distance": 0.1215377204, "q3": 3.666800696, "q2": 2.139344911, "tx": -0.375, "ty": 0.6495, "targetID": 1, "y": 0.5311559774, "x": -0.3473213117}], [{"q1": 0.8409378304, "distance": 0.1554168921, "q3": 5.010029113, "q2": 3.234131667, "tx": 0.0, "ty": 0.15, "targetID": 8, "y": 0.3040333185, "x": 0.02069171712}], [{"q1": 2.082040429, "distance": 0.6855951747, "q3": 2.401106899, "q2": 1.465810613, "tx": 0.0, "ty": 0.95, "targetID": 2, "y": 0.3169518239, "x": -0.2632313627}], [{"q1": 2.502530237, "distance": 0.07371691778, "q3": 3.016989367, "q2": 1.866761146, "tx": -0.4763, "ty": 0.275, "targetID": 4, "y": 0.3169939886, "x": -0.4157137896}], [{"q1": -1.036118232, "distance": 1.140182082, "q3": 6.987502848, "q2": 4.498081388, "tx": 0.4763, "ty": 0.275, "targetID": 6, "y": -0.7363688378, "x": -0.05014871913}]], "block": 8}], [{"trials": [[{"q1": 0.2770171625, "distance": 0.2445843401, "q3": 5.463593831, "q2": 3.486372517, "tx": 0.175, "ty": 0.3031, "targetID": 9, "y": 0.06357062153, "x": 0.1255310573}], [{"q1": 1.48111885, "distance": 0.1492510375, "q3": 4.47817519, "q2": 2.929266265, "tx": -0.175, "ty": 0.3031, "targetID": 7, "y": 0.4479227193, "x": -0.2110867311}], [{"q1": 1.156837525, "distance": 0.02429039844, "q3": 4.25859096, "q2": 2.700096375, "tx": 0.0, "ty": 0.55, "targetID": 5, "y": 0.5733209285, "x": -0.006793949552}], [{"q1": -0.0620304583, "distance": 0.6570043908, "q3": 5.432193753, "q2": 3.46184144, "tx": 0.375, "ty": 0.6495, "targetID": 3, "y": 0.03414872778, "x": 0.1447879645}], [{"q1": 2.012924033, "distance": 0.1090209276, "q3": 3.688083873, "q2": 2.02937037, "tx": -0.375, "ty": 0.6495, "targetID": 1, "y": 0.5440506143, "x": -0.3473234808}], [{"q1": 0.8275881846, "distance": 0.1590921711, "q3": 5.004400003, "q2": 3.227594172, "tx": 0.0, "ty": 0.15, "targetID": 8, "y": 0.3071876458, "x": 0.02454308321}], [{"q1": 2.06286408, "distance": 0.672263386, "q3": 2.423654184, "q2": 1.485997524, "tx": 0.0, "ty": 0.95, "targetID": 2, "y": 0.326841963, "x": -0.2522144347}], [{"q1": 2.512274751, "distance": 0.07084805369, "q3": 3.000581342, "q2": 1.868296088, "tx": -0.4763, "ty": 0.275, "targetID": 4, "y": 0.3113135344, "x": -0.4154660134}], [{"q1": -1.006135315, "distance": 1.118872799, "q3": 6.880451167, "q2": 4.445278264, "tx": 0.4763, "ty": 0.275, "targetID": 6, "y": -0.7061099757, "x": -0.06156574159}]], "block": 9}], [{"trials": [[{"q1": 0.2951726808, "distance": 0.195767182, "q3": 5.372121073, "q2": 3.416286303, "tx": 0.175, "ty": 0.3031, "targetID": 9, "y": 0.1138945388, "x": 0.1247398467}], [{"q1": 1.479871348, "distance": 0.1442414285, "q3": 4.487665499, "q2": 2.942240034, "tx": -0.175, "ty": 0.3031, "targetID": 7, "y": 0.4429615934, "x": -0.2102749823}], [{"q1": 1.168339013, "distance": 0.03373349034, "q3": 4.222411285, "q2": 2.661991794, "tx": 0.0, "ty": 0.55, "targetID": 5, "y": 0.5836241456, "x": -0.002713890584}], [{"q1": -0.02802637265, "distance": 0.6193686435, "q3": 5.362227734, "q2": 3.416103848, "tx": 0.375, "ty": 0.6495, "targetID": 3, "y": 0.07019755248, "x": 0.1558512129}], [{"q1": 2.003080661, "distance": 0.07286566291, "q3": 3.829259114, "q2": 1.819425345, "tx": -0.375, "ty": 0.6495, "targetID": 1, "y": 0.5781833018, "x": -0.3600556572}], [{"q1": 0.8140326299, "distance": 0.1624040471, "q3": 5.000868271, "q2": 3.22089063, "tx": 0.0, "ty": 0.15, "targetID": 8, "y": 0.3099035487, "x": 0.02838889945}], [{"q1": 2.089818, "distance": 0.7029703943, "q3": 2.349741428, "q2": 1.421243482, "tx": 0.0, "ty": 0.95, "targetID": 2, "y": 0.3040803538, "x": -0.2774079773}], [{"q1": 2.513130109, "distance": 0.07065836127, "q3": 3.003219374, "q2": 1.889728777, "tx": -0.4763, "ty": 0.275, "targetID": 4, "y": 0.3118440261, "x": -0.4160080291}], [{"q1": -0.9689230688, "distance": 1.076542292, "q3": 6.729319209, "q2": 4.337997248, "tx": 0.4763, "ty": 0.275, "targetID": 6, "y": -0.6444536405, "x": -0.08365384644}]], "block": 10}]]}], "condition": "H1"}], "type": "simulation", "subjectID": "S_H1_81"}}
