# Supplementary material for: Goal-related feedback guides motor exploration and redundancy resolution in human motor skill acquisition
Source: PLoS Comput Biol. 2019 Mar 5;15(3):e1006676. doi: 10.1371/journal.pcbi.1006676 (PMC6420027; doi:10.1371/journal.pcbi.1006676)
Supplement: S1 Dataset — The 220 .json files contain the data (20 for the participants, 200 for simulation runs), the text file legend_json.txt explains the data format. (ZIP) [file pcbi.1006676.s001.zip › S_H2_067.json]

{"data": {"data": [{"phases": [{"phase": "test", "blocks": [[{"trials": [[{"q1": 0.6350230661, "distance": 0.2304777783, "q3": 0.174302779, "q2": 2.086176366, "tx": 0.175, "ty": 0.3031, "targetID": 9, "y": 0.4728978899, "x": 0.01915173129}], [{"q1": 1.338165426, "distance": 0.1184681964, "q3": 0.1165313517, "q2": 2.166502099, "tx": -0.175, "ty": 0.3031, "targetID": 7, "y": 0.3514542396, "x": -0.2831507332}], [{"q1": 0.7972335435, "distance": 0.03487069753, "q3": 0.06070181562, "q2": 1.925451983, "tx": 0.0, "ty": 0.55, "targetID": 5, "y": 0.5638894437, "x": -0.03198513559}], [{"q1": 0.4688783811, "distance": 0.2095713248, "q3": 0.1070502055, "q2": 1.812130019, "tx": 0.375, "ty": 0.6495, "targetID": 3, "y": 0.5730871878, "x": 0.1798558934}], [{"q1": 1.411978115, "distance": 0.08156207183, "q3": -0.1087895471, "q2": 1.726184936, "tx": -0.375, "ty": 0.6495, "targetID": 1, "y": 0.5690461875, "x": -0.3616001638}], [{"q1": 1.373886357, "distance": 0.2774371363, "q3": 0.1893841647, "q2": 2.318605041, "tx": 0.0, "ty": 0.15, "targetID": 8, "y": 0.2698329304, "x": -0.2502227675}], [{"q1": 1.054123961, "distance": 0.2307269392, "q3": -0.09702847533, "q2": 1.516029298, "tx": 0.0, "ty": 0.95, "targetID": 2, "y": 0.7393485173, "x": -0.09413221184}], [{"q1": 1.590869384, "distance": 0.09216200715, "q3": 0.002428175107, "q2": 2.046782217, "tx": -0.4763, "ty": 0.275, "targetID": 4, "y": 0.3352255768, "x": -0.4065381518}], [{"q1": 0.3494059487, "distance": 0.3704644853, "q3": 0.2560511782, "q2": 2.117144494, "tx": 0.4763, "ty": 0.275, "targetID": 6, "y": 0.4204349203, "x": 0.1355763307}]], "block": 1}], [{"trials": [[{"q1": -0.0008483195877, "distance": 0.04440151731, "q3": 0.320057362, "q2": 2.253079719, "tx": 0.175, "ty": 0.3031, "targetID": 9, "y": 0.2955693936, "x": 0.218758253}], [{"q1": 0.99483689, "distance": 0.06775017983, "q3": 0.1387513995, "q2": 2.305678163, "tx": -0.175, "ty": 0.3031, "targetID": 7, "y": 0.3596695168, "x": -0.1377176096}], [{"q1": 0.7322033479, "distance": 0.007519794786, "q3": 0.07419469466, "q2": 1.969231478, "tx": 0.0, "ty": 0.55, "targetID": 5, "y": 0.5440649318, "x": -0.004617605327}], [{"q1": 0.4721900166, "distance": 0.2059679245, "q3": 0.1006989988, "q2": 1.802777916, "tx": 0.375, "ty": 0.6495, "targetID": 3, "y": 0.5776151002, "x": 0.1819835574}], [{"q1": 1.414671048, "distance": 0.073531533, "q3": -0.1167864814, "q2": 1.710142776, "tx": -0.375, "ty": 0.6495, "targetID": 1, "y": 0.5770484319, "x": -0.362443861}], [{"q1": 1.617222771, "distance": 0.1024401463, "q3": -0.02442702413, "q2": 3.382619028, "tx": 0.0, "ty": 0.15, "targetID": 8, "y": 0.1163775826, "x": 0.0967652656}], [{"q1": 1.101889959, "distance": 0.2032117192, "q3": -0.1600130327, "q2": 1.438638987, "tx": 0.0, "ty": 0.95, "targetID": 2, "y": 0.7730595299, "x": -0.09993534334}], [{"q1": 1.641375339, "distance": 0.06800116583, "q3": 0.005436026802, "q2": 2.022725693, "tx": -0.4763, "ty": 0.275, "targetID": 4, "y": 0.3229975157, "x": -0.4281295003}], [{"q1": 0.2915717845, "distance": 0.3464776318, "q3": 0.2691631922, "q2": 2.131861352, "tx": 0.4763, "ty": 0.275, "targetID": 6, "y": 0.4038157347, "x": 0.1546584979}]], "block": 2}], [{"trials": [[{"q1": -0.2647379444, "distance": 0.1446447492, "q3": 0.4283645438, "q2": 2.17397578, "tx": 0.175, "ty": 0.3031, "targetID": 9, "y": 0.230354835, "x": 0.3000209759}], [{"q1": 0.990764072, "distance": 0.07022692423, "q3": 0.1750898661, "q2": 2.285128971, "tx": -0.175, "ty": 0.3031, "targetID": 7, "y": 0.3614103752, "x": -0.1358627922}], [{"q1": 0.7297944936, "distance": 0.00221815305, "q3": 0.09465429906, "q2": 1.939138545, "tx": 0.0, "ty": 0.55, "targetID": 5, "y": 0.5521667966, "x": 0.0004745476719}], [{"q1": 0.477758065, "distance": 0.2041695547, "q3": 0.09456944395, "q2": 1.794908094, "tx": 0.375, "ty": 0.6495, "targetID": 3, "y": 0.5820350824, "x": 0.1822989571}], [{"q1": 1.416467271, "distance": 0.0609919892, "q3": -0.09720020954, "q2": 1.670457539, "tx": -0.375, "ty": 0.6495, "targetID": 1, "y": 0.5897964412, "x": -0.3625297228}], [{"q1": 1.536334859, "distance": 0.09370885447, "q3": 0.01027730935, "q2": 3.310779431, "tx": 0.0, "ty": 0.15, "targetID": 8, "y": 0.1040735911, "x": 0.08168301152}], [{"q1": 1.073452947, "distance": 0.1278998873, "q3": -0.2318806113, "q2": 1.314843111, "tx": 0.0, "ty": 0.95, "targetID": 2, "y": 0.8247880795, "x": -0.02608363715}], [{"q1": 1.662067605, "distance": 0.05850297885, "q3": 0.03192734159, "q2": 1.997426324, "tx": -0.4763, "ty": 0.275, "targetID": 4, "y": 0.3187509772, "x": -0.4374612239}], [{"q1": 1.062178187, "distance": 0.6720511871, "q3": 0.1033799015, "q2": 2.147086764, "tx": 0.4763, "ty": 0.275, "targetID": 6, "y": 0.4268660592, "x": -0.1783674715}]], "block": 3}], [{"trials": [[{"q1": -0.2432435708, "distance": 0.1356085846, "q3": 0.4221720363, "q2": 2.183237615, "tx": 0.175, "ty": 0.3031, "targetID": 9, "y": 0.2355163966, "x": 0.2925676179}], [{"q1": 1.003010281, "distance": 0.06472564552, "q3": 0.1539747525, "q2": 2.30018912, "tx": -0.175, "ty": 0.3031, "targetID": 7, "y": 0.3576649525, "x": -0.1401851304}], [{"q1": 0.7302170487, "distance": 0.0009410081469, "q3": 0.06550381364, "q2": 1.958033594, "tx": 0.0, "ty": 0.55, "targetID": 5, "y": 0.5505033507, "x": -0.0007950688284}], [{"q1": 0.4757026756, "distance": 0.1999355371, "q3": 0.09514021463, "q2": 1.78680419, "tx": 0.375, "ty": 0.6495, "targetID": 3, "y": 0.5840326372, "x": 0.1860866776}], [{"q1": 1.437558714, "distance": 0.02300658071, "q3": -0.1756218262, "q2": 1.606481887, "tx": -0.375, "ty": 0.6495, "targetID": 1, "y": 0.6277422821, "x": -0.3675230709}], [{"q1": 1.366882228, "distance": 0.06963892317, "q3": 0.02444405125, "q2": 3.1774091, "tx": 0.0, "ty": 0.15, "targetID": 8, "y": 0.09409381803, "x": 0.04152202353}], [{"q1": 1.092152758, "distance": 0.08659731314, "q3": -0.3674785268, "q2": 1.205171082, "tx": 0.0, "ty": 0.95, "targetID": 2, "y": 0.8670275924, "x": 0.02479262439}], [{"q1": 1.670197566, "distance": 0.0533571351, "q3": 0.01101790139, "q2": 2.013942439, "tx": -0.4763, "ty": 0.275, "targetID": 4, "y": 0.312825491, "x": -0.4386673533}], [{"q1": 1.048494818, "distance": 0.667120677, "q3": 0.1069291888, "q2": 2.143554522, "tx": 0.4763, "ty": 0.275, "targetID": 6, "y": 0.4300565722, "x": -0.1725508744}]], "block": 4}], [{"trials": [[{"q1": -0.2166792662, "distance": 0.1256171421, "q3": 0.4341104551, "q2": 2.183505856, "tx": 0.175, "ty": 0.3031, "targetID": 9, "y": 0.2411653436, "x": 0.2842875324}], [{"q1": 1.046484075, "distance": 0.04633708094, "q3": 0.169368138, "q2": 2.309633401, "tx": -0.175, "ty": 0.3031, "targetID": 7, "y": 0.3439490288, "x": -0.1531257705}], [{"q1": 0.7269870784, "distance": 0.001126359804, "q3": 0.1068479828, "q2": 1.939901852, "tx": 0.0, "ty": 0.55, "targetID": 5, "y": 0.5492971427, "x": 0.0008801579894}], [{"q1": 0.4722147571, "distance": 0.1951134619, "q3": 0.09391139805, "q2": 1.779894457, "tx": 0.375, "ty": 0.6495, "targetID": 3, "y": 0.585650263, "x": 0.1906295195}], [{"q1": 1.438050438, "distance": 0.01802786073, "q3": -0.1585129318, "q2": 1.584978245, "tx": -0.375, "ty": 0.6495, "targetID": 1, "y": 0.6333233163, "x": -0.3670426973}], [{"q1": 1.239138942, "distance": 0.0561285961, "q3": 0.08340870992, "q2": 3.075784938, "tx": 0.0, "ty": 0.15, "targetID": 8, "y": 0.0985721581, "x": 0.02248547038}], [{"q1": 1.096789622, "distance": 0.08447073721, "q3": -0.3663216624, "q2": 1.197101744, "tx": 0.0, "ty": 0.95, "targetID": 2, "y": 0.8688883364, "x": 0.02358396634}], [{"q1": 1.679995349, "distance": 0.04796874507, "q3": 4.299527533e-05, "q2": 2.02149171, "tx": -0.4763, "ty": 0.275, "targetID": 4, "y": 0.3077223148, "x": -0.4412250714}], [{"q1": 1.042651213, "distance": 0.6650731417, "q3": 0.1078031746, "q2": 2.141931803, "tx": 0.4763, "ty": 0.275, "targetID": 6, "y": 0.4315888484, "x": -0.1700762189}]], "block": 5}], [{"trials": [[{"q1": -0.1553343378, "distance": 0.1012673001, "q3": 0.4413290562, "q2": 2.198603187, "tx": 0.175, "ty": 0.3031, "targetID": 9, "y": 0.2526760634, "x": 0.2628207987}], [{"q1": 1.059158852, "distance": 0.04097497682, "q3": 0.1830250776, "q2": 2.308538884, "tx": -0.175, "ty": 0.3031, "targetID": 7, "y": 0.3396203296, "x": -0.1564200577}], [{"q1": 0.7288254448, "distance": 0.001356291031, "q3": 0.1312953372, "q2": 1.928944362, "tx": 0.0, "ty": 0.55, "targetID": 5, "y": 0.5486451245, "x": -6.194858263e-05}], [{"q1": 0.4725204782, "distance": 0.1943275116, "q3": 0.09077272165, "q2": 1.77917661, "tx": 0.375, "ty": 0.6495, "targetID": 3, "y": 0.5864165214, "x": 0.1911966907}], [{"q1": 1.44048818, "distance": 0.01653323549, "q3": -0.1607378191, "q2": 1.581454211, "tx": -0.375, "ty": 0.6495, "targetID": 1, "y": 0.6344580992, "x": -0.3681378504}], [{"q1": 1.163366435, "distance": 0.04970327923, "q3": 0.1059500072, "q2": 3.031722236, "tx": 0.0, "ty": 0.15, "targetID": 8, "y": 0.103186928, "x": 0.01670186375}], [{"q1": 1.098228814, "distance": 0.08408938081, "q3": -0.3684062047, "q2": 1.197369012, "tx": 0.0, "ty": 0.95, "targetID": 2, "y": 0.8690245234, "x": 0.02267148319}], [{"q1": 1.681484024, "distance": 0.04715892155, "q3": -0.0006059415296, "q2": 2.022146941, "tx": -0.4763, "ty": 0.275, "targetID": 4, "y": 0.3069391606, "x": -0.4416034021}], [{"q1": 1.008779653, "distance": 0.6526680309, "q3": 0.1135853795, "q2": 2.134669958, "tx": 0.4763, "ty": 0.275, "targetID": 6, "y": 0.4390655021, "x": -0.1554104317}]], "block": 6}], [{"trials": [[{"q1": -0.140104272, "distance": 0.09543091124, "q3": 0.4489283974, "q2": 2.20068109, "tx": 0.175, "ty": 0.3031, "targetID": 9, "y": 0.2546794219, "x": 0.2572344601}], [{"q1": 1.062419142, "distance": 0.03849550228, "q3": 0.2019626675, "q2": 2.304931089, "tx": -0.175, "ty": 0.3031, "targetID": 7, "y": 0.3367500556, "x": -0.1563030095}], [{"q1": 0.7280041603, "distance": 0.002170128187, "q3": 0.1424514944, "q2": 1.925156113, "tx": 0.0, "ty": 0.55, "targetID": 5, "y": 0.5478409762, "x": 0.0002192541999}], [{"q1": 0.4681868403, "distance": 0.1864277066, "q3": 0.08511326721, "q2": 1.768110376, "tx": 0.375, "ty": 0.6495, "targetID": 3, "y": 0.5897204261, "x": 0.1984166136}], [{"q1": 1.457852102, "distance": 0.001123860519, "q3": -0.181533827, "q2": 1.544742546, "tx": -0.375, "ty": 0.6495, "targetID": 1, "y": 0.6485607142, "x": -0.3743829062}], [{"q1": 1.085003921, "distance": 0.04158106598, "q3": 0.1532693519, "q2": 2.974107423, "tx": 0.0, "ty": 0.15, "targetID": 8, "y": 0.1102411144, "x": 0.01217440186}], [{"q1": 1.113120568, "distance": 0.07776978885, "q3": -0.3832085494, "q2": 1.17752221, "tx": 0.0, "ty": 0.95, "targetID": 2, "y": 0.8749449972, "x": 0.02036876569}], [{"q1": 1.681427558, "distance": 0.047125865, "q3": 0.0095531651, "q2": 2.017917054, "tx": -0.4763, "ty": 0.275, "targetID": 4, "y": 0.3066433029, "x": -0.4413779649}], [{"q1": 0.9655267961, "distance": 0.6364212266, "q3": 0.1221304315, "q2": 2.124885074, "tx": 0.4763, "ty": 0.275, "targetID": 6, "y": 0.4478521914, "x": -0.1361982429}]], "block": 7}], [{"trials": [[{"q1": -0.09934776286, "distance": 0.07957247514, "q3": 0.4411083282, "q2": 2.214105549, "tx": 0.175, "ty": 0.3031, "targetID": 9, "y": 0.2623543632, "x": 0.2433488982}], [{"q1": 1.07816605, "distance": 0.03322778099, "q3": 0.2180755631, "q2": 2.299823509, "tx": -0.175, "ty": 0.3031, "targetID": 7, "y": 0.3331328887, "x": -0.1607834243}], [{"q1": 0.7275713233, "distance": 0.002639184359, "q3": 0.151842893, "q2": 1.921391365, "tx": 0.0, "ty": 0.55, "targetID": 5, "y": 0.5473959331, "x": 0.0004291034991}], [{"q1": 0.4628119428, "distance": 0.1821721366, "q3": 0.08941648994, "q2": 1.762156503, "tx": 0.375, "ty": 0.6495, "targetID": 3, "y": 0.5897154031, "x": 0.2029172021}], [{"q1": 1.457375433, "distance": 0.002260001527, "q3": -0.1838823142, "q2": 1.549108281, "tx": -0.375, "ty": 0.6495, "targetID": 1, "y": 0.6473352109, "x": -0.3743509276}], [{"q1": 1.026339236, "distance": 0.03317933306, "q3": 0.1857347041, "q2": 2.928149676, "tx": 0.0, "ty": 0.15, "targetID": 8, "y": 0.1178971298, "x": 0.008382951018}], [{"q1": 1.113681262, "distance": 0.07680909476, "q3": -0.3765095884, "q2": 1.16924856, "tx": 0.0, "ty": 0.95, "targetID": 2, "y": 0.8762954968, "x": 0.02161673532}], [{"q1": 1.68107928, "distance": 0.04734198625, "q3": 0.01105156214, "q2": 2.016763623, "tx": -0.4763, "ty": 0.275, "targetID": 4, "y": 0.3069518578, "x": -0.4413665999}], [{"q1": 0.9517083643, "distance": 0.6311033362, "q3": 0.1236448919, "q2": 2.122809721, "tx": 0.4763, "ty": 0.275, "targetID": 6, "y": 0.4502833531, "x": -0.1299731786}]], "block": 8}], [{"trials": [[{"q1": -0.08397205717, "distance": 0.07348263546, "q3": 0.4351848411, "q2": 2.220922794, "tx": 0.175, "ty": 0.3031, "targetID": 9, "y": 0.2650772129, "x": 0.2378805644}], [{"q1": 1.091923354, "distance": 0.02824933365, "q3": 0.2331666465, "q2": 2.296509814, "tx": -0.175, "ty": 0.3031, "targetID": 7, "y": 0.3292545651, "x": -0.1643246275}], [{"q1": 0.7322197441, "distance": 0.003051192725, "q3": 0.1644968214, "q2": 1.914484814, "tx": 0.0, "ty": 0.55, "targetID": 5, "y": 0.5475400748, "x": -0.001805144089}], [{"q1": 0.4620373624, "distance": 0.1818628314, "q3": 0.08990120156, "q2": 1.762085336, "tx": 0.375, "ty": 0.6495, "targetID": 3, "y": 0.5895048357, "x": 0.2033181149}], [{"q1": 1.458910387, "distance": 0.002277636419, "q3": -0.1840350158, "q2": 1.548096788, "tx": -0.375, "ty": 0.6495, "targetID": 1, "y": 0.6472341878, "x": -0.3752317819}], [{"q1": 0.988583238, "distance": 0.02690600189, "q3": 0.220708169, "q2": 2.890782252, "tx": 0.0, "ty": 0.15, "targetID": 8, "y": 0.1239200523, "x": 0.006615834502}], [{"q1": 1.123202039, "distance": 0.07136006291, "q3": -0.3501353705, "q2": 1.137919966, "tx": 0.0, "ty": 0.95, "targetID": 2, "y": 0.8814092101, "x": 0.01968659763}], [{"q1": 1.686543609, "distance": 0.04432120967, "q3": 0.02304129602, "q2": 2.013650449, "tx": -0.4763, "ty": 0.275, "targetID": 4, "y": 0.3034552751, "x": -0.4423196094}], [{"q1": 0.9450770866, "distance": 0.6285149915, "q3": 0.1242529777, "q2": 2.122073058, "tx": 0.4763, "ty": 0.275, "targetID": 6, "y": 0.4513295232, "x": -0.1269735646}]], "block": 9}], [{"trials": [[{"q1": -0.07893739032, "distance": 0.07140424707, "q3": 0.438410219, "q2": 2.224085769, "tx": 0.175, "ty": 0.3031, "targetID": 9, "y": 0.2646689133, "x": 0.235179881}], [{"q1": 1.099194816, "distance": 0.02459878399, "q3": 0.214136766, "q2": 2.310093672, "tx": -0.175, "ty": 0.3031, "targetID": 7, "y": 0.326182375, "x": -0.166496816}], [{"q1": 0.7316384742, "distance": 0.003849070038, "q3": 0.170115886, "q2": 1.913884793, "tx": 0.0, "ty": 0.55, "targetID": 5, "y": 0.5465908707, "x": -0.001786946441}], [{"q1": 0.4596420018, "distance": 0.1774320329, "q3": 0.09025368237, "q2": 1.754176166, "tx": 0.375, "ty": 0.6495, "targetID": 3, "y": 0.5912315557, "x": 0.2074084886}], [{"q1": 1.455411479, "distance": 0.006358561191, "q3": -0.1830695552, "q2": 1.559873157, "tx": -0.375, "ty": 0.6495, "targetID": 1, "y": 0.643191411, "x": -0.3742043837}], [{"q1": 0.9837744785, "distance": 0.02683283808, "q3": 0.2224440268, "q2": 2.889289591, "tx": 0.0, "ty": 0.15, "targetID": 8, "y": 0.1241049141, "x": 0.007031765539}], [{"q1": 1.124971441, "distance": 0.07031392892, "q3": -0.3533703275, "q2": 1.132475898, "tx": 0.0, "ty": 0.95, "targetID": 2, "y": 0.8828686167, "x": 0.02091473122}], [{"q1": 1.685547128, "distance": 0.04487098123, "q3": 0.0148676525, "q2": 2.016885561, "tx": -0.4763, "ty": 0.275, "targetID": 4, "y": 0.3042094295, "x": -0.442238083}], [{"q1": 0.9411683071, "distance": 0.6269919531, "q3": 0.1236695374, "q2": 2.122161436, "tx": 0.4763, "ty": 0.275, "targetID": 6, "y": 0.451913835, "x": -0.1252150906}]], "block": 10}]]}], "condition": "H2"}], "type": "simulation", "subjectID": "S_H2_67"}}
