# Supplementary material for: Goal-related feedback guides motor exploration and redundancy resolution in human motor skill acquisition
Source: PLoS Comput Biol. 2019 Mar 5;15(3):e1006676. doi: 10.1371/journal.pcbi.1006676 (PMC6420027; doi:10.1371/journal.pcbi.1006676)
Supplement: S1 Dataset — The 220 .json files contain the data (20 for the participants, 200 for simulation runs), the text file legend_json.txt explains the data format. (ZIP) [file pcbi.1006676.s001.zip › S_H2_088.json]

{"data": {"data": [{"phases": [{"phase": "test", "blocks": [[{"trials": [[{"q1": 0.6769612721, "distance": 0.1575326821, "q3": 0.896838774, "q2": 2.014506406, "tx": 0.175, "ty": 0.3031, "targetID": 9, "y": 0.3452266439, "x": 0.02320444076}], [{"q1": 1.384410445, "distance": 0.09387624221, "q3": 0.4028612493, "q2": 2.127459923, "tx": -0.175, "ty": 0.3031, "targetID": 7, "y": 0.3019157892, "x": -0.2688687727}], [{"q1": 0.918219857, "distance": 0.09709375814, "q3": 0.2359998605, "q2": 1.837466589, "tx": 0.0, "ty": 0.55, "targetID": 5, "y": 0.555279539, "x": -0.09695011262}], [{"q1": 0.4060724272, "distance": 0.1860807425, "q3": 0.391742586, "q2": 1.680888386, "tx": 0.375, "ty": 0.6495, "targetID": 3, "y": 0.5514032683, "x": 0.2168763966}], [{"q1": 1.411399607, "distance": 0.09570692908, "q3": -0.2805283296, "q2": 1.842924115, "tx": -0.375, "ty": 0.6495, "targetID": 1, "y": 0.5552944332, "x": -0.3581142825}], [{"q1": 1.077979596, "distance": 0.1180542903, "q3": 0.9396107274, "q2": 2.221639121, "tx": 0.0, "ty": 0.15, "targetID": 8, "y": 0.2488640804, "x": -0.06451905983}], [{"q1": 0.8582276176, "distance": 0.2096121241, "q3": -0.4943930366, "q2": 1.494109417, "tx": 0.0, "ty": 0.95, "targetID": 2, "y": 0.7916758218, "x": 0.1373706562}], [{"q1": 1.602301618, "distance": 0.09879272686, "q3": 0.1632183126, "q2": 2.094849989, "tx": -0.4763, "ty": 0.275, "targetID": 4, "y": 0.2829033437, "x": -0.3778239113}], [{"q1": 0.2110657372, "distance": 0.2836146235, "q3": 1.261044805, "q2": 1.958868603, "tx": 0.4763, "ty": 0.275, "targetID": 6, "y": 0.2368291498, "x": 0.1952657657}]], "block": 1}], [{"trials": [[{"q1": 0.448400019, "distance": 0.06242076742, "q3": 1.05268674, "q2": 1.987907857, "tx": 0.175, "ty": 0.3031, "targetID": 9, "y": 0.307692131, "x": 0.1127483772}], [{"q1": 1.334183058, "distance": 0.05889696944, "q3": 0.4814744275, "q2": 2.165740644, "tx": -0.175, "ty": 0.3031, "targetID": 7, "y": 0.2882499556, "x": -0.2319941154}], [{"q1": 0.8654382784, "distance": 0.06943021514, "q3": 0.2337451226, "q2": 1.851009736, "tx": 0.0, "ty": 0.55, "targetID": 5, "y": 0.5543629692, "x": -0.06929299585}], [{"q1": 0.3741685357, "distance": 0.1572647842, "q3": 0.4138309267, "q2": 1.628071737, "tx": 0.375, "ty": 0.6495, "targetID": 3, "y": 0.5546992132, "x": 0.2495208258}], [{"q1": 1.427199439, "distance": 0.06694781298, "q3": -0.4376080766, "q2": 1.841501253, "tx": -0.375, "ty": 0.6495, "targetID": 1, "y": 0.5845621889, "x": -0.3587184047}], [{"q1": 0.9247962774, "distance": 0.07195192101, "q3": 1.185282528, "q2": 2.273271992, "tx": 0.0, "ty": 0.15, "targetID": 8, "y": 0.2135441622, "x": 0.03375230941}], [{"q1": 0.548149991, "distance": 0.5930871665, "q3": -0.8888031229, "q2": 1.312160538, "tx": 0.0, "ty": 0.95, "targetID": 2, "y": 0.6880369441, "x": 0.5320974953}], [{"q1": 1.641508511, "distance": 0.07265022119, "q3": 0.08629018514, "q2": 2.077178473, "tx": -0.4763, "ty": 0.275, "targetID": 4, "y": 0.2873154151, "x": -0.4047012208}], [{"q1": -0.1309475638, "distance": 0.2090924946, "q3": 1.363132863, "q2": 1.820360563, "tx": 0.4763, "ty": 0.275, "targetID": 6, "y": 0.1716125413, "x": 0.2945564865}]], "block": 2}], [{"trials": [[{"q1": 0.3922287688, "distance": 0.04347900089, "q3": 1.051521404, "q2": 1.962741919, "tx": 0.175, "ty": 0.3031, "targetID": 9, "y": 0.3106227466, "x": 0.1321767376}], [{"q1": 1.303429628, "distance": 0.04254694399, "q3": 0.5302550242, "q2": 2.167412577, "tx": -0.175, "ty": 0.3031, "targetID": 7, "y": 0.2872667171, "x": -0.2144911331}], [{"q1": 0.8071384192, "distance": 0.03722328291, "q3": 0.2801853109, "q2": 1.837106104, "tx": 0.0, "ty": 0.55, "targetID": 5, "y": 0.5530963645, "x": -0.03709427607}], [{"q1": 0.2425586805, "distance": 0.1319155494, "q3": 0.4228074067, "q2": 1.588260578, "tx": 0.375, "ty": 0.6495, "targetID": 3, "y": 0.5240921023, "x": 0.3340784729}], [{"q1": 1.440587008, "distance": 0.05404726266, "q3": -0.4804786753, "q2": 1.823033531, "tx": -0.375, "ty": 0.6495, "targetID": 1, "y": 0.5968913011, "x": -0.3626132572}], [{"q1": 0.9126612924, "distance": 0.07450970479, "q3": 1.219235025, "q2": 2.275215334, "tx": 0.0, "ty": 0.15, "targetID": 8, "y": 0.2101168701, "x": 0.04401883729}], [{"q1": 0.572996575, "distance": 0.572594493, "q3": -0.9040956958, "q2": 1.319155753, "tx": 0.0, "ty": 0.95, "targetID": 2, "y": 0.6995312125, "x": 0.5149076033}], [{"q1": 1.637868525, "distance": 0.07419075048, "q3": 0.08446839936, "q2": 2.079480217, "tx": -0.4763, "ty": 0.275, "targetID": 4, "y": 0.2882665801, "x": -0.4033050323}], [{"q1": -0.1712382165, "distance": 0.1504709295, "q3": 1.186449049, "q2": 1.730302949, "tx": 0.4763, "ty": 0.275, "targetID": 6, "y": 0.2180689402, "x": 0.3370148427}]], "block": 3}], [{"trials": [[{"q1": 0.3658986202, "distance": 0.03379384254, "q3": 1.059663434, "q2": 1.955281438, "tx": 0.175, "ty": 0.3031, "targetID": 9, "y": 0.3080355, "x": 0.1415685084}], [{"q1": 1.276299301, "distance": 0.03305658543, "q3": 0.5259402524, "q2": 2.2077363, "tx": -0.175, "ty": 0.3031, "targetID": 7, "y": 0.279029761, "x": -0.1976574807}], [{"q1": 0.7742420889, "distance": 0.01965926645, "q3": 0.2824386523, "q2": 1.840214507, "tx": 0.0, "ty": 0.55, "targetID": 5, "y": 0.5522435979, "x": -0.01953082245}], [{"q1": 0.3552935936, "distance": 0.1598027806, "q3": 0.438070561, "q2": 1.633115378, "tx": 0.375, "ty": 0.6495, "targetID": 3, "y": 0.5445226935, "x": 0.2545147569}], [{"q1": 1.45473989, "distance": 0.0439765644, "q3": -0.5449642772, "q2": 1.819838099, "tx": -0.375, "ty": 0.6495, "targetID": 1, "y": 0.6065618521, "x": -0.3654998069}], [{"q1": 0.9173460971, "distance": 0.07093926566, "q3": 1.214529606, "q2": 2.319878759, "tx": 0.0, "ty": 0.15, "targetID": 8, "y": 0.1978096061, "x": 0.05240821479}], [{"q1": 0.6058656203, "distance": 0.5489851873, "q3": -0.9229541366, "q2": 1.318328046, "tx": 0.0, "ty": 0.95, "targetID": 2, "y": 0.7137876535, "x": 0.4955688279}], [{"q1": 1.644927831, "distance": 0.06997489185, "q3": 0.07149520546, "q2": 2.077545563, "tx": -0.4763, "ty": 0.275, "targetID": 4, "y": 0.288426205, "x": -0.4076252411}], [{"q1": -0.206353942, "distance": 0.104126349, "q3": 1.053127525, "q2": 1.676304323, "tx": 0.4763, "ty": 0.275, "targetID": 6, "y": 0.241626728, "x": 0.3776667335}]], "block": 4}], [{"trials": [[{"q1": 0.3445091633, "distance": 0.02774559827, "q3": 1.049698813, "q2": 1.956731802, "tx": 0.175, "ty": 0.3031, "targetID": 9, "y": 0.3065918073, "x": 0.1474750022}], [{"q1": 1.261485526, "distance": 0.02982222051, "q3": 0.5080119646, "q2": 2.222368424, "tx": -0.175, "ty": 0.3031, "targetID": 7, "y": 0.2793062422, "x": -0.1929783738}], [{"q1": 0.7544447282, "distance": 0.009920700617, "q3": 0.2654201715, "q2": 1.853355232, "tx": 0.0, "ty": 0.55, "targetID": 5, "y": 0.5508283374, "x": -0.009886058765}], [{"q1": 0.3550774827, "distance": 0.1576799671, "q3": 0.4340825473, "q2": 1.630417682, "tx": 0.375, "ty": 0.6495, "targetID": 3, "y": 0.5458452318, "x": 0.2561780279}], [{"q1": 1.458299109, "distance": 0.04211355644, "q3": -0.5650988238, "q2": 1.822245428, "tx": -0.375, "ty": 0.6495, "targetID": 1, "y": 0.6083669264, "x": -0.3659655164}], [{"q1": 0.9098305795, "distance": 0.07107927183, "q3": 1.209025032, "q2": 2.331645484, "tx": 0.0, "ty": 0.15, "targetID": 8, "y": 0.1944052877, "x": 0.05550165136}], [{"q1": 0.6170601263, "distance": 0.5402473926, "q3": -0.9280137382, "q2": 1.319018679, "tx": 0.0, "ty": 0.95, "targetID": 2, "y": 0.7187123829, "x": 0.488234865}], [{"q1": 1.66367328, "distance": 0.06003354604, "q3": 0.02565900424, "q2": 2.084600791, "tx": -0.4763, "ty": 0.275, "targetID": 4, "y": 0.2863643549, "x": -0.4173519034}], [{"q1": -0.1954979826, "distance": 0.07983006579, "q3": 0.9523894126, "q2": 1.65476203, "tx": 0.4763, "ty": 0.275, "targetID": 6, "y": 0.266797204, "x": 0.3968924843}]], "block": 5}], [{"trials": [[{"q1": 0.3353319238, "distance": 0.02392747366, "q3": 1.057085991, "q2": 1.952281334, "tx": 0.175, "ty": 0.3031, "targetID": 9, "y": 0.3052376861, "x": 0.1511682083}], [{"q1": 1.25243949, "distance": 0.02623558275, "q3": 0.5373145517, "q2": 2.212590997, "tx": -0.175, "ty": 0.3031, "targetID": 7, "y": 0.280226782, "x": -0.187849969}], [{"q1": 0.7408213836, "distance": 0.001227815921, "q3": 0.3120331463, "q2": 1.831244139, "tx": 0.0, "ty": 0.55, "targetID": 5, "y": 0.5498175014, "x": -0.001214177161}], [{"q1": 0.3545019146, "distance": 0.1568669684, "q3": 0.4328599629, "q2": 1.629502168, "tx": 0.375, "ty": 0.6495, "targetID": 3, "y": 0.5461410047, "x": 0.2569993056}], [{"q1": 1.460407716, "distance": 0.0445826335, "q3": -0.5524045823, "q2": 1.821235308, "tx": -0.375, "ty": 0.6495, "targetID": 1, "y": 0.6054165725, "x": -0.3683469832}], [{"q1": 0.9090838345, "distance": 0.07234983171, "q3": 1.217265566, "q2": 2.334281621, "tx": 0.0, "ty": 0.15, "targetID": 8, "y": 0.193151143, "x": 0.05807303164}], [{"q1": 0.6618238469, "distance": 0.5082941499, "q3": -0.9517872562, "q2": 1.315674886, "tx": 0.0, "ty": 0.95, "targetID": 2, "y": 0.7370467177, "x": 0.4615342267}], [{"q1": 1.662569105, "distance": 0.06028403566, "q3": 0.03388268196, "q2": 2.079536161, "tx": -0.4763, "ty": 0.275, "targetID": 4, "y": 0.287190397, "x": -0.4172613756}], [{"q1": -0.1978162803, "distance": 0.06519646409, "q3": 0.8986402752, "q2": 1.640981498, "tx": 0.4763, "ty": 0.275, "targetID": 6, "y": 0.27645088, "x": 0.4111196818}]], "block": 6}], [{"trials": [[{"q1": 0.3277926905, "distance": 0.01899331874, "q3": 1.078732611, "q2": 1.939752181, "tx": 0.175, "ty": 0.3031, "targetID": 9, "y": 0.3039014145, "x": 0.1560235964}], [{"q1": 1.240054061, "distance": 0.02378072304, "q3": 0.4943504877, "q2": 2.229376894, "tx": -0.175, "ty": 0.3031, "targetID": 7, "y": 0.2828980873, "x": -0.1875461352}], [{"q1": 0.7302303742, "distance": 0.003442832137, "q3": 0.2869005365, "q2": 1.847602862, "tx": 0.0, "ty": 0.55, "targetID": 5, "y": 0.54860591, "x": 0.00314795269}], [{"q1": 0.3534025637, "distance": 0.1561880171, "q3": 0.4329200746, "q2": 1.628522956, "tx": 0.375, "ty": 0.6495, "targetID": 3, "y": 0.5461009031, "x": 0.2579388047}], [{"q1": 1.465348131, "distance": 0.0397125135, "q3": -0.5867881853, "q2": 1.821850006, "tx": -0.375, "ty": 0.6495, "targetID": 1, "y": 0.6103764983, "x": -0.3681856519}], [{"q1": 0.9022813978, "distance": 0.07462045301, "q3": 1.227869452, "q2": 2.331578883, "tx": 0.0, "ty": 0.15, "targetID": 8, "y": 0.1929093332, "x": 0.06104916981}], [{"q1": 0.6941316565, "distance": 0.4841009787, "q3": -0.9714715916, "q2": 1.317542859, "tx": 0.0, "ty": 0.95, "targetID": 2, "y": 0.7493939884, "x": 0.4405802829}], [{"q1": 1.667592507, "distance": 0.05797478693, "q3": 0.0253730797, "q2": 2.081292862, "tx": -0.4763, "ty": 0.275, "targetID": 4, "y": 0.2859882142, "x": -0.4193760589}], [{"q1": -0.1998281025, "distance": 0.0602185553, "q3": 0.8790822253, "q2": 1.637494777, "tx": 0.4763, "ty": 0.275, "targetID": 6, "y": 0.2790829717, "x": 0.4162200221}]], "block": 7}], [{"trials": [[{"q1": 0.3373763798, "distance": 0.01952274405, "q3": 1.108728415, "q2": 1.932143813, "tx": 0.175, "ty": 0.3031, "targetID": 9, "y": 0.3015792623, "x": 0.1555365755}], [{"q1": 1.240155144, "distance": 0.02097370589, "q3": 0.6002032049, "q2": 2.18677009, "tx": -0.175, "ty": 0.3031, "targetID": 7, "y": 0.2826694818, "x": -0.1797423901}], [{"q1": 0.730894759, "distance": 0.003838843191, "q3": 0.3086472925, "q2": 1.836808471, "tx": 0.0, "ty": 0.55, "targetID": 5, "y": 0.5482800823, "x": 0.003431996517}], [{"q1": 0.3529350998, "distance": 0.1552708236, "q3": 0.4318067467, "q2": 1.627249027, "tx": 0.375, "ty": 0.6495, "targetID": 3, "y": 0.5464953551, "x": 0.2588144941}], [{"q1": 1.464377298, "distance": 0.03857970959, "q3": -0.574407737, "q2": 1.814118343, "tx": -0.375, "ty": 0.6495, "targetID": 1, "y": 0.6115096452, "x": -0.3682823417}], [{"q1": 0.9877704223, "distance": 0.07521446547, "q3": 1.296842659, "q2": 2.334392236, "tx": 0.0, "ty": 0.15, "targetID": 8, "y": 0.1947128232, "x": 0.06048123062}], [{"q1": 0.7065384995, "distance": 0.4737398854, "q3": -0.9752240215, "q2": 1.318819762, "tx": 0.0, "ty": 0.95, "targetID": 2, "y": 0.7543999207, "x": 0.431474319}], [{"q1": 1.670666394, "distance": 0.05616057123, "q3": 0.02958394089, "q2": 2.075340521, "tx": -0.4763, "ty": 0.275, "targetID": 4, "y": 0.286112967, "x": -0.4212499162}], [{"q1": -0.2076777074, "distance": 0.04394802611, "q3": 0.853823883, "q2": 1.611276154, "tx": 0.4763, "ty": 0.275, "targetID": 6, "y": 0.2824715227, "x": 0.4329917404}]], "block": 8}], [{"trials": [[{"q1": 0.3477364257, "distance": 0.01664913855, "q3": 1.162350374, "q2": 1.906152558, "tx": 0.175, "ty": 0.3031, "targetID": 9, "y": 0.3009177543, "x": 0.1584944973}], [{"q1": 1.249104942, "distance": 0.01689963668, "q3": 0.6808268398, "q2": 2.139409057, "tx": -0.175, "ty": 0.3031, "targetID": 7, "y": 0.2867305068, "x": -0.1791996919}], [{"q1": 0.7356555438, "distance": 0.003148207973, "q3": 0.3451859772, "q2": 1.819093328, "tx": 0.0, "ty": 0.55, "targetID": 5, "y": 0.5475261709, "x": 0.001947147419}], [{"q1": 0.3533616094, "distance": 0.1534870351, "q3": 0.4274048116, "q2": 1.625188764, "tx": 0.375, "ty": 0.6495, "targetID": 3, "y": 0.5478710956, "x": 0.259978977}], [{"q1": 1.465167907, "distance": 0.0353735303, "q3": -0.5780127888, "q2": 1.807363287, "tx": -0.375, "ty": 0.6495, "targetID": 1, "y": 0.6148315861, "x": -0.3679723599}], [{"q1": 1.01567644, "distance": 0.08555804187, "q3": 1.393192554, "q2": 2.291535152, "tx": 0.0, "ty": 0.15, "targetID": 8, "y": 0.2053325151, "x": 0.06525711689}], [{"q1": 0.7179144287, "distance": 0.4622094429, "q3": -0.9639229277, "q2": 1.316496059, "tx": 0.0, "ty": 0.95, "targetID": 2, "y": 0.7604706557, "x": 0.4215639889}], [{"q1": 1.679103237, "distance": 0.05211269627, "q3": 0.02212091337, "q2": 2.0738065, "tx": -0.4763, "ty": 0.275, "targetID": 4, "y": 0.2844574965, "x": -0.4250526696}], [{"q1": -0.1792678676, "distance": 0.05066928189, "q3": 0.8331654891, "q2": 1.603462233, "tx": 0.4763, "ty": 0.275, "targetID": 6, "y": 0.2985378925, "x": 0.4314297009}]], "block": 9}], [{"trials": [[{"q1": 0.3661998625, "distance": 0.01574806218, "q3": 1.220404224, "q2": 1.881235975, "tx": 0.175, "ty": 0.3031, "targetID": 9, "y": 0.3002563363, "x": 0.159510809}], [{"q1": 1.258946878, "distance": 0.01688047463, "q3": 0.7198082535, "q2": 2.119233942, "tx": -0.175, "ty": 0.3031, "targetID": 7, "y": 0.2868832479, "x": -0.1796869368}], [{"q1": 0.737547391, "distance": 0.004136001096, "q3": 0.3901822913, "q2": 1.796588051, "tx": 0.0, "ty": 0.55, "targetID": 5, "y": 0.5467900293, "x": 0.002608178194}], [{"q1": 0.3540410541, "distance": 0.1488533848, "q3": 0.4283608231, "q2": 1.613730624, "tx": 0.375, "ty": 0.6495, "targetID": 3, "y": 0.5508026198, "x": 0.263572188}], [{"q1": 1.466268487, "distance": 0.0331329057, "q3": -0.5823694349, "q2": 1.803083242, "tx": -0.375, "ty": 0.6495, "targetID": 1, "y": 0.6171306729, "x": -0.3679277934}], [{"q1": 1.036125802, "distance": 0.09336236894, "q3": 1.459340437, "q2": 2.267773573, "tx": 0.0, "ty": 0.15, "targetID": 8, "y": 0.2121720663, "x": 0.06965031307}], [{"q1": 0.7569723293, "distance": 0.4278017457, "q3": -0.9582246282, "q2": 1.314402209, "tx": 0.0, "ty": 0.95, "targetID": 2, "y": 0.7769380695, "x": 0.39123382}], [{"q1": 1.679614162, "distance": 0.05175494761, "q3": 0.01527549042, "q2": 2.076380505, "tx": -0.4763, "ty": 0.275, "targetID": 4, "y": 0.2845421672, "x": -0.4254323124}], [{"q1": -0.1380127686, "distance": 0.06412953297, "q3": 0.857369114, "q2": 1.571168374, "tx": 0.4763, "ty": 0.275, "targetID": 6, "y": 0.316402354, "x": 0.4273261082}]], "block": 10}]]}], "condition": "H2"}], "type": "simulation", "subjectID": "S_H2_88"}}
