# Supplementary material for: Goal-related feedback guides motor exploration and redundancy resolution in human motor skill acquisition
Source: PLoS Comput Biol. 2019 Mar 5;15(3):e1006676. doi: 10.1371/journal.pcbi.1006676 (PMC6420027; doi:10.1371/journal.pcbi.1006676)
Supplement: S1 Dataset — The 220 .json files contain the data (20 for the participants, 200 for simulation runs), the text file legend_json.txt explains the data format. (ZIP) [file pcbi.1006676.s001.zip › S_H1_019.json]

{"data": {"data": [{"phases": [{"phase": "test", "blocks": [[{"trials": [[{"q1": 1.761555537, "distance": 0.2643288439, "q3": 2.661094949, "q2": 2.224233741, "tx": 0.175, "ty": 0.3031, "targetID": 9, "y": 0.4518899076, "x": -0.04347494398}], [{"q1": 2.223745037, "distance": 0.1550824808, "q3": 2.902806161, "q2": 2.057386559, "tx": -0.175, "ty": 0.3031, "targetID": 7, "y": 0.408817251, "x": -0.2884655838}], [{"q1": 1.856653131, "distance": 0.1308014523, "q3": 2.887200494, "q2": 2.196265889, "tx": 0.0, "ty": 0.55, "targetID": 5, "y": 0.48726558, "x": -0.1147754872}], [{"q1": 1.414707611, "distance": 0.3127763303, "q3": 2.732355481, "q2": 2.382836611, "tx": 0.375, "ty": 0.6495, "targetID": 3, "y": 0.4610323292, "x": 0.1253823527}], [{"q1": 2.201313444, "distance": 0.2138157586, "q3": 3.125462601, "q2": 2.051090285, "tx": -0.375, "ty": 0.6495, "targetID": 1, "y": 0.4426101956, "x": -0.3210204902}], [{"q1": 2.036987775, "distance": 0.3226091385, "q3": 2.691555943, "q2": 2.111659742, "tx": 0.0, "ty": 0.15, "targetID": 8, "y": 0.420071691, "x": -0.1764594513}], [{"q1": 1.703991658, "distance": 0.4169882156, "q3": 3.096706572, "q2": 2.277013435, "tx": 0.0, "ty": 0.95, "targetID": 2, "y": 0.538216665, "x": -0.06567843584}], [{"q1": 2.478187191, "distance": 0.08614171427, "q3": 3.032141602, "q2": 1.9393233, "tx": -0.4763, "ty": 0.275, "targetID": 4, "y": 0.3302609718, "x": -0.4102195949}], [{"q1": 1.447992591, "distance": 0.3853600352, "q3": 2.480141894, "q2": 2.352284025, "tx": 0.4763, "ty": 0.275, "targetID": 6, "y": 0.4075182234, "x": 0.1144419101}]], "block": 1}], [{"trials": [[{"q1": 1.397436067, "distance": 0.107905136, "q3": 2.487026671, "q2": 2.464906437, "tx": 0.175, "ty": 0.3031, "targetID": 9, "y": 0.4081480387, "x": 0.1503336678}], [{"q1": 2.143354725, "distance": 0.09422746622, "q3": 2.630886999, "q2": 2.143252259, "tx": -0.175, "ty": 0.3031, "targetID": 7, "y": 0.3907132721, "x": -0.2096803971}], [{"q1": 1.674437434, "distance": 0.0496307587, "q3": 2.889420485, "q2": 2.311310463, "tx": 0.0, "ty": 0.55, "targetID": 5, "y": 0.5044331944, "x": -0.01966922568}], [{"q1": 1.169616453, "distance": 0.2538714229, "q3": 2.781148245, "q2": 2.534834367, "tx": 0.375, "ty": 0.6495, "targetID": 3, "y": 0.4315019624, "x": 0.2448940625}], [{"q1": 2.163981389, "distance": 0.2009849388, "q3": 3.165891362, "q2": 2.061277089, "tx": -0.375, "ty": 0.6495, "targetID": 1, "y": 0.4585406445, "x": -0.3123145136}], [{"q1": 1.713443418, "distance": 0.2008833833, "q3": 2.136971737, "q2": 2.388650477, "tx": 0.0, "ty": 0.15, "targetID": 8, "y": 0.3501072616, "x": 0.01764135827}], [{"q1": 1.670634326, "distance": 0.3756656497, "q3": 3.770130421, "q2": 2.198009404, "tx": 0.0, "ty": 0.95, "targetID": 2, "y": 0.6175203159, "x": -0.1748769283}], [{"q1": 2.487080078, "distance": 0.08175521732, "q3": 3.030262632, "q2": 1.939214295, "tx": -0.4763, "ty": 0.275, "targetID": 4, "y": 0.3264341318, "x": -0.4127512341}], [{"q1": 0.9238685932, "distance": 0.1295723135, "q3": 2.414117265, "q2": 2.67717636, "tx": 0.4763, "ty": 0.275, "targetID": 6, "y": 0.2795029805, "x": 0.3468059554}]], "block": 2}], [{"trials": [[{"q1": 1.291389339, "distance": 0.06692954748, "q3": 2.371347728, "q2": 2.511595275, "tx": 0.175, "ty": 0.3031, "targetID": 9, "y": 0.3660283783, "x": 0.197794375}], [{"q1": 2.161189769, "distance": 0.02791986555, "q3": 2.344489795, "q2": 2.059595617, "tx": -0.175, "ty": 0.3031, "targetID": 7, "y": 0.3211739071, "x": -0.1962803378}], [{"q1": 1.630420947, "distance": 0.02909009402, "q3": 2.992908598, "q2": 2.276562052, "tx": 0.0, "ty": 0.55, "targetID": 5, "y": 0.5232675184, "x": -0.0114720528}], [{"q1": 1.103875106, "distance": 0.2234137729, "q3": 2.964237641, "q2": 2.572431486, "tx": 0.375, "ty": 0.6495, "targetID": 3, "y": 0.4551735374, "x": 0.2647686984}], [{"q1": 2.141694119, "distance": 0.1763920048, "q3": 3.310186909, "q2": 2.058254423, "tx": -0.375, "ty": 0.6495, "targetID": 1, "y": 0.4785096497, "x": -0.3316821112}], [{"q1": 1.75235827, "distance": 0.09639161236, "q3": 1.609912959, "q2": 2.318012416, "tx": 0.0, "ty": 0.15, "targetID": 8, "y": 0.2331767292, "x": -0.04871318767}], [{"q1": 1.537500776, "distance": 0.3863691722, "q3": 4.387611972, "q2": 2.206376529, "tx": 0.0, "ty": 0.95, "targetID": 2, "y": 0.6386184561, "x": -0.2287414944}], [{"q1": 2.497709043, "distance": 0.07262963291, "q3": 3.060354686, "q2": 1.91020892, "tx": -0.4763, "ty": 0.275, "targetID": 4, "y": 0.3239866861, "x": -0.4226775406}], [{"q1": 0.8633777103, "distance": 0.1036193361, "q3": 2.446924121, "q2": 2.728046081, "tx": 0.4763, "ty": 0.275, "targetID": 6, "y": 0.2656503782, "x": 0.3731033364}]], "block": 3}], [{"trials": [[{"q1": 1.275853112, "distance": 0.07369297058, "q3": 2.410445884, "q2": 2.502664891, "tx": 0.175, "ty": 0.3031, "targetID": 9, "y": 0.3712683386, "x": 0.2029952053}], [{"q1": 2.136146645, "distance": 0.01361448478, "q3": 2.280924962, "q2": 2.055104182, "tx": -0.175, "ty": 0.3031, "targetID": 7, "y": 0.3115587705, "x": -0.1856678675}], [{"q1": 1.597192987, "distance": 0.01167271247, "q3": 3.10704032, "q2": 2.21569092, "tx": 0.0, "ty": 0.55, "targetID": 5, "y": 0.5436386684, "x": -0.009787015713}], [{"q1": 0.9958243976, "distance": 0.1830840071, "q3": 3.283311777, "q2": 2.535605558, "tx": 0.375, "ty": 0.6495, "targetID": 3, "y": 0.4901026436, "x": 0.2849320454}], [{"q1": 2.036014857, "distance": 0.1187664548, "q3": 3.612994102, "q2": 2.010911107, "tx": -0.375, "ty": 0.6495, "targetID": 1, "y": 0.5353325211, "x": -0.3422699293}], [{"q1": 1.743163352, "distance": 0.09219836038, "q3": 1.57695357, "q2": 2.322772762, "tx": 0.0, "ty": 0.15, "targetID": 8, "y": 0.227826802, "x": -0.04943203973}], [{"q1": 1.445064171, "distance": 0.3595524997, "q3": 4.64120798, "q2": 2.129362795, "tx": 0.0, "ty": 0.95, "targetID": 2, "y": 0.6617286004, "x": -0.2148897396}], [{"q1": 2.502245592, "distance": 0.06908580807, "q3": 3.070886217, "q2": 1.899889061, "tx": -0.4763, "ty": 0.275, "targetID": 4, "y": 0.3227810517, "x": -0.426401904}], [{"q1": 0.779429443, "distance": 0.07565458883, "q3": 2.561448137, "q2": 2.739938223, "tx": 0.4763, "ty": 0.275, "targetID": 6, "y": 0.2583655546, "x": 0.402496802}]], "block": 4}], [{"trials": [[{"q1": 1.302627819, "distance": 0.03503569614, "q3": 2.23275388, "q2": 2.492661859, "tx": 0.175, "ty": 0.3031, "targetID": 9, "y": 0.3367274934, "x": 0.1848331933}], [{"q1": 2.107157799, "distance": 0.002153992955, "q3": 2.227268116, "q2": 2.058232503, "tx": -0.175, "ty": 0.3031, "targetID": 7, "y": 0.3051776922, "x": -0.174431774}], [{"q1": 1.556426982, "distance": 0.009391477669, "q3": 3.193828281, "q2": 2.201511977, "tx": 0.0, "ty": 0.55, "targetID": 5, "y": 0.5593518702, "x": 0.0008616125795}], [{"q1": 0.8728574242, "distance": 0.1431304647, "q3": 3.782725303, "q2": 2.494012348, "tx": 0.375, "ty": 0.6495, "targetID": 3, "y": 0.5425848982, "x": 0.2798396568}], [{"q1": 1.966627272, "distance": 0.08460418824, "q3": 3.864994502, "q2": 2.006182874, "tx": -0.375, "ty": 0.6495, "targetID": 1, "y": 0.5662233222, "x": -0.3600713831}], [{"q1": 1.706465528, "distance": 0.08203177563, "q3": 1.497356036, "q2": 2.336514451, "tx": 0.0, "ty": 0.15, "targetID": 8, "y": 0.2163160642, "x": -0.04828448859}], [{"q1": 1.296377909, "distance": 0.328387955, "q3": 4.929160828, "q2": 2.108747077, "tx": 0.0, "ty": 0.95, "targetID": 2, "y": 0.6703520488, "x": -0.1721501448}], [{"q1": 2.512687258, "distance": 0.0670760139, "q3": 3.038099355, "q2": 1.902558144, "tx": -0.4763, "ty": 0.275, "targetID": 4, "y": 0.3155860807, "x": -0.422896239}], [{"q1": 0.7223295733, "distance": 0.05458347858, "q3": 2.723959864, "q2": 2.72720077, "tx": 0.4763, "ty": 0.275, "targetID": 6, "y": 0.2707957728, "x": 0.4218786751}]], "block": 5}], [{"trials": [[{"q1": 1.313149742, "distance": 0.02633666119, "q3": 2.192580829, "q2": 2.478824274, "tx": 0.175, "ty": 0.3031, "targetID": 9, "y": 0.3294129336, "x": 0.1761176979}], [{"q1": 2.088067022, "distance": 0.006336073311, "q3": 2.190005782, "q2": 2.044060246, "tx": -0.175, "ty": 0.3031, "targetID": 7, "y": 0.2986338532, "x": -0.1705056305}], [{"q1": 1.555542141, "distance": 0.009091327848, "q3": 3.189491758, "q2": 2.1663466, "tx": 0.0, "ty": 0.55, "targetID": 5, "y": 0.5588041358, "x": 0.002267032302}], [{"q1": 0.8686720144, "distance": 0.1438659861, "q3": 3.797345344, "q2": 2.503191885, "tx": 0.375, "ty": 0.6495, "targetID": 3, "y": 0.5428318861, "x": 0.2784632949}], [{"q1": 1.918725015, "distance": 0.06085980343, "q3": 4.021607957, "q2": 1.966184071, "tx": -0.375, "ty": 0.6495, "targetID": 1, "y": 0.5894691069, "x": -0.3649896282}], [{"q1": 1.692716264, "distance": 0.08137848461, "q3": 1.485281802, "q2": 2.330675916, "tx": 0.0, "ty": 0.15, "targetID": 8, "y": 0.2148858401, "x": -0.04911502334}], [{"q1": 1.160018031, "distance": 0.3077654477, "q3": 5.237116153, "q2": 2.059514704, "tx": 0.0, "ty": 0.95, "targetID": 2, "y": 0.6720878943, "x": -0.1322287122}], [{"q1": 2.518248672, "distance": 0.06712266289, "q3": 3.015413717, "q2": 1.909008573, "tx": -0.4763, "ty": 0.275, "targetID": 4, "y": 0.3113833472, "x": -0.4198934053}], [{"q1": 0.6803730203, "distance": 0.0413322119, "q3": 2.848835687, "q2": 2.727411386, "tx": 0.4763, "ty": 0.275, "targetID": 6, "y": 0.2808308692, "x": 0.4353811449}]], "block": 6}], [{"trials": [[{"q1": 1.3199513, "distance": 0.01889294972, "q3": 2.148329115, "q2": 2.466613388, "tx": 0.175, "ty": 0.3031, "targetID": 9, "y": 0.3207312481, "x": 0.1682115806}], [{"q1": 2.091538824, "distance": 0.009363433467, "q3": 2.173944317, "q2": 2.054303166, "tx": -0.175, "ty": 0.3031, "targetID": 7, "y": 0.295485047, "x": -0.1695514794}], [{"q1": 1.550871353, "distance": 0.01127903869, "q3": 3.201664025, "q2": 2.184925794, "tx": 0.0, "ty": 0.55, "targetID": 5, "y": 0.5608562091, "x": 0.003059319921}], [{"q1": 0.8271002922, "distance": 0.1375372398, "q3": 3.912362521, "q2": 2.49089143, "tx": 0.375, "ty": 0.6495, "targetID": 3, "y": 0.5479471856, "x": 0.282244848}], [{"q1": 1.872605177, "distance": 0.04699524237, "q3": 4.158447366, "q2": 1.968026089, "tx": -0.375, "ty": 0.6495, "targetID": 1, "y": 0.6029924124, "x": -0.3682474375}], [{"q1": 1.683769981, "distance": 0.08065767104, "q3": 1.480021535, "q2": 2.329313248, "tx": 0.0, "ty": 0.15, "targetID": 8, "y": 0.2144615714, "x": -0.04848057047}], [{"q1": 1.071224166, "distance": 0.3164087653, "q3": 5.433154587, "q2": 2.066912031, "tx": 0.0, "ty": 0.95, "targetID": 2, "y": 0.6531157752, "x": -0.1094269796}], [{"q1": 2.521366356, "distance": 0.06676415541, "q3": 3.007886026, "q2": 1.917564119, "tx": -0.4763, "ty": 0.275, "targetID": 4, "y": 0.3096366404, "x": -0.4192232482}], [{"q1": 0.622449831, "distance": 0.03067306908, "q3": 3.013972183, "q2": 2.726245203, "tx": 0.4763, "ty": 0.275, "targetID": 6, "y": 0.29226397, "x": 0.4509466471}]], "block": 7}], [{"trials": [[{"q1": 1.329423009, "distance": 0.01457130874, "q3": 2.090579933, "q2": 2.475188083, "tx": 0.175, "ty": 0.3031, "targetID": 9, "y": 0.3104438324, "x": 0.1624146449}], [{"q1": 2.08631557, "distance": 0.01214159425, "q3": 2.165229877, "q2": 2.069624777, "tx": -0.175, "ty": 0.3031, "targetID": 7, "y": 0.2960091786, "x": -0.1651441102}], [{"q1": 1.554195591, "distance": 0.009525338213, "q3": 3.192429799, "q2": 2.186026686, "tx": 0.0, "ty": 0.55, "targetID": 5, "y": 0.5592056685, "x": 0.002446984942}], [{"q1": 0.7882987109, "distance": 0.1350294725, "q3": 4.012944132, "q2": 2.493099524, "tx": 0.375, "ty": 0.6495, "targetID": 3, "y": 0.5493567575, "x": 0.2844224673}], [{"q1": 1.866022868, "distance": 0.04650015948, "q3": 4.178152276, "q2": 1.974637829, "tx": -0.375, "ty": 0.6495, "targetID": 1, "y": 0.6033667623, "x": -0.3691699731}], [{"q1": 1.662057454, "distance": 0.07165473949, "q3": 1.448597658, "q2": 2.36275638, "tx": 0.0, "ty": 0.15, "targetID": 8, "y": 0.2109045731, "x": -0.03774963133}], [{"q1": 1.021583511, "distance": 0.3214166478, "q3": 5.541878088, "q2": 2.063618278, "tx": 0.0, "ty": 0.95, "targetID": 2, "y": 0.6428397082, "x": -0.0946637026}], [{"q1": 2.533233254, "distance": 0.06327239703, "q3": 2.993872111, "q2": 1.925232389, "tx": -0.4763, "ty": 0.275, "targetID": 4, "y": 0.3036462729, "x": -0.4198838031}], [{"q1": 0.6054470163, "distance": 0.03119028968, "q3": 3.07124203, "q2": 2.718837047, "tx": 0.4763, "ty": 0.275, "targetID": 6, "y": 0.2973675825, "x": 0.4545623501}]], "block": 8}], [{"trials": [[{"q1": 1.345226256, "distance": 0.01727382879, "q3": 2.068865742, "q2": 2.488674673, "tx": 0.175, "ty": 0.3031, "targetID": 9, "y": 0.3089011071, "x": 0.1587294033}], [{"q1": 2.083849539, "distance": 0.01664991141, "q3": 2.152011509, "q2": 2.09343827, "tx": -0.175, "ty": 0.3031, "targetID": 7, "y": 0.2960106042, "x": -0.1599348078}], [{"q1": 1.554303058, "distance": 0.009020797775, "q3": 3.189385803, "q2": 2.195330617, "tx": 0.0, "ty": 0.55, "targetID": 5, "y": 0.558601167, "x": 0.002719323132}], [{"q1": 0.7872171068, "distance": 0.1361669915, "q3": 4.013156003, "q2": 2.500171514, "tx": 0.375, "ty": 0.6495, "targetID": 3, "y": 0.5483401663, "x": 0.2838510141}], [{"q1": 1.861370141, "distance": 0.04614326353, "q3": 4.191112478, "q2": 1.97896496, "tx": -0.375, "ty": 0.6495, "targetID": 1, "y": 0.6036775413, "x": -0.3695683293}], [{"q1": 1.664494735, "distance": 0.06379194008, "q3": 1.407121268, "q2": 2.400019535, "tx": 0.0, "ty": 0.15, "targetID": 8, "y": 0.2049747439, "x": -0.03236030214}], [{"q1": 0.9489554634, "distance": 0.343193406, "q3": 5.714617778, "q2": 2.075980013, "tx": 0.0, "ty": 0.95, "targetID": 2, "y": 0.6156230588, "x": -0.07729020061}], [{"q1": 2.540429331, "distance": 0.06220107781, "q3": 2.981394616, "q2": 1.93808991, "tx": -0.4763, "ty": 0.275, "targetID": 4, "y": 0.299961272, "x": -0.4193271207}], [{"q1": 0.5985933307, "distance": 0.0323830794, "q3": 3.097646197, "q2": 2.719722767, "tx": 0.4763, "ty": 0.275, "targetID": 6, "y": 0.3001455114, "x": 0.455894925}]], "block": 9}], [{"trials": [[{"q1": 1.364010571, "distance": 0.01872940274, "q3": 2.040484325, "q2": 2.51505816, "tx": 0.175, "ty": 0.3031, "targetID": 9, "y": 0.3069617667, "x": 0.1566730449}], [{"q1": 2.102194494, "distance": 0.01668338095, "q3": 2.156757253, "q2": 2.129264907, "tx": -0.175, "ty": 0.3031, "targetID": 7, "y": 0.2982661133, "x": -0.1590322594}], [{"q1": 1.553543616, "distance": 0.009617706952, "q3": 3.19488688, "q2": 2.222746094, "tx": 0.0, "ty": 0.55, "targetID": 5, "y": 0.5593800914, "x": 0.002124657963}], [{"q1": 0.7932878217, "distance": 0.1368907315, "q3": 3.99483569, "q2": 2.502890057, "tx": 0.375, "ty": 0.6495, "targetID": 3, "y": 0.5475984638, "x": 0.2835934942}], [{"q1": 1.838582878, "distance": 0.03977766695, "q3": 4.254996672, "q2": 1.97529526, "tx": -0.375, "ty": 0.6495, "targetID": 1, "y": 0.6100976781, "x": -0.3695484114}], [{"q1": 1.696004538, "distance": 0.05999688897, "q3": 1.386045581, "q2": 2.433567894, "tx": 0.0, "ty": 0.15, "targetID": 8, "y": 0.2016013624, "x": -0.03060924832}], [{"q1": 0.857392038, "distance": 0.3743172223, "q3": 5.971899242, "q2": 2.062889523, "tx": 0.0, "ty": 0.95, "targetID": 2, "y": 0.579514467, "x": -0.05342146382}], [{"q1": 2.538446378, "distance": 0.06094181329, "q3": 2.997695252, "q2": 1.952885566, "tx": -0.4763, "ty": 0.275, "targetID": 4, "y": 0.3026366282, "x": -0.4219849801}], [{"q1": 0.5986706846, "distance": 0.03255237006, "q3": 3.098337606, "q2": 2.720870518, "tx": 0.4763, "ty": 0.275, "targetID": 6, "y": 0.3003366973, "x": 0.4558620802}]], "block": 10}]]}], "condition": "H1"}], "type": "simulation", "subjectID": "S_H1_19"}}
