# Supplementary material for: Goal-related feedback guides motor exploration and redundancy resolution in human motor skill acquisition
Source: PLoS Comput Biol. 2019 Mar 5;15(3):e1006676. doi: 10.1371/journal.pcbi.1006676 (PMC6420027; doi:10.1371/journal.pcbi.1006676)
Supplement: S1 Dataset — The 220 .json files contain the data (20 for the participants, 200 for simulation runs), the text file legend_json.txt explains the data format. (ZIP) [file pcbi.1006676.s001.zip › S_H2_010.json]

{"data": {"data": [{"phases": [{"phase": "test", "blocks": [[{"trials": [[{"q1": 0.9095624786, "distance": 0.2715778773, "q3": -0.1104481228, "q2": 2.549579637, "tx": 0.175, "ty": 0.3031, "targetID": 9, "y": 0.3175600316, "x": -0.09619264544}], [{"q1": 1.113592283, "distance": 0.06466401601, "q3": -0.1773270659, "q2": 2.403674916, "tx": -0.175, "ty": 0.3031, "targetID": 7, "y": 0.3666209802, "x": -0.1871045463}], [{"q1": 0.8574823686, "distance": 0.2128548364, "q3": -0.2263691751, "q2": 2.536291339, "tx": 0.0, "ty": 0.55, "targetID": 5, "y": 0.3539603941, "x": -0.08291956521}], [{"q1": 0.6945069187, "distance": 0.5404912663, "q3": -0.1098792963, "q2": 2.658740049, "tx": 0.375, "ty": 0.6495, "targetID": 3, "y": 0.2818763333, "x": -0.021211621}], [{"q1": 1.483014584, "distance": 0.2242617071, "q3": -0.1172995095, "q2": 1.993332642, "tx": -0.375, "ty": 0.6495, "targetID": 1, "y": 0.4254187039, "x": -0.3839936662}], [{"q1": 1.054764903, "distance": 0.2423405275, "q3": -0.1166185161, "q2": 2.466629814, "tx": 0.0, "ty": 0.15, "targetID": 8, "y": 0.3364305375, "x": -0.1548308302}], [{"q1": 0.6821025775, "distance": 0.5486612823, "q3": -0.4460965124, "q2": 2.557639137, "tx": 0.0, "ty": 0.95, "targetID": 2, "y": 0.4014045173, "x": -0.008497000515}], [{"q1": 1.53514585, "distance": 0.132153876, "q3": -0.1016682778, "q2": 2.043014375, "tx": -0.4763, "ty": 0.275, "targetID": 4, "y": 0.3805617804, "x": -0.3967930351}], [{"q1": 0.7422041392, "distance": 0.5092023907, "q3": -0.0886845903, "q2": 2.668698193, "tx": 0.4763, "ty": 0.275, "targetID": 6, "y": 0.2714677955, "x": -0.03289013951}]], "block": 1}], [{"trials": [[{"q1": 0.3919882506, "distance": 0.09917099666, "q3": -0.308215848, "q2": 2.657380091, "tx": 0.175, "ty": 0.3031, "targetID": 9, "y": 0.3185460419, "x": 0.07703926109}], [{"q1": 1.077044103, "distance": 0.0556595085, "q3": -0.1511581923, "q2": 2.424218242, "tx": -0.175, "ty": 0.3031, "targetID": 7, "y": 0.3585404032, "x": -0.1700661797}], [{"q1": 0.7326367333, "distance": 0.04760793743, "q3": -0.4551476769, "q2": 2.322938376, "tx": 0.0, "ty": 0.55, "targetID": 5, "y": 0.503093156, "x": -0.008140251302}], [{"q1": 0.0782671229, "distance": 0.2831694728, "q3": -0.6942551584, "q2": 2.492917581, "tx": 0.375, "ty": 0.6495, "targetID": 3, "y": 0.3790363193, "x": 0.2911289816}], [{"q1": 1.505590789, "distance": 0.1366878433, "q3": -0.1632616225, "q2": 1.786875828, "tx": -0.375, "ty": 0.6495, "targetID": 1, "y": 0.5178003312, "x": -0.4115891207}], [{"q1": 0.9736825604, "distance": 0.2195171388, "q3": -0.1227812285, "q2": 2.506369374, "tx": 0.0, "ty": 0.15, "targetID": 8, "y": 0.3319691265, "x": -0.1227803373}], [{"q1": 0.8074007826, "distance": 0.2666958225, "q3": -0.8929341836, "q2": 1.87133145, "tx": 0.0, "ty": 0.95, "targetID": 2, "y": 0.7176551308, "x": 0.1309294601}], [{"q1": 1.599406787, "distance": 0.1027802272, "q3": -0.03506175914, "q2": 1.984167139, "tx": -0.4763, "ty": 0.275, "targetID": 4, "y": 0.3644843858, "x": -0.4257399387}], [{"q1": -0.134142272, "distance": 0.320321573, "q3": -0.3983404653, "q2": 2.899672438, "tx": 0.4763, "ty": 0.275, "targetID": 6, "y": 0.1664166505, "x": 0.1749437883}]], "block": 2}], [{"trials": [[{"q1": 0.1332877435, "distance": 0.002504337472, "q3": -0.4783447024, "q2": 2.696164358, "tx": 0.175, "ty": 0.3031, "targetID": 9, "y": 0.3020944078, "x": 0.1727064241}], [{"q1": 1.097720792, "distance": 0.03472928583, "q3": -0.1510461946, "q2": 2.464809678, "tx": -0.175, "ty": 0.3031, "targetID": 7, "y": 0.337664361, "x": -0.1716194313}], [{"q1": 0.7594724608, "distance": 0.01119978506, "q3": -0.5154506408, "q2": 2.259840811, "tx": 0.0, "ty": 0.55, "targetID": 5, "y": 0.5400997446, "x": -0.005236423299}], [{"q1": 0.08033646107, "distance": 0.2849348027, "q3": -0.6885785402, "q2": 2.496831619, "tx": 0.375, "ty": 0.6495, "targetID": 3, "y": 0.3782303696, "x": 0.2878184114}], [{"q1": 1.503227175, "distance": 0.1310277227, "q3": -0.1610124346, "q2": 1.775345703, "tx": -0.375, "ty": 0.6495, "targetID": 1, "y": 0.5234274101, "x": -0.4106926632}], [{"q1": 0.9469535951, "distance": 0.2059439238, "q3": -0.133053042, "q2": 2.53794495, "tx": 0.0, "ty": 0.15, "targetID": 8, "y": 0.3237072832, "x": -0.1106285654}], [{"q1": 0.9652792506, "distance": 0.195118925, "q3": -1.013567726, "q2": 1.644182104, "tx": 0.0, "ty": 0.95, "targetID": 2, "y": 0.7913019803, "x": 0.1135179873}], [{"q1": 1.635587391, "distance": 0.08789010563, "q3": -0.02459496124, "q2": 1.961262424, "tx": -0.4763, "ty": 0.275, "targetID": 4, "y": 0.3559836528, "x": -0.4421485924}], [{"q1": -0.1960276565, "distance": 0.3038873485, "q3": -0.4457201739, "q2": 2.896897022, "tx": 0.4763, "ty": 0.275, "targetID": 6, "y": 0.1631939264, "x": 0.1937280224}]], "block": 3}], [{"trials": [[{"q1": 0.07433122164, "distance": 0.03294023626, "q3": -0.5553911287, "q2": 2.681048833, "tx": 0.175, "ty": 0.3031, "targetID": 9, "y": 0.3075112993, "x": 0.2076435231}], [{"q1": 1.110830668, "distance": 0.02778199675, "q3": -0.1673945451, "q2": 2.484019485, "tx": -0.175, "ty": 0.3031, "targetID": 7, "y": 0.3308638271, "x": -0.1739953874}], [{"q1": 0.7918580623, "distance": 0.01193774485, "q3": -0.6279518306, "q2": 2.260105182, "tx": 0.0, "ty": 0.55, "targetID": 5, "y": 0.5595045045, "x": -0.007223167361}], [{"q1": 0.105287513, "distance": 0.2768410024, "q3": -0.7000660476, "q2": 2.488840487, "tx": 0.375, "ty": 0.6495, "targetID": 3, "y": 0.3882648236, "x": 0.2833641813}], [{"q1": 1.500626182, "distance": 0.1258792746, "q3": -0.1850323981, "q2": 1.77887566, "tx": -0.375, "ty": 0.6495, "targetID": 1, "y": 0.5283139932, "x": -0.4090520708}], [{"q1": 0.9491858956, "distance": 0.2041826491, "q3": -0.1306904513, "q2": 2.541300857, "tx": 0.0, "ty": 0.15, "targetID": 8, "y": 0.3214925603, "x": -0.1108190233}], [{"q1": 1.072170823, "distance": 0.1792404571, "q3": -1.310364823, "q2": 1.652044402, "tx": 0.0, "ty": 0.95, "targetID": 2, "y": 0.7964739594, "x": 0.09250349343}], [{"q1": 1.653035113, "distance": 0.08212949258, "q3": -0.0515564596, "q2": 1.963112841, "tx": -0.4763, "ty": 0.275, "targetID": 4, "y": 0.3529672176, "x": -0.4504859237}], [{"q1": -0.2614960814, "distance": 0.2842676365, "q3": -0.4724113056, "q2": 2.873645332, "tx": 0.4763, "ty": 0.275, "targetID": 6, "y": 0.1610037162, "x": 0.2158908288}]], "block": 4}], [{"trials": [[{"q1": 0.1030213128, "distance": 0.03266308535, "q3": -0.511395023, "q2": 2.639297494, "tx": 0.175, "ty": 0.3031, "targetID": 9, "y": 0.3217608309, "x": 0.2018076582}], [{"q1": 1.121581694, "distance": 0.02058036609, "q3": -0.1333997603, "q2": 2.479296386, "tx": -0.175, "ty": 0.3031, "targetID": 7, "y": 0.3236561142, "x": -0.1759988177}], [{"q1": 0.7825565067, "distance": 0.009974007822, "q3": -0.5739427394, "q2": 2.242877287, "tx": 0.0, "ty": 0.55, "targetID": 5, "y": 0.5571175204, "x": -0.00698725526}], [{"q1": 0.1205793756, "distance": 0.2667287858, "q3": -0.7214535244, "q2": 2.47459774, "tx": 0.375, "ty": 0.6495, "targetID": 3, "y": 0.3978295255, "x": 0.286647199}], [{"q1": 1.498482886, "distance": 0.1210137554, "q3": -0.1927484797, "q2": 1.774133389, "tx": -0.375, "ty": 0.6495, "targetID": 1, "y": 0.5330458252, "x": -0.40790523}], [{"q1": 0.948389646, "distance": 0.2033718287, "q3": -0.12998124, "q2": 2.54268665, "tx": 0.0, "ty": 0.15, "targetID": 8, "y": 0.3208274965, "x": -0.1103542802}], [{"q1": 1.192232897, "distance": 0.1329042963, "q3": -1.343570649, "q2": 1.530653301, "tx": 0.0, "ty": 0.95, "targetID": 2, "y": 0.8234261525, "x": 0.04052916362}], [{"q1": 1.665849585, "distance": 0.07394117772, "q3": -0.0437994256, "q2": 1.963160156, "tx": -0.4763, "ty": 0.275, "targetID": 4, "y": 0.3455673165, "x": -0.4542194293}], [{"q1": -0.2483629386, "distance": 0.2785006066, "q3": -0.4526328822, "q2": 2.846227586, "tx": 0.4763, "ty": 0.275, "targetID": 6, "y": 0.1700869565, "x": 0.2183158121}]], "block": 5}], [{"trials": [[{"q1": 0.09092628936, "distance": 0.02970007546, "q3": -0.498395492, "q2": 2.644714133, "tx": 0.175, "ty": 0.3031, "targetID": 9, "y": 0.3156466477, "x": 0.201919809}], [{"q1": 1.122816758, "distance": 0.01904698129, "q3": -0.1265292618, "q2": 2.478942561, "tx": -0.175, "ty": 0.3031, "targetID": 7, "y": 0.3221228672, "x": -0.1759581331}], [{"q1": 0.7780335505, "distance": 0.008816036235, "q3": -0.5515484197, "q2": 2.236057246, "tx": 0.0, "ty": 0.55, "targetID": 5, "y": 0.5559565079, "x": -0.00649942374}], [{"q1": 0.1425441118, "distance": 0.2480104219, "q3": -0.7441436864, "q2": 2.438451133, "tx": 0.375, "ty": 0.6495, "targetID": 3, "y": 0.4148483005, "x": 0.2947021213}], [{"q1": 1.50366453, "distance": 0.1124590222, "q3": -0.1880705636, "q2": 1.744854767, "tx": -0.375, "ty": 0.6495, "targetID": 1, "y": 0.5429858058, "x": -0.411079885}], [{"q1": 0.9455592292, "distance": 0.2008115343, "q3": -0.1251900245, "q2": 2.545746556, "tx": 0.0, "ty": 0.15, "targetID": 8, "y": 0.3187677034, "x": -0.1088243291}], [{"q1": 1.208322311, "distance": 0.12683265, "q3": -1.342335648, "q2": 1.506897588, "tx": 0.0, "ty": 0.95, "targetID": 2, "y": 0.8279236471, "x": 0.03440763249}], [{"q1": 1.66939867, "distance": 0.07273105941, "q3": -0.0268929197, "q2": 1.952449199, "tx": -0.4763, "ty": 0.275, "targetID": 4, "y": 0.3448293603, "x": -0.4559611838}], [{"q1": -0.2619717763, "distance": 0.2754668614, "q3": -0.4657447875, "q2": 2.848338562, "tx": 0.4763, "ty": 0.275, "targetID": 6, "y": 0.1680018925, "x": 0.222462657}]], "block": 6}], [{"trials": [[{"q1": 0.02269107383, "distance": 0.06815782981, "q3": -0.5927529118, "q2": 2.64040688, "tx": 0.175, "ty": 0.3031, "targetID": 9, "y": 0.3135835348, "x": 0.2423467539}], [{"q1": 1.143764721, "distance": 0.004793937868, "q3": -0.1351514761, "q2": 2.510648964, "tx": -0.175, "ty": 0.3031, "targetID": 7, "y": 0.3072462135, "x": -0.1774063985}], [{"q1": 0.774851543, "distance": 0.006908602505, "q3": -0.5482387917, "q2": 2.241835792, "tx": 0.0, "ty": 0.55, "targetID": 5, "y": 0.5530918321, "x": -0.006178135865}], [{"q1": 0.1955515456, "distance": 0.2088045253, "q3": -0.7901033462, "q2": 2.361455676, "tx": 0.375, "ty": 0.6495, "targetID": 3, "y": 0.4517235664, "x": 0.3080387269}], [{"q1": 1.500666288, "distance": 0.1087656337, "q3": -0.1853628825, "q2": 1.738717232, "tx": -0.375, "ty": 0.6495, "targetID": 1, "y": 0.5463586795, "x": -0.4095229065}], [{"q1": 0.9513425459, "distance": 0.198217294, "q3": -0.1187543127, "q2": 2.549710591, "tx": 0.0, "ty": 0.15, "targetID": 8, "y": 0.3150221463, "x": -0.1098079546}], [{"q1": 1.216302603, "distance": 0.124841574, "q3": -1.347894286, "q2": 1.499051739, "tx": 0.0, "ty": 0.95, "targetID": 2, "y": 0.8291928481, "x": 0.03148095684}], [{"q1": 1.673605723, "distance": 0.06862587874, "q3": -0.0205913843, "q2": 1.954956338, "tx": -0.4763, "ty": 0.275, "targetID": 4, "y": 0.3406350122, "x": -0.4562611277}], [{"q1": -0.2425425307, "distance": 0.233132294, "q3": -0.5483544018, "q2": 2.785191329, "tx": 0.4763, "ty": 0.275, "targetID": 6, "y": 0.1998768485, "x": 0.255602971}]], "block": 7}], [{"trials": [[{"q1": 0.06610839014, "distance": 0.04799915671, "q3": -0.5662628996, "q2": 2.649878847, "tx": 0.175, "ty": 0.3031, "targetID": 9, "y": 0.317565566, "x": 0.2207675261}], [{"q1": 1.142840504, "distance": 0.007509814905, "q3": -0.1778815091, "q2": 2.526048899, "tx": -0.175, "ty": 0.3031, "targetID": 7, "y": 0.3101506046, "x": -0.1775857871}], [{"q1": 0.7732055733, "distance": 0.004865743238, "q3": -0.5719546783, "q2": 2.259365454, "tx": 0.0, "ty": 0.55, "targetID": 5, "y": 0.5502686088, "x": -0.004858323431}], [{"q1": 0.1974488732, "distance": 0.2080913882, "q3": -0.7902852204, "q2": 2.360195949, "tx": 0.375, "ty": 0.6495, "targetID": 3, "y": 0.4526073492, "x": 0.3076552906}], [{"q1": 1.488001963, "distance": 0.09501875829, "q3": -0.2239055201, "q2": 1.742822796, "tx": -0.375, "ty": 0.6495, "targetID": 1, "y": 0.5582753919, "x": -0.4015826128}], [{"q1": 0.9493261833, "distance": 0.196931292, "q3": -0.1161419608, "q2": 2.551022592, "tx": 0.0, "ty": 0.15, "targetID": 8, "y": 0.3141089102, "x": -0.1088586209}], [{"q1": 1.493468691, "distance": 0.140885457, "q3": -1.379484504, "q2": 1.218572863, "tx": 0.0, "ty": 0.95, "targetID": 2, "y": 0.860705427, "x": -0.108973351}], [{"q1": 1.674810928, "distance": 0.06786029597, "q3": -0.02268430135, "q2": 1.95638609, "tx": -0.4763, "ty": 0.275, "targetID": 4, "y": 0.3399340858, "x": -0.456587459}], [{"q1": -0.2220369179, "distance": 0.2323961709, "q3": -0.5461672903, "q2": 2.776204153, "tx": 0.4763, "ty": 0.275, "targetID": 6, "y": 0.2074164452, "x": 0.2539479293}]], "block": 8}], [{"trials": [[{"q1": 0.06290856982, "distance": 0.05101553359, "q3": -0.5665935161, "q2": 2.643938009, "tx": 0.175, "ty": 0.3031, "targetID": 9, "y": 0.3188360747, "x": 0.2235279365}], [{"q1": 1.139292022, "distance": 0.009851131817, "q3": -0.149323775, "q2": 2.506942989, "tx": -0.175, "ty": 0.3031, "targetID": 7, "y": 0.3125244095, "x": -0.177867979}], [{"q1": 0.7664380188, "distance": 0.005091733772, "q3": -0.5344129504, "q2": 2.248815598, "tx": 0.0, "ty": 0.55, "targetID": 5, "y": 0.5479011432, "x": -0.004639025012}], [{"q1": 0.2111691859, "distance": 0.1996007077, "q3": -0.7995724924, "q2": 2.343560417, "tx": 0.375, "ty": 0.6495, "targetID": 3, "y": 0.4610629844, "x": 0.3091825733}], [{"q1": 1.483595757, "distance": 0.08425845989, "q3": -0.2331814849, "q2": 1.728270146, "tx": -0.375, "ty": 0.6495, "targetID": 1, "y": 0.5686042099, "x": -0.3985660604}], [{"q1": 0.9482607985, "distance": 0.1962267162, "q3": -0.1163022356, "q2": 2.55253064, "tx": 0.0, "ty": 0.15, "targetID": 8, "y": 0.3136125666, "x": -0.1083321384}], [{"q1": 1.493339534, "distance": 0.1387687628, "q3": -1.398264515, "q2": 1.219918123, "tx": 0.0, "ty": 0.95, "targetID": 2, "y": 0.8594848123, "x": -0.1051844585}], [{"q1": 1.676452291, "distance": 0.06645232302, "q3": -0.01689938904, "q2": 1.955111167, "tx": -0.4763, "ty": 0.275, "targetID": 4, "y": 0.3385328835, "x": -0.4568196522}], [{"q1": -0.2260708833, "distance": 0.2186756896, "q3": -0.5638435607, "q2": 2.752937434, "tx": 0.4763, "ty": 0.275, "targetID": 6, "y": 0.2143963075, "x": 0.2661899106}]], "block": 9}], [{"trials": [[{"q1": 0.08690550849, "distance": 0.03879105373, "q3": -0.5188875868, "q2": 2.635088138, "tx": 0.175, "ty": 0.3031, "targetID": 9, "y": 0.3209011309, "x": 0.209465426}], [{"q1": 1.140335574, "distance": 0.008435384962, "q3": -0.1184094167, "q2": 2.4943959, "tx": -0.175, "ty": 0.3031, "targetID": 7, "y": 0.3109573693, "x": -0.1780687891}], [{"q1": 0.7633663352, "distance": 0.005567978609, "q3": -0.520041808, "q2": 2.245698202, "tx": 0.0, "ty": 0.55, "targetID": 5, "y": 0.5466050956, "x": -0.004413276534}], [{"q1": 0.2193136552, "distance": 0.1948116432, "q3": -0.8005804781, "q2": 2.332785492, "tx": 0.375, "ty": 0.6495, "targetID": 3, "y": 0.4660800684, "x": 0.309359273}], [{"q1": 1.480865192, "distance": 0.07796139472, "q3": -0.2385816784, "q2": 1.719970097, "tx": -0.375, "ty": 0.6495, "targetID": 1, "y": 0.5745909412, "x": -0.3966012032}], [{"q1": 0.9476092406, "distance": 0.1954039362, "q3": -0.1172733993, "q2": 2.554790397, "tx": 0.0, "ty": 0.15, "targetID": 8, "y": 0.3129257514, "x": -0.1078790887}], [{"q1": 1.492671749, "distance": 0.1385787778, "q3": -1.399406239, "q2": 1.221231037, "tx": 0.0, "ty": 0.95, "targetID": 2, "y": 0.8592959118, "x": -0.1047704446}], [{"q1": 1.679941292, "distance": 0.06376457627, "q3": -0.0183164592, "q2": 1.958388674, "tx": -0.4763, "ty": 0.275, "targetID": 4, "y": 0.335916315, "x": -0.4574552725}], [{"q1": -0.2184307484, "distance": 0.2141010067, "q3": -0.5650000047, "q2": 2.739440512, "tx": 0.4763, "ty": 0.275, "targetID": 6, "y": 0.2201673771, "x": 0.269339558}]], "block": 10}]]}], "condition": "H2"}], "type": "simulation", "subjectID": "S_H2_10"}}
