# Supplementary material for: Goal-related feedback guides motor exploration and redundancy resolution in human motor skill acquisition
Source: PLoS Comput Biol. 2019 Mar 5;15(3):e1006676. doi: 10.1371/journal.pcbi.1006676 (PMC6420027; doi:10.1371/journal.pcbi.1006676)
Supplement: S1 Dataset — The 220 .json files contain the data (20 for the participants, 200 for simulation runs), the text file legend_json.txt explains the data format. (ZIP) [file pcbi.1006676.s001.zip › S_H2_047.json]

{"data": {"data": [{"phases": [{"phase": "test", "blocks": [[{"trials": [[{"q1": 0.8077838337, "distance": 0.2689148704, "q3": -0.2874834981, "q2": 2.414319639, "tx": 0.175, "ty": 0.3031, "targetID": 9, "y": 0.4256582545, "x": -0.06436307525}], [{"q1": 0.8870713933, "distance": 0.09244763812, "q3": -0.3168889913, "q2": 2.639333318, "tx": -0.175, "ty": 0.3031, "targetID": 7, "y": 0.3266412603, "x": -0.08559991692}], [{"q1": 0.9783703992, "distance": 0.1262611058, "q3": -0.2178243682, "q2": 1.98148555, "tx": 0.0, "ty": 0.55, "targetID": 5, "y": 0.5844678934, "x": -0.1214653497}], [{"q1": 0.9870411123, "distance": 0.4216823799, "q3": -0.1117324124, "q2": 1.483626276, "tx": 0.375, "ty": 0.6495, "targetID": 3, "y": 0.7574667325, "x": -0.0326263168}], [{"q1": 1.338417818, "distance": 0.08817878051, "q3": -0.06305299663, "q2": 1.735252315, "tx": -0.375, "ty": 0.6495, "targetID": 1, "y": 0.5798728932, "x": -0.3208930381}], [{"q1": 0.7599514292, "distance": 0.1066155687, "q3": -0.3440282675, "q2": 2.840929124, "tx": 0.0, "ty": 0.15, "targetID": 8, "y": 0.2532666648, "x": -0.02651179782}], [{"q1": 1.054696173, "distance": 0.1099295317, "q3": -0.1264617404, "q2": 1.213269353, "tx": 0.0, "ty": 0.95, "targetID": 2, "y": 0.8402035805, "x": 0.005408162453}], [{"q1": 1.548975773, "distance": 0.1171482318, "q3": 0.01085964885, "q2": 2.021578662, "tx": -0.4763, "ty": 0.275, "targetID": 4, "y": 0.3604854943, "x": -0.3962004464}], [{"q1": 0.7336563117, "distance": 0.5412125727, "q3": -0.2644634141, "q2": 2.267906618, "tx": 0.4763, "ty": 0.275, "targetID": 6, "y": 0.4882275836, "x": -0.02113848509}]], "block": 1}], [{"trials": [[{"q1": 0.76644867, "distance": 0.2374623652, "q3": -0.331360727, "q2": 2.531145111, "tx": 0.175, "ty": 0.3031, "targetID": 9, "y": 0.3857656684, "x": -0.04760898943}], [{"q1": 0.9715478983, "distance": 0.07943890273, "q3": -0.3974599917, "q2": 2.760636791, "tx": -0.175, "ty": 0.3031, "targetID": 7, "y": 0.2856908968, "x": -0.0974921785}], [{"q1": 0.954674345, "distance": 0.1135412727, "q3": -0.2311851073, "q2": 2.005272436, "tx": 0.0, "ty": 0.55, "targetID": 5, "y": 0.579785933, "x": -0.1095646787}], [{"q1": 0.9353385157, "distance": 0.3860406702, "q3": -0.04485219763, "q2": 1.456787854, "tx": 0.375, "ty": 0.6495, "targetID": 3, "y": 0.7564327514, "x": 0.004064984465}], [{"q1": 1.380603564, "distance": 0.05714039462, "q3": -0.08067368685, "q2": 1.659921798, "tx": -0.375, "ty": 0.6495, "targetID": 1, "y": 0.6034507277, "x": -0.3411696997}], [{"q1": 0.8477898052, "distance": 0.04622099596, "q3": -0.4141490643, "q2": 3.023249219, "tx": 0.0, "ty": 0.15, "targetID": 8, "y": 0.1926758077, "x": -0.01775263086}], [{"q1": 1.034885437, "distance": 0.1066560836, "q3": -0.07436410895, "q2": 1.153053357, "tx": 0.0, "ty": 0.95, "targetID": 2, "y": 0.8490499099, "x": 0.03441801078}], [{"q1": 1.601763085, "distance": 0.08639494447, "q3": -0.01721038523, "q2": 2.05822175, "tx": -0.4763, "ty": 0.275, "targetID": 4, "y": 0.3301483439, "x": -0.4097962663}], [{"q1": 0.5935748327, "distance": 0.475231248, "q3": -0.2787523347, "q2": 2.395116754, "tx": 0.4763, "ty": 0.275, "targetID": 6, "y": 0.4360331638, "x": 0.02918361786}]], "block": 2}], [{"trials": [[{"q1": 0.6031206263, "distance": 0.1718028119, "q3": -0.2664682178, "q2": 2.600262268, "tx": 0.175, "ty": 0.3031, "targetID": 9, "y": 0.343806118, "x": 0.008089191094}], [{"q1": 0.9864694767, "distance": 0.07288154309, "q3": -0.3222945739, "q2": 2.721611577, "tx": -0.175, "ty": 0.3031, "targetID": 7, "y": 0.2835955333, "x": -0.1047768194}], [{"q1": 0.806590785, "distance": 0.03864028658, "q3": -0.1523983654, "q2": 2.03575706, "tx": 0.0, "ty": 0.55, "targetID": 5, "y": 0.5615924964, "x": -0.03686035505}], [{"q1": 0.4335925832, "distance": 0.03959302086, "q3": -0.09140449321, "q2": 1.555626298, "tx": 0.375, "ty": 0.6495, "targetID": 3, "y": 0.6497389753, "x": 0.3354077003}], [{"q1": 1.38122179, "distance": 0.05662985342, "q3": -0.07789858465, "q2": 1.657156775, "tx": -0.375, "ty": 0.6495, "targetID": 1, "y": 0.6038563685, "x": -0.3414798687}], [{"q1": 0.7940585953, "distance": 0.01852362253, "q3": -0.3539035073, "q2": 3.054784678, "tx": 0.0, "ty": 0.15, "targetID": 8, "y": 0.1682102914, "x": 0.003392621156}], [{"q1": 1.029292739, "distance": 0.1072698279, "q3": -0.06536064252, "q2": 1.133305976, "tx": 0.0, "ty": 0.95, "targetID": 2, "y": 0.8525848838, "x": 0.04491226012}], [{"q1": 1.633477334, "distance": 0.07286806054, "q3": -0.01332579238, "q2": 2.027007496, "tx": -0.4763, "ty": 0.275, "targetID": 4, "y": 0.3283700687, "x": -0.4266876022}], [{"q1": 0.5649360809, "distance": 0.4678915234, "q3": -0.1284072688, "q2": 2.223033802, "tx": 0.4763, "ty": 0.275, "targetID": 6, "y": 0.4766714525, "x": 0.05410205725}]], "block": 3}], [{"trials": [[{"q1": 0.4474581045, "distance": 0.118924784, "q3": -0.2780088185, "q2": 2.665657098, "tx": 0.175, "ty": 0.3031, "targetID": 9, "y": 0.3122628356, "x": 0.05642872733}], [{"q1": 1.038237426, "distance": 0.05542293862, "q3": -0.3370141024, "q2": 2.710188001, "tx": -0.175, "ty": 0.3031, "targetID": 7, "y": 0.2855451685, "x": -0.1224307122}], [{"q1": 0.766761621, "distance": 0.01857297663, "q3": -0.1430148737, "q2": 2.049238798, "tx": 0.0, "ty": 0.55, "targetID": 5, "y": 0.555184338, "x": -0.0178347442}], [{"q1": 0.4064888634, "distance": 0.01262130164, "q3": -0.06042468126, "q2": 1.515026708, "tx": 0.375, "ty": 0.6495, "targetID": 3, "y": 0.6443519328, "x": 0.3634763435}], [{"q1": 1.415945559, "distance": 0.0309468893, "q3": -0.09733069488, "q2": 1.593862662, "tx": -0.375, "ty": 0.6495, "targetID": 1, "y": 0.6240858215, "x": -0.3573413055}], [{"q1": 0.7700341364, "distance": 0.01668807189, "q3": -0.3710099165, "q2": 3.080417332, "tx": 0.0, "ty": 0.15, "targetID": 8, "y": 0.1618419477, "x": 0.011758402}], [{"q1": 1.037448137, "distance": 0.1031157559, "q3": -0.06123849324, "q2": 1.115299654, "tx": 0.0, "ty": 0.95, "targetID": 2, "y": 0.8567529579, "x": 0.04402099796}], [{"q1": 1.652082505, "distance": 0.06473705972, "q3": -0.03636562241, "q2": 2.026154491, "tx": -0.4763, "ty": 0.275, "targetID": 4, "y": 0.3252258186, "x": -0.4354557342}], [{"q1": 0.5261888489, "distance": 0.45051441, "q3": -0.1113563415, "q2": 2.163116438, "tx": 0.4763, "ty": 0.275, "targetID": 6, "y": 0.4947738832, "x": 0.08302824422}]], "block": 4}], [{"trials": [[{"q1": 0.1870255844, "distance": 0.06287702801, "q3": -0.2094698846, "q2": 2.684033013, "tx": 0.175, "ty": 0.3031, "targetID": 9, "y": 0.2662969212, "x": 0.1240190816}], [{"q1": 1.163811091, "distance": 0.02397950012, "q3": -0.1964840953, "q2": 2.603131839, "tx": -0.175, "ty": 0.3031, "targetID": 7, "y": 0.2798003246, "x": -0.1693306479}], [{"q1": 0.7443657756, "distance": 0.008302935261, "q3": -0.09204855073, "q2": 2.03634923, "tx": 0.0, "ty": 0.55, "targetID": 5, "y": 0.5505341643, "x": -0.00828573488}], [{"q1": 0.3989912932, "distance": 0.01014747283, "q3": -0.05244991286, "q2": 1.510568981, "tx": 0.375, "ty": 0.6495, "targetID": 3, "y": 0.6417219286, "x": 0.3684828834}], [{"q1": 1.424284246, "distance": 0.02585778899, "q3": -0.07647163931, "q2": 1.569270024, "tx": -0.375, "ty": 0.6495, "targetID": 1, "y": 0.6273860268, "x": -0.3615986031}], [{"q1": 0.7496370223, "distance": 0.01548549375, "q3": -0.2056182769, "q2": 2.987004945, "tx": 0.0, "ty": 0.15, "targetID": 8, "y": 0.1632075865, "x": 0.008084564087}], [{"q1": 1.036833101, "distance": 0.1033240462, "q3": -0.05993884871, "q2": 1.113926515, "tx": 0.0, "ty": 0.95, "targetID": 2, "y": 0.8569034219, "x": 0.04482059419}], [{"q1": 1.670227097, "distance": 0.05436408698, "q3": 0.003013653639, "q2": 2.009605012, "tx": -0.4763, "ty": 0.275, "targetID": 4, "y": 0.3160204583, "x": -0.4406240144}], [{"q1": 0.5239074341, "distance": 0.4494637177, "q3": -0.1091600157, "q2": 2.160751626, "tx": 0.4763, "ty": 0.275, "targetID": 6, "y": 0.4950929445, "x": 0.08441133045}]], "block": 5}], [{"trials": [[{"q1": 0.09750185363, "distance": 0.03623172841, "q3": -0.2345302074, "q2": 2.651851977, "tx": 0.175, "ty": 0.3031, "targetID": 9, "y": 0.2715186503, "x": 0.1572417204}], [{"q1": 1.18242836, "distance": 0.01841346963, "q3": -0.2067142755, "q2": 2.586214706, "tx": -0.175, "ty": 0.3031, "targetID": 7, "y": 0.2852046737, "x": -0.179337414}], [{"q1": 0.7324420259, "distance": 0.002203025043, "q3": -0.1194488234, "q2": 2.053320904, "tx": 0.0, "ty": 0.55, "targetID": 5, "y": 0.5491177927, "x": -0.002018670269}], [{"q1": 0.3931278407, "distance": 0.009443804978, "q3": -0.04797966587, "q2": 1.504329835, "tx": 0.375, "ty": 0.6495, "targetID": 3, "y": 0.6401147545, "x": 0.3739499427}], [{"q1": 1.428583937, "distance": 0.0222358284, "q3": -0.06407248284, "q2": 1.55262297, "tx": -0.375, "ty": 0.6495, "targetID": 1, "y": 0.6304600436, "x": -0.3635146996}], [{"q1": 0.6626263083, "distance": 0.02774138932, "q3": -0.2115433186, "q2": 2.969628155, "tx": 0.0, "ty": 0.15, "targetID": 8, "y": 0.1703426553, "x": 0.01886162921}], [{"q1": 1.036160189, "distance": 0.1035667813, "q3": -0.0612207422, "q2": 1.113496643, "tx": 0.0, "ty": 0.95, "targetID": 2, "y": 0.8571168674, "x": 0.04581268229}], [{"q1": 1.673638907, "distance": 0.05215101204, "q3": 0.001417852332, "q2": 2.013237842, "tx": -0.4763, "ty": 0.275, "targetID": 4, "y": 0.3134239098, "x": -0.441039098}], [{"q1": 0.4365505531, "distance": 0.4081995263, "q3": -0.1149109164, "q2": 2.183936406, "tx": 0.4763, "ty": 0.275, "targetID": 6, "y": 0.4782117061, "x": 0.1222776055}]], "block": 6}], [{"trials": [[{"q1": 0.07649122054, "distance": 0.008302655577, "q3": -0.2140266801, "q2": 2.558824187, "tx": 0.175, "ty": 0.3031, "targetID": 9, "y": 0.299550207, "x": 0.1825055352}], [{"q1": 1.195643738, "distance": 0.02003568976, "q3": -0.1407504477, "q2": 2.540310147, "tx": -0.175, "ty": 0.3031, "targetID": 7, "y": 0.2871548747, "x": -0.1871318524}], [{"q1": 0.7252284542, "distance": 0.002096647141, "q3": -0.0799326352, "q2": 2.036300311, "tx": 0.0, "ty": 0.55, "targetID": 5, "y": 0.5481766107, "x": 0.00103497861}], [{"q1": 0.3915180381, "distance": 0.009624938947, "q3": -0.03144730545, "q2": 1.493374107, "tx": 0.375, "ty": 0.6495, "targetID": 3, "y": 0.639939771, "x": 0.3761142129}], [{"q1": 1.439496484, "distance": 0.01423077573, "q3": -0.03012307835, "q2": 1.512235173, "tx": -0.375, "ty": 0.6495, "targetID": 1, "y": 0.6368266099, "x": -0.3685269667}], [{"q1": 0.6192297349, "distance": 0.03139606887, "q3": -0.1940714512, "q2": 2.992664379, "tx": 0.0, "ty": 0.15, "targetID": 8, "y": 0.1559001962, "x": 0.03083667986}], [{"q1": 1.035191843, "distance": 0.1039594854, "q3": -0.06034931305, "q2": 1.112755294, "tx": 0.0, "ty": 0.95, "targetID": 2, "y": 0.8571487095, "x": 0.04675695088}], [{"q1": 1.680420758, "distance": 0.04860235682, "q3": 0.009043620909, "q2": 2.008722456, "tx": -0.4763, "ty": 0.275, "targetID": 4, "y": 0.3106971209, "x": -0.4433166004}], [{"q1": 0.4306213683, "distance": 0.4047311083, "q3": -0.1053838076, "q2": 2.150776536, "tx": 0.4763, "ty": 0.275, "targetID": 6, "y": 0.4880842748, "x": 0.1322035573}]], "block": 7}], [{"trials": [[{"q1": 0.09464624431, "distance": 0.005623287137, "q3": -0.2536942803, "q2": 2.569901083, "tx": 0.175, "ty": 0.3031, "targetID": 9, "y": 0.3054575698, "x": 0.1801052153}], [{"q1": 1.20322883, "distance": 0.02203415543, "q3": -0.1043193994, "q2": 2.514309919, "tx": -0.175, "ty": 0.3031, "targetID": 7, "y": 0.288495307, "x": -0.1914986954}], [{"q1": 0.7208609593, "distance": 0.003922322595, "q3": -0.08260348974, "q2": 2.037899031, "tx": 0.0, "ty": 0.55, "targetID": 5, "y": 0.548048925, "x": 0.003402634395}], [{"q1": 0.3946911209, "distance": 0.008035795585, "q3": -0.063380751, "q2": 1.498778469, "tx": 0.375, "ty": 0.6495, "targetID": 3, "y": 0.6423543052, "x": 0.3786760109}], [{"q1": 1.456215646, "distance": 0.001429961457, "q3": -0.04231869508, "q2": 1.478459486, "tx": -0.375, "ty": 0.6495, "targetID": 1, "y": 0.6481178475, "x": -0.3753666665}], [{"q1": 0.6056612404, "distance": 0.03479904064, "q3": -0.1835458323, "q2": 3.000236177, "tx": 0.0, "ty": 0.15, "targetID": 8, "y": 0.1500188035, "x": 0.03479903556}], [{"q1": 1.039367129, "distance": 0.1018303203, "q3": -0.05709146942, "q2": 1.101778895, "tx": 0.0, "ty": 0.95, "targetID": 2, "y": 0.8595398631, "x": 0.04675871852}], [{"q1": 1.684423285, "distance": 0.04625231517, "q3": 0.01660185857, "q2": 2.006855361, "tx": -0.4763, "ty": 0.275, "targetID": 4, "y": 0.3081956897, "x": -0.4440925032}], [{"q1": -0.6224645072, "distance": 0.157236314, "q3": -0.2591960916, "q2": 2.363806049, "tx": 0.4763, "ty": 0.275, "targetID": 6, "y": 0.1251806675, "x": 0.4285776149}]], "block": 8}], [{"trials": [[{"q1": 0.1021161604, "distance": 0.003481273643, "q3": -0.2467470852, "q2": 2.569022689, "tx": 0.175, "ty": 0.3031, "targetID": 9, "y": 0.3059442506, "x": 0.1770073627}], [{"q1": 1.190998425, "distance": 0.01902563906, "q3": -0.00627397409, "q2": 2.469804314, "tx": -0.175, "ty": 0.3031, "targetID": 7, "y": 0.2887470472, "x": -0.1874887024}], [{"q1": 0.7243634901, "distance": 0.002010709957, "q3": -0.04537928288, "q2": 2.018280913, "tx": 0.0, "ty": 0.55, "targetID": 5, "y": 0.5485799315, "x": 0.001423502752}], [{"q1": 0.3892864221, "distance": 0.01151844753, "q3": -0.07717083908, "q2": 1.507205093, "tx": 0.375, "ty": 0.6495, "targetID": 3, "y": 0.6399991954, "x": 0.3815122458}], [{"q1": 1.455698124, "distance": 0.001821308226, "q3": -0.01678005807, "q2": 1.467136014, "tx": -0.375, "ty": 0.6495, "targetID": 1, "y": 0.6476974699, "x": -0.3752608618}], [{"q1": 0.5802726043, "distance": 0.03752387753, "q3": -0.1390286301, "q2": 2.975909874, "tx": 0.0, "ty": 0.15, "targetID": 8, "y": 0.1496857203, "x": 0.03752256138}], [{"q1": 1.038090255, "distance": 0.102370202, "q3": -0.05647320355, "q2": 1.100694592, "tx": 0.0, "ty": 0.95, "targetID": 2, "y": 0.859662158, "x": 0.04815321964}], [{"q1": 1.685732224, "distance": 0.04566340975, "q3": 0.01468111367, "q2": 2.006783657, "tx": -0.4763, "ty": 0.275, "targetID": 4, "y": 0.3080061268, "x": -0.4447446109}], [{"q1": -0.5948647331, "distance": 0.1448591361, "q3": -0.2689423416, "q2": 2.353012715, "tx": 0.4763, "ty": 0.275, "targetID": 6, "y": 0.1370960125, "x": 0.4319529646}]], "block": 9}], [{"trials": [[{"q1": 0.04408246701, "distance": 0.02384506961, "q3": -0.3226611549, "q2": 2.602961913, "tx": 0.175, "ty": 0.3031, "targetID": 9, "y": 0.2951089967, "x": 0.1974662238}], [{"q1": 1.191215652, "distance": 0.01788444488, "q3": -0.0472570024, "q2": 2.478130795, "tx": -0.175, "ty": 0.3031, "targetID": 7, "y": 0.293542946, "x": -0.1901167486}], [{"q1": 0.7290784087, "distance": 0.0009827695228, "q3": -0.06380989664, "q2": 2.025583607, "tx": 0.0, "ty": 0.55, "targetID": 5, "y": 0.5493209275, "x": -0.0007104198851}], [{"q1": 0.4046293747, "distance": 0.002573666099, "q3": -0.07593473019, "q2": 1.496602139, "tx": 0.375, "ty": 0.6495, "targetID": 3, "y": 0.6471032938, "x": 0.3759378467}], [{"q1": 1.461183341, "distance": 0.002948260154, "q3": -0.04928644587, "q2": 1.470531856, "tx": -0.375, "ty": 0.6495, "targetID": 1, "y": 0.6512369956, "x": -0.3773822435}], [{"q1": 0.5613060182, "distance": 0.039762225, "q3": -0.1602538295, "q2": 2.979627635, "tx": 0.0, "ty": 0.15, "targetID": 8, "y": 0.1519946449, "x": 0.03971216348}], [{"q1": 1.037444414, "distance": 0.1026160473, "q3": -0.05728735445, "q2": 1.098122868, "tx": 0.0, "ty": 0.95, "targetID": 2, "y": 0.8603125637, "x": 0.04986197882}], [{"q1": 1.693110817, "distance": 0.04145597035, "q3": 0.00768766713, "q2": 2.013080914, "tx": -0.4763, "ty": 0.275, "targetID": 4, "y": 0.3036484706, "x": -0.4463356443}], [{"q1": -0.5628729506, "distance": 0.1315809214, "q3": -0.2723506749, "q2": 2.34431517, "tx": 0.4763, "ty": 0.275, "targetID": 6, "y": 0.1511084412, "x": 0.4319782162}]], "block": 10}]]}], "condition": "H2"}], "type": "simulation", "subjectID": "S_H2_47"}}
