# Supplementary material for: Goal-related feedback guides motor exploration and redundancy resolution in human motor skill acquisition
Source: PLoS Comput Biol. 2019 Mar 5;15(3):e1006676. doi: 10.1371/journal.pcbi.1006676 (PMC6420027; doi:10.1371/journal.pcbi.1006676)
Supplement: S1 Dataset — The 220 .json files contain the data (20 for the participants, 200 for simulation runs), the text file legend_json.txt explains the data format. (ZIP) [file pcbi.1006676.s001.zip › P_14.json]

{"data": {"data": [[{"phases": [[{"phase": "test", "blocks": [[{"trials": [[{"q1": 1.950138294, "distance": 0.2463314896, "q3": 3.002294427, "q2": 1.696731614, "tx": -0.375, "ty": 0.6495, "targetID": 1, "f2": -0.015394, "f1": -0.295561, "f3": -1.431498, "y": 0.48544524, "x": -0.1912468}], [{"q1": 1.994309087, "distance": 0.499153584, "q3": 3.782132027, "q2": 1.822395324, "tx": 0, "ty": 0.95, "targetID": 2, "f2": -0.059565, "f1": -0.169897, "f3": -2.211336, "y": 0.58479217, "x": -0.34026099}], [{"q1": 1.55831886, "distance": 0.4929083784, "q3": 2.520876777, "q2": 0.8404591536, "tx": 0.375, "ty": 0.6495, "targetID": 3, "f2": 0.376426, "f1": -1.151833, "f3": -0.95008, "y": 0.48970683, "x": -0.091288336}], [{"q1": 1.918031217, "distance": 0.2706368995, "q3": 1.999435227, "q2": 1.742473204, "tx": -0.4763, "ty": 0.275, "targetID": 4, "f2": 0.016713, "f1": -0.249819, "f3": -0.428639, "y": 0.27118576, "x": -0.20568998}], [{"q1": 1.49523568, "distance": 0.0366644791, "q3": 3.241715227, "q2": 2.375064304, "tx": 0, "ty": 0.55, "targetID": 5, "f2": 0.439509, "f1": 0.382772, "f3": -1.670919, "y": 0.57367293, "x": 0.027997793}], [{"q1": 1.72526309, "distance": 0.5712659808, "q3": 2.640697127, "q2": 1.695851974, "tx": 0.4763, "ty": 0.275, "targetID": 6, "f2": 0.209481, "f1": -0.296441, "f3": -1.069901, "y": 0.43380786, "x": -0.072448471}], [{"q1": 2.03602944, "distance": 0.0926819846, "q3": 2.223996267, "q2": 2.455049254, "tx": -0.175, "ty": 0.3031, "targetID": 7, "f2": -0.101285, "f1": 0.462757, "f3": -0.6532, "y": 0.3487297, "x": -0.094328563}], [{"q1": 2.44889754, "distance": 0.37118775, "q3": 2.432786517, "q2": 1.428062614, "tx": 0, "ty": 0.15, "targetID": 8, "f2": -0.514153, "f1": -0.56423, "f3": -0.86199, "y": 0.20178802, "x": -0.36755727}], [{"q1": 2.57261346, "distance": 0.5988199955, "q3": 2.888003327, "q2": 1.567109504, "tx": 0.175, "ty": 0.3031, "targetID": 9, "f2": -0.637869, "f1": -0.425183, "f3": -1.317207, "y": 0.25740678, "x": -0.42207413}]], "block": 1}], [{"trials": [[{"q1": 1.75240645, "distance": 0.1964666831, "q3": 2.433477667, "q2": 0.4686202536, "tx": -0.375, "ty": 0.6495, "targetID": 1, "f2": 0.182338, "f1": -1.523672, "f3": -0.862681, "y": 0.50609591, "x": -0.24070769}], [{"q1": 2.017871032, "distance": 0.5452232561, "q3": 2.950269627, "q2": 0.8523343536, "tx": 0, "ty": 0.95, "targetID": 2, "f2": -0.083127, "f1": -1.139958, "f3": -1.379473, "y": 0.46187164, "x": -0.24289731}], [{"q1": 0.7266135902, "distance": 0.4520745775, "q3": 1.412145897, "q2": 1.90231744, "tx": 0.375, "ty": 0.6495, "targetID": 3, "f2": 1.208131, "f1": -0.089975, "f3": 0.15865, "y": 0.30712628, "x": 0.079785401}], [{"q1": 2.53309223, "distance": 0.1876145412, "q3": 2.171657337, "q2": 1.624726314, "tx": -0.4763, "ty": 0.275, "targetID": 4, "f2": -0.598348, "f1": -0.367566, "f3": -0.600861, "y": 0.13418564, "x": -0.35232205}], [{"q1": 1.39640117, "distance": 0.125642656, "q3": 2.060633457, "q2": 0.5954777536, "tx": 0, "ty": 0.55, "targetID": 5, "f2": 0.538343, "f1": -1.396815, "f3": -0.489837, "y": 0.5689679, "x": -0.12420264}], [{"q1": 2.30928517, "distance": 0.8588943167, "q3": 2.389495377, "q2": 1.217764404, "tx": 0.4763, "ty": 0.275, "targetID": 6, "f2": -0.374541, "f1": -0.774528, "f3": -0.818699, "y": 0.23002163, "x": -0.3814158}], [{"q1": 2.26247544, "distance": 0.2645683918, "q3": 2.516918367, "q2": 0.5373582536, "tx": -0.175, "ty": 0.3031, "targetID": 7, "f2": -0.327731, "f1": -1.454934, "f3": -0.946122, "y": 0.31663652, "x": -0.43922187}], [{"q1": 2.90109839, "distance": 0.4764669457, "q3": 2.541422797, "q2": 1.146324584, "tx": 0, "ty": 0.15, "targetID": 8, "f2": -0.966354, "f1": -0.845968, "f3": -0.970626, "y": 0.019369183, "x": -0.45820993}], [{"q1": 1.44572418, "distance": 0.259404697, "q3": 1.517075093, "q2": 2.021383802, "tx": 0.175, "ty": 0.3031, "targetID": 9, "f2": 0.48902, "f1": 0.029091, "f3": 0.053721, "y": 0.26087432, "x": -0.080944894}]], "block": 2}], [{"trials": [[{"q1": 1.81058875, "distance": 0.3252137087, "q3": 2.088405137, "q2": 1.285371474, "tx": -0.375, "ty": 0.6495, "targetID": 1, "f2": 0.124156, "f1": -0.706921, "f3": -0.517609, "y": 0.34326252, "x": -0.26553511}], [{"q1": 1.37667197, "distance": 0.3939474271, "q3": 2.318621047, "q2": 0.5751830536, "tx": 0, "ty": 0.95, "targetID": 2, "f2": 0.558073, "f1": -1.41711, "f3": -0.747825, "y": 0.55881303, "x": -0.04655459}], [{"q1": 3.30278239, "distance": 1.265253613, "q3": 3.689907427, "q2": -0.2695472464, "tx": 0.375, "ty": 0.6495, "targetID": 3, "f2": -1.368038, "f1": -2.26184, "f3": -2.119111, "y": -0.14349002, "x": -0.61091761}], [{"q1": 2.47283648, "distance": 0.1636656045, "q3": 2.336779447, "q2": 1.797702404, "tx": -0.4763, "ty": 0.275, "targetID": 4, "f2": -0.538092, "f1": -0.19459, "f3": -0.765983, "y": 0.20614537, "x": -0.32782283}], [{"q1": 2.54163736, "distance": 0.5407019594, "q3": 2.774214827, "q2": 0.9001493536, "tx": 0, "ty": 0.55, "targetID": 5, "f2": -0.606893, "f1": -1.092143, "f3": -1.203418, "y": 0.2390019, "x": -0.44231074}], [{"q1": 3.07344619, "distance": 1.212862597, "q3": 3.909737227, "q2": 1.613542244, "tx": 0.4763, "ty": 0.275, "targetID": 6, "f2": -1.138702, "f1": -0.37875, "f3": -2.338941, "y": 0.00056903805, "x": -0.70510735}], [{"q1": 2.10225421, "distance": 0.1598847978, "q3": 1.990136117, "q2": 1.452755534, "tx": -0.175, "ty": 0.3031, "targetID": 7, "f2": -0.16751, "f1": -0.539537, "f3": -0.41934, "y": 0.2417347, "x": -0.32263959}], [{"q1": "_NaN_", "distance": 0.4549889223, "q3": "_NaN_", "q2": 2.078309461, "tx": 0, "ty": 0.15, "targetID": 8, "f2": "_NaN_", "f1": 0.086017, "f3": "_NaN_", "y": 0.41298958, "x": 0.37128345}], [{"q1": 1.836978127, "distance": 0.4430034588, "q3": 2.393579447, "q2": 0.9350838536, "tx": 0.175, "ty": 0.3031, "targetID": 9, "f2": 0.097766, "f1": -1.057209, "f3": -0.822783, "y": 0.42491437, "x": -0.25092643}]], "block": 3}], [{"trials": [[{"q1": 1.68882062, "distance": 0.4264508236, "q3": 2.376049357, "q2": 1.580178534, "tx": -0.375, "ty": 0.6495, "targetID": 1, "f2": 0.245924, "f1": -0.412114, "f3": -0.805253, "y": 0.38719388, "x": -0.03876228}], [{"q1": 1.855702019, "distance": 0.5565768358, "q3": 2.587415727, "q2": 1.741719224, "tx": 0, "ty": 0.95, "targetID": 2, "f2": 0.079042, "f1": -0.250573, "f3": -1.016619, "y": 0.40147474, "x": -0.094328221}], [{"q1": 2.45681436, "distance": 0.8688396798, "q3": 2.712074127, "q2": 1.181510424, "tx": 0.375, "ty": 0.6495, "targetID": 3, "f2": -0.52207, "f1": -0.810782, "f3": -1.141278, "y": 0.25550275, "x": -0.39936978}], [{"q1": 2.82067362, "distance": 0.1492478209, "q3": 2.814992727, "q2": 1.209596264, "tx": -0.4763, "ty": 0.275, "targetID": 4, "f2": -0.885929, "f1": -0.782696, "f3": -1.244196, "y": 0.12592544, "x": -0.46911059}], [{"q1": 2.30620641, "distance": 0.4068016932, "q3": 2.945997127, "q2": 1.035175034, "tx": 0, "ty": 0.55, "targetID": 5, "f2": -0.371462, "f1": -0.957118, "f3": -1.375201, "y": 0.36323547, "x": -0.36139539}], [{"q1": 1.846277241, "distance": 0.4960268332, "q3": 1.766957377, "q2": 1.974134248, "tx": 0.4763, "ty": 0.275, "targetID": 6, "f2": 0.088467, "f1": -0.018158, "f3": -0.196161, "y": 0.29235676, "x": -0.01942307}], [{"q1": 2.89274175, "distance": 0.3832832995, "q3": 2.895605927, "q2": 1.333814834, "tx": -0.175, "ty": 0.3031, "targetID": 7, "f2": -0.957997, "f1": -0.658478, "f3": -1.32481, "y": 0.092867794, "x": -0.49548168}], [{"q1": 1.27570118, "distance": 0.07113648602, "q3": 1.089378667, "q2": 2.325992624, "tx": 0, "ty": 0.15, "targetID": 8, "f2": 0.659043, "f1": 0.3337, "f3": 0.481418, "y": 0.20272473, "x": -0.047754607}], [{"q1": 2.47095152, "distance": 0.5055258998, "q3": 2.777607727, "q2": 1.978343983, "tx": 0.175, "ty": 0.3031, "targetID": 9, "f2": -0.536207, "f1": -0.013949, "f3": -1.206811, "y": 0.33131914, "x": -0.32973767}]], "block": 4}], [{"trials": [[{"q1": 2.66880903, "distance": 0.3627417491, "q3": 3.251981927, "q2": 1.695474984, "tx": -0.375, "ty": 0.6495, "targetID": 1, "f2": -0.734065, "f1": -0.296818, "f3": -1.681186, "y": 0.30342798, "x": -0.4837002}], [{"q1": 4.17152079, "distance": 1.144545828, "q3": 1.512299872, "q2": 2.424952794, "tx": 0, "ty": 0.95, "targetID": 2, "f2": -2.236776, "f1": 0.43266, "f3": 0.058496, "y": -0.18962048, "x": -0.1060675}], [{"q1": 2.22370818, "distance": 0.6894988396, "q3": 3.202684027, "q2": 0.8706184536, "tx": 0.375, "ty": 0.6495, "targetID": 3, "f2": -0.288964, "f1": -1.121674, "f3": -1.631888, "y": 0.47840374, "x": -0.29293317}], [{"q1": 2.50777099, "distance": 0.1496239202, "q3": 2.353555557, "q2": 1.491082964, "tx": -0.4763, "ty": 0.275, "targetID": 4, "f2": -0.573026, "f1": -0.50121, "f3": -0.782759, "y": 0.17093243, "x": -0.36879531}], [{"q1": 2.21139314, "distance": 0.3835177897, "q3": 2.809212127, "q2": 0.6694308536, "tx": 0, "ty": 0.55, "targetID": 5, "f2": -0.276649, "f1": -1.322862, "f3": -1.238416, "y": 0.38768995, "x": -0.34747855}], [{"q1": 2.74521256, "distance": 1.059811421, "q3": 3.454463827, "q2": 1.712753744, "tx": 0.4763, "ty": 0.275, "targetID": 6, "f2": -0.810468, "f1": -0.279539, "f3": -1.883668, "y": 0.20909331, "x": -0.58146016}], [{"q1": 2.22251438, "distance": 0.1602264257, "q3": 2.849864327, "q2": 1.260867054, "tx": -0.175, "ty": 0.3031, "targetID": 7, "f2": -0.28777, "f1": -0.731426, "f3": -1.279068, "y": 0.38218635, "x": -0.31434797}], [{"q1": 3.23913379, "distance": 0.6003094145, "q3": 2.517986517, "q2": 0.6196051536, "tx": 0, "ty": 0.15, "targetID": 8, "f2": -1.304389, "f1": -1.372688, "f3": -0.94719, "y": -0.18811255, "x": -0.49603558}], [{"q1": 2.41371171, "distance": 0.5578563138, "q3": 2.520059967, "q2": 1.256029004, "tx": 0.175, "ty": 0.3031, "targetID": 9, "f2": -0.478967, "f1": -0.736264, "f3": -0.949264, "y": 0.23915529, "x": -0.37917934}]], "block": 5}], [{"trials": [[{"q1": 1.75259495, "distance": 0.7739543658, "q3": -1.122993673, "q2": 1.213868824, "tx": -0.375, "ty": 0.6495, "targetID": 1, "f2": 0.18215, "f1": -0.778424, "f3": 2.69379, "y": -0.084207338, "x": -0.62133088}], [{"q1": 3.45119129, "distance": 0.9125200479, "q3": 4.776841927, "q2": 2.814573114, "tx": 0, "ty": 0.95, "targetID": 2, "f2": -1.516447, "f1": 0.82228, "f3": -3.206046, "y": 0.066464422, "x": -0.22816161}], [{"q1": -0.1175323098, "distance": 1.333604856, "q3": -0.7645379732, "q2": -0.4260488464, "tx": 0.375, "ty": 0.6495, "targetID": 3, "f2": 2.052277, "f1": -2.418341, "f3": 2.335334, "y": -0.65186434, "x": 0.083533422}], [{"q1": 3.17686739, "distance": 0.1895856723, "q3": 3.934323327, "q2": -1.089540646, "tx": -0.4763, "ty": 0.275, "targetID": 4, "f2": -1.242123, "f1": -3.081833, "f3": -2.363527, "y": 0.096642299, "x": -0.41202514}], [{"q1": 2.48131878, "distance": 0.497815006, "q3": 2.881845727, "q2": 0.8657803536, "tx": 0, "ty": 0.55, "targetID": 5, "f2": -0.546574, "f1": -1.126512, "f3": -1.311049, "y": 0.28718546, "x": -0.42278635}], [{"q1": 0.9440118302, "distance": 0.6260609287, "q3": 2.709372327, "q2": 0.2226209536, "tx": 0.4763, "ty": 0.275, "targetID": 6, "f2": 0.990733, "f1": -1.769672, "f3": -1.138576, "y": -0.13635298, "x": 0.94825446}], [{"q1": 2.96650639, "distance": 0.4622243416, "q3": 3.288901927, "q2": 1.104415734, "tx": -0.175, "ty": 0.3031, "targetID": 7, "f2": -1.031762, "f1": -0.887877, "f3": -1.718106, "y": 0.11745379, "x": -0.59830465}], [{"q1": 2.42351348, "distance": 0.3546759932, "q3": 2.322328117, "q2": 1.496046674, "tx": 0, "ty": 0.15, "targetID": 8, "f2": -0.488769, "f1": -0.496246, "f3": -0.751532, "y": 0.18852406, "x": -0.35257759}], [{"q1": 2.42181702, "distance": 0.6225347266, "q3": 2.463448467, "q2": 0.9546874536, "tx": 0.175, "ty": 0.3031, "targetID": 9, "f2": -0.487073, "f1": -1.037605, "f3": -0.892652, "y": 0.21398945, "x": -0.44112401}]], "block": 6}], [{"trials": [[{"q1": 3.20438779, "distance": 0.6280227109, "q3": 3.985606627, "q2": 0.3412977536, "tx": -0.375, "ty": 0.6495, "targetID": 1, "f2": -1.269643, "f1": -1.650995, "f3": -2.41481, "y": 0.095743973, "x": -0.6712546}], [{"q1": 4.65288819, "distance": 1.296558471, "q3": 1.516949429, "q2": -0.08559444641, "tx": 0, "ty": 0.95, "targetID": 2, "f2": -2.718144, "f1": -2.077887, "f3": 0.053847, "y": -0.3405289, "x": 0.12489606}], [{"q1": 1.6130454, "distance": 0.1515330084, "q3": 4.477127627, "q2": -0.3054556464, "tx": 0.375, "ty": 0.6495, "targetID": 3, "f2": 0.321699, "f1": -2.297748, "f3": -2.906331, "y": 0.67104557, "x": 0.22500653}], [{"q1": 3.12955499, "distance": 0.2778026766, "q3": 3.121486427, "q2": -0.00872594641, "tx": -0.4763, "ty": 0.275, "targetID": 4, "f2": -1.19481, "f1": -2.001019, "f3": -1.55069, "y": 0.0070604461, "x": -0.54966704}], [{"q1": 3.37893459, "distance": 0.7975008796, "q3": 3.826403327, "q2": -0.3708761464, "tx": 0, "ty": 0.55, "targetID": 5, "f2": -1.44419, "f1": -2.363169, "f3": -2.255607, "y": -0.0070655597, "x": -0.57068872}], [{"q1": 3.34393729, "distance": 1.217272727, "q3": 3.903893827, "q2": 0.5361016536, "tx": 0.4763, "ty": 0.275, "targetID": 6, "f2": -1.409193, "f1": -1.456191, "f3": -2.333098, "y": -0.043884976, "x": -0.69846179}], [{"q1": 3.19106739, "distance": 0.5264150107, "q3": 3.137822727, "q2": 0.8752051536, "tx": -0.175, "ty": 0.3031, "targetID": 7, "f2": -1.256323, "f1": -1.117088, "f3": -1.567026, "y": -0.064868973, "x": -0.55144601}], [{"q1": 3.30315939, "distance": 0.6324879363, "q3": 3.394874127, "q2": 0.6387060536, "tx": 0, "ty": 0.15, "targetID": 8, "f2": -1.368415, "f1": -1.353587, "f3": -1.824078, "y": -0.052813165, "x": -0.59908915}], [{"q1": 2.66654708, "distance": 0.6369272797, "q3": 3.657756327, "q2": 0.1650983536, "tx": 0.175, "ty": 0.3031, "targetID": 9, "f2": -0.731803, "f1": -1.827194, "f3": -2.08696, "y": 0.39050542, "x": -0.45590146}]], "block": 7}], [{"trials": [[{"q1": 2.68112407, "distance": 0.3493123395, "q3": 4.687821727, "q2": 0.6086724536, "tx": -0.375, "ty": 0.6495, "targetID": 1, "f2": -0.74638, "f1": -1.38362, "f3": -3.117025, "y": 0.51252629, "x": -0.69633676}], [{"q1": 2.33152764, "distance": 0.8770156674, "q3": 4.284101927, "q2": 3.480339454, "tx": 0, "ty": 0.95, "targetID": 2, "f2": -0.396783, "f1": 1.488047, "f3": -2.713306, "y": 0.14968799, "x": -0.35868812}], [{"q1": 1.67455779, "distance": 0.5843717996, "q3": 4.527952327, "q2": 1.325081204, "tx": 0.375, "ty": 0.6495, "targetID": 3, "f2": 0.260187, "f1": -0.667211, "f3": -2.957156, "y": 0.79891959, "x": -0.18994618}], [{"q1": 2.78869221, "distance": 0.1964038376, "q3": 2.551601557, "q2": 1.376351994, "tx": -0.4763, "ty": 0.275, "targetID": 4, "f2": -0.853948, "f1": -0.615941, "f3": -0.980805, "y": 0.083040751, "x": -0.43475347}], [{"q1": 1.49536134, "distance": 0.05181709548, "q3": 3.133738627, "q2": 3.376352754, "tx": 0, "ty": 0.55, "targetID": 5, "f2": 0.439383, "f1": 1.38406, "f3": -1.562942, "y": 0.54755908, "x": 0.051759572}], [{"q1": 1.08808527, "distance": 0.4634487395, "q3": 0.8323335568, "q2": 2.659064274, "tx": 0.4763, "ty": 0.275, "targetID": 6, "f2": 0.846659, "f1": 0.666772, "f3": 0.738463, "y": 0.14039301, "x": 0.032829942}], [{"q1": 2.83192052, "distance": 0.2739720064, "q3": 2.573027227, "q2": 1.998889998, "tx": -0.175, "ty": 0.3031, "targetID": 7, "f2": -0.897176, "f1": 0.006597, "f3": -1.002231, "y": 0.14643437, "x": -0.39975885}], [{"q1": 1.36479675, "distance": 0.0645259458, "q3": 1.099745927, "q2": 2.407674034, "tx": 0, "ty": 0.15, "targetID": 8, "f2": 0.569948, "f1": 0.415381, "f3": 0.47105, "y": 0.19219175, "x": -0.04882063}], [{"q1": 2.94049399, "distance": 0.6998699642, "q3": 2.822029827, "q2": 1.188296264, "tx": 0.175, "ty": 0.3031, "targetID": 9, "f2": -1.00575, "f1": -0.803996, "f3": -1.251234, "y": 0.064418719, "x": -0.48291277}]], "block": 8}], [{"trials": [[{"q1": 3.63413879, "distance": 1.180758976, "q3": 4.720827327, "q2": 2.411632444, "tx": -0.375, "ty": 0.6495, "targetID": 1, "f2": -1.699394, "f1": 0.41934, "f3": -3.150031, "y": -0.53039898, "x": -0.32994273}], [{"q1": 2.29784977, "distance": 0.8092352835, "q3": 3.815137527, "q2": 3.367053554, "tx": 0, "ty": 0.95, "targetID": 2, "f2": -0.363105, "f1": 1.374761, "f3": -2.244341, "y": 0.25217174, "x": -0.40975293}], [{"q1": 3.14438329, "distance": 1.185174717, "q3": 3.489040227, "q2": 1.825285584, "tx": 0.375, "ty": 0.6495, "targetID": 3, "f2": -1.209639, "f1": -0.167007, "f3": -1.918244, "y": -0.020762208, "x": -0.60243935}], [{"q1": 2.41126126, "distance": 0.1800809908, "q3": 2.022620187, "q2": 1.449425444, "tx": -0.4763, "ty": 0.275, "targetID": 4, "f2": -0.476517, "f1": -0.542867, "f3": -0.451824, "y": 0.12468593, "x": -0.37712922}], [{"q1": 3.35329919, "distance": 0.8205230805, "q3": 4.334524527, "q2": 3.542919954, "tx": 0, "ty": 0.55, "targetID": 5, "f2": -1.418555, "f1": 1.550627, "f3": -2.763728, "y": -0.21309129, "x": -0.30157886}], [{"q1": 3.05679569, "distance": 1.041761777, "q3": 3.119413027, "q2": 1.392185624, "tx": 0.4763, "ty": 0.275, "targetID": 6, "f2": -1.122051, "f1": -0.600107, "f3": -1.548617, "y": 0.049681209, "x": -0.54080326}], [{"q1": 2.55458072, "distance": 0.2940042505, "q3": 3.232265327, "q2": 2.272271394, "tx": -0.175, "ty": 0.3031, "targetID": 7, "f2": -0.619836, "f1": 0.279979, "f3": -1.661469, "y": 0.30781565, "x": -0.46896643}], [{"q1": 1.69541796, "distance": 0.1260441974, "q3": 1.450284837, "q2": 2.002408582, "tx": 0, "ty": 0.15, "targetID": 8, "f2": 0.239327, "f1": 0.010116, "f3": 0.120511, "y": 0.21047173, "x": -0.11059073}], [{"q1": 2.4636002, "distance": 0.6118263157, "q3": 2.090729907, "q2": 1.279779444, "tx": 0.175, "ty": 0.3031, "targetID": 9, "f2": -0.528856, "f1": -0.712513, "f3": -0.519934, "y": 0.12196657, "x": -0.40939894}]], "block": 9}], [{"trials": [[{"q1": 2.06549758, "distance": 0.1949442684, "q3": 2.655839627, "q2": 0.07900615359, "tx": -0.375, "ty": 0.6495, "targetID": 1, "f2": -0.130753, "f1": -1.913286, "f3": -1.085043, "y": 0.45547136, "x": -0.35612794}], [{"q1": 2.45304445, "distance": 0.7729319379, "q3": 2.958312127, "q2": -0.2336388464, "tx": 0, "ty": 0.95, "targetID": 2, "f2": -0.5183, "f1": -2.225932, "f3": -1.387516, "y": 0.32902593, "x": -0.46023362}], [{"q1": 1.43805869, "distance": 0.4183361344, "q3": 2.652949327, "q2": -0.08930154641, "tx": 0.375, "ty": 0.6495, "targetID": 3, "f2": 0.496686, "f1": -2.081594, "f3": -1.082153, "y": 0.60614533, "x": -0.041083518}], [{"q1": 2.09697633, "distance": 0.1060670334, "q3": 1.939682137, "q2": 1.264259974, "tx": -0.4763, "ty": 0.275, "targetID": 4, "f2": -0.162232, "f1": -0.728033, "f3": -0.368886, "y": 0.24515419, "x": -0.37451865}], [{"q1": 2.90141255, "distance": 0.7283500034, "q3": 3.004807727, "q2": -0.2937689464, "tx": 0, "ty": 0.55, "targetID": 5, "f2": -0.966668, "f1": -2.286062, "f3": -1.434011, "y": 0.084952962, "x": -0.56055774}], [{"q1": 2.60773647, "distance": 0.895408786, "q3": 2.567372347, "q2": 1.412982964, "tx": 0.4763, "ty": 0.275, "targetID": 6, "f2": -0.672992, "f1": -0.57931, "f3": -0.996576, "y": 0.16995598, "x": -0.41292587}], [{"q1": 2.53755329, "distance": 0.2402744837, "q3": 2.348089177, "q2": 1.569120124, "tx": -0.175, "ty": 0.3031, "targetID": 7, "f2": -0.602809, "f1": -0.423173, "f3": -0.777293, "y": 0.18220474, "x": -0.38264432}], [{"q1": 1.862802018, "distance": 0.3352848358, "q3": 2.290032547, "q2": 1.301456434, "tx": 0, "ty": 0.15, "targetID": 8, "f2": 0.071942, "f1": -0.690836, "f3": -0.719236, "y": 0.36638772, "x": -0.25610989}], [{"q1": 2.17011261, "distance": 0.598835199, "q3": 1.657881275, "q2": 1.390112174, "tx": 0.175, "ty": 0.3031, "targetID": 9, "f2": -0.235368, "f1": -0.60218, "f3": -0.087085, "y": 0.17489729, "x": -0.40995099}]], "block": 10}], [{"trials": [[{"q1": 2.24890376, "distance": 0.2042508452, "q3": 3.222331627, "q2": 0.9116476536, "tx": -0.375, "ty": 0.6495, "targetID": 1, "f2": -0.314159, "f1": -1.080645, "f3": -1.651535, "y": 0.44871312, "x": -0.33754287}], [{"q1": 2.22772942, "distance": 0.6337633484, "q3": 2.530490047, "q2": 2.215785554, "tx": 0, "ty": 0.95, "targetID": 2, "f2": -0.292985, "f1": 0.223493, "f3": -0.959694, "y": 0.35642326, "x": -0.222087}], [{"q1": 1.34582153, "distance": 0.4427716866, "q3": 2.255223707, "q2": 1.520488274, "tx": 0.375, "ty": 0.6495, "targetID": 3, "f2": 0.588923, "f1": -0.471804, "f3": -0.684427, "y": 0.39575477, "x": 0.012149997}], [{"q1": 2.20592677, "distance": 0.1934395113, "q3": 2.086583007, "q2": 1.627616574, "tx": -0.4763, "ty": 0.275, "targetID": 4, "f2": -0.271182, "f1": -0.364676, "f3": -0.515787, "y": 0.22049477, "x": -0.29069821}], [{"q1": 0.8879029902, "distance": 0.1960603042, "q3": 2.202947597, "q2": 1.081984764, "tx": 0, "ty": 0.55, "targetID": 5, "f2": 1.046841, "f1": -0.910308, "f3": -0.632151, "y": 0.43816613, "x": 0.16103673}], [{"q1": 1.5013932, "distance": 0.5896782315, "q3": 1.504257395, "q2": 2.001466104, "tx": 0.4763, "ty": 0.275, "targetID": 6, "f2": 0.433351, "f1": 0.009173, "f3": 0.066539, "y": 0.25844899, "x": -0.11314591}], [{"q1": 2.011902006, "distance": 0.1145997659, "q3": 2.294053787, "q2": 1.278899794, "tx": -0.175, "ty": 0.3031, "targetID": 7, "f2": -0.077158, "f1": -0.713393, "f3": -0.723257, "y": 0.31957273, "x": -0.28840968}], [{"q1": 2.4196179, "distance": 0.3338428579, "q3": 2.153750257, "q2": 1.597205964, "tx": 0, "ty": 0.15, "targetID": 8, "f2": -0.484873, "f1": -0.395087, "f3": -0.582954, "y": 0.17728521, "x": -0.33272597}], [{"q1": 2.14309491, "distance": 0.4646113987, "q3": 2.142126367, "q2": 1.610777644, "tx": 0.175, "ty": 0.3031, "targetID": 9, "f2": -0.20835, "f1": -0.381515, "f3": -0.57133, "y": 0.24559753, "x": -0.28603928}]], "block": 11}], [{"trials": [[{"q1": 2.30771437, "distance": 0.2240428923, "q3": 3.212542427, "q2": 0.5520609536, "tx": -0.375, "ty": 0.6495, "targetID": 1, "f2": -0.37297, "f1": -1.440232, "f3": -1.641746, "y": 0.42600412, "x": -0.35935362}], [{"q1": 1.68505071, "distance": 0.419370987, "q3": 2.951714827, "q2": -0.03361364641, "tx": 0, "ty": 0.95, "targetID": 2, "f2": 0.249694, "f1": -2.025906, "f3": -1.380918, "y": 0.54566309, "x": -0.11128202}], [{"q1": 1.6313923, "distance": 0.4371544726, "q3": 2.956238727, "q2": 0.7438237536, "tx": 0.375, "ty": 0.6495, "targetID": 3, "f2": 0.303352, "f1": -1.248469, "f3": -1.385442, "y": 0.52765342, "x": -0.044830256}], [{"q1": 2.27629844, "distance": 0.3720842272, "q3": 1.869498957, "q2": 2.844732404, "tx": -0.4763, "ty": 0.275, "targetID": 4, "f2": -0.341554, "f1": 0.85244, "f3": -0.298703, "y": 0.338767, "x": -0.10972062}], [{"q1": 1.58992328, "distance": 0.1413824582, "q3": 2.699382027, "q2": 1.187542284, "tx": 0, "ty": 0.55, "targetID": 5, "f2": 0.344821, "f1": -0.80475, "f3": -1.128586, "y": 0.43861042, "x": -0.087071011}], [{"q1": 3.48700539, "distance": 1.129343759, "q3": 3.355736127, "q2": 0.6981449536, "tx": 0.4763, "ty": 0.275, "targetID": 6, "f2": -1.552261, "f1": -1.294148, "f3": -1.78494, "y": -0.18214774, "x": -0.55638256}], [{"q1": 3.04542319, "distance": 0.4647248769, "q3": 2.913890027, "q2": 0.7519918536, "tx": -0.175, "ty": 0.3031, "targetID": 7, "f2": -1.110679, "f1": -1.240301, "f3": -1.343094, "y": -0.0012214389, "x": -0.52622311}], [{"q1": 2.54069488, "distance": 0.4342285126, "q3": 2.787158127, "q2": 1.192882984, "tx": 0, "ty": 0.15, "targetID": 8, "f2": -0.60595, "f1": -0.79941, "f3": -1.216362, "y": 0.23766706, "x": -0.42528683}], [{"q1": 2.20806305, "distance": 0.4278243494, "q3": 2.413497137, "q2": 1.833328064, "tx": 0.175, "ty": 0.3031, "targetID": 9, "f2": -0.273319, "f1": -0.158965, "f3": -0.842701, "y": 0.29506927, "x": -0.25274897}]], "block": 12}], [{"trials": [[{"q1": 2.40378427, "distance": 0.468573935, "q3": 2.318181217, "q2": 0.7421272536, "tx": -0.375, "ty": 0.6495, "targetID": 1, "f2": -0.46904, "f1": -1.250165, "f3": -0.747385, "y": 0.19494654, "x": -0.48876592}], [{"q1": 1.75950645, "distance": 0.520740708, "q3": 2.291289187, "q2": 0.4891033536, "tx": 0, "ty": 0.95, "targetID": 2, "f2": 0.175238, "f1": -1.503189, "f3": -0.720493, "y": 0.5073262, "x": -0.27424586}], [{"q1": 2.66824354, "distance": 1.032961944, "q3": 2.580504227, "q2": 0.4356963536, "tx": 0.375, "ty": 0.6495, "targetID": 3, "f2": -0.733499, "f1": -1.556596, "f3": -1.009708, "y": 0.1482348, "x": -0.52818524}], [{"q1": 2.36363472, "distance": 0.1818964837, "q3": 2.152116627, "q2": 1.673232504, "tx": -0.4763, "ty": 0.275, "targetID": 4, "f2": -0.42889, "f1": -0.31906, "f3": -0.58132, "y": 0.19193376, "x": -0.31447809}], [{"q1": 1.81787724, "distance": 0.3082899732, "q3": 2.289404227, "q2": 0.6926157536, "tx": 0, "ty": 0.55, "targetID": 5, "f2": 0.116867, "f1": -1.299677, "f3": -0.718608, "y": 0.45517462, "x": -0.29334426}], [{"q1": 3.04548599, "distance": 0.995682089, "q3": 2.683045827, "q2": 1.103913084, "tx": 0.4763, "ty": 0.275, "targetID": 6, "f2": -1.110742, "f1": -0.88838, "f3": -1.112249, "y": -0.010947683, "x": -0.4774383}], [{"q1": 1.68272593, "distance": 0.1235673755, "q3": 2.224373267, "q2": 1.929523633, "tx": -0.175, "ty": 0.3031, "targetID": 7, "f2": 0.252019, "f1": -0.062769, "f3": -0.653577, "y": 0.34336416, "x": -0.058176656}], [{"q1": 2.64864, "distance": 0.4240567444, "q3": 2.253967067, "q2": 1.324704214, "tx": 0, "ty": 0.15, "targetID": 8, "f2": -0.713896, "f1": -0.667588, "f3": -0.683171, "y": 0.077665517, "x": -0.41784189}], [{"q1": 1.861482549, "distance": 0.3362581967, "q3": 1.363388377, "q2": 2.249400594, "tx": 0.175, "ty": 0.3031, "targetID": 9, "f2": 0.073262, "f1": 0.257108, "f3": 0.207408, "y": 0.17715098, "x": -0.13677944}]], "block": 13}], [{"trials": [[{"q1": 1.45037373, "distance": 0.3773073257, "q3": 2.728159027, "q2": 0.4015472536, "tx": -0.375, "ty": 0.6495, "targetID": 1, "f2": 0.484371, "f1": -1.590745, "f3": -1.157363, "y": 0.54631201, "x": -0.012077065}], [{"q1": 0.9594056302, "distance": 0.4408238136, "q3": 2.034998057, "q2": 0.8774042536, "tx": 0, "ty": 0.95, "targetID": 2, "f2": 0.975339, "f1": -1.114888, "f3": -0.464202, "y": 0.5169373, "x": 0.082354918}], [{"q1": 1.28732508, "distance": 0.3450241482, "q3": 2.563162617, "q2": 0.4402202536, "tx": 0.375, "ty": 0.6495, "targetID": 3, "f2": 0.647419, "f1": -1.552072, "f3": -0.992366, "y": 0.55799628, "x": 0.042330897}], [{"q1": 2.010394041, "distance": 0.1743524506, "q3": 2.091609557, "q2": 1.373901554, "tx": -0.4763, "ty": 0.275, "targetID": 4, "f2": -0.07565, "f1": -0.618391, "f3": -0.520813, "y": 0.29178241, "x": -0.30275713}], [{"q1": 1.45257285, "distance": 0.1608206947, "q3": 1.996042307, "q2": 0.7254768536, "tx": 0, "ty": 0.55, "targetID": 5, "f2": 0.482172, "f1": -1.266816, "f3": -0.425246, "y": 0.55486672, "x": -0.16074704}], [{"q1": 1.78551884, "distance": 0.7163979064, "q3": 2.426943157, "q2": 1.011550264, "tx": 0.4763, "ty": 0.275, "targetID": 6, "f2": 0.149226, "f1": -0.980742, "f3": -0.856147, "y": 0.42685862, "x": -0.22381779}], [{"q1": 2.64757186, "distance": 0.3635246719, "q3": 2.263706007, "q2": 1.114908654, "tx": -0.175, "ty": 0.3031, "targetID": 7, "f2": -0.712827, "f1": -0.877384, "f3": -0.69291, "y": 0.074874668, "x": -0.45795474}], [{"q1": 2.30564092, "distance": 0.4769077413, "q3": 1.918759127, "q2": 1.029834324, "tx": 0, "ty": 0.15, "targetID": 8, "f2": -0.370896, "f1": -0.962458, "f3": -0.347963, "y": 0.17323129, "x": -0.47634158}], [{"q1": 1.70214097, "distance": 0.3420802485, "q3": 2.207597157, "q2": 1.491020134, "tx": 0.175, "ty": 0.3031, "targetID": 9, "f2": 0.232604, "f1": -0.501273, "f3": -0.636801, "y": 0.36363426, "x": -0.1616816}]], "block": 14}], [{"trials": [[{"q1": 1.948379002, "distance": 0.3240736736, "q3": 2.479533417, "q2": 1.418512174, "tx": -0.375, "ty": 0.6495, "targetID": 1, "f2": -0.013635, "f1": -0.57378, "f3": -0.908737, "y": 0.36775235, "x": -0.21486878}], [{"q1": 2.022143598, "distance": 0.6483472375, "q3": 2.523515717, "q2": 1.032221944, "tx": 0, "ty": 0.95, "targetID": 2, "f2": -0.087399, "f1": -0.960071, "f3": -0.952719, "y": 0.37183176, "x": -0.29338648}], [{"q1": 2.18538075, "distance": 0.8161330583, "q3": 2.437184747, "q2": 1.017519284, "tx": 0.375, "ty": 0.6495, "targetID": 3, "f2": -0.250636, "f1": -0.974773, "f3": -0.866388, "y": 0.30609915, "x": -0.36537087}], [{"q1": 2.06958165, "distance": 0.3041998273, "q3": 2.123779467, "q2": 2.006492653, "tx": -0.4763, "ty": 0.275, "targetID": 4, "f2": -0.134837, "f1": 0.0142, "f3": -0.552983, "y": 0.27452731, "x": -0.17210054}], [{"q1": 1.46570471, "distance": 0.1806202306, "q3": 2.015583017, "q2": 0.9250307536, "tx": 0, "ty": 0.55, "targetID": 5, "f2": 0.46904, "f1": -1.067262, "f3": -0.444787, "y": 0.50318624, "x": -0.1744481}], [{"q1": 2.0391082, "distance": 0.7348334411, "q3": 1.828406927, "q2": 1.767480284, "tx": 0.4763, "ty": 0.275, "targetID": 6, "f2": -0.104364, "f1": -0.224812, "f3": -0.257611, "y": 0.21716302, "x": -0.2562538}], [{"q1": 2.72586035, "distance": 0.3846846541, "q3": 2.708367027, "q2": 0.6262653536, "tx": -0.175, "ty": 0.3031, "targetID": 7, "f2": -0.791116, "f1": -1.366027, "f3": -1.137571, "y": 0.11349755, "x": -0.5097136}], [{"q1": 2.35345596, "distance": 0.3219421082, "q3": 2.151362647, "q2": 1.665190024, "tx": 0, "ty": 0.15, "targetID": 8, "f2": -0.418711, "f1": -0.327103, "f3": -0.580566, "y": 0.18196106, "x": -0.3203517}], [{"q1": 2.19807279, "distance": 0.5174067715, "q3": 2.466464397, "q2": 1.144565294, "tx": 0.175, "ty": 0.3031, "targetID": 9, "f2": -0.263328, "f1": -0.847727, "f3": -0.895668, "y": 0.30613331, "x": -0.34239788}]], "block": 15}], [{"trials": [[{"q1": 2.39668427, "distance": 0.2390448685, "q3": 3.288543827, "q2": 0.5441441536, "tx": -0.375, "ty": 0.6495, "targetID": 1, "f2": -0.46194, "f1": -1.448149, "f3": -1.717747, "y": 0.41128176, "x": -0.39486251}], [{"q1": 1.58213213, "distance": 0.2918061034, "q3": 2.218152907, "q2": -0.2306417464, "tx": 0, "ty": 0.95, "targetID": 2, "f2": 0.352612, "f1": -2.222934, "f3": -0.647357, "y": 0.68957866, "x": -0.13164926}], [{"q1": 3.73272199, "distance": 1.553212282, "q3": 4.512923027, "q2": 1.275758204, "tx": 0.375, "ty": 0.6495, "targetID": 3, "f2": -1.797978, "f1": -0.716534, "f3": -2.942127, "y": -0.54638631, "x": -0.61612276}], [{"q1": 2.80540548, "distance": 0.186517426, "q3": 2.681035127, "q2": 0.7791352536, "tx": -0.4763, "ty": 0.275, "targetID": 4, "f2": -0.870661, "f1": -1.213157, "f3": -1.110239, "y": 0.08988016, "x": -0.49909024}], [{"q1": 2.009702891, "distance": 0.4118090353, "q3": 2.283435207, "q2": 0.04460575359, "tx": 0, "ty": 0.55, "targetID": 5, "f2": -0.074958, "f1": -1.947687, "f3": -0.712639, "y": 0.51078337, "x": -0.40993748}], [{"q1": 2.39825507, "distance": 0.9414251469, "q3": 2.760517427, "q2": 0.2174750536, "tx": 0.4763, "ty": 0.275, "targetID": 6, "f2": -0.463511, "f1": -1.774818, "f3": -1.189721, "y": 0.31096881, "x": -0.46443777}], [{"q1": 2.21396925, "distance": 0.09835076235, "q3": 2.396218377, "q2": 1.717277634, "tx": -0.175, "ty": 0.3031, "targetID": 7, "f2": -0.279225, "f1": -0.275015, "f3": -0.825422, "y": 0.28741108, "x": -0.27209135}], [{"q1": 2.71147186, "distance": 0.4306416291, "q3": 2.743301527, "q2": 1.462243144, "tx": 0, "ty": 0.15, "targetID": 8, "f2": -0.776727, "f1": -0.53005, "f3": -1.172505, "y": 0.1626198, "x": -0.43045668}], [{"q1": 2.65385505, "distance": 0.674251813, "q3": 2.912382027, "q2": 0.6735148536, "tx": 0.175, "ty": 0.3031, "targetID": 9, "f2": -0.719111, "f1": -1.318778, "f3": -1.341586, "y": 0.18629704, "x": -0.48905766}]], "block": 16}], [{"trials": [[{"q1": 2.41339755, "distance": 0.2719093859, "q3": 4.427704127, "q2": 1.188107764, "tx": -0.375, "ty": 0.6495, "targetID": 1, "f2": -0.478653, "f1": -0.804185, "f3": -2.856908, "y": 0.53008215, "x": -0.61928281}], [{"q1": 1.32006047, "distance": 0.2182200058, "q3": 4.339833827, "q2": 1.335636954, "tx": 0, "ty": 0.95, "targetID": 2, "f2": 0.614684, "f1": -0.656656, "f3": -2.769038, "y": 0.78059993, "x": 0.13756303}], [{"q1": 1.897548033, "distance": 0.5546632985, "q3": 3.108291727, "q2": 0.5008529536, "tx": 0.375, "ty": 0.6495, "targetID": 3, "f2": 0.037196, "f1": -1.49144, "f3": -1.537495, "y": 0.51881399, "x": -0.16404781}], [{"q1": 2.23665154, "distance": 0.1965678996, "q3": 2.507493597, "q2": 1.653691794, "tx": -0.4763, "ty": 0.275, "targetID": 4, "f2": -0.301907, "f1": -0.338601, "f3": -0.936697, "y": 0.29991795, "x": -0.28131786}], [{"q1": 1.63597903, "distance": 0.1560359223, "q3": 2.528605097, "q2": 1.476003314, "tx": 0, "ty": 0.55, "targetID": 5, "f2": 0.298765, "f1": -0.516289, "f3": -0.957809, "y": 0.41962217, "x": -0.08572532}], [{"q1": 2.08736306, "distance": 0.6782520558, "q3": 2.230970607, "q2": 1.885604164, "tx": 0.4763, "ty": 0.275, "targetID": 6, "f2": -0.152619, "f1": -0.106688, "f3": -0.660174, "y": 0.28767189, "x": -0.20183367}], [{"q1": 1.70873831, "distance": 0.09951879402, "q3": 2.315667947, "q2": 1.751269664, "tx": -0.175, "ty": 0.3031, "targetID": 7, "f2": 0.226006, "f1": -0.241023, "f3": -0.744872, "y": 0.36232906, "x": -0.095025574}], [{"q1": 1.875933876, "distance": 0.2488150556, "q3": 2.117119287, "q2": 1.652874984, "tx": 0, "ty": 0.15, "targetID": 8, "f2": 0.058811, "f1": -0.339418, "f3": -0.546323, "y": 0.3085251, "x": -0.1917778}], [{"q1": 2.3263126, "distance": 0.4648303903, "q3": 2.114543187, "q2": 1.841182044, "tx": 0.175, "ty": 0.3031, "targetID": 9, "f2": -0.391568, "f1": -0.151111, "f3": -0.543747, "y": 0.20071175, "x": -0.27841365}]], "block": 17}], [{"trials": [[{"q1": 1.57735691, "distance": 0.2379102383, "q3": 2.070435227, "q2": 0.9311254536, "tx": -0.375, "ty": 0.6495, "targetID": 1, "f2": 0.357388, "f1": -1.061167, "f3": -0.499639, "y": 0.48059257, "x": -0.2074543}], [{"q1": 1.03342156, "distance": 0.4549650339, "q3": 2.095002477, "q2": 0.9703325536, "tx": 0, "ty": 0.95, "targetID": 2, "f2": 0.901323, "f1": -1.02196, "f3": -0.524206, "y": 0.50021459, "x": 0.068456315}], [{"q1": 1.04950651, "distance": 0.1785549303, "q3": 3.235695927, "q2": 1.153047594, "tx": 0.375, "ty": 0.6495, "targetID": 3, "f2": 0.885238, "f1": -0.839245, "f3": -1.6649, "y": 0.48026244, "x": 0.31807451}], [{"q1": 1.897233874, "distance": 0.3108619169, "q3": 2.139864417, "q2": 1.816426294, "tx": -0.4763, "ty": 0.275, "targetID": 4, "f2": 0.037511, "f1": -0.175866, "f3": -0.569068, "y": 0.30015219, "x": -0.1664573}], [{"q1": 1.34305693, "distance": 0.1197042788, "q3": 2.106060887, "q2": 1.120186534, "tx": 0, "ty": 0.55, "targetID": 5, "f2": 0.591688, "f1": -0.872106, "f3": -0.535265, "y": 0.46193464, "x": -0.081077782}], [{"q1": 1.960568382, "distance": 0.689406696, "q3": 2.104741417, "q2": 1.715769664, "tx": 0.4763, "ty": 0.275, "targetID": 6, "f2": -0.025824, "f1": -0.276523, "f3": -0.533945, "y": 0.28866818, "x": -0.21297119}], [{"q1": 2.15157721, "distance": 0.1078739174, "q3": 2.182715747, "q2": 1.598085604, "tx": -0.175, "ty": 0.3031, "targetID": 7, "f2": -0.216833, "f1": -0.394207, "f3": -0.611919, "y": 0.25508357, "x": -0.27159816}], [{"q1": 2.10112324, "distance": 0.1880325117, "q3": 1.974679477, "q2": 2.168536004, "tx": 0, "ty": 0.15, "targetID": 8, "f2": -0.166379, "f1": 0.176243, "f3": -0.403883, "y": 0.25175728, "x": -0.1581192}], [{"q1": 2.22282854, "distance": 0.5206035235, "q3": 1.981088327, "q2": 1.455394474, "tx": 0.175, "ty": 0.3031, "targetID": 9, "f2": -0.288084, "f1": -0.536898, "f3": -0.410292, "y": 0.19817335, "x": -0.33492002}]], "block": 18}], [{"trials": [[{"q1": 2.87791344, "distance": 0.549344457, "q3": 3.076875827, "q2": 0.5053140536, "tx": -0.375, "ty": 0.6495, "targetID": 1, "f2": -0.943169, "f1": -1.486979, "f3": -1.50608, "y": 0.12275605, "x": -0.53094917}], [{"q1": 1.31051003, "distance": 0.3635025871, "q3": 2.725017427, "q2": -0.5486526464, "tx": 0, "ty": 0.95, "targetID": 2, "f2": 0.624234, "f1": -2.540945, "f3": -1.154221, "y": 0.60596408, "x": 0.1173602}], [{"q1": 1.69064274, "distance": 0.3195513893, "q3": 3.774843527, "q2": 0.2617589536, "tx": 0.375, "ty": 0.6495, "targetID": 3, "f2": 0.244102, "f1": -1.730534, "f3": -2.204047, "y": 0.62364271, "x": 0.056496482}], [{"q1": 2.77807362, "distance": 0.2116078901, "q3": 2.498634297, "q2": -0.5067060464, "tx": -0.4763, "ty": 0.275, "targetID": 4, "f2": -0.843329, "f1": -2.498999, "f3": -0.927838, "y": 0.15094501, "x": -0.64773004}], [{"q1": 2.46278338, "distance": 0.4728510541, "q3": 2.750778527, "q2": 1.265265284, "tx": 0, "ty": 0.55, "targetID": 5, "f2": -0.528039, "f1": -0.727027, "f3": -1.179982, "y": 0.27650132, "x": -0.38572865}], [{"q1": 2.13046571, "distance": 0.9893051313, "q3": 1.950740547, "q2": 0.5247290536, "tx": 0.4763, "ty": 0.275, "targetID": 6, "f2": -0.195721, "f1": -1.467564, "f3": -0.379944, "y": 0.36571256, "x": -0.50883749}], [{"q1": 2.29194357, "distance": 0.3031285323, "q3": 2.066665307, "q2": 1.164294494, "tx": -0.175, "ty": 0.3031, "targetID": 7, "f2": -0.357199, "f1": -0.827998, "f3": -0.495869, "y": 0.16703671, "x": -0.44587578}], [{"q1": 2.63978071, "distance": 0.4694695195, "q3": 2.518614827, "q2": 1.010796274, "tx": 0, "ty": 0.15, "targetID": 8, "f2": -0.705036, "f1": -0.981496, "f3": -0.947819, "y": 0.12652402, "x": -0.46888219}], [{"q1": 2.56783824, "distance": 0.6619379929, "q3": 2.844209527, "q2": 1.216256434, "tx": 0.175, "ty": 0.3031, "targetID": 9, "f2": -0.633094, "f1": -0.776036, "f3": -1.273413, "y": 0.14684514, "x": -0.46823116}]], "block": 19}], [{"trials": [[{"q1": 1.876562194, "distance": 0.2240287661, "q3": 2.033175937, "q2": 0.7621706536, "tx": -0.375, "ty": 0.6495, "targetID": 1, "f2": 0.058182, "f1": -1.230122, "f3": -0.46238, "y": 0.42549675, "x": -0.37161887}], [{"q1": 2.65460903, "distance": 0.8242281071, "q3": 3.283435527, "q2": 1.011550264, "tx": 0, "ty": 0.95, "targetID": 2, "f2": -0.719865, "f1": -0.980742, "f3": -1.712639, "y": 0.29506834, "x": -0.50041632}], [{"q1": 1.54939674, "distance": 0.609034077, "q3": 1.914926387, "q2": 1.382698014, "tx": 0.375, "ty": 0.6495, "targetID": 3, "f2": 0.385348, "f1": -0.609595, "f3": -0.34413, "y": 0.38679872, "x": -0.17446387}], [{"q1": 3.82801899, "distance": 0.7136675924, "q3": 2.814741327, "q2": 0.5221529536, "tx": -0.4763, "ty": 0.275, "targetID": 4, "f2": -1.893274, "f1": -1.47014, "f3": -1.243945, "y": -0.42171363, "x": -0.3216664}], [{"q1": 1.63798965, "distance": 0.2325632276, "q3": 2.243851137, "q2": 1.118741404, "tx": 0, "ty": 0.55, "targetID": 5, "f2": 0.296755, "f1": -0.873551, "f3": -0.673055, "y": 0.4186917, "x": -0.19194735}], [{"q1": 2.01611174, "distance": 0.9139912552, "q3": 1.571990132, "q2": 1.230707764, "tx": 0.4763, "ty": 0.275, "targetID": 6, "f2": -0.081367, "f1": -0.761585, "f3": -0.001194, "y": 0.25952557, "x": -0.43756025}], [{"q1": 1.897610865, "distance": 0.1924886873, "q3": 2.535830757, "q2": 0.5318290536, "tx": -0.175, "ty": 0.3031, "targetID": 7, "f2": 0.037134, "f1": -1.460464, "f3": -0.965034, "y": 0.45608955, "x": -0.29181649}], [{"q1": 4.02576339, "distance": 0.8097754742, "q3": 3.769867227, "q2": 1.597959944, "tx": 0, "ty": 0.15, "targetID": 8, "f2": -2.091019, "f1": -0.394333, "f3": -2.199071, "y": -0.55307481, "x": -0.40177373}], [{"q1": 3.33294169, "distance": 0.7874088252, "q3": 2.285068837, "q2": 1.098069724, "tx": 0.175, "ty": 0.3031, "targetID": 9, "f2": -1.398197, "f1": -0.894223, "f3": -0.714273, "y": -0.23421941, "x": -0.4005871}]], "block": 20}], [{"trials": [[{"q1": 2.76663822, "distance": 0.459206674, "q3": 2.434859967, "q2": 2.189019184, "tx": -0.375, "ty": 0.6495, "targetID": 1, "f2": -0.831894, "f1": 0.196727, "f3": -0.864064, "y": 0.19108366, "x": -0.34806993}], [{"q1": 3.75632159, "distance": 1.634342519, "q3": 4.926896927, "q2": 1.999141326, "tx": 0, "ty": 0.95, "targetID": 2, "f2": -1.821577, "f1": 0.006849, "f3": -3.356101, "y": -0.65388229, "x": -0.31406539}], [{"q1": 3.56413149, "distance": 1.360656463, "q3": 3.684290227, "q2": 1.715644004, "tx": 0.375, "ty": 0.6495, "targetID": 3, "f2": -1.629387, "f1": -0.276649, "f3": -2.113494, "y": -0.31681329, "x": -0.58292726}], [{"q1": 2.44745241, "distance": 0.159150051, "q3": 2.217901577, "q2": 1.246038734, "tx": -0.4763, "ty": 0.275, "targetID": 4, "f2": -0.512708, "f1": -0.746254, "f3": -0.647105, "y": 0.12728431, "x": -0.41706476}], [{"q1": 3.04033379, "distance": 0.7606929652, "q3": 3.234715727, "q2": 2.118333354, "tx": 0, "ty": 0.55, "targetID": 5, "f2": -1.105589, "f1": 0.126041, "f3": -1.663919, "y": 0.042433785, "x": -0.56659538}], [{"q1": 1.58238346, "distance": 0.6423919085, "q3": 1.383368907, "q2": 2.017488227, "tx": 0.4763, "ty": 0.275, "targetID": 6, "f2": 0.352361, "f1": 0.025196, "f3": 0.187427, "y": 0.23599706, "x": -0.16490678}], [{"q1": 1.54229674, "distance": 0.04900681239, "q3": 1.400207847, "q2": 1.879760804, "tx": -0.175, "ty": 0.3031, "targetID": 7, "f2": 0.392448, "f1": -0.112532, "f3": 0.170588, "y": 0.30382563, "x": -0.22400144}], [{"q1": 2.87087627, "distance": 0.5312623902, "q3": 2.857844027, "q2": 0.5130423536, "tx": 0, "ty": 0.15, "targetID": 8, "f2": -0.936132, "f1": -1.47925, "f3": -1.287048, "y": 0.073756793, "x": -0.52576297}], [{"q1": 1.25056844, "distance": 0.1987118134, "q3": 1.333983077, "q2": 2.267998824, "tx": 0.175, "ty": 0.3031, "targetID": 9, "f2": 0.684176, "f1": 0.275706, "f3": 0.236813, "y": 0.21726695, "x": -0.0042179464}]], "block": 21}], [{"trials": [[{"q1": 3.06867099, "distance": 0.7587231148, "q3": 4.261614427, "q2": 1.115536974, "tx": -0.375, "ty": 0.6495, "targetID": 1, "f2": -1.133927, "f1": -0.876756, "f3": -2.690818, "y": 0.0035020469, "x": -0.7729289}], [{"q1": 1.58489673, "distance": 0.4829483098, "q3": 2.670982027, "q2": 1.972437788, "tx": 0, "ty": 0.95, "targetID": 2, "f2": 0.349848, "f1": -0.019855, "f3": -1.100186, "y": 0.46724223, "x": -0.013564859}], [{"q1": 3.15764089, "distance": 1.143002029, "q3": 3.643845327, "q2": 3.189490754, "tx": 0.375, "ty": 0.6495, "targetID": 3, "f2": -1.222896, "f1": 1.197198, "f3": -2.073049, "y": -0.057455711, "x": -0.52314657}], [{"q1": 3.76023599, "distance": 0.5554445755, "q3": 3.630996227, "q2": 0.4537290536, "tx": -0.4763, "ty": 0.275, "targetID": 4, "f2": -1.825492, "f1": -1.538564, "f3": -2.0602, "y": -0.27589383, "x": -0.54725537}], [{"q1": 3.27815239, "distance": 0.8196177776, "q3": 3.166712827, "q2": 1.679704184, "tx": 0, "ty": 0.55, "targetID": 5, "f2": -1.343408, "f1": -0.312588, "f3": -1.595916, "y": -0.067718033, "x": -0.53870004}], [{"q1": 0.5922162902, "distance": 0.4438387459, "q3": 0.3272283268, "q2": 3.065335054, "tx": 0.4763, "ty": 0.275, "targetID": 6, "f2": 1.342528, "f1": 1.073042, "f3": 1.243568, "y": 0.044881298, "x": 0.096776331}], [{"q1": 2.9174975, "distance": 0.4080314639, "q3": 3.003488227, "q2": 1.035300704, "tx": -0.175, "ty": 0.3031, "targetID": 7, "f2": -0.982753, "f1": -0.956992, "f3": -1.432692, "y": 0.12473583, "x": -0.54198215}], [{"q1": 3.91180529, "distance": 0.946040898, "q3": 4.543182827, "q2": 1.391180314, "tx": 0, "ty": 0.15, "targetID": 8, "f2": -1.977061, "f1": -0.601112, "f3": -2.972386, "y": -0.66824079, "x": -0.47484249}], [{"q1": 3.07124709, "distance": 0.7971357352, "q3": 2.353806877, "q2": 0.8580520536, "tx": 0.175, "ty": 0.3031, "targetID": 9, "f2": -1.136503, "f1": -1.134241, "f3": -0.783011, "y": -0.11749717, "x": -0.50214356}]], "block": 22}], [{"trials": [[{"q1": 1.48116134, "distance": 0.4518303414, "q3": 3.351243727, "q2": 1.89383514, "tx": -0.375, "ty": 0.6495, "targetID": 1, "f2": 0.453583, "f1": -0.098458, "f3": -1.780447, "y": 0.59085886, "x": 0.073008788}], [{"q1": 3.14048779, "distance": 1.275951619, "q3": 4.052528827, "q2": 1.986700619, "tx": 0, "ty": 0.95, "targetID": 2, "f2": -1.205743, "f1": -0.005592, "f3": -2.481733, "y": -0.12489343, "x": -0.68750029}], [{"q1": 2.17457367, "distance": 0.7238024662, "q3": 3.005938727, "q2": 1.503774994, "tx": 0.375, "ty": 0.6495, "targetID": 3, "f2": -0.239829, "f1": -0.488518, "f3": -1.435142, "y": 0.41939279, "x": -0.31125118}], [{"q1": 2.5032471, "distance": 0.1670654166, "q3": 2.124910437, "q2": 1.233660864, "tx": -0.4763, "ty": 0.275, "targetID": 4, "f2": -0.568503, "f1": -0.758632, "f3": -0.554114, "y": 0.11416998, "x": -0.43108321}], [{"q1": 2.15465598, "distance": 0.2054239563, "q3": 2.457605097, "q2": 2.686081974, "tx": 0, "ty": 0.55, "targetID": 5, "f2": -0.219911, "f1": 0.693789, "f3": -0.886809, "y": 0.42164229, "x": -0.16038485}], [{"q1": 2.82073645, "distance": 0.9617376413, "q3": 2.877887327, "q2": 1.700313034, "tx": 0.4763, "ty": 0.275, "targetID": 6, "f2": -0.885992, "f1": -0.29198, "f3": -1.307091, "y": 0.1343403, "x": -0.47509589}], [{"q1": 3.20671249, "distance": 0.3979342259, "q3": 2.745500627, "q2": 1.658718344, "tx": -0.175, "ty": 0.3031, "targetID": 7, "f2": -1.271968, "f1": -0.333574, "f3": -1.174704, "y": 0.0067037888, "x": -0.44052012}], [{"q1": 2.3856887, "distance": 0.3388898841, "q3": 2.046621947, "q2": 1.611971444, "tx": 0, "ty": 0.15, "targetID": 8, "f2": -0.450944, "f1": -0.380321, "f3": -0.475826, "y": 0.14970997, "x": -0.33888976}], [{"q1": 4.95044729, "distance": 1.043515595, "q3": 4.681808727, "q2": 2.407736864, "tx": 0.175, "ty": 0.3031, "targetID": 9, "f2": -3.015703, "f1": 0.415444, "f3": -3.111012, "y": -0.73307133, "x": 0.051412895}]], "block": 23}], [{"trials": [[{"q1": 1.78872326, "distance": 0.397264373, "q3": 2.629701527, "q2": 2.753500554, "tx": -0.375, "ty": 0.6495, "targetID": 1, "f2": 0.146021, "f1": 0.761208, "f3": -1.058905, "y": 0.49829133, "x": -0.0076378896}], [{"q1": 1.53802417, "distance": 0.4776476727, "q3": 2.760580327, "q2": 1.328725454, "tx": 0, "ty": 0.95, "targetID": 2, "f2": 0.39672, "f1": -0.663567, "f3": -1.189784, "y": 0.47370354, "x": -0.035902388}], [{"q1": 5.79339939, "distance": 0.8581449267, "q3": 6.075299827, "q2": 1.078403354, "tx": 0.375, "ty": 0.6495, "targetID": 3, "f2": -3.858655, "f1": -0.913889, "f3": -4.504504, "y": -0.04039799, "x": 0.88534643}], [{"q1": 1.989533866, "distance": 0.3889629789, "q3": 2.130062647, "q2": 2.315185544, "tx": -0.4763, "ty": 0.275, "targetID": 4, "f2": -0.054789, "f1": 0.322893, "f3": -0.559266, "y": 0.32235333, "x": -0.090230238}], [{"q1": 1.959374576, "distance": 0.115849827, "q3": 2.520625447, "q2": 2.727865154, "tx": 0, "ty": 0.55, "targetID": 5, "f2": -0.02463, "f1": 0.735572, "f3": -0.949829, "y": 0.46018653, "x": -0.073175973}], [{"q1": 3.10260019, "distance": 1.066845781, "q3": 3.119727127, "q2": 0.8973219536, "tx": 0.4763, "ty": 0.275, "targetID": 6, "f2": -1.167856, "f1": -1.094971, "f3": -1.548931, "y": -0.017275917, "x": -0.54972861}], [{"q1": 1.77998964, "distance": 0.122429262, "q3": 1.397568907, "q2": 1.822772314, "tx": -0.175, "ty": 0.3031, "targetID": 7, "f2": 0.154755, "f1": -0.16952, "f3": 0.173227, "y": 0.22302267, "x": -0.26760964}], [{"q1": 1.82221264, "distance": 0.1678589971, "q3": 1.737363567, "q2": 2.060528046, "tx": 0, "ty": 0.15, "targetID": 8, "f2": 0.112532, "f1": 0.068235, "f3": -0.166567, "y": 0.24050517, "x": -0.14136993}], [{"q1": 0.5647587902, "distance": 0.4193287742, "q3": 1.224844147, "q2": 3.286628854, "tx": 0.175, "ty": 0.3031, "targetID": 9, "f2": 1.369986, "f1": 1.294336, "f3": 0.345952, "y": -0.073997388, "x": 0.35839624}]], "block": 24}]]}], [{"phase": "train", "blocks": [[{"trials": [[{"q1": 0.8727604902, "distance": 0.3110417594, "q3": 3.416280927, "q2": 2.845297894, "tx": 0.601, "ty": 0.601, "targetID": 1, "f2": 1.061984, "f1": 0.853005, "f3": -1.845485, "y": 0.45486732, "x": 0.32642357}], [{"q1": 1.38270383, "distance": 0.3426762606, "q3": 2.917534227, "q2": 2.416784654, "tx": 0.22, "ty": 0.821, "targetID": 2, "f2": 0.552041, "f1": 0.424492, "f3": -1.346738, "y": 0.48650149, "x": 0.14558383}], [{"q1": 1.40161622, "distance": 0.4032468798, "q3": 2.191763527, "q2": 1.207397144, "tx": -0.22, "ty": 0.821, "targetID": 3, "f2": 0.533128, "f1": -0.784896, "f3": -0.620967, "y": 0.44172675, "x": -0.083033406}], [{"q1": 1.77640822, "distance": 0.3823899328, "q3": 2.526217487, "q2": 0.7379175536, "tx": -0.601, "ty": 0.601, "targetID": 4, "f2": 0.158336, "f1": -1.254375, "f3": -0.955421, "y": 0.46976269, "x": -0.24183593}], [{"q1": 0.4813180902, "distance": 0.2067667227, "q3": 3.526877527, "q2": 1.340663504, "tx": 0.4596, "ty": 0.4596, "targetID": 5, "f2": 1.453426, "f1": -0.651629, "f3": -1.956081, "y": 0.28318292, "x": 0.56744012}], [{"q1": 1.33733923, "distance": 0.1787778019, "q3": 2.735824527, "q2": 0.8303431536, "tx": 0.1682, "ty": 0.6279, "targetID": 6, "f2": 0.597405, "f1": -1.161949, "f3": -1.165028, "y": 0.48750801, "x": 0.057513092}], [{"q1": 1.56460204, "distance": 0.2797100893, "q3": 2.543747567, "q2": 1.759123644, "tx": -0.1682, "ty": 0.6279, "targetID": 7, "f2": 0.370142, "f1": -0.233169, "f3": -0.972951, "y": 0.42503664, "x": 0.024372561}], [{"q1": 2.5454701, "distance": 0.1531484435, "q3": 3.618241327, "q2": 1.661671444, "tx": -0.4596, "ty": 0.4596, "targetID": 8, "f2": -0.610726, "f1": -0.330621, "f3": -2.047445, "y": 0.34003492, "x": -0.55530077}], [{"q1": 0.6678657902, "distance": 0.2675341683, "q3": 1.257014057, "q2": 2.506005884, "tx": 0.3182, "ty": 0.3182, "targetID": 9, "f2": 1.266879, "f1": 0.513713, "f3": 0.313782, "y": 0.1211496, "x": 0.13724235}], [{"q1": 1.40727108, "distance": 0.1589649844, "q3": 1.955264437, "q2": 2.133727154, "tx": 0.1165, "ty": 0.4347, "targetID": 10, "f2": 0.527473, "f1": 0.141434, "f3": -0.384468, "y": 0.29526697, "x": 0.04015672}], [{"q1": 1.57704275, "distance": 0.1770610844, "q3": 2.586159027, "q2": 2.356089084, "tx": -0.1165, "ty": 0.4347, "targetID": 11, "f2": 0.357702, "f1": 0.363796, "f3": -1.015363, "y": 0.4399832, "x": 0.060482246}], [{"q1": 1.89440644, "distance": 0.1388869295, "q3": 2.102856457, "q2": 1.770119224, "tx": -0.3182, "ty": 0.3182, "targetID": 12, "f2": 0.040338, "f1": -0.222173, "f3": -0.53206, "y": 0.30037219, "x": -0.18046203}], [{"q1": 1.4942932, "distance": 0.2258802476, "q3": 2.391066167, "q2": 2.382729784, "tx": 0.1768, "ty": 0.1768, "targetID": 13, "f2": 0.440451, "f1": 0.390437, "f3": -0.82027, "y": 0.38848062, "x": 0.097976137}], [{"q1": 0.7836649902, "distance": 0.05957636837, "q3": 1.680312247, "q2": 1.974134248, "tx": 0.0647, "ty": 0.2415, "targetID": 14, "f2": 1.15108, "f1": -0.018158, "f3": -0.109516, "y": 0.26060308, "x": 0.12113063}], [{"q1": 2.15987102, "distance": 0.2443478958, "q3": 2.564230757, "q2": 2.985538584, "tx": -0.0647, "ty": 0.2415, "targetID": 15, "f2": -0.225127, "f1": 0.993246, "f3": -0.993434, "y": 0.47132975, "x": -0.14767096}], [{"q1": 2.27309402, "distance": 0.3769316997, "q3": 2.445038727, "q2": "_NaN_", "tx": -0.1768, "ty": 0.1768, "targetID": 16, "f2": -0.33835, "f1": "_NaN_", "f3": -0.874242, "y": 0.38781412, "x": -0.48913083}]], "block": 1}], [{"trials": [[{"q1": 0.1656507902, "distance": 0.5425139868, "q3": 1.817914007, "q2": 1.753028954, "tx": 0.601, "ty": 0.601, "targetID": 1, "f2": 1.769094, "f1": -0.239264, "f3": -0.247118, "y": 0.14893227, "x": 0.30107302}], [{"q1": 1.52087107, "distance": 0.4849085414, "q3": 2.350162637, "q2": 2.116574064, "tx": 0.22, "ty": 0.821, "targetID": 2, "f2": 0.413873, "f1": 0.124281, "f3": -0.779366, "y": 0.37894516, "x": 0.020691666}], [{"q1": 2.88118069, "distance": 0.7440395077, "q3": 2.064843187, "q2": 2.315436874, "tx": -0.22, "ty": 0.821, "targetID": 3, "f2": -0.946436, "f1": 0.323144, "f3": -0.494047, "y": 0.083316617, "x": -0.31704646}], [{"q1": 2.15723208, "distance": 0.396960771, "q3": 2.140744067, "q2": 1.041709544, "tx": -0.601, "ty": 0.601, "targetID": 4, "f2": -0.222488, "f1": -0.950583, "f3": -0.569948, "y": 0.2530466, "x": -0.40993382}], [{"q1": 1.73317991, "distance": 0.6432480151, "q3": 2.743301527, "q2": -0.1403461464, "tx": 0.4596, "ty": 0.4596, "targetID": 5, "f2": 0.201565, "f1": -2.132639, "f3": -1.172505, "y": 0.55891785, "x": -0.1759344}], [{"q1": 1.38000206, "distance": 0.2223394977, "q3": 2.474444037, "q2": 0.6094263536, "tx": 0.1682, "ty": 0.6279, "targetID": 6, "f2": 0.554742, "f1": -1.382866, "f3": -0.903648, "y": 0.53196621, "x": -0.032378065}], [{"q1": 1.48926665, "distance": 0.2389629415, "q3": 2.225944057, "q2": 1.379053764, "tx": -0.1682, "ty": 0.6279, "targetID": 7, "f2": 0.445478, "f1": -0.613239, "f3": -0.655148, "y": 0.40581304, "x": -0.079991896}], [{"q1": 1.86116839, "distance": 0.1104079889, "q3": 2.097515747, "q2": 0.6728237536, "tx": -0.4596, "ty": 0.4596, "targetID": 8, "f2": 0.073576, "f1": -1.319469, "f3": -0.526719, "y": 0.44839495, "x": -0.34976207}], [{"q1": 0.5788330902, "distance": 0.1662712306, "q3": 1.6539857, "q2": 1.808572314, "tx": 0.3182, "ty": 0.3182, "targetID": 9, "f2": 1.355911, "f1": -0.18372, "f3": -0.083189, "y": 0.26522089, "x": 0.160595}], [{"q1": 0.8111224902, "distance": 0.09610704707, "q3": 1.718388347, "q2": 1.691767904, "tx": 0.1165, "ty": 0.4347, "targetID": 10, "f2": 1.123622, "f1": -0.300525, "f3": -0.147592, "y": 0.33920295, "x": 0.10568899}], [{"q1": 1.29543038, "distance": 0.04274602868, "q3": 1.934215767, "q2": 1.399976774, "tx": -0.1165, "ty": 0.4347, "targetID": 11, "f2": 0.639314, "f1": -0.592316, "f3": -0.363419, "y": 0.41432623, "x": -0.078921649}], [{"q1": 1.23310119, "distance": 0.3353251667, "q3": 2.201816627, "q2": 1.363031644, "tx": -0.3182, "ty": 0.3182, "targetID": 12, "f2": 0.701643, "f1": -0.629261, "f3": -0.63102, "y": 0.41315648, "x": 0.0033994937}], [{"q1": 1.58213213, "distance": 0.1667524382, "q3": 1.833244977, "q2": 2.346035984, "tx": 0.1768, "ty": 0.1768, "targetID": 13, "f2": 0.352612, "f1": 0.353743, "f3": -0.262449, "y": 0.25780142, "x": 0.031042854}], [{"q1": 1.29574454, "distance": 0.2174325009, "q3": 2.402815727, "q2": 1.109882114, "tx": 0.0647, "ty": 0.2415, "targetID": 14, "f2": 0.639, "f1": -0.882411, "f3": -0.832019, "y": 0.45650236, "x": 0.032282757}], [{"q1": 1.453264, "distance": 0.1292391567, "q3": 1.769344987, "q2": 1.497931634, "tx": -0.0647, "ty": 0.2415, "targetID": 15, "f2": 0.48148, "f1": -0.494361, "f3": -0.198549, "y": 0.35353737, "x": -0.1291235}], [{"q1": 2.65555151, "distance": 0.1213468751, "q3": 2.244165297, "q2": 2.183678474, "tx": -0.1768, "ty": 0.1768, "targetID": 16, "f2": -0.720807, "f1": 0.191386, "f3": -0.673369, "y": 0.19498618, "x": -0.29677636}]], "block": 2}], [{"trials": [[{"q1": 0.2024702902, "distance": 0.6671322562, "q3": 1.918947627, "q2": 2.356277574, "tx": 0.601, "ty": 0.601, "targetID": 1, "f2": 1.732274, "f1": 0.363985, "f3": -0.348151, "y": 0.014743334, "x": 0.28261569}], [{"q1": 0.9394251102, "distance": 0.6660019172, "q3": 1.887845857, "q2": 2.704177554, "tx": 0.22, "ty": 0.821, "targetID": 2, "f2": 0.995319, "f1": 0.711885, "f3": -0.31705, "y": 0.17216758, "x": 0.37024994}], [{"q1": 1.81869406, "distance": 0.4287569934, "q3": 2.580818327, "q2": 1.923868766, "tx": -0.22, "ty": 0.821, "targetID": 3, "f2": 0.11605, "f1": -0.068424, "f3": -1.010022, "y": 0.41865625, "x": -0.071837703}], [{"q1": 2.2314365, "distance": 0.1350073344, "q3": 2.335899797, "q2": -0.7077994464, "tx": -0.601, "ty": 0.601, "targetID": 4, "f2": -0.296692, "f1": -2.700092, "f3": -0.765103, "y": 0.51572087, "x": -0.49633649}], [{"q1": 0.3928507902, "distance": 0.2961710235, "q3": 1.299299887, "q2": 1.754662584, "tx": 0.4596, "ty": 0.4596, "targetID": 5, "f2": 1.541894, "f1": -0.23763, "f3": 0.271496, "y": 0.34131406, "x": 0.18807521}], [{"q1": 0.8636498902, "distance": 0.301455872, "q3": 2.149603357, "q2": 1.655639584, "tx": 0.1682, "ty": 0.6279, "targetID": 6, "f2": 1.071095, "f1": -0.336653, "f3": -0.578807, "y": 0.32646373, "x": 0.16476228}], [{"q1": 1.73085513, "distance": 0.1853343362, "q3": 2.344507767, "q2": 0.8869546536, "tx": -0.1682, "ty": 0.6279, "targetID": 7, "f2": 0.203889, "f1": -1.105338, "f3": -0.773711, "y": 0.44990197, "x": -0.21982865}], [{"q1": 1.939519711, "distance": 0.1805018278, "q3": 2.156954687, "q2": 1.101776804, "tx": -0.4596, "ty": 0.4596, "targetID": 8, "f2": -0.004775, "f1": -0.890516, "f3": -0.586158, "y": 0.34618739, "x": -0.31917746}], [{"q1": 0.9757419202, "distance": 0.1668150955, "q3": 1.958343197, "q2": 2.183427154, "tx": 0.3182, "ty": 0.3182, "targetID": 9, "f2": 0.959003, "f1": 0.191135, "f3": -0.387547, "y": 0.2450995, "x": 0.1682547}], [{"q1": 1.57132505, "distance": 0.2609236422, "q3": 2.736829827, "q2": -0.7523032464, "tx": 0.1165, "ty": 0.4347, "targetID": 10, "f2": 0.363419, "f1": -2.744596, "f3": -1.166033, "y": 0.63118992, "x": -0.05517661}], [{"q1": 1.54788877, "distance": 0.05949527899, "q3": 2.090101597, "q2": 1.465007744, "tx": -0.1165, "ty": 0.4347, "targetID": 11, "f2": 0.386856, "f1": -0.527285, "f3": -0.519305, "y": 0.37790169, "x": -0.13420989}], [{"q1": 1.873294938, "distance": 0.1606766207, "q3": 2.399611297, "q2": 1.148335204, "tx": -0.3182, "ty": 0.3182, "targetID": 12, "f2": 0.06145, "f1": -0.843957, "f3": -0.828815, "y": 0.36283236, "x": -0.16384674}], [{"q1": 1.66544717, "distance": 0.4698990836, "q3": 2.063837877, "q2": 1.152921924, "tx": 0.1768, "ty": 0.1768, "targetID": 13, "f2": 0.269297, "f1": -0.839371, "f3": -0.493042, "y": 0.4071613, "x": -0.2327593}], [{"q1": 1.35637728, "distance": 0.3304899922, "q3": 2.291791837, "q2": 0.6243803536, "tx": 0.0647, "ty": 0.2415, "targetID": 14, "f2": 0.578367, "f1": -1.367912, "f3": -0.720996, "y": 0.54547746, "x": -0.064997104}], [{"q1": 1.81599229, "distance": 0.2130615316, "q3": 2.733751127, "q2": 1.542982074, "tx": -0.0647, "ty": 0.2415, "targetID": 15, "f2": 0.118752, "f1": -0.449311, "f3": -1.162955, "y": 0.44147771, "x": -0.1382128}], [{"q1": 1.844329453, "distance": 0.184579024, "q3": 2.178757337, "q2": 1.324704214, "tx": -0.1768, "ty": 0.1768, "targetID": 16, "f2": 0.090415, "f1": -0.667588, "f3": -0.607961, "y": 0.34981438, "x": -0.24110739}]], "block": 3}], [{"trials": [[{"q1": 0.6727666902, "distance": 0.4104220301, "q3": 2.354875017, "q2": 3.383829654, "tx": 0.601, "ty": 0.601, "targetID": 1, "f2": 1.261978, "f1": 1.391537, "f3": -0.784079, "y": 0.20099829, "x": 0.509104}], [{"q1": 0.8410303902, "distance": 0.4847093177, "q3": 2.484748457, "q2": 1.579550214, "tx": 0.22, "ty": 0.821, "targetID": 2, "f2": 1.093714, "f1": -0.412742, "f3": -0.913952, "y": 0.33738523, "x": 0.25255575}], [{"q1": 1.32050029, "distance": 0.3872917655, "q3": 4.031920027, "q2": 1.302587404, "tx": -0.22, "ty": 0.821, "targetID": 3, "f2": 0.614244, "f1": -0.689705, "f3": -2.461124, "y": 0.72347109, "x": 0.15481065}], [{"q1": 2.62664886, "distance": 0.4332852669, "q3": 2.696114827, "q2": 1.285999794, "tx": -0.601, "ty": 0.601, "targetID": 4, "f2": -0.691904, "f1": -0.706293, "f3": -1.125319, "y": 0.20868257, "x": -0.41708927}], [{"q1": 1.0556012, "distance": 0.2114610745, "q3": 1.767208697, "q2": 3.390364254, "tx": 0.4596, "ty": 0.4596, "targetID": 5, "f2": 0.879143, "f1": 1.398072, "f3": -0.196412, "y": 0.24840948, "x": 0.44890653}], [{"q1": 1.30102242, "distance": 0.3019483448, "q3": 2.173793617, "q2": 1.934738677, "tx": 0.1682, "ty": 0.6279, "targetID": 6, "f2": 0.633722, "f1": -0.057554, "f3": -0.602997, "y": 0.33822879, "x": 0.082974458}], [{"q1": 1.70804716, "distance": 0.1710114877, "q3": 4.626259027, "q2": 1.989151061, "tx": -0.1682, "ty": 0.6279, "targetID": 7, "f2": 0.226697, "f1": -0.003142, "f3": -3.055463, "y": 0.64565929, "x": -0.33828685}], [{"q1": 2.35226215, "distance": 0.1418910696, "q3": 2.958626327, "q2": 1.157006004, "tx": -0.4596, "ty": 0.4596, "targetID": 8, "f2": -0.417518, "f1": -0.835287, "f3": -1.38783, "y": 0.33031848, "x": -0.40112467}], [{"q1": 1.32043746, "distance": 0.1777587625, "q3": 1.549496329, "q2": 2.760474894, "tx": 0.3182, "ty": 0.3182, "targetID": 9, "f2": 0.614307, "f1": 0.768182, "f3": 0.0213, "y": 0.20028299, "x": 0.18518212}], [{"q1": 2.005870148, "distance": 0.236005499, "q3": 2.565801557, "q2": 2.532646594, "tx": 0.1165, "ty": 0.4347, "targetID": 10, "f2": -0.071126, "f1": 0.540354, "f3": -0.995005, "y": 0.45395876, "x": -0.1187184}], [{"q1": 1.66877726, "distance": 0.06786421432, "q3": 2.161981237, "q2": 1.438932524, "tx": -0.1165, "ty": 0.4347, "targetID": 11, "f2": 0.265967, "f1": -0.55336, "f3": -0.591185, "y": 0.37559382, "x": -0.14984683}], [{"q1": 2.008069263, "distance": 0.2167104427, "q3": 1.943891867, "q2": 2.387630674, "tx": -0.3182, "ty": 0.3182, "targetID": 12, "f2": -0.073325, "f1": 0.395338, "f3": -0.373096, "y": 0.28707697, "x": -0.10373608}], [{"q1": 0.8902277902, "distance": 0.09043728097, "q3": 1.921021077, "q2": 1.966971417, "tx": 0.1768, "ty": 0.1768, "targetID": 13, "f2": 1.044517, "f1": -0.025321, "f3": -0.350225, "y": 0.26377712, "x": 0.15202335}], [{"q1": 1.63698434, "distance": 0.05526988332, "q3": 1.314065377, "q2": "_NaN_", "tx": 0.0647, "ty": 0.2415, "targetID": 14, "f2": 0.29776, "f1": "_NaN_", "f3": 0.256731, "y": 0.1923151, "x": 0.03948878}], [{"q1": 2.12242324, "distance": 0.200307934, "q3": 2.677202427, "q2": 1.905961688, "tx": -0.0647, "ty": 0.2415, "targetID": 15, "f2": -0.187679, "f1": -0.086331, "f3": -1.106406, "y": 0.37416195, "x": -0.21478023}], [{"q1": 1.894594936, "distance": 0.2984029943, "q3": 2.931985627, "q2": 1.603049324, "tx": -0.1768, "ty": 0.1768, "targetID": 16, "f2": 0.04015, "f1": -0.389243, "f3": -1.361189, "y": 0.47472663, "x": -0.15994562}]], "block": 4}], [{"trials": [[{"q1": 0.08007389019, "distance": 0.5228476826, "q3": 3.646905227, "q2": 1.313708644, "tx": 0.601, "ty": 0.601, "targetID": 1, "f2": 1.854671, "f1": -0.678584, "f3": -2.076109, "y": 0.080460913, "x": 0.6500791}], [{"q1": 1.29115782, "distance": 0.308386712, "q3": 3.126701527, "q2": 1.297183864, "tx": 0.22, "ty": 0.821, "targetID": 2, "f2": 0.643587, "f1": -0.695109, "f3": -1.555905, "y": 0.51742868, "x": 0.1657154}], [{"q1": 2.14045598, "distance": 0.4151985073, "q3": 2.821275827, "q2": 0.4200700536, "tx": -0.22, "ty": 0.821, "targetID": 3, "f2": -0.205711, "f1": -1.572223, "f3": -1.250479, "y": 0.42316156, "x": -0.33880394}], [{"q1": 2.18205066, "distance": 0.3444576811, "q3": 2.883793527, "q2": 0.8663458536, "tx": -0.601, "ty": 0.601, "targetID": 4, "f2": -0.247306, "f1": -1.125947, "f3": -1.312997, "y": 0.39373602, "x": -0.32587687}], [{"q1": 0.8082321902, "distance": 0.2268753628, "q3": 2.550659077, "q2": 2.229420064, "tx": 0.4596, "ty": 0.4596, "targetID": 5, "f2": 1.126512, "f1": 0.237127, "f3": -0.979863, "y": 0.31828897, "x": 0.2821074}], [{"q1": 1.30095959, "distance": 0.1287809065, "q3": 3.690988127, "q2": 0.5824715536, "tx": 0.1682, "ty": 0.6279, "targetID": 6, "f2": 0.633785, "f1": -1.409821, "f3": -2.120192, "y": 0.5795274, "x": 0.2875508}], [{"q1": 2.14950376, "distance": 0.1469423943, "q3": 3.566826027, "q2": 0.8420927536, "tx": -0.1682, "ty": 0.6279, "targetID": 7, "f2": -0.214759, "f1": -1.1502, "f3": -1.99603, "y": 0.55562338, "x": -0.2961381}], [{"q1": 2.29722145, "distance": 0.1117653685, "q3": 3.042946627, "q2": 0.5434529536, "tx": -0.4596, "ty": 0.4596, "targetID": 8, "f2": -0.362477, "f1": -1.44884, "f3": -1.47215, "y": 0.38662926, "x": -0.37494323}], [{"q1": 1.15789146, "distance": 0.1904635654, "q3": 2.689140527, "q2": 1.374152884, "tx": 0.3182, "ty": 0.3182, "targetID": 9, "f2": 0.776853, "f1": -0.61814, "f3": -1.118344, "y": 0.42964905, "x": 0.16374781}], [{"q1": 1.965343602, "distance": 0.2025541156, "q3": 2.498571467, "q2": 2.318515634, "tx": 0.1165, "ty": 0.4347, "targetID": 10, "f2": -0.030599, "f1": 0.326223, "f3": -0.927775, "y": 0.4128083, "x": -0.084867632}], [{"q1": 1.99104183, "distance": 0.121069656, "q3": 3.047721827, "q2": 0.8450458536, "tx": -0.1165, "ty": 0.4347, "targetID": 11, "f2": -0.056297, "f1": -1.147247, "f3": -1.476925, "y": 0.48518074, "x": -0.22654343}], [{"q1": 2.1704896, "distance": 0.2859967315, "q3": 3.983080827, "q2": 1.283926344, "tx": -0.3182, "ty": 0.3182, "targetID": 12, "f2": -0.235745, "f1": -0.708366, "f3": -2.412285, "y": 0.57723421, "x": -0.43942462}], [{"q1": 1.54078877, "distance": 0.4251799952, "q3": 3.269342427, "q2": 1.609144014, "tx": 0.1768, "ty": 0.1768, "targetID": 13, "f2": 0.393956, "f1": -0.383149, "f3": -1.698546, "y": 0.57715649, "x": 0.033647252}], [{"q1": 1.73186044, "distance": 0.2990657436, "q3": 2.834721927, "q2": 0.9683847536, "tx": 0.0647, "ty": 0.2415, "targetID": 14, "f2": 0.202884, "f1": -1.023908, "f3": -1.263926, "y": 0.49331841, "x": -0.096631359}], [{"q1": 1.5864047, "distance": 0.252697287, "q3": 2.859980327, "q2": 1.209030774, "tx": -0.0647, "ty": 0.2415, "targetID": 15, "f2": 0.34834, "f1": -0.783262, "f3": -1.289184, "y": 0.49029171, "x": -0.020443883}], [{"q1": 2.27208871, "distance": 0.233187652, "q3": 2.839622727, "q2": 1.614736044, "tx": -0.1768, "ty": 0.1768, "targetID": 16, "f2": -0.337344, "f1": -0.377557, "f3": -1.268826, "y": 0.37399288, "x": -0.30126465}]], "block": 5}], [{"trials": [[{"q1": 0.3543976902, "distance": 0.4533533609, "q3": 1.814835247, "q2": 1.466892694, "tx": 0.601, "ty": 0.601, "targetID": 1, "f2": 1.580347, "f1": -0.5254, "f3": -0.244039, "y": 0.25753234, "x": 0.3050959}], [{"q1": 1.74712858, "distance": 0.481286146, "q3": 2.556125447, "q2": 1.968290886, "tx": 0.22, "ty": 0.821, "targetID": 2, "f2": 0.187616, "f1": -0.024002, "f3": -0.985329, "y": 0.41804433, "x": -0.043178803}], [{"q1": 1.52024276, "distance": 0.401103912, "q3": 2.835413027, "q2": 1.074382114, "tx": -0.22, "ty": 0.821, "targetID": 3, "f2": 0.414502, "f1": -0.917911, "f3": -1.264617, "y": 0.49359339, "x": 0.01170943}], [{"q1": 2.55634001, "distance": 0.4825983177, "q3": 2.425246697, "q2": 1.874985584, "tx": -0.601, "ty": 0.601, "targetID": 4, "f2": -0.621596, "f1": -0.117307, "f3": -0.85445, "y": 0.20355272, "x": -0.32725414}], [{"q1": 0.6934383902, "distance": 0.2220504012, "q3": 2.614307727, "q2": 1.728210374, "tx": 0.4596, "ty": 0.4596, "targetID": 5, "f2": 1.241306, "f1": -0.264082, "f3": -1.043511, "y": 0.27826669, "x": 0.33144146}], [{"q1": 2.20774889, "distance": 0.5476361394, "q3": 2.879521027, "q2": 5.013499454, "tx": 0.1682, "ty": 0.6279, "targetID": 6, "f2": -0.273004, "f1": 3.021207, "f3": -1.308725, "y": 0.49444297, "x": -0.36292575}], [{"q1": 1.7732038, "distance": 0.2174934502, "q3": 2.572021927, "q2": 1.474181194, "tx": -0.1682, "ty": 0.6279, "targetID": 7, "f2": 0.161541, "f1": -0.518111, "f3": -1.001226, "y": 0.41560014, "x": -0.12095415}], [{"q1": 2.35289047, "distance": 0.09997255278, "q3": 3.148296827, "q2": 2.421936864, "tx": -0.4596, "ty": 0.4596, "targetID": 8, "f2": -0.418146, "f1": 0.429644, "f3": -1.5775, "y": 0.38890873, "x": -0.38890873}], [{"q1": 1.11573129, "distance": 0.08052048975, "q3": 2.633722827, "q2": 2.250657234, "tx": 0.3182, "ty": 0.3182, "targetID": 9, "f2": 0.819013, "f1": 0.258365, "f3": -1.062927, "y": 0.3639429, "x": 0.25193435}], [{"q1": 1.65834717, "distance": 0.1789629442, "q3": 2.397160857, "q2": 1.729906834, "tx": 0.1165, "ty": 0.4347, "targetID": 10, "f2": 0.276397, "f1": -0.262386, "f3": -0.826365, "y": 0.3845649, "x": -0.055296994}], [{"q1": 1.77741353, "distance": 0.0208376225, "q3": 2.731803327, "q2": 1.311886514, "tx": -0.1165, "ty": 0.4347, "targetID": 11, "f2": 0.157331, "f1": -0.680406, "f3": -1.161007, "y": 0.44689804, "x": -0.13339421}], [{"q1": 2.27441349, "distance": 0.03174131206, "q3": 2.527285627, "q2": 1.639240474, "tx": -0.3182, "ty": 0.3182, "targetID": 12, "f2": -0.339669, "f1": -0.353052, "f3": -0.956489, "y": 0.29616148, "x": -0.29535674}], [{"q1": 2.2484011, "distance": 0.5115368436, "q3": 2.658101527, "q2": 1.414553764, "tx": 0.1768, "ty": 0.1768, "targetID": 13, "f2": -0.313657, "f1": -0.577739, "f3": -1.087305, "y": 0.32536997, "x": -0.31268637}], [{"q1": 1.77848167, "distance": 0.2107801828, "q3": 2.531809517, "q2": 2.005173184, "tx": 0.0647, "ty": 0.2415, "targetID": 14, "f2": 0.156263, "f1": 0.012881, "f3": -0.961013, "y": 0.39743512, "x": -0.07711863}], [{"q1": 2.13291615, "distance": 0.2466769621, "q3": 2.893783827, "q2": 1.856073194, "tx": -0.0647, "ty": 0.2415, "targetID": 15, "f2": -0.198172, "f1": -0.136219, "f3": -1.322987, "y": 0.41645695, "x": -0.23859534}], [{"q1": 2.10633828, "distance": 0.28118836, "q3": 2.929032527, "q2": 2.318515634, "tx": -0.1768, "ty": 0.1768, "targetID": 16, "f2": -0.171594, "f1": 0.326223, "f3": -1.358236, "y": 0.43936156, "x": -0.27743956}]], "block": 6}], [{"trials": [[{"q1": -0.2768111098, "distance": 0.7306733321, "q3": 2.268167067, "q2": 2.134795294, "tx": 0.601, "ty": 0.601, "targetID": 1, "f2": 2.211556, "f1": 0.142503, "f3": -0.697371, "y": -0.085028506, "x": 0.34950764}], [{"q1": 1.36580206, "distance": 0.3518460905, "q3": 2.486005097, "q2": 0.4287848536, "tx": 0.22, "ty": 0.821, "targetID": 2, "f2": 0.568942, "f1": -1.563508, "f3": -0.915209, "y": 0.56631307, "x": -0.022755513}], [{"q1": 1.59784009, "distance": 0.4237242159, "q3": 2.467721027, "q2": 1.286439614, "tx": -0.22, "ty": 0.821, "targetID": 3, "f2": 0.336904, "f1": -0.705853, "f3": -0.896925, "y": 0.43496864, "x": -0.045294533}], [{"q1": 1.76874273, "distance": 0.2965107768, "q3": 2.397600677, "q2": 0.2704108536, "tx": -0.601, "ty": 0.601, "targetID": 4, "f2": 0.166002, "f1": -1.721882, "f3": -0.826804, "y": 0.49082499, "x": -0.32571813}], [{"q1": 0.1454817902, "distance": 0.3235401202, "q3": 2.326600687, "q2": 1.453635174, "tx": 0.4596, "ty": 0.4596, "targetID": 5, "f2": 1.789263, "f1": -0.538657, "f3": -0.755804, "y": 0.14502708, "x": 0.38395552}], [{"q1": 1.46067816, "distance": 0.3003700499, "q3": 2.378625457, "q2": 1.117484764, "tx": 0.1682, "ty": 0.6279, "targetID": 6, "f2": 0.474066, "f1": -0.874808, "f3": -0.807829, "y": 0.45568489, "x": -0.077897791}], [{"q1": 1.858089629, "distance": 0.2192956376, "q3": 2.631335127, "q2": 1.627805074, "tx": -0.1682, "ty": 0.6279, "targetID": 7, "f2": 0.076655, "f1": -0.364488, "f3": -1.060539, "y": 0.40955047, "x": -0.14785155}], [{"q1": 2.14604801, "distance": 0.1841375441, "q3": 4.069782527, "q2": 1.153487414, "tx": -0.4596, "ty": 0.4596, "targetID": 8, "f2": -0.211304, "f1": -0.838805, "f3": -2.498986, "y": 0.63317977, "x": -0.39814515}], [{"q1": 1.2070888, "distance": 0.2261818139, "q3": 2.147718397, "q2": 1.917648413, "tx": 0.3182, "ty": 0.3182, "targetID": 9, "f2": 0.727656, "f1": -0.074644, "f3": -0.576922, "y": 0.32477753, "x": 0.092113846}], [{"q1": 2.25386747, "distance": 0.4609448593, "q3": 3.257881827, "q2": 0.5550768536, "tx": 0.1165, "ty": 0.4347, "targetID": 10, "f2": -0.319123, "f1": -1.437216, "f3": -1.687086, "y": 0.44404309, "x": -0.34435016}], [{"q1": 1.850675471, "distance": 0.1300675552, "q3": 2.155258227, "q2": 1.671536044, "tx": -0.1165, "ty": 0.4347, "targetID": 11, "f2": 0.084069, "f1": -0.320757, "f3": -0.584462, "y": 0.31977152, "x": -0.17740167}], [{"q1": 2.71517894, "distance": 0.1957044086, "q3": 2.947882027, "q2": 1.171645824, "tx": -0.3182, "ty": 0.3182, "targetID": 12, "f2": -0.780434, "f1": -0.820647, "f3": -1.377086, "y": 0.19377802, "x": -0.46926087}], [{"q1": 1.18798792, "distance": 0.1696271761, "q3": 2.206906007, "q2": 1.859277624, "tx": 0.1768, "ty": 0.1768, "targetID": 13, "f2": 0.746757, "f1": -0.133015, "f3": -0.63611, "y": 0.33227246, "x": 0.10896422}], [{"q1": 1.149095, "distance": 0.1232966901, "q3": 2.153121937, "q2": 1.629752864, "tx": 0.0647, "ty": 0.2415, "targetID": 14, "f2": 0.785649, "f1": -0.36254, "f3": -0.582326, "y": 0.36478328, "x": 0.062881574}], [{"q1": 2.11425509, "distance": 0.1982267118, "q3": 2.469731647, "q2": 1.633648434, "tx": -0.0647, "ty": 0.2415, "targetID": 15, "f2": -0.179511, "f1": -0.358644, "f3": -0.898935, "y": 0.31764933, "x": -0.24771669}], [{"q1": 2.034458641, "distance": 0.1962085044, "q3": 2.572587427, "q2": 1.768485594, "tx": -0.1768, "ty": 0.1768, "targetID": 16, "f2": -0.099714, "f1": -0.223807, "f3": -1.001791, "y": 0.37247062, "x": -0.19131846}]], "block": 7}], [{"trials": [[{"q1": 1.69604628, "distance": 0.3356143537, "q3": 1.243065377, "q2": 3.773010154, "tx": 0.601, "ty": 0.601, "targetID": 1, "f2": 0.238698, "f1": 1.780717, "f3": 0.327731, "y": 0.47100342, "x": 0.29158461}], [{"q1": 1.76880557, "distance": 0.3507068173, "q3": 2.797462627, "q2": 3.509556254, "tx": 0.22, "ty": 0.821, "targetID": 2, "f2": 0.165939, "f1": 1.517264, "f3": -1.226666, "y": 0.56882091, "x": -0.023723159}], [{"q1": 2.42068604, "distance": 0.3338552559, "q3": 2.320003347, "q2": 3.598400454, "tx": -0.22, "ty": 0.821, "targetID": 3, "f2": -0.485942, "f1": 1.606108, "f3": -0.749207, "y": 0.49811753, "x": -0.30488959}], [{"q1": 2.592217, "distance": 0.2431572105, "q3": 2.595395327, "q2": 3.933985454, "tx": -0.601, "ty": 0.601, "targetID": 4, "f2": -0.657473, "f1": 1.941693, "f3": -1.024599, "y": 0.41802697, "x": -0.44085538}], [{"q1": 1.04221802, "distance": 0.03578676364, "q3": 2.499262617, "q2": 4.018745554, "tx": 0.4596, "ty": 0.4596, "targetID": 5, "f2": 0.892526, "f1": 2.026453, "f3": -0.928466, "y": 0.47111857, "x": 0.42571763}], [{"q1": 1.34846047, "distance": 0.2652398901, "q3": 2.193774147, "q2": 1.061501584, "tx": 0.1682, "ty": 0.6279, "targetID": 6, "f2": 0.586284, "f1": -0.930791, "f3": -0.622978, "y": 0.47900531, "x": -0.051305286}], [{"q1": 1.44170294, "distance": 0.1143839556, "q3": 2.344821927, "q2": 0.5063193536, "tx": -0.1682, "ty": 0.6279, "targetID": 7, "f2": 0.493042, "f1": -1.485973, "f3": -0.774026, "y": 0.56265711, "x": -0.074247594}], [{"q1": 2.49551878, "distance": 0.2337875106, "q3": 2.667149327, "q2": 0.8250653536, "tx": -0.4596, "ty": 0.4596, "targetID": 8, "f2": -0.560774, "f1": -1.167227, "f3": -1.096353, "y": 0.22607088, "x": -0.44861136}], [{"q1": 0.8466224902, "distance": 0.2377512344, "q3": 1.467375097, "q2": 2.453729784, "tx": 0.3182, "ty": 0.3182, "targetID": 9, "f2": 1.088122, "f1": 0.461437, "f3": 0.103421, "y": 0.1548694, "x": 0.14543205}], [{"q1": 0.3929136902, "distance": 0.1132476518, "q3": 1.284283077, "q2": 1.771375854, "tx": 0.1165, "ty": 0.4347, "targetID": 10, "f2": 1.541831, "f1": -0.220917, "f3": 0.286513, "y": 0.33648706, "x": 0.17288483}], [{"q1": 1.60468877, "distance": 0.05760745658, "q3": 2.618454627, "q2": 0.8649007536, "tx": -0.1165, "ty": 0.4347, "targetID": 11, "f2": 0.330056, "f1": -1.127392, "f3": -1.047658, "y": 0.487097, "x": -0.092558959}], [{"q1": 1.952211745, "distance": 0.1524282199, "q3": 2.653389127, "q2": 0.2887326536, "tx": -0.3182, "ty": 0.3182, "targetID": 12, "f2": -0.017467, "f1": -1.70356, "f3": -1.082593, "y": 0.47018008, "x": -0.30652021}], [{"q1": 1.959814399, "distance": 0.390250604, "q3": 1.853099847, "q2": 1.763961704, "tx": 0.1768, "ty": 0.1768, "targetID": 13, "f2": -0.02507, "f1": -0.228331, "f3": -0.282304, "y": 0.24640147, "x": -0.20719371}], [{"q1": 1.3656764, "distance": 0.03420802175, "q3": 1.55904677, "q2": 2.345093504, "tx": 0.0647, "ty": 0.2415, "targetID": 14, "f2": 0.569068, "f1": 0.352801, "f3": 0.01175, "y": 0.2250509, "x": 0.034706403}], [{"q1": 1.995063069, "distance": 0.2946053739, "q3": 2.676825427, "q2": 3.263004054, "tx": -0.0647, "ty": 0.2415, "targetID": 15, "f2": -0.060319, "f1": 1.270711, "f3": -1.106029, "y": 0.53259604, "x": -0.11003676}], [{"q1": 1.76070026, "distance": 0.2126544483, "q3": 2.345701567, "q2": 1.220403344, "tx": -0.1768, "ty": 0.1768, "targetID": 16, "f2": 0.174044, "f1": -0.771889, "f3": -0.774905, "y": 0.38585884, "x": -0.2157399}]], "block": 8}], [{"trials": [[{"q1": 0.4194914902, "distance": 0.4288597513, "q3": 3.322780827, "q2": 5.325585254, "tx": 0.601, "ty": 0.601, "targetID": 1, "f2": 1.515253, "f1": 3.333293, "f3": -1.751985, "y": 0.18722859, "x": 0.48824404}], [{"q1": 1.48185249, "distance": 0.3056666965, "q3": 3.026987327, "q2": 3.198224454, "tx": 0.22, "ty": 0.821, "targetID": 2, "f2": 0.452892, "f1": 1.205932, "f3": -1.456191, "y": 0.54124292, "x": 0.096841137}], [{"q1": 2.11450642, "distance": 0.3534531793, "q3": 3.004556427, "q2": 2.568146584, "tx": -0.22, "ty": 0.821, "targetID": 3, "f2": -0.179762, "f1": 0.575854, "f3": -1.43376, "y": 0.46843337, "x": -0.24501842}], [{"q1": 2.98786919, "distance": 0.4949682806, "q3": 2.953599727, "q2": 3.153048354, "tx": -0.601, "ty": 0.601, "targetID": 4, "f2": -1.053125, "f1": 1.160756, "f3": -1.382803, "y": 0.11026212, "x": -0.53642499}], [{"q1": 0.5385578902, "distance": 0.3190217367, "q3": 2.062581237, "q2": 1.837097974, "tx": 0.4596, "ty": 0.4596, "targetID": 5, "f2": 1.396187, "f1": -0.155195, "f3": -0.491785, "y": 0.20677159, "x": 0.26504239}], [{"q1": 1.62272151, "distance": 0.2148982959, "q3": 2.934373227, "q2": 1.915637793, "tx": 0.1682, "ty": 0.6279, "targetID": 6, "f2": 0.312023, "f1": -0.076655, "f3": -1.363577, "y": 0.50171255, "x": -0.0057482827}], [{"q1": 1.947185197, "distance": 0.04617639821, "q3": 3.402269427, "q2": 1.510121014, "tx": -0.1682, "ty": 0.6279, "targetID": 7, "f2": -0.012441, "f1": -0.482172, "f3": -1.831473, "y": 0.58180107, "x": -0.17087365}], [{"q1": 2.2795657, "distance": 0.05722834003, "q3": 3.455236727, "q2": 1.586336054, "tx": -0.4596, "ty": 0.4596, "targetID": 8, "f2": -0.344821, "f1": -0.405957, "f3": -1.88444, "y": 0.47033567, "x": -0.40338765}], [{"q1": 1.39602418, "distance": 0.08144602538, "q3": 4.241231727, "q2": 5.246542854, "tx": 0.3182, "ty": 0.3182, "targetID": 9, "f2": 0.53872, "f1": 3.25425, "f3": -2.670435, "y": 0.39324821, "x": 0.28655792}], [{"q1": 1.58439408, "distance": 0.1444092424, "q3": 1.743898087, "q2": 2.775554534, "tx": 0.1165, "ty": 0.4347, "targetID": 10, "f2": 0.35035, "f1": 0.783262, "f3": -0.173102, "y": 0.29171806, "x": 0.13675325}], [{"q1": 1.82277813, "distance": 0.2131026177, "q3": 3.634841527, "q2": 1.353795364, "tx": -0.1165, "ty": 0.4347, "targetID": 11, "f2": 0.111966, "f1": -0.638497, "f3": -2.064045, "y": 0.6459695, "x": -0.14439129}], [{"q1": 2.38556304, "distance": 0.2580916713, "q3": 4.049845927, "q2": "_NaN_", "tx": -0.3182, "ty": 0.3182, "targetID": 12, "f2": -0.450819, "f1": "_NaN_", "f3": -2.47905, "y": 0.57620773, "x": -0.32478195}], [{"q1": 1.64175956, "distance": 0.2408570481, "q3": 1.58242022, "q2": 2.217921834, "tx": 0.1768, "ty": 0.1768, "targetID": 13, "f2": 0.292985, "f1": 0.225629, "f3": -0.011624, "y": 0.23403964, "x": -0.057156708}], [{"q1": 2.08579226, "distance": 0.2743729325, "q3": 2.509127217, "q2": 2.701915604, "tx": 0.0647, "ty": 0.2415, "targetID": 14, "f2": -0.151048, "f1": 0.709623, "f3": -0.938331, "y": 0.43910852, "x": -0.12564542}], [{"q1": 1.80857813, "distance": 0.2486429789, "q3": 2.636236027, "q2": 2.793524444, "tx": -0.0647, "ty": 0.2415, "targetID": 15, "f2": 0.126166, "f1": 0.801232, "f3": -1.06544, "y": 0.48727981, "x": -0.027075328}], [{"q1": 2.51216922, "distance": 0.2885732548, "q3": 3.058528927, "q2": 2.489418274, "tx": -0.1768, "ty": 0.1768, "targetID": 16, "f2": -0.577425, "f1": 0.497126, "f3": -1.487733, "y": 0.34139754, "x": -0.41382779}]], "block": 9}], [{"trials": [[{"q1": 0.2232676902, "distance": 0.7531214735, "q3": 1.014231777, "q2": 2.785733294, "tx": 0.601, "ty": 0.601, "targetID": 1, "f2": 1.711477, "f1": 0.793441, "f3": 0.556565, "y": -0.013598453, "x": 0.16572917}], [{"q1": 0.9720976702, "distance": 0.3026932149, "q3": 2.274450247, "q2": 0.6745830536, "tx": 0.22, "ty": 0.821, "targetID": 2, "f2": 0.962647, "f1": -1.31771, "f3": -0.703654, "y": 0.53098812, "x": 0.13330345}], [{"q1": 1.56321974, "distance": 0.2031718211, "q3": 2.435425457, "q2": -0.3434752464, "tx": -0.22, "ty": 0.821, "targetID": 3, "f2": 0.371525, "f1": -2.335768, "f3": -0.864629, "y": 0.65678046, "x": -0.10037253}], [{"q1": 1.96389847, "distance": 0.1488175352, "q3": 1.855801617, "q2": -0.2592742464, "tx": -0.601, "ty": 0.601, "targetID": 4, "f2": -0.029154, "f1": -2.251567, "f3": -0.285005, "y": 0.62484706, "x": -0.45410556}], [{"q1": 0.2265976902, "distance": 0.3552595932, "q3": 1.441802537, "q2": 1.983559026, "tx": 0.4596, "ty": 0.4596, "targetID": 5, "f2": 1.708147, "f1": -0.008734, "f3": 0.128994, "y": 0.20367523, "x": 0.21320217}], [{"q1": 1.14212066, "distance": 0.06781178447, "q3": 2.683171427, "q2": -0.1352504464, "tx": 0.1682, "ty": 0.6279, "targetID": 6, "f2": 0.792624, "f1": -2.127543, "f3": -1.112375, "y": 0.5616124, "x": 0.18249658}], [{"q1": 2.08572943, "distance": 0.2661213396, "q3": 4.070957427, "q2": 1.683725424, "tx": -0.1682, "ty": 0.6279, "targetID": 7, "f2": -0.150985, "f1": -0.308567, "f3": -2.500161, "y": 0.57950136, "x": -0.42988328}], [{"q1": 2.1679135, "distance": 0.1468926482, "q3": 2.813861727, "q2": 0.9045476536, "tx": -0.4596, "ty": 0.4596, "targetID": 8, "f2": -0.233169, "f1": -1.087745, "f3": -1.243065, "y": 0.37625919, "x": -0.33863819}], [{"q1": 0.9957852802, "distance": 0.2775003276, "q3": 1.801577727, "q2": 1.679892684, "tx": 0.3182, "ty": 0.3182, "targetID": 9, "f2": 0.938959, "f1": -0.3124, "f3": -0.230781, "y": 0.34930118, "x": 0.042448031}], [{"q1": 1.33759056, "distance": 0.137619516, "q3": 2.291666177, "q2": 1.266710414, "tx": 0.1165, "ty": 0.4347, "targetID": 10, "f2": 0.597154, "f1": -0.725582, "f3": -0.72087, "y": 0.43596369, "x": -0.021113714}], [{"q1": 2.03307634, "distance": 0.1334600021, "q3": 3.144690227, "q2": 0.2688212536, "tx": -0.1165, "ty": 0.4347, "targetID": 11, "f2": -0.098332, "f1": -1.723471, "f3": -1.573894, "y": 0.49765488, "x": -0.23417861}], [{"q1": 1.27557552, "distance": 0.2076515848, "q3": 1.588012255, "q2": 1.594001534, "tx": -0.3182, "ty": 0.3182, "targetID": 12, "f2": 0.659169, "f1": -0.398291, "f3": -0.017216, "y": 0.38091173, "x": -0.1202444}], [{"q1": 2.16797633, "distance": 0.3576685453, "q3": 2.262449367, "q2": 2.485774024, "tx": 0.1768, "ty": 0.1768, "targetID": 13, "f2": -0.233232, "f1": 0.493481, "f3": -0.691653, "y": 0.34224842, "x": -0.14030189}], [{"q1": 2.12380554, "distance": 0.3305401988, "q3": 2.722252827, "q2": 2.573927114, "tx": 0.0647, "ty": 0.2415, "targetID": 14, "f2": -0.189061, "f1": 0.581634, "f3": -1.151457, "y": 0.43996785, "x": -0.1996243}], [{"q1": 2.26781614, "distance": 0.3072676833, "q3": 2.857278527, "q2": 1.016451144, "tx": -0.0647, "ty": 0.2415, "targetID": 15, "f2": -0.333072, "f1": -0.975842, "f3": -1.286482, "y": 0.33962708, "x": -0.35587779}], [{"q1": 2.32103472, "distance": 0.2875585224, "q3": 3.098050227, "q2": 1.892201514, "tx": -0.1768, "ty": 0.1768, "targetID": 16, "f2": -0.38629, "f1": -0.100091, "f3": -1.527254, "y": 0.40498726, "x": -0.35178708}]], "block": 10}], [{"trials": [[{"q1": 0.2115180902, "distance": 0.4539326784, "q3": 2.526217487, "q2": 1.203313074, "tx": 0.601, "ty": 0.601, "targetID": 1, "f2": 1.723226, "f1": -0.78898, "f3": -0.955421, "y": 0.18697032, "x": 0.41489707}], [{"q1": 0.7305719902, "distance": 0.284248485, "q3": 1.964689217, "q2": 0.7657520536, "tx": 0.22, "ty": 0.821, "targetID": 2, "f2": 1.204173, "f1": -1.226541, "f3": -0.393893, "y": 0.53686917, "x": 0.22817757}], [{"q1": 2.36966658, "distance": 0.4864757105, "q3": 3.287343727, "q2": 2.064989108, "tx": -0.22, "ty": 0.821, "targetID": 3, "f2": -0.434922, "f1": 0.072696, "f3": -1.716547, "y": 0.38474307, "x": -0.43526381}], [{"q1": 2.50488072, "distance": 0.2812553235, "q3": 3.374208727, "q2": 1.972186461, "tx": -0.601, "ty": 0.601, "targetID": 4, "f2": -0.570136, "f1": -0.020106, "f3": -1.803412, "y": 0.34558881, "x": -0.48323039}], [{"q1": 0.8285896902, "distance": 0.2326048011, "q3": 2.530678547, "q2": 2.359105014, "tx": 0.4596, "ty": 0.4596, "targetID": 5, "f2": 1.106155, "f1": 0.366812, "f3": -0.959882, "y": 0.25665705, "x": 0.34593755}], [{"q1": 0.9203870902, "distance": 0.2433972277, "q3": 3.010085627, "q2": 1.041144064, "tx": 0.1682, "ty": 0.6279, "targetID": 6, "f2": 1.014357, "f1": -0.951149, "f3": -1.439289, "y": 0.4252688, "x": 0.30304364}], [{"q1": 1.53023302, "distance": 0.2546736799, "q3": 2.315416617, "q2": 1.509995354, "tx": -0.1682, "ty": 0.6279, "targetID": 7, "f2": 0.404511, "f1": -0.482297, "f3": -0.74462, "y": 0.39413867, "x": -0.067134062}], [{"q1": 2.24205508, "distance": 0.1812047606, "q3": 2.544815717, "q2": 1.108939634, "tx": -0.4596, "ty": 0.4596, "targetID": 8, "f2": -0.307311, "f1": -0.883353, "f3": -0.974019, "y": 0.32095903, "x": -0.34292161}], [{"q1": 0.6003843902, "distance": 0.1692303817, "q3": 2.127298047, "q2": 0.5247918536, "tx": 0.3182, "ty": 0.3182, "targetID": 9, "f2": 1.33436, "f1": -1.467501, "f3": -0.556502, "y": 0.48480632, "x": 0.34788596}], [{"q1": 1.27381623, "distance": 0.1225101335, "q3": 3.245007627, "q2": 0.8594971536, "tx": 0.1165, "ty": 0.4347, "targetID": 10, "f2": 0.660928, "f1": -1.132796, "f3": -1.674211, "y": 0.53415696, "x": 0.18803353}], [{"q1": 1.90998874, "distance": 0.0426603143, "q3": 2.607144927, "q2": 2.558156324, "tx": -0.1165, "ty": 0.4347, "targetID": 11, "f2": 0.024756, "f1": 0.565864, "f3": -1.036349, "y": 0.45357631, "x": -0.07824314}], [{"q1": 2.28792234, "distance": 0.1267997984, "q3": 3.306444627, "q2": 2.356905894, "tx": -0.3182, "ty": 0.3182, "targetID": 12, "f2": -0.353178, "f1": 0.364613, "f3": -1.735648, "y": 0.42544545, "x": -0.38585059}], [{"q1": 1.950766613, "distance": 0.4341499203, "q3": 2.599919227, "q2": 1.561454634, "tx": 0.1768, "ty": 0.1768, "targetID": 13, "f2": -0.016022, "f1": -0.430838, "f3": -1.029123, "y": 0.36577601, "x": -0.21406343}], [{"q1": 2.10074625, "distance": 0.4189470765, "q3": 3.194817527, "q2": 0.9828989536, "tx": 0.0647, "ty": 0.2415, "targetID": 14, "f2": -0.166002, "f1": -1.009394, "f3": -1.624021, "y": 0.48045462, "x": -0.27941821}], [{"q1": 0.9408702402, "distance": 0.2897685727, "q3": 2.502027217, "q2": 1.228445814, "tx": -0.0647, "ty": 0.2415, "targetID": 15, "f2": 0.993874, "f1": -0.763847, "f3": -0.931231, "y": 0.42140918, "x": 0.16245306}], [{"q1": 2.027672801, "distance": 0.2836602974, "q3": 2.949515727, "q2": 1.398028984, "tx": -0.1768, "ty": 0.1768, "targetID": 16, "f2": -0.092928, "f1": -0.594264, "f3": -1.378719, "y": 0.45564007, "x": -0.22887091}]], "block": 11}], [{"trials": [[{"q1": -0.06852350981, "distance": 0.8908811836, "q3": 1.194119367, "q2": 3.087766054, "tx": 0.601, "ty": 0.601, "targetID": 1, "f2": 2.003268, "f1": 1.095473, "f3": 0.376677, "y": -0.1916276, "x": 0.19429277}], [{"q1": 0.6091808902, "distance": 0.7294709778, "q3": 1.817537017, "q2": 2.525546594, "tx": 0.22, "ty": 0.821, "targetID": 2, "f2": 1.325564, "f1": 0.533254, "f3": -0.246741, "y": 0.093649231, "x": 0.27557667}], [{"q1": 1.874488743, "distance": 0.2611876571, "q3": 3.635017527, "q2": 2.407988194, "tx": -0.22, "ty": 0.821, "targetID": 3, "f2": 0.060256, "f1": 0.415696, "f3": -2.064221, "y": 0.56044071, "x": -0.23810659}], [{"q1": 1.69422416, "distance": 0.6401192376, "q3": 1.736672417, "q2": 2.171426264, "tx": -0.601, "ty": 0.601, "targetID": 4, "f2": 0.24052, "f1": 0.179134, "f3": -0.165876, "y": 0.25896383, "x": -0.059923391}], [{"q1": 1.5083047, "distance": 0.437612828, "q3": 1.822312237, "q2": 2.499094384, "tx": 0.4596, "ty": 0.4596, "targetID": 5, "f2": 0.42644, "f1": 0.506802, "f3": -0.251516, "y": 0.28083418, "x": 0.060165689}], [{"q1": 1.45854188, "distance": 0.2221997425, "q3": 2.662374127, "q2": 1.758872324, "tx": 0.1682, "ty": 0.6279, "targetID": 6, "f2": 0.476203, "f1": -0.23342, "f3": -1.091578, "y": 0.43483401, "x": 0.058207959}], [{"q1": 2.07555067, "distance": 0.241935233, "q3": 2.674437827, "q2": 1.699747544, "tx": -0.1682, "ty": 0.6279, "targetID": 7, "f2": -0.140806, "f1": -0.292545, "f3": -1.103641, "y": 0.39066693, "x": -0.21566712}], [{"q1": 2.15685509, "distance": 0.3112045918, "q3": 2.347272367, "q2": 2.162441314, "tx": -0.4596, "ty": 0.4596, "targetID": 8, "f2": -0.222111, "f1": 0.170149, "f3": -0.776476, "y": 0.3303231, "x": -0.17651736}], [{"q1": 1.01281271, "distance": 0.2577801866, "q3": 1.668248531, "q2": 2.040359022, "tx": 0.3182, "ty": 0.3182, "targetID": 9, "f2": 0.921932, "f1": 0.048066, "f3": -0.097452, "y": 0.26609063, "x": 0.065741611}], [{"q1": 1.68611885, "distance": 0.2831422879, "q3": 1.784047637, "q2": 1.981045752, "tx": 0.1165, "ty": 0.4347, "targetID": 10, "f2": 0.248626, "f1": -0.011247, "f3": -0.213251, "y": 0.26702123, "x": -0.11165211}], [{"q1": 2.19273208, "distance": 0.1004089732, "q3": 2.649367927, "q2": 2.318075814, "tx": -0.1165, "ty": 0.4347, "targetID": 11, "f2": -0.257988, "f1": 0.325783, "f3": -1.078572, "y": 0.40098105, "x": -0.21107798}], [{"q1": 2.38424357, "distance": 0.02609488165, "q3": 2.657850227, "q2": 2.0596484, "tx": -0.3182, "ty": 0.3182, "targetID": 12, "f2": -0.449499, "f1": 0.067356, "f3": -1.087054, "y": 0.32894411, "x": -0.29441961}], [{"q1": 1.837040958, "distance": 0.2764249682, "q3": 2.246490077, "q2": 2.540500574, "tx": 0.1768, "ty": 0.1768, "targetID": 13, "f2": 0.097704, "f1": 0.548208, "f3": -0.675694, "y": 0.38629403, "x": -0.003541383}], [{"q1": 1.75573654, "distance": 0.129757621, "q3": 1.979957357, "q2": 2.105012994, "tx": 0.0647, "ty": 0.2415, "targetID": 14, "f2": 0.179008, "f1": 0.11272, "f3": -0.409161, "y": 0.28719797, "x": -0.056744373}], [{"q1": 1.881274583, "distance": 0.1919091095, "q3": 2.630769727, "q2": 1.669336934, "tx": -0.0647, "ty": 0.2415, "targetID": 15, "f2": 0.05347, "f1": -0.322956, "f3": -1.059973, "y": 0.41674774, "x": -0.1429134}], [{"q1": 1.905464846, "distance": 0.2981551529, "q3": 2.797651127, "q2": 2.430796154, "tx": -0.1768, "ty": 0.1768, "targetID": 16, "f2": 0.02928, "f1": 0.438503, "f3": -1.226855, "y": 0.46738374, "x": -0.11003485}]], "block": 12}], [{"trials": [[{"q1": 2.98711519, "distance": 0.8180085127, "q3": 0.5675601268, "q2": 3.335888954, "tx": 0.601, "ty": 0.601, "targetID": 1, "f2": -1.052371, "f1": 1.343596, "f3": 1.003236, "y": 0.21759404, "x": -0.12159103}], [{"q1": 2.09238961, "distance": 0.5641810306, "q3": 2.983884727, "q2": 2.686207644, "tx": 0.22, "ty": 0.821, "targetID": 2, "f2": -0.157645, "f1": 0.693915, "f3": -1.413088, "y": 0.48030551, "x": -0.22969712}], [{"q1": 1.78589583, "distance": 0.4061881452, "q3": 2.519494477, "q2": 1.279842274, "tx": -0.22, "ty": 0.821, "targetID": 3, "f2": 0.148849, "f1": -0.71245, "f3": -0.948698, "y": 0.41894534, "x": -0.16219983}], [{"q1": 2.52360462, "distance": 0.4641569617, "q3": 2.493105097, "q2": 1.462305974, "tx": -0.601, "ty": 0.601, "targetID": 4, "f2": -0.58886, "f1": -0.529987, "f3": -0.922309, "y": 0.19238284, "x": -0.38083256}], [{"q1": 0.8672312902, "distance": 0.1138878282, "q3": 3.096730727, "q2": 1.801597984, "tx": 0.4596, "ty": 0.4596, "targetID": 5, "f2": 1.067513, "f1": -0.190695, "f3": -1.525934, "y": 0.37721808, "x": 0.38096377}], [{"q1": 1.12785783, "distance": 0.2052088668, "q3": 2.884924527, "q2": 1.599530744, "tx": 0.1682, "ty": 0.6279, "targetID": 6, "f2": 0.806887, "f1": -0.392762, "f3": -1.314128, "y": 0.43126422, "x": 0.22689454}], [{"q1": 1.72909583, "distance": 0.1438873368, "q3": 3.047282027, "q2": 1.850732494, "tx": -0.1682, "ty": 0.6279, "targetID": 7, "f2": 0.205649, "f1": -0.14156, "f3": -1.476486, "y": 0.51635579, "x": -0.077307454}], [{"q1": 2.22264004, "distance": 0.1579708669, "q3": 2.846282927, "q2": 1.016765304, "tx": -0.4596, "ty": 0.4596, "targetID": 8, "f2": -0.287896, "f1": -0.975527, "f3": -1.275487, "y": 0.38536549, "x": -0.32015814}], [{"q1": 1.42656046, "distance": 0.3467756904, "q3": 2.753417427, "q2": 1.033667074, "tx": 0.3182, "ty": 0.3182, "targetID": 9, "f2": 0.508184, "f1": -0.958626, "f3": -1.182621, "y": 0.48617252, "x": 0.014821339}], [{"q1": 1.43655073, "distance": 0.05661362919, "q3": 2.917848427, "q2": 2.216162544, "tx": 0.1165, "ty": 0.4347, "targetID": 10, "f2": 0.498194, "f1": 0.22387, "f3": -1.347052, "y": 0.49016295, "x": 0.10514376}], [{"q1": 1.81373034, "distance": 0.0479282165, "q3": 2.652698027, "q2": 1.224990064, "tx": -0.1165, "ty": 0.4347, "targetID": 11, "f2": 0.121014, "f1": -0.767303, "f3": -1.081902, "y": 0.43404789, "x": -0.16442378}], [{"q1": 2.27435066, "distance": 0.04270045527, "q3": 2.488958197, "q2": 1.738766124, "tx": -0.3182, "ty": 0.3182, "targetID": 12, "f2": -0.339606, "f1": -0.253527, "f3": -0.918162, "y": 0.2949621, "x": -0.28237642}], [{"q1": 1.53777284, "distance": 0.26692145, "q3": 2.029783017, "q2": 1.915449298, "tx": 0.1768, "ty": 0.1768, "targetID": 13, "f2": 0.396972, "f1": -0.076843, "f3": -0.458987, "y": 0.32204759, "x": -0.047142399}], [{"q1": 2.028615278, "distance": 0.3112578607, "q3": 2.648613927, "q2": 1.774831614, "tx": 0.0647, "ty": 0.2415, "targetID": 14, "f2": -0.093871, "f1": -0.217461, "f3": -1.077818, "y": 0.3943103, "x": -0.20646502}], [{"q1": 1.82610822, "distance": 0.2576991924, "q3": 2.981999727, "q2": 1.715204184, "tx": -0.0647, "ty": 0.2415, "targetID": 15, "f2": 0.108636, "f1": -0.277088, "f3": -1.411203, "y": 0.49205351, "x": -0.12496452}], [{"q1": 1.969867496, "distance": 0.1522781123, "q3": 2.326537857, "q2": 1.830249304, "tx": -0.1768, "ty": 0.1768, "targetID": 16, "f2": -0.035123, "f1": -0.162043, "f3": -0.755742, "y": 0.32895308, "x": -0.17063042}]], "block": 13}], [{"trials": [[{"q1": 0.6218728902, "distance": 0.469434582, "q3": 2.195093617, "q2": 1.623218354, "tx": 0.601, "ty": 0.601, "targetID": 1, "f2": 1.312872, "f1": -0.369074, "f3": -0.624297, "y": 0.28478561, "x": 0.2540457}], [{"q1": 0.7714126902, "distance": 0.2636834138, "q3": 2.155069727, "q2": 0.2345150536, "tx": 0.22, "ty": 0.821, "targetID": 2, "f2": 1.163332, "f1": -1.757778, "f3": -0.584273, "y": 0.5726576, "x": 0.30862841}], [{"q1": 2.001848909, "distance": 0.4299804407, "q3": 2.605385627, "q2": 0.9063069536, "tx": -0.22, "ty": 0.821, "targetID": 3, "f2": -0.067104, "f1": -1.085986, "f3": -1.034589, "y": 0.39840871, "x": -0.29937116}], [{"q1": 2.26473738, "distance": 0.3370280089, "q3": 2.906287327, "q2": 0.8939918536, "tx": -0.601, "ty": 0.601, "targetID": 4, "f2": -0.329993, "f1": -1.098301, "f3": -1.335491, "y": 0.36782706, "x": -0.35765198}], [{"q1": 1.09587642, "distance": 0.2559770842, "q3": 2.321322807, "q2": 2.492748364, "tx": 0.4596, "ty": 0.4596, "targetID": 5, "f2": 0.838868, "f1": 0.500456, "f3": -0.750526, "y": 0.29681006, "x": 0.26205582}], [{"q1": 1.26910384, "distance": 0.2031332556, "q3": 2.748202427, "q2": 2.276795284, "tx": 0.1682, "ty": 0.6279, "targetID": 6, "f2": 0.665641, "f1": 0.284503, "f3": -1.177406, "y": 0.42714052, "x": 0.1991637}], [{"q1": 1.66318522, "distance": 0.2038342291, "q3": 2.251076797, "q2": 1.074570604, "tx": -0.1682, "ty": 0.6279, "targetID": 7, "f2": 0.271559, "f1": -0.917722, "f3": -0.68028, "y": 0.42513377, "x": -0.18903864}], [{"q1": 2.16728518, "distance": 0.2022645332, "q3": 2.504603327, "q2": 1.257222804, "tx": -0.4596, "ty": 0.4596, "targetID": 8, "f2": -0.232541, "f1": -0.73507, "f3": -0.933807, "y": 0.32593985, "x": -0.30779122}], [{"q1": 0.9504206802, "distance": 0.2504196642, "q3": 1.264114057, "q2": 2.979820884, "tx": 0.3182, "ty": 0.3182, "targetID": 9, "f2": 0.984324, "f1": 0.987528, "f3": 0.306682, "y": 0.074067367, "x": 0.26243921}], [{"q1": 1.33960118, "distance": 0.09364733584, "q3": 2.523452887, "q2": 1.205889184, "tx": 0.1165, "ty": 0.4347, "targetID": 10, "f2": 0.595143, "f1": -0.786403, "f3": -0.952657, "y": 0.4509847, "x": 0.024279438}], [{"q1": 2.11513474, "distance": 0.1700483831, "q3": 2.220289197, "q2": 1.92638204, "tx": -0.1165, "ty": 0.4347, "targetID": 11, "f2": -0.18039, "f1": -0.065911, "f3": -0.649493, "y": 0.28591477, "x": -0.19883716}], [{"q1": 1.80688167, "distance": 0.1050577611, "q3": 2.292797147, "q2": 1.156440514, "tx": -0.3182, "ty": 0.3182, "targetID": 12, "f2": 0.127863, "f1": -0.835852, "f3": -0.722001, "y": 0.38535998, "x": -0.23741219}], [{"q1": 1.32923392, "distance": 0.227649865, "q3": 2.297886527, "q2": 1.729781174, "tx": 0.1768, "ty": 0.1768, "targetID": 13, "f2": 0.605511, "f1": -0.262511, "f3": -0.72709, "y": 0.36638772, "x": 0.050780329}], [{"q1": 1.57050824, "distance": 0.285004358, "q3": 2.841947527, "q2": 2.628716494, "tx": 0.0647, "ty": 0.2415, "targetID": 14, "f2": 0.364236, "f1": 0.636424, "f3": -1.271151, "y": 0.52588298, "x": 0.083509698}], [{"q1": 0.8402135902, "distance": 0.1583937376, "q3": 1.588263582, "q2": 2.047019198, "tx": -0.0647, "ty": 0.2415, "targetID": 15, "f2": 1.094531, "f1": 0.054727, "f3": -0.017467, "y": 0.25647385, "x": 0.092984368}], [{"q1": 1.75667902, "distance": 0.3145815795, "q3": 2.794698027, "q2": 0.8579263536, "tx": -0.1768, "ty": 0.1768, "targetID": 16, "f2": 0.178065, "f1": -1.134366, "f3": -1.223902, "y": 0.48794098, "x": -0.13040107}]], "block": 14}], [{"trials": [[{"q1": -0.06161200981, "distance": 0.2529028406, "q3": 0.9145176168, "q2": 1.057920164, "tx": 0.601, "ty": 0.601, "targetID": 1, "f2": 1.996357, "f1": -0.934372, "f3": 0.656279, "y": 0.34985052, "x": 0.63072853}], [{"q1": 0.9458339502, "distance": 0.2673385092, "q3": 2.416136077, "q2": -0.1215468464, "tx": 0.22, "ty": 0.821, "targetID": 2, "f2": 0.988911, "f1": -2.11384, "f3": -0.84534, "y": 0.56842368, "x": 0.30760754}], [{"q1": 1.6398746, "distance": 0.3390380627, "q3": 2.334768827, "q2": 0.8122476536, "tx": -0.22, "ty": 0.821, "targetID": 3, "f2": 0.29487, "f1": -1.180045, "f3": -0.763973, "y": 0.48393866, "x": -0.18344236}], [{"q1": 2.07448253, "distance": 0.3932055083, "q3": 1.847696307, "q2": 1.186662634, "tx": -0.601, "ty": 0.601, "targetID": 4, "f2": -0.139738, "f1": -0.80563, "f3": -0.2769, "y": 0.26422755, "x": -0.39803476}], [{"q1": 0.6448693902, "distance": 0.1396110859, "q3": 2.232981227, "q2": 0.5419449536, "tx": 0.4596, "ty": 0.4596, "targetID": 5, "f2": 1.289875, "f1": -1.450348, "f3": -0.662185, "y": 0.47778575, "x": 0.32117842}], [{"q1": 0.9036109902, "distance": 0.1885727478, "q3": 1.395118467, "q2": 0.2002276536, "tx": 0.1682, "ty": 0.6279, "targetID": 6, "f2": 1.031133, "f1": -1.792065, "f3": 0.175678, "y": 0.76624441, "x": 0.29634252}], [{"q1": 1.44465604, "distance": 0.1291028488, "q3": 1.848638777, "q2": 0.9930148636, "tx": -0.1682, "ty": 0.6279, "targetID": 7, "f2": 0.490088, "f1": -0.999278, "f3": -0.277842, "y": 0.50008268, "x": -0.18637356}], [{"q1": 1.959374576, "distance": 0.106305547, "q3": 2.514467927, "q2": 0.1348071536, "tx": -0.4596, "ty": 0.4596, "targetID": 8, "f2": -0.02463, "f1": -1.857485, "f3": -0.943672, "y": 0.47870824, "x": -0.35502589}], [{"q1": 0.4446870902, "distance": 0.3450193183, "q3": 0.6283185268, "q2": 2.888903194, "tx": 0.3182, "ty": 0.3182, "targetID": 9, "f2": 1.490057, "f1": 0.896611, "f3": 0.942478, "y": 0.043390046, "x": 0.10959075}], [{"q1": 0.9509861702, "distance": 0.1485880504, "q3": 1.468820227, "q2": 1.268846694, "tx": 0.1165, "ty": 0.4347, "targetID": 10, "f2": 0.983758, "f1": -0.723446, "f3": 0.101976, "y": 0.51859359, "x": -0.006138796}], [{"q1": 0.8861436902, "distance": 0.1069226948, "q3": 1.198014947, "q2": 1.798833374, "tx": -0.1165, "ty": 0.4347, "targetID": 11, "f2": 1.048601, "f1": -0.193459, "f3": 0.372781, "y": 0.38875646, "x": -0.019951288}], [{"q1": 1.77904716, "distance": 0.2350600817, "q3": 2.554491817, "q2": 0.08356775359, "tx": -0.3182, "ty": 0.3182, "targetID": 12, "f2": 0.155697, "f1": -1.908725, "f3": -0.983695, "y": 0.53817962, "x": -0.23536155}], [{"q1": 1.39495604, "distance": 0.2052530492, "q3": 1.376394577, "q2": 2.271140414, "tx": 0.1768, "ty": 0.1768, "targetID": 13, "f2": 0.539788, "f1": 0.278848, "f3": 0.194402, "y": 0.21667515, "x": -0.024542461}], [{"q1": 1.40180471, "distance": 0.3205948232, "q3": 1.538186595, "q2": 1.409715714, "tx": 0.0647, "ty": 0.2415, "targetID": 14, "f2": 0.53294, "f1": -0.582577, "f3": 0.03261, "y": 0.41949993, "x": -0.20194033}], [{"q1": 1.47996754, "distance": 0.03240027922, "q3": 1.296158297, "q2": 2.253924494, "tx": -0.0647, "ty": 0.2415, "targetID": 15, "f2": 0.454777, "f1": 0.261632, "f3": 0.274638, "y": 0.21093197, "x": -0.075441212}], [{"q1": 1.77534008, "distance": 0.05012894401, "q3": 1.457384837, "q2": 2.149497954, "tx": -0.1768, "ty": 0.1768, "targetID": 16, "f2": 0.159404, "f1": 0.157205, "f3": 0.113411, "y": 0.20420607, "x": -0.13482598}]], "block": 15}], [{"trials": [[{"q1": -0.8250818098, "distance": 0.6883231576, "q3": 1.348937057, "q2": 1.652121004, "tx": 0.601, "ty": 0.601, "targetID": 1, "f2": 2.759826, "f1": -0.340172, "f3": 0.221859, "y": -0.059795106, "x": 0.40828623}], [{"q1": 1.13275872, "distance": 0.2656232764, "q3": 2.191449367, "q2": 0.6748971536, "tx": 0.22, "ty": 0.821, "targetID": 2, "f2": 0.801986, "f1": -1.317395, "f3": -0.620653, "y": 0.59199037, "x": 0.085425432}], [{"q1": 1.71213123, "distance": 0.3414608857, "q3": 2.302536087, "q2": 0.6890971536, "tx": -0.22, "ty": 0.821, "targetID": 3, "f2": 0.222613, "f1": -1.303195, "f3": -0.73174, "y": 0.47987314, "x": -0.23509973}], [{"q1": 2.37092321, "distance": 0.3663012518, "q3": 2.364613957, "q2": 0.5715387536, "tx": -0.601, "ty": 0.601, "targetID": 4, "f2": -0.436179, "f1": -1.420754, "f3": -0.793818, "y": 0.251197, "x": -0.49230562}], [{"q1": 0.2731560902, "distance": 0.3036456897, "q3": 1.120668927, "q2": 1.894400627, "tx": 0.4596, "ty": 0.4596, "targetID": 5, "f2": 1.661588, "f1": -0.097892, "f3": 0.450127, "y": 0.30657832, "x": 0.19733092}], [{"q1": 0.9127843902, "distance": 0.2063490628, "q3": 1.643492781, "q2": 1.250625464, "tx": 0.1682, "ty": 0.6279, "targetID": 6, "f2": 1.02196, "f1": -0.741667, "f3": -0.072696, "y": 0.46239071, "x": 0.044966033}], [{"q1": 1.68203478, "distance": 0.1077694371, "q3": 2.139173267, "q2": 0.2627516536, "tx": -0.1682, "ty": 0.6279, "targetID": 7, "f2": 0.25271, "f1": -1.729541, "f3": -0.568377, "y": 0.59277181, "x": -0.27008357}], [{"q1": 2.032825013, "distance": 0.06827074071, "q3": 2.397726347, "q2": -0.04479774641, "tx": -0.4596, "ty": 0.4596, "targetID": 8, "f2": -0.098081, "f1": -2.03709, "f3": -0.82693, "y": 0.4924515, "x": -0.39975292}], [{"q1": 0.8990241902, "distance": 0.2876299476, "q3": 1.379410507, "q2": 2.030494421, "tx": 0.3182, "ty": 0.3182, "targetID": 9, "f2": 1.03572, "f1": 0.038202, "f3": 0.191386, "y": 0.28607881, "x": 0.032369253}], [{"q1": 1.08770828, "distance": 0.1308533421, "q3": 1.744840557, "q2": 1.297560854, "tx": 0.1165, "ty": 0.4347, "targetID": 10, "f2": 0.847036, "f1": -0.694732, "f3": -0.174044, "y": 0.45964118, "x": -0.011954407}], [{"q1": 1.40645427, "distance": 0.1298764269, "q3": 2.014452037, "q2": 0.7112768536, "tx": -0.1165, "ty": 0.4347, "targetID": 11, "f2": 0.52829, "f1": -1.281016, "f3": -0.443656, "y": 0.56294958, "x": -0.13699223}], [{"q1": 1.84998432, "distance": 0.1735968134, "q3": 2.182841407, "q2": 0.4309211536, "tx": -0.3182, "ty": 0.3182, "targetID": 12, "f2": 0.08476, "f1": -1.561371, "f3": -0.612045, "y": 0.49002014, "x": -0.34297283}], [{"q1": 1.58784983, "distance": 0.2243535301, "q3": 1.693129947, "q2": 2.192851934, "tx": 0.1768, "ty": 0.1768, "targetID": 13, "f2": 0.346895, "f1": 0.200559, "f3": -0.122334, "y": 0.2513827, "x": -0.034793779}], [{"q1": 1.65834717, "distance": 0.09043860903, "q3": 1.694637907, "q2": 2.248143964, "tx": 0.0647, "ty": 0.2415, "targetID": 14, "f2": 0.276397, "f1": 0.255851, "f3": -0.123842, "y": 0.2514712, "x": -0.025187247}], [{"q1": 1.960442718, "distance": 0.3207042316, "q3": 2.779932527, "q2": 0.3776711536, "tx": -0.0647, "ty": 0.2415, "targetID": 15, "f2": -0.025698, "f1": -1.614621, "f3": -1.209136, "y": 0.4475542, "x": -0.31044961}], [{"q1": 1.20111977, "distance": 0.2623235751, "q3": 2.067607787, "q2": 1.407328104, "tx": -0.1768, "ty": 0.1768, "targetID": 16, "f2": 0.733625, "f1": -0.584965, "f3": -0.496811, "y": 0.40997962, "x": -0.056629609}]], "block": 16}], [{"trials": [[{"q1": 0.8440463902, "distance": 0.417434334, "q3": 2.614433427, "q2": 2.003099733, "tx": 0.601, "ty": 0.601, "targetID": 1, "f2": 1.090698, "f1": 0.010807, "f3": -1.043637, "y": 0.31331492, "x": 0.29852898}], [{"q1": 0.9289321902, "distance": 0.3313553896, "q3": 3.856845327, "q2": 3.099075754, "tx": 0.22, "ty": 0.821, "targetID": 2, "f2": 1.005812, "f1": 1.106783, "f3": -2.286049, "y": 0.48981171, "x": 0.20947808}], [{"q1": 1.849481665, "distance": 0.2167518374, "q3": 3.640188527, "q2": 1.919973191, "tx": -0.22, "ty": 0.821, "targetID": 3, "f2": 0.085263, "f1": -0.072319, "f3": -2.069392, "y": 0.6047695, "x": -0.23502431}], [{"q1": 2.17111792, "distance": 0.1107344688, "q3": 4.131552527, "q2": 1.706093564, "tx": -0.601, "ty": 0.601, "targetID": 4, "f2": -0.236373, "f1": -0.286199, "f3": -2.560756, "y": 0.51839405, "x": -0.52725463}], [{"q1": 0.5492392902, "distance": 0.2101073243, "q3": 3.446685327, "q2": 2.902160714, "tx": 0.4596, "ty": 0.4596, "targetID": 5, "f2": 1.385505, "f1": 0.909868, "f3": -1.875889, "y": 0.25276241, "x": 0.49652288}], [{"q1": 1.36222064, "distance": 0.2002887136, "q3": 2.530238727, "q2": 2.831726214, "tx": 0.1682, "ty": 0.6279, "targetID": 6, "f2": 0.572524, "f1": 0.839434, "f3": -0.959442, "y": 0.43244554, "x": 0.21193926}], [{"q1": 2.14818429, "distance": 0.3154222926, "q3": 3.754127827, "q2": 2.415276684, "tx": -0.1682, "ty": 0.6279, "targetID": 7, "f2": -0.21344, "f1": 0.422984, "f3": -2.183331, "y": 0.44573657, "x": -0.42570283}], [{"q1": 2.36803295, "distance": 0.05537078132, "q3": 3.387403427, "q2": 2.018430705, "tx": -0.4596, "ty": 0.4596, "targetID": 8, "f2": -0.433288, "f1": 0.026138, "f3": -1.816607, "y": 0.40426503, "x": -0.45760889}], [{"q1": 1.06508881, "distance": 0.2238876677, "q3": 1.665735257, "q2": 2.343585544, "tx": 0.3182, "ty": 0.3182, "targetID": 9, "f2": 0.869656, "f1": 0.351293, "f3": -0.094939, "y": 0.20825981, "x": 0.12316451}], [{"q1": 1.54455868, "distance": 0.08432504475, "q3": 2.846408627, "q2": 2.283329794, "tx": 0.1165, "ty": 0.4347, "targetID": 10, "f2": 0.390186, "f1": 0.291037, "f3": -1.275612, "y": 0.48804055, "x": 0.051189213}], [{"q1": 2.04457457, "distance": 0.18982358, "q3": 3.421075027, "q2": 2.072466099, "tx": -0.1165, "ty": 0.4347, "targetID": 11, "f2": -0.10983, "f1": 0.080173, "f3": -1.850279, "y": 0.52636479, "x": -0.28272442}], [{"q1": 1.933236526, "distance": 0.2001381534, "q3": 2.629261727, "q2": 2.038725393, "tx": -0.3182, "ty": 0.3182, "targetID": 12, "f2": 0.001508, "f1": 0.046433, "f3": -1.058465, "y": 0.41013212, "x": -0.14042552}], [{"q1": 1.23416933, "distance": 0.1201054648, "q3": 2.163677697, "q2": 2.387505014, "tx": 0.1768, "ty": 0.1768, "targetID": 13, "f2": 0.700575, "f1": 0.395212, "f3": -0.592881, "y": 0.29546826, "x": 0.19532476}], [{"q1": 1.8039914, "distance": 0.1213917489, "q3": 2.007352047, "q2": 2.292126254, "tx": 0.0647, "ty": 0.2415, "targetID": 14, "f2": 0.130753, "f1": 0.299834, "f3": -0.436556, "y": 0.30301412, "x": -0.039951659}], [{"q1": 1.6738038, "distance": 0.3177418549, "q3": 2.736013027, "q2": 3.277455354, "tx": -0.0647, "ty": 0.2415, "targetID": 15, "f2": 0.260941, "f1": 1.285163, "f3": -1.165217, "y": 0.54709645, "x": 0.022309747}], [{"q1": 2.06078519, "distance": 0.3226341024, "q3": 3.130722727, "q2": 3.068602254, "tx": -0.1768, "ty": 0.1768, "targetID": 16, "f2": -0.126041, "f1": 1.07631, "f3": -1.559926, "y": 0.49255205, "x": -0.24308278}]], "block": 17}], [{"trials": [[{"q1": 0.6236321902, "distance": 0.4856500656, "q3": 2.479784747, "q2": 2.002974069, "tx": 0.601, "ty": 0.601, "targetID": 1, "f2": 1.311112, "f1": 0.010681, "f3": -0.908988, "y": 0.18328734, "x": 0.35326603}], [{"q1": 0.5288817902, "distance": 0.5032726224, "q3": 2.289090067, "q2": 0.9296803536, "tx": 0.22, "ty": 0.821, "targetID": 2, "f2": 1.405863, "f1": -1.062612, "f3": -0.718294, "y": 0.3375755, "x": 0.35994315}], [{"q1": 1.59451001, "distance": 0.3222431819, "q3": 2.334454667, "q2": 0.6554821536, "tx": -0.22, "ty": 0.821, "targetID": 3, "f2": 0.340234, "f1": -1.33681, "f3": -0.763658, "y": 0.49905437, "x": -0.20615516}], [{"q1": 2.13687456, "distance": 0.3321823429, "q3": 3.212379027, "q2": 1.888054614, "tx": -0.601, "ty": 0.601, "targetID": 4, "f2": -0.20213, "f1": -0.104238, "f3": -1.641583, "y": 0.48275565, "x": -0.29057548}], [{"q1": 0.3755091902, "distance": 0.4653821122, "q3": 2.004713107, "q2": 2.661200564, "tx": 0.4596, "ty": 0.4596, "targetID": 5, "f2": 1.559235, "f1": 0.668908, "f3": -0.433917, "y": 0.0054375315, "x": 0.35802755}], [{"q1": 1.3514764, "distance": 0.08788967671, "q3": 3.859509427, "q2": 1.690574094, "tx": 0.1682, "ty": 0.6279, "targetID": 6, "f2": 0.583268, "f1": -0.301719, "f3": -2.288713, "y": 0.68847952, "x": 0.10452334}], [{"q1": 1.44817462, "distance": 0.2029243628, "q3": 3.970847427, "q2": 1.492590924, "tx": -0.1682, "ty": 0.6279, "targetID": 7, "f2": 0.48657, "f1": -0.499702, "f3": -2.400051, "y": 0.72762396, "x": 0.0085298187}], [{"q1": 1.909171926, "distance": 0.3128182922, "q3": 4.203557827, "q2": 1.449174114, "tx": -0.4596, "ty": 0.4596, "targetID": 8, "f2": 0.025573, "f1": -0.543119, "f3": -2.632761, "y": 0.71372047, "x": -0.27717722}], [{"q1": 1.20532951, "distance": 0.3112975224, "q3": 1.670321982, "q2": 1.977087346, "tx": 0.3182, "ty": 0.3182, "targetID": 9, "f2": 0.729415, "f1": -0.015205, "f3": -0.099526, "y": 0.2797223, "x": 0.0092896343}], [{"q1": 1.33746489, "distance": 0.1742882216, "q3": 2.360152897, "q2": 0.8214838536, "tx": 0.1165, "ty": 0.4347, "targetID": 10, "f2": 0.59728, "f1": -1.170809, "f3": -0.789357, "y": 0.51032162, "x": -0.040527879}], [{"q1": 1.71577548, "distance": 0.2453777871, "q3": 1.596557387, "q2": 1.001559994, "tx": -0.1165, "ty": 0.4347, "targetID": 11, "f2": 0.218969, "f1": -0.990733, "f3": -0.025761, "y": 0.43496864, "x": -0.36187764}], [{"q1": 2.11802501, "distance": 0.1464952544, "q3": 2.938017427, "q2": 1.768674084, "tx": -0.3182, "ty": 0.3182, "targetID": 12, "f2": -0.183281, "f1": -0.223619, "f3": -1.367221, "y": 0.44069614, "x": -0.23785353}], [{"q1": 0.6809976902, "distance": 0.3652938716, "q3": 4.038731027, "q2": 2.556585524, "tx": 0.1768, "ty": 0.1768, "targetID": 13, "f2": 1.253747, "f1": 0.564293, "f3": -2.467935, "y": 0.49399935, "x": 0.35797446}], [{"q1": 2.05613563, "distance": 0.2384926346, "q3": 1.705319327, "q2": 2.111233354, "tx": 0.0647, "ty": 0.2415, "targetID": 14, "f2": -0.121391, "f1": 0.118941, "f3": -0.134523, "y": 0.19793194, "x": -0.16977934}], [{"q1": 1.95510201, "distance": 0.08014570079, "q3": 2.123025487, "q2": 2.238593514, "tx": -0.0647, "ty": 0.2415, "targetID": 15, "f2": -0.020358, "f1": 0.246301, "f3": -0.552229, "y": 0.31433586, "x": -0.098140557}], [{"q1": 1.5692516, "distance": 0.2233461996, "q3": 2.277152017, "q2": 1.519420124, "tx": -0.1768, "ty": 0.1768, "targetID": 16, "f2": 0.365493, "f1": -0.472873, "f3": -0.706356, "y": 0.3809292, "x": -0.086164496}]], "block": 18}], [{"trials": [[{"q1": 0.4045375902, "distance": 0.1692634412, "q3": 1.864472407, "q2": 0.4616458536, "tx": 0.601, "ty": 0.601, "targetID": 1, "f2": 1.530207, "f1": -1.530647, "f3": -0.293676, "y": 0.48212856, "x": 0.48050231}], [{"q1": 0.8248825902, "distance": 0.1688292995, "q3": 1.758852067, "q2": 1.057229014, "tx": 0.22, "ty": 0.821, "targetID": 2, "f2": 1.109862, "f1": -0.935064, "f3": -0.188056, "y": 0.65219658, "x": 0.21704403}], [{"q1": 1.33947551, "distance": 0.4698053948, "q3": 1.839590997, "q2": 1.578607734, "tx": -0.22, "ty": 0.821, "targetID": 3, "f2": 0.595269, "f1": -0.413685, "f3": -0.268795, "y": 0.37060476, "x": -0.086354062}], [{"q1": 2.002665723, "distance": 0.3035052852, "q3": 1.775251177, "q2": 0.7329538536, "tx": -0.601, "ty": 0.601, "targetID": 4, "f2": -0.067921, "f1": -1.259339, "f3": -0.204455, "y": 0.32905409, "x": -0.46623769}], [{"q1": 1.879452459, "distance": 0.3996315524, "q3": 1.831611347, "q2": 9.233412354, "tx": 0.4596, "ty": 0.4596, "targetID": 5, "f2": 0.055292, "f1": 7.24112, "f3": -0.260815, "y": 0.3826833, "x": 0.06744034}], [{"q1": 0.9781923602, "distance": 0.1256842958, "q3": 1.596306059, "q2": 0.2395792536, "tx": 0.1682, "ty": 0.6279, "targetID": 6, "f2": 0.956552, "f1": -1.752713, "f3": -0.02551, "y": 0.74434577, "x": 0.21549614}], [{"q1": 1.24365694, "distance": 0.07982477128, "q3": 1.625522871, "q2": 0.9881768536, "tx": -0.1682, "ty": 0.6279, "targetID": 7, "f2": 0.691088, "f1": -1.004116, "f3": -0.054727, "y": 0.56160916, "x": -0.1237307}], [{"q1": 2.010896696, "distance": 0.06269164487, "q3": 1.651158267, "q2": 0.5700936536, "tx": -0.4596, "ty": 0.4596, "targetID": 8, "f2": -0.076152, "f1": -1.422199, "f3": -0.080362, "y": 0.44704294, "x": -0.52102119}], [{"q1": 1.05333926, "distance": 0.3158870955, "q3": 1.439352087, "q2": 2.068821851, "tx": 0.3182, "ty": 0.3182, "targetID": 9, "f2": 0.881405, "f1": 0.076529, "f3": 0.131444, "y": 0.26795471, "x": 0.0063345355}], [{"q1": 0.9068781902, "distance": 0.1376624733, "q3": 1.499419342, "q2": 1.144376794, "tx": 0.1165, "ty": 0.4347, "targetID": 10, "f2": 1.027866, "f1": -0.847916, "f3": 0.071377, "y": 0.55115234, "x": 0.043084681}], [{"q1": 1.79601176, "distance": 0.1961257217, "q3": 1.555025532, "q2": 1.250311304, "tx": -0.1165, "ty": 0.4347, "targetID": 11, "f2": 0.138733, "f1": -0.741981, "f3": 0.015771, "y": 0.41674493, "x": -0.31180211}], [{"q1": -1.55939771, "distance": 0.9376364343, "q3": -2.570513973, "q2": "_NaN_", "tx": -0.3182, "ty": 0.3182, "targetID": 12, "f2": 3.494142, "f1": "_NaN_", "f3": 4.14131, "y": -0.59683271, "x": -0.11356075}], [{"q1": 1.93813741, "distance": 0.325996635, "q3": 1.746851177, "q2": 2.06945017, "tx": 0.1768, "ty": 0.1768, "targetID": 13, "f2": -0.003393, "f1": 0.077158, "f3": -0.176055, "y": 0.2281484, "x": -0.14512724}], [{"q1": 0.8510834902, "distance": 0.333393048, "q3": 1.948352937, "q2": 0.7367865536, "tx": 0.0647, "ty": 0.2415, "targetID": 14, "f2": 1.083661, "f1": -1.255506, "f3": -0.377557, "y": 0.56595426, "x": 0.14138349}], [{"q1": 1.67078788, "distance": 0.3011557491, "q3": 1.816971527, "q2": 1.077775034, "tx": -0.0647, "ty": 0.2415, "targetID": 15, "f2": 0.263957, "f1": -0.914518, "f3": -0.246175, "y": 0.42377815, "x": -0.30442789}], [{"q1": 1.35311003, "distance": 0.1844534712, "q3": 1.742515777, "q2": 1.764213024, "tx": -0.1768, "ty": 0.1768, "targetID": 16, "f2": 0.581634, "f1": -0.22808, "f3": -0.171719, "y": 0.3293391, "x": -0.073094137}]], "block": 19}], [{"trials": [[{"q1": 0.6458118902, "distance": 0.2286728205, "q3": 1.501241466, "q2": 0.4481370536, "tx": 0.601, "ty": 0.601, "targetID": 1, "f2": 1.288933, "f1": -1.544156, "f3": 0.069555, "y": 0.64920053, "x": 0.37746484}], [{"q1": 0.9078206902, "distance": 0.3659842883, "q3": 2.117621947, "q2": 1.029520174, "tx": 0.22, "ty": 0.821, "targetID": 2, "f2": 1.026924, "f1": -0.962772, "f3": -0.546826, "y": 0.46440452, "x": 0.13763397}], [{"q1": 1.33583127, "distance": 0.2316142014, "q3": 1.969778597, "q2": 0.5399343536, "tx": -0.22, "ty": 0.821, "targetID": 3, "f2": 0.598913, "f1": -1.452358, "f3": -0.398982, "y": 0.60545053, "x": -0.13524409}], [{"q1": 3.51159149, "distance": 0.2989874322, "q3": 2.321197147, "q2": -0.8285622464, "tx": -0.601, "ty": 0.601, "targetID": 4, "f2": -1.576847, "f1": -2.820855, "f3": -0.750401, "y": 0.31118031, "x": -0.6744713}], [{"q1": 0.7503640902, "distance": 0.4200057736, "q3": 0.6844902068, "q2": 1.795063464, "tx": 0.4596, "ty": 0.4596, "targetID": 5, "f2": 1.18438, "f1": -0.197229, "f3": 0.886306, "y": 0.49296147, "x": 0.04092129}], [{"q1": 1.3641056, "distance": 0.3496047565, "q3": 1.995790977, "q2": 2.009508582, "tx": 0.1682, "ty": 0.6279, "targetID": 6, "f2": 0.570639, "f1": 0.017216, "f3": -0.424995, "y": 0.30564317, "x": 0.032649193}], [{"q1": 1.48643922, "distance": 0.1515603984, "q3": 3.477472927, "q2": 2.867980194, "tx": -0.1682, "ty": 0.6279, "targetID": 7, "f2": 0.448305, "f1": 0.875688, "f3": -1.906677, "y": 0.56335937, "x": -0.031068452}], [{"q1": 2.23903915, "distance": 0.2134971608, "q3": 2.221859987, "q2": -1.816486346, "tx": -0.4596, "ty": 0.4596, "targetID": 8, "f2": -0.304295, "f1": -3.808779, "f3": -0.651064, "y": 0.63878017, "x": -0.34351596}], [{"q1": 0.9048047902, "distance": 0.2878360358, "q3": 1.647451188, "q2": 1.464630754, "tx": 0.3182, "ty": 0.3182, "targetID": 9, "f2": 1.02994, "f1": -0.527662, "f3": -0.076655, "y": 0.3894178, "x": 0.039313628}], [{"q1": 1.4053233, "distance": 0.2527195466, "q3": 1.62583703, "q2": 1.736567014, "tx": 0.1165, "ty": 0.4347, "targetID": 10, "f2": 0.529421, "f1": -0.255726, "f3": -0.055041, "y": 0.32599311, "x": -0.11164465}], [{"q1": 1.5112578, "distance": 0.1719893461, "q3": 2.141498047, "q2": 0.3271794536, "tx": -0.1165, "ty": 0.4347, "targetID": 11, "f2": 0.423487, "f1": -1.665113, "f3": -0.570702, "y": 0.60312241, "x": -0.15134576}], [{"q1": 2.17532766, "distance": 0.07364541997, "q3": 2.215513967, "q2": 1.460044024, "tx": -0.3182, "ty": 0.3182, "targetID": 12, "f2": -0.240583, "f1": -0.532249, "f3": -0.644718, "y": 0.24455966, "x": -0.31906499}], [{"q1": 2.04124448, "distance": 0.2829721848, "q3": 1.628664464, "q2": 2.316819174, "tx": 0.1768, "ty": 0.1768, "targetID": 13, "f2": -0.1065, "f1": 0.324527, "f3": -0.057868, "y": 0.21892635, "x": -0.10301892}], [{"q1": 0.9599082902, "distance": 0.1198904607, "q3": 2.011436117, "q2": 1.602421004, "tx": 0.0647, "ty": 0.2415, "targetID": 14, "f2": 0.974836, "f1": -0.389872, "f3": -0.44064, "y": 0.3591332, "x": 0.087854974}], [{"q1": 1.5408516, "distance": 0.2652743568, "q3": 2.665264327, "q2": 2.518132434, "tx": -0.0647, "ty": 0.2415, "targetID": 15, "f2": 0.393893, "f1": 0.52584, "f3": -1.094468, "y": 0.44966853, "x": 0.099727332}], [{"q1": 1.87643653, "distance": 0.1480300654, "q3": 2.238196267, "q2": 1.663242244, "tx": -0.1768, "ty": 0.1768, "targetID": 16, "f2": 0.058308, "f1": -0.32905, "f3": -0.6674, "y": 0.32477247, "x": -0.17267103}]], "block": 20}], [{"trials": [[{"q1": 0.9991782002, "distance": 0.6474294584, "q3": 1.449342357, "q2": 2.364948374, "tx": 0.601, "ty": 0.601, "targetID": 1, "f2": 0.935566, "f1": 0.372656, "f3": 0.121454, "y": 0.18817751, "x": 0.10225909}], [{"q1": 2.23677721, "distance": 0.50840266, "q3": 2.372216617, "q2": 3.320620854, "tx": 0.22, "ty": 0.821, "targetID": 2, "f2": -0.302033, "f1": 1.328328, "f3": -0.80142, "y": 0.5103461, "x": -0.18245176}], [{"q1": 1.60808169, "distance": 0.2921444927, "q3": 3.799743727, "q2": 2.946080184, "tx": -0.22, "ty": 0.821, "targetID": 3, "f2": 0.326663, "f1": 0.953788, "f3": -2.228947, "y": 0.53856358, "x": -0.1453135}], [{"q1": 1.57710558, "distance": 0.2851583049, "q3": 1.723603397, "q2": 0.7256024536, "tx": -0.601, "ty": 0.601, "targetID": 4, "f2": 0.357639, "f1": -1.26669, "f3": -0.152807, "y": 0.5259849, "x": -0.32588549}], [{"q1": 0.8004410902, "distance": 0.4738110902, "q3": 1.248029097, "q2": 2.770967814, "tx": 0.4596, "ty": 0.4596, "targetID": 5, "f2": 1.134303, "f1": 0.778675, "f3": 0.322767, "y": 0.062253657, "x": 0.20150538}], [{"q1": 0.6298525902, "distance": 0.0736262333, "q3": 1.356728207, "q2": 1.084246714, "tx": 0.1682, "ty": 0.6279, "targetID": 6, "f2": 1.304892, "f1": -0.908046, "f3": 0.214068, "y": 0.56834505, "x": 0.21149007}], [{"q1": 1.967165726, "distance": 0.3335245655, "q3": 2.159342297, "q2": 1.739520114, "tx": -0.1682, "ty": 0.6279, "targetID": 7, "f2": -0.032421, "f1": -0.252773, "f3": -0.588546, "y": 0.2950157, "x": -0.1888562}], [{"q1": 2.34629313, "distance": 0.272477822, "q3": 2.272188307, "q2": 1.367178544, "tx": -0.4596, "ty": 0.4596, "targetID": 8, "f2": -0.411549, "f1": -0.625114, "f3": -0.701392, "y": 0.21169099, "x": -0.34652796}], [{"q1": 0.2205030902, "distance": 0.1498122908, "q3": 1.389212267, "q2": 1.107180344, "tx": 0.3182, "ty": 0.3182, "targetID": 9, "f2": 1.714241, "f1": -0.885112, "f3": 0.181584, "y": 0.43158176, "x": 0.41611986}], [{"q1": 1.62089938, "distance": 0.1572924019, "q3": 2.744935127, "q2": 1.564659064, "tx": 0.1165, "ty": 0.4347, "targetID": 10, "f2": 0.313845, "f1": -0.427634, "f3": -1.174139, "y": 0.46099569, "x": -0.038578807}], [{"q1": 1.81555246, "distance": 0.05788224831, "q3": 2.433414837, "q2": 1.681400644, "tx": -0.1165, "ty": 0.4347, "targetID": 11, "f2": 0.119192, "f1": -0.310892, "f3": -0.862619, "y": 0.37786712, "x": -0.12747171}], [{"q1": 1.46532772, "distance": 0.1965859566, "q3": 1.655933488, "q2": 1.051825474, "tx": -0.3182, "ty": 0.3182, "targetID": 12, "f2": 0.469417, "f1": -0.940467, "f3": -0.085137, "y": 0.49359339, "x": -0.22941263}], [{"q1": 1.03298173, "distance": 0.2919343305, "q3": 1.754642327, "q2": 1.457719244, "tx": 0.1768, "ty": 0.1768, "targetID": 13, "f2": 0.901763, "f1": -0.534573, "f3": -0.183846, "y": 0.4141338, "x": 0.0068049391}], [{"q1": 1.59237372, "distance": 0.1630110346, "q3": 2.082247607, "q2": 1.824657274, "tx": 0.0647, "ty": 0.2415, "targetID": 14, "f2": 0.342371, "f1": -0.167635, "f3": -0.511451, "y": 0.33214278, "x": -0.070786102}], [{"q1": 1.43799586, "distance": 0.0456422113, "q3": 1.736483927, "q2": 1.958300621, "tx": -0.0647, "ty": 0.2415, "targetID": 15, "f2": 0.496749, "f1": -0.033992, "f3": -0.165688, "y": 0.28494665, "x": -0.050714291}], [{"q1": 2.42439312, "distance": 0.2175144905, "q3": 2.681600627, "q2": 1.338904214, "tx": -0.1768, "ty": 0.1768, "targetID": 16, "f2": -0.489649, "f1": -0.653388, "f3": -1.110804, "y": 0.26545274, "x": -0.37542841}]], "block": 21}], [{"trials": [[{"q1": -0.08090130981, "distance": 0.5449670787, "q3": 2.694041327, "q2": 0.1357119536, "tx": 0.601, "ty": 0.601, "targetID": 1, "f2": 2.015646, "f1": -1.856581, "f3": -1.123245, "y": 0.056635004, "x": 0.57539008}], [{"q1": 3.25126029, "distance": 1.296335995, "q3": 3.842771027, "q2": 2.819097004, "tx": 0.22, "ty": 0.821, "targetID": 2, "f2": -1.316516, "f1": 0.826804, "f3": -2.271975, "y": -0.24876078, "x": -0.51218774}], [{"q1": 1.934681658, "distance": 0.3574580941, "q3": 2.914706827, "q2": 1.566418354, "tx": -0.22, "ty": 0.821, "targetID": 3, "f2": 6.3e-05, "f1": -0.425874, "f3": -1.343911, "y": 0.46374677, "x": -0.20789964}], [{"q1": 2.11287279, "distance": 0.2640890894, "q3": 2.327480337, "q2": 0.3758678536, "tx": -0.601, "ty": 0.601, "targetID": 4, "f2": -0.178128, "f1": -1.616425, "f3": -0.756684, "y": 0.3922725, "x": -0.43921039}], [{"q1": 0.7173772902, "distance": 0.2577212357, "q3": 2.478528107, "q2": 2.183050164, "tx": 0.4596, "ty": 0.4596, "targetID": 5, "f2": 1.217367, "f1": 0.190758, "f3": -0.907732, "y": 0.23132737, "x": 0.33996789}], [{"q1": 1.7816861, "distance": 0.1485922401, "q3": 2.031228147, "q2": 3.456337654, "tx": 0.1682, "ty": 0.6279, "targetID": 6, "f2": 0.153058, "f1": 1.464045, "f3": -0.460432, "y": 0.48258291, "x": 0.13717425}], [{"q1": 1.872038301, "distance": 0.4833603025, "q3": 0.4946752268, "q2": 2.368655454, "tx": -0.1682, "ty": 0.6279, "targetID": 7, "f2": 0.062706, "f1": 0.376363, "f3": 1.076121, "y": 0.1446524, "x": -0.17863739}], [{"q1": 2.42803737, "distance": 0.1293075999, "q3": 3.911207427, "q2": 1.672541354, "tx": -0.4596, "ty": 0.4596, "targetID": 8, "f2": -0.493293, "f1": -0.319751, "f3": -2.340411, "y": 0.40916246, "x": -0.57866515}], [{"q1": 0.7261737902, "distance": 0.1245287565, "q3": 2.093808667, "q2": 2.097221844, "tx": 0.3182, "ty": 0.3182, "targetID": 9, "f2": 1.208571, "f1": 0.104929, "f3": -0.523012, "y": 0.21892293, "x": 0.24302371}], [{"q1": 1.32112861, "distance": 0.03844253766, "q3": 2.754611227, "q2": 2.143151934, "tx": 0.1165, "ty": 0.4347, "targetID": 10, "f2": 0.613616, "f1": 0.150859, "f3": -1.183815, "y": 0.4369185, "x": 0.15487847}], [{"q1": 1.2863826, "distance": 0.1852458776, "q3": 1.937922847, "q2": 0.5206449536, "tx": -0.1165, "ty": 0.4347, "targetID": 11, "f2": 0.648362, "f1": -1.471648, "f3": -0.367127, "y": 0.61454354, "x": -0.072089007}], [{"q1": 2.41151259, "distance": 0.1157774644, "q3": 2.166567957, "q2": 2.196496174, "tx": -0.3182, "ty": 0.3182, "targetID": 12, "f2": -0.476768, "f1": 0.204204, "f3": -0.595772, "y": 0.24362931, "x": -0.22963571}], [{"q1": 1.62234452, "distance": 0.2796969647, "q3": 1.901731697, "q2": 1.971306815, "tx": 0.1768, "ty": 0.1768, "targetID": 13, "f2": 0.3124, "f1": -0.020986, "f3": -0.330935, "y": 0.28107885, "x": -0.082730949}], [{"q1": 1.878824141, "distance": 0.1949411613, "q3": 2.226823707, "q2": 2.714356314, "tx": 0.0647, "ty": 0.2415, "targetID": 14, "f2": 0.05592, "f1": 0.722064, "f3": -0.656027, "y": 0.41481964, "x": -0.02453205}], [{"q1": 1.424864, "distance": 0.169531756, "q3": 1.951557357, "q2": 1.410406864, "tx": -0.0647, "ty": 0.2415, "targetID": 15, "f2": 0.50988, "f1": -0.581886, "f3": -0.380761, "y": 0.40472729, "x": -0.11050249}], [{"q1": 2.40981613, "distance": 0.2790752807, "q3": 3.086866127, "q2": 1.744232494, "tx": -0.1768, "ty": 0.1768, "targetID": 16, "f2": -0.475072, "f1": -0.24806, "f3": -1.51607, "y": 0.36377326, "x": -0.38398111}]], "block": 22}], [{"trials": [[{"q1": 1.50855603, "distance": 0.4600453914, "q3": 1.797053827, "q2": 4.774612754, "tx": 0.601, "ty": 0.601, "targetID": 1, "f2": 0.426188, "f1": 2.78232, "f3": -0.226258, "y": 0.77664869, "x": 0.17580675}], [{"q1": 0.4289790902, "distance": 0.3285122883, "q3": 1.360309617, "q2": 1.026504244, "tx": 0.22, "ty": 0.821, "targetID": 2, "f2": 1.505765, "f1": -0.965788, "f3": 0.210487, "y": 0.51928348, "x": 0.34995178}], [{"q1": 2.001597582, "distance": 0.3216451197, "q3": 3.350992327, "q2": 1.495606854, "tx": -0.22, "ty": 0.821, "targetID": 3, "f2": -0.066853, "f1": -0.496686, "f3": -1.780196, "y": 0.50985946, "x": -0.30153004}], [{"q1": 2.5186409, "distance": 0.2195579785, "q3": 3.969515427, "q2": 1.590985604, "tx": -0.601, "ty": 0.601, "targetID": 4, "f2": -0.583896, "f1": -0.401307, "f3": -2.398719, "y": 0.38154388, "x": -0.6076871}], [{"q1": 0.09477649019, "distance": 0.3092651454, "q3": 1.376017587, "q2": 1.838857264, "tx": 0.4596, "ty": 0.4596, "targetID": 5, "f2": 1.839968, "f1": -0.153435, "f3": 0.194779, "y": 0.22734813, "x": 0.25538443}], [{"q1": 0.5988135902, "distance": 0.1925115182, "q3": 1.492445006, "q2": 1.430136064, "tx": 0.1682, "ty": 0.6279, "targetID": 6, "f2": 1.335931, "f1": -0.562157, "f3": 0.078351, "y": 0.43651591, "x": 0.1473958}], [{"q1": 1.94322679, "distance": 0.3276908561, "q3": 2.031982127, "q2": 2.469186414, "tx": -0.1682, "ty": 0.6279, "targetID": 7, "f2": -0.008482, "f1": 0.476894, "f3": -0.461186, "y": 0.32696062, "x": -0.038520446}], [{"q1": 2.50488072, "distance": 0.24180842, "q3": 2.642959027, "q2": 1.487878534, "tx": -0.4596, "ty": 0.4596, "targetID": 8, "f2": -0.570136, "f1": -0.504414, "f3": -1.072163, "y": 0.23046451, "x": -0.38234562}], [{"q1": 1.81347901, "distance": 0.4819319596, "q3": 3.233666427, "q2": 1.854690894, "tx": 0.3182, "ty": 0.3182, "targetID": 9, "f2": 0.121265, "f1": -0.137602, "f3": -1.66287, "y": 0.54660551, "x": -0.10616934}], [{"q1": 1.53130116, "distance": 0.1123114831, "q3": 2.167321937, "q2": 3.253013754, "tx": 0.1165, "ty": 0.4347, "targetID": 10, "f2": 0.403443, "f1": 1.260721, "f3": -0.596526, "y": 0.45049448, "x": 0.22769534}], [{"q1": 1.7617684, "distance": 0.2146721254, "q3": 3.687739727, "q2": 1.618945784, "tx": -0.1165, "ty": 0.4347, "targetID": 11, "f2": 0.172976, "f1": -0.373347, "f3": -2.116943, "y": 0.64519886, "x": -0.15862305}], [{"q1": 1.62887903, "distance": 0.1838763735, "q3": 1.529013145, "q2": 0.9196900536, "tx": -0.3182, "ty": 0.3182, "targetID": 12, "f2": 0.305865, "f1": -1.072603, "f3": 0.041783, "y": 0.49759858, "x": -0.358532}], [{"q1": 1.39633834, "distance": 0.2368764662, "q3": 1.527379517, "q2": 2.083901496, "tx": 0.1768, "ty": 0.1768, "targetID": 13, "f2": 0.538406, "f1": 0.091609, "f3": 0.043417, "y": 0.25439995, "x": -0.047005067}], [{"q1": 1.26106136, "distance": 0.2474447402, "q3": 1.521221995, "q2": 1.571130744, "tx": 0.0647, "ty": 0.2415, "targetID": 14, "f2": 0.673683, "f1": -0.421162, "f3": 0.049574, "y": 0.39280233, "x": -0.1310971}], [{"q1": 1.65815867, "distance": 0.2731015784, "q3": 2.926079427, "q2": 0.9005892536, "tx": -0.0647, "ty": 0.2415, "targetID": 15, "f2": 0.276586, "f1": -1.091703, "f3": -1.355283, "y": 0.51455022, "x": -0.069996178}], [{"q1": 2.31380906, "distance": 0.1861261345, "q3": 2.133958227, "q2": 2.716492594, "tx": -0.1768, "ty": 0.1768, "targetID": 16, "f2": -0.379065, "f1": 0.7242, "f3": -0.563162, "y": 0.36051295, "x": -0.14692543}]], "block": 23}], [{"trials": [[{"q1": 2.14680199, "distance": 0.7927418746, "q3": 2.592316627, "q2": 3.457657154, "tx": 0.601, "ty": 0.601, "targetID": 1, "f2": -0.212058, "f1": 1.465364, "f3": -1.02152, "y": 0.53165127, "x": -0.18870275}], [{"q1": 1.63026133, "distance": 0.4569511227, "q3": 4.113073627, "q2": 4.960972054, "tx": 0.22, "ty": 0.821, "targetID": 2, "f2": 0.304483, "f1": 2.968679, "f3": -2.542277, "y": 0.38075958, "x": 0.097555314}], [{"q1": 2.19065863, "distance": 0.4814260631, "q3": 3.729742827, "q2": 2.948404964, "tx": -0.22, "ty": 0.821, "targetID": 3, "f2": -0.255914, "f1": 0.956112, "f3": -2.158946, "y": 0.37794629, "x": -0.40834666}], [{"q1": 3.18566389, "distance": 0.6376655414, "q3": 3.120920927, "q2": 2.232624494, "tx": -0.601, "ty": 0.601, "targetID": 4, "f2": -1.250919, "f1": 0.240332, "f3": -1.550125, "y": -0.034534786, "x": -0.5489147}], [{"q1": 1.21029322, "distance": 0.2965769391, "q3": 3.284057627, "q2": 2.992135934, "tx": 0.4596, "ty": 0.4596, "targetID": 5, "f2": 0.724451, "f1": 0.999843, "f3": -1.713261, "y": 0.52690982, "x": 0.17076221}], [{"q1": 1.971940947, "distance": 0.4859760838, "q3": 2.366436087, "q2": 5.346445454, "tx": 0.1682, "ty": 0.6279, "targetID": 6, "f2": -0.037196, "f1": 3.354153, "f3": -0.79564, "y": 0.6456566, "x": -0.31745158}], [{"q1": 1.907601129, "distance": 0.3124423792, "q3": 4.361617627, "q2": 2.458442174, "tx": -0.1682, "ty": 0.6279, "targetID": 7, "f2": 0.027143, "f1": 0.46615, "f3": -2.790821, "y": 0.46230781, "x": -0.43315182}], [{"q1": 2.61018691, "distance": 0.1956413479, "q3": 2.685056427, "q2": 2.407988194, "tx": -0.4596, "ty": 0.4596, "targetID": 8, "f2": -0.675442, "f1": 0.415696, "f3": -1.11426, "y": 0.2830562, "x": -0.37529209}], [{"q1": 1.6738038, "distance": 0.1606507307, "q3": 1.741447637, "q2": 2.993204054, "tx": 0.3182, "ty": 0.3182, "targetID": 9, "f2": 0.260941, "f1": 1.000911, "f3": -0.170651, "y": 0.33713093, "x": 0.15866857}], [{"q1": 1.916586084, "distance": 0.2118126958, "q3": 2.187302467, "q2": 2.223953694, "tx": 0.1165, "ty": 0.4347, "targetID": 10, "f2": 0.018158, "f1": 0.231661, "f3": -0.616506, "y": 0.33698795, "x": -0.071428107}], [{"q1": 1.57314718, "distance": 0.1537991658, "q3": 3.229607527, "q2": 2.894809394, "tx": -0.1165, "ty": 0.4347, "targetID": 11, "f2": 0.361597, "f1": 0.902517, "f3": -1.658811, "y": 0.55494855, "x": -0.020612203}], [{"q1": 2.61533912, "distance": 0.04401471025, "q3": 2.427759967, "q2": 3.021415554, "tx": -0.3182, "ty": 0.3182, "targetID": 12, "f2": -0.680595, "f1": 1.029123, "f3": -0.856964, "y": 0.35878226, "x": -0.33524039}], [{"q1": 1.09411713, "distance": 0.1164752635, "q3": 1.275863607, "q2": 2.270574934, "tx": 0.1768, "ty": 0.1768, "targetID": 13, "f2": 0.840627, "f1": 0.278282, "f3": 0.294933, "y": 0.16116833, "x": 0.061378434}], [{"q1": 2.16766217, "distance": 0.360751543, "q3": 2.437750237, "q2": 3.350591654, "tx": 0.0647, "ty": 0.2415, "targetID": 14, "f2": -0.232918, "f1": 1.358299, "f3": -0.866954, "y": 0.5203513, "x": -0.1641747}], [{"q1": 1.962704665, "distance": 0.03667039208, "q3": 1.863152937, "q2": 2.318515634, "tx": -0.0647, "ty": 0.2415, "targetID": 15, "f2": -0.02796, "f1": 0.326223, "f3": -0.292357, "y": 0.2659812, "x": -0.092001804}], [{"q1": 2.18494093, "distance": 0.2955769212, "q3": 2.699319227, "q2": 2.928235934, "tx": -0.1768, "ty": 0.1768, "targetID": 16, "f2": -0.250196, "f1": 0.935943, "f3": -1.128523, "y": 0.47025062, "x": -0.21218997}]], "block": 24}]]}]], "condition": "H1"}], [{"phases": [[{"phase": "test", "blocks": [[{"trials": [[{"q1": 1.62975868, "distance": 0.4814925423, "q3": 0.8888193968, "q2": 2.197627154, "tx": -0.375, "ty": 0.6495, "targetID": 1, "f2": -0.205335, "f1": -0.681977, "f3": -0.304986, "y": 0.19347548, "x": -0.22047911}], [{"q1": 1.997639175, "distance": 0.9193326897, "q3": -0.2917659732, "q2": 2.888212044, "tx": 0, "ty": 0.95, "targetID": 2, "f2": -0.895919, "f1": -1.862562, "f3": 0.062895, "y": 0.060524605, "x": -0.23239216}], [{"q1": 0.4060454902, "distance": 0.1672462215, "q3": -0.7689990732, "q2": 2.243808564, "tx": 0.375, "ty": 0.6495, "targetID": 3, "f2": -0.251516, "f1": -2.339795, "f3": -1.528699, "y": 0.5330689, "x": 0.25493711}], [{"q1": 2.59227983, "distance": 0.3874539777, "q3": 0.9705636368, "q2": 2.068507692, "tx": -0.4763, "ty": 0.275, "targetID": 4, "f2": -0.076215, "f1": -0.600233, "f3": 0.657535, "y": -0.078091874, "x": -0.31677974}], [{"q1": 1.69516663, "distance": 0.4651027158, "q3": -0.09686157321, "q2": 2.901909394, "tx": 0, "ty": 0.55, "targetID": 5, "f2": -0.909617, "f1": -1.667658, "f3": -0.239578, "y": 0.10739799, "x": -0.14291255}], [{"q1": 0.5216560902, "distance": 0.4454252573, "q3": 0.001696426795, "q2": 2.759720904, "tx": 0.4763, "ty": 0.275, "targetID": 6, "f2": -0.767428, "f1": -1.5691, "f3": -1.413088, "y": 0.22261578, "x": 0.03396579}], [{"q1": 1.20199942, "distance": 0.03721002483, "q3": 0.8885052368, "q2": 2.0921953, "tx": -0.175, "ty": 0.3031, "targetID": 7, "f2": -0.099903, "f1": -0.682291, "f3": -0.732745, "y": 0.30156185, "x": -0.13782178}], [{"q1": 0.8938719902, "distance": 0.04729034687, "q3": 0.8682105468, "q2": 2.614516494, "tx": 0, "ty": 0.15, "targetID": 8, "f2": -0.622224, "f1": -0.702586, "f3": -1.040873, "y": 0.14775867, "x": 0.047237203}], [{"q1": 0.6906109902, "distance": 0.31981207, "q3": -0.3101819732, "q2": 2.007120971, "tx": 0.175, "ty": 0.3031, "targetID": 9, "f2": -0.014828, "f1": -1.880978, "f3": -1.244134, "y": 0.6095114, "x": 0.083393155}]], "block": 1}], [{"trials": [[{"q1": 2.1310312, "distance": 0.4818343576, "q3": 1.402721117, "q2": 1.775962584, "tx": -0.375, "ty": 0.6495, "targetID": 1, "f2": 0.21633, "f1": -0.168075, "f3": 0.196287, "y": 0.1676713, "x": -0.37733495}], [{"q1": 1.69384717, "distance": 0.3043240858, "q3": 2.219660877, "q2": 4.164754254, "tx": 0, "ty": 0.95, "targetID": 2, "f2": -2.172462, "f1": 0.648865, "f3": -0.240897, "y": 0.66764109, "x": 0.11351914}], [{"q1": -0.8354239098, "distance": 1.204699566, "q3": -1.040583473, "q2": 1.967285576, "tx": 0.375, "ty": 0.6495, "targetID": 3, "f2": 0.025007, "f1": -2.61138, "f3": -2.770168, "y": -0.55505444, "x": 0.35630117}], [{"q1": 1.26728171, "distance": 0.7479794819, "q3": 1.517452084, "q2": 3.005896154, "tx": -0.4763, "ty": 0.275, "targetID": 4, "f2": -1.013604, "f1": -0.053344, "f3": -0.667463, "y": 0.19975439, "x": 0.26788506}], [{"q1": 0.6351932902, "distance": 0.3432252583, "q3": 0.6126105668, "q2": 2.502738624, "tx": 0, "ty": 0.55, "targetID": 5, "f2": -0.510446, "f1": -0.958186, "f3": -1.299551, "y": 0.20873941, "x": 0.036671346}], [{"q1": 1.62504629, "distance": 0.9248958591, "q3": 0.5283530268, "q2": 1.586273224, "tx": 0.4763, "ty": 0.275, "targetID": 6, "f2": 0.406019, "f1": -1.042443, "f3": -0.309698, "y": 0.42812687, "x": -0.43583185}], [{"q1": 1.59677195, "distance": 0.1862343071, "q3": 1.568283053, "q2": 2.272962544, "tx": -0.175, "ty": 0.3031, "targetID": 7, "f2": -0.28067, "f1": -0.002513, "f3": -0.337973, "y": 0.22688303, "x": -0.0050759269}], [{"q1": 1.10178261, "distance": 0.1113650671, "q3": 0.8954167368, "q2": 2.759469584, "tx": 0, "ty": 0.15, "targetID": 8, "f2": -0.767177, "f1": -0.67538, "f3": -0.832962, "y": 0.10828453, "x": 0.10325695}], [{"q1": 0.4071764902, "distance": 0.1776341453, "q3": -0.3575320732, "q2": 3.020975754, "tx": 0.175, "ty": 0.3031, "targetID": 9, "f2": -1.028683, "f1": -1.928328, "f3": -1.527568, "y": 0.16064115, "x": 0.068889842}]], "block": 2}], [{"trials": [[{"q1": 0.2496444902, "distance": 0.7134231005, "q3": 1.134114947, "q2": 2.245253694, "tx": -0.375, "ty": 0.6495, "targetID": 1, "f2": -0.252961, "f1": -0.436681, "f3": -1.6851, "y": 0.17404091, "x": 0.15689395}], [{"q1": 0.4130826902, "distance": 1.304469758, "q3": 0.8401875368, "q2": 4.230514054, "tx": 0, "ty": 0.95, "targetID": 2, "f2": -2.238221, "f1": -0.730609, "f3": -1.521662, "y": -0.19412278, "x": 0.62659749}], [{"q1": -0.5862391098, "distance": 0.6221327006, "q3": -0.6684366732, "q2": 3.084624454, "tx": 0.375, "ty": 0.6495, "targetID": 3, "f2": -1.092332, "f1": -2.239233, "f3": -2.520984, "y": 0.046689441, "x": 0.22115421}], [{"q1": 0.6680542902, "distance": 0.5346635219, "q3": 0.9356919568, "q2": 2.339627134, "tx": -0.4763, "ty": 0.275, "targetID": 4, "f2": -0.347334, "f1": -0.635104, "f3": -1.26669, "y": 0.21664751, "x": 0.055169725}], [{"q1": -0.5648574098, "distance": 0.5152400873, "q3": -0.1288932732, "q2": 2.750673124, "tx": 0, "ty": 0.55, "targetID": 5, "f2": -0.75838, "f1": -1.69969, "f3": -2.499602, "y": 0.09186486, "x": 0.23576374}], [{"q1": -0.1662521098, "distance": 0.1739778966, "q3": -0.1840093732, "q2": 2.405726244, "tx": 0.4763, "ty": 0.275, "targetID": 6, "f2": -0.413434, "f1": -1.754806, "f3": -2.100997, "y": 0.29222239, "x": 0.30317664}], [{"q1": 1.17089765, "distance": 0.2500550184, "q3": 1.436964477, "q2": 2.330767844, "tx": -0.175, "ty": 0.3031, "targetID": 7, "f2": -0.338475, "f1": -0.133832, "f3": -0.763847, "y": 0.20589618, "x": 0.055388649}], [{"q1": 0.6676144902, "distance": 0.05661836072, "q3": 0.7556786968, "q2": 2.581843934, "tx": 0, "ty": 0.15, "targetID": 8, "f2": -0.589551, "f1": -0.815118, "f3": -1.26713, "y": 0.15513092, "x": 0.056385392}], [{"q1": 0.3822321902, "distance": 0.2661471411, "q3": 0.6978105568, "q2": 2.814887274, "tx": 0.175, "ty": 0.3031, "targetID": 9, "f2": -0.822595, "f1": -0.872986, "f3": -1.552512, "y": 0.042885458, "x": 0.11911894}]], "block": 3}], [{"trials": [[{"q1": 1.23768791, "distance": 0.9908963445, "q3": 0.7594486068, "q2": 4.054490654, "tx": -0.375, "ty": 0.6495, "targetID": 1, "f2": -2.062198, "f1": -0.811348, "f3": -0.697057, "y": 0.24818129, "x": 0.53099054}], [{"q1": 1.18710827, "distance": 0.7588957413, "q3": 0.8712893068, "q2": 4.747268354, "tx": 0, "ty": 0.95, "targetID": 2, "f2": -2.754976, "f1": -0.699507, "f3": -0.747636, "y": 0.52408488, "x": 0.62810752}], [{"q1": 1.34550737, "distance": 0.360302608, "q3": 0.4478654268, "q2": 4.228968354, "tx": 0.375, "ty": 0.6495, "targetID": 3, "f2": -2.236676, "f1": -1.122931, "f3": -0.589237, "y": 0.31174302, "x": 0.50045195}], [{"q1": 1.27086313, "distance": 0.7466105832, "q3": 0.6537025968, "q2": 3.344748254, "tx": -0.4763, "ty": 0.275, "targetID": 4, "f2": -1.352456, "f1": -0.917094, "f3": -0.663881, "y": 0.10268627, "x": 0.25015395}], [{"q1": 1.928901128, "distance": 0.2520986487, "q3": 0.9716946068, "q2": 4.457927654, "tx": 0, "ty": 0.55, "targetID": 5, "f2": -2.465635, "f1": -0.599102, "f3": -0.005843, "y": 0.71923777, "x": 0.18684835}], [{"q1": 1.32728613, "distance": 0.1045524526, "q3": 1.089315837, "q2": 3.934167654, "tx": 0.4763, "ty": 0.275, "targetID": 6, "f2": -1.941875, "f1": -0.48148, "f3": -0.607458, "y": 0.37433268, "x": 0.5089226}], [{"q1": 1.68536487, "distance": 0.3824156419, "q3": 0.6887627768, "q2": 3.366236754, "tx": -0.175, "ty": 0.3031, "targetID": 7, "f2": -1.373944, "f1": -0.882034, "f3": -0.24938, "y": 0.19924132, "x": 0.19304225}], [{"q1": 1.5708224, "distance": 0.06843914834, "q3": 0.9187901868, "q2": 2.858681074, "tx": 0, "ty": 0.15, "targetID": 8, "f2": -0.866388, "f1": -0.652006, "f3": -0.363922, "y": 0.14576711, "x": 0.068308123}], [{"q1": 1.38452595, "distance": 0.2480983638, "q3": 0.4626309268, "q2": 3.834855554, "tx": 0.175, "ty": 0.3031, "targetID": 9, "f2": -1.842563, "f1": -1.108165, "f3": -0.550219, "y": 0.19837366, "x": 0.39991152}]], "block": 4}], [{"trials": [[{"q1": 1.54298789, "distance": 0.6382330665, "q3": 0.8054415268, "q2": 2.752243914, "tx": -0.375, "ty": 0.6495, "targetID": 1, "f2": -0.759951, "f1": -0.765355, "f3": -0.391757, "y": 0.13445052, "x": 0.001915747}], [{"q1": 1.2155711, "distance": 0.8695210355, "q3": 0.2180893268, "q2": 4.705642254, "tx": 0, "ty": 0.95, "targetID": 2, "f2": -2.71335, "f1": -1.352707, "f3": -0.719173, "y": 0.36632454, "x": 0.6445074}], [{"q1": 1.11265252, "distance": 0.4468828181, "q3": 0.3220761268, "q2": 4.733621254, "tx": 0.375, "ty": 0.6495, "targetID": 3, "f2": -2.741329, "f1": -1.24872, "f3": -0.822092, "y": 0.32449187, "x": 0.6817148}], [{"q1": 1.25515517, "distance": 0.7178397858, "q3": 0.7353840068, "q2": 3.188171354, "tx": -0.4763, "ty": 0.275, "targetID": 4, "f2": -1.195879, "f1": -0.835412, "f3": -0.679589, "y": 0.097832257, "x": 0.2193332}], [{"q1": 1.46488789, "distance": 0.3379762675, "q3": 1.868053827, "q2": 4.359696354, "tx": 0, "ty": 0.55, "targetID": 5, "f2": -2.367404, "f1": 0.297258, "f3": -0.469857, "y": 0.66309649, "x": 0.31849198}], [{"q1": 0.9584003302, "distance": 0.2755962767, "q3": 0.3284221268, "q2": 3.814548354, "tx": 0.4763, "ty": 0.275, "targetID": 6, "f2": -1.822256, "f1": -1.242374, "f3": -0.976344, "y": 0.0083721978, "x": 0.40656534}], [{"q1": 1.19533924, "distance": 0.5376528144, "q3": 0.3230814268, "q2": 3.644424854, "tx": -0.175, "ty": 0.3031, "targetID": 7, "f2": -1.652132, "f1": -1.247715, "f3": -0.739405, "y": 0.068510857, "x": 0.30877524}], [{"q1": 0.9851038602, "distance": 0.3400584891, "q3": 0.5378406268, "q2": 3.473867754, "tx": 0, "ty": 0.15, "targetID": 8, "f2": -1.481575, "f1": -1.032956, "f3": -0.949641, "y": 0.0093119962, "x": 0.30959112}], [{"q1": 1.00087466, "distance": 0.3113526396, "q3": 0.4604318268, "q2": 3.502519054, "tx": 0.175, "ty": 0.3031, "targetID": 9, "f2": -1.510226, "f1": -1.110364, "f3": -0.93387, "y": 0.015948473, "x": 0.29535143}]], "block": 5}], [{"trials": [[{"q1": 0.004304890192, "distance": 0.6867543537, "q3": -0.1971600732, "q2": 2.524352784, "tx": -0.375, "ty": 0.6495, "targetID": 1, "f2": -0.53206, "f1": -1.767956, "f3": -1.93044, "y": 0.29626962, "x": 0.21394808}], [{"q1": -0.9992517098, "distance": 1.506387808, "q3": -1.305325473, "q2": 1.862733374, "tx": 0, "ty": 0.95, "targetID": 2, "f2": 0.129559, "f1": -2.876122, "f3": -2.933996, "y": -0.41778475, "x": 0.63116488}], [{"q1": -0.7714800098, "distance": 0.6238229636, "q3": -0.4669600732, "q2": 2.363440414, "tx": 0.375, "ty": 0.6495, "targetID": 3, "f2": -0.371148, "f1": -2.037756, "f3": -2.706224, "y": 0.036567738, "x": 0.49105659}], [{"q1": 0.9667569602, "distance": 0.4635385383, "q3": 0.6307689768, "q2": 2.532018274, "tx": -0.4763, "ty": 0.275, "targetID": 4, "f2": -0.539726, "f1": -0.940027, "f3": -0.967988, "y": 0.19169095, "x": -0.020309234}], [{"q1": 1.39828613, "distance": 0.4043010139, "q3": 0.9041503668, "q2": 2.644235964, "tx": 0, "ty": 0.55, "targetID": 5, "f2": -0.651943, "f1": -0.666646, "f3": -0.536458, "y": 0.14574935, "x": 0.0063813677}], [{"q1": 0.2739226902, "distance": 0.4303462272, "q3": -0.4005530732, "q2": 3.279968654, "tx": 0.4763, "ty": 0.275, "targetID": 6, "f2": -1.287676, "f1": -1.971349, "f3": -1.660822, "y": 0.06807928, "x": 0.098965015}], [{"q1": 1.76962238, "distance": 0.1254316835, "q3": 1.400773337, "q2": 2.230048384, "tx": -0.175, "ty": 0.3031, "targetID": 7, "f2": -0.237756, "f1": -0.170023, "f3": -0.165122, "y": 0.19718182, "x": -0.10781037}], [{"q1": 1.27607817, "distance": 0.1151172499, "q3": 0.8353494868, "q2": 2.391777574, "tx": 0, "ty": 0.15, "targetID": 8, "f2": -0.399485, "f1": -0.735447, "f3": -0.658666, "y": 0.20694551, "x": -0.10004594}], [{"q1": 1.55121886, "distance": 0.2663718067, "q3": 1.087368047, "q2": 2.472453674, "tx": 0.175, "ty": 0.3031, "targetID": 9, "f2": -0.480161, "f1": -0.483428, "f3": -0.383526, "y": 0.16925544, "x": -0.05530322}]], "block": 6}], [{"trials": [[{"q1": -1.02508821, "distance": 1.227404973, "q3": -0.3505765732, "q2": 2.113620964, "tx": -0.375, "ty": 0.6495, "targetID": 1, "f2": -0.121328, "f1": -1.921373, "f3": -2.959833, "y": -0.13632076, "x": 0.56787258}], [{"q1": -0.2900183098, "distance": 0.7869826161, "q3": 0.1664416268, "q2": 2.286282894, "tx": 0, "ty": 0.95, "targetID": 2, "f2": -0.29399, "f1": -1.404355, "f3": -2.224763, "y": 0.23640937, "x": 0.33185848}], [{"q1": -0.1825130098, "distance": 1.176606628, "q3": 0.4284504268, "q2": 4.336304054, "tx": 0.375, "ty": 0.6495, "targetID": 3, "f2": -2.344011, "f1": -1.142346, "f3": -2.117258, "y": -0.52708654, "x": 0.36812466}], [{"q1": 1.14256049, "distance": 0.511812244, "q3": 0.9094282368, "q2": 2.603269594, "tx": -0.4763, "ty": 0.275, "targetID": 4, "f2": -0.610977, "f1": -0.661368, "f3": -0.792184, "y": 0.15328939, "x": 0.020830064}], [{"q1": 0.3509105902, "distance": 0.4238417552, "q3": -0.5277121732, "q2": 1.776842234, "tx": 0, "ty": 0.55, "targetID": 5, "f2": 0.21545, "f1": -2.098508, "f3": -1.583834, "y": 0.59201733, "x": 0.42175393}], [{"q1": -0.6399289098, "distance": 0.1929478918, "q3": -0.7810878732, "q2": 2.417412974, "tx": 0.4763, "ty": 0.275, "targetID": 6, "f2": -0.42512, "f1": -2.351884, "f3": -2.574673, "y": 0.086273166, "x": 0.51643815}], [{"q1": 0.2834919902, "distance": 0.4098802628, "q3": 0.6873176368, "q2": 2.945389034, "tx": -0.175, "ty": 0.3031, "targetID": 7, "f2": -0.953096, "f1": -0.883479, "f3": -1.651253, "y": 0.016218409, "x": 0.11774696}], [{"q1": 0.08990699019, "distance": 0.3356703408, "q3": -0.4778739732, "q2": 2.511032434, "tx": 0, "ty": 0.15, "targetID": 8, "f2": -0.51874, "f1": -2.04867, "f3": -1.844837, "y": 0.36148001, "x": 0.26067371}], [{"q1": 0.1187028902, "distance": 0.200392314, "q3": -0.6690649732, "q2": 2.346035984, "tx": 0.175, "ty": 0.3031, "targetID": 9, "f2": -0.353743, "f1": -2.239861, "f3": -1.816042, "y": 0.42156937, "x": 0.33662329}]], "block": 7}], [{"trials": [[{"q1": -0.2163354098, "distance": 0.7575820191, "q3": -0.2224435732, "q2": 2.956950094, "tx": -0.375, "ty": 0.6495, "targetID": 1, "f2": -0.964657, "f1": -1.79324, "f3": -2.15108, "y": 0.10163117, "x": 0.1482306}], [{"q1": -0.9013220098, "distance": 1.069924626, "q3": -0.7508343732, "q2": 2.591457204, "tx": 0, "ty": 0.95, "targetID": 2, "f2": -0.599165, "f1": -2.321631, "f3": -2.836066, "y": -0.018527652, "x": 0.4546349}], [{"q1": -1.80893441, "distance": 0.8787806841, "q3": -0.8112408732, "q2": 3.452002254, "tx": 0.375, "ty": 0.6495, "targetID": 3, "f2": -1.45971, "f1": -2.382037, "f3": -3.743679, "y": -0.1490657, "x": 0.0081917209}], [{"q1": 0.9844755402, "distance": 0.5416190284, "q3": 0.7316140968, "q2": 2.650770474, "tx": -0.4763, "ty": 0.275, "targetID": 4, "f2": -0.658478, "f1": -0.839182, "f3": -0.950269, "y": 0.12750547, "x": 0.044849245}], [{"q1": 1.19967464, "distance": 0.3437363749, "q3": 0.5378406268, "q2": 2.454546594, "tx": 0, "ty": 0.55, "targetID": 5, "f2": -0.462254, "f1": -1.032956, "f3": -0.73507, "y": 0.22693588, "x": -0.11740643}], [{"q1": 0.2693045902, "distance": 0.3983107523, "q3": 0.08727342679, "q2": 2.766569584, "tx": 0.4763, "ty": 0.275, "targetID": 6, "f2": -0.774277, "f1": -1.483523, "f3": -1.66544, "y": 0.19315156, "x": 0.08648942}], [{"q1": -0.2071745098, "distance": 0.4377441533, "q3": -0.03883637321, "q2": 3.215126154, "tx": -0.175, "ty": 0.3031, "targetID": 7, "f2": -1.222833, "f1": -1.609633, "f3": -2.141919, "y": -0.042620232, "x": 0.093509711}], [{"q1": 1.75096132, "distance": 0.5109059908, "q3": 0.2990168268, "q2": 1.808258154, "tx": 0, "ty": 0.15, "targetID": 8, "f2": 0.184034, "f1": -1.27178, "f3": -0.183783, "y": 0.34888602, "x": -0.47060523}], [{"q1": -0.3208939098, "distance": 0.2773873609, "q3": -0.06913387321, "q2": 3.058297854, "tx": 0.175, "ty": 0.3031, "targetID": 9, "f2": -1.066005, "f1": -1.63993, "f3": -2.255638, "y": 0.031530778, "x": 0.11848535}]], "block": 8}], [{"trials": [[{"q1": -0.1785609098, "distance": 0.7752964876, "q3": -0.5280702732, "q2": 2.657053664, "tx": -0.375, "ty": 0.6495, "targetID": 1, "f2": -0.664761, "f1": -2.098867, "f3": -2.113305, "y": 0.25205885, "x": 0.29067648}], [{"q1": -0.8332562098, "distance": 0.9622203626, "q3": 0.08557702679, "q2": 2.564942164, "tx": 0, "ty": 0.95, "targetID": 2, "f2": -0.57265, "f1": -1.485219, "f3": -2.768001, "y": 0.02925006, "x": 0.27944154}], [{"q1": -0.4592182098, "distance": 0.5274033864, "q3": -0.9218940732, "q2": 2.919062484, "tx": 0.375, "ty": 0.6495, "targetID": 3, "f2": -0.92677, "f1": -2.49269, "f3": -2.393963, "y": 0.12310184, "x": 0.34245297}], [{"q1": 1.44503303, "distance": 0.361556258, "q3": 0.9978954868, "q2": 2.271391744, "tx": -0.4763, "ty": 0.275, "targetID": 4, "f2": -0.279099, "f1": -0.572901, "f3": -0.489711, "y": 0.20413825, "x": -0.12175587}], [{"q1": 0.1079900902, "distance": 0.4127760398, "q3": -0.8107759732, "q2": 2.283455464, "tx": 0, "ty": 0.55, "targetID": 5, "f2": -0.291163, "f1": -2.381572, "f3": -1.826754, "y": 0.39107109, "x": 0.38095362}], [{"q1": 0.2039782902, "distance": 0.2945564065, "q3": -0.1780465732, "q2": 2.398563414, "tx": 0.4763, "ty": 0.275, "targetID": 6, "f2": -0.406271, "f1": -1.748843, "f3": -1.730766, "y": 0.37160674, "x": 0.19803643}], [{"q1": 0.3802844902, "distance": 0.2939882677, "q3": 0.6735574668, "q2": 2.508330664, "tx": -0.175, "ty": 0.3031, "targetID": 7, "f2": -0.516038, "f1": -0.897239, "f3": -1.55446, "y": 0.17961865, "x": 0.091798534}], [{"q1": 1.68693566, "distance": 0.2348464198, "q3": 0.6868778168, "q2": 2.288670504, "tx": 0, "ty": 0.15, "targetID": 8, "f2": -0.296378, "f1": -0.883919, "f3": -0.247809, "y": 0.17266173, "x": -0.23375048}], [{"q1": 0.02897269019, "distance": 0.05608035972, "q3": -0.07429867321, "q2": 2.599374014, "tx": 0.175, "ty": 0.3031, "targetID": 9, "f2": -0.607081, "f1": -1.645095, "f3": -1.905772, "y": 0.24702979, "x": 0.17393309}]], "block": 9}], [{"trials": [[{"q1": 0.9205755902, "distance": 0.3760074101, "q3": 0.6220981768, "q2": 1.984438672, "tx": -0.375, "ty": 0.6495, "targetID": 1, "f2": 0.007854, "f1": -0.948698, "f3": -1.014169, "y": 0.41702646, "x": -0.079470601}], [{"q1": 0.3356863902, "distance": 0.6354758762, "q3": 0.02971942679, "q2": 2.498151904, "tx": 0, "ty": 0.95, "targetID": 2, "f2": -0.505859, "f1": -1.541077, "f3": -1.599058, "y": 0.32239141, "x": 0.099684738}], [{"q1": 0.1541462902, "distance": 0.3146960947, "q3": 0.01024162679, "q2": 2.319081124, "tx": 0.375, "ty": 0.6495, "targetID": 3, "f2": -0.326788, "f1": -1.560555, "f3": -1.780598, "y": 0.37697948, "x": 0.2176272}], [{"q1": 1.84150202, "distance": 0.3889389087, "q3": 1.389086607, "q2": 2.341386434, "tx": -0.4763, "ty": 0.275, "targetID": 4, "f2": -0.349094, "f1": -0.18171, "f3": -0.093242, "y": 0.18364793, "x": -0.098241441}], [{"q1": 0.3187531902, "distance": 0.2214613451, "q3": -0.4311207732, "q2": 2.453101464, "tx": 0, "ty": 0.55, "targetID": 5, "f2": -0.460809, "f1": -2.001917, "f3": -1.615991, "y": 0.41157837, "x": 0.17287157}], [{"q1": 0.4493994902, "distance": 0.4476144323, "q3": 0.7705070168, "q2": 3.258542954, "tx": 0.4763, "ty": 0.275, "targetID": 6, "f2": -1.26625, "f1": -0.800289, "f3": -1.485345, "y": -0.10395095, "x": 0.23806722}], [{"q1": 0.6133277902, "distance": 0.3605267084, "q3": 0.9011972668, "q2": 2.681118264, "tx": -0.175, "ty": 0.3031, "targetID": 7, "f2": -0.688826, "f1": -0.669599, "f3": -1.321417, "y": 0.087437238, "x": 0.11391016}], [{"q1": 0.7264879902, "distance": 0.08958879821, "q3": 0.8383654168, "q2": 2.341763424, "tx": 0, "ty": 0.15, "targetID": 8, "f2": -0.349471, "f1": -0.732431, "f3": -1.208257, "y": 0.23536277, "x": 0.027190996}], [{"q1": 0.5523808902, "distance": 0.1482997082, "q3": 0.1043008268, "q2": 2.356968734, "tx": 0.175, "ty": 0.3031, "targetID": 9, "f2": -0.364676, "f1": -1.466495, "f3": -1.382364, "y": 0.37681975, "x": 0.046321323}]], "block": 10}], [{"trials": [[{"q1": 0.7263622902, "distance": 0.4539543829, "q3": 0.5252743268, "q2": 2.170923614, "tx": -0.375, "ty": 0.6495, "targetID": 1, "f2": -0.178631, "f1": -1.045522, "f3": -1.208382, "y": 0.37795122, "x": -0.011220064}], [{"q1": 0.3809755902, "distance": 0.4950307626, "q3": -0.03403597321, "q2": 1.991978494, "tx": 0, "ty": 0.95, "targetID": 2, "f2": 0.000314, "f1": -1.604832, "f3": -1.553769, "y": 0.51209982, "x": 0.23086552}], [{"q1": 0.1208139902, "distance": 0.1832783641, "q3": -0.1686155732, "q2": 1.951703277, "tx": 0.375, "ty": 0.6495, "targetID": 3, "f2": 0.040589, "f1": -1.739412, "f3": -1.81393, "y": 0.46622376, "x": 0.37588239}], [{"q1": 1.7532861, "distance": 0.3126257681, "q3": 1.54918217, "q2": 2.005927166, "tx": -0.4763, "ty": 0.275, "targetID": 4, "f2": -0.013635, "f1": -0.021614, "f3": -0.181458, "y": 0.22549856, "x": -0.16761816}], [{"q1": 1.62316133, "distance": 0.3869051347, "q3": 1.089944157, "q2": 2.660069584, "tx": 0, "ty": 0.55, "targetID": 5, "f2": -0.667777, "f1": -0.480852, "f3": -0.311583, "y": 0.16315901, "x": 0.0070449801}], [{"q1": 0.6972082902, "distance": 0.4126551221, "q3": 0.8485441768, "q2": 2.761354534, "tx": 0.4763, "ty": 0.275, "targetID": 6, "f2": -0.769062, "f1": -0.722252, "f3": -1.237536, "y": 0.077468284, "x": 0.11399423}], [{"q1": 1.56064364, "distance": 0.08879560815, "q3": 1.491251201, "q2": 2.040736013, "tx": -0.175, "ty": 0.3031, "targetID": 7, "f2": -0.048443, "f1": -0.079545, "f3": -0.374101, "y": 0.24349035, "x": -0.10918701}], [{"q1": 1.67512327, "distance": 0.2235903944, "q3": 1.337752987, "q2": 1.938194429, "tx": 0, "ty": 0.15, "targetID": 8, "f2": 0.054098, "f1": -0.233043, "f3": -0.259621, "y": 0.23732655, "x": -0.20583182}], [{"q1": 1.02940032, "distance": 0.217773929, "q3": 0.9737052268, "q2": 2.319269614, "tx": 0.175, "ty": 0.3031, "targetID": 9, "f2": -0.326977, "f1": -0.597091, "f3": -0.905344, "y": 0.22870614, "x": -0.029673002}]], "block": 11}], [{"trials": [[{"q1": 0.3942330902, "distance": 0.5793912151, "q3": 0.2760203268, "q2": 2.509021814, "tx": -0.375, "ty": 0.6495, "targetID": 1, "f2": -0.516729, "f1": -1.294776, "f3": -1.540511, "y": 0.27936937, "x": 0.070754974}], [{"q1": 0.2888137902, "distance": 0.552116404, "q3": 0.1610380268, "q2": 2.126061674, "tx": 0, "ty": 0.95, "targetID": 2, "f2": -0.133769, "f1": -1.409758, "f3": -1.645931, "y": 0.43378255, "x": 0.19583684}], [{"q1": 0.9434463402, "distance": 0.5158076055, "q3": 0.8362919668, "q2": 1.915072307, "tx": 0.375, "ty": 0.6495, "targetID": 3, "f2": 0.07722, "f1": -0.734504, "f3": -0.991298, "y": 0.3957195, "x": -0.07405784}], [{"q1": 1.72325247, "distance": 0.3282820641, "q3": 1.479752972, "q2": 2.06505194, "tx": -0.4763, "ty": 0.275, "targetID": 4, "f2": -0.072759, "f1": -0.091043, "f3": -0.211492, "y": 0.21871786, "x": -0.15287855}], [{"q1": 1.25056844, "distance": 0.3326207155, "q3": 1.014357437, "q2": 2.270135104, "tx": 0, "ty": 0.55, "targetID": 5, "f2": -0.277842, "f1": -0.556439, "f3": -0.684176, "y": 0.22578216, "x": -0.074292211}], [{"q1": 0.9412472302, "distance": 0.4344343669, "q3": 0.9760300068, "q2": 2.591080214, "tx": 0.4763, "ty": 0.275, "targetID": 6, "f2": -0.598788, "f1": -0.594766, "f3": -0.993497, "y": 0.14230315, "x": 0.062627708}], [{"q1": 1.70025601, "distance": 0.09420526907, "q3": 1.444001647, "q2": 1.772192674, "tx": -0.175, "ty": 0.3031, "targetID": 7, "f2": 0.2201, "f1": -0.126795, "f3": -0.234488, "y": 0.25290845, "x": -0.25472102}], [{"q1": 1.32112861, "distance": 0.04698354747, "q3": 1.129779547, "q2": 2.393348374, "tx": 0, "ty": 0.15, "targetID": 8, "f2": -0.401056, "f1": -0.441017, "f3": -0.613616, "y": 0.18907119, "x": -0.026093981}], [{"q1": 0.2682614902, "distance": 0.08487011916, "q3": 0.1230876268, "q2": 2.598305874, "tx": 0.175, "ty": 0.3031, "targetID": 9, "f2": -0.606013, "f1": -1.447709, "f3": -1.666483, "y": 0.25215004, "x": 0.10712483}]], "block": 12}], [{"trials": [[{"q1": 0.3197836902, "distance": 0.6334551281, "q3": 0.3123999268, "q2": 2.587310304, "tx": -0.375, "ty": 0.6495, "targetID": 1, "f2": -0.595018, "f1": -1.258396, "f3": -1.614961, "y": 0.21621811, "x": 0.087095448}], [{"q1": -0.7473525098, "distance": 0.9917862454, "q3": 0.04153182679, "q2": 2.229797054, "tx": 0, "ty": 0.95, "targetID": 2, "f2": -0.237504, "f1": -1.529265, "f3": -2.682097, "y": 0.069950707, "x": 0.4573327}], [{"q1": -0.5044634098, "distance": 0.4774728183, "q3": -0.3269832732, "q2": 2.296964314, "tx": 0.375, "ty": 0.6495, "targetID": 3, "f2": -0.304672, "f1": -1.89778, "f3": -2.439208, "y": 0.17861819, "x": 0.45406082}], [{"q1": 1.50195869, "distance": 0.4082871854, "q3": 1.181929987, "q2": 2.348612094, "tx": -0.4763, "ty": 0.275, "targetID": 4, "f2": -0.356319, "f1": -0.388866, "f3": -0.432786, "y": 0.19007372, "x": -0.076943076}], [{"q1": 0.2053165902, "distance": 0.3509179699, "q3": 0.1122177268, "q2": 1.92060151, "tx": 0, "ty": 0.55, "targetID": 5, "f2": 0.071691, "f1": -1.458579, "f3": -1.729428, "y": 0.5102319, "x": 0.34865731}], [{"q1": 1.55850735, "distance": 0.6094414368, "q3": 1.308724667, "q2": 2.136554584, "tx": 0.4763, "ty": 0.275, "targetID": 6, "f2": -0.144262, "f1": -0.262072, "f3": -0.376237, "y": 0.22175276, "x": -0.13081086}], [{"q1": 0.7332109902, "distance": 0.3261347605, "q3": 0.9034592168, "q2": 2.669620034, "tx": -0.175, "ty": 0.3031, "targetID": 7, "f2": -0.677327, "f1": -0.667337, "f3": -1.201534, "y": 0.11416283, "x": 0.090831954}], [{"q1": 0.9290578902, "distance": 0.1065603977, "q3": 0.8548273568, "q2": 2.784602324, "tx": 0, "ty": 0.15, "targetID": 8, "f2": -0.79231, "f1": -0.715969, "f3": -1.005687, "y": 0.10046967, "x": 0.094349694}], [{"q1": 0.5958604902, "distance": 0.1512866566, "q3": 0.4123026268, "q2": 2.351502354, "tx": 0.175, "ty": 0.3031, "targetID": 9, "f2": -0.35921, "f1": -1.158494, "f3": -1.338884, "y": 0.31546221, "x": 0.024219271}]], "block": 13}], [{"trials": [[{"q1": 1.71904274, "distance": 0.3905655326, "q3": 1.143037067, "q2": 1.740462584, "tx": -0.375, "ty": 0.6495, "targetID": 1, "f2": 0.25183, "f1": -0.427759, "f3": -0.215702, "y": 0.26187546, "x": -0.32716015}], [{"q1": -0.01886750981, "distance": 0.7013681411, "q3": -0.3067702732, "q2": 2.127443974, "tx": 0, "ty": 0.95, "targetID": 2, "f2": -0.135151, "f1": -1.877567, "f3": -1.953612, "y": 0.40489309, "x": 0.44133403}], [{"q1": 0.3101766902, "distance": 0.4819393378, "q3": 0.5966512768, "q2": 2.396866954, "tx": 0.375, "ty": 0.6495, "targetID": 3, "f2": -0.404574, "f1": -0.974145, "f3": -1.624568, "y": 0.24424634, "x": 0.11416481}], [{"q1": 2.04055333, "distance": 0.1958811608, "q3": 1.522227305, "q2": 1.767731614, "tx": -0.4763, "ty": 0.275, "targetID": 4, "f2": 0.224561, "f1": -0.048569, "f3": 0.105809, "y": 0.1540908, "x": -0.32218837}], [{"q1": 0.1258216902, "distance": 0.5022300275, "q3": 0.4153814268, "q2": 2.861257184, "tx": 0, "ty": 0.55, "targetID": 5, "f2": -0.868965, "f1": -1.155415, "f3": -1.808923, "y": 0.058722613, "x": 0.10431457}], [{"q1": 0.9605366102, "distance": 0.419936748, "q3": 0.8418211668, "q2": 2.763616484, "tx": 0.4763, "ty": 0.275, "targetID": 6, "f2": -0.771324, "f1": -0.728975, "f3": -0.974208, "y": 0.10046967, "x": 0.094349694}], [{"q1": 1.11258969, "distance": 0.151790724, "q3": 0.7147123268, "q2": 2.480747484, "tx": -0.175, "ty": 0.3031, "targetID": 7, "f2": -0.488455, "f1": -0.856084, "f3": -0.822155, "y": 0.20547369, "x": -0.058769507}], [{"q1": 1.68027549, "distance": 0.1438838379, "q3": 1.318463607, "q2": 2.176075824, "tx": 0, "ty": 0.15, "targetID": 8, "f2": -0.183783, "f1": -0.252333, "f3": -0.254469, "y": 0.19764389, "x": -0.13576678}], [{"q1": 0.9303772902, "distance": 0.220046118, "q3": 0.6009238468, "q2": 2.499974024, "tx": 0.175, "ty": 0.3031, "targetID": 9, "f2": -0.507681, "f1": -0.969872, "f3": -1.004367, "y": 0.20380912, "x": -0.021371116}]], "block": 14}], [{"trials": [[{"q1": 1.00282245, "distance": 0.3319008147, "q3": 0.6830450768, "q2": 1.940016552, "tx": -0.375, "ty": 0.6495, "targetID": 1, "f2": 0.052276, "f1": -0.887751, "f3": -0.931922, "y": 0.42410431, "x": -0.13137132}], [{"q1": 0.7028003902, "distance": 0.3504504774, "q3": 0.09506462679, "q2": 1.846020104, "tx": 0, "ty": 0.95, "targetID": 2, "f2": 0.146273, "f1": -1.475732, "f3": -1.231944, "y": 0.6033959, "x": 0.051779677}], [{"q1": 0.5720472902, "distance": 0.2152242305, "q3": -0.4105370732, "q2": 2.123108574, "tx": 0.375, "ty": 0.6495, "targetID": 3, "f2": -0.130816, "f1": -1.981333, "f3": -1.362697, "y": 0.5731658, "x": 0.1737674}], [{"q1": 1.31427994, "distance": 0.4207998037, "q3": 1.276303427, "q2": 2.168787334, "tx": -0.4763, "ty": 0.275, "targetID": 4, "f2": -0.176495, "f1": -0.294493, "f3": -0.620465, "y": 0.2269455, "x": -0.058253065}], [{"q1": 0.2383535902, "distance": 0.3338445662, "q3": 0.03430622679, "q2": 1.873728944, "tx": 0, "ty": 0.55, "targetID": 5, "f2": 0.118564, "f1": -1.53649, "f3": -1.696391, "y": 0.52073387, "x": 0.3325593}], [{"q1": 0.4812551902, "distance": 0.4628289512, "q3": 0.3452610268, "q2": 3.259422654, "tx": 0.4763, "ty": 0.275, "targetID": 6, "f2": -1.26713, "f1": -1.225535, "f3": -1.453489, "y": -0.06012092, "x": 0.15707499}], [{"q1": -0.1486090098, "distance": 0.3957098601, "q3": 0.01344602679, "q2": 3.062633254, "tx": -0.175, "ty": 0.3031, "targetID": 7, "f2": -1.070341, "f1": -1.55735, "f3": -2.083353, "y": 0.025871493, "x": 0.10736616}], [{"q1": 0.9562012102, "distance": 0.09545333558, "q3": 0.5014610268, "q2": 2.924466024, "tx": 0, "ty": 0.15, "targetID": 8, "f2": -0.932173, "f1": -1.069335, "f3": -0.978543, "y": 0.086964468, "x": 0.071678874}], [{"q1": 0.2303550902, "distance": 0.3893949494, "q3": 0.01438852679, "q2": 3.385965954, "tx": 0.175, "ty": 0.3031, "targetID": 9, "f2": -1.393673, "f1": -1.556408, "f3": -1.704389, "y": -0.084316942, "x": 0.13580128}]], "block": 15}], [{"trials": [[{"q1": 0.4265286902, "distance": 0.5214096862, "q3": 0.2954982268, "q2": 2.107903264, "tx": -0.375, "ty": 0.6495, "targetID": 1, "f2": -0.115611, "f1": -1.275298, "f3": -1.508216, "y": 0.44925832, "x": 0.10642635}], [{"q1": 0.1860083902, "distance": 0.6545895421, "q3": -0.06831077321, "q2": 1.610463484, "tx": 0, "ty": 0.95, "targetID": 2, "f2": 0.381829, "f1": -1.639107, "f3": -1.748736, "y": 0.5151646, "x": 0.48929096}], [{"q1": 0.2690845902, "distance": 0.3819629362, "q3": -0.3306023732, "q2": 2.596735084, "tx": 0.375, "ty": 0.6495, "targetID": 3, "f2": -0.604442, "f1": -1.901399, "f3": -1.66566, "y": 0.33961521, "x": 0.15169057}], [{"q1": 1.09128969, "distance": 0.4402701792, "q3": 0.9285919568, "q2": 2.342517404, "tx": -0.4763, "ty": 0.275, "targetID": 4, "f2": -0.350225, "f1": -0.642204, "f3": -0.843455, "y": 0.21270088, "x": -0.040459834}], [{"q1": 0.5470401902, "distance": 0.1409823394, "q3": 0.1763690268, "q2": 2.220560774, "tx": 0, "ty": 0.55, "targetID": 5, "f2": -0.228268, "f1": -1.394427, "f3": -1.387704, "y": 0.42353786, "x": 0.062316508}], [{"q1": -0.2011050098, "distance": 0.4810232935, "q3": -0.03167357321, "q2": 3.154870454, "tx": 0.4763, "ty": 0.275, "targetID": 6, "f2": -1.162578, "f1": -1.60247, "f3": -2.135849, "y": -0.021862762, "x": 0.097808376}], [{"q1": 1.11686226, "distance": 0.09737910059, "q3": 0.7455627668, "q2": 2.330579354, "tx": -0.175, "ty": 0.3031, "targetID": 7, "f2": -0.338287, "f1": -0.825234, "f3": -0.817882, "y": 0.24800523, "x": -0.094705196}], [{"q1": 0.5967401902, "distance": 0.2362221259, "q3": 0.5108229268, "q2": 3.151980154, "tx": 0, "ty": 0.15, "targetID": 8, "f2": -1.159687, "f1": -1.059973, "f3": -1.338004, "y": -0.024535323, "x": 0.15918013}], [{"q1": 0.7377348902, "distance": 0.1917490811, "q3": 0.4714274268, "q2": 2.634685524, "tx": 0.175, "ty": 0.3031, "targetID": 9, "f2": -0.642393, "f1": -1.099369, "f3": -1.19701, "y": 0.18833787, "x": 0.021385666}]], "block": 16}], [{"trials": [[{"q1": 0.3380551902, "distance": 0.6185693191, "q3": 0.09682392679, "q2": 2.078937779, "tx": -0.375, "ty": 0.6495, "targetID": 1, "f2": -0.086645, "f1": -1.473972, "f3": -1.596689, "y": 0.48131912, "x": 0.22026733}], [{"q1": -0.2780866098, "distance": 0.9330232929, "q3": -1.031529373, "q2": 2.231744844, "tx": 0, "ty": 0.95, "targetID": 2, "f2": -0.239452, "f1": -2.602326, "f3": -2.212831, "y": 0.23161854, "x": 0.59536589}], [{"q1": 0.1981348902, "distance": 0.2946684764, "q3": 0.2191575268, "q2": 2.170609454, "tx": 0.375, "ty": 0.6495, "targetID": 3, "f2": -0.178317, "f1": -1.351639, "f3": -1.73661, "y": 0.39823434, "x": 0.22106794}], [{"q1": 1.82127016, "distance": 0.2109630935, "q3": 1.114134417, "q2": 1.957169648, "tx": -0.4763, "ty": 0.275, "targetID": 4, "f2": 0.035123, "f1": -0.456662, "f3": -0.113474, "y": 0.18628402, "x": -0.28489754}], [{"q1": 1.29505339, "distance": 0.330822529, "q3": 0.7866547968, "q2": 2.218110334, "tx": 0, "ty": 0.55, "targetID": 5, "f2": -0.225818, "f1": -0.784142, "f3": -0.639691, "y": 0.25638326, "x": -0.15242295}], [{"q1": 0.3213983902, "distance": 0.4642332018, "q3": 0.7040309168, "q2": 3.081859854, "tx": 0.4763, "ty": 0.275, "targetID": 6, "f2": -1.089567, "f1": -0.866765, "f3": -1.613346, "y": -0.059655062, "x": 0.15455716}], [{"q1": 1.45942152, "distance": 0.1018543327, "q3": 0.7536680768, "q2": 2.305572274, "tx": -0.175, "ty": 0.3031, "targetID": 7, "f2": -0.31328, "f1": -0.817128, "f3": -0.475323, "y": 0.20126311, "x": -0.17311508}], [{"q1": 1.35116224, "distance": 0.07479966928, "q3": 1.222707857, "q2": 2.294262544, "tx": 0, "ty": 0.15, "targetID": 8, "f2": -0.30197, "f1": -0.348088, "f3": -0.583582, "y": 0.20601686, "x": -0.049569163}], [{"q1": 1.16869854, "distance": 0.291756885, "q3": 0.8014202868, "q2": 2.219429804, "tx": 0.175, "ty": 0.3031, "targetID": 9, "f2": -0.227137, "f1": -0.769376, "f3": -0.766046, "y": 0.28149035, "x": -0.1159555}]], "block": 17}], [{"trials": [[{"q1": 0.7678941902, "distance": 0.410849694, "q3": 0.1842230268, "q2": 1.798770544, "tx": -0.375, "ty": 0.6495, "targetID": 1, "f2": 0.193522, "f1": -1.386573, "f3": -1.16685, "y": 0.60436778, "x": 0.033363262}], [{"q1": -0.5873135098, "distance": 0.9106966552, "q3": -0.4991173732, "q2": 2.673327114, "tx": 0, "ty": 0.95, "targetID": 2, "f2": -0.681034, "f1": -2.069914, "f3": -2.522058, "y": 0.1057169, "x": 0.34140071}], [{"q1": 0.07199369019, "distance": 0.2506888035, "q3": -0.1356476732, "q2": 2.207868744, "tx": 0.375, "ty": 0.6495, "targetID": 3, "f2": -0.215576, "f1": -1.706444, "f3": -1.862751, "y": 0.40948867, "x": 0.30261604}], [{"q1": 1.82378344, "distance": 0.2702569767, "q3": 1.449719347, "q2": 1.989025397, "tx": -0.4763, "ty": 0.275, "targetID": 4, "f2": 0.003267, "f1": -0.121077, "f3": -0.110961, "y": 0.19999259, "x": -0.2166604}], [{"q1": 0.5837339902, "distance": 0.1028708216, "q3": 0.3924477268, "q2": 1.960436904, "tx": 0, "ty": 0.55, "targetID": 5, "f2": 0.031856, "f1": -1.178349, "f3": -1.35101, "y": 0.48740569, "x": 0.081635521}], [{"q1": 0.7005383902, "distance": 0.4240149356, "q3": 0.4476141268, "q2": 3.146199654, "tx": 0.4763, "ty": 0.275, "targetID": 6, "f2": -1.153907, "f1": -1.123182, "f3": -1.234206, "y": -0.0012816755, "x": 0.15465252}], [{"q1": 1.16517995, "distance": 0.1006905371, "q3": 1.002168057, "q2": 2.159236884, "tx": -0.175, "ty": 0.3031, "targetID": 7, "f2": -0.166944, "f1": -0.568628, "f3": -0.769565, "y": 0.26468461, "x": -0.08192561}], [{"q1": 1.24384543, "distance": 0.1101657259, "q3": 0.6543937468, "q2": 2.456494384, "tx": 0, "ty": 0.15, "targetID": 8, "f2": -0.464202, "f1": -0.916403, "f3": -0.690899, "y": 0.20250602, "x": -0.096848361}], [{"q1": 0.7372949902, "distance": 0.2088946787, "q3": 0.2828061268, "q2": 2.597489064, "tx": 0.175, "ty": 0.3031, "targetID": 9, "f2": -0.605196, "f1": -1.28799, "f3": -1.19745, "y": 0.23853977, "x": -0.023667973}]], "block": 18}], [{"trials": [[{"q1": 0.1448785902, "distance": 0.6997955989, "q3": 0.3342026268, "q2": 2.639272244, "tx": -0.375, "ty": 0.6495, "targetID": 1, "f2": -0.64698, "f1": -1.236594, "f3": -1.789866, "y": 0.14871546, "x": 0.11380336}], [{"q1": -0.1232060098, "distance": 0.706161172, "q3": 0.07941942679, "q2": 2.230990864, "tx": 0, "ty": 0.95, "targetID": 2, "f2": -0.238698, "f1": -1.491377, "f3": -2.057951, "y": 0.32190268, "x": 0.32273419}], [{"q1": -0.08475920981, "distance": 0.3974568303, "q3": -0.07985927321, "q2": 2.485208544, "tx": 0.375, "ty": 0.6495, "targetID": 3, "f2": -0.492916, "f1": -1.650656, "f3": -2.019504, "y": 0.27562901, "x": 0.24012074}], [{"q1": 0.9595313002, "distance": 0.4752095854, "q3": 0.8572149668, "q2": 1.946425401, "tx": -0.4763, "ty": 0.275, "targetID": 4, "f2": 0.045867, "f1": -0.713581, "f3": -0.975213, "y": 0.37650091, "x": -0.012056836}], [{"q1": -0.03701960981, "distance": 0.3508983778, "q3": 0.4642645268, "q2": 2.208057234, "tx": 0, "ty": 0.55, "targetID": 5, "f2": -0.215765, "f1": -1.106532, "f3": -1.971764, "y": 0.29325889, "x": 0.2391938}], [{"q1": 0.2340621902, "distance": 0.4096418688, "q3": 0.3600893268, "q2": 2.729058964, "tx": 0.4763, "ty": 0.275, "targetID": 6, "f2": -0.736766, "f1": -1.210707, "f3": -1.700682, "y": 0.11394681, "x": 0.099645874}], [{"q1": 0.6005728902, "distance": 0.2082544414, "q3": 0.5764822568, "q2": 2.262720954, "tx": -0.175, "ty": 0.3031, "targetID": 7, "f2": -0.270428, "f1": -0.994314, "f3": -1.334172, "y": 0.32875997, "x": 0.031667555}], [{"q1": 0.6798666902, "distance": 0.1680808278, "q3": 0.4516353268, "q2": 3.058612054, "tx": 0, "ty": 0.15, "targetID": 8, "f2": -1.066319, "f1": -1.119161, "f3": -1.254878, "y": 0.030444721, "x": 0.11814271}], [{"q1": 0.09538599019, "distance": 0.08961326622, "q3": 0.4980681268, "q2": 2.072905921, "tx": 0.175, "ty": 0.3031, "targetID": 9, "f2": -0.080613, "f1": -1.072728, "f3": -1.839358, "y": 0.3546705, "x": 0.24828725}]], "block": 19}], [{"trials": [[{"q1": 0.6600746902, "distance": 0.4521249642, "q3": 0.1882442268, "q2": 1.913690006, "tx": -0.375, "ty": 0.6495, "targetID": 1, "f2": 0.078603, "f1": -1.382552, "f3": -1.27467, "y": 0.56958055, "x": 0.070005466}], [{"q1": 0.6859613902, "distance": 0.7430986783, "q3": 0.7857123268, "q2": 2.432366954, "tx": 0, "ty": 0.95, "targetID": 2, "f2": -0.440074, "f1": -0.785084, "f3": -1.248783, "y": 0.20780635, "x": 0.036663763}], [{"q1": 0.03425689019, "distance": 0.2619324754, "q3": -0.4076970732, "q2": 2.276041304, "tx": 0.375, "ty": 0.6495, "targetID": 3, "f2": -0.283749, "f1": -1.978493, "f3": -1.900488, "y": 0.38943156, "x": 0.3438066}], [{"q1": 0.9522428002, "distance": 0.3956535179, "q3": 0.5730893368, "q2": 2.224519184, "tx": -0.4763, "ty": 0.275, "targetID": 4, "f2": -0.232227, "f1": -0.997707, "f3": -0.982502, "y": 0.3332581, "x": -0.0849591}], [{"q1": 0.2700019902, "distance": 0.4122002291, "q3": 0.2877699268, "q2": 1.519231634, "tx": 0, "ty": 0.55, "targetID": 5, "f2": 0.473061, "f1": -1.283026, "f3": -1.664743, "y": 0.54870345, "x": 0.41219819}], [{"q1": 0.2151622902, "distance": 0.399960229, "q3": 0.2403318268, "q2": 2.765124444, "tx": 0.4763, "ty": 0.275, "targetID": 6, "f2": -0.772832, "f1": -1.330464, "f3": -1.719582, "y": 0.15214195, "x": 0.095676716}], [{"q1": 1.16392332, "distance": 0.3110536847, "q3": 0.9768468168, "q2": 2.750296134, "tx": -0.175, "ty": 0.3031, "targetID": 7, "f2": -0.758003, "f1": -0.59395, "f3": -0.770821, "y": 0.1243037, "x": 0.079531487}], [{"q1": 1.24214897, "distance": 0.0785979184, "q3": 0.7174769268, "q2": 2.927921774, "tx": 0, "ty": 0.15, "targetID": 8, "f2": -0.935629, "f1": -0.853319, "f3": -0.692596, "y": 0.11089959, "x": 0.068182041}], [{"q1": 0.6269622902, "distance": 0.2235407959, "q3": 0.5008955268, "q2": 2.809232404, "tx": 0.175, "ty": 0.3031, "targetID": 9, "f2": -0.81694, "f1": -1.069901, "f3": -1.307782, "y": 0.1055603, "x": 0.07036466}]], "block": 20}], [{"trials": [[{"q1": 0.6068560902, "distance": 0.4778295184, "q3": 0.5264681268, "q2": 2.125307684, "tx": -0.375, "ty": 0.6495, "targetID": 1, "f2": -0.133015, "f1": -1.044328, "f3": -1.327888, "y": 0.39081833, "x": 0.026752215}], [{"q1": 0.5180746902, "distance": 0.4739193984, "q3": -0.2626371732, "q2": 2.266365194, "tx": 0, "ty": 0.95, "targetID": 2, "f2": -0.274073, "f1": -1.833433, "f3": -1.41667, "y": 0.48569663, "x": 0.094984087}], [{"q1": 0.7420073902, "distance": 0.3487496203, "q3": -0.1651346732, "q2": 1.975579381, "tx": 0.375, "ty": 0.6495, "targetID": 3, "f2": 0.016713, "f1": -1.735931, "f3": -1.192737, "y": 0.59812107, "x": 0.030055797}], [{"q1": 1.28726224, "distance": 0.3853796786, "q3": 1.052810527, "q2": 2.204789984, "tx": -0.4763, "ty": 0.275, "targetID": 4, "f2": -0.212497, "f1": -0.517986, "f3": -0.647482, "y": 0.23397099, "x": -0.093110599}], [{"q1": 0.3534363902, "distance": 0.2189111225, "q3": 0.3483398268, "q2": 1.918151067, "tx": 0, "ty": 0.55, "targetID": 5, "f2": 0.074142, "f1": -1.222457, "f3": -1.581308, "y": 0.48423985, "x": 0.20880058}], [{"q1": -0.03533570981, "distance": 0.3948908237, "q3": -0.1368603732, "q2": 2.953180184, "tx": 0.4763, "ty": 0.275, "targetID": 6, "f2": -0.960888, "f1": -1.707657, "f3": -1.97008, "y": 0.10802234, "x": 0.11844916}], [{"q1": 1.10197111, "distance": 0.1481327824, "q3": 0.8560839968, "q2": 2.371357224, "tx": -0.175, "ty": 0.3031, "targetID": 7, "f2": -0.379065, "f1": -0.714712, "f3": -0.832773, "y": 0.21871921, "x": -0.053249421}], [{"q1": 1.10504987, "distance": 0.04276071197, "q3": 1.112186627, "q2": 2.453855444, "tx": 0, "ty": 0.15, "targetID": 8, "f2": -0.461563, "f1": -0.45861, "f3": -0.829695, "y": 0.17513921, "x": 0.034590441}], [{"q1": 0.6010755902, "distance": 0.1583239637, "q3": 0.6341618968, "q2": 2.059899728, "tx": 0.175, "ty": 0.3031, "targetID": 9, "f2": -0.067607, "f1": -0.936634, "f3": -1.333669, "y": 0.39511119, "x": 0.046157389}]], "block": 21}], [{"trials": [[{"q1": 0.1214925902, "distance": 1.049916478, "q3": -0.5327386732, "q2": 1.539463484, "tx": -0.375, "ty": 0.6495, "targetID": 1, "f2": 0.452829, "f1": -2.103535, "f3": -1.813252, "y": 0.45309072, "x": 0.6563816}], [{"q1": 0.09088719019, "distance": 0.6646766076, "q3": -0.5828533732, "q2": 2.055815657, "tx": 0, "ty": 0.95, "targetID": 2, "f2": -0.063523, "f1": -2.15365, "f3": -1.843857, "y": 0.45309072, "x": 0.4414478}], [{"q1": -0.05297260981, "distance": 0.4423973385, "q3": -0.5351137732, "q2": 1.526080304, "tx": 0.375, "ty": 0.6495, "targetID": 3, "f2": 0.466212, "f1": -2.10591, "f3": -1.987717, "y": 0.3664759, "x": 0.71501877}], [{"q1": 1.27689499, "distance": 0.4742321367, "q3": 1.101505217, "q2": 2.419109434, "tx": -0.4763, "ty": 0.275, "targetID": 4, "f2": -0.426817, "f1": -0.469291, "f3": -0.657849, "y": 0.18408985, "x": -0.010863147}], [{"q1": 0.3028127902, "distance": 0.3699021198, "q3": 0.01376012679, "q2": 1.607573214, "tx": 0, "ty": 0.55, "targetID": 5, "f2": 0.384719, "f1": -1.557036, "f3": -1.631932, "y": 0.6097022, "x": 0.36505236}], [{"q1": 0.2438890902, "distance": 0.3113110976, "q3": 0.1120292268, "q2": 2.253798824, "tx": 0.4763, "ty": 0.275, "targetID": 6, "f2": -0.261506, "f1": -1.458767, "f3": -1.690855, "y": 0.37294888, "x": 0.18079938}], [{"q1": 0.3920339902, "distance": 0.374770111, "q3": 1.174076007, "q2": 2.376635104, "tx": -0.175, "ty": 0.3031, "targetID": 7, "f2": -0.384342, "f1": -0.39672, "f3": -1.542711, "y": 0.12331204, "x": 0.15382963}], [{"q1": 1.28644543, "distance": 0.2911195113, "q3": 1.066193717, "q2": 1.784256384, "tx": 0, "ty": 0.15, "targetID": 8, "f2": 0.208036, "f1": -0.504603, "f3": -0.648299, "y": 0.3793167, "x": -0.17934442}], [{"q1": 0.7070100902, "distance": 0.1410648794, "q3": 1.008891067, "q2": 2.147738654, "tx": 0.175, "ty": 0.3031, "targetID": 9, "f2": -0.155446, "f1": -0.561905, "f3": -1.227734, "y": 0.27669162, "x": 0.036429088}]], "block": 22}], [{"trials": [[{"q1": 0.4279737902, "distance": 0.5728325846, "q3": 0.02921682679, "q2": 2.632549234, "tx": -0.375, "ty": 0.6495, "targetID": 1, "f2": -0.640257, "f1": -1.54158, "f3": -1.506771, "y": 0.27483129, "x": 0.058313429}], [{"q1": 0.02165909019, "distance": 0.7081226237, "q3": -0.3721530732, "q2": 2.673641264, "tx": 0, "ty": 0.95, "targetID": 2, "f2": -0.681349, "f1": -1.942949, "f3": -1.913085, "y": 0.27092285, "x": 0.20072836}], [{"q1": 0.01943479019, "distance": 0.3886666427, "q3": -0.2575351732, "q2": 2.509084644, "tx": 0.375, "ty": 0.6495, "targetID": 3, "f2": -0.516792, "f1": -1.828331, "f3": -1.91531, "y": 0.29524375, "x": 0.2151117}], [{"q1": -0.02515690981, "distance": 0.6836252867, "q3": -0.3169803732, "q2": 2.601384634, "tx": -0.4763, "ty": 0.275, "targetID": 4, "f2": -0.609092, "f1": -1.887777, "f3": -1.959901, "y": 0.26603339, "x": 0.20726648}], [{"q1": 0.2002711902, "distance": 0.3319611957, "q3": -0.4805505732, "q2": 2.810928864, "tx": 0, "ty": 0.55, "targetID": 5, "f2": -0.818636, "f1": -2.051347, "f3": -1.734473, "y": 0.25451447, "x": 0.15128297}], [{"q1": 0.3826091902, "distance": 0.4265786409, "q3": 0.1664416268, "q2": 2.857738594, "tx": 0.4763, "ty": 0.275, "targetID": 6, "f2": -0.865446, "f1": -1.404355, "f3": -1.552135, "y": 0.12769417, "x": 0.075962231}], [{"q1": 0.8540365902, "distance": 0.120439301, "q3": 0.01727872679, "q2": 2.511786414, "tx": -0.175, "ty": 0.3031, "targetID": 7, "f2": -0.519494, "f1": -1.553518, "f3": -1.080708, "y": 0.31851322, "x": -0.055551024}], [{"q1": 0.8880914902, "distance": 0.01662662151, "q3": 0.4731238268, "q2": 2.689726224, "tx": 0, "ty": 0.15, "targetID": 8, "f2": -0.697434, "f1": -1.097673, "f3": -1.046653, "y": 0.16561769, "x": 0.0057037095}], [{"q1": 0.3323248902, "distance": 0.08807789205, "q3": -0.2921366732, "q2": 2.505817394, "tx": 0.175, "ty": 0.3031, "targetID": 9, "f2": -0.513525, "f1": -1.862933, "f3": -1.60242, "y": 0.37842706, "x": 0.12935409}]], "block": 23}], [{"trials": [[{"q1": 0.3532604902, "distance": 0.5496489942, "q3": -0.3114763732, "q2": 2.525860754, "tx": -0.375, "ty": 0.6495, "targetID": 1, "f2": -0.533568, "f1": -1.882273, "f3": -1.581484, "y": 0.37898476, "x": 0.10347207}], [{"q1": -0.5792710098, "distance": 0.8459646585, "q3": -0.01593417321, "q2": 2.462023584, "tx": 0, "ty": 0.95, "targetID": 2, "f2": -0.469731, "f1": -1.586731, "f3": -2.514016, "y": 0.16870464, "x": 0.32439754}], [{"q1": -0.2491902098, "distance": 0.3785859954, "q3": -0.6017343732, "q2": 2.388887314, "tx": 0.375, "ty": 0.6495, "targetID": 3, "f2": -0.396595, "f1": -2.172531, "f3": -2.183935, "y": 0.27911739, "x": 0.45338417}], [{"q1": 0.9641808602, "distance": 0.4383056983, "q3": 0.9003176268, "q2": 2.017676723, "tx": -0.4763, "ty": 0.275, "targetID": 4, "f2": -0.025384, "f1": -0.670479, "f3": -0.970564, "y": 0.37994205, "x": -0.050742658}], [{"q1": -0.3259456098, "distance": 0.5787520585, "q3": -0.6773964732, "q2": 2.302807674, "tx": 0, "ty": 0.55, "targetID": 5, "f2": -0.310515, "f1": -2.248193, "f3": -2.26069, "y": 0.25260152, "x": 0.49649581}], [{"q1": 0.2051908902, "distance": 0.4310818838, "q3": 0.2341743268, "q2": 2.919879304, "tx": 0.4763, "ty": 0.275, "targetID": 6, "f2": -0.927587, "f1": -1.336622, "f3": -1.729554, "y": 0.068933278, "x": 0.097660202}], [{"q1": 0.4382153902, "distance": 0.3496044027, "q3": 0.1429424268, "q2": 2.098918304, "tx": -0.175, "ty": 0.3031, "targetID": 7, "f2": -0.106626, "f1": -1.427854, "f3": -1.496529, "y": 0.45490691, "x": 0.13992523}], [{"q1": 1.36441976, "distance": 0.06307456455, "q3": 1.283591927, "q2": 2.309090854, "tx": 0, "ty": 0.15, "targetID": 8, "f2": -0.316798, "f1": -0.287204, "f3": -0.570325, "y": 0.20913538, "x": -0.021941001}], [{"q1": 0.006862190192, "distance": 0.05147907508, "q3": -0.1731017732, "q2": 2.680929764, "tx": 0.175, "ty": 0.3031, "targetID": 9, "f2": -0.688637, "f1": -1.743898, "f3": -1.927882, "y": 0.25181497, "x": 0.17946552}]], "block": 24}]]}], [{"phase": "train", "blocks": [[{"trials": [[{"q1": 0.5340967902, "distance": 0.4543809057, "q3": -0.3144859732, "q2": 2.097536004, "tx": 0.601, "ty": 0.601, "targetID": 1, "f2": -0.105243, "f1": -1.885282, "f3": -1.400648, "y": 0.55889103, "x": 0.14857449}], [{"q1": 1.08902775, "distance": 0.5306307318, "q3": 2.196224597, "q2": 3.138911154, "tx": 0.22, "ty": 0.821, "targetID": 2, "f2": -1.146618, "f1": 0.625428, "f3": -0.845717, "y": 0.31668996, "x": 0.38504653}], [{"q1": 0.5276879902, "distance": 0.4813294792, "q3": -0.5544156732, "q2": 2.101117424, "tx": -0.22, "ty": 0.821, "targetID": 3, "f2": -0.108825, "f1": -2.125212, "f3": -1.407056, "y": 0.59792807, "x": 0.20651727}], [{"q1": 1.19081535, "distance": 1.063346316, "q3": 1.248720247, "q2": 3.376227054, "tx": -0.601, "ty": 0.601, "targetID": 4, "f2": -1.383934, "f1": -0.322076, "f3": -0.743929, "y": 0.17535584, "x": 0.37343955}], [{"q1": 1.72306398, "distance": 0.9595189138, "q3": 0.4136221268, "q2": 1.088330784, "tx": 0.4596, "ty": 0.4596, "targetID": 5, "f2": 0.903962, "f1": -1.157174, "f3": -0.211681, "y": 0.62331968, "x": -0.48584826}], [{"q1": 0.3276250902, "distance": 0.2768582616, "q3": 0.4728097268, "q2": 2.188642194, "tx": 0.1682, "ty": 0.6279, "targetID": 6, "f2": -0.19635, "f1": -1.097987, "f3": -1.607119, "y": 0.35282073, "x": 0.13686484}], [{"q1": 0.7136702902, "distance": 0.2533342745, "q3": -0.9287175732, "q2": 2.473835974, "tx": -0.1682, "ty": 0.6279, "targetID": 7, "f2": -0.481543, "f1": -2.499514, "f3": -1.221074, "y": 0.53261202, "x": 0.066530602}], [{"q1": 0.7462799902, "distance": 0.4999304653, "q3": 0.6353556968, "q2": 2.446127124, "tx": -0.4596, "ty": 0.4596, "targetID": 8, "f2": -0.453834, "f1": -0.935441, "f3": -1.188465, "y": 0.24918721, "x": -0.0061058678}], [{"q1": 1.54594098, "distance": 0.08759806233, "q3": 0.6254910968, "q2": 3.609948954, "tx": 0.3182, "ty": 0.3182, "targetID": 9, "f2": -1.617656, "f1": -0.945305, "f3": -0.388804, "y": 0.2307943, "x": 0.32400208}], [{"q1": 1.18566314, "distance": 0.3255225312, "q3": -0.1818479732, "q2": 2.596923574, "tx": 0.1165, "ty": 0.4347, "targetID": 10, "f2": -0.604631, "f1": -1.752644, "f3": -0.749081, "y": 0.28249594, "x": -0.17124788}], [{"q1": 0.6151498902, "distance": 0.4059196686, "q3": 0.5088123268, "q2": 2.883373994, "tx": -0.1165, "ty": 0.4347, "targetID": 11, "f2": -0.891081, "f1": -1.061984, "f3": -1.319595, "y": 0.080518008, "x": 0.081807574}], [{"q1": 1.938263074, "distance": 0.2873273382, "q3": 0.4707362268, "q2": 2.659566934, "tx": -0.3182, "ty": 0.3182, "targetID": 12, "f2": -0.667274, "f1": -1.10006, "f3": 0.003519, "y": 0.079188467, "x": -0.15873061}], [{"q1": 0.5117286902, "distance": 0.378644269, "q3": -1.415174373, "q2": 2.406668724, "tx": 0.1768, "ty": 0.1768, "targetID": 13, "f2": -0.414376, "f1": -2.985971, "f3": -1.423016, "y": 0.53646922, "x": 0.29516188}], [{"q1": 0.7249799902, "distance": 0.3813525645, "q3": -1.141290373, "q2": 2.323165194, "tx": 0.0647, "ty": 0.2415, "targetID": 14, "f2": -0.330873, "f1": -2.712087, "f3": -1.209764, "y": 0.61232526, "x": 0.15368542}], [{"q1": 1.65778168, "distance": 0.06169117597, "q3": 1.249034407, "q2": 2.425643944, "tx": -0.0647, "ty": 0.2415, "targetID": 15, "f2": -0.433351, "f1": -0.321762, "f3": -0.276963, "y": 0.18115604, "x": -0.051877844}], [{"q1": 0.6793011902, "distance": 0.1914820996, "q3": -0.4143446732, "q2": 2.986166904, "tx": -0.1768, "ty": 0.1768, "targetID": 16, "f2": -0.993874, "f1": -1.985141, "f3": -1.255443, "y": 0.22082315, "x": 0.009552775}]], "block": 1}], [{"trials": [[{"q1": -0.2117675098, "distance": 0.6446891665, "q3": 0.08476012679, "q2": 0.6270821536, "tx": 0.601, "ty": 0.601, "targetID": 1, "f2": 1.365211, "f1": -1.486036, "f3": -2.146512, "y": 0.058649582, "x": 0.94954002}], [{"q1": 1.15594367, "distance": 0.7068422036, "q3": 1.140523797, "q2": 2.896380184, "tx": 0.22, "ty": 0.821, "targetID": 2, "f2": -0.904088, "f1": -0.430273, "f3": -0.778801, "y": 0.11478381, "x": 0.19025788}], [{"q1": 1.57025691, "distance": 0.470987736, "q3": -0.8987405732, "q2": 2.539369594, "tx": -0.22, "ty": 0.821, "targetID": 3, "f2": -0.547077, "f1": -2.469537, "f3": -0.364488, "y": 0.37221512, "x": -0.36290409}], [{"q1": 1.05296226, "distance": 1.039086652, "q3": 0.7055388768, "q2": 3.353607554, "tx": -0.601, "ty": 0.601, "targetID": 4, "f2": -1.361315, "f1": -0.865257, "f3": -0.881782, "y": 0.050011769, "x": 0.27997278}], [{"q1": 0.4311782902, "distance": 0.3447475481, "q3": 0.08300092679, "q2": 2.225712984, "tx": 0.4596, "ty": 0.4596, "targetID": 5, "f2": -0.23342, "f1": -1.487795, "f3": -1.503566, "y": 0.41915068, "x": 0.11723364}], [{"q1": 1.66494451, "distance": 0.3373078908, "q3": 0.008607926795, "q2": 4.176918454, "tx": 0.1682, "ty": 0.6279, "targetID": 6, "f2": -2.184626, "f1": -1.562188, "f3": -0.2698, "y": 0.34326336, "x": 0.34919336}], [{"q1": 0.1049740902, "distance": 0.5540338758, "q3": -0.7517391732, "q2": 2.408365184, "tx": -0.1682, "ty": 0.6279, "targetID": 7, "f2": -0.416073, "f1": -2.322535, "f3": -1.82977, "y": 0.38901634, "x": 0.33168812}], [{"q1": -0.09927340981, "distance": 0.7452816687, "q3": -0.5496593732, "q2": 2.666101444, "tx": -0.4596, "ty": 0.4596, "targetID": 8, "f2": -0.673809, "f1": -2.120456, "f3": -2.034018, "y": 0.27238754, "x": 0.26178496}], [{"q1": 1.26539676, "distance": 0.5525051176, "q3": -0.5592348732, "q2": 2.472202344, "tx": 0.3182, "ty": 0.3182, "targetID": 9, "f2": -0.47991, "f1": -2.130031, "f3": -0.669348, "y": 0.39692339, "x": -0.22866793}], [{"q1": 1.62177903, "distance": 0.4249023801, "q3": 0.9270211568, "q2": 2.028169642, "tx": 0.1165, "ty": 0.4347, "targetID": 10, "f2": -0.035877, "f1": -0.643775, "f3": -0.312965, "y": 0.21910415, "x": -0.24964268}], [{"q1": -0.2468151098, "distance": 0.5709699724, "q3": 0.4256229268, "q2": 3.096688154, "tx": -0.1165, "ty": 0.4347, "targetID": 11, "f2": -1.104396, "f1": -1.145173, "f3": -2.18156, "y": -0.095450592, "x": 0.095507215}], [{"q1": 0.1440680902, "distance": 0.617814153, "q3": 1.396877757, "q2": 2.567706764, "tx": -0.3182, "ty": 0.3182, "targetID": 12, "f2": -0.575414, "f1": -0.173919, "f3": -1.790676, "y": -0.0067037369, "x": 0.20728253}], [{"q1": 0.06204109019, "distance": 0.04019423073, "q3": 0.3116460268, "q2": 2.609427114, "tx": 0.1768, "ty": 0.1768, "targetID": 13, "f2": -0.617134, "f1": -1.25915, "f3": -1.872703, "y": 0.18776546, "x": 0.13813044}], [{"q1": -0.2252010098, "distance": 0.1931366975, "q3": -0.8521004732, "q2": 3.047050954, "tx": 0.0647, "ty": 0.2415, "targetID": 14, "f2": -1.054758, "f1": -2.422897, "f3": -2.159946, "y": 0.16543696, "x": 0.24222802}], [{"q1": 0.1110813902, "distance": 0.2035521141, "q3": 0.2491911268, "q2": 2.570031544, "tx": -0.0647, "ty": 0.2415, "targetID": 15, "f2": -0.577739, "f1": -1.321605, "f3": -1.823663, "y": 0.20570236, "x": 0.13567962}], [{"q1": 1.969741832, "distance": 0.1610039834, "q3": 1.105777787, "q2": 2.755825334, "tx": -0.1768, "ty": 0.1768, "targetID": 16, "f2": -0.763533, "f1": -0.465019, "f3": 0.034997, "y": 0.17195377, "x": -0.015868969}]], "block": 2}], [{"trials": [[{"q1": -0.4099957098, "distance": 0.4635057558, "q3": 0.009864626795, "q2": 2.350434214, "tx": 0.601, "ty": 0.601, "targetID": 1, "f2": -0.358142, "f1": -1.560932, "f3": -2.34474, "y": 0.19795355, "x": 0.37210888}], [{"q1": 0.5195197902, "distance": 0.1791200266, "q3": 0.2299646268, "q2": 1.574209504, "tx": 0.22, "ty": 0.821, "targetID": 2, "f2": 0.418083, "f1": -1.340832, "f3": -1.415225, "y": 0.64322587, "x": 0.24191672}], [{"q1": 0.4830773902, "distance": 0.6128478386, "q3": 1.366278647, "q2": 1.784821874, "tx": -0.22, "ty": 0.821, "targetID": 3, "f2": 0.207471, "f1": -0.204518, "f3": -1.451667, "y": 0.32725991, "x": 0.1430471}], [{"q1": 0.1398771902, "distance": 0.827507751, "q3": -0.1170557732, "q2": 2.740431524, "tx": -0.601, "ty": 0.601, "targetID": 4, "f2": -0.748139, "f1": -1.687852, "f3": -1.794867, "y": 0.20389085, "x": 0.12499821}], [{"q1": 0.1817608902, "distance": 0.2055091026, "q3": 1.461280407, "q2": 1.472736064, "tx": 0.4596, "ty": 0.4596, "targetID": 5, "f2": 0.519557, "f1": -0.109516, "f3": -1.752984, "y": 0.32472284, "x": 0.30454471}], [{"q1": 0.6214330902, "distance": 0.1072847896, "q3": 0.2101725268, "q2": 1.853748414, "tx": 0.1682, "ty": 0.6279, "targetID": 6, "f2": 0.138544, "f1": -1.360624, "f3": -1.313311, "y": 0.56096083, "x": 0.084359833}], [{"q1": 1.54449585, "distance": 0.135944313, "q3": 1.55226093, "q2": 0.8503865536, "tx": -0.1682, "ty": 0.6279, "targetID": 7, "f2": 1.141906, "f1": -0.018535, "f3": -0.390249, "y": 0.56413747, "x": -0.2882633}], [{"q1": 1.10988792, "distance": 0.2800743053, "q3": 0.3839654268, "q2": 1.778350194, "tx": -0.4596, "ty": 0.4596, "targetID": 8, "f2": 0.213942, "f1": -1.186831, "f3": -0.824857, "y": 0.53869872, "x": -0.19092732}], [{"q1": -0.3781337098, "distance": 0.1381718869, "q3": -0.6978356732, "q2": 2.744578434, "tx": 0.3182, "ty": 0.3182, "targetID": 9, "f2": -0.752286, "f1": -2.268632, "f3": -2.312878, "y": 0.18063196, "x": 0.33110367}], [{"q1": 1.35650295, "distance": 0.3846122872, "q3": 0.4797212268, "q2": 2.086791761, "tx": 0.1165, "ty": 0.4347, "targetID": 10, "f2": -0.094499, "f1": -1.091075, "f3": -0.578242, "y": 0.33334512, "x": -0.25451725}], [{"q1": 0.9016631902, "distance": 0.1235630804, "q3": 1.275298127, "q2": 1.476694464, "tx": -0.1165, "ty": 0.4347, "targetID": 11, "f2": 0.515598, "f1": -0.295498, "f3": -1.033081, "y": 0.49199988, "x": -0.0070259913}], [{"q1": 0.3164283902, "distance": 0.6999437232, "q3": -0.5530145732, "q2": 2.048652826, "tx": -0.3182, "ty": 0.3182, "targetID": 12, "f2": -0.05636, "f1": -2.123811, "f3": -1.618316, "y": 0.54444998, "x": 0.3441686}], [{"q1": -0.05368890981, "distance": 0.1809233432, "q3": -0.6323523732, "q2": 2.570471364, "tx": 0.1768, "ty": 0.1768, "targetID": 13, "f2": -0.578179, "f1": -2.203149, "f3": -1.988433, "y": 0.31170461, "x": 0.29735705}], [{"q1": -0.3825005098, "distance": 0.2287979835, "q3": -0.6846723732, "q2": 2.902726204, "tx": 0.0647, "ty": 0.2415, "targetID": 14, "f2": -0.910434, "f1": -2.255469, "f3": -2.317245, "y": 0.14771439, "x": 0.27339302}], [{"q1": 1.68580469, "distance": 0.3322389959, "q3": 0.6711698568, "q2": 1.812028064, "tx": -0.0647, "ty": 0.2415, "targetID": 15, "f2": 0.180265, "f1": -0.899626, "f3": -0.24894, "y": 0.2757801, "x": -0.39516577}], [{"q1": -0.1495263098, "distance": 0.3689221968, "q3": 0.9613273568, "q2": 2.399945714, "tx": -0.1768, "ty": 0.1768, "targetID": 16, "f2": -0.407653, "f1": -0.609469, "f3": -2.084271, "y": 0.084678501, "x": 0.18043552}]], "block": 3}], [{"trials": [[{"q1": 0.5212162902, "distance": 0.4369915767, "q3": 1.061669817, "q2": 5.195403954, "tx": 0.601, "ty": 0.601, "targetID": 1, "f2": -3.203111, "f1": -0.509127, "f3": -1.413528, "y": 0.25882478, "x": 0.87280463}], [{"q1": 1.66349938, "distance": 0.4969871366, "q3": 0.2314097268, "q2": 4.085592354, "tx": 0.22, "ty": 0.821, "targetID": 2, "f2": -2.0933, "f1": -1.339387, "f3": -0.271245, "y": 0.34552565, "x": 0.36463871}], [{"q1": -1.16385861, "distance": 1.00243948, "q3": -0.9700169732, "q2": 3.380688154, "tx": -0.22, "ty": 0.821, "targetID": 3, "f2": -1.388395, "f1": -2.540813, "f3": -3.098603, "y": -0.14682811, "x": 0.04113916}], [{"q1": 1.68831796, "distance": 0.5647910673, "q3": 1.645566232, "q2": 1.982428053, "tx": -0.601, "ty": 0.601, "targetID": 4, "f2": 0.009865, "f1": 0.07477, "f3": -0.246427, "y": 0.24486023, "x": -0.16264693}], [{"q1": 1.23888172, "distance": 0.1398033929, "q3": 0.7616477268, "q2": 4.422886354, "tx": 0.4596, "ty": 0.4596, "targetID": 5, "f2": -2.430594, "f1": -0.809149, "f3": -0.695863, "y": 0.41343272, "x": 0.59156049}], [{"q1": 1.48757019, "distance": 0.4398662755, "q3": 1.201533527, "q2": 2.933576644, "tx": 0.1682, "ty": 0.6279, "targetID": 6, "f2": -0.941284, "f1": -0.369263, "f3": -0.447174, "y": 0.1880726, "x": 0.16235205}], [{"q1": 0.5785817902, "distance": 0.3785665641, "q3": 0.1787566268, "q2": 2.364257224, "tx": -0.1682, "ty": 0.6279, "targetID": 7, "f2": -0.371965, "f1": -1.39204, "f3": -1.356163, "y": 0.30162617, "x": 0.023784456}], [{"q1": 1.25861092, "distance": 1.0058795, "q3": 0.9674220368, "q2": 4.246322554, "tx": -0.4596, "ty": 0.4596, "targetID": 8, "f2": -2.25403, "f1": -0.603374, "f3": -0.676134, "y": 0.37548046, "x": 0.54275596}], [{"q1": 1.35769675, "distance": 0.3185295135, "q3": 0.7845813468, "q2": 2.876399654, "tx": 0.3182, "ty": 0.3182, "targetID": 9, "f2": -0.884107, "f1": -0.786215, "f3": -0.577048, "y": 0.121654, "x": 0.067539431}], [{"q1": 0.8818710902, "distance": 0.4299618721, "q3": 1.000848587, "q2": 3.138408454, "tx": 0.1165, "ty": 0.4347, "targetID": 10, "f2": -1.146116, "f1": -0.569948, "f3": -1.052873, "y": 0.028961876, "x": 0.25878066}], [{"q1": 0.4503419902, "distance": 1.011838621, "q3": 1.257705207, "q2": 5.039090854, "tx": -0.1165, "ty": 0.4347, "targetID": 11, "f2": -3.046798, "f1": -0.313091, "f3": -1.484403, "y": 0.17087993, "x": 0.86033999}], [{"q1": 0.8798604902, "distance": 0.7580205564, "q3": 1.000220267, "q2": 3.382196054, "tx": -0.3182, "ty": 0.3182, "targetID": 12, "f2": -1.389903, "f1": -0.570576, "f3": -1.054884, "y": 0.02731371, "x": 0.38178595}], [{"q1": 1.4913401, "distance": 0.1356679433, "q3": 0.7143353368, "q2": 2.908318244, "tx": 0.1768, "ty": 0.1768, "targetID": 13, "f2": -0.916026, "f1": -0.856461, "f3": -0.443404, "y": 0.12416273, "x": 0.051759572}], [{"q1": 1.51666134, "distance": 0.1120785637, "q3": 0.7771671868, "q2": 2.850764264, "tx": 0.0647, "ty": 0.2415, "targetID": 14, "f2": -0.858472, "f1": -0.793629, "f3": -0.418083, "y": 0.13072174, "x": 0.047677029}], [{"q1": 1.27645517, "distance": 0.1310933551, "q3": 1.371933517, "q2": 2.479113854, "tx": -0.0647, "ty": 0.2415, "targetID": 15, "f2": -0.486821, "f1": -0.198863, "f3": -0.658289, "y": 0.19082188, "x": 0.056201596}], [{"q1": 0.6932498902, "distance": 0.3723172842, "q3": 0.2684805268, "q2": 2.046893534, "tx": -0.1768, "ty": 0.1768, "targetID": 16, "f2": -0.054601, "f1": -1.302316, "f3": -1.241495, "y": 0.49520197, "x": 0.016177578}]], "block": 4}], [{"trials": [[{"q1": 1.23165605, "distance": 0.1199801929, "q3": 0.2899690268, "q2": 4.911429154, "tx": 0.601, "ty": 0.601, "targetID": 1, "f2": -2.919137, "f1": -1.280827, "f3": -0.703088, "y": 0.49039064, "x": 0.64748458}], [{"q1": 1.3469525, "distance": 0.4544524545, "q3": 0.7267132168, "q2": 4.603848354, "tx": 0.22, "ty": 0.821, "targetID": 2, "f2": -2.611556, "f1": -0.844083, "f3": -0.587792, "y": 0.51942154, "x": 0.55996686}], [{"q1": 0.8449259902, "distance": 0.8186135695, "q3": 0.5846503968, "q2": 2.955253634, "tx": -0.22, "ty": 0.821, "targetID": 3, "f2": -0.962961, "f1": -0.986146, "f3": -1.089819, "y": 0.067969194, "x": 0.1010495}], [{"q1": 2.1633896, "distance": 0.7476212657, "q3": 0.5859698568, "q2": 3.009854554, "tx": -0.601, "ty": 0.601, "targetID": 4, "f2": -1.017562, "f1": -0.984826, "f3": 0.228645, "y": 0.13141681, "x": -0.019253333}], [{"q1": 0.9791976702, "distance": 0.2738855073, "q3": 0.8626813468, "q2": 4.941726654, "tx": 0.4596, "ty": 0.4596, "targetID": 5, "f2": -2.949434, "f1": -0.708115, "f3": -0.955547, "y": 0.45140141, "x": 0.73336277}], [{"q1": -0.2717531098, "distance": 1.320018507, "q3": 0.1222708268, "q2": 5.582429354, "tx": 0.1682, "ty": 0.6279, "targetID": 6, "f2": -3.590137, "f1": -1.448525, "f3": -2.206498, "y": -0.54990691, "x": 0.76420314}], [{"q1": 1.57817372, "distance": 0.2741903387, "q3": 2.043983017, "q2": 5.006518854, "tx": -0.1682, "ty": 0.6279, "targetID": 7, "f2": -3.014226, "f1": 0.473187, "f3": -0.356571, "y": 0.77679094, "x": 0.06204298}], [{"q1": 2.030877225, "distance": 0.3932014264, "q3": 0.9916751368, "q2": 2.157666094, "tx": -0.4596, "ty": 0.4596, "targetID": 8, "f2": -0.165373, "f1": -0.579121, "f3": 0.096133, "y": 0.10163834, "x": -0.29690147}], [{"q1": 1.01658262, "distance": 0.2571124277, "q3": 1.883007807, "q2": 4.118993754, "tx": 0.3182, "ty": 0.3182, "targetID": 9, "f2": -2.126701, "f1": 0.312211, "f3": -0.918162, "y": 0.389115, "x": 0.56533936}], [{"q1": 1.07470209, "distance": 0.459380895, "q3": 1.539003409, "q2": 4.103914154, "tx": 0.1165, "ty": 0.4347, "targetID": 10, "f2": -2.111622, "f1": -0.031793, "f3": -0.860042, "y": 0.36121061, "x": 0.56996457}], [{"q1": 1.3428056, "distance": 0.3150656509, "q3": 0.1104584268, "q2": 2.943504074, "tx": -0.1165, "ty": 0.4347, "targetID": 11, "f2": -0.951211, "f1": -1.460338, "f3": -0.591939, "y": 0.12574948, "x": -0.0547267}], [{"q1": 1.81065158, "distance": 0.2849226458, "q3": 0.5342592268, "q2": 2.664907644, "tx": -0.3182, "ty": 0.3182, "targetID": 12, "f2": -0.672615, "f1": -1.036537, "f3": -0.124093, "y": 0.10110687, "x": -0.13366955}], [{"q1": 1.30001711, "distance": 0.2014214596, "q3": 0.1845371268, "q2": 2.967317354, "tx": 0.1768, "ty": 0.1768, "targetID": 13, "f2": -0.975025, "f1": -1.386259, "f3": -0.634727, "y": 0.11421391, "x": -0.014651262}], [{"q1": 1.57628877, "distance": 0.2647032767, "q3": 0.8505547968, "q2": 3.596917654, "tx": 0.0647, "ty": 0.2415, "targetID": 14, "f2": -1.604625, "f1": -0.720242, "f3": -0.358456, "y": 0.2766137, "x": 0.32706397}], [{"q1": 1.864309983, "distance": 0.1507728332, "q3": 0.5837707468, "q2": 3.108249154, "tx": -0.0647, "ty": 0.2415, "targetID": 15, "f2": -1.115957, "f1": -0.987026, "f3": -0.070435, "y": 0.14948123, "x": 0.054736147}], [{"q1": 1.80505955, "distance": 0.1370639038, "q3": 0.5510982268, "q2": 2.805839484, "tx": -0.1768, "ty": 0.1768, "targetID": 16, "f2": -0.813547, "f1": -1.019698, "f3": -0.129685, "y": 0.10703362, "x": -0.058820485}]], "block": 5}], [{"trials": [[{"q1": 0.2643596902, "distance": 0.2374317694, "q3": -0.2870284732, "q2": 1.865497974, "tx": 0.601, "ty": 0.601, "targetID": 1, "f2": 0.126795, "f1": -1.857825, "f3": -1.670385, "y": 0.55002767, "x": 0.36910419}], [{"q1": 1.10266226, "distance": 0.5944571984, "q3": 1.872829047, "q2": 2.425078454, "tx": 0.22, "ty": 0.821, "targetID": 2, "f2": -0.432786, "f1": 0.302033, "f3": -0.832082, "y": 0.22656215, "x": 0.22479617}], [{"q1": 0.6833224902, "distance": 0.4527359903, "q3": 0.08790172679, "q2": 2.302682004, "tx": -0.22, "ty": 0.821, "targetID": 3, "f2": -0.310389, "f1": -1.482895, "f3": -1.251422, "y": 0.42137886, "x": -0.0072258913}], [{"q1": 1.40035958, "distance": 0.6249197746, "q3": 0.2351796268, "q2": 2.630287294, "tx": -0.601, "ty": 0.601, "targetID": 4, "f2": -0.637995, "f1": -1.335617, "f3": -0.534385, "y": 0.16972351, "x": -0.14875525}], [{"q1": 1.72538876, "distance": 0.8659334277, "q3": 0.9490751368, "q2": 1.627553744, "tx": 0.4596, "ty": 0.4596, "targetID": 5, "f2": 0.364739, "f1": -0.621721, "f3": -0.209356, "y": 0.30998886, "x": -0.39331102}], [{"q1": 0.1221648902, "distance": 0.2527982103, "q3": -0.07626527321, "q2": 1.961190887, "tx": 0.1682, "ty": 0.6279, "targetID": 6, "f2": 0.031102, "f1": -1.647062, "f3": -1.81258, "y": 0.45873083, "x": 0.35605294}], [{"q1": 1.56290558, "distance": 0.4421401393, "q3": 0.9035848768, "q2": 2.297655464, "tx": -0.1682, "ty": 0.6279, "targetID": 7, "f2": -0.305363, "f1": -0.667211, "f3": -0.371839, "y": 0.18612164, "x": -0.15031751}], [{"q1": 1.18503482, "distance": 0.3210253003, "q3": 0.7697530368, "q2": 2.031248403, "tx": -0.4596, "ty": 0.4596, "targetID": 8, "f2": -0.038956, "f1": -0.801043, "f3": -0.74971, "y": 0.33153815, "x": -0.1652237}], [{"q1": 0.9670082902, "distance": 0.5171369119, "q3": -0.1037353732, "q2": 1.835652844, "tx": 0.3182, "ty": 0.3182, "targetID": 9, "f2": 0.15664, "f1": -1.674532, "f3": -0.967736, "y": 0.65529401, "x": -0.073971154}], [{"q1": 1.74103389, "distance": 0.02007695406, "q3": 2.184349377, "q2": 2.956761594, "tx": 0.1165, "ty": 0.4347, "targetID": 10, "f2": -0.964469, "f1": 0.613553, "f3": -0.193711, "y": 0.43890064, "x": 0.096867407}], [{"q1": 1.0119959, "distance": 0.06216628725, "q3": 0.1482831268, "q2": 2.266239534, "tx": -0.1165, "ty": 0.4347, "targetID": 11, "f2": -0.273947, "f1": -1.422513, "f3": -0.922749, "y": 0.38022516, "x": -0.14645228}], [{"q1": 1.09116403, "distance": 0.2159642407, "q3": 0.2207911268, "q2": 2.038034243, "tx": -0.3182, "ty": 0.3182, "targetID": 12, "f2": -0.045742, "f1": -1.350005, "f3": -0.84358, "y": 0.47340811, "x": -0.16803011}], [{"q1": 1.18748526, "distance": 0.2612315456, "q3": -0.03468947321, "q2": 2.855099664, "tx": 0.1768, "ty": 0.1768, "targetID": 13, "f2": -0.862807, "f1": -1.605486, "f3": -0.747259, "y": 0.17197211, "x": -0.084386929}], [{"q1": 1.5836401, "distance": 0.2415892651, "q3": 0.3291761268, "q2": 2.658750124, "tx": 0.0647, "ty": 0.2415, "targetID": 14, "f2": -0.666457, "f1": -1.24162, "f3": -0.351104, "y": 0.13181637, "x": -0.15055537}], [{"q1": 0.7807746902, "distance": 0.2729945191, "q3": 0.8542618768, "q2": 2.860503204, "tx": -0.0647, "ty": 0.2415, "targetID": 15, "f2": -0.868211, "f1": -0.716534, "f3": -1.15397, "y": 0.058286967, "x": 0.13768328}], [{"q1": 0.1851161902, "distance": 0.3719614492, "q3": 0.09449912679, "q2": 2.417978454, "tx": -0.1768, "ty": 0.1768, "targetID": 16, "f2": -0.425686, "f1": -1.476297, "f3": -1.749628, "y": 0.32704203, "x": 0.1634685}]], "block": 6}], [{"trials": [[{"q1": -0.4955287098, "distance": 0.4944531832, "q3": -0.3376960732, "q2": 1.455520134, "tx": 0.601, "ty": 0.601, "targetID": 1, "f2": 0.536773, "f1": -1.908492, "f3": -2.430273, "y": 0.14349567, "x": 0.78854663}], [{"q1": -0.3798113098, "distance": 0.6325884203, "q3": 0.3290504268, "q2": 2.135674944, "tx": 0.22, "ty": 0.821, "targetID": 2, "f2": -0.143382, "f1": -1.241746, "f3": -2.314556, "y": 0.20738462, "x": 0.37376695}], [{"q1": -0.7162319098, "distance": 0.913413994, "q3": 0.7042822368, "q2": 2.484705884, "tx": -0.22, "ty": 0.821, "targetID": 3, "f2": -0.492413, "f1": -0.866514, "f3": -2.650976, "y": -0.0025501345, "x": 0.17508265}], [{"q1": 1.14859234, "distance": 0.51791504, "q3": 0.3789389268, "q2": 2.259956344, "tx": -0.601, "ty": 0.601, "targetID": 4, "f2": -0.267664, "f1": -1.191857, "f3": -0.786152, "y": 0.32733176, "x": -0.16129364}], [{"q1": 0.6686197902, "distance": 0.4926486668, "q3": 0.6662689668, "q2": 2.452473144, "tx": 0.4596, "ty": 0.4596, "targetID": 5, "f2": -0.46018, "f1": -0.904527, "f3": -1.266125, "y": 0.210941, "x": 0.034310204}], [{"q1": 0.4947012902, "distance": 0.1856677047, "q3": 0.5706389268, "q2": 1.924874076, "tx": 0.1682, "ty": 0.6279, "targetID": 6, "f2": 0.067419, "f1": -1.000157, "f3": -1.440043, "y": 0.4528001, "x": 0.10645438}], [{"q1": -0.1677224098, "distance": 0.7522940536, "q3": 0.4224185268, "q2": 3.043155354, "tx": -0.1682, "ty": 0.6279, "targetID": 7, "f2": -1.050863, "f1": -1.148378, "f3": -2.102467, "y": -0.075304476, "x": 0.099100969}], [{"q1": 0.3593362902, "distance": 0.5993276349, "q3": 0.4588610268, "q2": 2.544396144, "tx": -0.4596, "ty": 0.4596, "targetID": 8, "f2": -0.552103, "f1": -1.111935, "f3": -1.575408, "y": 0.21128819, "x": 0.08586756}], [{"q1": -0.6197410098, "distance": 0.4246528238, "q3": -0.4186486732, "q2": 2.005236016, "tx": 0.3182, "ty": 0.3182, "targetID": 9, "f2": -0.012943, "f1": -1.989445, "f3": -2.554486, "y": 0.061559181, "x": 0.65652752}], [{"q1": 0.2020430902, "distance": 0.8653161059, "q3": 1.539820223, "q2": 4.517561354, "tx": 0.1165, "ty": 0.4347, "targetID": 10, "f2": -2.525269, "f1": -0.030976, "f3": -1.732701, "y": -0.12149629, "x": 0.77938585}], [{"q1": -1.38555451, "distance": 0.6221493041, "q3": -0.6375485732, "q2": 3.133381954, "tx": -0.1165, "ty": 0.4347, "targetID": 11, "f2": -1.141089, "f1": -2.208345, "f3": -3.320299, "y": -0.11755164, "x": 0.17000983}], [{"q1": -0.6006841098, "distance": 0.5513430426, "q3": -0.3147687732, "q2": 3.259171354, "tx": -0.3182, "ty": 0.3182, "targetID": 12, "f2": -1.266879, "f1": -1.885565, "f3": -2.535429, "y": -0.03673334, "x": 0.10370221}], [{"q1": 0.1053008902, "distance": 0.1840633283, "q3": 0.4099150268, "q2": 2.146042194, "tx": 0.1768, "ty": 0.1768, "targetID": 13, "f2": -0.15375, "f1": -1.160881, "f3": -1.829444, "y": 0.35434942, "x": 0.22533362}], [{"q1": -0.1873259098, "distance": 0.2019960939, "q3": 0.5074929268, "q2": 2.220560774, "tx": 0.0647, "ty": 0.2415, "targetID": 14, "f2": -0.228268, "f1": -1.063303, "f3": -2.12207, "y": 0.23843045, "x": 0.26667277}], [{"q1": 0.008633990192, "distance": 0.3410762853, "q3": 0.6531999468, "q2": 1.996879379, "tx": -0.0647, "ty": 0.2415, "targetID": 15, "f2": -0.004587, "f1": -0.917596, "f3": -1.926111, "y": 0.32102911, "x": 0.26697477}], [{"q1": -0.7788941098, "distance": 0.696515718, "q3": -0.3543150732, "q2": 2.292628914, "tx": -0.1768, "ty": 0.1768, "targetID": 16, "f2": -0.300336, "f1": -1.925111, "f3": -2.713639, "y": 0.038678799, "x": 0.50588344}]], "block": 7}], [{"trials": [[{"q1": -0.5289804098, "distance": 1.072494903, "q3": 1.414030857, "q2": 3.224236754, "tx": 0.601, "ty": 0.601, "targetID": 1, "f2": -1.231944, "f1": -0.156765, "f3": -2.463725, "y": -0.36620126, "x": 0.13757035}], [{"q1": -0.1196560098, "distance": 0.5080916355, "q3": 0.2053345268, "q2": 1.844637804, "tx": 0.22, "ty": 0.821, "targetID": 2, "f2": 0.147655, "f1": -1.365462, "f3": -2.0544, "y": 0.37035861, "x": 0.45469011}], [{"q1": 0.7363525902, "distance": 0.460349089, "q3": 0.07288492679, "q2": 2.362372264, "tx": -0.22, "ty": 0.821, "targetID": 3, "f2": -0.37008, "f1": -1.497911, "f3": -1.198392, "y": 0.39902376, "x": -0.035996368}], [{"q1": 0.1829044902, "distance": 0.9761331354, "q3": -0.03186207321, "q2": 3.329480154, "tx": -0.601, "ty": 0.601, "targetID": 4, "f2": -1.337187, "f1": -1.602658, "f3": -1.75184, "y": -0.0597059, "x": 0.1175427}], [{"q1": 0.3312881902, "distance": 0.1039372302, "q3": -0.8036696732, "q2": 2.389892624, "tx": 0.4596, "ty": 0.4596, "targetID": 5, "f2": -0.3976, "f1": -2.374466, "f3": -1.603456, "y": 0.43690969, "x": 0.35816974}], [{"q1": 0.4720817902, "distance": 0.4703049274, "q3": -0.7976377732, "q2": 3.270292554, "tx": 0.1682, "ty": 0.6279, "targetID": 6, "f2": -1.278, "f1": -2.368434, "f3": -1.462663, "y": 0.16538681, "x": 0.082945828}], [{"q1": -0.9075549098, "distance": 1.102612657, "q3": -1.036172673, "q2": 2.272397054, "tx": -0.1682, "ty": 0.6279, "targetID": 7, "f2": -0.280104, "f1": -2.606969, "f3": -2.842299, "y": -0.15904876, "x": 0.60411232}], [{"q1": 0.7785126902, "distance": 0.5758563989, "q3": 0.9875282368, "q2": 2.427968724, "tx": -0.4596, "ty": 0.4596, "targetID": 8, "f2": -0.435676, "f1": -0.583268, "f3": -1.156232, "y": 0.19040778, "x": 0.049463985}], [{"q1": 0.7185711902, "distance": 0.3023446746, "q3": 0.6605512668, "q2": 2.370728904, "tx": 0.3182, "ty": 0.3182, "targetID": 9, "f2": -0.378436, "f1": -0.910245, "f3": -1.216173, "y": 0.25633178, "x": 0.022253002}], [{"q1": -0.4666010098, "distance": 0.4053407591, "q3": -0.9125069732, "q2": 3.374844754, "tx": 0.1165, "ty": 0.4347, "targetID": 10, "f2": -1.382552, "f1": -2.483303, "f3": -2.401346, "y": 0.037794098, "x": 0.19876078}], [{"q1": 0.2568826902, "distance": 0.347245438, "q3": -0.1521158732, "q2": 2.972846554, "tx": -0.1165, "ty": 0.4347, "targetID": 11, "f2": -0.980554, "f1": -1.722912, "f3": -1.677862, "y": 0.15517654, "x": 0.089524342}], [{"q1": -0.6356124098, "distance": 1.160747414, "q3": -1.321247073, "q2": 1.832008594, "tx": -0.3182, "ty": 0.3182, "targetID": 12, "f2": 0.160284, "f1": -2.892043, "f3": -2.570357, "y": -0.12564766, "x": 0.75433616}], [{"q1": -0.01634160981, "distance": 0.03765464579, "q3": -1.037108873, "q2": 3.155373054, "tx": 0.1768, "ty": 0.1768, "targetID": 13, "f2": -1.16308, "f1": -2.607905, "f3": -1.951086, "y": 0.19366696, "x": 0.21046568}], [{"q1": -2.15025591, "distance": 0.7006779457, "q3": -0.9519779732, "q2": 2.626768704, "tx": 0.0647, "ty": 0.2415, "targetID": 14, "f2": -0.634476, "f1": -2.522774, "f3": -4.085, "y": -0.45813364, "x": 0.10294073}], [{"q1": -0.1371861098, "distance": 0.2691442899, "q3": -0.7901230732, "q2": 3.206141254, "tx": -0.0647, "ty": 0.2415, "targetID": 15, "f2": -1.213849, "f1": -2.360919, "f3": -2.071931, "y": 0.11396958, "x": 0.1723119}], [{"q1": -0.1307082098, "distance": 0.4909232367, "q3": -0.9211337732, "q2": 2.752997904, "tx": -0.1768, "ty": 0.1768, "targetID": 16, "f2": -0.760705, "f1": -2.49193, "f3": -2.065453, "y": 0.27140292, "x": 0.30492182}]], "block": 8}], [{"trials": [[{"q1": 1.40306135, "distance": 0.9261817035, "q3": 0.4944238268, "q2": 1.960248409, "tx": 0.601, "ty": 0.601, "targetID": 1, "f2": 0.032044, "f1": -1.076372, "f3": -0.531683, "y": 0.34775536, "x": -0.28988703}], [{"q1": 0.2637061902, "distance": 0.4245836151, "q3": -0.6457417732, "q2": 2.579267824, "tx": 0.22, "ty": 0.821, "targetID": 2, "f2": -0.586975, "f1": -2.216538, "f3": -1.671038, "y": 0.39647376, "x": 0.21302019}], [{"q1": 0.3890180902, "distance": 0.5749841603, "q3": -0.2931419732, "q2": 2.604651894, "tx": -0.22, "ty": 0.821, "targetID": 3, "f2": -0.612359, "f1": -1.863938, "f3": -1.545726, "y": 0.34378266, "x": 0.10073415}], [{"q1": 1.26860118, "distance": 0.3615738569, "q3": -0.2575791732, "q2": 2.176892634, "tx": -0.601, "ty": 0.601, "targetID": 4, "f2": -0.1846, "f1": -1.828375, "f3": -0.666143, "y": 0.45324066, "x": -0.27099571}], [{"q1": 0.7876233902, "distance": 0.4185325256, "q3": 0.09537872679, "q2": 1.356559964, "tx": 0.4596, "ty": 0.4596, "targetID": 5, "f2": 0.635733, "f1": -1.475418, "f3": -1.147121, "y": 0.76364369, "x": 0.17197714}], [{"q1": 0.8363808902, "distance": 0.124218502, "q3": 0.1406805268, "q2": 1.507042254, "tx": 0.1682, "ty": 0.6279, "targetID": 6, "f2": 0.48525, "f1": -1.430116, "f3": -1.098364, "y": 0.72137324, "x": 0.086389306}], [{"q1": 0.5481711902, "distance": 0.2835766762, "q3": 0.2625743268, "q2": 2.075984682, "tx": -0.1682, "ty": 0.6279, "targetID": 7, "f2": -0.083692, "f1": -1.308222, "f3": -1.386573, "y": 0.47674984, "x": 0.071736159}], [{"q1": -0.3472770098, "distance": 0.7304847044, "q3": -0.6530428732, "q2": 2.916235054, "tx": -0.4596, "ty": 0.4596, "targetID": 8, "f2": -0.923942, "f1": -2.223839, "f3": -2.282021, "y": 0.19045602, "x": 0.21949456}], [{"q1": 1.51075515, "distance": 0.6917280331, "q3": 0.1414345268, "q2": 2.136428924, "tx": 0.3182, "ty": 0.3182, "targetID": 9, "f2": -0.144136, "f1": -1.429362, "f3": -0.423989, "y": 0.27446468, "x": -0.37214404}], [{"q1": 1.22864013, "distance": 0.3180624332, "q3": 0.6048194168, "q2": 2.552187294, "tx": 0.1165, "ty": 0.4347, "targetID": 10, "f2": -0.559895, "f1": -0.965977, "f3": -0.706104, "y": 0.18722995, "x": -0.08330562}], [{"q1": 0.2750473902, "distance": 0.2769705447, "q3": -0.1114008732, "q2": 2.584734194, "tx": -0.1165, "ty": 0.4347, "targetID": 11, "f2": -0.592442, "f1": -1.682197, "f3": -1.659697, "y": 0.29834268, "x": 0.12457958}], [{"q1": 0.9707782002, "distance": 0.2588434994, "q3": 0.4621283268, "q2": 2.416973144, "tx": -0.3182, "ty": 0.3182, "targetID": 12, "f2": -0.42468, "f1": -1.108668, "f3": -0.963966, "y": 0.26017278, "x": -0.065944576}], [{"q1": 0.07991049019, "distance": 0.1216745332, "q3": -0.3013603732, "q2": 2.631481094, "tx": 0.1768, "ty": 0.1768, "targetID": 13, "f2": -0.639188, "f1": -1.872157, "f3": -1.854834, "y": 0.29582818, "x": 0.20203855}], [{"q1": 0.9780038602, "distance": 0.1327776165, "q3": 0.4627566268, "q2": 2.415276684, "tx": 0.0647, "ty": 0.2415, "targetID": 14, "f2": -0.422984, "f1": -1.10804, "f3": -0.956741, "y": 0.24558372, "x": -0.068014802}], [{"q1": 0.7761879902, "distance": 0.03787936583, "q3": 0.09500172679, "q2": 2.643167824, "tx": -0.0647, "ty": 0.2415, "targetID": 15, "f2": -0.650875, "f1": -1.475795, "f3": -1.158556, "y": 0.26464568, "x": -0.034714606}], [{"q1": -0.06240990981, "distance": 0.3172350404, "q3": -0.4460244732, "q2": 3.165740354, "tx": -0.1768, "ty": 0.1768, "targetID": 16, "f2": -1.173448, "f1": -2.016821, "f3": -1.997154, "y": 0.074680497, "x": 0.12354926}]], "block": 9}], [{"trials": [[{"q1": 1.13533482, "distance": 0.6720653711, "q3": 0.7531025868, "q2": 0.9217635536, "tx": 0.601, "ty": 0.601, "targetID": 1, "f2": 1.070529, "f1": -0.817694, "f3": -0.79941, "y": 0.79234872, "x": -0.043249587}], [{"q1": 0.2396918902, "distance": 0.3569366074, "q3": 0.4261256268, "q2": 1.465636064, "tx": 0.22, "ty": 0.821, "targetID": 2, "f2": 0.526657, "f1": -1.144671, "f3": -1.695053, "y": 0.5280922, "x": 0.42398226}], [{"q1": 1.14048704, "distance": 0.4378551291, "q3": 0.7147751568, "q2": 1.987831592, "tx": -0.22, "ty": 0.821, "targetID": 3, "f2": 0.004461, "f1": -0.856021, "f3": -0.794257, "y": 0.38531399, "x": -0.17647053}], [{"q1": 0.9804543102, "distance": 0.5694497702, "q3": 0.0001256267949, "q2": 2.456934204, "tx": -0.601, "ty": 0.601, "targetID": 4, "f2": -0.464642, "f1": -1.570671, "f3": -0.95429, "y": 0.3295478, "x": -0.1004136}], [{"q1": 0.08551509019, "distance": 0.3022209089, "q3": 0.4239893268, "q2": 2.227912104, "tx": 0.4596, "ty": 0.4596, "targetID": 5, "f2": -0.235619, "f1": -1.146807, "f3": -1.849229, "y": 0.30545764, "x": 0.19964306}], [{"q1": 0.2258248902, "distance": 0.2287696366, "q3": 0.1768716268, "q2": 1.734116574, "tx": 0.1682, "ty": 0.6279, "targetID": 6, "f2": 0.258176, "f1": -1.393925, "f3": -1.70892, "y": 0.51752391, "x": 0.3685813}], [{"q1": 0.5116658902, "distance": 0.4027221517, "q3": 0.1769345268, "q2": 2.527620044, "tx": -0.1682, "ty": 0.6279, "targetID": 7, "f2": -0.535327, "f1": -1.393862, "f3": -1.423079, "y": 0.28489253, "x": 0.042823712}], [{"q1": 0.9490383802, "distance": 0.5315093349, "q3": 1.376645897, "q2": 2.150126264, "tx": -0.4596, "ty": 0.4596, "targetID": 8, "f2": -0.157834, "f1": -0.19415, "f3": -0.985706, "y": 0.252146, "x": 0.029751623}], [{"q1": 0.1144114902, "distance": 0.2404953654, "q3": -0.9825393732, "q2": 2.199637774, "tx": 0.3182, "ty": 0.3182, "targetID": 9, "f2": -0.207345, "f1": -2.553336, "f3": -1.820333, "y": 0.43178783, "x": 0.53018072}], [{"q1": 0.6197365902, "distance": 0.09599669034, "q3": 0.7783609968, "q2": 2.057009463, "tx": 0.1165, "ty": 0.4347, "targetID": 10, "f2": -0.064717, "f1": -0.792435, "f3": -1.315008, "y": 0.37459795, "x": 0.041646088}], [{"q1": 0.7169374902, "distance": 0.1521606168, "q3": 0.9147061168, "q2": 1.747059934, "tx": -0.1165, "ty": 0.4347, "targetID": 11, "f2": 0.245233, "f1": -0.65609, "f3": -1.217807, "y": 0.46418061, "x": 0.032777416}], [{"q1": 2.09364625, "distance": 0.1943187056, "q3": 1.297100777, "q2": 1.272428114, "tx": -0.3182, "ty": 0.3182, "targetID": 12, "f2": 0.719865, "f1": -0.273696, "f3": 0.158902, "y": 0.24844027, "x": -0.49956521}], [{"q1": 0.1999821902, "distance": 0.06508131949, "q3": 0.4293929268, "q2": 2.598808534, "tx": 0.1768, "ty": 0.1768, "targetID": 13, "f2": -0.606516, "f1": -1.141403, "f3": -1.734762, "y": 0.17539723, "x": 0.1117338}], [{"q1": 0.4515357902, "distance": 0.3153012336, "q3": -0.4326978732, "q2": 2.188830694, "tx": 0.0647, "ty": 0.2415, "targetID": 14, "f2": -0.196538, "f1": -2.003494, "f3": -1.483209, "y": 0.52896615, "x": 0.19423023}], [{"q1": 0.2667660902, "distance": 0.2147043638, "q3": 0.2987026268, "q2": 2.329825364, "tx": -0.0647, "ty": 0.2415, "targetID": 15, "f2": -0.337533, "f1": -1.272094, "f3": -1.667978, "y": 0.31597637, "x": 0.13667337}], [{"q1": 1.05962244, "distance": 0.2034498879, "q3": 0.2729415268, "q2": 2.167719184, "tx": -0.1768, "ty": 0.1768, "targetID": 16, "f2": -0.175427, "f1": -1.297855, "f3": -0.875122, "y": 0.37564744, "x": -0.13377033}]], "block": 10}], [{"trials": [[{"q1": 0.7672029902, "distance": 0.4359342856, "q3": 0.6822910968, "q2": 1.025750254, "tx": 0.601, "ty": 0.601, "targetID": 1, "f2": 0.966542, "f1": -0.888505, "f3": -1.167542, "y": 0.74631071, "x": 0.18999696}], [{"q1": 0.03168709019, "distance": 0.5792475973, "q3": 1.446703417, "q2": 1.628998884, "tx": 0.22, "ty": 0.821, "targetID": 2, "f2": 0.363294, "f1": -0.124093, "f3": -1.903057, "y": 0.24889935, "x": 0.31071177}], [{"q1": 0.8040852902, "distance": 0.4747763838, "q3": 0.4856902268, "q2": 2.214843074, "tx": -0.22, "ty": 0.821, "targetID": 3, "f2": -0.22255, "f1": -1.085106, "f3": -1.130659, "y": 0.3733575, "x": -0.061795048}], [{"q1": 1.4179525, "distance": 0.3558950963, "q3": 1.371996347, "q2": 1.197783874, "tx": -0.601, "ty": 0.601, "targetID": 4, "f2": 0.794509, "f1": -0.1988, "f3": -0.516792, "y": 0.49374496, "x": -0.2616511}], [{"q1": 0.4610861902, "distance": 0.2440475201, "q3": 1.017184867, "q2": 1.526331634, "tx": 0.4596, "ty": 0.4596, "targetID": 5, "f2": 0.465961, "f1": -0.553611, "f3": -1.473658, "y": 0.46324891, "x": 0.21557976}], [{"q1": 0.7753082902, "distance": 0.2602002794, "q3": 0.9824388568, "q2": 1.802351964, "tx": 0.1682, "ty": 0.6279, "targetID": 6, "f2": 0.189941, "f1": -0.588357, "f3": -1.159436, "y": 0.42675364, "x": 0.0031414429}], [{"q1": 0.9271728902, "distance": 0.1769006321, "q3": 1.009393717, "q2": 1.631889144, "tx": -0.1682, "ty": 0.6279, "targetID": 7, "f2": 0.360404, "f1": -0.561403, "f3": -1.007572, "y": 0.49062091, "x": -0.056628117}], [{"q1": 1.38879852, "distance": 0.2137554038, "q3": 0.9231255868, "q2": 1.755228074, "tx": -0.4596, "ty": 0.4596, "targetID": 8, "f2": 0.237065, "f1": -0.647671, "f3": -0.545946, "y": 0.38686414, "x": -0.25860033}], [{"q1": 1.0982012, "distance": 0.3102273867, "q3": 1.394615807, "q2": 2.176075824, "tx": 0.3182, "ty": 0.3182, "targetID": 9, "f2": -0.183783, "f1": -0.176181, "f3": -0.836543, "y": 0.23000387, "x": 0.020773582}], [{"q1": 1.47538081, "distance": 0.4263947098, "q3": 1.101253887, "q2": 1.423852884, "tx": 0.1165, "ty": 0.4347, "targetID": 10, "f2": 0.56844, "f1": -0.469542, "f3": -0.459364, "y": 0.46116881, "x": -0.30907238}], [{"q1": 0.3836144902, "distance": 0.5347434251, "q3": 0.9361946068, "q2": 1.079911314, "tx": -0.1165, "ty": 0.4347, "targetID": 11, "f2": 0.912381, "f1": -0.634602, "f3": -1.55113, "y": 0.55620716, "x": 0.40425574}], [{"q1": 1.39784631, "distance": 0.1690492268, "q3": 1.654174196, "q2": 1.406071464, "tx": -0.3182, "ty": 0.3182, "targetID": 12, "f2": 0.586221, "f1": 0.083378, "f3": -0.536898, "y": 0.4090983, "x": -0.17566881}], [{"q1": 1.09851536, "distance": 0.1615783823, "q3": 1.123622027, "q2": 2.393725364, "tx": 0.1768, "ty": 0.1768, "targetID": 13, "f2": -0.401433, "f1": -0.447174, "f3": -0.836229, "y": 0.19020997, "x": 0.01577905}], [{"q1": 1.18924455, "distance": 0.2286303986, "q3": 0.9819361968, "q2": 1.945420092, "tx": 0.0647, "ty": 0.2415, "targetID": 14, "f2": 0.046873, "f1": -0.58886, "f3": -0.7455, "y": 0.33404759, "x": -0.14436172}], [{"q1": 1.60657372, "distance": 0.2332273148, "q3": 1.228362727, "q2": 1.679704184, "tx": -0.0647, "ty": 0.2415, "targetID": 15, "f2": 0.312588, "f1": -0.342434, "f3": -0.328171, "y": 0.31275955, "x": -0.28677444}], [{"q1": 1.14086403, "distance": 0.2267889939, "q3": 1.179479547, "q2": 1.738137804, "tx": -0.1768, "ty": 0.1768, "targetID": 16, "f2": 0.254155, "f1": -0.391317, "f3": -0.79388, "y": 0.39840871, "x": -0.12860428}]], "block": 11}], [{"trials": [[{"q1": 1.73745247, "distance": 0.7340311657, "q3": 0.9801769068, "q2": 3.040956254, "tx": 0.601, "ty": 0.601, "targetID": 1, "f2": -1.048664, "f1": -0.590619, "f3": -0.197292, "y": 0.15260708, "x": 0.019841208}], [{"q1": 1.69365867, "distance": 0.2720897311, "q3": 1.787063567, "q2": -0.9474840464, "tx": 0.22, "ty": 0.821, "targetID": 2, "f2": 2.939777, "f1": 0.216267, "f3": -0.241086, "y": 0.83439988, "x": -0.051759572}], [{"q1": 1.58583921, "distance": 0.3236728092, "q3": 1.674971537, "q2": 0.9194387536, "tx": -0.22, "ty": 0.821, "targetID": 3, "f2": 1.072854, "f1": 0.104175, "f3": -0.348905, "y": 0.50732727, "x": -0.29983424}], [{"q1": 1.07834633, "distance": 0.6423196718, "q3": 1.879237897, "q2": 0.8283325536, "tx": -0.601, "ty": 0.601, "targetID": 4, "f2": 1.16396, "f1": 0.308442, "f3": -0.856398, "y": 0.55157011, "x": 0.039414902}], [{"q1": 0.05774339019, "distance": 0.5179391187, "q3": 0.2477460268, "q2": 2.871624434, "tx": 0.4596, "ty": 0.4596, "targetID": 5, "f2": -0.879332, "f1": -1.32305, "f3": -1.877001, "y": 0.080298563, "x": 0.10690842}], [{"q1": 0.7575268902, "distance": 0.3771953355, "q3": 0.8220919668, "q2": 2.244562544, "tx": 0.1682, "ty": 0.6279, "targetID": 6, "f2": -0.25227, "f1": -0.748704, "f3": -1.177218, "y": 0.291348, "x": -0.0021204992}], [{"q1": 0.9288693902, "distance": 0.1747003795, "q3": 0.1450787268, "q2": 2.143151934, "tx": -0.1682, "ty": 0.6279, "targetID": 7, "f2": -0.150859, "f1": -1.425718, "f3": -1.005875, "y": 0.46278523, "x": -0.11112693}], [{"q1": 0.8710011902, "distance": 0.396694394, "q3": 0.5811946368, "q2": 1.871341334, "tx": -0.4596, "ty": 0.4596, "targetID": 8, "f2": 0.120951, "f1": -0.989602, "f3": -1.063743, "y": 0.48718706, "x": -0.063866003}], [{"q1": 1.16932686, "distance": 0.398042638, "q3": 0.8153689568, "q2": 2.411758104, "tx": 0.3182, "ty": 0.3182, "targetID": 9, "f2": -0.419465, "f1": -0.755427, "f3": -0.765418, "y": 0.20833206, "x": -0.064379374}], [{"q1": 0.3624464902, "distance": 0.180417466, "q3": -0.01905687321, "q2": 1.905961688, "tx": 0.1165, "ty": 0.4347, "targetID": 10, "f2": 0.086331, "f1": -1.589853, "f3": -1.572298, "y": 0.5380813, "x": 0.26436064}], [{"q1": 1.2465472, "distance": 0.2559172065, "q3": 1.543464471, "q2": 0.6672317536, "tx": -0.1165, "ty": 0.4347, "targetID": 11, "f2": 1.325061, "f1": -0.027332, "f3": -0.688197, "y": 0.68714748, "x": -0.074501352}], [{"q1": 0.3679065902, "distance": 0.4223104165, "q3": -0.1124187732, "q2": 2.438021824, "tx": -0.3182, "ty": 0.3182, "targetID": 12, "f2": -0.445729, "f1": -1.683215, "f3": -1.566838, "y": 0.35832223, "x": 0.10220016}], [{"q1": 0.3908401902, "distance": 0.06009453168, "q3": 1.075241497, "q2": 2.420240404, "tx": 0.1768, "ty": 0.1768, "targetID": 13, "f2": -0.427948, "f1": -0.495555, "f3": -1.543904, "y": 0.14739244, "x": 0.12439248}], [{"q1": 0.3612652902, "distance": 0.03330199571, "q3": 0.4046999268, "q2": 2.444493504, "tx": 0.0647, "ty": 0.2415, "targetID": 14, "f2": -0.452201, "f1": -1.166096, "f3": -1.573479, "y": 0.26913388, "x": 0.083284714}], [{"q1": 1.24730119, "distance": 0.1770255692, "q3": 0.6351672068, "q2": 2.031939553, "tx": -0.0647, "ty": 0.2415, "targetID": 15, "f2": -0.039647, "f1": -0.935629, "f3": -0.687443, "y": 0.34751488, "x": -0.20647058}], [{"q1": 1.02625873, "distance": 0.1395551275, "q3": 0.8166884268, "q2": 2.330956344, "tx": -0.1768, "ty": 0.1768, "targetID": 16, "f2": -0.338664, "f1": -0.754108, "f3": -0.908486, "y": 0.24308948, "x": -0.053993899}]], "block": 12}], [{"trials": [[{"q1": 0.3650162902, "distance": 0.1520439961, "q3": 0.5890486268, "q2": 1.156126354, "tx": 0.601, "ty": 0.601, "targetID": 1, "f2": 0.836166, "f1": -0.981748, "f3": -1.569728, "y": 0.59366162, "x": 0.4491332}], [{"q1": 0.06953069019, "distance": 0.461698363, "q3": -0.07765387321, "q2": 1.691956394, "tx": 0.22, "ty": 0.821, "targetID": 2, "f2": 0.300336, "f1": -1.64845, "f3": -1.865214, "y": 0.4653907, "x": 0.51446121}], [{"q1": 0.8351870902, "distance": 0.3192181723, "q3": 0.4736265268, "q2": 1.273496254, "tx": -0.22, "ty": 0.821, "targetID": 3, "f2": 0.718796, "f1": -1.09717, "f3": -1.099557, "y": 0.73035343, "x": 0.086077508}], [{"q1": 0.9643065202, "distance": 0.5954788038, "q3": 0.2516415268, "q2": 2.454609424, "tx": -0.601, "ty": 0.601, "targetID": 4, "f2": -0.462317, "f1": -1.319155, "f3": -0.970438, "y": 0.28685626, "x": -0.09512579}], [{"q1": 0.9608507702, "distance": 0.5440823765, "q3": 0.4028778268, "q2": 1.325395364, "tx": 0.4596, "ty": 0.4596, "targetID": 5, "f2": 0.666897, "f1": -1.167919, "f3": -0.973894, "y": 0.73727854, "x": -0.0082891544}], [{"q1": -0.07240650981, "distance": 0.3171890452, "q3": 0.2495681268, "q2": 2.086666097, "tx": 0.1682, "ty": 0.6279, "targetID": 6, "f2": -0.094373, "f1": -1.321228, "f3": -2.007151, "y": 0.34683618, "x": 0.31521027}], [{"q1": -0.1210760098, "distance": 0.6323362054, "q3": 1.036097257, "q2": 2.296461654, "tx": -0.1682, "ty": 0.6279, "targetID": 7, "f2": -0.304169, "f1": -0.534699, "f3": -2.05582, "y": 0.11397308, "x": 0.20021308}], [{"q1": 1.19075252, "distance": 0.29991761, "q3": 1.150137067, "q2": 1.549265254, "tx": -0.4596, "ty": 0.4596, "targetID": 8, "f2": 0.443027, "f1": -0.420659, "f3": -0.743992, "y": 0.46900882, "x": -0.15983001}], [{"q1": 0.07964659019, "distance": 0.14983643, "q3": 0.2522699268, "q2": 1.774957274, "tx": 0.3182, "ty": 0.3182, "targetID": 9, "f2": 0.217335, "f1": -1.318526, "f3": -1.855098, "y": 0.44044328, "x": 0.40484604}], [{"q1": -0.09768370981, "distance": 0.294018206, "q3": 0.3159185268, "q2": 1.863801514, "tx": 0.1165, "ty": 0.4347, "targetID": 10, "f2": 0.128491, "f1": -1.254878, "f3": -2.032428, "y": 0.36973153, "x": 0.40325042}], [{"q1": 0.3082099902, "distance": 0.2600341026, "q3": 0.1842858268, "q2": 2.518006764, "tx": -0.1165, "ty": 0.4347, "targetID": 11, "f2": -0.525714, "f1": -1.38651, "f3": -1.626534, "y": 0.29222836, "x": 0.10103061}], [{"q1": -0.05378940981, "distance": 0.6028636129, "q3": -0.3573624732, "q2": 3.374530554, "tx": -0.3182, "ty": 0.3182, "targetID": 12, "f2": -1.382238, "f1": -1.928159, "f3": -1.988534, "y": -0.10716053, "x": 0.10901535}], [{"q1": -0.4903514098, "distance": 0.2858578558, "q3": -0.2328108732, "q2": 2.236394404, "tx": 0.1768, "ty": 0.1768, "targetID": 13, "f2": -0.244102, "f1": -1.803607, "f3": -2.425096, "y": 0.19587587, "x": 0.46202066}], [{"q1": 0.4493366902, "distance": 0.1370335867, "q3": 0.1888725268, "q2": 2.323667844, "tx": 0.0647, "ty": 0.2415, "targetID": 14, "f2": -0.331375, "f1": -1.381924, "f3": -1.485408, "y": 0.37700468, "x": 0.085112878}], [{"q1": 0.1527953902, "distance": 0.5268978581, "q3": -0.5979832732, "q2": 2.110982024, "tx": -0.0647, "ty": 0.2415, "targetID": 15, "f2": -0.118689, "f1": -2.16878, "f3": -1.781949, "y": 0.4587884, "x": 0.4153074}], [{"q1": 0.4909312902, "distance": 0.2459274988, "q3": 0.2609407268, "q2": 2.502424474, "tx": -0.1768, "ty": 0.1768, "targetID": 16, "f2": -0.510132, "f1": -1.309856, "f3": -1.443813, "y": 0.28478815, "x": 0.044149981}]], "block": 13}], [{"trials": [[{"q1": 0.6528489902, "distance": 0.2795230167, "q3": -0.7273038732, "q2": 1.383012174, "tx": 0.601, "ty": 0.601, "targetID": 1, "f2": 0.60928, "f1": -2.2981, "f3": -1.281896, "y": 0.76899087, "x": 0.37758965}], [{"q1": 0.3578345902, "distance": 0.9211718983, "q3": 1.205303437, "q2": 3.127664254, "tx": 0.22, "ty": 0.821, "targetID": 2, "f2": -1.135372, "f1": -0.365493, "f3": -1.57691, "y": -0.093156812, "x": 0.33346801}], [{"q1": 0.5893259902, "distance": 0.5880159333, "q3": 0.2576734268, "q2": 2.462400574, "tx": -0.22, "ty": 0.821, "targetID": 3, "f2": -0.470108, "f1": -1.313123, "f3": -1.345419, "y": 0.28699839, "x": 0.026180865}], [{"q1": 1.61800912, "distance": 0.565231808, "q3": 1.295467147, "q2": 2.06404663, "tx": -0.601, "ty": 0.601, "targetID": 4, "f2": -0.071754, "f1": -0.275329, "f3": -0.316735, "y": 0.22093885, "x": -0.18262156}], [{"q1": 0.5523808902, "distance": 0.4813456124, "q3": 0.5628477268, "q2": 2.477857214, "tx": 0.4596, "ty": 0.4596, "targetID": 5, "f2": -0.485565, "f1": -1.007949, "f3": -1.382364, "y": 0.21237242, "x": 0.04659622}], [{"q1": -0.2716274098, "distance": 0.4797306655, "q3": 0.1932708268, "q2": 1.865058154, "tx": 0.1682, "ty": 0.6279, "targetID": 6, "f2": 0.127235, "f1": -1.377525, "f3": -2.206372, "y": 0.29544531, "x": 0.51405458}], [{"q1": 0.9327020902, "distance": 0.2847542389, "q3": "_NaN_", "q2": 2.447258104, "tx": -0.1682, "ty": 0.6279, "targetID": 7, "f2": -0.454965, "f1": "_NaN_", "f3": -1.002042, "y": 0.35026367, "x": -0.10493038}], [{"q1": 1.00395342, "distance": 0.4053558313, "q3": 0.4023752268, "q2": 2.359230674, "tx": -0.4596, "ty": 0.4596, "targetID": 8, "f2": -0.366938, "f1": -1.168421, "f3": -0.930791, "y": 0.27934333, "x": -0.096528543}], [{"q1": 0.6549852902, "distance": 0.2417782164, "q3": 1.230184847, "q2": 2.041175836, "tx": 0.3182, "ty": 0.3182, "targetID": 9, "f2": -0.048883, "f1": -0.340611, "f3": -1.279759, "y": 0.2828813, "x": 0.079015353}], [{"q1": 0.5033720902, "distance": 0.2433950612, "q3": 0.9494521268, "q2": 2.312797934, "tx": 0.1165, "ty": 0.4347, "targetID": 10, "f2": -0.320505, "f1": -0.621344, "f3": -1.431372, "y": 0.19275484, "x": 0.089972743}], [{"q1": 0.6879091902, "distance": 0.1339286069, "q3": 0.6733061368, "q2": 1.997319202, "tx": -0.1165, "ty": 0.4347, "targetID": 11, "f2": -0.005027, "f1": -0.89749, "f3": -1.246835, "y": 0.4102957, "x": 0.015186377}], [{"q1": 1.13615164, "distance": 0.213681728, "q3": 0.8145521468, "q2": 2.254992634, "tx": -0.3182, "ty": 0.3182, "targetID": 12, "f2": -0.2627, "f1": -0.756244, "f3": -0.798593, "y": 0.25514286, "x": -0.11403419}], [{"q1": 0.3050809902, "distance": 0.09503759221, "q3": 0.8357264768, "q2": 2.179405914, "tx": 0.1768, "ty": 0.1768, "targetID": 13, "f2": -0.187113, "f1": -0.73507, "f3": -1.629663, "y": 0.26440024, "x": 0.13994431}], [{"q1": 0.5944781902, "distance": 0.1313546192, "q3": 0.03154162679, "q2": 2.374247484, "tx": 0.0647, "ty": 0.2415, "targetID": 14, "f2": -0.381955, "f1": -1.539255, "f3": -1.340266, "y": 0.36506551, "x": 0.02013992}], [{"q1": 0.3905888902, "distance": 0.2211512385, "q3": 0.06911502679, "q2": 2.341889084, "tx": -0.0647, "ty": 0.2415, "targetID": 15, "f2": -0.349596, "f1": -1.501681, "f3": -1.544156, "y": 0.38762712, "x": 0.10129619}], [{"q1": 0.4487082902, "distance": 0.2794998634, "q3": 1.023782217, "q2": 2.342705894, "tx": -0.1768, "ty": 0.1768, "targetID": 16, "f2": -0.350413, "f1": -0.547014, "f3": -1.486036, "y": 0.19053787, "x": 0.10236204}]], "block": 14}], [{"trials": [[{"q1": 0.9188790902, "distance": 0.7546088879, "q3": -0.1779586732, "q2": 3.018839454, "tx": 0.601, "ty": 0.601, "targetID": 1, "f2": -1.026547, "f1": -1.748755, "f3": -1.015865, "y": 0.14919816, "x": -0.00340853}], [{"q1": 0.9984870502, "distance": 0.3853373003, "q3": 0.1161132268, "q2": 1.774957274, "tx": 0.22, "ty": 0.821, "targetID": 2, "f2": 0.217335, "f1": -1.454683, "f3": -0.936257, "y": 0.62046862, "x": -0.10904711}], [{"q1": 0.9442003302, "distance": 0.3418883644, "q3": 0.3270398268, "q2": 1.978532478, "tx": -0.22, "ty": 0.821, "targetID": 3, "f2": 0.01376, "f1": -1.243756, "f3": -0.990544, "y": 0.48984868, "x": -0.13499143}], [{"q1": 1.68184628, "distance": 0.420869984, "q3": 1.449845007, "q2": 1.550019244, "tx": -0.601, "ty": 0.601, "targetID": 4, "f2": 0.442273, "f1": -0.120951, "f3": -0.252898, "y": 0.30942977, "x": -0.29748996}], [{"q1": 0.8216781902, "distance": 0.4369302967, "q3": 0.5534229268, "q2": 1.555548444, "tx": 0.4596, "ty": 0.4596, "targetID": 5, "f2": 0.436744, "f1": -1.017373, "f3": -1.113066, "y": 0.61709774, "x": 0.052043199}], [{"q1": 0.2905730902, "distance": 0.2892045142, "q3": -0.07392797321, "q2": 2.455551904, "tx": 0.1682, "ty": 0.6279, "targetID": 6, "f2": -0.463259, "f1": -1.644724, "f3": -1.644171, "y": 0.34097436, "x": 0.13196565}], [{"q1": 1.49925692, "distance": 0.3880754867, "q3": 1.187836187, "q2": 2.055438666, "tx": -0.1682, "ty": 0.6279, "targetID": 7, "f2": -0.063146, "f1": -0.38296, "f3": -0.435488, "y": 0.23984208, "x": -0.16450756}], [{"q1": 1.0285835, "distance": 0.4517122422, "q3": -0.7124880732, "q2": 1.970175842, "tx": -0.4596, "ty": 0.4596, "targetID": 8, "f2": 0.022117, "f1": -2.283284, "f3": -0.906161, "y": 0.66345755, "x": -0.056504417}], [{"q1": 0.1179677902, "distance": 0.3890438069, "q3": -0.007307373205, "q2": 3.184778354, "tx": 0.3182, "ty": 0.3182, "targetID": 9, "f2": -1.192486, "f1": -1.578104, "f3": -1.816777, "y": -0.0046403828, "x": 0.10110746}], [{"q1": 1.00759767, "distance": 0.329903631, "q3": -0.7832241732, "q2": 1.845580274, "tx": 0.1165, "ty": 0.4347, "targetID": 10, "f2": 0.146712, "f1": -2.35402, "f3": -0.927147, "y": 0.73438565, "x": -0.021430841}], [{"q1": 1.40720825, "distance": 0.1445063577, "q3": 1.479815804, "q2": 1.106614854, "tx": -0.1165, "ty": 0.4347, "targetID": 11, "f2": 0.885678, "f1": -0.090981, "f3": -0.527536, "y": 0.51906305, "x": -0.23382418}], [{"q1": 1.35675427, "distance": 0.1327383858, "q3": 0.9707521268, "q2": 1.621521894, "tx": -0.3182, "ty": 0.3182, "targetID": 12, "f2": 0.370771, "f1": -0.600044, "f3": -0.57799, "y": 0.4330078, "x": -0.25157682}], [{"q1": 0.4615888902, "distance": 0.3017788681, "q3": -0.1876975732, "q2": 2.286031564, "tx": 0.1768, "ty": 0.1768, "targetID": 13, "f2": -0.293739, "f1": -1.758494, "f3": -1.473156, "y": 0.46232686, "x": 0.079102009}], [{"q1": 1.65131, "distance": 0.2205524487, "q3": 1.455060057, "q2": 2.049720968, "tx": 0.0647, "ty": 0.2415, "targetID": 14, "f2": -0.057428, "f1": -0.115736, "f3": -0.283434, "y": 0.22882195, "x": -0.15548776}], [{"q1": 1.30560915, "distance": 0.2663485716, "q3": 0.8334645268, "q2": 1.655702414, "tx": -0.0647, "ty": 0.2415, "targetID": 15, "f2": 0.33659, "f1": -0.737332, "f3": -0.629135, "y": 0.44569455, "x": -0.23571505}], [{"q1": 1.0936773, "distance": 0.1423370468, "q3": 1.124124687, "q2": 2.192035114, "tx": -0.1768, "ty": 0.1768, "targetID": 16, "f2": -0.199742, "f1": -0.446672, "f3": -0.841067, "y": 0.2526539, "x": -0.056359057}]], "block": 15}], [{"trials": [[{"q1": -0.3869930098, "distance": 1.076529135, "q3": 1.080393717, "q2": 4.718384554, "tx": 0.601, "ty": 0.601, "targetID": 1, "f2": -2.726092, "f1": -0.490403, "f3": -2.321737, "y": -0.47552201, "x": 0.60491664}], [{"q1": 0.2881163902, "distance": 0.286943056, "q3": -0.1190097732, "q2": 1.861979394, "tx": 0.22, "ty": 0.821, "targetID": 2, "f2": 0.130313, "f1": -1.689806, "f3": -1.646628, "y": 0.55631177, "x": 0.33079918}], [{"q1": 1.933739181, "distance": 0.3997502304, "q3": 2.433414837, "q2": 0.4861503536, "tx": -0.22, "ty": 0.821, "targetID": 3, "f2": 1.506142, "f1": 0.862619, "f3": -0.001005, "y": 0.44139872, "x": -0.34531207}], [{"q1": 0.8792321902, "distance": 0.5713798068, "q3": 0.8486698368, "q2": 1.898044874, "tx": -0.601, "ty": 0.601, "targetID": 4, "f2": 0.094248, "f1": -0.722126, "f3": -1.055512, "y": 0.41080997, "x": -0.062202602}], [{"q1": 0.5190171902, "distance": 0.3149342785, "q3": 0.8417583368, "q2": 1.607070564, "tx": 0.4596, "ty": 0.4596, "targetID": 5, "f2": 0.385222, "f1": -0.729038, "f3": -1.415727, "y": 0.5145867, "x": 0.14950314}], [{"q1": 1.06081625, "distance": 0.2958300174, "q3": 1.281518477, "q2": 1.525263494, "tx": 0.1682, "ty": 0.6279, "targetID": 6, "f2": 0.467029, "f1": -0.289278, "f3": -0.873928, "y": 0.47340811, "x": -0.084084869}], [{"q1": 0.6434242902, "distance": 0.4899829739, "q3": 0.6802176368, "q2": 2.525797914, "tx": -0.1682, "ty": 0.6279, "targetID": 7, "f2": -0.533505, "f1": -0.890579, "f3": -1.29132, "y": 0.1853778, "x": 0.042174469}], [{"q1": 0.4392206902, "distance": 0.5012151897, "q3": -0.01729137321, "q2": 2.534405884, "tx": -0.4596, "ty": 0.4596, "targetID": 8, "f2": -0.542113, "f1": -1.588088, "f3": -1.495524, "y": 0.34337051, "x": 0.02795243}], [{"q1": 0.8350613902, "distance": 0.3244114451, "q3": 0.7869689568, "q2": 2.608358974, "tx": 0.3182, "ty": 0.3182, "targetID": 9, "f2": -0.616066, "f1": -0.783827, "f3": -1.099683, "y": 0.13586859, "x": 0.04987549}], [{"q1": 0.7853613902, "distance": 0.1163460462, "q3": 1.365587497, "q2": 1.833956384, "tx": 0.1165, "ty": 0.4347, "targetID": 10, "f2": 0.158336, "f1": -0.205209, "f3": -1.149383, "y": 0.33796291, "x": 0.051859936}], [{"q1": 0.4703852902, "distance": 0.2542631911, "q3": 0.5933211868, "q2": 2.394102354, "tx": -0.1165, "ty": 0.4347, "targetID": 11, "f2": -0.40181, "f1": -0.977475, "f3": -1.464359, "y": 0.24969477, "x": 0.05792143}], [{"q1": 1.10687199, "distance": 0.3528951677, "q3": 1.371053867, "q2": 2.247641304, "tx": -0.3182, "ty": 0.3182, "targetID": 12, "f2": -0.255349, "f1": -0.199742, "f3": -0.827873, "y": 0.22300382, "x": 0.021612723}], [{"q1": 0.6727666902, "distance": 0.3193066655, "q3": 0.9794229268, "q2": 1.679892684, "tx": 0.1768, "ty": 0.1768, "targetID": 13, "f2": 0.3124, "f1": -0.591373, "f3": -1.261978, "y": 0.47291684, "x": 0.05733635}], [{"q1": 0.5171321902, "distance": 0.06726589897, "q3": 0.6133017168, "q2": 2.237085554, "tx": 0.0647, "ty": 0.2415, "targetID": 14, "f2": -0.244793, "f1": -0.957495, "f3": -1.417612, "y": 0.3081265, "x": 0.073952603}], [{"q1": 0.4404773902, "distance": 0.1452856037, "q3": 0.5985362368, "q2": 2.443362524, "tx": -0.0647, "ty": 0.2415, "targetID": 15, "f2": -0.45107, "f1": -0.97226, "f3": -1.494267, "y": 0.22960231, "x": 0.080097623}], [{"q1": 1.0982012, "distance": 0.1834069672, "q3": 1.210581317, "q2": 2.291560774, "tx": -0.1768, "ty": 0.1768, "targetID": 16, "f2": -0.299268, "f1": -0.360215, "f3": -0.836543, "y": 0.21187181, "x": 0.0032224535}]], "block": 16}], [{"trials": [[{"q1": -0.2621084098, "distance": 0.6076359575, "q3": -1.031045573, "q2": 1.340726334, "tx": 0.601, "ty": 0.601, "targetID": 1, "f2": 0.651566, "f1": -2.601842, "f3": -2.196853, "y": 0.060261766, "x": 0.87817074}], [{"q1": 0.1719653902, "distance": 0.3724933095, "q3": -0.1439289732, "q2": 1.721613034, "tx": 0.22, "ty": 0.821, "targetID": 2, "f2": 0.27068, "f1": -1.714725, "f3": -1.762779, "y": 0.52433491, "x": 0.44525783}], [{"q1": 0.3687233902, "distance": 0.5468232922, "q3": -0.3004367732, "q2": 2.381033324, "tx": -0.22, "ty": 0.821, "targetID": 3, "f2": -0.388741, "f1": -1.871233, "f3": -1.566021, "y": 0.43120624, "x": 0.16350559}], [{"q1": 0.06893379019, "distance": 0.9119717113, "q3": -0.06236687321, "q2": 3.160273954, "tx": -0.601, "ty": 0.601, "targetID": 4, "f2": -1.167981, "f1": -1.633163, "f3": -1.865811, "y": 0.016457335, "x": 0.099001625}], [{"q1": 0.5994419902, "distance": 0.4495129939, "q3": 0.1034840268, "q2": 2.398249254, "tx": 0.4596, "ty": 0.4596, "targetID": 5, "f2": -0.405957, "f1": -1.467312, "f3": -1.335303, "y": 0.36506551, "x": 0.02013992}], [{"q1": -0.01524210981, "distance": 0.290083894, "q3": -0.2219346732, "q2": 2.326620944, "tx": 0.1682, "ty": 0.6279, "targetID": 6, "f2": -0.334328, "f1": -1.792731, "f3": -1.949987, "y": 0.36594399, "x": 0.29281025}], [{"q1": 0.2881037902, "distance": 0.3723898787, "q3": -0.08710377321, "q2": 2.434691734, "tx": -0.1682, "ty": 0.6279, "targetID": 7, "f2": -0.442399, "f1": -1.6579, "f3": -1.646641, "y": 0.38425406, "x": 0.11342187}], [{"q1": 0.7175029902, "distance": 0.4831116584, "q3": 0.1234017268, "q2": 2.386499704, "tx": -0.4596, "ty": 0.4596, "targetID": 8, "f2": -0.394207, "f1": -1.447395, "f3": -1.217242, "y": 0.33032023, "x": 0.0058928738}], [{"q1": 0.3047919902, "distance": 0.2067035896, "q3": 0.9604477068, "q2": 2.247829804, "tx": 0.3182, "ty": 0.3182, "targetID": 9, "f2": -0.255537, "f1": -0.610349, "f3": -1.629952, "y": 0.2187283, "x": 0.13700465}], [{"q1": 0.4013330902, "distance": 0.1644182292, "q3": 1.167918487, "q2": 1.989653716, "tx": 0.1165, "ty": 0.4347, "targetID": 10, "f2": 0.002639, "f1": -0.402878, "f3": -1.533411, "y": 0.27410777, "x": 0.15176315}], [{"q1": -0.2308370098, "distance": 0.4174902494, "q3": 0.3796929268, "q2": 2.597614724, "tx": -0.1165, "ty": 0.4347, "targetID": 11, "f2": -0.605322, "f1": -1.191103, "f3": -2.165582, "y": 0.13492058, "x": 0.17406911}], [{"q1": 1.16159854, "distance": 0.2762277881, "q3": 1.070906107, "q2": 2.245630684, "tx": -0.3182, "ty": 0.3182, "targetID": 12, "f2": -0.253338, "f1": -0.49989, "f3": -0.773146, "y": 0.23458493, "x": -0.054931485}], [{"q1": 0.1045782902, "distance": 0.1225033933, "q3": 0.02745752679, "q2": 2.463908544, "tx": 0.1768, "ty": 0.1768, "targetID": 13, "f2": -0.471616, "f1": -1.543339, "f3": -1.830166, "y": 0.29903815, "x": 0.18485705}], [{"q1": 0.5964259902, "distance": 0.07844513046, "q3": 0.05428672679, "q2": 2.541945704, "tx": 0.0647, "ty": 0.2415, "targetID": 14, "f2": -0.549653, "f1": -1.51651, "f3": -1.338318, "y": 0.30177216, "x": 0.014491383}], [{"q1": 0.09918729019, "distance": 0.4670953355, "q3": -0.09233137321, "q2": 1.986700619, "tx": -0.0647, "ty": 0.2415, "targetID": 15, "f2": 0.005592, "f1": -1.663128, "f3": -1.835557, "y": 0.44150604, "x": 0.35740856}], [{"q1": 0.4820091902, "distance": 0.2749611563, "q3": -0.1234771732, "q2": 2.551873134, "tx": -0.1768, "ty": 0.1768, "targetID": 16, "f2": -0.55958, "f1": -1.694273, "f3": -1.452735, "y": 0.33384998, "x": 0.048896569}]], "block": 17}], [{"trials": [[{"q1": 0.2423936902, "distance": 0.1150701588, "q3": -0.5135561732, "q2": 1.719036924, "tx": 0.601, "ty": 0.601, "targetID": 1, "f2": 0.273256, "f1": -2.084353, "f3": -1.692351, "y": 0.53577253, "x": 0.50620275}], [{"q1": 0.2360790902, "distance": 0.3438090578, "q3": -0.1278879732, "q2": 1.990910353, "tx": 0.22, "ty": 0.821, "targetID": 2, "f2": 0.001382, "f1": -1.698684, "f3": -1.698665, "y": 0.48962932, "x": 0.31164137}], [{"q1": 0.08139329019, "distance": 0.7409140807, "q3": -0.7457135732, "q2": 2.355020944, "tx": -0.22, "ty": 0.821, "targetID": 3, "f2": -0.362728, "f1": -2.31651, "f3": -1.853351, "y": 0.40137494, "x": 0.39062958}], [{"q1": 1.16863571, "distance": 0.5158845033, "q3": 1.401087487, "q2": 1.524258184, "tx": -0.601, "ty": 0.601, "targetID": 4, "f2": 0.468034, "f1": -0.169709, "f3": -0.766109, "y": 0.43727446, "x": -0.11178556}], [{"q1": -0.4670910098, "distance": 0.2675766215, "q3": 0.1561371268, "q2": 1.94095903, "tx": 0.4596, "ty": 0.4596, "targetID": 5, "f2": 0.051334, "f1": -1.414659, "f3": -2.401835, "y": 0.19853103, "x": 0.51825357}], [{"q1": 0.6982135902, "distance": 0.2892226257, "q3": -0.08895737321, "q2": 2.400071384, "tx": 0.1682, "ty": 0.6279, "targetID": 6, "f2": -0.407779, "f1": -1.659754, "f3": -1.236531, "y": 0.40043405, "x": -0.010430817}], [{"q1": -0.2818125098, "distance": 0.6681732126, "q3": -0.7619492732, "q2": 2.678227994, "tx": -0.1682, "ty": 0.6279, "targetID": 7, "f2": -0.685935, "f1": -2.332746, "f3": -2.216557, "y": 0.23065392, "x": 0.3690625}], [{"q1": 1.27695782, "distance": 0.3250936233, "q3": 1.210267157, "q2": 1.772569664, "tx": -0.4596, "ty": 0.4596, "targetID": 8, "f2": 0.219723, "f1": -0.360529, "f3": -0.657787, "y": 0.35901522, "x": -0.15045834}], [{"q1": 0.4043490902, "distance": 0.2247757511, "q3": 0.06364862679, "q2": 2.217984674, "tx": 0.3182, "ty": 0.3182, "targetID": 9, "f2": -0.225692, "f1": -1.507148, "f3": -1.530395, "y": 0.43756385, "x": 0.12773633}], [{"q1": -0.004347009808, "distance": 0.169258313, "q3": -0.04096007321, "q2": 2.490423584, "tx": 0.1165, "ty": 0.4347, "targetID": 10, "f2": -0.498131, "f1": -1.611756, "f3": -1.939091, "y": 0.29221557, "x": 0.20785953}], [{"q1": 0.4690029902, "distance": 0.2220949812, "q3": 0.2074079268, "q2": 2.111233354, "tx": -0.1165, "ty": 0.4347, "targetID": 11, "f2": -0.118941, "f1": -1.363388, "f3": -1.465742, "y": 0.45000565, "x": 0.10506696}], [{"q1": 1.10008615, "distance": 0.1869265222, "q3": 0.5321229268, "q2": 2.336297054, "tx": -0.3182, "ty": 0.3182, "targetID": 12, "f2": -0.344004, "f1": -1.038673, "f3": -0.834658, "y": 0.28694826, "x": -0.13390444}], [{"q1": 0.1325195902, "distance": 0.227953607, "q3": -0.1325563732, "q2": 2.286848384, "tx": 0.1768, "ty": 0.1768, "targetID": 13, "f2": -0.294556, "f1": -1.703353, "f3": -1.802225, "y": 0.39632186, "x": 0.23822475}], [{"q1": 0.2082193902, "distance": 0.210648225, "q3": -0.1234080732, "q2": 2.314054574, "tx": 0.0647, "ty": 0.2415, "targetID": 14, "f2": -0.321762, "f1": -1.694204, "f3": -1.726525, "y": 0.40006284, "x": 0.20337408}], [{"q1": 0.8951286902, "distance": 0.05927050814, "q3": 0.2804185268, "q2": 2.420240404, "tx": -0.0647, "ty": 0.2415, "targetID": 15, "f2": -0.427948, "f1": -1.290378, "f3": -1.039616, "y": 0.29922625, "x": -0.078141473}], [{"q1": -0.6065652098, "distance": 0.3538803416, "q3": 0.2133769268, "q2": 2.922895234, "tx": -0.1768, "ty": 0.1768, "targetID": 16, "f2": -0.930603, "f1": -1.357419, "f3": -2.54131, "y": -0.0024667801, "x": 0.12831427}]], "block": 18}], [{"trials": [[{"q1": 0.09022749019, "distance": 0.1417369743, "q3": -0.2798090732, "q2": 1.713382054, "tx": 0.601, "ty": 0.601, "targetID": 1, "f2": 0.278911, "f1": -1.850605, "f3": -1.844517, "y": 0.47955086, "x": 0.52792828}], [{"q1": 0.6676773902, "distance": 0.1381647537, "q3": 0.2933619268, "q2": 1.443833404, "tx": 0.22, "ty": 0.821, "targetID": 2, "f2": 0.548459, "f1": -1.277434, "f3": -1.267067, "y": 0.69336691, "x": 0.16709165}], [{"q1": 0.8956312902, "distance": 0.3592292256, "q3": 1.263925557, "q2": 1.368121024, "tx": -0.22, "ty": 0.821, "targetID": 3, "f2": 0.624172, "f1": -0.306871, "f3": -1.039113, "y": 0.52954211, "x": -0.010004917}], [{"q1": 1.54851709, "distance": 0.3164345151, "q3": 0.7869061268, "q2": 0.6875892536, "tx": -0.601, "ty": 0.601, "targetID": 4, "f2": 1.304703, "f1": -0.78389, "f3": -0.386227, "y": 0.77391823, "x": -0.3359904}], [{"q1": 0.2057312902, "distance": 0.1043757659, "q3": -0.07159687321, "q2": 1.864869654, "tx": 0.4596, "ty": 0.4596, "targetID": 5, "f2": 0.127423, "f1": -1.642393, "f3": -1.729013, "y": 0.52063353, "x": 0.37492882}], [{"q1": 0.4059826902, "distance": 0.4178254934, "q3": 0.1910088268, "q2": 2.636319144, "tx": 0.1682, "ty": 0.6279, "targetID": 6, "f2": -0.644026, "f1": -1.379787, "f3": -1.528762, "y": 0.22139923, "x": 0.071580815}], [{"q1": 1.44377639, "distance": 0.1620457009, "q3": 1.115516717, "q2": 1.005644064, "tx": -0.1682, "ty": 0.6279, "targetID": 7, "f2": 0.986649, "f1": -0.45528, "f3": -0.490968, "y": 0.6016212, "x": -0.3281007}], [{"q1": 0.5267454902, "distance": 0.5317792807, "q3": 0.5932583568, "q2": 2.141958124, "tx": -0.4596, "ty": 0.4596, "targetID": 8, "f2": -0.149665, "f1": -0.977538, "f3": -1.407999, "y": 0.38552555, "x": 0.066994891}], [{"q1": 1.32615516, "distance": 0.5863396747, "q3": 0.9901043368, "q2": 1.585267914, "tx": 0.3182, "ty": 0.3182, "targetID": 9, "f2": 0.407025, "f1": -0.580692, "f3": -0.608589, "y": 0.45207334, "x": -0.25265212}], [{"q1": 0.2495124902, "distance": 0.1086361696, "q3": 0.5620937268, "q2": 2.150691754, "tx": 0.1165, "ty": 0.4347, "targetID": 10, "f2": -0.158399, "f1": -1.008703, "f3": -1.685232, "y": 0.33503303, "x": 0.15972398}], [{"q1": 0.8720693902, "distance": 0.1707152447, "q3": 0.4719300268, "q2": 1.678321884, "tx": -0.1165, "ty": 0.4347, "targetID": 11, "f2": 0.313971, "f1": -1.098866, "f3": -1.062675, "y": 0.58697357, "x": -0.039321929}], [{"q1": 0.7310118902, "distance": 0.3443975407, "q3": 0.7499609968, "q2": 1.875865234, "tx": -0.3182, "ty": 0.3182, "targetID": 12, "f2": 0.116427, "f1": -0.820835, "f3": -1.203733, "y": 0.4490848, "x": 0.00035742842}], [{"q1": 0.7896339902, "distance": 0.4030909476, "q3": 0.1973548268, "q2": 1.981234248, "tx": 0.1768, "ty": 0.1768, "targetID": 13, "f2": 0.011058, "f1": -1.373441, "f3": -1.14511, "y": 0.52825647, "x": -0.020584553}], [{"q1": 0.7078268902, "distance": 0.03753269212, "q3": 0.9137008068, "q2": 2.374498814, "tx": 0.0647, "ty": 0.2415, "targetID": 14, "f2": -0.382206, "f1": -0.657096, "f3": -1.226918, "y": 0.21265854, "x": 0.040681816}], [{"q1": 0.8929294902, "distance": 0.1575263195, "q3": 0.5882946368, "q2": 2.056129817, "tx": -0.0647, "ty": 0.2415, "targetID": 15, "f2": -0.063837, "f1": -0.982502, "f3": -1.041815, "y": 0.39898749, "x": -0.068197401}], [{"q1": 0.8073525902, "distance": 0.1627724153, "q3": 0.1263548268, "q2": 2.650142154, "tx": -0.1768, "ty": 0.1768, "targetID": 16, "f2": -0.657849, "f1": -1.444441, "f3": -1.127392, "y": 0.24432965, "x": -0.028696639}]], "block": 19}], [{"trials": [[{"q1": 0.3648906902, "distance": 0.1147411406, "q3": -1.415212073, "q2": 1.978343983, "tx": 0.601, "ty": 0.601, "targetID": 1, "f2": 0.013949, "f1": -2.986008, "f3": -1.569854, "y": 0.52844633, "x": 0.51210965}], [{"q1": 0.4598923902, "distance": 0.3137288141, "q3": -0.6388616732, "q2": 2.351690854, "tx": 0.22, "ty": 0.821, "targetID": 2, "f2": -0.359398, "f1": -2.209658, "f3": -1.474852, "y": 0.51067359, "x": 0.17392085}], [{"q1": 1.08915341, "distance": 0.1546577902, "q3": -0.3879112732, "q2": 1.733362584, "tx": -0.22, "ty": 0.821, "targetID": 3, "f2": 0.25893, "f1": -1.958708, "f3": -0.845591, "y": 0.70697988, "x": -0.11550864}], [{"q1": 1.33658525, "distance": 0.4777339826, "q3": 1.170494587, "q2": 1.800592674, "tx": -0.601, "ty": 0.601, "targetID": 4, "f2": 0.1917, "f1": -0.400302, "f3": -0.598159, "y": 0.34023555, "x": -0.20071053}], [{"q1": 0.2802246902, "distance": 0.0270646437, "q3": -1.485841373, "q2": 2.221314754, "tx": 0.4596, "ty": 0.4596, "targetID": 5, "f2": -0.229022, "f1": -3.056638, "f3": -1.65452, "y": 0.46629296, "x": 0.48582402}], [{"q1": 0.3329531902, "distance": 0.2644858541, "q3": -0.9493201732, "q2": 1.995182919, "tx": 0.1682, "ty": 0.6279, "targetID": 6, "f2": -0.00289, "f1": -2.520116, "f3": -1.601791, "y": 0.55831561, "x": 0.42336814}], [{"q1": 0.4268428902, "distance": 0.500404398, "q3": -0.7517893732, "q2": 2.007623626, "tx": -0.1682, "ty": 0.6279, "targetID": 7, "f2": -0.015331, "f1": -2.322586, "f3": -1.507902, "y": 0.60208638, "x": 0.33153815}], [{"q1": -0.3017930098, "distance": 0.861648934, "q3": -0.09375137321, "q2": 2.264480244, "tx": -0.4596, "ty": 0.4596, "targetID": 8, "f2": -0.272188, "f1": -1.664548, "f3": -2.236537, "y": 0.25530644, "x": 0.37748006}], [{"q1": 0.4054171902, "distance": 0.2744833705, "q3": -0.9298799732, "q2": 2.004544865, "tx": 0.3182, "ty": 0.3182, "targetID": 9, "f2": -0.012252, "f1": -2.500676, "f3": -1.529327, "y": 0.58379741, "x": 0.3874758}], [{"q1": 0.1824080902, "distance": 0.2448505088, "q3": -0.9440548732, "q2": 2.389515634, "tx": 0.1165, "ty": 0.4347, "targetID": 10, "f2": -0.397223, "f1": -2.514851, "f3": -1.752336, "y": 0.44329064, "x": 0.36119976}], [{"q1": 0.1138647902, "distance": 0.6251817505, "q3": -0.5579782732, "q2": 1.873791784, "tx": -0.1165, "ty": 0.4347, "targetID": 11, "f2": 0.118501, "f1": -2.128775, "f3": -1.82088, "y": 0.48197391, "x": 0.50689185}], [{"q1": 0.8892852902, "distance": 0.5005730288, "q3": -0.3284346732, "q2": 1.774705944, "tx": -0.3182, "ty": 0.3182, "targetID": 12, "f2": 0.217587, "f1": -1.899231, "f3": -1.045459, "y": 0.71175482, "x": -0.0088652932}], [{"q1": 0.4850251902, "distance": 0.2121000072, "q3": -0.3457636732, "q2": 2.611689064, "tx": 0.1768, "ty": 0.1768, "targetID": 13, "f2": -0.619396, "f1": -1.91656, "f3": -1.449719, "y": 0.35318092, "x": 0.059002784}], [{"q1": -0.1818659098, "distance": 0.2407312515, "q3": -0.9257456732, "q2": 2.887897884, "tx": 0.0647, "ty": 0.2415, "targetID": 14, "f2": -0.895605, "f1": -2.496542, "f3": -2.11661, "y": 0.22131802, "x": 0.30458377}], [{"q1": 1.2566003, "distance": 0.6899016497, "q3": -0.7215986732, "q2": 0.8802316536, "tx": -0.0647, "ty": 0.2415, "targetID": 15, "f2": 1.112061, "f1": -2.292395, "f3": -0.678144, "y": 0.92174959, "x": -0.17969905}], [{"q1": -0.2332560098, "distance": 0.4272192211, "q3": -0.7742831732, "q2": 2.973663364, "tx": -0.1768, "ty": 0.1768, "targetID": 16, "f2": -0.981371, "f1": -2.34508, "f3": -2.168001, "y": 0.18502127, "x": 0.25034011}]], "block": 20}], [{"trials": [[{"q1": -0.02243630981, "distance": 0.1853657515, "q3": -0.4805065732, "q2": 1.725697104, "tx": 0.601, "ty": 0.601, "targetID": 1, "f2": 0.266596, "f1": -2.051303, "f3": -1.957181, "y": 0.41592523, "x": 0.61138226}], [{"q1": 0.9779410302, "distance": 0.071810269, "q3": 1.107788397, "q2": 0.6278361536, "tx": 0.22, "ty": 0.821, "targetID": 2, "f2": 1.364456, "f1": -0.463008, "f3": -0.956803, "y": 0.7797023, "x": 0.16125296}], [{"q1": 0.8246941902, "distance": 0.373562747, "q3": 1.198957417, "q2": 1.077460874, "tx": -0.22, "ty": 0.821, "targetID": 3, "f2": 0.914832, "f1": -0.371839, "f3": -1.11005, "y": 0.63317479, "x": 0.10290992}], [{"q1": 1.36316312, "distance": 0.4440977522, "q3": 1.214162727, "q2": 1.640936934, "tx": -0.601, "ty": 0.601, "targetID": 4, "f2": 0.351356, "f1": -0.356634, "f3": -0.571581, "y": 0.37828502, "x": -0.21678541}], [{"q1": 0.08793409019, "distance": 0.2854399863, "q3": -0.06536397321, "q2": 2.459196154, "tx": 0.4596, "ty": 0.4596, "targetID": 5, "f2": -0.466904, "f1": -1.63616, "f3": -1.84681, "y": 0.32646197, "x": 0.20711188}], [{"q1": 1.01664545, "distance": 0.1938416902, "q3": 0.9539760268, "q2": 1.109944944, "tx": 0.1682, "ty": 0.6279, "targetID": 6, "f2": 0.882348, "f1": -0.61682, "f3": -0.918099, "y": 0.69056854, "x": -0.015231881}], [{"q1": 0.7267392902, "distance": 0.3317800315, "q3": 1.039929997, "q2": 1.087513974, "tx": -0.1682, "ty": 0.6279, "targetID": 7, "f2": 0.904779, "f1": -0.530866, "f3": -1.208005, "y": 0.66756418, "x": 0.16120058}], [{"q1": 1.35248171, "distance": 0.2375715732, "q3": 0.9161512468, "q2": 1.263945814, "tx": -0.4596, "ty": 0.4596, "targetID": 8, "f2": 0.728347, "f1": -0.654645, "f3": -0.582263, "y": 0.5964165, "x": -0.26537977}], [{"q1": 0.5746861902, "distance": 0.317844739, "q3": 0.9989636368, "q2": 2.778633294, "tx": 0.3182, "ty": 0.3182, "targetID": 9, "f2": -0.786341, "f1": -0.571833, "f3": -1.360058, "y": 0.046049151, "x": 0.15400745}], [{"q1": 0.7763135902, "distance": 0.1377134825, "q3": 0.4929787268, "q2": 2.066308577, "tx": 0.1165, "ty": 0.4347, "targetID": 10, "f2": -0.074016, "f1": -1.077818, "f3": -1.158431, "y": 0.43242168, "x": -0.021194635}], [{"q1": 0.9283666902, "distance": 0.1243663777, "q3": 0.9385822168, "q2": 2.046516543, "tx": -0.1165, "ty": 0.4347, "targetID": 11, "f2": -0.054224, "f1": -0.632214, "f3": -1.006378, "y": 0.32795088, "x": -0.052690743}], [{"q1": 1.05767465, "distance": 0.2286862589, "q3": 1.047972477, "q2": 1.789911254, "tx": -0.3182, "ty": 0.3182, "targetID": 12, "f2": 0.202381, "f1": -0.522824, "f3": -0.87707, "y": 0.41172006, "x": -0.10951027}], [{"q1": 0.4482684902, "distance": 0.1828524681, "q3": 1.340894577, "q2": 1.644895334, "tx": 0.1768, "ty": 0.1768, "targetID": 13, "f2": 0.347397, "f1": -0.229902, "f3": -1.486476, "y": 0.35964512, "x": 0.17843926}], [{"q1": 0.4093755902, "distance": 0.1000937198, "q3": 0.9458078868, "q2": 2.052485569, "tx": 0.0647, "ty": 0.2415, "targetID": 14, "f2": -0.060193, "f1": -0.624988, "f3": -1.525369, "y": 0.32129385, "x": 0.12512925}], [{"q1": 1.40576312, "distance": 0.2513054633, "q3": 1.135874237, "q2": 1.604620124, "tx": -0.0647, "ty": 0.2415, "targetID": 15, "f2": 0.387673, "f1": -0.434922, "f3": -0.528981, "y": 0.40463391, "x": -0.255859}], [{"q1": 1.09782421, "distance": 0.193410211, "q3": 0.06170092679, "q2": 2.355397934, "tx": -0.1768, "ty": 0.1768, "targetID": 16, "f2": -0.363105, "f1": -1.509095, "f3": -0.83692, "y": 0.37011345, "x": -0.17068283}]], "block": 21}], [{"trials": [[{"q1": 2.30331614, "distance": 1.366089841, "q3": 0.4430274268, "q2": 0.8947458536, "tx": 0.601, "ty": 0.601, "targetID": 1, "f2": 1.097547, "f1": -1.127769, "f3": 0.368572, "y": 0.39918874, "x": -0.75010091}], [{"q1": 0.5109118902, "distance": 0.2609679617, "q3": 0.6317742868, "q2": 1.593750214, "tx": 0.22, "ty": 0.821, "targetID": 2, "f2": 0.398542, "f1": -0.939022, "f3": -1.423833, "y": 0.56428139, "x": 0.17309763}], [{"q1": 1.12220297, "distance": 0.413670561, "q3": "_NaN_", "q2": 0.7269219536, "tx": -0.22, "ty": 0.821, "targetID": 3, "f2": 1.265371, "f1": "_NaN_", "f3": -0.812542, "y": 0.92399794, "x": 0.18064293}], [{"q1": 1.42411002, "distance": 0.3147141304, "q3": 1.178851227, "q2": 1.042149374, "tx": -0.601, "ty": 0.601, "targetID": 4, "f2": 0.950143, "f1": -0.391945, "f3": -0.510634, "y": 0.59622342, "x": -0.28632212}], [{"q1": -0.08693950981, "distance": 0.4181149638, "q3": -0.06971827321, "q2": 2.775114714, "tx": 0.4596, "ty": 0.4596, "targetID": 5, "f2": -0.782822, "f1": -1.640515, "f3": -2.021684, "y": 0.17094932, "x": 0.15710883}], [{"q1": 0.4023383902, "distance": 0.2357506851, "q3": -0.1241997732, "q2": 2.396238634, "tx": 0.1682, "ty": 0.6279, "targetID": 6, "f2": -0.403946, "f1": -1.694996, "f3": -1.532406, "y": 0.39983085, "x": 0.1085104}], [{"q1": 0.6508383902, "distance": 0.3035202754, "q3": 0.7271530368, "q2": 1.381692704, "tx": -0.1682, "ty": 0.6279, "targetID": 7, "f2": 0.6106, "f1": -0.843643, "f3": -1.283906, "y": 0.63648531, "x": 0.13519883}], [{"q1": 0.1355920902, "distance": 0.6450181348, "q3": 0.2567309268, "q2": 2.413014744, "tx": -0.4596, "ty": 0.4596, "targetID": 8, "f2": -0.420722, "f1": -1.314065, "f3": -1.799152, "y": 0.26022729, "x": 0.15383208}], [{"q1": -0.08117780981, "distance": 0.006014592403, "q3": 0.4744433268, "q2": 2.018682032, "tx": 0.3182, "ty": 0.3182, "targetID": 9, "f2": -0.026389, "f1": -1.096353, "f3": -2.015922, "y": 0.31903763, "x": 0.31224402}], [{"q1": 0.4556197902, "distance": 0.07398024408, "q3": 0.4692283268, "q2": 1.841182044, "tx": 0.1165, "ty": 0.4347, "targetID": 10, "f2": 0.151111, "f1": -1.101568, "f3": -1.479125, "y": 0.49201656, "x": 0.16327487}], [{"q1": 0.01726709019, "distance": 0.4182198573, "q3": 0.5566274268, "q2": 1.90231744, "tx": -0.1165, "ty": 0.4347, "targetID": 11, "f2": 0.089975, "f1": -1.014169, "f3": -1.917477, "y": 0.34394985, "x": 0.29175514}], [{"q1": 0.7345303902, "distance": 0.3497393321, "q3": -0.3984230732, "q2": 2.369786424, "tx": -0.3182, "ty": 0.3182, "targetID": 12, "f2": -0.377494, "f1": -1.969219, "f3": -1.200214, "y": 0.48704376, "x": -0.011916822}], [{"q1": 0.7478507902, "distance": 0.1408454067, "q3": 0.4692911268, "q2": 2.807975774, "tx": 0.1768, "ty": 0.1768, "targetID": 13, "f2": -0.815683, "f1": -1.101505, "f3": -1.186894, "y": 0.11687556, "x": 0.04933828}], [{"q1": 0.4877897902, "distance": 0.1714944317, "q3": 0.9903556668, "q2": 1.786769664, "tx": 0.0647, "ty": 0.2415, "targetID": 14, "f2": 0.205523, "f1": -0.580441, "f3": -1.446955, "y": 0.39783562, "x": 0.13519478}], [{"q1": 2.08202235, "distance": 0.4243494832, "q3": 1.537872436, "q2": 1.131936094, "tx": -0.0647, "ty": 0.2415, "targetID": 15, "f2": 0.860357, "f1": -0.032924, "f3": 0.147278, "y": 0.25843015, "x": -0.48871162}], [{"q1": 0.3373639902, "distance": 0.3723303621, "q3": 0.2897176268, "q2": 2.245882014, "tx": -0.1768, "ty": 0.1768, "targetID": 16, "f2": -0.253589, "f1": -1.281079, "f3": -1.597381, "y": 0.38503905, "x": 0.13185255}]], "block": 22}], [{"trials": [[{"q1": 0.7928383902, "distance": 0.6462459407, "q3": -0.2364425732, "q2": 2.267244844, "tx": 0.601, "ty": 0.601, "targetID": 1, "f2": -0.274952, "f1": -1.807239, "f3": -1.141906, "y": 0.48091692, "x": -0.033991236}], [{"q1": 0.3844313902, "distance": 0.3700317297, "q3": 0.1384814268, "q2": 2.118584674, "tx": 0.22, "ty": 0.821, "targetID": 2, "f2": -0.126292, "f1": -1.432315, "f3": -1.550313, "y": 0.45619501, "x": 0.15802581}], [{"q1": 1.20306756, "distance": 0.2081135331, "q3": 0.9133866468, "q2": 1.417569694, "tx": -0.22, "ty": 0.821, "targetID": 3, "f2": 0.574723, "f1": -0.65741, "f3": -0.731677, "y": 0.61836246, "x": -0.17257353}], [{"q1": 0.5211534902, "distance": 0.7397200059, "q3": 0.5693822268, "q2": 1.746494444, "tx": -0.601, "ty": 0.601, "targetID": 4, "f2": 0.245798, "f1": -1.001414, "f3": -1.413591, "y": 0.52557742, "x": 0.13486488}], [{"q1": 0.1177792902, "distance": 0.2908597539, "q3": 0.2730672268, "q2": 2.290869624, "tx": 0.4596, "ty": 0.4596, "targetID": 5, "f2": -0.298577, "f1": -1.297729, "f3": -1.816965, "y": 0.31911376, "x": 0.20491782}], [{"q1": 0.5648215902, "distance": 0.1580152104, "q3": 0.6691592368, "q2": 1.804236914, "tx": 0.1682, "ty": 0.6279, "targetID": 6, "f2": 0.188056, "f1": -0.901637, "f3": -1.369923, "y": 0.48615152, "x": 0.098370385}], [{"q1": 0.2915595902, "distance": 0.4645158028, "q3": 0.6675884368, "q2": 1.751458164, "tx": -0.1682, "ty": 0.6279, "targetID": 7, "f2": 0.240834, "f1": -0.903208, "f3": -1.643185, "y": 0.47494637, "x": 0.27041158}], [{"q1": 1.49869143, "distance": 0.1484010259, "q3": 1.180673347, "q2": 1.179562634, "tx": -0.4596, "ty": 0.4596, "targetID": 8, "f2": 0.81273, "f1": -0.390123, "f3": -0.436053, "y": 0.51804957, "x": -0.32319431}], [{"q1": 0.7107799902, "distance": 0.3999133382, "q3": 0.8978671768, "q2": 1.108122814, "tx": 0.3182, "ty": 0.3182, "targetID": 9, "f2": 0.88417, "f1": -0.672929, "f3": -1.223964, "y": 0.6838006, "x": 0.1561294}], [{"q1": 1.3215056, "distance": 0.3331276992, "q3": 0.7500866668, "q2": 2.376383774, "tx": 0.1165, "ty": 0.4347, "targetID": 10, "f2": -0.384091, "f1": -0.82071, "f3": -0.613239, "y": 0.19609363, "x": -0.11596734}], [{"q1": 0.2685316902, "distance": 0.2723727434, "q3": 0.02268232679, "q2": 2.591645704, "tx": -0.1165, "ty": 0.4347, "targetID": 11, "f2": -0.599353, "f1": -1.548114, "f3": -1.666213, "y": 0.27583709, "x": 0.10474531}], [{"q1": 1.45640559, "distance": 0.313774109, "q3": 1.333794577, "q2": 0.9103909536, "tx": -0.3182, "ty": 0.3182, "targetID": 12, "f2": 1.081902, "f1": -0.237002, "f3": -0.478339, "y": 0.62723579, "x": -0.26387623}], [{"q1": 0.1289444902, "distance": 0.1568167319, "q3": 0.1796991268, "q2": 2.300168734, "tx": 0.1768, "ty": 0.1768, "targetID": 13, "f2": -0.307876, "f1": -1.391097, "f3": -1.8058, "y": 0.33225143, "x": 0.19744801}], [{"q1": 0.2826122902, "distance": 0.2457814409, "q3": 0.3945840268, "q2": 1.964835134, "tx": 0.0647, "ty": 0.2415, "targetID": 14, "f2": 0.027458, "f1": -1.176212, "f3": -1.652132, "y": 0.43936929, "x": 0.21049527}], [{"q1": 0.3580984902, "distance": 0.1453011698, "q3": 0.2185920268, "q2": 2.591771364, "tx": -0.0647, "ty": 0.2415, "targetID": 15, "f2": -0.599479, "f1": -1.352204, "f3": -1.576646, "y": 0.24004244, "x": 0.080593859}], [{"q1": 0.9644321802, "distance": 0.2820597793, "q3": 0.4909052268, "q2": 1.986449291, "tx": -0.1768, "ty": 0.1768, "targetID": 16, "f2": 0.005843, "f1": -1.079891, "f3": -0.970312, "y": 0.45183234, "x": -0.11423059}]], "block": 23}], [{"trials": [[{"q1": -0.7932952098, "distance": 0.5681415844, "q3": 0.2115548268, "q2": 1.960939559, "tx": 0.601, "ty": 0.601, "targetID": 1, "f2": 0.031353, "f1": -1.359241, "f3": -2.72804, "y": 0.038600693, "x": 0.5204278}], [{"q1": 0.5838596902, "distance": 0.162456403, "q3": 0.5296097268, "q2": 1.308493594, "tx": 0.22, "ty": 0.821, "targetID": 2, "f2": 0.683799, "f1": -1.041187, "f3": -1.350885, "y": 0.66832904, "x": 0.27553072}], [{"q1": 1.34412507, "distance": 0.2170516214, "q3": 1.561622876, "q2": 0.8321024536, "tx": -0.22, "ty": 0.821, "targetID": 3, "f2": 1.16019, "f1": -0.009173, "f3": -0.590619, "y": 0.6081602, "x": -0.17744855}], [{"q1": 0.3029321902, "distance": 0.9953995366, "q3": 0.04542742679, "q2": 1.601981184, "tx": -0.601, "ty": 0.601, "targetID": 4, "f2": 0.390311, "f1": -1.525369, "f3": -1.631812, "y": 0.56454369, "x": 0.39373171}], [{"q1": 0.6354445902, "distance": 0.3639038157, "q3": 0.9124441668, "q2": 1.611531624, "tx": 0.4596, "ty": 0.4596, "targetID": 5, "f2": 0.380761, "f1": -0.658352, "f3": -1.2993, "y": 0.4982421, "x": 0.097753658}], [{"q1": 0.4125171902, "distance": 0.1180067338, "q3": 0.2706168268, "q2": 1.655828084, "tx": 0.1682, "ty": 0.6279, "targetID": 6, "f2": 0.336465, "f1": -1.30018, "f3": -1.522227, "y": 0.58383947, "x": 0.27767264}], [{"q1": 1.26948083, "distance": 0.3497666423, "q3": 0.8041848868, "q2": 2.127758134, "tx": -0.1682, "ty": 0.6279, "targetID": 7, "f2": -0.135465, "f1": -0.766611, "f3": -0.665264, "y": 0.27842841, "x": -0.15383644}], [{"q1": 1.66720646, "distance": 0.2425465981, "q3": 1.507650315, "q2": 1.589917464, "tx": -0.4596, "ty": 0.4596, "targetID": 8, "f2": 0.402375, "f1": -0.063146, "f3": -0.267538, "y": 0.30138471, "x": -0.27576101}], [{"q1": 0.8957569902, "distance": 0.3162801898, "q3": 0.7576893168, "q2": 3.022860754, "tx": 0.3182, "ty": 0.3182, "targetID": 9, "f2": -1.030568, "f1": -0.813107, "f3": -1.038987, "y": 0.040540111, "x": 0.16674656}], [{"q1": 0.5528206902, "distance": 0.05921306381, "q3": 0.4898371268, "q2": 2.168661664, "tx": 0.1165, "ty": 0.4347, "targetID": 10, "f2": -0.176369, "f1": -1.080959, "f3": -1.381924, "y": 0.39143017, "x": 0.076078363}], [{"q1": 0.6165950902, "distance": 0.1306495464, "q3": -0.3364080732, "q2": 2.467992614, "tx": -0.1165, "ty": 0.4347, "targetID": 11, "f2": -0.4757, "f1": -1.907204, "f3": -1.318149, "y": 0.42676803, "x": 0.013908542}], [{"q1": 0.9327648902, "distance": 0.2655814881, "q3": 0.9700609768, "q2": 1.986700619, "tx": -0.3182, "ty": 0.3182, "targetID": 12, "f2": 0.005592, "f1": -0.600735, "f3": -1.00198, "y": 0.34712008, "x": -0.054197811}], [{"q1": 0.6561162902, "distance": 0.08803303049, "q3": 1.332412277, "q2": 2.079754593, "tx": 0.1768, "ty": 0.1768, "targetID": 13, "f2": -0.087462, "f1": -0.238384, "f3": -1.278628, "y": 0.23158072, "x": 0.10788783}], [{"q1": 0.3903375902, "distance": 0.1431181697, "q3": -0.3641733732, "q2": 2.537547474, "tx": 0.0647, "ty": 0.2415, "targetID": 14, "f2": -0.545255, "f1": -1.93497, "f3": -1.544407, "y": 0.37451276, "x": 0.11752439}], [{"q1": 1.71879141, "distance": 0.2488575621, "q3": 1.236216707, "q2": 1.657587374, "tx": -0.0647, "ty": 0.2415, "targetID": 15, "f2": 0.334705, "f1": -0.33458, "f3": -0.215953, "y": 0.27058922, "x": -0.31185158}], [{"q1": 0.4957693902, "distance": 0.2967001461, "q3": 0.6132388868, "q2": 2.184997944, "tx": -0.1768, "ty": 0.1768, "targetID": 16, "f2": -0.192705, "f1": -0.957557, "f3": -1.438975, "y": 0.34396148, "x": 0.068328571}]], "block": 24}]]}]], "condition": "H2"}]], "type": "human", "subjectID": "P_14"}}
