# Supplementary material for: Goal-related feedback guides motor exploration and redundancy resolution in human motor skill acquisition
Source: PLoS Comput Biol. 2019 Mar 5;15(3):e1006676. doi: 10.1371/journal.pcbi.1006676 (PMC6420027; doi:10.1371/journal.pcbi.1006676)
Supplement: S1 Dataset — The 220 .json files contain the data (20 for the participants, 200 for simulation runs), the text file legend_json.txt explains the data format. (ZIP) [file pcbi.1006676.s001.zip › S_H1_058.json]

{"data": {"data": [{"phases": [{"phase": "test", "blocks": [[{"trials": [[{"q1": 1.443286064, "distance": 0.08767589013, "q3": 2.112480765, "q2": 2.304015082, "tx": 0.175, "ty": 0.3031, "targetID": 9, "y": 0.3249875356, "x": 0.09010007363}], [{"q1": 2.074315648, "distance": 0.09631131042, "q3": 2.584204147, "q2": 2.188991005, "tx": -0.175, "ty": 0.3031, "targetID": 7, "y": 0.3993894633, "x": -0.172948716}], [{"q1": 1.776133461, "distance": 0.1638385918, "q3": 2.352361824, "q2": 2.279686228, "tx": 0.0, "ty": 0.55, "targetID": 5, "y": 0.3882762567, "x": -0.02623956996}], [{"q1": 1.141396121, "distance": 0.4257718206, "q3": 2.041062303, "q2": 2.356392554, "tx": 0.375, "ty": 0.6495, "targetID": 3, "y": 0.269174966, "x": 0.1835985586}], [{"q1": 2.301069091, "distance": 0.252551892, "q3": 3.028413997, "q2": 2.026520825, "tx": -0.375, "ty": 0.6495, "targetID": 1, "y": 0.3988730568, "x": -0.3438777655}], [{"q1": 1.710136557, "distance": 0.207952701, "q3": 2.216679348, "q2": 2.270018213, "tx": 0.0, "ty": 0.15, "targetID": 8, "y": 0.357935846, "x": -0.002647601903}], [{"q1": 2.014416188, "distance": 0.5593948435, "q3": 2.640278548, "q2": 2.116634673, "tx": 0.0, "ty": 0.95, "targetID": 2, "y": 0.4142454139, "x": -0.1609024994}], [{"q1": 2.36808901, "distance": 0.137642625, "q3": 3.133270203, "q2": 1.99761853, "tx": -0.4763, "ty": 0.275, "targetID": 4, "y": 0.3836118714, "x": -0.3917485151}], [{"q1": 0.9949262206, "distance": 0.2997868848, "q3": 1.858951333, "q2": 2.33526255, "tx": 0.4763, "ty": 0.275, "targetID": 6, "y": 0.2192019516, "x": 0.1817516099}]], "block": 1}], [{"trials": [[{"q1": 1.308657792, "distance": 0.01620085808, "q3": 2.129373409, "q2": 2.433192318, "tx": 0.175, "ty": 0.3031, "targetID": 9, "y": 0.314026789, "x": 0.1630386838}], [{"q1": 2.068073919, "distance": 0.08502774111, "q3": 2.52164459, "q2": 2.180308865, "tx": -0.175, "ty": 0.3031, "targetID": 7, "y": 0.3874398217, "x": -0.1642059628}], [{"q1": 1.790101642, "distance": 0.1455610383, "q3": 2.402127523, "q2": 2.359526943, "tx": 0.0, "ty": 0.55, "targetID": 5, "y": 0.4062296803, "x": -0.02276205261}], [{"q1": 1.084032414, "distance": 0.3626166007, "q3": 2.265103812, "q2": 2.655164341, "tx": 0.375, "ty": 0.6495, "targetID": 3, "y": 0.2975800782, "x": 0.2875747877}], [{"q1": 2.288889238, "distance": 0.2422705685, "q3": 3.080812331, "q2": 2.032088966, "tx": -0.375, "ty": 0.6495, "targetID": 1, "y": 0.4085860512, "x": -0.3493973118}], [{"q1": 1.641259228, "distance": 0.1984516746, "q3": 2.161055708, "q2": 2.299561593, "tx": 0.0, "ty": 0.15, "targetID": 8, "y": 0.3467797667, "x": 0.02570584698}], [{"q1": 1.976123075, "distance": 0.5198694915, "q3": 2.792281855, "q2": 2.202533828, "tx": 0.0, "ty": 0.95, "targetID": 2, "y": 0.4545604074, "x": -0.1574925341}], [{"q1": 2.389647125, "distance": 0.1249158036, "q3": 3.147354937, "q2": 1.995815202, "tx": -0.4763, "ty": 0.275, "targetID": 4, "y": 0.3760963597, "x": -0.4029277706}], [{"q1": 0.8479699085, "distance": 0.2623278002, "q3": 1.858244308, "q2": 2.42782883, "tx": 0.4763, "ty": 0.275, "targetID": 6, "y": 0.1770676862, "x": 0.2329378487}]], "block": 2}], [{"trials": [[{"q1": 1.296872373, "distance": 0.04212779152, "q3": 2.261951336, "q2": 2.502128295, "tx": 0.175, "ty": 0.3031, "targetID": 9, "y": 0.3424122286, "x": 0.1901426386}], [{"q1": 2.065592771, "distance": 0.08152425345, "q3": 2.501581216, "q2": 2.177010335, "tx": -0.175, "ty": 0.3031, "targetID": 7, "y": 0.3835009708, "x": -0.1615134214}], [{"q1": 1.772551007, "distance": 0.121160849, "q3": 2.530194867, "q2": 2.335416905, "tx": 0.0, "ty": 0.55, "targetID": 5, "y": 0.4319101092, "x": -0.02710588542}], [{"q1": 1.032371638, "distance": 0.2307157279, "q3": 2.848861187, "q2": 3.000456395, "tx": 0.375, "ty": 0.6495, "targetID": 3, "y": 0.4239352765, "x": 0.3265200803}], [{"q1": 2.239556033, "distance": 0.2108725856, "q3": 3.235971218, "q2": 2.060573455, "tx": -0.375, "ty": 0.6495, "targetID": 1, "y": 0.4391036579, "x": -0.3608357276}], [{"q1": 1.651213558, "distance": 0.1675336864, "q3": 2.037976013, "q2": 2.25141229, "tx": 0.0, "ty": 0.15, "targetID": 8, "y": 0.3174644633, "x": 0.004815560529}], [{"q1": 2.016891629, "distance": 0.5232422958, "q3": 2.765614831, "q2": 2.350075391, "tx": 0.0, "ty": 0.95, "targetID": 2, "y": 0.4534148536, "x": -0.1648808436}], [{"q1": 2.399432501, "distance": 0.117462626, "q3": 3.179463755, "q2": 1.99301157, "tx": -0.4763, "ty": 0.275, "targetID": 4, "y": 0.3742610395, "x": -0.4134930375}], [{"q1": 0.7165049249, "distance": 0.1188317806, "q3": 2.32640617, "q2": 2.753255377, "tx": 0.4763, "ty": 0.275, "targetID": 6, "y": 0.1833961224, "x": 0.4006050748}]], "block": 3}], [{"trials": [[{"q1": 1.298202901, "distance": 0.03637652779, "q3": 2.238252431, "q2": 2.497000845, "tx": 0.175, "ty": 0.3031, "targetID": 9, "y": 0.3372720447, "x": 0.1874708914}], [{"q1": 2.118091547, "distance": 0.04309932705, "q3": 2.359464719, "q2": 2.176712696, "tx": -0.175, "ty": 0.3031, "targetID": 7, "y": 0.3455890791, "x": -0.1677729573}], [{"q1": 1.626834088, "distance": 0.02472849791, "q3": 3.015931345, "q2": 2.316655373, "tx": 0.0, "ty": 0.55, "targetID": 5, "y": 0.5282533064, "x": -0.01177199748}], [{"q1": 1.003987471, "distance": 0.2228250465, "q3": 2.943194761, "q2": 3.008289505, "tx": 0.375, "ty": 0.6495, "targetID": 3, "y": 0.432041761, "x": 0.3263901694}], [{"q1": 2.077623591, "distance": 0.132413412, "q3": 3.72326014, "q2": 2.051948501, "tx": -0.375, "ty": 0.6495, "targetID": 1, "y": 0.5180027724, "x": -0.390549624}], [{"q1": 1.663356969, "distance": 0.1477051457, "q3": 1.944385111, "q2": 2.23778835, "tx": 0.0, "ty": 0.15, "targetID": 8, "y": 0.2973525502, "x": -0.01019980542}], [{"q1": 1.375311799, "distance": 0.311410488, "q3": 4.071220457, "q2": 2.319594138, "tx": 0.0, "ty": 0.95, "targetID": 2, "y": 0.6454172129, "x": -0.0648522772}], [{"q1": 2.411230678, "distance": 0.1055257494, "q3": 3.308643659, "q2": 1.97034492, "tx": -0.4763, "ty": 0.275, "targetID": 4, "y": 0.3761161745, "x": -0.4461138599}], [{"q1": 0.7164443977, "distance": 0.1107867958, "q3": 2.352867094, "q2": 2.775253204, "tx": 0.4763, "ty": 0.275, "targetID": 6, "y": 0.1884593875, "x": 0.4071303787}]], "block": 4}], [{"trials": [[{"q1": 1.290457957, "distance": 0.02991620703, "q3": 2.214250476, "q2": 2.490302401, "tx": 0.175, "ty": 0.3031, "targetID": 9, "y": 0.3303647569, "x": 0.1873131017}], [{"q1": 2.139551171, "distance": 0.0171683352, "q3": 2.258719861, "q2": 2.166125013, "tx": -0.175, "ty": 0.3031, "targetID": 7, "y": 0.3192106293, "x": -0.1690670953}], [{"q1": 1.58990592, "distance": 0.007692088224, "q3": 3.10701764, "q2": 2.331442024, "tx": 0.0, "ty": 0.55, "targetID": 5, "y": 0.5442743294, "x": -0.00513662507}], [{"q1": 0.9298960366, "distance": 0.2062754574, "q3": 3.35167032, "q2": 3.191868299, "tx": 0.375, "ty": 0.6495, "targetID": 3, "y": 0.462877221, "x": 0.2871279187}], [{"q1": 2.008522157, "distance": 0.1058748136, "q3": 3.875762716, "q2": 2.046244722, "tx": -0.375, "ty": 0.6495, "targetID": 1, "y": 0.5444102241, "x": -0.3878691545}], [{"q1": 1.650413197, "distance": 0.1312603013, "q3": 1.85269724, "q2": 2.197168909, "tx": 0.0, "ty": 0.15, "targetID": 8, "y": 0.2784288644, "x": -0.0271162954}], [{"q1": 1.387140337, "distance": 0.3108014809, "q3": 4.053385411, "q2": 2.306166575, "tx": 0.0, "ty": 0.95, "targetID": 2, "y": 0.6465233993, "x": -0.06707841213}], [{"q1": 2.412006469, "distance": 0.1043530741, "q3": 3.324703692, "q2": 1.978566995, "tx": -0.4763, "ty": 0.275, "targetID": 4, "y": 0.3759986355, "x": -0.4500542445}], [{"q1": 0.6939472391, "distance": 0.07869208941, "q3": 2.478273491, "q2": 2.885573341, "tx": 0.4763, "ty": 0.275, "targetID": 6, "y": 0.2060679785, "x": 0.4383418474}]], "block": 5}], [{"trials": [[{"q1": 1.286722658, "distance": 0.01920900933, "q3": 2.174446599, "q2": 2.475415508, "tx": 0.175, "ty": 0.3031, "targetID": 9, "y": 0.3206910831, "x": 0.182716206}], [{"q1": 2.148807336, "distance": 0.0187821202, "q3": 2.118968384, "q2": 2.173329447, "tx": -0.175, "ty": 0.3031, "targetID": 7, "y": 0.2879545626, "x": -0.1638921756}], [{"q1": 1.577349207, "distance": 0.002986415642, "q3": 3.137377022, "q2": 2.383536948, "tx": 0.0, "ty": 0.55, "targetID": 5, "y": 0.5493391442, "x": -0.002912378419}], [{"q1": 0.8087707127, "distance": 0.2557609014, "q3": 3.734352869, "q2": 3.39428848, "tx": 0.375, "ty": 0.6495, "targetID": 3, "y": 0.425667766, "x": 0.2512552235}], [{"q1": 1.997905228, "distance": 0.1004603716, "q3": 3.888501919, "q2": 2.038566963, "tx": -0.375, "ty": 0.6495, "targetID": 1, "y": 0.5494950979, "x": -0.3845554076}], [{"q1": 1.650034414, "distance": 0.1164677515, "q3": 1.722715254, "q2": 2.179098834, "tx": 0.0, "ty": 0.15, "targetID": 8, "y": 0.2552109479, "x": -0.0499539146}], [{"q1": 1.388537738, "distance": 0.3103506436, "q3": 4.055856907, "q2": 2.30187224, "tx": 0.0, "ty": 0.95, "targetID": 2, "y": 0.6472085544, "x": -0.06807982435}], [{"q1": 2.426632061, "distance": 0.09666017067, "q3": 3.318945333, "q2": 1.981200526, "tx": -0.4763, "ty": 0.275, "targetID": 4, "y": 0.3691098119, "x": -0.4542425318}], [{"q1": 0.6612782053, "distance": 0.06077584986, "q3": 2.585411021, "q2": 2.961003076, "tx": 0.4763, "ty": 0.275, "targetID": 6, "y": 0.2167618495, "x": 0.458921227}]], "block": 6}], [{"trials": [[{"q1": 1.229416259, "distance": 0.06700043916, "q3": 2.324450782, "q2": 2.565413651, "tx": 0.175, "ty": 0.3031, "targetID": 9, "y": 0.3448017245, "x": 0.227440681}], [{"q1": 2.14940664, "distance": 0.01980180537, "q3": 2.11360185, "q2": 2.177123142, "tx": -0.175, "ty": 0.3031, "targetID": 7, "y": 0.287184045, "x": -0.1632189189}], [{"q1": 1.549636938, "distance": 0.01065807913, "q3": 3.216416599, "q2": 2.436870548, "tx": 0.0, "ty": 0.55, "targetID": 5, "y": 0.5605708523, "x": -0.001360783901}], [{"q1": 0.7887374553, "distance": 0.2648025584, "q3": 3.794646618, "q2": 3.401689291, "tx": 0.375, "ty": 0.6495, "targetID": 3, "y": 0.4182351228, "x": 0.2460156927}], [{"q1": 1.972262492, "distance": 0.09235731531, "q3": 3.947610698, "q2": 2.04222562, "tx": -0.375, "ty": 0.6495, "targetID": 1, "y": 0.557561831, "x": -0.3837890138}], [{"q1": 1.657805901, "distance": 0.1238570708, "q3": 1.618204577, "q2": 2.123887371, "tx": 0.0, "ty": 0.15, "targetID": 8, "y": 0.2396456511, "x": -0.08546479521}], [{"q1": 1.37287357, "distance": 0.3059899688, "q3": 4.091980949, "q2": 2.290919378, "tx": 0.0, "ty": 0.95, "targetID": 2, "y": 0.6509508794, "x": -0.06480342949}], [{"q1": 2.432371716, "distance": 0.09393957153, "q3": 3.309564163, "q2": 1.978974946, "tx": -0.4763, "ty": 0.275, "targetID": 4, "y": 0.3663130378, "x": -0.4542416177}], [{"q1": 0.5999371582, "distance": 0.04202078004, "q3": 2.77327574, "q2": 3.092559643, "tx": 0.4763, "ty": 0.275, "targetID": 6, "y": 0.2336010646, "x": 0.4835023679}]], "block": 7}], [{"trials": [[{"q1": 1.240031411, "distance": 0.0479008923, "q3": 2.254719624, "q2": 2.5310062, "tx": 0.175, "ty": 0.3031, "targetID": 9, "y": 0.3304464714, "x": 0.2143276745}], [{"q1": 2.150630892, "distance": 0.01952298095, "q3": 2.114742413, "q2": 2.1775737, "tx": -0.175, "ty": 0.3031, "targetID": 7, "y": 0.2872994801, "x": -0.1635330756}], [{"q1": 1.509744601, "distance": 0.02107087658, "q3": 3.317185885, "q2": 2.521016005, "tx": 0.0, "ty": 0.55, "targetID": 5, "y": 0.5710535263, "x": 0.0008549102418}], [{"q1": 0.7549363663, "distance": 0.2862609622, "q3": 3.8693132, "q2": 3.472533459, "tx": 0.375, "ty": 0.6495, "targetID": 3, "y": 0.3962232952, "x": 0.2415974165}], [{"q1": 1.906141233, "distance": 0.06999118649, "q3": 4.089648661, "q2": 2.034853494, "tx": -0.375, "ty": 0.6495, "targetID": 1, "y": 0.5795499783, "x": -0.3774001367}], [{"q1": 1.650963105, "distance": 0.1358891643, "q3": 1.530040251, "q2": 2.093001577, "tx": 0.0, "ty": 0.15, "targetID": 8, "y": 0.2303098972, "x": -0.1096183624}], [{"q1": 1.356067451, "distance": 0.3017365895, "q3": 4.135415438, "q2": 2.280282712, "tx": 0.0, "ty": 0.95, "targetID": 2, "y": 0.6547746913, "x": -0.06234570145}], [{"q1": 2.438903912, "distance": 0.09099568147, "q3": 3.300346802, "q2": 1.970922696, "tx": -0.4763, "ty": 0.275, "targetID": 4, "y": 0.3633472896, "x": -0.4545061827}], [{"q1": 0.5988106151, "distance": 0.04216291843, "q3": 2.775303845, "q2": 3.091511814, "tx": 0.4763, "ty": 0.275, "targetID": 6, "y": 0.2334742359, "x": 0.4836022329}]], "block": 8}], [{"trials": [[{"q1": 1.231206529, "distance": 0.05373049376, "q3": 2.250742533, "q2": 2.558579265, "tx": 0.175, "ty": 0.3031, "targetID": 9, "y": 0.3286835968, "x": 0.2222487622}], [{"q1": 2.158668396, "distance": 0.01896180948, "q3": 2.115151911, "q2": 2.193963479, "tx": -0.175, "ty": 0.3031, "targetID": 7, "y": 0.2883706168, "x": -0.1630586647}], [{"q1": 1.455610784, "distance": 0.03015261179, "q3": 3.446980797, "q2": 2.591215784, "tx": 0.0, "ty": 0.55, "targetID": 5, "y": 0.5799402172, "x": 0.003572588616}], [{"q1": 0.6905386972, "distance": 0.3416245938, "q3": 4.031392866, "q2": 3.630862887, "tx": 0.375, "ty": 0.6495, "targetID": 3, "y": 0.3398879338, "x": 0.2306125645}], [{"q1": 1.886044606, "distance": 0.06802323522, "q3": 4.133250121, "q2": 2.053280801, "tx": -0.375, "ty": 0.6495, "targetID": 1, "y": 0.5814921422, "x": -0.3764463087}], [{"q1": 1.634597003, "distance": 0.1393174608, "q3": 1.478164857, "q2": 2.091372751, "tx": 0.0, "ty": 0.15, "targetID": 8, "y": 0.2264132502, "x": -0.1164919314}], [{"q1": 1.289214312, "distance": 0.2950712093, "q3": 4.299504883, "q2": 2.279412742, "tx": 0.0, "ty": 0.95, "targetID": 2, "y": 0.6601278422, "x": -0.05514662902}], [{"q1": 2.440284306, "distance": 0.0899463094, "q3": 3.300223406, "q2": 1.979988342, "tx": -0.4763, "ty": 0.275, "targetID": 4, "y": 0.3623999768, "x": -0.4550495265}], [{"q1": 0.5701491805, "distance": 0.0386415176, "q3": 2.855846856, "q2": 3.173851125, "tx": 0.4763, "ty": 0.275, "targetID": 6, "y": 0.2394395395, "x": 0.4914202026}]], "block": 9}], [{"trials": [[{"q1": 1.227904891, "distance": 0.02733275775, "q3": 2.13748654, "q2": 2.496174044, "tx": 0.175, "ty": 0.3031, "targetID": 9, "y": 0.3021308579, "x": 0.2023155708}], [{"q1": 2.147558302, "distance": 0.01864253399, "q3": 2.124378756, "q2": 2.198704459, "tx": -0.175, "ty": 0.3031, "targetID": 7, "y": 0.2928718266, "x": -0.1594138349}], [{"q1": 1.483919364, "distance": 0.02950895156, "q3": 3.395471631, "q2": 2.513935725, "tx": 0.0, "ty": 0.55, "targetID": 5, "y": 0.5795073455, "x": 0.0003078735375}], [{"q1": 0.8226316001, "distance": 0.2411662438, "q3": 3.665178118, "q2": 3.340056098, "tx": 0.375, "ty": 0.6495, "targetID": 3, "y": 0.436186382, "x": 0.2624901893}], [{"q1": 1.885858713, "distance": 0.06738949079, "q3": 4.132795208, "q2": 2.050680409, "tx": -0.375, "ty": 0.6495, "targetID": 1, "y": 0.5821192451, "x": -0.3760850511}], [{"q1": 1.566335943, "distance": 0.1330486116, "q3": 1.443906079, "q2": 2.096693078, "tx": 0.0, "ty": 0.15, "targetID": 8, "y": 0.2302026458, "x": -0.1061577536}], [{"q1": 1.262774537, "distance": 0.2616745413, "q3": 4.394153462, "q2": 2.138158985, "tx": 0.0, "ty": 0.95, "targetID": 2, "y": 0.6910244529, "x": -0.03748641864}], [{"q1": 2.441102258, "distance": 0.08952471714, "q3": 3.300652306, "q2": 1.979430989, "tx": -0.4763, "ty": 0.275, "targetID": 4, "y": 0.3620598714, "x": -0.4554372635}], [{"q1": 0.5980969822, "distance": 0.04059803608, "q3": 2.78251262, "q2": 3.112922103, "tx": 0.4763, "ty": 0.275, "targetID": 6, "y": 0.2353601136, "x": 0.4850681205}]], "block": 10}]]}], "condition": "H1"}], "type": "simulation", "subjectID": "S_H1_58"}}
