# Supplementary material for: Goal-related feedback guides motor exploration and redundancy resolution in human motor skill acquisition
Source: PLoS Comput Biol. 2019 Mar 5;15(3):e1006676. doi: 10.1371/journal.pcbi.1006676 (PMC6420027; doi:10.1371/journal.pcbi.1006676)
Supplement: S1 Dataset — The 220 .json files contain the data (20 for the participants, 200 for simulation runs), the text file legend_json.txt explains the data format. (ZIP) [file pcbi.1006676.s001.zip › S_H2_051.json]

{"data": {"data": [{"phases": [{"phase": "test", "blocks": [[{"trials": [[{"q1": 0.7600026703, "distance": 0.2221959799, "q3": 0.1313294875, "q2": 2.838604629, "tx": 0.175, "ty": 0.3031, "targetID": 9, "y": 0.154750387, "x": 0.009580999219}], [{"q1": 1.214925936, "distance": 0.0261416211, "q3": 0.08120453776, "q2": 2.419293808, "tx": -0.175, "ty": 0.3031, "targetID": 7, "y": 0.2869848407, "x": -0.1955836341}], [{"q1": 1.038099034, "distance": 0.2708227711, "q3": 0.04931035636, "q2": 2.426879878, "tx": 0.0, "ty": 0.55, "targetID": 5, "y": 0.3203630455, "x": -0.1435682502}], [{"q1": 0.4709225298, "distance": 0.5748901722, "q3": 0.03640059585, "q2": 2.81188229, "tx": 0.375, "ty": 0.6495, "targetID": 3, "y": 0.1781193892, "x": 0.04591182052}], [{"q1": 1.477740048, "distance": 0.2002828392, "q3": 0.007567420604, "q2": 1.879549872, "tx": -0.375, "ty": 0.6495, "targetID": 1, "y": 0.4496456787, "x": -0.3880945006}], [{"q1": 0.9581311206, "distance": 0.04940425586, "q3": 0.145483551, "q2": 2.761784573, "tx": 0.0, "ty": 0.15, "targetID": 8, "y": 0.177971079, "x": -0.04072344827}], [{"q1": 1.379117657, "distance": 0.5912973117, "q3": 0.02742342911, "q2": 1.914895202, "tx": 0.0, "ty": 0.95, "targetID": 2, "y": 0.4655182492, "x": -0.3389836928}], [{"q1": 1.487077587, "distance": 0.1434546959, "q3": 0.02264017893, "q2": 2.059167028, "tx": -0.4763, "ty": 0.275, "targetID": 4, "y": 0.366249673, "x": -0.3656078732}], [{"q1": 0.5255852266, "distance": 0.4465712938, "q3": 0.2409132853, "q2": 3.165528504, "tx": 0.4763, "ty": 0.275, "targetID": 6, "y": -0.001465374871, "x": 0.1255966824}]], "block": 1}], [{"trials": [[{"q1": 0.2539038014, "distance": 0.0857450483, "q3": -0.3103597112, "q2": 2.775409309, "tx": 0.175, "ty": 0.3031, "targetID": 9, "y": 0.2556493323, "x": 0.1035811829}], [{"q1": 1.169215175, "distance": 0.0101750009, "q3": 0.04703264085, "q2": 2.427726733, "tx": -0.175, "ty": 0.3031, "targetID": 7, "y": 0.2989539008, "x": -0.1842919591}], [{"q1": 0.6982519806, "distance": 0.02770685472, "q3": -0.4393124841, "q2": 2.250005815, "tx": 0.0, "ty": 0.55, "targetID": 5, "y": 0.529852122, "x": 0.0190192747}], [{"q1": 0.07722842191, "distance": 0.3140955777, "q3": -0.5837154635, "q2": 2.531577676, "tx": 0.375, "ty": 0.6495, "targetID": 3, "y": 0.3588973992, "x": 0.2558104017}], [{"q1": 1.455549433, "distance": 0.02636071462, "q3": -0.4966586129, "q2": 1.65284084, "tx": -0.375, "ty": 0.6495, "targetID": 1, "y": 0.6675387111, "x": -0.3557778207}], [{"q1": 0.7880469849, "distance": 0.03861596749, "q3": 0.04181200765, "q2": 2.80244677, "tx": 0.0, "ty": 0.15, "targetID": 8, "y": 0.1862605975, "x": -0.01328013615}], [{"q1": 0.5816575589, "distance": 0.4147131831, "q3": -0.8330011285, "q2": 1.742431195, "tx": 0.0, "ty": 0.95, "targetID": 2, "y": 0.6905850792, "x": 0.3235597675}], [{"q1": 1.51951718, "distance": 0.1280186896, "q3": 0.03601368163, "q2": 2.04178422, "tx": -0.4763, "ty": 0.275, "targetID": 4, "y": 0.3585657667, "x": -0.379317798}], [{"q1": -0.5855200308, "distance": 0.3449172489, "q3": -0.6316223657, "q2": 3.074250994, "tx": 0.4763, "ty": 0.275, "targetID": 6, "y": 0.04857156193, "x": 0.2161114702}]], "block": 2}], [{"trials": [[{"q1": 0.2043518271, "distance": 0.0561507352, "q3": -0.3453842947, "q2": 2.732645121, "tx": 0.175, "ty": 0.3031, "targetID": 9, "y": 0.2749272198, "x": 0.1264284083}], [{"q1": 1.145277555, "distance": 0.003179831406, "q3": 0.08229887887, "q2": 2.406292159, "tx": -0.175, "ty": 0.3031, "targetID": 7, "y": 0.3049288445, "x": -0.1776012796}], [{"q1": 0.7138252357, "distance": 0.01669518424, "q3": -0.4103082492, "q2": 2.210393139, "tx": 0.0, "ty": 0.55, "targetID": 5, "y": 0.5407622822, "x": 0.01390660805}], [{"q1": 0.126875545, "distance": 0.1944905547, "q3": -0.7101527666, "q2": 2.218069424, "tx": 0.375, "ty": 0.6495, "targetID": 3, "y": 0.4550126089, "x": 0.3738906949}], [{"q1": 1.497746905, "distance": 0.03185617652, "q3": -0.5922984996, "q2": 1.627480372, "tx": -0.375, "ty": 0.6495, "targetID": 1, "y": 0.6808638926, "x": -0.3694212702}], [{"q1": 0.773391955, "distance": 0.03691226729, "q3": 0.04668308646, "q2": 2.802322767, "tx": 0.0, "ty": 0.15, "targetID": 8, "y": 0.1855123585, "x": -0.01006915455}], [{"q1": 0.5816409749, "distance": 0.4153654103, "q3": -0.8389902656, "q2": 1.744617986, "tx": 0.0, "ty": 0.95, "targetID": 2, "y": 0.690173002, "x": 0.3240653563}], [{"q1": 1.529239545, "distance": 0.1227547235, "q3": 0.04543046754, "q2": 2.039386172, "tx": -0.4763, "ty": 0.275, "targetID": 4, "y": 0.3539431282, "x": -0.3822962519}], [{"q1": -0.5973454439, "distance": 0.3220598247, "q3": -0.6580448752, "q2": 3.029343395, "tx": 0.4763, "ty": 0.275, "targetID": 6, "y": 0.05761893014, "x": 0.2386700331}]], "block": 3}], [{"trials": [[{"q1": 0.1492135792, "distance": 0.03222337343, "q3": -0.4032863918, "q2": 2.723413128, "tx": 0.175, "ty": 0.3031, "targetID": 9, "y": 0.2816722957, "x": 0.1509334405}], [{"q1": 1.152656597, "distance": 0.004385794365, "q3": 0.04393761644, "q2": 2.431508019, "tx": -0.175, "ty": 0.3031, "targetID": 7, "y": 0.3010583676, "x": -0.1788816143}], [{"q1": 0.7343187448, "distance": 0.007131606165, "q3": -0.4294446799, "q2": 2.202264202, "tx": 0.0, "ty": 0.55, "targetID": 5, "y": 0.5477157302, "x": 0.006755880263}], [{"q1": 0.1784624395, "distance": 0.1648524888, "q3": -0.8001308852, "q2": 2.148567636, "tx": 0.375, "ty": 0.6495, "targetID": 3, "y": 0.4860881467, "x": 0.3967464767}], [{"q1": 1.496589658, "distance": 0.03188697934, "q3": -0.5973176923, "q2": 1.631155905, "tx": -0.375, "ty": 0.6495, "targetID": 1, "y": 0.6807117686, "x": -0.368472753}], [{"q1": 0.7552400247, "distance": 0.03377735251, "q3": 0.02426437561, "q2": 2.819260936, "tx": 0.0, "ty": 0.15, "targetID": 8, "y": 0.1832966614, "x": -0.005678193652}], [{"q1": 0.6096282274, "distance": 0.4014418325, "q3": -0.8445079325, "q2": 1.717894587, "tx": 0.0, "ty": 0.95, "targetID": 2, "y": 0.7026378084, "x": 0.3161763606}], [{"q1": 1.568916513, "distance": 0.1034018486, "q3": 0.06833702872, "q2": 2.018016677, "tx": -0.4763, "ty": 0.275, "targetID": 4, "y": 0.3425155619, "x": -0.3979827529}], [{"q1": -0.1316187569, "distance": 0.2468817281, "q3": -0.4805807822, "q2": 2.738734318, "tx": 0.4763, "ty": 0.275, "targetID": 6, "y": 0.2335715099, "x": 0.2329190889}]], "block": 4}], [{"trials": [[{"q1": 0.1354216649, "distance": 0.02504607488, "q3": -0.4292001896, "q2": 2.723093458, "tx": 0.175, "ty": 0.3031, "targetID": 9, "y": 0.2841505415, "x": 0.1586224578}], [{"q1": 1.155465594, "distance": 0.005391980178, "q3": -0.04675312954, "q2": 2.475067275, "tx": -0.175, "ty": 0.3031, "targetID": 7, "y": 0.3012788623, "x": -0.1800751264}], [{"q1": 0.7512866843, "distance": 0.001410539489, "q3": -0.4687818123, "q2": 2.211955228, "tx": 0.0, "ty": 0.55, "targetID": 5, "y": 0.5509880865, "x": 0.001006631414}], [{"q1": 0.2594048901, "distance": 0.1201636529, "q3": -0.8287853382, "q2": 2.034144231, "tx": 0.375, "ty": 0.6495, "targetID": 3, "y": 0.5335615671, "x": 0.4065845413}], [{"q1": 1.495911301, "distance": 0.0315993236, "q3": -0.6057048026, "q2": 1.636706685, "tx": -0.375, "ty": 0.6495, "targetID": 1, "y": 0.6802346134, "x": -0.3676582843}], [{"q1": 0.7542242537, "distance": 0.03373172543, "q3": 0.01415262599, "q2": 2.824350062, "tx": 0.0, "ty": 0.15, "targetID": 8, "y": 0.1832794365, "x": -0.005505307357}], [{"q1": 0.6116858436, "distance": 0.4002927399, "q3": -0.8419868161, "q2": 1.714001773, "tx": 0.0, "ty": 0.95, "targetID": 2, "y": 0.7038616582, "x": 0.3156741901}], [{"q1": 1.628532014, "distance": 0.07503396267, "q3": 0.1520059989, "q2": 1.958981055, "tx": -0.4763, "ty": 0.275, "targetID": 4, "y": 0.3253844425, "x": -0.4206987095}], [{"q1": -0.1268893003, "distance": 0.2241773593, "q3": -0.50798854, "q2": 2.687649804, "tx": 0.4763, "ty": 0.275, "targetID": 6, "y": 0.2532281682, "x": 0.2531823724}]], "block": 5}], [{"trials": [[{"q1": 0.1226319315, "distance": 0.01920412117, "q3": -0.4462576227, "q2": 2.719425031, "tx": 0.175, "ty": 0.3031, "targetID": 9, "y": 0.2863456917, "x": 0.165614297}], [{"q1": 1.147805846, "distance": 0.00449051559, "q3": -0.05179824122, "q2": 2.471330677, "tx": -0.175, "ty": 0.3031, "targetID": 7, "y": 0.3051911888, "x": -0.1789738721}], [{"q1": 0.7574287683, "distance": 0.002258233655, "q3": -0.4855709476, "q2": 2.216804411, "tx": 0.0, "ty": 0.55, "targetID": 5, "y": 0.5520520891, "x": -0.0009426290163}], [{"q1": 0.3055268798, "distance": 0.09728907712, "q3": -0.8561752849, "q2": 1.986086041, "tx": 0.375, "ty": 0.6495, "targetID": 3, "y": 0.5574146375, "x": 0.4063918864}], [{"q1": 1.498992848, "distance": 0.03016962344, "q3": -0.5830155645, "q2": 1.625657552, "tx": -0.375, "ty": 0.6495, "targetID": 1, "y": 0.6794313288, "x": -0.3712155936}], [{"q1": 0.7545395228, "distance": 0.03341895583, "q3": 0.0142514794, "q2": 2.825042004, "tx": 0.0, "ty": 0.15, "targetID": 8, "y": 0.1829766053, "x": -0.005419420013}], [{"q1": 0.6525547069, "distance": 0.379555872, "q3": -0.8598705432, "q2": 1.684478484, "tx": 0.0, "ty": 0.95, "targetID": 2, "y": 0.7201025844, "x": 0.3020096658}], [{"q1": 1.634183233, "distance": 0.07212273755, "q3": 0.1504374176, "q2": 1.958990697, "tx": -0.4763, "ty": 0.275, "targetID": 4, "y": 0.3232887875, "x": -0.4227287178}], [{"q1": -0.1209907959, "distance": 0.1712449886, "q3": -0.5803725227, "q2": 2.572549194, "tx": 0.4763, "ty": 0.275, "targetID": 6, "y": 0.2917689016, "x": 0.3058780236}]], "block": 6}], [{"trials": [[{"q1": 0.1065912172, "distance": 0.01431694354, "q3": -0.4604101727, "q2": 2.711750889, "tx": 0.175, "ty": 0.3031, "targetID": 9, "y": 0.2888079256, "x": 0.1741565064}], [{"q1": 1.147936906, "distance": 0.004723947226, "q3": -0.05894016113, "q2": 2.47426002, "tx": -0.175, "ty": 0.3031, "targetID": 7, "y": 0.3054468372, "x": -0.1790997601}], [{"q1": 0.7523650555, "distance": 0.000550129956, "q3": -0.477600424, "q2": 2.218084642, "tx": 0.0, "ty": 0.55, "targetID": 5, "y": 0.5501132466, "x": 0.0005383476445}], [{"q1": 0.3144468433, "distance": 0.0914345334, "q3": -0.8434269855, "q2": 1.961700957, "tx": 0.375, "ty": 0.6495, "targetID": 3, "y": 0.5642797176, "x": 0.4081327234}], [{"q1": 1.498891595, "distance": 0.03097797367, "q3": -0.5723963145, "q2": 1.618852139, "tx": -0.375, "ty": 0.6495, "targetID": 1, "y": 0.6802906816, "x": -0.3715987094}], [{"q1": 0.7510515309, "distance": 0.0327157054, "q3": 0.01501032203, "q2": 2.826113988, "tx": 0.0, "ty": 0.15, "targetID": 8, "y": 0.182404679, "x": -0.004500462001}], [{"q1": 0.6747382146, "distance": 0.3681171357, "q3": -0.8695144221, "q2": 1.668902391, "tx": 0.0, "ty": 0.95, "targetID": 2, "y": 0.7286143448, "x": 0.2941064727}], [{"q1": 1.645229362, "distance": 0.06659370922, "q3": 0.1395582354, "q2": 1.959780938, "tx": -0.4763, "ty": 0.275, "targetID": 4, "y": 0.3203037339, "x": -0.4274912528}], [{"q1": -0.1230453638, "distance": 0.1690552425, "q3": -0.5831246877, "q2": 2.569672077, "tx": 0.4763, "ty": 0.275, "targetID": 6, "y": 0.2920065272, "x": 0.3081023393}]], "block": 7}], [{"trials": [[{"q1": 0.1082824226, "distance": 0.01140502091, "q3": -0.4936367655, "q2": 2.718090755, "tx": 0.175, "ty": 0.3031, "targetID": 9, "y": 0.2919817438, "x": 0.1775414327}], [{"q1": 1.156633721, "distance": 0.006369121223, "q3": -0.08572907366, "q2": 2.488666219, "tx": -0.175, "ty": 0.3031, "targetID": 7, "y": 0.3035669176, "x": -0.1813519834}], [{"q1": 0.7508328174, "distance": 0.002336661389, "q3": -0.4977690107, "q2": 2.230348227, "tx": 0.0, "ty": 0.55, "targetID": 5, "y": 0.5488020321, "x": 0.00200620523}], [{"q1": 0.3672274796, "distance": 0.0724192393, "q3": -0.9111533844, "q2": 1.903160747, "tx": 0.375, "ty": 0.6495, "targetID": 3, "y": 0.5895981119, "x": 0.4156977889}], [{"q1": 1.499437378, "distance": 0.02939590174, "q3": -0.5768552996, "q2": 1.624119778, "tx": -0.375, "ty": 0.6495, "targetID": 1, "y": 0.6787521545, "x": -0.3720964685}], [{"q1": 0.7564714511, "distance": 0.03133941481, "q3": 0.006366265937, "q2": 2.833907168, "tx": 0.0, "ty": 0.15, "targetID": 8, "y": 0.1809667524, "x": -0.004818626849}], [{"q1": 0.7232071221, "distance": 0.3438041405, "q3": -0.8953621087, "q2": 1.635268205, "tx": 0.0, "ty": 0.95, "targetID": 2, "y": 0.7464183078, "x": 0.2770483381}], [{"q1": 1.654213502, "distance": 0.06238965985, "q3": 0.1361082901, "q2": 1.955671445, "tx": -0.4763, "ty": 0.275, "targetID": 4, "y": 0.3186703331, "x": -0.4317424904}], [{"q1": -0.1285403153, "distance": 0.1646580359, "q3": -0.596709066, "q2": 2.570271182, "tx": 0.4763, "ty": 0.275, "targetID": 6, "y": 0.2910154692, "x": 0.3124226876}]], "block": 8}], [{"trials": [[{"q1": 0.1054461535, "distance": 0.0114882317, "q3": -0.4948503781, "q2": 2.716294998, "tx": 0.175, "ty": 0.3031, "targetID": 9, "y": 0.292325976, "x": 0.1789874647}], [{"q1": 1.154926649, "distance": 0.005967933075, "q3": -0.06361932251, "q2": 2.477910412, "tx": -0.175, "ty": 0.3031, "targetID": 7, "y": 0.3036731872, "x": -0.1809403436}], [{"q1": 0.7473003797, "distance": 0.00331721331, "q3": -0.4833143984, "q2": 2.224740522, "tx": 0.0, "ty": 0.55, "targetID": 5, "y": 0.5484599338, "x": 0.002938043614}], [{"q1": 0.3682236753, "distance": 0.07117667984, "q3": -0.9064007315, "q2": 1.901724484, "tx": 0.375, "ty": 0.6495, "targetID": 3, "y": 0.5903748407, "x": 0.4146274563}], [{"q1": 1.49814255, "distance": 0.02829058614, "q3": -0.5700568915, "q2": 1.624886544, "tx": -0.375, "ty": 0.6495, "targetID": 1, "y": 0.6776487806, "x": -0.3721709697}], [{"q1": 0.7541438154, "distance": 0.02971787764, "q3": 0.01568345027, "q2": 2.832931832, "tx": 0.0, "ty": 0.15, "targetID": 8, "y": 0.1794911587, "x": -0.003663851853}], [{"q1": 0.7531556682, "distance": 0.3284271611, "q3": -0.9066662581, "q2": 1.611654726, "tx": 0.0, "ty": 0.95, "targetID": 2, "y": 0.7574655629, "x": 0.2660730928}], [{"q1": 1.664236063, "distance": 0.05657814386, "q3": 0.1311652889, "q2": 1.963300839, "tx": -0.4763, "ty": 0.275, "targetID": 4, "y": 0.3123128809, "x": -0.4337695958}], [{"q1": -0.1295188887, "distance": 0.1651301254, "q3": -0.5970643988, "q2": 2.572813675, "tx": 0.4763, "ty": 0.275, "targetID": 6, "y": 0.2901385876, "x": 0.3118652669}]], "block": 9}], [{"trials": [[{"q1": 0.09284380951, "distance": 0.01267679839, "q3": -0.4744357022, "q2": 2.695825638, "tx": 0.175, "ty": 0.3031, "targetID": 9, "y": 0.2943932246, "x": 0.1842137549}], [{"q1": 1.16389514, "distance": 0.008444475927, "q3": -0.01460048541, "q2": 2.458376268, "tx": -0.175, "ty": 0.3031, "targetID": 7, "y": 0.2999457239, "x": -0.1828332443}], [{"q1": 0.7410565902, "distance": 0.005187877782, "q3": -0.457130265, "q2": 2.21660455, "tx": 0.0, "ty": 0.55, "targetID": 5, "y": 0.5469994452, "x": 0.004232108994}], [{"q1": 0.37112024, "distance": 0.06897680042, "q3": -0.9028143218, "q2": 1.899343517, "tx": 0.375, "ty": 0.6495, "targetID": 3, "y": 0.5919737081, "x": 0.4130594894}], [{"q1": 1.500749474, "distance": 0.02970847443, "q3": -0.5331089758, "q2": 1.601931326, "tx": -0.375, "ty": 0.6495, "targetID": 1, "y": 0.679203969, "x": -0.3755173791}], [{"q1": 0.7440070477, "distance": 0.03002438683, "q3": 0.02842792037, "q2": 2.82551689, "tx": 0.0, "ty": 0.15, "targetID": 8, "y": 0.1799565849, "x": -0.002016637518}], [{"q1": 0.7541536799, "distance": 0.328202523, "q3": -0.9094802271, "q2": 1.611690394, "tx": 0.0, "ty": 0.95, "targetID": 2, "y": 0.7576544856, "x": 0.2659325088}], [{"q1": 1.676652648, "distance": 0.05114731706, "q3": 0.1812235171, "q2": 1.936077897, "tx": -0.4763, "ty": 0.275, "targetID": 4, "y": 0.3082042006, "x": -0.4373958986}], [{"q1": -0.1490622495, "distance": 0.1557320689, "q3": -0.5927838255, "q2": 2.560690553, "tx": 0.4763, "ty": 0.275, "targetID": 6, "y": 0.286472256, "x": 0.3209910671}]], "block": 10}]]}], "condition": "H2"}], "type": "simulation", "subjectID": "S_H2_51"}}
