# Supplementary material for: Goal-related feedback guides motor exploration and redundancy resolution in human motor skill acquisition
Source: PLoS Comput Biol. 2019 Mar 5;15(3):e1006676. doi: 10.1371/journal.pcbi.1006676 (PMC6420027; doi:10.1371/journal.pcbi.1006676)
Supplement: S1 Dataset — The 220 .json files contain the data (20 for the participants, 200 for simulation runs), the text file legend_json.txt explains the data format. (ZIP) [file pcbi.1006676.s001.zip › P_02.json]

{"data": {"data": [[{"phases": [[{"phase": "test", "blocks": [[{"trials": [[{"q1": 1.837166622, "distance": 0.5826581683, "q3": 1.5719273, "q2": 2.960971334, "tx": -0.375, "ty": 0.6495, "targetID": 1, "f2": 0.968679, "f1": -0.097578, "f3": -0.001131, "y": 0.31523215, "x": 0.10223741}], [{"q1": 1.939959534, "distance": 0.5734711037, "q3": 1.536113144, "q2": 0.08329135359, "tx": 0, "ty": 0.95, "targetID": 2, "f2": -1.909001, "f1": 0.005215, "f3": 0.034683, "y": 0.64776318, "x": -0.4873623}], [{"q1": 1.945174578, "distance": 0.5766215239, "q3": 3.167812427, "q2": 3.983308454, "tx": 0.375, "ty": 0.6495, "targetID": 3, "f2": 1.991016, "f1": 0.01043, "f3": -1.597016, "y": 0.51748442, "x": -0.18630586}], [{"q1": 1.991858644, "distance": 0.2885031673, "q3": 1.568597212, "q2": 2.031939553, "tx": -0.4763, "ty": 0.275, "targetID": 4, "f2": 0.039647, "f1": 0.057114, "f3": 0.002199, "y": 0.18196695, "x": -0.20320857}], [{"q1": 1.963647142, "distance": 0.1227493817, "q3": 2.019855577, "q2": 3.017017354, "tx": 0, "ty": 0.55, "targetID": 5, "f2": 1.024725, "f1": 0.028903, "f3": -0.449059, "y": 0.42969988, "x": 0.024398603}], [{"q1": 1.989785193, "distance": 0.3111364869, "q3": 0.6146211868, "q2": 3.558502254, "tx": 0.4763, "ty": 0.275, "targetID": 6, "f2": 1.56621, "f1": 0.055041, "f3": 0.956175, "y": 0.31554419, "x": 0.16781648}], [{"q1": 1.902511749, "distance": 0.2170194898, "q3": 1.468820227, "q2": 2.787869574, "tx": -0.175, "ty": 0.3031, "targetID": 7, "f2": 0.795577, "f1": -0.032233, "f3": 0.101976, "y": 0.25636427, "x": 0.036927418}], [{"q1": 1.929466614, "distance": 0.0390680772, "q3": 0.9764698268, "q2": 2.724912064, "tx": 0, "ty": 0.15, "targetID": 8, "f2": 0.732619, "f1": -0.005278, "f3": 0.594326, "y": 0.14468781, "x": -0.038705236}], [{"q1": 1.991732981, "distance": 0.09274972593, "q3": 1.321479537, "q2": 3.088205854, "tx": 0.175, "ty": 0.3031, "targetID": 9, "f2": 1.095913, "f1": 0.056988, "f3": 0.249317, "y": 0.30719474, "x": 0.082340706}]], "block": 1}], [{"trials": [[{"q1": 2.07837811, "distance": 0.5258450981, "q3": 1.547737037, "q2": 2.616966934, "tx": -0.375, "ty": 0.6495, "targetID": 1, "f2": 0.624674, "f1": 0.143634, "f3": 0.023059, "y": 0.2443232, "x": -0.0398212}], [{"q1": 1.989031211, "distance": 0.6492966851, "q3": 0.08909552679, "q2": 0.5707848536, "tx": 0, "ty": 0.95, "targetID": 2, "f2": -1.421508, "f1": 0.054287, "f3": 1.481701, "y": 0.73865796, "x": -0.6139387}], [{"q1": 3.51477709, "distance": 1.496822038, "q3": -0.09248847321, "q2": 1.537264374, "tx": 0.375, "ty": 0.6495, "targetID": 3, "f2": -0.455028, "f1": 1.580033, "f3": 1.663285, "y": -0.62338657, "x": -0.41255063}], [{"q1": 1.403941, "distance": 0.4666041634, "q3": 1.560114912, "q2": 2.233755464, "tx": -0.4763, "ty": 0.275, "targetID": 4, "f2": 0.241463, "f1": -0.530803, "f3": 0.010681, "y": 0.23796286, "x": -0.011168088}], [{"q1": 1.956358647, "distance": 0.1349533611, "q3": 2.398920147, "q2": 2.607542164, "tx": 0, "ty": 0.55, "targetID": 5, "f2": 0.61525, "f1": 0.021614, "f3": -0.828124, "y": 0.42437191, "x": -0.049294956}], [{"q1": 1.06188439, "distance": 0.1953898127, "q3": 2.388552897, "q2": 2.532143934, "tx": 0.4763, "ty": 0.275, "targetID": 6, "f2": 0.539851, "f1": -0.87286, "f3": -0.817757, "y": 0.30122182, "x": 0.2826777}], [{"q1": 1.72909583, "distance": 0.1954894949, "q3": 1.756150297, "q2": 2.467175804, "tx": -0.175, "ty": 0.3031, "targetID": 7, "f2": 0.474883, "f1": -0.205649, "f3": -0.185354, "y": 0.26633103, "x": 0.017000483}], [{"q1": 1.82673653, "distance": 0.1906566217, "q3": 1.721906937, "q2": 1.935681154, "tx": 0, "ty": 0.15, "targetID": 8, "f2": -0.056612, "f1": -0.108008, "f3": -0.151111, "y": 0.24282771, "x": -0.16653217}], [{"q1": 1.57226753, "distance": 0.2331465383, "q3": 0.9739565568, "q2": 2.697894364, "tx": 0.175, "ty": 0.3031, "targetID": 9, "f2": 0.705602, "f1": -0.362477, "f3": 0.59684, "y": 0.14904706, "x": 2.0816682e-16}]], "block": 2}], [{"trials": [[{"q1": 1.8298153, "distance": 0.1897653363, "q3": 0.7468822368, "q2": 0.9778723536, "tx": -0.375, "ty": 0.6495, "targetID": 1, "f2": -1.01442, "f1": -0.104929, "f3": 0.823914, "y": 0.55658367, "x": -0.54046129}], [{"q1": 1.51967727, "distance": 0.2532825266, "q3": 0.4608716268, "q2": 0.5569617536, "tx": 0, "ty": 0.95, "targetID": 2, "f2": -1.435331, "f1": -0.415067, "f3": 1.109925, "y": 0.88729526, "x": -0.24539795}], [{"q1": 1.17033217, "distance": 0.5140388307, "q3": 0.6749397668, "q2": 1.175855554, "tx": 0.375, "ty": 0.6495, "targetID": 3, "f2": -0.816437, "f1": -0.764412, "f3": 0.895857, "y": 0.70859067, "x": -0.13563119}], [{"q1": 1.8465914, "distance": 0.3151597509, "q3": 1.591279511, "q2": 2.033321854, "tx": -0.4763, "ty": 0.275, "targetID": 4, "f2": 0.041029, "f1": -0.088153, "f3": -0.020483, "y": 0.21593486, "x": -0.16672452}], [{"q1": 1.921235642, "distance": 0.5904773266, "q3": 0.7705698468, "q2": 1.068790074, "tx": 0, "ty": 0.55, "targetID": 5, "f2": -0.923503, "f1": -0.013509, "f3": 0.800226, "y": 0.45762899, "x": -0.58320757}], [{"q1": 0.6546711902, "distance": 0.4381251786, "q3": 1.107537077, "q2": 1.544992694, "tx": 0.4763, "ty": 0.275, "targetID": 6, "f2": -0.4473, "f1": -1.280073, "f3": 0.463259, "y": 0.49912781, "x": 0.099842304}], [{"q1": 1.69950203, "distance": 0.09602584921, "q3": 1.330841477, "q2": 1.780674974, "tx": -0.175, "ty": 0.3031, "targetID": 7, "f2": -0.211618, "f1": -0.235242, "f3": 0.239955, "y": 0.25989711, "x": -0.26075823}], [{"q1": 1.59846841, "distance": 0.1618985586, "q3": 1.803399847, "q2": 1.947430711, "tx": 0, "ty": 0.15, "targetID": 8, "f2": -0.044862, "f1": -0.336276, "f3": -0.232604, "y": 0.28381018, "x": -0.091137144}], [{"q1": 0.9425667002, "distance": 0.1380195777, "q3": 1.439854747, "q2": 2.081702381, "tx": 0.175, "ty": 0.3031, "targetID": 9, "f2": 0.08941, "f1": -0.992178, "f3": 0.130942, "y": 0.2557953, "x": 0.045340179}]], "block": 3}], [{"trials": [[{"q1": 1.88931706, "distance": 0.3041612046, "q3": 0.6199618968, "q2": 1.276700684, "tx": -0.375, "ty": 0.6495, "targetID": 1, "f2": -0.715592, "f1": -0.045427, "f3": 0.950834, "y": 0.41466792, "x": -0.56830787}], [{"q1": 0.7260480902, "distance": 0.3222768497, "q3": 0.8420096668, "q2": 1.061815744, "tx": 0, "ty": 0.95, "targetID": 2, "f2": -0.930477, "f1": -1.208696, "f3": 0.728787, "y": 0.69928183, "x": 0.2024914}], [{"q1": 0.06535859019, "distance": 0.3180369967, "q3": 0.9463105368, "q2": 0.9893706536, "tx": 0.375, "ty": 0.6495, "targetID": 3, "f2": -1.002922, "f1": -1.869386, "f3": 0.624486, "y": 0.41894787, "x": 0.59407361}], [{"q1": 1.55077904, "distance": 0.2603119801, "q3": 1.371368027, "q2": 1.766160814, "tx": -0.4763, "ty": 0.275, "targetID": 4, "f2": -0.226132, "f1": -0.383965, "f3": 0.199428, "y": 0.30451452, "x": -0.21766663}], [{"q1": 1.19182066, "distance": 0.2041215402, "q3": 0.8878769168, "q2": 1.038567954, "tx": 0, "ty": 0.55, "targetID": 5, "f2": -0.953725, "f1": -0.742924, "f3": 0.682919, "y": 0.72282642, "x": -0.1086123}], [{"q1": 0.07336969019, "distance": 0.186321684, "q3": 1.329522007, "q2": 1.716272324, "tx": 0.4763, "ty": 0.275, "targetID": 6, "f2": -0.27602, "f1": -1.861375, "f3": 0.241274, "y": 0.26068016, "x": 0.29052941}], [{"q1": 1.75228079, "distance": 0.1281039413, "q3": 1.417800767, "q2": 1.653566134, "tx": -0.175, "ty": 0.3031, "targetID": 7, "f2": -0.338727, "f1": -0.182464, "f3": 0.152996, "y": 0.26925738, "x": -0.29855281}], [{"q1": 1.75567371, "distance": 0.2013614868, "q3": 1.640351188, "q2": 1.919973191, "tx": 0, "ty": 0.15, "targetID": 8, "f2": -0.072319, "f1": -0.179071, "f3": -0.069555, "y": 0.24391172, "x": -0.17812085}], [{"q1": 0.2013895902, "distance": 0.08391654867, "q3": 1.211775117, "q2": 1.736944004, "tx": 0.175, "ty": 0.3031, "targetID": 9, "f2": -0.255349, "f1": -1.733355, "f3": 0.359021, "y": 0.32327941, "x": 0.25645415}]], "block": 4}], [{"trials": [[{"q1": 1.961259532, "distance": 0.3855473639, "q3": 0.8081432968, "q2": 1.308242274, "tx": -0.375, "ty": 0.6495, "targetID": 1, "f2": -0.68405, "f1": 0.026515, "f3": 0.762653, "y": 0.31683722, "x": -0.56989034}], [{"q1": 0.1000857902, "distance": 0.7093210732, "q3": 0.7159689668, "q2": 1.295298904, "tx": 0, "ty": 0.95, "targetID": 2, "f2": -0.696994, "f1": -1.834659, "f3": 0.854827, "y": 0.45605208, "x": 0.50906958}], [{"q1": 0.1843621902, "distance": 0.1775062453, "q3": 0.7191733868, "q2": 1.259421924, "tx": 0.375, "ty": 0.6495, "targetID": 3, "f2": -0.732871, "f1": -1.750382, "f3": 0.851623, "y": 0.50422259, "x": 0.47699481}], [{"q1": 1.79450379, "distance": 0.06872654879, "q3": 0.9350008068, "q2": 1.471793584, "tx": -0.4763, "ty": 0.275, "targetID": 4, "f2": -0.520499, "f1": -0.140241, "f3": 0.635796, "y": 0.34003699, "x": -0.4540845}], [{"q1": 0.5908967902, "distance": 0.1529147148, "q3": 0.8753733768, "q2": 1.476003314, "tx": 0, "ty": 0.55, "targetID": 5, "f2": -0.516289, "f1": -1.343848, "f3": 0.695423, "y": 0.56106382, "x": 0.15251394}], [{"q1": 0.9940888202, "distance": 0.4275036215, "q3": 1.658949417, "q2": 1.93756611, "tx": 0.4763, "ty": 0.275, "targetID": 6, "f2": -0.054727, "f1": -0.940656, "f3": -0.088153, "y": 0.28983491, "x": 0.049053851}], [{"q1": 1.37095427, "distance": 0.1273116274, "q3": 1.183689277, "q2": 1.551338714, "tx": -0.175, "ty": 0.3031, "targetID": 7, "f2": -0.440954, "f1": -0.56379, "f3": 0.387107, "y": 0.41492457, "x": -0.23585652}], [{"q1": 1.845837418, "distance": 0.2045614815, "q3": 1.633691012, "q2": 1.95113779, "tx": 0, "ty": 0.15, "targetID": 8, "f2": -0.041155, "f1": -0.088907, "f3": -0.062895, "y": 0.22422315, "x": -0.19062089}], [{"q1": 1.26156402, "distance": 0.4250591274, "q3": 1.190726447, "q2": 1.412354654, "tx": 0.175, "ty": 0.3031, "targetID": 9, "f2": -0.579938, "f1": -0.67318, "f3": 0.38007, "y": 0.49357157, "x": -0.20499453}]], "block": 5}], [{"trials": [[{"q1": 1.31534808, "distance": 0.1321480035, "q3": 0.8633724968, "q2": 1.228571484, "tx": -0.375, "ty": 0.6495, "targetID": 1, "f2": -0.763721, "f1": -0.619396, "f3": 0.707424, "y": 0.62390482, "x": -0.2453544}], [{"q1": 0.2294125902, "distance": 0.6351114906, "q3": 0.7688105568, "q2": 1.225115724, "tx": 0, "ty": 0.95, "targetID": 2, "f2": -0.767177, "f1": -1.705332, "f3": 0.801986, "y": 0.51404814, "x": 0.46185775}], [{"q1": 0.004443190192, "distance": 0.2823581371, "q3": 1.057397257, "q2": 1.360518374, "tx": 0.375, "ty": 0.6495, "targetID": 3, "f2": -0.631774, "f1": -1.930301, "f3": 0.513399, "y": 0.37360437, "x": 0.43506429}], [{"q1": 1.928524137, "distance": 0.1324837854, "q3": 1.254689277, "q2": 1.698867904, "tx": -0.4763, "ty": 0.275, "targetID": 4, "f2": -0.293425, "f1": -0.00622, "f3": 0.316107, "y": 0.19768264, "x": -0.36871757}], [{"q1": 1.32521268, "distance": 0.2545521367, "q3": 1.155414947, "q2": 1.519294464, "tx": 0, "ty": 0.55, "targetID": 5, "f2": -0.472998, "f1": -0.609532, "f3": 0.415381, "y": 0.44983774, "x": -0.23401776}], [{"q1": -0.3799181098, "distance": 0.1453432907, "q3": 1.218309627, "q2": 1.672038694, "tx": 0.4763, "ty": 0.275, "targetID": 6, "f2": -0.320254, "f1": -2.314663, "f3": 0.352487, "y": 0.1494233, "x": 0.40312101}], [{"q1": 1.918094049, "distance": 0.1306361318, "q3": 1.494518457, "q2": 1.835338684, "tx": -0.175, "ty": 0.3031, "targetID": 7, "f2": -0.156954, "f1": -0.01665, "f3": 0.076278, "y": 0.20204359, "x": -0.25778527}], [{"q1": 1.37478702, "distance": 0.130032641, "q3": 1.56953969, "q2": 2.027478492, "tx": 0, "ty": 0.15, "targetID": 8, "f2": 0.035186, "f1": -0.559957, "f3": 0.001257, "y": 0.26665736, "x": -0.057441693}], [{"q1": 0.5810950902, "distance": 0.1116602234, "q3": 1.312871567, "q2": 1.662928084, "tx": 0.175, "ty": 0.3031, "targetID": 9, "f2": -0.329365, "f1": -1.353649, "f3": 0.257925, "y": 0.40051753, "x": 0.1204305}]], "block": 6}], [{"trials": [[{"q1": 1.849356002, "distance": 0.4188358863, "q3": 1.249788387, "q2": 1.694155514, "tx": -0.375, "ty": 0.6495, "targetID": 1, "f2": -0.298137, "f1": -0.085388, "f3": 0.321008, "y": 0.23150471, "x": -0.34847761}], [{"q1": 1.58181797, "distance": 0.4327300271, "q3": 0.2858221268, "q2": 0.9726573536, "tx": 0, "ty": 0.95, "targetID": 2, "f2": -1.019635, "f1": -0.352927, "f3": 1.284974, "y": 0.76507971, "x": -0.39122853}], [{"q1": 0.9401790902, "distance": 0.4296769442, "q3": 1.124941497, "q2": 1.475186504, "tx": 0.375, "ty": 0.6495, "targetID": 3, "f2": -0.517106, "f1": -0.994565, "f3": 0.445855, "y": 0.52415546, "x": -0.035987862}], [{"q1": 1.852623258, "distance": 0.2015261613, "q3": 1.462599877, "q2": 1.766977624, "tx": -0.4763, "ty": 0.275, "targetID": 4, "f2": -0.225315, "f1": -0.082121, "f3": 0.108196, "y": 0.22729638, "x": -0.28050123}], [{"q1": 0.7678941902, "distance": 0.07764214351, "q3": 1.189281317, "q2": 1.409652884, "tx": 0, "ty": 0.55, "targetID": 5, "f2": -0.58264, "f1": -1.16685, "f3": 0.381515, "y": 0.5291885, "x": 0.074800962}], [{"q1": 0.5416366902, "distance": 0.3471648628, "q3": 1.350570677, "q2": 1.684605074, "tx": 0.4763, "ty": 0.275, "targetID": 6, "f2": -0.307688, "f1": -1.393108, "f3": 0.220226, "y": 0.37484162, "x": 0.14380174}], [{"q1": 1.59494983, "distance": 0.06634173288, "q3": 1.609437917, "q2": 1.972060797, "tx": -0.175, "ty": 0.3031, "targetID": 7, "f2": -0.020232, "f1": -0.339795, "f3": -0.038642, "y": 0.25797227, "x": -0.12637168}], [{"q1": 1.53067284, "distance": 0.1500382634, "q3": 1.608495439, "q2": 2.002722742, "tx": 0, "ty": 0.15, "targetID": 8, "f2": 0.01043, "f1": -0.404072, "f3": -0.037699, "y": 0.2610005, "x": -0.10094736}], [{"q1": 1.22907995, "distance": 0.4027526102, "q3": 1.223147687, "q2": 1.365419254, "tx": 0.175, "ty": 0.3031, "targetID": 9, "f2": -0.626873, "f1": -0.705665, "f3": 0.347649, "y": 0.51137707, "x": -0.16971775}]], "block": 7}], [{"trials": [[{"q1": 1.41757551, "distance": 0.3202777768, "q3": 1.178348577, "q2": 1.674740464, "tx": -0.375, "ty": 0.6495, "targetID": 1, "f2": -0.317552, "f1": -0.517169, "f3": 0.392448, "y": 0.36426336, "x": -0.2293363}], [{"q1": 1.23542597, "distance": 0.05889182714, "q3": -0.1561999732, "q2": 0.7950945536, "tx": 0, "ty": 0.95, "targetID": 2, "f2": -1.197198, "f1": -0.699319, "f3": 1.726996, "y": 0.93580307, "x": 0.057155004}], [{"q1": 0.5736808902, "distance": 0.1650255023, "q3": 0.2207911268, "q2": 0.8034511536, "tx": 0.375, "ty": 0.6495, "targetID": 3, "f2": -1.188842, "f1": -1.361064, "f3": 1.350005, "y": 0.73928601, "x": 0.51346259}], [{"q1": 2.018939173, "distance": 0.1382756047, "q3": 1.157739727, "q2": 1.715832504, "tx": -0.4763, "ty": 0.275, "targetID": 4, "f2": -0.27646, "f1": 0.084195, "f3": 0.413057, "y": 0.16622928, "x": -0.39092393}], [{"q1": 1.09003306, "distance": 0.1994356585, "q3": 1.314191037, "q2": 1.782936924, "tx": 0, "ty": 0.55, "targetID": 5, "f2": -0.209356, "f1": -0.844711, "f3": 0.256605, "y": 0.36540437, "x": -0.075491955}], [{"q1": 0.8025772902, "distance": 0.4761035067, "q3": 1.273413167, "q2": 1.621647554, "tx": 0.4763, "ty": 0.275, "targetID": 6, "f2": -0.370645, "f1": -1.132167, "f3": 0.297383, "y": 0.43453725, "x": 0.027721785}], [{"q1": 1.28789056, "distance": 0.05507435298, "q3": 1.340768917, "q2": 1.790036914, "tx": -0.175, "ty": 0.3031, "targetID": 7, "f2": -0.202256, "f1": -0.646854, "f3": 0.230027, "y": 0.34208135, "x": -0.13609449}], [{"q1": 1.07834633, "distance": 0.1595918515, "q3": 1.657064461, "q2": 1.884033374, "tx": 0, "ty": 0.15, "targetID": 8, "f2": -0.108259, "f1": -0.856398, "f3": -0.086268, "y": 0.30834871, "x": 0.019880772}], [{"q1": 0.4507817902, "distance": 0.04259637974, "q3": 1.316704317, "q2": 1.784319224, "tx": 0.175, "ty": 0.3031, "targetID": 9, "f2": -0.207973, "f1": -1.483963, "f3": 0.254092, "y": 0.3399914, "x": 0.15370502}]], "block": 8}], [{"trials": [[{"q1": 1.52602329, "distance": 0.2638111103, "q3": 0.7882255968, "q2": 0.4100169536, "tx": -0.375, "ty": 0.6495, "targetID": 1, "f2": -1.582276, "f1": -0.408721, "f3": 0.782571, "y": 0.87129699, "x": -0.23216304}], [{"q1": 1.983627672, "distance": 0.5913452742, "q3": 0.1808300268, "q2": 0.6043998536, "tx": 0, "ty": 0.95, "targetID": 2, "f2": -1.387893, "f1": 0.048883, "f3": 1.389966, "y": 0.76378309, "x": -0.56125974}], [{"q1": 1.27607817, "distance": 0.3990144059, "q3": 1.207062727, "q2": 0.3200354536, "tx": 0.375, "ty": 0.6495, "targetID": 3, "f2": -1.672257, "f1": -0.658666, "f3": 0.363734, "y": 0.84377309, "x": 0.026473871}], [{"q1": 1.862425027, "distance": 0.2340100073, "q3": 1.524677747, "q2": 1.800152844, "tx": -0.4763, "ty": 0.275, "targetID": 4, "f2": -0.19214, "f1": -0.072319, "f3": 0.046119, "y": 0.22407809, "x": -0.24789763}], [{"q1": 1.21758172, "distance": 0.3463377028, "q3": 0.4819203268, "q2": 0.7036741536, "tx": 0, "ty": 0.55, "targetID": 5, "f2": -1.288618, "f1": -0.717163, "f3": 1.088876, "y": 0.89621814, "x": -0.0090996646}], [{"q1": -0.2535004098, "distance": 0.2860917769, "q3": 1.674029057, "q2": 1.923114784, "tx": 0.4763, "ty": 0.275, "targetID": 6, "f2": -0.069178, "f1": -2.188245, "f3": -0.103233, "y": 0.052578821, "x": 0.296363}], [{"q1": 1.56108346, "distance": 0.02474082649, "q3": 1.473218459, "q2": 1.738828954, "tx": -0.175, "ty": 0.3031, "targetID": 7, "f2": -0.253464, "f1": -0.373661, "f3": 0.097578, "y": 0.29663965, "x": -0.19888247}], [{"q1": 1.31823835, "distance": 0.1705899012, "q3": 1.688040567, "q2": 1.853245764, "tx": 0, "ty": 0.15, "targetID": 8, "f2": -0.139047, "f1": -0.616506, "f3": -0.117244, "y": 0.31067293, "x": -0.057316001}], [{"q1": 1.05842864, "distance": 0.1307296982, "q3": 1.703560037, "q2": 1.935618323, "tx": 0.175, "ty": 0.3031, "targetID": 9, "f2": -0.056674, "f1": -0.876316, "f3": -0.132764, "y": 0.2910129, "x": 0.04483028}]], "block": 9}], [{"trials": [[{"q1": 1.37780294, "distance": 0.3460676528, "q3": 0.4410796268, "q2": 0.6557334536, "tx": -0.375, "ty": 0.6495, "targetID": 1, "f2": -1.336559, "f1": -0.556942, "f3": 1.129717, "y": 0.89727211, "x": -0.13339743}], [{"q1": 1.53990913, "distance": 0.05627907638, "q3": -0.01162387321, "q2": 0.2526608536, "tx": 0, "ty": 0.95, "targetID": 2, "f2": -1.739632, "f1": -0.394835, "f3": 1.58242, "y": 0.99337445, "x": -0.035860724}], [{"q1": 1.04925518, "distance": 0.2480901464, "q3": 0.2601238268, "q2": 0.03026755359, "tx": 0.375, "ty": 0.6495, "targetID": 3, "f2": -1.962025, "f1": -0.885489, "f3": 1.310672, "y": 0.88106279, "x": 0.46403592}], [{"q1": 1.73443654, "distance": 0.1166851615, "q3": 1.215670697, "q2": 1.435099784, "tx": -0.4763, "ty": 0.275, "targetID": 4, "f2": -0.557193, "f1": -0.200308, "f3": 0.355126, "y": 0.35931448, "x": -0.39563715}], [{"q1": 1.42398436, "distance": 0.2817334582, "q3": 1.258836177, "q2": 1.311886514, "tx": 0, "ty": 0.55, "targetID": 5, "f2": -0.680406, "f1": -0.51076, "f3": 0.31196, "y": 0.47501099, "x": -0.27157023}], [{"q1": 0.5480454902, "distance": 0.3035296137, "q3": 1.665860921, "q2": 1.932288234, "tx": 0.4763, "ty": 0.275, "targetID": 6, "f2": -0.060004, "f1": -1.386699, "f3": -0.095065, "y": 0.23597481, "x": 0.1752896}], [{"q1": 1.34073215, "distance": 0.1047944709, "q3": 1.331721127, "q2": 1.556365254, "tx": -0.175, "ty": 0.3031, "targetID": 7, "f2": -0.435927, "f1": -0.594012, "f3": 0.239075, "y": 0.40771657, "x": -0.18110364}], [{"q1": 1.06389501, "distance": 0.1533267213, "q3": 1.590337033, "q2": 1.896599742, "tx": 0, "ty": 0.15, "targetID": 8, "f2": -0.095693, "f1": -0.870849, "f3": -0.019541, "y": 0.30290907, "x": 0.011309278}], [{"q1": 0.1606493902, "distance": 0.08286910422, "q3": 1.335805197, "q2": 1.816363464, "tx": 0.175, "ty": 0.3031, "targetID": 9, "f2": -0.175929, "f1": -1.774095, "f3": 0.234991, "y": 0.25945708, "x": 0.24544561}]], "block": 10}], [{"trials": [[{"q1": 1.890825025, "distance": 0.2698336067, "q3": 0.5084982268, "q2": 1.063449374, "tx": -0.375, "ty": 0.6495, "targetID": 1, "f2": -0.928843, "f1": -0.043919, "f3": 1.062298, "y": 0.50939031, "x": -0.6056067}], [{"q1": 1.934995818, "distance": 0.4008806472, "q3": -0.6258052732, "q2": 0.4485768536, "tx": 0, "ty": 0.95, "targetID": 2, "f2": -1.543716, "f1": 0.000251, "f3": 2.196602, "y": 0.89270597, "x": -0.39676528}], [{"q1": 1.26357464, "distance": 0.4742215002, "q3": -0.1461468732, "q2": 0.8200387536, "tx": 0.375, "ty": 0.6495, "targetID": 3, "f2": -1.172254, "f1": -0.67117, "f3": 1.716943, "y": 0.93754527, "x": -0.0017173393}], [{"q1": 1.81278786, "distance": 0.1499101669, "q3": 1.273727327, "q2": 1.731226304, "tx": -0.4763, "ty": 0.275, "targetID": 4, "f2": -0.261066, "f1": -0.121957, "f3": 0.297069, "y": 0.23553819, "x": -0.33167696}], [{"q1": 1.2960587, "distance": 0.2516270116, "q3": 1.197198127, "q2": 1.672478524, "tx": 0, "ty": 0.55, "targetID": 5, "f2": -0.319814, "f1": -0.638686, "f3": 0.373598, "y": 0.39521493, "x": -0.19838784}], [{"q1": 0.9117790902, "distance": 0.5646847088, "q3": 1.107474247, "q2": 1.476505974, "tx": 0.4763, "ty": 0.275, "targetID": 6, "f2": -0.515787, "f1": -1.022965, "f3": 0.463322, "y": 0.538718, "x": -0.023021176}], [{"q1": 1.33872153, "distance": 0.0589335736, "q3": 1.250102547, "q2": 1.730032504, "tx": -0.175, "ty": 0.3031, "targetID": 7, "f2": -0.26226, "f1": -0.596023, "f3": 0.320694, "y": 0.36044425, "x": -0.18859423}], [{"q1": 1.21846136, "distance": 0.1327375066, "q3": 1.539003409, "q2": 1.982113894, "tx": 0, "ty": 0.15, "targetID": 8, "f2": -0.010179, "f1": -0.716283, "f3": 0.031793, "y": 0.27942067, "x": -0.029487893}], [{"q1": 1.3441879, "distance": 0.4331654262, "q3": 1.317458297, "q2": 1.328599794, "tx": 0.175, "ty": 0.3031, "targetID": 9, "f2": -0.663693, "f1": -0.590557, "f3": 0.253338, "y": 0.48201629, "x": -0.21948859}]], "block": 11}], [{"trials": [[{"q1": 1.56680116, "distance": 0.1817528102, "q3": 0.9400901868, "q2": 1.355680314, "tx": -0.375, "ty": 0.6495, "targetID": 1, "f2": -0.636612, "f1": -0.367943, "f3": 0.630706, "y": 0.46777975, "x": -0.37844017}], [{"q1": 1.39168878, "distance": 0.04586312778, "q3": 0.1068141268, "q2": 0.6004414536, "tx": 0, "ty": 0.95, "targetID": 2, "f2": -1.391851, "f1": -0.543056, "f3": 1.463982, "y": 0.95494718, "x": -0.045595525}], [{"q1": 0.2341563902, "distance": 0.1960816072, "q3": 0.9862715968, "q2": 1.402050224, "tx": 0.375, "ty": 0.6495, "targetID": 3, "f2": -0.590242, "f1": -1.700588, "f3": 0.584525, "y": 0.45452848, "x": 0.35416486}], [{"q1": 1.96220201, "distance": 0.1641566575, "q3": 1.205491937, "q2": 1.791482054, "tx": -0.4763, "ty": 0.275, "targetID": 4, "f2": -0.200811, "f1": 0.027458, "f3": 0.365304, "y": 0.16980141, "x": -0.35028149}], [{"q1": 0.9797631602, "distance": 0.196474364, "q3": 0.8083946168, "q2": 1.038002474, "tx": 0, "ty": 0.55, "targetID": 5, "f2": -0.95429, "f1": -0.954981, "f3": 0.762402, "y": 0.74351733, "x": 0.033959074}], [{"q1": -0.2662239098, "distance": 0.2671457313, "q3": 1.5804096, "q2": 1.882965234, "tx": 0.4763, "ty": 0.275, "targetID": 6, "f2": -0.109327, "f1": -2.200968, "f3": -0.009613, "y": 0.071554892, "x": 0.30316153}], [{"q1": 1.63679584, "distance": 0.1076935727, "q3": 1.273287507, "q2": 1.683976754, "tx": -0.175, "ty": 0.3031, "targetID": 7, "f2": -0.308316, "f1": -0.297949, "f3": 0.297509, "y": 0.300514, "x": -0.28266252}], [{"q1": 1.474564, "distance": 0.1659407972, "q3": 1.554648541, "q2": 1.925753722, "tx": 0, "ty": 0.15, "targetID": 8, "f2": -0.066539, "f1": -0.46018, "f3": 0.016148, "y": 0.27556622, "x": -0.1084872}], [{"q1": 1.09122686, "distance": 0.2704843818, "q3": 1.297854757, "q2": 1.731854624, "tx": 0.175, "ty": 0.3031, "targetID": 9, "f2": -0.260438, "f1": -0.843518, "f3": 0.272942, "y": 0.38701182, "x": -0.082139276}]], "block": 12}], [{"trials": [[{"q1": 1.871284318, "distance": 0.1683696487, "q3": 0.6927840168, "q2": 0.7010352536, "tx": -0.375, "ty": 0.6495, "targetID": 1, "f2": -1.291257, "f1": -0.06346, "f3": 0.878012, "y": 0.65084455, "x": -0.54336428}], [{"q1": 2.0178082, "distance": 0.4085145725, "q3": -0.6319627732, "q2": 0.3190552536, "tx": 0, "ty": 0.95, "targetID": 2, "f2": -1.673237, "f1": 0.083064, "f3": 2.202759, "y": 0.89043131, "x": -0.40414815}], [{"q1": 0.8805516902, "distance": 0.3330374458, "q3": -0.8726715732, "q2": 0.1892509536, "tx": 0.375, "ty": 0.6495, "targetID": 3, "f2": -1.803042, "f1": -1.054193, "f3": 2.443468, "y": 0.63073485, "x": 0.70750836}], [{"q1": 1.918031217, "distance": 0.1745919588, "q3": 1.371682187, "q2": 1.708606834, "tx": -0.4763, "ty": 0.275, "targetID": 4, "f2": -0.283686, "f1": -0.016713, "f3": 0.199114, "y": 0.21922198, "x": -0.31085767}], [{"q1": 1.29304277, "distance": 0.2730560142, "q3": 0.6256795968, "q2": 1.139036094, "tx": 0, "ty": 0.55, "targetID": 5, "f2": -0.853257, "f1": -0.641702, "f3": 0.945117, "y": 0.72434091, "x": -0.21015431}], [{"q1": 0.7000357902, "distance": 0.4003191736, "q3": 1.372310507, "q2": 1.797639574, "tx": 0.4763, "ty": 0.275, "targetID": 6, "f2": -0.194653, "f1": -1.234709, "f3": 0.198486, "y": 0.35364237, "x": 0.083781442}], [{"q1": 1.62196753, "distance": 0.03993928963, "q3": 1.631114906, "q2": 1.873791784, "tx": -0.175, "ty": 0.3031, "targetID": 7, "f2": -0.118501, "f1": -0.312777, "f3": -0.060319, "y": 0.26850161, "x": -0.1550476}], [{"q1": 1.06138173, "distance": 0.1409667913, "q3": 1.681757377, "q2": 1.984061681, "tx": 0, "ty": 0.15, "targetID": 8, "f2": -0.008231, "f1": -0.873363, "f3": -0.110961, "y": 0.28404986, "x": 0.043615035}], [{"q1": 1.71338787, "distance": 0.5327473882, "q3": 1.453929077, "q2": 1.344873244, "tx": 0.175, "ty": 0.3031, "targetID": 9, "f2": -0.647419, "f1": -0.221357, "f3": 0.116867, "y": 0.35779698, "x": -0.35493209}]], "block": 13}], [{"trials": [[{"q1": 1.59790293, "distance": 0.03965809565, "q3": 0.8095255968, "q2": 0.8883369536, "tx": -0.375, "ty": 0.6495, "targetID": 1, "f2": -1.103956, "f1": -0.336842, "f3": 0.761271, "y": 0.6846673, "x": -0.393331}], [{"q1": 0.3675295902, "distance": 0.8849287621, "q3": 0.2024442268, "q2": 0.5372325536, "tx": 0, "ty": 0.95, "targetID": 2, "f2": -1.45506, "f1": -1.567215, "f3": 1.368352, "y": 0.54505463, "x": 0.78684062}], [{"q1": 1.11868438, "distance": 0.3273104097, "q3": 0.5921902168, "q2": 0.4830715536, "tx": 0.375, "ty": 0.6495, "targetID": 3, "f2": -1.509221, "f1": -0.81606, "f3": 0.978606, "y": 0.90019164, "x": 0.16455807}], [{"q1": 1.91099405, "distance": 0.1761625192, "q3": 1.458515807, "q2": 1.682343124, "tx": -0.4763, "ty": 0.275, "targetID": 4, "f2": -0.30995, "f1": -0.02375, "f3": 0.112281, "y": 0.22740229, "x": -0.30668959}], [{"q1": 0.9272356902, "distance": 0.199391129, "q3": 0.5513495268, "q2": 1.175352904, "tx": 0, "ty": 0.55, "targetID": 5, "f2": -0.81694, "f1": -1.007509, "f3": 1.019447, "y": 0.74628858, "x": 0.035037347}], [{"q1": -0.05953850981, "distance": 0.1415661859, "q3": 1.567717566, "q2": 1.571759064, "tx": 0.4763, "ty": 0.275, "targetID": 6, "f2": -0.420534, "f1": -1.994283, "f3": 0.003079, "y": 0.21766663, "x": 0.34686326}], [{"q1": 1.29455074, "distance": 0.2661048664, "q3": 1.214037067, "q2": 1.172651134, "tx": -0.175, "ty": 0.3031, "targetID": 7, "f2": -0.819642, "f1": -0.640194, "f3": 0.356759, "y": 0.56870961, "x": -0.1912276}], [{"q1": 1.20401004, "distance": 0.145186085, "q3": 1.634696322, "q2": 1.953399737, "tx": 0, "ty": 0.15, "targetID": 8, "f2": -0.038893, "f1": -0.730734, "f3": -0.0639, "y": 0.29344449, "x": -0.022420472}], [{"q1": 0.8906675902, "distance": 0.1617359192, "q3": 1.595112254, "q2": 1.630004194, "tx": 0.175, "ty": 0.3031, "targetID": 9, "f2": -0.362288, "f1": -1.044077, "f3": -0.024316, "y": 0.38390149, "x": 0.03489423}]], "block": 14}], [{"trials": [[{"q1": 1.79362415, "distance": 0.232396934, "q3": 0.9925547868, "q2": 1.162912194, "tx": -0.375, "ty": 0.6495, "targetID": 1, "f2": -0.82938, "f1": -0.14112, "f3": 0.578242, "y": 0.44741804, "x": -0.48976592}], [{"q1": 0.7961684902, "distance": 0.2927377375, "q3": 0.8964848768, "q2": 1.034986544, "tx": 0, "ty": 0.95, "targetID": 2, "f2": -0.957306, "f1": -1.138576, "f3": 0.674311, "y": 0.70591012, "x": 0.16160295}], [{"q1": 0.8529056902, "distance": 0.3539430136, "q3": 1.172065387, "q2": 1.329542264, "tx": 0.375, "ty": 0.6495, "targetID": 3, "f2": -0.66275, "f1": -1.081839, "f3": 0.398731, "y": 0.55570877, "x": 0.033710003}], [{"q1": 1.83352237, "distance": 0.1270348644, "q3": 1.429487487, "q2": 1.533871454, "tx": -0.4763, "ty": 0.275, "targetID": 4, "f2": -0.458421, "f1": -0.101222, "f3": 0.141309, "y": 0.27666749, "x": -0.34927608}], [{"q1": 1.00860298, "distance": 0.08589617487, "q3": 1.248783077, "q2": 1.511189154, "tx": 0, "ty": 0.55, "targetID": 5, "f2": -0.481104, "f1": -0.926142, "f3": 0.322013, "y": 0.48992014, "x": -0.061388625}], [{"q1": -0.1946898098, "distance": 0.1494242448, "q3": 1.512551199, "q2": 1.644581184, "tx": 0.4763, "ty": 0.275, "targetID": 6, "f2": -0.347711, "f1": -2.129434, "f3": 0.058245, "y": 0.18194315, "x": 0.35938966}], [{"q1": 1.47494099, "distance": 0.08394683512, "q3": 1.574063583, "q2": 1.944163455, "tx": -0.175, "ty": 0.3031, "targetID": 7, "f2": -0.048129, "f1": -0.459803, "f3": -0.003267, "y": 0.27864965, "x": -0.094692768}], [{"q1": 0.7535056902, "distance": 0.1629011135, "q3": 1.475103415, "q2": 1.929209474, "tx": 0, "ty": 0.15, "targetID": 8, "f2": -0.063083, "f1": -1.181239, "f3": 0.095693, "y": 0.29008728, "x": 0.083140404}], [{"q1": 0.5668950902, "distance": 0.05163072432, "q3": 1.534039693, "q2": 1.935052836, "tx": 0.175, "ty": 0.3031, "targetID": 9, "f2": -0.05724, "f1": -1.367849, "f3": 0.036757, "y": 0.26429415, "x": 0.14094361}]], "block": 15}], [{"trials": [[{"q1": 1.6457808, "distance": 0.3400948552, "q3": 0.9137008068, "q2": 1.742787364, "tx": -0.375, "ty": 0.6495, "targetID": 1, "f2": -0.249505, "f1": -0.288964, "f3": 0.657096, "y": 0.3095849, "x": -0.36394399}], [{"q1": 1.47990471, "distance": 0.2893788928, "q3": 0.9076061168, "q2": 0.5957290536, "tx": 0, "ty": 0.95, "targetID": 2, "f2": -1.396564, "f1": -0.45484, "f3": 0.66319, "y": 0.7983314, "x": -0.24644833}], [{"q1": 0.2947074902, "distance": 0.3574293723, "q3": 1.525745888, "q2": 1.610777644, "tx": 0.375, "ty": 0.6495, "targetID": 3, "f2": -0.381515, "f1": -1.640037, "f3": 0.04505, "y": 0.31254985, "x": 0.25575088}], [{"q1": 1.964778116, "distance": 0.1431111561, "q3": 1.333794577, "q2": 1.701632504, "tx": -0.4763, "ty": 0.275, "targetID": 4, "f2": -0.29066, "f1": 0.030034, "f3": 0.237002, "y": 0.19599546, "x": -0.35697236}], [{"q1": 1.12930297, "distance": 0.2919550997, "q3": 0.6389999468, "q2": 0.8130015536, "tx": 0, "ty": 0.55, "targetID": 5, "f2": -1.179291, "f1": -0.805442, "f3": 0.931796, "y": 0.84194539, "x": 0.0023810733}], [{"q1": 0.5594180902, "distance": 0.3030678094, "q3": 1.603971545, "q2": 1.796885594, "tx": 0.4763, "ty": 0.275, "targetID": 6, "f2": -0.195407, "f1": -1.375326, "f3": -0.033175, "y": 0.27963986, "x": 0.17326771}], [{"q1": 1.83031795, "distance": 0.08752769598, "q3": 1.558104293, "q2": 1.865497974, "tx": -0.175, "ty": 0.3031, "targetID": 7, "f2": -0.126795, "f1": -0.104427, "f3": 0.012692, "y": 0.23102027, "x": -0.22465491}], [{"q1": 1.76962238, "distance": 0.1790435569, "q3": 1.649336143, "q2": 1.985946636, "tx": 0, "ty": 0.15, "targetID": 8, "f2": -0.006346, "f1": -0.165122, "f3": -0.07854, "y": 0.24260114, "x": -0.15323715}], [{"q1": 0.5553339902, "distance": 0.1458838661, "q3": 1.153969817, "q2": 1.635282064, "tx": 0.175, "ty": 0.3031, "targetID": 9, "f2": -0.357011, "f1": -1.379411, "f3": 0.416827, "y": 0.44174658, "x": 0.12962128}]], "block": 16}], [{"trials": [[{"q1": 1.871095823, "distance": 0.2983786635, "q3": 1.362571567, "q2": 1.121631664, "tx": -0.375, "ty": 0.6495, "targetID": 1, "f2": -0.870661, "f1": -0.063649, "f3": 0.208225, "y": 0.36673624, "x": -0.47026008}], [{"q1": 1.29084366, "distance": 0.1871244998, "q3": 0.01168672679, "q2": 0.3758112536, "tx": 0, "ty": 0.95, "targetID": 2, "f2": -1.616481, "f1": -0.643901, "f3": 1.55911, "y": 0.96748442, "x": 0.18630586}], [{"q1": -0.6931349098, "distance": 0.8787468799, "q3": 0.04812922679, "q2": 1.264636964, "tx": 0.375, "ty": 0.6495, "targetID": 3, "f2": -0.727656, "f1": -2.627879, "f3": 1.522667, "y": -0.11548785, "x": 0.80742302}], [{"q1": 1.70276929, "distance": 0.3091779862, "q3": 1.801452057, "q2": 1.769616564, "tx": -0.4763, "ty": 0.275, "targetID": 4, "f2": -0.222676, "f1": -0.231975, "f3": -0.230656, "y": 0.29112739, "x": -0.16754292}], [{"q1": 1.20777995, "distance": 0.2043177977, "q3": 0.9006317868, "q2": 1.232844044, "tx": 0, "ty": 0.55, "targetID": 5, "f2": -0.759449, "f1": -0.726965, "f3": 0.670165, "y": 0.63720019, "x": -0.18477524}], [{"q1": -0.3987174098, "distance": 0.1361933141, "q3": 1.301436177, "q2": 1.463374114, "tx": 0.4763, "ty": 0.275, "targetID": 6, "f2": -0.528919, "f1": -2.333462, "f3": 0.26936, "y": 0.13925356, "x": 0.46527626}], [{"q1": 1.43510559, "distance": 0.05442467442, "q3": 1.512802527, "q2": 1.621836044, "tx": -0.175, "ty": 0.3031, "targetID": 7, "f2": -0.370457, "f1": -0.499639, "f3": 0.057994, "y": 0.35752453, "x": -0.17512538}], [{"q1": 0.7654436902, "distance": 0.1846068418, "q3": 1.753385697, "q2": 1.875111244, "tx": 0, "ty": 0.15, "targetID": 8, "f2": -0.117181, "f1": -1.169301, "f3": -0.182589, "y": 0.27778776, "x": 0.13322903}], [{"q1": 0.8050905902, "distance": 0.1843486223, "q3": 1.304514937, "q2": 1.652435164, "tx": 0.175, "ty": 0.3031, "targetID": 9, "f2": -0.339857, "f1": -1.129654, "f3": 0.266281, "y": 0.41714287, "x": 0.030159956}]], "block": 17}], [{"trials": [[{"q1": 1.36077551, "distance": 0.3110887785, "q3": 1.373567137, "q2": 1.542856404, "tx": -0.375, "ty": 0.6495, "targetID": 1, "f2": -0.449436, "f1": -0.573969, "f3": 0.197229, "y": 0.39223298, "x": -0.20010029}], [{"q1": 1.54330205, "distance": 0.3136313435, "q3": 0.6480477368, "q2": 0.5736750536, "tx": 0, "ty": 0.95, "targetID": 2, "f2": -1.418618, "f1": -0.391442, "f3": 0.922749, "y": 0.84269795, "x": -0.29470475}], [{"q1": 0.4342569902, "distance": 0.08101800071, "q3": 1.076435307, "q2": 1.114217504, "tx": 0.375, "ty": 0.6495, "targetID": 3, "f2": -0.878075, "f1": -1.500487, "f3": 0.494361, "y": 0.57468446, "x": 0.34391059}], [{"q1": 1.927707323, "distance": 0.2507167409, "q3": 1.589457387, "q2": 1.885541334, "tx": -0.4763, "ty": 0.275, "targetID": 4, "f2": -0.106751, "f1": -0.007037, "f3": -0.018661, "y": 0.20320392, "x": -0.236083}], [{"q1": 1.72494893, "distance": 0.4364992278, "q3": 1.181992817, "q2": 1.494601544, "tx": 0, "ty": 0.55, "targetID": 5, "f2": -0.497691, "f1": -0.209796, "f3": 0.388804, "y": 0.32939596, "x": -0.37665028}], [{"q1": -1.59225251, "distance": 0.6496080743, "q3": 1.605793669, "q2": 1.952394427, "tx": 0.4763, "ty": 0.275, "targetID": 6, "f2": -0.039898, "f1": -3.526997, "f3": -0.034997, "y": -0.26850161, "x": 0.12049577}], [{"q1": "_NaN_", "distance": 0.4883220054, "q3": 1.6455034, "q2": 1.693841354, "tx": -0.175, "ty": 0.3031, "targetID": 7, "f2": -0.298451, "f1": "_NaN_", "f3": -0.074707, "y": 0.18802805, "x": 0.29957015}], [{"q1": 0.8760277902, "distance": 0.1675496443, "q3": 1.627093667, "q2": 1.862859034, "tx": 0, "ty": 0.15, "targetID": 8, "f2": -0.129434, "f1": -1.058717, "f3": -0.056297, "y": 0.30186664, "x": 0.070777164}], [{"q1": -0.08784430981, "distance": 0.1589740639, "q3": 1.370865367, "q2": 1.844700634, "tx": 0.175, "ty": 0.3031, "targetID": 9, "f2": -0.147592, "f1": -2.022589, "f3": 0.199931, "y": 0.19164467, "x": 0.28835988}]], "block": 18}], [{"trials": [[{"q1": 1.64320469, "distance": 0.3372049054, "q3": 1.401967137, "q2": 1.522875884, "tx": -0.375, "ty": 0.6495, "targetID": 1, "f2": -0.469417, "f1": -0.29154, "f3": 0.168829, "y": 0.31826178, "x": -0.3118463}], [{"q1": 1.35273303, "distance": 0.4652886427, "q3": 1.000534427, "q2": 1.281852894, "tx": 0, "ty": 0.95, "targetID": 2, "f2": -0.71044, "f1": -0.582011, "f3": 0.570262, "y": 0.56392349, "x": -0.25968914}], [{"q1": 0.5542658902, "distance": 0.173391046, "q3": 1.015676907, "q2": 1.278208644, "tx": 0.375, "ty": 0.6495, "targetID": 3, "f2": -0.714084, "f1": -1.380479, "f3": 0.555119, "y": 0.58238207, "x": 0.21512618}], [{"q1": 1.847282551, "distance": 0.2491079744, "q3": 1.322987497, "q2": 1.978720974, "tx": -0.4763, "ty": 0.275, "targetID": 4, "f2": -0.013572, "f1": -0.087462, "f3": 0.247809, "y": 0.18877088, "x": -0.24259223}], [{"q1": 1.23674543, "distance": 0.2011624289, "q3": 1.345355637, "q2": 1.623406844, "tx": 0, "ty": 0.55, "targetID": 5, "f2": -0.368886, "f1": -0.697999, "f3": 0.225441, "y": 0.40149997, "x": -0.13569843}], [{"q1": 0.2194851902, "distance": 0.2174282588, "q3": 1.247023787, "q2": 1.591362604, "tx": 0.4763, "ty": 0.275, "targetID": 6, "f2": -0.40093, "f1": -1.715259, "f3": 0.323773, "y": 0.35927211, "x": 0.27586732}], [{"q1": 1.62353832, "distance": 0.03978957988, "q3": 1.518206066, "q2": 1.761134264, "tx": -0.175, "ty": 0.3031, "targetID": 7, "f2": -0.231158, "f1": -0.311206, "f3": 0.05259, "y": 0.284342, "x": -0.21009057}], [{"q1": 1.38490294, "distance": 0.1698792982, "q3": 1.578084822, "q2": 1.901437794, "tx": 0, "ty": 0.15, "targetID": 8, "f2": -0.090855, "f1": -0.549842, "f3": -0.007288, "y": 0.28805657, "x": -0.098991714}], [{"q1": 1.22669234, "distance": 0.3064759899, "q3": 1.298671567, "q2": 1.751332494, "tx": 0.175, "ty": 0.3031, "targetID": 9, "f2": -0.24096, "f1": -0.708052, "f3": 0.272125, "y": 0.36329029, "x": -0.12550734}]], "block": 19}], [{"trials": [[{"q1": 2.005681652, "distance": 0.4073693815, "q3": 0.6497441968, "q2": 1.259861744, "tx": -0.375, "ty": 0.6495, "targetID": 1, "f2": -0.732431, "f1": 0.070937, "f3": 0.921052, "y": 0.33306011, "x": -0.63154553}], [{"q1": 1.04058439, "distance": 0.2551975612, "q3": 0.07954512679, "q2": 0.6718812536, "tx": 0, "ty": 0.95, "targetID": 2, "f2": -1.320411, "f1": -0.89416, "f3": 1.491251, "y": 0.91216218, "x": 0.25237689}], [{"q1": 1.01432067, "distance": 0.3264316352, "q3": 0.6926583468, "q2": 0.7969794536, "tx": 0.375, "ty": 0.6495, "targetID": 3, "f2": -1.195313, "f1": -0.920424, "f3": 0.878138, "y": 0.82993205, "x": 0.10296712}], [{"q1": 1.938200242, "distance": 0.3098188347, "q3": 1.644560923, "q2": 1.985443982, "tx": -0.4763, "ty": 0.275, "targetID": 4, "f2": -0.006849, "f1": 0.003456, "f3": -0.073765, "y": 0.22145117, "x": -0.17114392}], [{"q1": 1.17919146, "distance": 0.1420916242, "q3": 1.330904307, "q2": 1.382886514, "tx": 0, "ty": 0.55, "targetID": 5, "f2": -0.609406, "f1": -0.755553, "f3": 0.239892, "y": 0.49924873, "x": -0.13271902}], [{"q1": 0.6072958902, "distance": 0.360449279, "q3": 1.486727308, "q2": 2.056946631, "tx": 0.4763, "ty": 0.275, "targetID": 6, "f2": 0.064654, "f1": -1.327449, "f3": 0.084069, "y": 0.2609319, "x": 0.11612536}], [{"q1": 1.958746258, "distance": 0.08988082612, "q3": 1.681191897, "q2": 1.993486459, "tx": -0.175, "ty": 0.3031, "targetID": 7, "f2": 0.001194, "f1": 0.024002, "f3": -0.110396, "y": 0.21466615, "x": -0.19106291}], [{"q1": 1.40595161, "distance": 0.1322469163, "q3": 1.558104293, "q2": 2.041050172, "tx": 0, "ty": 0.15, "targetID": 8, "f2": 0.048758, "f1": -0.528793, "f3": 0.012692, "y": 0.26472149, "x": -0.065789259}], [{"q1": 1.16342066, "distance": 0.1913625821, "q3": 1.655368001, "q2": 1.884473194, "tx": 0.175, "ty": 0.3031, "targetID": 9, "f2": -0.107819, "f1": -0.771324, "f3": -0.084572, "y": 0.30962683, "x": -0.016251244}]], "block": 20}], [{"trials": [[{"q1": 1.884541839, "distance": 0.1660768259, "q3": 0.7779840068, "q2": 0.4694998536, "tx": -0.375, "ty": 0.6495, "targetID": 1, "f2": -1.522793, "f1": -0.050203, "f3": 0.792812, "y": 0.71811089, "x": -0.52624172}], [{"q1": 1.34337109, "distance": 0.2209507353, "q3": 0.6976848968, "q2": 0.7871148536, "tx": 0, "ty": 0.95, "targetID": 2, "f2": -1.205178, "f1": -0.591373, "f3": 0.873111, "y": 0.81924802, "x": -0.17810993}], [{"q1": 1.19156933, "distance": 0.4845330421, "q3": 0.6458486168, "q2": 0.8871431536, "tx": 0.375, "ty": 0.6495, "targetID": 3, "f2": -1.10515, "f1": -0.743175, "f3": 0.924948, "y": 0.81363609, "x": -0.080885526}], [{"q1": 1.8154268, "distance": 0.27496224, "q3": 1.51833173, "q2": 1.9450431, "tx": -0.4763, "ty": 0.275, "targetID": 4, "f2": -0.04725, "f1": -0.119318, "f3": 0.052465, "y": 0.21571672, "x": -0.2078047}], [{"q1": 1.19502508, "distance": 0.2380727736, "q3": 0.7731459568, "q2": 0.9364661536, "tx": 0, "ty": 0.55, "targetID": 5, "f2": -1.055827, "f1": -0.739719, "f3": 0.79765, "y": 0.77434738, "x": -0.079667425}], [{"q1": 0.7340905902, "distance": 0.4667758536, "q3": 1.063491947, "q2": 1.563276764, "tx": 0.4763, "ty": 0.275, "targetID": 6, "f2": -0.429016, "f1": -1.200654, "f3": 0.507304, "y": 0.49317032, "x": 0.06364832}], [{"q1": 1.66287106, "distance": 0.06934406164, "q3": 1.51462465, "q2": 2.019373183, "tx": -0.175, "ty": 0.3031, "targetID": 7, "f2": 0.027081, "f1": -0.271873, "f3": 0.056172, "y": 0.24027205, "x": -0.14565298}], [{"q1": 1.44157728, "distance": 0.1944867439, "q3": 1.638089242, "q2": 1.800592674, "tx": 0, "ty": 0.15, "targetID": 8, "f2": -0.1917, "f1": -0.493167, "f3": -0.067293, "y": 0.30509928, "x": -0.11734269}], [{"q1": 0.7978649902, "distance": 0.3416100557, "q3": 0.8376114368, "q2": 1.330484744, "tx": 0.175, "ty": 0.3031, "targetID": 9, "f2": -0.661808, "f1": -1.13688, "f3": 0.733185, "y": 0.62962514, "x": 0.074606957}]], "block": 21}], [{"trials": [[{"q1": 1.7785445, "distance": 0.1276877725, "q3": 1.095599027, "q2": 0.7404308536, "tx": -0.375, "ty": 0.6495, "targetID": 1, "f2": -1.251862, "f1": -0.1562, "f3": 0.475197, "y": 0.5888038, "x": -0.48733939}], [{"q1": 1.62039673, "distance": 0.4855709622, "q3": 0.8694043468, "q2": 0.8322909536, "tx": 0, "ty": 0.95, "targetID": 2, "f2": -1.160002, "f1": -0.314348, "f3": 0.701392, "y": 0.68257734, "x": -0.4052953}], [{"q1": 1.20721446, "distance": 0.4658579336, "q3": 1.083221147, "q2": 0.8948086536, "tx": 0.375, "ty": 0.6495, "targetID": 3, "f2": -1.097484, "f1": -0.72753, "f3": 0.487575, "y": 0.71536883, "x": -0.086177744}], [{"q1": 1.868708212, "distance": 0.2886192669, "q3": 1.781157367, "q2": 1.876242224, "tx": -0.4763, "ty": 0.275, "targetID": 4, "f2": -0.11605, "f1": -0.066036, "f3": -0.210361, "y": 0.24358256, "x": -0.18939579}], [{"q1": 1.20407287, "distance": 0.1980603679, "q3": 1.291822897, "q2": 1.591613924, "tx": 0, "ty": 0.55, "targetID": 5, "f2": -0.400679, "f1": -0.730672, "f3": 0.278973, "y": 0.42083961, "x": -0.1501516}], [{"q1": 0.1032336902, "distance": 0.1841171225, "q3": 1.169929107, "q2": 1.673797994, "tx": 0.4763, "ty": 0.275, "targetID": 6, "f2": -0.318495, "f1": -1.831511, "f3": 0.400867, "y": 0.31953766, "x": 0.29765087}], [{"q1": 0.7731091902, "distance": 0.2714248033, "q3": 1.627470658, "q2": 1.838480274, "tx": -0.175, "ty": 0.3031, "targetID": 7, "f2": -0.153812, "f1": -1.161635, "f3": -0.056674, "y": 0.30339498, "x": 0.096424643}], [{"q1": 1.61851177, "distance": 0.1810911216, "q3": 1.748107817, "q2": 1.897102397, "tx": 0, "ty": 0.15, "targetID": 8, "f2": -0.09519, "f1": -0.316233, "f3": -0.177311, "y": 0.28303078, "x": -0.12286906}], [{"q1": 1.4785224, "distance": 0.4441904351, "q3": 1.266375997, "q2": 1.544427204, "tx": 0.175, "ty": 0.3031, "targetID": 9, "f2": -0.447865, "f1": -0.456222, "f3": 0.30442, "y": 0.39065488, "x": -0.26047593}]], "block": 22}], [{"trials": [[{"q1": 2.28993296, "distance": 0.5655830898, "q3": 0.8739282468, "q2": 1.159267944, "tx": -0.375, "ty": 0.6495, "targetID": 1, "f2": -0.833025, "f1": 0.355188, "f3": 0.696868, "y": 0.16735059, "x": -0.67066227}], [{"q1": 1.45986134, "distance": 0.2973636854, "q3": 0.6778928668, "q2": 0.7312573536, "tx": 0, "ty": 0.95, "targetID": 2, "f2": -1.261035, "f1": -0.474883, "f3": 0.892903, "y": 0.8118529, "x": -0.26332592}], [{"q1": 0.5065135902, "distance": 0.1489047018, "q3": 0.9246335468, "q2": 1.273370594, "tx": 0.375, "ty": 0.6495, "targetID": 3, "f2": -0.718922, "f1": -1.428231, "f3": 0.646163, "y": 0.58812701, "x": 0.23933141}], [{"q1": 1.844580781, "distance": 0.255269591, "q3": 1.605165351, "q2": 1.832636914, "tx": -0.4763, "ty": 0.275, "targetID": 4, "f2": -0.159656, "f1": -0.090164, "f3": -0.034369, "y": 0.22715716, "x": -0.22555386}], [{"q1": 1.36372861, "distance": 0.2502525717, "q3": 1.142848577, "q2": 1.361837844, "tx": 0, "ty": 0.55, "targetID": 5, "f2": -0.630455, "f1": -0.571016, "f3": 0.427948, "y": 0.50261692, "x": -0.24572585}], [{"q1": 0.7888171902, "distance": 0.3567669315, "q3": 1.642236144, "q2": 1.94165018, "tx": 0.4763, "ty": 0.275, "targetID": 6, "f2": -0.050642, "f1": -1.145927, "f3": -0.07144, "y": 0.26853002, "x": 0.11959174}], [{"q1": 1.41160648, "distance": 0.08165977991, "q3": 1.692438797, "q2": 1.802226294, "tx": -0.175, "ty": 0.3031, "targetID": 7, "f2": -0.190066, "f1": -0.523138, "f3": -0.121642, "y": 0.30996476, "x": -0.093629276}], [{"q1": 1.19873216, "distance": 0.1318436109, "q3": 1.538563586, "q2": 1.987203273, "tx": 0, "ty": 0.15, "targetID": 8, "f2": -0.005089, "f1": -0.736012, "f3": 0.032233, "y": 0.28020903, "x": -0.020696527}], [{"q1": 0.8998409902, "distance": 0.1142475824, "q3": 1.557475974, "q2": 1.968165222, "tx": 0.175, "ty": 0.3031, "targetID": 9, "f2": -0.024127, "f1": -1.034903, "f3": 0.01332, "y": 0.28228233, "x": 0.062665078}]], "block": 23}], [{"trials": [[{"q1": 1.7899799, "distance": 0.3204575785, "q3": 1.195061847, "q2": 1.400416594, "tx": -0.375, "ty": 0.6495, "targetID": 1, "f2": -0.591876, "f1": -0.144765, "f3": 0.375734, "y": 0.33105828, "x": -0.41088775}], [{"q1": 1.38785604, "distance": 0.5164264522, "q3": 1.024347697, "q2": 1.360141384, "tx": 0, "ty": 0.95, "targetID": 2, "f2": -0.632151, "f1": -0.546888, "f3": 0.546449, "y": 0.51199353, "x": -0.27358109}], [{"q1": 1.21387464, "distance": 0.56446453, "q3": 1.155917597, "q2": 1.541913934, "tx": 0.375, "ty": 0.6495, "targetID": 3, "f2": -0.450379, "f1": -0.72087, "f3": 0.414879, "y": 0.46900882, "x": -0.15983001}], [{"q1": 1.41437108, "distance": 0.335213913, "q3": 1.354403427, "q2": 1.905773192, "tx": -0.4763, "ty": 0.275, "targetID": 4, "f2": -0.086519, "f1": -0.520373, "f3": 0.216393, "y": 0.28805657, "x": -0.14134046}], [{"q1": 1.57528346, "distance": 0.3450982565, "q3": 1.339763607, "q2": 1.498434284, "tx": 0, "ty": 0.55, "targetID": 5, "f2": -0.493858, "f1": -0.359461, "f3": 0.231033, "y": 0.37143379, "x": -0.29530817}], [{"q1": 0.2912768902, "distance": 0.2532470775, "q3": 1.370174217, "q2": 1.744672324, "tx": 0.4763, "ty": 0.275, "targetID": 6, "f2": -0.24762, "f1": -1.643468, "f3": 0.200622, "y": 0.294192, "x": 0.22378119}], [{"q1": 1.66607549, "distance": 0.05175519226, "q3": 1.605165351, "q2": 1.907406821, "tx": -0.175, "ty": 0.3031, "targetID": 7, "f2": -0.084886, "f1": -0.268669, "f3": -0.034369, "y": 0.25170601, "x": -0.16889609}], [{"q1": 1.55454895, "distance": 0.1597520091, "q3": 1.609626412, "q2": 1.958551949, "tx": 0, "ty": 0.15, "targetID": 8, "f2": -0.033741, "f1": -0.380196, "f3": -0.03883, "y": 0.26431287, "x": -0.11159423}], [{"q1": 0.6531003902, "distance": 0.06213244966, "q3": 1.534668011, "q2": 1.887866114, "tx": 0.175, "ty": 0.3031, "targetID": 9, "f2": -0.104427, "f1": -1.281644, "f3": 0.036128, "y": 0.29716803, "x": 0.11315137}]], "block": 24}]]}], [{"phase": "train", "blocks": [[{"trials": [[{"q1": 0.9117162902, "distance": 0.356286328, "q3": 1.970846737, "q2": 3.688689854, "tx": 0.601, "ty": 0.601, "targetID": 1, "f2": 1.696397, "f1": -1.023028, "f3": -0.40005, "y": 0.24963871, "x": 0.54196449}], [{"q1": 1.6130454, "distance": 0.1806571083, "q3": 2.387736077, "q2": 4.267496854, "tx": 0.22, "ty": 0.821, "targetID": 2, "f2": 2.275204, "f1": -0.321699, "f3": -0.81694, "y": 0.66589783, "x": 0.12737005}], [{"q1": 1.59658346, "distance": 0.4387344525, "q3": 2.657598927, "q2": 3.260176654, "tx": -0.22, "ty": 0.821, "targetID": 3, "f2": 1.267884, "f1": -0.338161, "f3": -1.086803, "y": 0.53249335, "x": 0.11053265}], [{"q1": 2.09238961, "distance": 0.5666008371, "q3": 1.899281257, "q2": 2.099169634, "tx": -0.601, "ty": 0.601, "targetID": 4, "f2": 0.106877, "f1": 0.157645, "f3": -0.328485, "y": 0.23603967, "x": -0.16759434}], [{"q1": 1.912502014, "distance": 0.2759604208, "q3": 1.191606097, "q2": 3.961380054, "tx": 0.4596, "ty": 0.4596, "targetID": 5, "f2": 1.969087, "f1": -0.022242, "f3": 0.37919, "y": 0.57070114, "x": 0.20699222}], [{"q1": 1.82076751, "distance": 0.1622775303, "q3": 2.100217517, "q2": 3.216948254, "tx": 0.1682, "ty": 0.6279, "targetID": 6, "f2": 1.224656, "f1": -0.113977, "f3": -0.529421, "y": 0.47978717, "x": 0.10189324}], [{"q1": 2.80980371, "distance": 0.3050455943, "q3": 1.560868894, "q2": 3.149341254, "tx": -0.1682, "ty": 0.6279, "targetID": 7, "f2": 1.157049, "f1": 0.875059, "f3": 0.009927, "y": 0.32613527, "x": -0.21281908}], [{"q1": 1.37774011, "distance": 0.2604374612, "q3": 0.4374982268, "q2": 1.333814834, "tx": -0.4596, "ty": 0.4596, "targetID": 8, "f2": -0.658478, "f1": -0.557004, "f3": 1.133298, "y": 0.66632317, "x": -0.30119166}], [{"q1": 2.54327099, "distance": 0.3262635485, "q3": 0.2980743268, "q2": 3.601479254, "tx": 0.3182, "ty": 0.3182, "targetID": 9, "f2": 1.609187, "f1": 0.608526, "f3": 1.272722, "y": 0.30212025, "x": -0.007667066}], [{"q1": 1.6909569, "distance": 0.1927203732, "q3": 1.027929117, "q2": 3.473553554, "tx": 0.1165, "ty": 0.4347, "targetID": 10, "f2": 1.481261, "f1": -0.243788, "f3": 0.542867, "y": 0.30586654, "x": 0.25982858}], [{"q1": 1.80719583, "distance": 0.3268736722, "q3": 0.6556503868, "q2": 2.785796124, "tx": -0.1165, "ty": 0.4347, "targetID": 11, "f2": 0.793503, "f1": -0.127549, "f3": 0.915146, "y": 0.11404787, "x": -0.053028675}], [{"q1": 1.27526136, "distance": 0.4613509138, "q3": 2.392448467, "q2": 2.006555485, "tx": -0.3182, "ty": 0.3182, "targetID": 12, "f2": 0.014263, "f1": -0.659483, "f3": -0.821652, "y": 0.35735397, "x": 0.14148645}], [{"q1": 1.72004805, "distance": 0.1714982052, "q3": -0.07715747321, "q2": 4.026222554, "tx": 0.1768, "ty": 0.1768, "targetID": 13, "f2": 2.03393, "f1": -0.214696, "f3": 1.647954, "y": 0.29285038, "x": 0.30306933}], [{"q1": 1.891641839, "distance": 0.1199144185, "q3": 1.572052964, "q2": 3.093923554, "tx": 0.0647, "ty": 0.2415, "targetID": 14, "f2": 1.101631, "f1": -0.043103, "f3": -0.001257, "y": 0.3542321, "x": 0.10557715}], [{"q1": 1.75127548, "distance": 0.04124525406, "q3": 1.558292788, "q2": 2.219681134, "tx": -0.0647, "ty": 0.2415, "targetID": 15, "f2": 0.227388, "f1": -0.183469, "f3": 0.012504, "y": 0.21714102, "x": -0.097983796}], [{"q1": 1.869525027, "distance": 0.03589910848, "q3": 1.587698095, "q2": 2.074916541, "tx": -0.1768, "ty": 0.1768, "targetID": 16, "f2": 0.082624, "f1": -0.065219, "f3": -0.016902, "y": 0.21012049, "x": -0.16343995}]], "block": 1}], [{"trials": [[{"q1": 1.36416843, "distance": 0.6215551424, "q3": 1.338821127, "q2": 2.775994354, "tx": 0.601, "ty": 0.601, "targetID": 1, "f2": 0.783702, "f1": -0.570576, "f3": 0.231975, "y": 0.18157038, "x": 0.14229575}], [{"q1": 1.63949761, "distance": 0.378252685, "q3": 3.164369227, "q2": 0.2567763536, "tx": 0.22, "ty": 0.821, "targetID": 2, "f2": -1.735516, "f1": -0.295247, "f3": -1.593573, "y": 0.54413505, "x": -0.037722512}], [{"q1": 2.50651435, "distance": 0.4316167251, "q3": 2.442336957, "q2": 3.078718254, "tx": -0.22, "ty": 0.821, "targetID": 3, "f2": 1.086426, "f1": 0.57177, "f3": -0.871541, "y": 0.39771253, "x": -0.30438433}], [{"q1": 1.30089676, "distance": 0.3524599284, "q3": 0.5862840168, "q2": 1.262814844, "tx": -0.601, "ty": 0.601, "targetID": 4, "f2": -0.729478, "f1": -0.633848, "f3": 0.984512, "y": 0.66041321, "x": -0.25358372}], [{"q1": 1.37233657, "distance": 0.3395881627, "q3": 0.4287645268, "q2": 3.645084554, "tx": 0.4596, "ty": 0.4596, "targetID": 5, "f2": 1.652792, "f1": -0.562408, "f3": 1.142032, "y": 0.14732266, "x": 0.32617218}], [{"q1": 2.29037278, "distance": 0.3155535396, "q3": 1.749615777, "q2": 3.399097854, "tx": 0.1682, "ty": 0.6279, "targetID": 6, "f2": 1.406805, "f1": 0.355628, "f3": -0.178819, "y": 0.48357412, "x": -0.11241375}], [{"q1": 2.51669311, "distance": 0.8144768123, "q3": 0.7328079068, "q2": 1.073879454, "tx": -0.1682, "ty": 0.6279, "targetID": 7, "f2": -0.918413, "f1": 0.581949, "f3": 0.837988, "y": 0.053794387, "x": -0.74593283}], [{"q1": 2.23482942, "distance": 0.3186485216, "q3": 0.8606078868, "q2": 0.9597139536, "tx": -0.4596, "ty": 0.4596, "targetID": 8, "f2": -1.032579, "f1": 0.300085, "f3": 0.710188, "y": 0.27056732, "x": -0.71612198}], [{"q1": 2.019253332, "distance": 0.3645282174, "q3": 1.598065351, "q2": 2.610181094, "tx": 0.3182, "ty": 0.3182, "targetID": 9, "f2": 0.617888, "f1": 0.084509, "f3": -0.027269, "y": 0.24622909, "x": -0.03915278}], [{"q1": 1.62473213, "distance": 0.09509743475, "q3": 2.230090957, "q2": 2.409684654, "tx": 0.1165, "ty": 0.4347, "targetID": 10, "f2": 0.417392, "f1": -0.310012, "f3": -0.659295, "y": 0.35977925, "x": 0.057930355}], [{"q1": 1.853565736, "distance": 0.08605022125, "q3": 2.313091837, "q2": 2.049658136, "tx": -0.1165, "ty": 0.4347, "targetID": 11, "f2": 0.057365, "f1": -0.081179, "f3": -0.742296, "y": 0.35572559, "x": -0.082328621}], [{"q1": 1.77043919, "distance": 0.5328404509, "q3": -0.5060477732, "q2": 0.8885254536, "tx": -0.3182, "ty": 0.3182, "targetID": 12, "f2": -1.103767, "f1": -0.164305, "f3": 2.076844, "y": 0.83881575, "x": -0.4316821}], [{"q1": 2.74068867, "distance": 0.4631778363, "q3": 1.608432607, "q2": 2.135109454, "tx": 0.1768, "ty": 0.1768, "targetID": 13, "f2": 0.142817, "f1": 0.805944, "f3": -0.037636, "y": 0.0074520205, "x": -0.254309}], [{"q1": 1.44126312, "distance": 0.04832997262, "q3": 1.803462677, "q2": 2.506005884, "tx": 0.0647, "ty": 0.2415, "targetID": 14, "f2": 0.513713, "f1": -0.493481, "f3": -0.232666, "y": 0.26273673, "x": 0.10811414}], [{"q1": 2.52586656, "distance": 0.1663621752, "q3": 2.097013097, "q2": 2.734148344, "tx": -0.0647, "ty": 0.2415, "targetID": 15, "f2": 0.741856, "f1": 0.591122, "f3": -0.526217, "y": 0.32990366, "x": -0.20562965}], [{"q1": 1.66312239, "distance": 0.05216249786, "q3": 1.421947667, "q2": 2.04808734, "tx": -0.1768, "ty": 0.1768, "targetID": 16, "f2": 0.055795, "f1": -0.271622, "f3": 0.148849, "y": 0.22268221, "x": -0.15198571}]], "block": 2}], [{"trials": [[{"q1": 0.9024171902, "distance": 0.4865805426, "q3": 0.4263141268, "q2": 0.9289892536, "tx": 0.601, "ty": 0.601, "targetID": 1, "f2": -1.063303, "f1": -1.032327, "f3": 1.144482, "y": 0.82539238, "x": 0.16924928}], [{"q1": -0.3218427098, "distance": 0.9900739362, "q3": 3.541372927, "q2": 2.607981984, "tx": 0.22, "ty": 0.821, "targetID": 2, "f2": 0.615689, "f1": -2.256587, "f3": -1.970577, "y": -0.10333222, "x": 0.57476238}], [{"q1": 1.0331074, "distance": 0.473027576, "q3": 0.5166663268, "q2": 0.4615202536, "tx": -0.22, "ty": 0.821, "targetID": 3, "f2": -1.530772, "f1": -0.901637, "f3": 1.05413, "y": 0.89580994, "x": 0.24707447}], [{"q1": 1.61348523, "distance": 0.2104880098, "q3": 0.7840786968, "q2": 0.8336104536, "tx": -0.601, "ty": 0.601, "targetID": 4, "f2": -1.158682, "f1": -0.321259, "f3": 0.786718, "y": 0.69145636, "x": -0.41093988}], [{"q1": 0.5127967902, "distance": 0.2304599223, "q3": 0.4358017268, "q2": 0.9708352536, "tx": 0.4596, "ty": 0.4596, "targetID": 5, "f2": -1.021457, "f1": -1.421948, "f3": 1.134995, "y": 0.68985586, "x": 0.46929612}], [{"q1": 2.018813509, "distance": 0.4925743784, "q3": 3.481381027, "q2": 3.047176654, "tx": 0.1682, "ty": 0.6279, "targetID": 6, "f2": 1.054884, "f1": 0.084069, "f3": -1.910585, "y": 0.46569599, "x": -0.29690147}], [{"q1": 1.61593567, "distance": 0.3664067995, "q3": 0.8475388668, "q2": 1.901437794, "tx": -0.1682, "ty": 0.6279, "targetID": 7, "f2": -0.090855, "f1": -0.318809, "f3": 0.723257, "y": 0.30037782, "x": -0.33246553}], [{"q1": 2.33529755, "distance": 0.3450433877, "q3": 1.057460087, "q2": 0.7166803536, "tx": -0.4596, "ty": 0.4596, "targetID": 8, "f2": -1.275612, "f1": 0.400553, "f3": 0.513336, "y": 0.28399452, "x": -0.75661457}], [{"q1": 1.71621531, "distance": 0.1978248532, "q3": 1.797807817, "q2": 2.844732404, "tx": 0.3182, "ty": 0.3182, "targetID": 9, "f2": 0.85244, "f1": -0.218529, "f3": -0.227011, "y": 0.33050063, "x": 0.12075794}], [{"q1": 1.8296268, "distance": 0.1853436889, "q3": 1.746599847, "q2": 2.533526234, "tx": 0.1165, "ty": 0.4347, "targetID": 10, "f2": 0.541234, "f1": -0.105118, "f3": -0.175804, "y": 0.27847228, "x": 0.016774464}], [{"q1": 2.37896569, "distance": 0.239396321, "q3": 1.699475967, "q2": 2.398437754, "tx": -0.1165, "ty": 0.4347, "targetID": 11, "f2": 0.406145, "f1": 0.444221, "f3": -0.12868, "y": 0.19921751, "x": -0.15961143}], [{"q1": 1.58847815, "distance": 0.4226603216, "q3": 1.041563627, "q2": 0.6069759536, "tx": -0.3182, "ty": 0.3182, "targetID": 12, "f2": -1.385317, "f1": -0.346266, "f3": 0.529233, "y": 0.73997378, "x": -0.34556103}], [{"q1": 1.54097727, "distance": 0.09043134646, "q3": 1.661337027, "q2": 2.779512944, "tx": 0.1768, "ty": 0.1768, "targetID": 13, "f2": 0.78722, "f1": -0.393767, "f3": -0.090541, "y": 0.26250059, "x": 0.14793415}], [{"q1": 1.70741885, "distance": 0.3289848535, "q3": 1.403789257, "q2": 1.749384714, "tx": 0.0647, "ty": 0.2415, "targetID": 14, "f2": -0.242908, "f1": -0.227326, "f3": 0.167007, "y": 0.25888864, "x": -0.26382499}], [{"q1": 1.79538344, "distance": 0.07982157199, "q3": 1.692690117, "q2": 2.539306764, "tx": -0.0647, "ty": 0.2415, "targetID": 15, "f2": 0.547014, "f1": -0.139361, "f3": -0.121894, "y": 0.26045587, "x": 0.012838109}], [{"q1": 1.77477459, "distance": 0.07808541932, "q3": 1.66686623, "q2": 2.081451054, "tx": -0.1768, "ty": 0.1768, "targetID": 16, "f2": 0.089158, "f1": -0.15997, "f3": -0.09607, "y": 0.23281965, "x": -0.1224021}]], "block": 3}], [{"trials": [[{"q1": 0.4095640902, "distance": 0.2088098997, "q3": 0.9378282368, "q2": 1.055972384, "tx": 0.601, "ty": 0.601, "targetID": 1, "f2": -0.93632, "f1": -1.52518, "f3": 0.632968, "y": 0.58871632, "x": 0.39255172}], [{"q1": 0.8440463902, "distance": 0.04000542059, "q3": 0.5954574668, "q2": 0.9360263536, "tx": 0.22, "ty": 0.821, "targetID": 2, "f2": -1.056266, "f1": -1.090698, "f3": 0.975339, "y": 0.79193761, "x": 0.19250798}], [{"q1": 1.19345429, "distance": 0.1561936669, "q3": 1.013540627, "q2": 1.035175034, "tx": -0.22, "ty": 0.821, "targetID": 3, "f2": -0.957118, "f1": -0.74129, "f3": 0.557256, "y": 0.67927802, "x": -0.15433919}], [{"q1": 1.892898476, "distance": 0.2521450811, "q3": 0.9464990368, "q2": 1.248740504, "tx": -0.601, "ty": 0.601, "targetID": 4, "f2": -0.743552, "f1": -0.041846, "f3": 0.624297, "y": 0.35678303, "x": -0.53826872}], [{"q1": 0.2325541902, "distance": 0.08686344927, "q3": 1.191040607, "q2": 1.293288284, "tx": 0.4596, "ty": 0.4596, "targetID": 5, "f2": -0.699004, "f1": -1.70219, "f3": 0.379756, "y": 0.44081985, "x": 0.37479101}], [{"q1": 0.7956029902, "distance": 0.07745611106, "q3": 1.060413187, "q2": 0.9165484536, "tx": 0.1682, "ty": 0.6279, "targetID": 6, "f2": -1.075744, "f1": -1.139142, "f3": 0.510383, "y": 0.70320478, "x": 0.18632841}], [{"q1": 0.9678251002, "distance": 0.4796596755, "q3": 1.687160917, "q2": 2.118647514, "tx": -0.1682, "ty": 0.6279, "targetID": 7, "f2": 0.126355, "f1": -0.966919, "f3": -0.116365, "y": 0.23419824, "x": 0.1057933}], [{"q1": 1.23925871, "distance": 0.3267569264, "q3": 1.475480406, "q2": 1.104227244, "tx": -0.4596, "ty": 0.4596, "targetID": 8, "f2": -0.888065, "f1": -0.695486, "f3": 0.095316, "y": 0.55979065, "x": -0.14858244}], [{"q1": 0.8220551902, "distance": 0.2226269977, "q3": 1.737175077, "q2": 1.566104194, "tx": 0.3182, "ty": 0.3182, "targetID": 9, "f2": -0.426188, "f1": -1.112689, "f3": -0.166379, "y": 0.37650091, "x": 0.10334241}], [{"q1": 0.7549507902, "distance": 0.03807004625, "q3": 1.683642337, "q2": 1.511691814, "tx": 0.1165, "ty": 0.4347, "targetID": 10, "f2": -0.480601, "f1": -1.179794, "f3": -0.112846, "y": 0.39695518, "x": 0.11153442}], [{"q1": 1.52721709, "distance": 0.1542385181, "q3": 1.475920229, "q2": 1.755982054, "tx": -0.1165, "ty": 0.4347, "targetID": 11, "f2": -0.236311, "f1": -0.407527, "f3": 0.094876, "y": 0.30285135, "x": -0.19653408}], [{"q1": 1.61675248, "distance": 0.02005431155, "q3": 1.065439737, "q2": 1.667766134, "tx": -0.3182, "ty": 0.3182, "targetID": 12, "f2": -0.324527, "f1": -0.317992, "f3": 0.505357, "y": 0.32496815, "x": -0.3370777}], [{"q1": 0.6087410902, "distance": 0.1221904411, "q3": 1.409004307, "q2": 1.942090003, "tx": 0.1768, "ty": 0.1768, "targetID": 13, "f2": -0.050203, "f1": -1.326003, "f3": 0.161792, "y": 0.28381365, "x": 0.11782049}], [{"q1": 0.8329879902, "distance": 0.03352875873, "q3": 1.58650429, "q2": 2.075859019, "tx": 0.0647, "ty": 0.2415, "targetID": 14, "f2": 0.083566, "f1": -1.101757, "f3": -0.015708, "y": 0.24763966, "x": 0.09766183}], [{"q1": 1.39062064, "distance": 0.05205619501, "q3": 1.633188357, "q2": 1.921669651, "tx": -0.0647, "ty": 0.2415, "targetID": 15, "f2": -0.070623, "f1": -0.544124, "f3": -0.062392, "y": 0.29235404, "x": -0.075822682}], [{"q1": 1.934932986, "distance": 0.03846076621, "q3": 1.703560037, "q2": 2.020189997, "tx": -0.1768, "ty": 0.1768, "targetID": 16, "f2": 0.027897, "f1": 0.000188, "f3": -0.132764, "y": 0.214965, "x": -0.1720394}]], "block": 4}], [{"trials": [[{"q1": 0.3807870902, "distance": 0.06772846819, "q3": 0.4422106268, "q2": 1.009790964, "tx": 0.601, "ty": 0.601, "targetID": 1, "f2": -0.982502, "f1": -1.553957, "f3": 1.128586, "y": 0.62646694, "x": 0.53824189}], [{"q1": 1.06559147, "distance": 0.1957792465, "q3": 0.7014548068, "q2": 0.8623246536, "tx": 0.22, "ty": 0.821, "targetID": 2, "f2": -1.129968, "f1": -0.869153, "f3": 0.869342, "y": 0.81386459, "x": 0.024350826}], [{"q1": 1.198418, "distance": 0.1083412456, "q3": 0.5953318068, "q2": 0.9506033536, "tx": -0.22, "ty": 0.821, "targetID": 3, "f2": -1.041689, "f1": -0.736326, "f3": 0.975465, "y": 0.80719189, "x": -0.11254228}], [{"q1": 1.52533214, "distance": 0.2467866367, "q3": 1.066947697, "q2": 1.075324594, "tx": -0.601, "ty": 0.601, "targetID": 4, "f2": -0.916968, "f1": -0.409412, "f3": 0.503849, "y": 0.57958312, "x": -0.35514443}], [{"q1": 0.3153916902, "distance": 0.07017295304, "q3": 1.123684857, "q2": 0.9516086536, "tx": 0.4596, "ty": 0.4596, "targetID": 5, "f2": -1.040684, "f1": -1.619353, "f3": 0.447111, "y": 0.52916122, "x": 0.45035446}], [{"q1": 0.8908560902, "distance": 0.1651714264, "q3": 1.082027337, "q2": 1.292659974, "tx": 0.1682, "ty": 0.6279, "targetID": 6, "f2": -0.699633, "f1": -1.043888, "f3": 0.488769, "y": 0.5996282, "x": 0.0054661516}], [{"q1": 0.9640551902, "distance": 0.2282947255, "q3": 1.225283967, "q2": 1.916077616, "tx": -0.1682, "ty": 0.6279, "targetID": 7, "f2": -0.076215, "f1": -0.970689, "f3": 0.345512, "y": 0.42688516, "x": -0.059980243}], [{"q1": 1.27815163, "distance": 0.2394948055, "q3": 1.093588407, "q2": 1.592807734, "tx": -0.4596, "ty": 0.4596, "targetID": 8, "f2": -0.399485, "f1": -0.656593, "f3": 0.477208, "y": 0.4318355, "x": -0.22172}], [{"q1": 0.8405277902, "distance": 0.3351087575, "q3": 1.161006977, "q2": 1.758809484, "tx": 0.3182, "ty": 0.3182, "targetID": 9, "f2": -0.233483, "f1": -1.094217, "f3": 0.409789, "y": 0.41286719, "x": -0.003259177}], [{"q1": 0.6258312902, "distance": 0.007555051805, "q3": 1.250479537, "q2": 1.584639594, "tx": 0.1165, "ty": 0.4347, "targetID": 10, "f2": -0.407653, "f1": -1.308913, "f3": 0.320317, "y": 0.43928376, "x": 0.11049434}], [{"q1": 1.08224191, "distance": 0.1125600944, "q3": 1.461531737, "q2": 1.770873204, "tx": -0.1165, "ty": 0.4347, "targetID": 11, "f2": -0.221419, "f1": -0.852503, "f3": 0.109265, "y": 0.34791141, "x": -0.044823536}], [{"q1": 1.23033659, "distance": 0.2663994723, "q3": 1.077880437, "q2": 1.346255544, "tx": -0.3182, "ty": 0.3182, "targetID": 12, "f2": -0.646037, "f1": -0.704408, "f3": 0.492916, "y": 0.54782841, "x": -0.18314641}], [{"q1": 0.7318286902, "distance": 0.03617547233, "q3": 1.603657386, "q2": 2.174819184, "tx": 0.1768, "ty": 0.1768, "targetID": 13, "f2": 0.182527, "f1": -1.202916, "f3": -0.032861, "y": 0.19310727, "x": 0.14450855}], [{"q1": 1.10894545, "distance": 0.1137010237, "q3": 1.551758276, "q2": 1.858146644, "tx": 0.0647, "ty": 0.2415, "targetID": 14, "f2": -0.134146, "f1": -0.825799, "f3": 0.019038, "y": 0.32185782, "x": -0.015739689}], [{"q1": 1.42511533, "distance": 0.05123065552, "q3": 1.562942345, "q2": 1.941210357, "tx": -0.0647, "ty": 0.2415, "targetID": 15, "f2": -0.051082, "f1": -0.509629, "f3": 0.007854, "y": 0.27883791, "x": -0.099777921}], [{"q1": 0.4478914902, "distance": 0.9073059354, "q3": 0.7427353368, "q2": 0.5850476536, "tx": -0.1768, "ty": 0.1768, "targetID": 16, "f2": -1.407245, "f1": -1.486853, "f3": 0.828061, "y": 0.62852591, "x": 0.61005943}]], "block": 5}], [{"trials": [[{"q1": -0.2752214098, "distance": 0.3722327842, "q3": 0.9973928368, "q2": 1.131056444, "tx": 0.601, "ty": 0.601, "targetID": 1, "f2": -0.861236, "f1": -2.209966, "f3": 0.573403, "y": 0.2301541, "x": 0.6331024}], [{"q1": 0.8498268902, "distance": 0.09809303188, "q3": 0.9420379768, "q2": 0.9120874536, "tx": 0.22, "ty": 0.821, "targetID": 2, "f2": -1.080205, "f1": -1.084918, "f3": 0.628758, "y": 0.74471958, "x": 0.15832715}], [{"q1": 1.45986134, "distance": 0.1873552403, "q3": 0.7751565668, "q2": 1.080162644, "tx": -0.22, "ty": 0.821, "targetID": 3, "f2": -0.91213, "f1": -0.474883, "f3": 0.79564, "y": 0.6599583, "x": -0.31574736}], [{"q1": 1.63195779, "distance": 0.1874882443, "q3": 0.7457512668, "q2": 0.9318166536, "tx": -0.601, "ty": 0.601, "targetID": 4, "f2": -1.060476, "f1": -0.302787, "f3": 0.825045, "y": 0.66080592, "x": -0.42330618}], [{"q1": 0.2782706902, "distance": 0.1825408195, "q3": 1.071471587, "q2": 1.539400654, "tx": 0.4596, "ty": 0.4596, "targetID": 5, "f2": -0.452892, "f1": -1.656474, "f3": 0.499325, "y": 0.4340101, "x": 0.27886177}], [{"q1": 0.4927534902, "distance": 0.08226642674, "q3": 0.8237255968, "q2": 1.472359074, "tx": 0.1682, "ty": 0.6279, "targetID": 6, "f2": -0.519934, "f1": -1.441991, "f3": 0.747071, "y": 0.55719329, "x": 0.21025147}], [{"q1": 1.82346928, "distance": 0.4046781765, "q3": 0.2312212268, "q2": 1.217073254, "tx": -0.1682, "ty": 0.6279, "targetID": 7, "f2": -0.775219, "f1": -0.111275, "f3": 1.339575, "y": 0.55782411, "x": -0.56676467}], [{"q1": 1.2889587, "distance": 0.2674237751, "q3": 1.103327337, "q2": 1.655513924, "tx": -0.4596, "ty": 0.4596, "targetID": 8, "f2": -0.336779, "f1": -0.645786, "f3": 0.467469, "y": 0.41026132, "x": -0.19676703}], [{"q1": 0.4756003902, "distance": 0.2945606289, "q3": 0.6993813568, "q2": 1.200171484, "tx": 0.3182, "ty": 0.3182, "targetID": 9, "f2": -0.792121, "f1": -1.459144, "f3": 0.871415, "y": 0.61275772, "x": 0.31950907}], [{"q1": 0.6862126902, "distance": 0.02990520438, "q3": 1.403852097, "q2": 1.602044014, "tx": 0.1165, "ty": 0.4347, "targetID": 10, "f2": -0.390249, "f1": -1.248532, "f3": 0.166944, "y": 0.41273589, "x": 0.096204702}], [{"q1": 1.15079146, "distance": 0.1065152705, "q3": 1.279068037, "q2": 1.863613014, "tx": -0.1165, "ty": 0.4347, "targetID": 11, "f2": -0.12868, "f1": -0.783953, "f3": 0.291728, "y": 0.32937893, "x": -0.10059481}], [{"q1": 1.32596667, "distance": 0.1709809741, "q3": 1.402972447, "q2": 1.637041354, "tx": -0.3182, "ty": 0.3182, "targetID": 12, "f2": -0.355251, "f1": -0.608778, "f3": 0.167824, "y": 0.37074897, "x": -0.15549444}], [{"q1": 0.7652551902, "distance": 0.2035078, "q3": 1.477742353, "q2": 1.741090904, "tx": 0.1768, "ty": 0.1768, "targetID": 13, "f2": -0.251202, "f1": -1.169489, "f3": 0.093054, "y": 0.35311882, "x": 0.075177668}], [{"q1": 0.5848020902, "distance": 0.1244208033, "q3": 1.590965352, "q2": 1.678447544, "tx": 0.0647, "ty": 0.2415, "targetID": 14, "f2": -0.313845, "f1": -1.349942, "f3": -0.020169, "y": 0.31846652, "x": 0.16245833}], [{"q1": 1.19087818, "distance": 0.1423575574, "q3": 1.456442357, "q2": 1.664750204, "tx": -0.0647, "ty": 0.2415, "targetID": 15, "f2": -0.327542, "f1": -0.743866, "f3": 0.114354, "y": 0.38050461, "x": -0.095414696}], [{"q1": 1.61964275, "distance": 0.115965527, "q3": 1.730452067, "q2": 2.008628936, "tx": -0.1768, "ty": 0.1768, "targetID": 16, "f2": 0.016336, "f1": -0.315102, "f3": -0.159656, "y": 0.26395448, "x": -0.10030098}]], "block": 6}], [{"trials": [[{"q1": 0.4493994902, "distance": 0.1186250515, "q3": 0.6424556968, "q2": 0.9062440536, "tx": 0.601, "ty": 0.601, "targetID": 1, "f2": -1.086049, "f1": -1.485345, "f3": 0.928341, "y": 0.64619559, "x": 0.49132201}], [{"q1": 0.4561852902, "distance": 0.2944184937, "q3": 0.9941884068, "q2": 1.360958194, "tx": 0.22, "ty": 0.821, "targetID": 2, "f2": -0.631334, "f1": -1.478559, "f3": 0.576608, "y": 0.52880425, "x": 0.25610946}], [{"q1": 1.10297642, "distance": 0.1815929231, "q3": 0.8793317868, "q2": 1.075261754, "tx": -0.22, "ty": 0.821, "targetID": 3, "f2": -0.917031, "f1": -0.831768, "f3": 0.691465, "y": 0.71779643, "x": -0.070584429}], [{"q1": 1.19295163, "distance": 0.5444901124, "q3": 0.7829477168, "q2": 2.060276719, "tx": -0.601, "ty": 0.601, "targetID": 4, "f2": 0.067984, "f1": -0.741793, "f3": 0.787849, "y": 0.3058058, "x": -0.14347419}], [{"q1": 1.52652594, "distance": 0.5853155195, "q3": 1.474098105, "q2": 2.201459894, "tx": 0.4596, "ty": 0.4596, "targetID": 5, "f2": 0.209167, "f1": -0.408219, "f3": 0.096698, "y": 0.22558149, "x": -0.076897525}], [{"q1": 0.5323374902, "distance": 0.1368981047, "q3": 1.025353007, "q2": 1.533243134, "tx": 0.1682, "ty": 0.6279, "targetID": 6, "f2": -0.45905, "f1": -1.402407, "f3": 0.545443, "y": 0.49138732, "x": 0.17846544}], [{"q1": 0.9335188902, "distance": 0.2276450937, "q3": 1.183060957, "q2": 1.650990024, "tx": -0.1682, "ty": 0.6279, "targetID": 7, "f2": -0.341303, "f1": -1.001226, "f3": 0.387735, "y": 0.44049299, "x": -0.038968033}], [{"q1": 3.05956029, "distance": 0.5426625887, "q3": 1.628036145, "q2": 2.181667864, "tx": -0.4596, "ty": 0.4596, "targetID": 8, "f2": 0.189375, "f1": 1.124816, "f3": -0.05724, "y": -0.038571141, "x": -0.2444066}], [{"q1": 0.6050967902, "distance": 0.2322321017, "q3": 1.328265377, "q2": 1.574963484, "tx": 0.3182, "ty": 0.3182, "targetID": 9, "f2": -0.417329, "f1": -1.329648, "f3": 0.242531, "y": 0.43634664, "x": 0.11826721}], [{"q1": 1.04460563, "distance": 0.2556088153, "q3": 0.9574946068, "q2": 1.420522794, "tx": 0.1165, "ty": 0.4347, "targetID": 10, "f2": -0.57177, "f1": -0.890139, "f3": 0.613302, "y": 0.5832057, "x": -0.091543081}], [{"q1": 1.11353217, "distance": 0.1692478851, "q3": 1.043197257, "q2": 1.298126344, "tx": -0.1165, "ty": 0.4347, "targetID": 11, "f2": -0.694166, "f1": -0.821212, "f3": 0.527599, "y": 0.60382582, "x": -0.11007321}], [{"q1": 1.30761976, "distance": 0.221006343, "q3": 1.319720247, "q2": 1.284240504, "tx": -0.3182, "ty": 0.3182, "targetID": 12, "f2": -0.708052, "f1": -0.627125, "f3": 0.251076, "y": 0.50583512, "x": -0.20142301}], [{"q1": 0.3266951902, "distance": 0.1774252605, "q3": 1.844052057, "q2": 1.278836964, "tx": 0.1768, "ty": 0.1768, "targetID": 13, "f2": -0.713456, "f1": -1.608049, "f3": -0.273256, "y": 0.31113276, "x": 0.292707}], [{"q1": 1.2424003, "distance": 0.1341823006, "q3": 1.592975971, "q2": 1.883593544, "tx": 0.0647, "ty": 0.2415, "targetID": 14, "f2": -0.108699, "f1": -0.692344, "f3": -0.02218, "y": 0.30705628, "x": -0.052378025}], [{"q1": 1.23624278, "distance": 0.05989605241, "q3": 1.631429065, "q2": 1.976333363, "tx": -0.0647, "ty": 0.2415, "targetID": 15, "f2": -0.015959, "f1": -0.698502, "f3": -0.060633, "y": 0.28586099, "x": -0.024455253}], [{"q1": 1.66324805, "distance": 0.08523294916, "q3": 1.63362818, "q2": 1.945420092, "tx": -0.1768, "ty": 0.1768, "targetID": 16, "f2": -0.046873, "f1": -0.271496, "f3": -0.062832, "y": 0.25597034, "x": -0.14522924}]], "block": 7}], [{"trials": [[{"q1": -0.009442709808, "distance": 0.239662302, "q3": 1.046464517, "q2": 1.253075904, "tx": 0.601, "ty": 0.601, "targetID": 1, "f2": -0.739217, "f1": -1.944187, "f3": 0.524332, "y": 0.38948305, "x": 0.48831194}], [{"q1": 0.5656383902, "distance": 0.2360213668, "q3": 0.8777609868, "q2": 1.326086514, "tx": 0.22, "ty": 0.821, "targetID": 2, "f2": -0.666206, "f1": -1.369106, "f3": 0.693035, "y": 0.58504359, "x": 0.22553698}], [{"q1": 1.22399057, "distance": 0.1383071518, "q3": 0.9243193868, "q2": 1.064266184, "tx": -0.22, "ty": 0.821, "targetID": 3, "f2": -0.928026, "f1": -0.710754, "f3": 0.646477, "y": 0.69622937, "x": -0.16032456}], [{"q1": 1.66959407, "distance": 0.1409069046, "q3": 0.6204645468, "q2": 1.100897154, "tx": -0.601, "ty": 0.601, "targetID": 4, "f2": -0.891396, "f1": -0.26515, "f3": 0.950332, "y": 0.60951729, "x": -0.46035075}], [{"q1": 0.2625877902, "distance": 0.194220139, "q3": 1.251107857, "q2": 1.537829864, "tx": 0.4596, "ty": 0.4596, "targetID": 5, "f2": -0.454463, "f1": -1.672157, "f3": 0.319688, "y": 0.38436946, "x": 0.28054183}], [{"q1": 0.6680542902, "distance": 0.08455458793, "q3": 0.7921211668, "q2": 1.139978564, "tx": 0.1682, "ty": 0.6279, "targetID": 6, "f2": -0.852314, "f1": -1.26669, "f3": 0.778675, "y": 0.68341585, "x": 0.23197671}], [{"q1": 1.16430031, "distance": 0.08624362934, "q3": 0.8074521468, "q2": 1.117798924, "tx": -0.1682, "ty": 0.6279, "targetID": 7, "f2": -0.874494, "f1": -0.770444, "f3": 0.763344, "y": 0.70363973, "x": -0.12695128}], [{"q1": 1.61838611, "distance": 0.2038376622, "q3": 1.004932657, "q2": 0.8528998536, "tx": -0.4596, "ty": 0.4596, "targetID": 8, "f2": -1.139393, "f1": -0.316358, "f3": 0.565864, "y": 0.64806787, "x": -0.38194915}], [{"q1": 0.7912047902, "distance": 0.2783231615, "q3": 1.365084837, "q2": 1.698239584, "tx": 0.3182, "ty": 0.3182, "targetID": 9, "f2": -0.294053, "f1": -1.14354, "f3": 0.205711, "y": 0.3930444, "x": 0.050128931}], [{"q1": 0.5325259902, "distance": 0.07416501763, "q3": 1.183814947, "q2": 1.465510394, "tx": 0.1165, "ty": 0.4347, "targetID": 10, "f2": -0.526782, "f1": -1.402219, "f3": 0.386981, "y": 0.48123165, "x": 0.17425167}], [{"q1": 1.57566045, "distance": 0.1672849476, "q3": 1.635827295, "q2": 1.9195962, "tx": -0.1165, "ty": 0.4347, "targetID": 11, "f2": -0.072696, "f1": -0.359084, "f3": -0.065031, "y": 0.268773, "x": -0.13777168}], [{"q1": 1.83138609, "distance": 0.1503033756, "q3": 1.749301617, "q2": 1.879949304, "tx": -0.3182, "ty": 0.3182, "targetID": 12, "f2": -0.112343, "f1": -0.103358, "f3": -0.178505, "y": 0.24482094, "x": -0.187026}], [{"q1": 1.07130917, "distance": 0.2239395256, "q3": 1.542019338, "q2": 1.867194434, "tx": 0.1768, "ty": 0.1768, "targetID": 13, "f2": -0.125098, "f1": -0.863435, "f3": 0.028777, "y": 0.31329726, "x": -0.00073143145}], [{"q1": 0.7429498902, "distance": 0.116986702, "q3": 1.445383947, "q2": 1.723874974, "tx": 0.0647, "ty": 0.2415, "targetID": 14, "f2": -0.268418, "f1": -1.191795, "f3": 0.125412, "y": 0.35834675, "x": 0.070420618}], [{"q1": 0.6923073902, "distance": 0.2075167118, "q3": 1.431937927, "q2": 1.661231624, "tx": -0.0647, "ty": 0.2415, "targetID": 15, "f2": -0.331061, "f1": -1.242437, "f3": 0.138858, "y": 0.37464806, "x": 0.094469029}], [{"q1": 1.36259764, "distance": 0.1314873525, "q3": 1.468317577, "q2": 1.896159919, "tx": -0.1768, "ty": 0.1768, "targetID": 16, "f2": -0.096133, "f1": -0.572147, "f3": 0.102479, "y": 0.29069087, "x": -0.11109008}]], "block": 8}], [{"trials": [[{"q1": 0.3602850902, "distance": 0.2488673411, "q3": 1.203983967, "q2": 1.113400694, "tx": 0.601, "ty": 0.601, "targetID": 1, "f2": -0.878892, "f1": -1.574459, "f3": 0.366812, "y": 0.51275025, "x": 0.36830506}], [{"q1": 0.9727259902, "distance": 0.1699543219, "q3": 1.064057427, "q2": 0.8343644536, "tx": 0.22, "ty": 0.821, "targetID": 2, "f2": -1.157928, "f1": -0.962018, "f3": 0.506739, "y": 0.74219001, "x": 0.06942292}], [{"q1": 1.04033306, "distance": 0.2924282832, "q3": 1.166724677, "q2": 1.326212184, "tx": -0.22, "ty": 0.821, "targetID": 3, "f2": -0.66608, "f1": -0.894411, "f3": 0.404072, "y": 0.56121002, "x": -0.085748493}], [{"q1": 1.39206578, "distance": 0.5612874515, "q3": 1.5959919, "q2": 1.814855504, "tx": -0.601, "ty": 0.601, "targetID": 4, "f2": -0.177437, "f1": -0.542679, "f3": -0.025196, "y": 0.30454471, "x": -0.12438919}], [{"q1": -0.05163430981, "distance": 0.2131472321, "q3": 0.3909398268, "q2": 1.296492714, "tx": 0.4596, "ty": 0.4596, "targetID": 5, "f2": -0.6958, "f1": -1.986379, "f3": 1.179857, "y": 0.36211753, "x": 0.64914923}], [{"q1": 0.8735144902, "distance": 0.1170767343, "q3": 1.386447667, "q2": 1.120186534, "tx": 0.1682, "ty": 0.6279, "targetID": 6, "f2": -0.872106, "f1": -1.06123, "f3": 0.184349, "y": 0.58656304, "x": 0.058663625}], [{"q1": 1.13809942, "distance": 0.1134058243, "q3": 1.166096357, "q2": 1.440000664, "tx": -0.1682, "ty": 0.6279, "targetID": 7, "f2": -0.552292, "f1": -0.796645, "f3": 0.4047, "y": 0.52015741, "x": -0.13281052}], [{"q1": 1.42291621, "distance": 0.1938246089, "q3": 1.133423797, "q2": 1.579738704, "tx": -0.4596, "ty": 0.4596, "targetID": 8, "f2": -0.412554, "f1": -0.511828, "f3": 0.437373, "y": 0.40760451, "x": -0.27287976}], [{"q1": 0.7280587902, "distance": 0.1938030382, "q3": 1.674154727, "q2": 2.047961676, "tx": 0.3182, "ty": 0.3182, "targetID": 9, "f2": 0.055669, "f1": -1.206686, "f3": -0.103358, "y": 0.22595375, "x": 0.14775867}], [{"q1": 0.5623711902, "distance": 0.1076175101, "q3": 1.327762717, "q2": 1.255840504, "tx": 0.1165, "ty": 0.4347, "targetID": 10, "f2": -0.736452, "f1": -1.372373, "f3": 0.243034, "y": 0.49391999, "x": 0.20635834}], [{"q1": 1.23442066, "distance": 0.06777993872, "q3": 1.226917597, "q2": 1.426491814, "tx": -0.1165, "ty": 0.4347, "targetID": 11, "f2": -0.565801, "f1": -0.700324, "f3": 0.343879, "y": 0.48249099, "x": -0.16456393}], [{"q1": 1.863618832, "distance": 0.1315062708, "q3": 1.012283987, "q2": 1.667200644, "tx": -0.3182, "ty": 0.3182, "targetID": 12, "f2": -0.325092, "f1": -0.071126, "f3": 0.558512, "y": 0.22575223, "x": -0.41172705}], [{"q1": 0.6045312902, "distance": 0.1148979043, "q3": 1.530583941, "q2": 1.895028945, "tx": 0.1768, "ty": 0.1768, "targetID": 13, "f2": -0.097264, "f1": -1.330213, "f3": 0.040212, "y": 0.28440088, "x": 0.13650634}], [{"q1": 1.49756046, "distance": 0.2670715215, "q3": 1.561811372, "q2": 1.647345784, "tx": 0.0647, "ty": 0.2415, "targetID": 14, "f2": -0.344947, "f1": -0.437184, "f3": 0.008985, "y": 0.33007049, "x": -0.18725727}], [{"q1": 0.8077923902, "distance": 0.1920935625, "q3": 1.756213127, "q2": 1.691705064, "tx": -0.0647, "ty": 0.2415, "targetID": 15, "f2": -0.300588, "f1": -1.126952, "f3": -0.185417, "y": 0.33866217, "x": 0.10100893}], [{"q1": 1.14117819, "distance": 0.1991806143, "q3": 1.599007829, "q2": 1.822018334, "tx": -0.1768, "ty": 0.1768, "targetID": 16, "f2": -0.170274, "f1": -0.793566, "f3": -0.028212, "y": 0.32591121, "x": -0.044744087}]], "block": 9}], [{"trials": [[{"q1": -0.5965435098, "distance": 0.5813248391, "q3": 1.071345927, "q2": 1.460421014, "tx": 0.601, "ty": 0.601, "targetID": 1, "f2": -0.531872, "f1": -2.531288, "f3": 0.49945, "y": 0.023021176, "x": 0.538718}], [{"q1": 0.7225923902, "distance": 0.1064803962, "q3": 0.7104397668, "q2": 1.040264414, "tx": 0.22, "ty": 0.821, "targetID": 2, "f2": -0.952028, "f1": -1.212152, "f3": 0.860357, "y": 0.72019935, "x": 0.25431186}], [{"q1": 1.27350207, "distance": 0.1686568273, "q3": 1.109924687, "q2": 1.037499814, "tx": -0.22, "ty": 0.821, "targetID": 3, "f2": -0.954793, "f1": -0.661242, "f3": 0.460872, "y": 0.65428577, "x": -0.19447568}], [{"q1": 1.7392746, "distance": 0.4406821678, "q3": 1.065314067, "q2": 1.775145774, "tx": -0.601, "ty": 0.601, "targetID": 4, "f2": -0.217147, "f1": -0.19547, "f3": 0.505482, "y": 0.24599792, "x": -0.33989792}], [{"q1": 0.3595687902, "distance": 0.07487504182, "q3": 1.299928207, "q2": 0.9553785536, "tx": 0.4596, "ty": 0.4596, "targetID": 5, "f2": -1.036914, "f1": -1.575176, "f3": 0.270868, "y": 0.51619874, "x": 0.41058108}], [{"q1": 0.7772560902, "distance": 0.1464541372, "q3": 1.176840607, "q2": 1.393819254, "tx": 0.1682, "ty": 0.6279, "targetID": 6, "f2": -0.598473, "f1": -1.157488, "f3": 0.393956, "y": 0.53127694, "x": 0.05814184}], [{"q1": 1.06716226, "distance": 0.1660394898, "q3": 1.058088407, "q2": 1.582943134, "tx": -0.1682, "ty": 0.6279, "targetID": 7, "f2": -0.40935, "f1": -0.867582, "f3": 0.512708, "y": 0.47340811, "x": -0.10736113}], [{"q1": 1.35323569, "distance": 0.2462468275, "q3": 1.010713187, "q2": 1.700250204, "tx": -0.4596, "ty": 0.4596, "targetID": 8, "f2": -0.292042, "f1": -0.581509, "f3": 0.560083, "y": 0.39013362, "x": -0.22335453}], [{"q1": 0.5455950902, "distance": 0.1482158203, "q3": 1.653106055, "q2": 1.837097974, "tx": 0.3182, "ty": 0.3182, "targetID": 9, "f2": -0.155195, "f1": -1.389149, "f3": -0.08231, "y": 0.25937074, "x": 0.18215939}], [{"q1": 0.8144525902, "distance": 0.0810826977, "q3": 1.340580417, "q2": 1.497114824, "tx": 0.1165, "ty": 0.4347, "targetID": 10, "f2": -0.495178, "f1": -1.120292, "f3": 0.230216, "y": 0.46647387, "x": 0.041902245}], [{"q1": 1.05201979, "distance": 0.1052596221, "q3": 1.308284847, "q2": 1.845580274, "tx": -0.1165, "ty": 0.4347, "targetID": 11, "f2": -0.146712, "f1": -0.882725, "f3": 0.262511, "y": 0.35188036, "x": -0.051534661}], [{"q1": 1.7759684, "distance": 0.03286250302, "q3": 1.56784323, "q2": 1.519105964, "tx": -0.3182, "ty": 0.3182, "targetID": 12, "f2": -0.473187, "f1": -0.158776, "f3": 0.002953, "y": 0.28805657, "x": -0.30511116}], [{"q1": 1.17064632, "distance": 0.1837713276, "q3": 1.093776897, "q2": 2.386374034, "tx": 0.1768, "ty": 0.1768, "targetID": 13, "f2": 0.394081, "f1": -0.764098, "f3": 0.477019, "y": 0.19821304, "x": -0.0057195402}], [{"q1": 0.8330507902, "distance": 0.08861437326, "q3": 1.703245877, "q2": 1.743164354, "tx": 0.0647, "ty": 0.2415, "targetID": 14, "f2": -0.249128, "f1": -1.101694, "f3": -0.13245, "y": 0.32692504, "x": 0.088259917}], [{"q1": 1.00074899, "distance": 0.1446865304, "q3": 1.439540587, "q2": 1.681714804, "tx": -0.0647, "ty": 0.2415, "targetID": 15, "f2": -0.310578, "f1": -0.933995, "f3": 0.131256, "y": 0.37719576, "x": -0.014491905}], [{"q1": 1.67663124, "distance": 0.08808966427, "q3": 1.655619329, "q2": 1.834144884, "tx": -0.1768, "ty": 0.1768, "targetID": 16, "f2": -0.158148, "f1": -0.258113, "f3": -0.084823, "y": 0.26484826, "x": -0.17409947}]], "block": 10}], [{"trials": [[{"q1": -0.5730884098, "distance": 0.542758134, "q3": 1.032138847, "q2": 1.406385624, "tx": 0.601, "ty": 0.601, "targetID": 1, "f2": -0.585907, "f1": -2.507833, "f3": 0.538657, "y": 0.058275982, "x": 0.60708542}], [{"q1": 0.5309551902, "distance": 0.3862038986, "q3": 0.8544503668, "q2": 0.5883148536, "tx": 0.22, "ty": 0.821, "targetID": 2, "f2": -1.403978, "f1": -1.403789, "f3": 0.716346, "y": 0.6420836, "x": 0.56226068}], [{"q1": 1.52558346, "distance": 0.2549772357, "q3": 0.7192990568, "q2": 0.9472104536, "tx": -0.22, "ty": 0.821, "targetID": 3, "f2": -1.045082, "f1": -0.409161, "f3": 0.851497, "y": 0.66785242, "x": -0.42386076}], [{"q1": 1.72262415, "distance": 0.3990490163, "q3": 1.380604307, "q2": 1.533117474, "tx": -0.601, "ty": 0.601, "targetID": 4, "f2": -0.459175, "f1": -0.21212, "f3": 0.190192, "y": 0.30930534, "x": -0.32868705}], [{"q1": 0.1877173902, "distance": 0.1428316187, "q3": 1.115956547, "q2": 1.483668804, "tx": 0.4596, "ty": 0.4596, "targetID": 5, "f2": -0.508624, "f1": -1.747027, "f3": 0.45484, "y": 0.40028621, "x": 0.32966638}], [{"q1": 0.7293781902, "distance": 0.1743749102, "q3": 1.436273327, "q2": 1.404500664, "tx": 0.1682, "ty": 0.6279, "targetID": 6, "f2": -0.587792, "f1": -1.205366, "f3": 0.134523, "y": 0.46492417, "x": 0.106188}], [{"q1": 1.12377376, "distance": 0.06652272827, "q3": 1.139518487, "q2": 1.286628114, "tx": -0.1682, "ty": 0.6279, "targetID": 7, "f2": -0.705665, "f1": -0.810971, "f3": 0.431278, "y": 0.62713418, "x": -0.10168168}], [{"q1": 1.75196663, "distance": 0.05510987274, "q3": 1.073482207, "q2": 1.272679444, "tx": -0.4596, "ty": 0.4596, "targetID": 8, "f2": -0.719613, "f1": -0.182778, "f3": 0.497314, "y": 0.40506086, "x": -0.45168923}], [{"q1": 0.5578472902, "distance": 0.1720646601, "q3": 1.349062717, "q2": 1.803859924, "tx": 0.3182, "ty": 0.3182, "targetID": 9, "f2": -0.188433, "f1": -1.376897, "f3": 0.221734, "y": 0.32091239, "x": 0.14615672}], [{"q1": -0.7817153098, "distance": 0.4793283282, "q3": -0.1896265732, "q2": 1.221597144, "tx": 0.1165, "ty": 0.4347, "targetID": 10, "f2": -0.770696, "f1": -2.71646, "f3": 1.760423, "y": 0.64864568, "x": 0.54543227}], [{"q1": 1.44465604, "distance": 0.1554275997, "q3": 1.224467157, "q2": 1.324138724, "tx": -0.1165, "ty": 0.4347, "targetID": 11, "f2": -0.668154, "f1": -0.490088, "f3": 0.346329, "y": 0.48203523, "x": -0.2645443}], [{"q1": 0.8191020902, "distance": 0.4241693533, "q3": 1.670824637, "q2": 2.000209467, "tx": -0.3182, "ty": 0.3182, "targetID": 12, "f2": 0.007917, "f1": -1.115642, "f3": -0.100028, "y": 0.25342659, "x": 0.10099452}], [{"q1": 0.4854020902, "distance": 0.1374544374, "q3": 1.344538827, "q2": 1.836595324, "tx": 0.1768, "ty": 0.1768, "targetID": 13, "f2": -0.155697, "f1": -1.449342, "f3": 0.226258, "y": 0.31174375, "x": 0.15064839}], [{"q1": 0.4027782902, "distance": 0.1415927967, "q3": 1.406051207, "q2": 1.744609494, "tx": 0.0647, "ty": 0.2415, "targetID": 14, "f2": -0.247683, "f1": -1.531966, "f3": 0.164745, "y": 0.30677718, "x": 0.19034796}], [{"q1": 1.31779852, "distance": 0.07369570819, "q3": 1.740756487, "q2": 1.858523634, "tx": -0.0647, "ty": 0.2415, "targetID": 15, "f2": -0.133769, "f1": -0.616946, "f3": -0.16996, "y": 0.31200314, "x": -0.04324389}], [{"q1": 1.02405961, "distance": 0.2243775448, "q3": 1.522290136, "q2": 1.974699735, "tx": -0.1768, "ty": 0.1768, "targetID": 16, "f2": -0.017593, "f1": -0.910685, "f3": 0.048506, "y": 0.28860994, "x": 0.017734881}]], "block": 11}], [{"trials": [[{"q1": 0.2437319902, "distance": 0.1260605778, "q3": 0.9778521268, "q2": 0.5656325536, "tx": 0.601, "ty": 0.601, "targetID": 1, "f2": -1.42666, "f1": -1.691013, "f3": 0.592944, "y": 0.49722769, "x": 0.67257218}], [{"q1": 0.6290985902, "distance": 0.1739246439, "q3": 0.8225317868, "q2": 0.8148865536, "tx": 0.22, "ty": 0.821, "targetID": 2, "f2": -1.177406, "f1": -1.305646, "f3": 0.748265, "y": 0.72895629, "x": 0.36757282}], [{"q1": 1.15292774, "distance": 0.146562339, "q3": 0.6626875568, "q2": 1.205512194, "tx": -0.22, "ty": 0.821, "targetID": 3, "f2": -0.78678, "f1": -0.781817, "f3": 0.908109, "y": 0.69687057, "x": -0.14207437}], [{"q1": 1.878886973, "distance": 0.3774929995, "q3": 0.8748707268, "q2": 1.630129854, "tx": -0.601, "ty": 0.601, "targetID": 4, "f2": -0.362163, "f1": -0.055858, "f3": 0.695926, "y": 0.25213791, "x": -0.4567911}], [{"q1": -0.1309658098, "distance": 0.18536086, "q3": 1.230813167, "q2": 1.398154654, "tx": 0.4596, "ty": 0.4596, "targetID": 5, "f2": -0.594138, "f1": -2.06571, "f3": 0.339983, "y": 0.27445439, "x": 0.45066963}], [{"q1": 0.6564932902, "distance": 0.06444692641, "q3": 1.165530877, "q2": 1.290021034, "tx": 0.1682, "ty": 0.6279, "targetID": 6, "f2": -0.702272, "f1": -1.278251, "f3": 0.405265, "y": 0.56546958, "x": 0.15220472}], [{"q1": -0.5082019098, "distance": 0.6829308198, "q3": 0.5671831268, "q2": 2.166776714, "tx": -0.1682, "ty": 0.6279, "targetID": 7, "f2": 0.174484, "f1": -2.442946, "f3": 1.003613, "y": 0.13822019, "x": 0.30783381}], [{"q1": 1.940587852, "distance": 0.1380452422, "q3": 1.059345047, "q2": 1.177300684, "tx": -0.4596, "ty": 0.4596, "targetID": 8, "f2": -0.814992, "f1": 0.005843, "f3": 0.511451, "y": 0.34551916, "x": -0.53733063}], [{"q1": 0.8209870902, "distance": 0.3332311282, "q3": 1.030191067, "q2": 1.905773192, "tx": 0.3182, "ty": 0.3182, "targetID": 9, "f2": -0.086519, "f1": -1.113757, "f3": 0.540605, "y": 0.38266202, "x": -0.0087367413}], [{"q1": 0.7640613902, "distance": 0.06000695359, "q3": 1.216864497, "q2": 1.558815704, "tx": 0.1165, "ty": 0.4347, "targetID": 10, "f2": -0.433477, "f1": -1.170683, "f3": 0.353932, "y": 0.47665679, "x": 0.073599391}], [{"q1": 0.9935233302, "distance": 0.07801620034, "q3": 1.205617597, "q2": 1.479333404, "tx": -0.1165, "ty": 0.4347, "targetID": 11, "f2": -0.512959, "f1": -0.941221, "f3": 0.365179, "y": 0.48992014, "x": -0.061388625}], [{"q1": 2.10520731, "distance": 0.1720545882, "q3": 1.451918457, "q2": 1.545118354, "tx": -0.3182, "ty": 0.3182, "targetID": 12, "f2": -0.447174, "f1": 0.170463, "f3": 0.118878, "y": 0.17010225, "x": -0.40577761}], [{"q1": 0.08337879019, "distance": 0.1844447681, "q3": 1.627784818, "q2": 1.462117474, "tx": 0.1768, "ty": 0.1768, "targetID": 13, "f2": -0.530175, "f1": -1.851366, "f3": -0.056988, "y": 0.26615822, "x": 0.33815359}], [{"q1": 1.22612685, "distance": 0.1056666327, "q3": 2.011687437, "q2": 1.743227184, "tx": 0.0647, "ty": 0.2415, "targetID": 14, "f2": -0.249065, "f1": -0.708618, "f3": -0.440891, "y": 0.33944467, "x": 0.025048028}], [{"q1": 2.15811173, "distance": 0.07054433201, "q3": 1.700606937, "q2": 2.350999704, "tx": -0.0647, "ty": 0.2415, "targetID": 15, "f2": 0.358707, "f1": 0.223367, "f3": -0.129811, "y": 0.21125139, "x": -0.12843009}], [{"q1": 1.65256664, "distance": 0.07635734475, "q3": 1.421507847, "q2": 1.901437794, "tx": -0.1768, "ty": 0.1768, "targetID": 16, "f2": -0.090855, "f1": -0.282178, "f3": 0.149288, "y": 0.25249794, "x": -0.18681329}]], "block": 12}], [{"trials": [[{"q1": 0.4321206902, "distance": 0.3857481928, "q3": 1.110176017, "q2": 1.466390044, "tx": 0.601, "ty": 0.601, "targetID": 1, "f2": -0.525903, "f1": -1.502624, "f3": 0.46062, "y": 0.49231778, "x": 0.23087861}], [{"q1": 0.8516489902, "distance": 0.04675283624, "q3": 0.9435459368, "q2": 0.7145440536, "tx": 0.22, "ty": 0.821, "targetID": 2, "f2": -1.277749, "f1": -1.083095, "f3": 0.62725, "y": 0.77428393, "x": 0.22185378}], [{"q1": 1.5467578, "distance": 0.4361225063, "q3": 1.289749447, "q2": 1.465259074, "tx": -0.22, "ty": 0.821, "targetID": 3, "f2": -0.527034, "f1": -0.387987, "f3": 0.281047, "y": 0.3947204, "x": -0.31213329}], [{"q1": 1.42103126, "distance": 0.4068204917, "q3": 1.309604317, "q2": 1.503649334, "tx": -0.601, "ty": 0.601, "targetID": 4, "f2": -0.488643, "f1": -0.513713, "f3": 0.261192, "y": 0.39864386, "x": -0.24807663}], [{"q1": -0.1640656098, "distance": 0.6397329685, "q3": -0.2559141732, "q2": 0.6492617536, "tx": 0.4596, "ty": 0.4596, "targetID": 5, "f2": -1.343031, "f1": -2.09881, "f3": 1.82671, "y": 0.065191136, "x": 0.96328633}], [{"q1": 0.9351525402, "distance": 0.1326895347, "q3": 1.161886627, "q2": 1.020346714, "tx": 0.1682, "ty": 0.6279, "targetID": 6, "f2": -0.971946, "f1": -0.999592, "f3": 0.40891, "y": 0.63921601, "x": 0.035993871}], [{"q1": 1.12760651, "distance": 0.2380389807, "q3": 1.112689287, "q2": 1.768485594, "tx": -0.1682, "ty": 0.6279, "targetID": 7, "f2": -0.223807, "f1": -0.807138, "f3": 0.458107, "y": 0.39372756, "x": -0.12547033}], [{"q1": 1.81052592, "distance": 0.4089399188, "q3": -0.2596840732, "q2": 0.5870582536, "tx": -0.4596, "ty": 0.4596, "targetID": 8, "f2": -1.405234, "f1": -0.124219, "f3": 1.83048, "y": 0.86760904, "x": -0.43202319}], [{"q1": 0.6125109902, "distance": 0.2135743253, "q3": 1.421005187, "q2": 1.619699764, "tx": 0.3182, "ty": 0.3182, "targetID": 9, "f2": -0.372593, "f1": -1.322234, "f3": 0.149791, "y": 0.39537434, "x": 0.11905655}], [{"q1": 0.2341186902, "distance": 0.1775538235, "q3": 1.303635287, "q2": 1.845768774, "tx": 0.1165, "ty": 0.4347, "targetID": 10, "f2": -0.146524, "f1": -1.700626, "f3": 0.267161, "y": 0.2852575, "x": 0.21237648}], [{"q1": 0.9256648902, "distance": 0.0969323702, "q3": 1.172379547, "q2": 1.473992694, "tx": -0.1165, "ty": 0.4347, "targetID": 11, "f2": -0.5183, "f1": -1.00908, "f3": 0.398417, "y": 0.48758009, "x": -0.035262198}], [{"q1": 1.925131217, "distance": 0.1192933934, "q3": 1.47799368, "q2": 1.715204184, "tx": -0.3182, "ty": 0.3182, "targetID": 12, "f2": -0.277088, "f1": -0.009613, "f3": 0.092803, "y": 0.20069879, "x": -0.29759953}], [{"q1": 0.7379233902, "distance": 0.09870423127, "q3": 1.666552071, "q2": 1.985192654, "tx": 0.1768, "ty": 0.1768, "targetID": 13, "f2": -0.0071, "f1": -1.196821, "f3": -0.095756, "y": 0.2593746, "x": 0.12272634}], [{"q1": 0.9592799702, "distance": 0.06948143344, "q3": 1.637775082, "q2": 1.873289124, "tx": 0.0647, "ty": 0.2415, "targetID": 14, "f2": -0.119004, "f1": -0.975465, "f3": -0.066979, "y": 0.30718766, "x": 0.042054892}], [{"q1": 1.74071973, "distance": 0.1055764717, "q3": 1.720021977, "q2": 1.855130714, "tx": -0.0647, "ty": 0.2415, "targetID": 15, "f2": -0.137162, "f1": -0.194025, "f3": -0.149226, "y": 0.25745446, "x": -0.16906401}], [{"q1": 1.74844805, "distance": 0.09001832123, "q3": 1.736546757, "q2": 1.814792674, "tx": -0.1768, "ty": 0.1768, "targetID": 16, "f2": -0.1775, "f1": -0.186296, "f3": -0.16575, "y": 0.26673361, "x": -0.18070435}]], "block": 13}], [{"trials": [[{"q1": -0.04295090981, "distance": 0.4464151568, "q3": 1.475857397, "q2": 1.604243134, "tx": 0.601, "ty": 0.601, "targetID": 1, "f2": -0.38805, "f1": -1.977695, "f3": 0.094939, "y": 0.24281081, "x": 0.33456615}], [{"q1": 0.9895020902, "distance": 0.06947524883, "q3": 0.4723070268, "q2": 0.7226493536, "tx": 0.22, "ty": 0.821, "targetID": 2, "f2": -1.269643, "f1": -0.945242, "f3": 1.098489, "y": 0.87256271, "x": 0.17343717}], [{"q1": 1.28462331, "distance": 0.2137164229, "q3": 0.7358238268, "q2": 1.330736074, "tx": -0.22, "ty": 0.821, "targetID": 3, "f2": -0.661557, "f1": -0.650121, "f3": 0.834973, "y": 0.60844436, "x": -0.24224431}], [{"q1": 1.849167506, "distance": 0.1377122167, "q3": 0.6702273768, "q2": 0.6653467536, "tx": -0.601, "ty": 0.601, "targetID": 4, "f2": -1.326946, "f1": -0.085577, "f3": 0.900569, "y": 0.70672376, "x": -0.51275522}], [{"q1": 0.2415391902, "distance": 0.220359407, "q3": 1.236468037, "q2": 1.622590034, "tx": 0.4596, "ty": 0.4596, "targetID": 5, "f2": -0.369703, "f1": -1.693205, "f3": 0.334328, "y": 0.35084097, "x": 0.26794995}], [{"q1": 1.15116845, "distance": 0.3712989603, "q3": 0.6837990568, "q2": 1.621207734, "tx": 0.1682, "ty": 0.6279, "targetID": 6, "f2": -0.371085, "f1": -0.783576, "f3": 0.886997, "y": 0.53105793, "x": -0.19024739}], [{"q1": 1.29473923, "distance": 0.08044018574, "q3": 0.5874149968, "q2": 1.381378544, "tx": -0.1682, "ty": 0.6279, "targetID": 7, "f2": -0.610914, "f1": -0.640005, "f3": 0.983381, "y": 0.63054798, "x": -0.24859659}], [{"q1": 1.51886045, "distance": 0.05204025413, "q3": 1.013603457, "q2": 1.237744934, "tx": -0.4596, "ty": 0.4596, "targetID": 8, "f2": -0.754548, "f1": -0.415884, "f3": 0.557193, "y": 0.4114378, "x": -0.4793127}], [{"q1": 0.4678091902, "distance": 0.2315837076, "q3": 1.643744108, "q2": 2.177395294, "tx": 0.3182, "ty": 0.3182, "targetID": 9, "f2": 0.185103, "f1": -1.466935, "f3": -0.072948, "y": 0.11433718, "x": 0.20833206}], [{"q1": 1.02330563, "distance": 0.1327839086, "q3": 1.872263557, "q2": 1.847842224, "tx": 0.1165, "ty": 0.4347, "targetID": 10, "f2": -0.14445, "f1": -0.911439, "f3": -0.301467, "y": 0.30902021, "x": 0.0736496}], [{"q1": 1.28229853, "distance": 0.04762500333, "q3": 1.698407817, "q2": 1.227691834, "tx": -0.1165, "ty": 0.4347, "targetID": 11, "f2": -0.764601, "f1": -0.652446, "f3": -0.127611, "y": 0.48040835, "x": -0.12987489}], [{"q1": 1.38559409, "distance": 0.1809376142, "q3": 1.648016674, "q2": 1.638549324, "tx": -0.3182, "ty": 0.3182, "targetID": 12, "f2": -0.353743, "f1": -0.54915, "f3": -0.07722, "y": 0.3514543, "x": -0.14034452}], [{"q1": 0.7348445902, "distance": 0.2455284353, "q3": 1.276617587, "q2": 1.689380294, "tx": 0.1768, "ty": 0.1768, "targetID": 13, "f2": -0.302912, "f1": -1.1999, "f3": 0.294179, "y": 0.38658089, "x": 0.049221825}], [{"q1": 0.9550074102, "distance": 0.1143643362, "q3": 1.656875966, "q2": 1.693652854, "tx": 0.0647, "ty": 0.2415, "targetID": 14, "f2": -0.29864, "f1": -0.979737, "f3": -0.08608, "y": 0.35195057, "x": 0.035037347}], [{"q1": 0.8971392902, "distance": 0.1644448284, "q3": 1.673777737, "q2": 1.698113914, "tx": -0.0647, "ty": 0.2415, "targetID": 15, "f2": -0.294179, "f1": -1.037605, "f3": -0.102981, "y": 0.35308204, "x": 0.056095488}], [{"q1": 1.59061443, "distance": 0.08931289514, "q3": 1.448839697, "q2": 2.145288214, "tx": -0.1768, "ty": 0.1768, "targetID": 16, "f2": 0.152996, "f1": -0.34413, "f3": 0.121957, "y": 0.22897089, "x": -0.10430868}]], "block": 14}], [{"trials": [[{"q1": -0.3499913098, "distance": 0.7923586199, "q3": 0.4710504268, "q2": 0.3229194536, "tx": 0.601, "ty": 0.601, "targetID": 1, "f2": -1.669373, "f1": -2.284736, "f3": 1.099746, "y": -0.11107545, "x": 0.94853523}], [{"q1": 0.4055428902, "distance": 0.2797294378, "q3": 0.9399645268, "q2": 1.221659974, "tx": 0.22, "ty": 0.821, "targetID": 2, "f2": -0.770633, "f1": -1.529202, "f3": 0.630832, "y": 0.56537259, "x": 0.33359219}], [{"q1": 0.9442003302, "distance": 0.2838814082, "q3": 1.044391057, "q2": 1.135517504, "tx": -0.22, "ty": 0.821, "targetID": 3, "f2": -0.856775, "f1": -0.990544, "f3": 0.526405, "y": 0.66637132, "x": 0.018072731}], [{"q1": 1.47858524, "distance": 0.4952779662, "q3": 1.676730827, "q2": 0.6339308536, "tx": -0.601, "ty": 0.601, "targetID": 4, "f2": -1.358362, "f1": -0.456159, "f3": -0.105935, "y": 0.63263139, "x": -0.10673315}], [{"q1": 0.2757824902, "distance": 0.239733418, "q3": 1.324369797, "q2": 1.636915694, "tx": 0.4596, "ty": 0.4596, "targetID": 5, "f2": -0.355377, "f1": -1.658962, "f3": 0.246427, "y": 0.35284552, "x": 0.24494774}], [{"q1": 0.6425445902, "distance": 0.04336058136, "q3": 1.186579547, "q2": 1.074319284, "tx": 0.1682, "ty": 0.6279, "targetID": 6, "f2": -0.917973, "f1": -1.2922, "f3": 0.384217, "y": 0.61005633, "x": 0.2077189}], [{"q1": 1.566487, "distance": 0.2434009231, "q3": 1.289623787, "q2": 1.284052004, "tx": -0.1682, "ty": 0.6279, "targetID": 7, "f2": -0.708241, "f1": -0.368257, "f3": 0.281173, "y": 0.44815976, "x": -0.33232634}], [{"q1": 1.64232505, "distance": 0.3951745134, "q3": 1.389023777, "q2": 2.068633355, "tx": -0.4596, "ty": 0.4596, "targetID": 8, "f2": 0.076341, "f1": -0.292419, "f3": 0.181773, "y": 0.22963586, "x": -0.13822889}], [{"q1": 0.4167897902, "distance": 0.1562074326, "q3": 1.217744147, "q2": 1.460169694, "tx": 0.3182, "ty": 0.3182, "targetID": 9, "f2": -0.532123, "f1": -1.517955, "f3": 0.353052, "y": 0.44859969, "x": 0.23219603}], [{"q1": 0.7638728902, "distance": 0.1487619724, "q3": 2.330747587, "q2": 1.416250224, "tx": 0.1165, "ty": 0.4347, "targetID": 10, "f2": -0.576042, "f1": -1.170872, "f3": -0.759951, "y": 0.33762923, "x": 0.22922706}], [{"q1": 1.17724367, "distance": 0.1202275735, "q3": 1.389463597, "q2": 1.190558204, "tx": -0.1165, "ty": 0.4347, "targetID": 11, "f2": -0.801734, "f1": -0.757501, "f3": 0.181333, "y": 0.55424867, "x": -0.12925872}], [{"q1": 1.02098085, "distance": 0.3240813541, "q3": 1.589834378, "q2": 1.579298884, "tx": -0.3182, "ty": 0.3182, "targetID": 12, "f2": -0.412994, "f1": -0.913764, "f3": -0.019038, "y": 0.39526995, "x": -0.0034160314}], [{"q1": 1.38986666, "distance": 0.3277723345, "q3": 1.356853867, "q2": 1.678824544, "tx": 0.1768, "ty": 0.1768, "targetID": 13, "f2": -0.313468, "f1": -0.544878, "f3": 0.213942, "y": 0.39584298, "x": -0.067033706}], [{"q1": 1.68988876, "distance": 0.2683117851, "q3": 1.374006967, "q2": 1.950258144, "tx": 0.0647, "ty": 0.2415, "targetID": 14, "f2": -0.042035, "f1": -0.244856, "f3": 0.196789, "y": 0.22582995, "x": -0.20315381}], [{"q1": 0.8288410902, "distance": 0.1196005593, "q3": 1.732714017, "q2": 1.824657274, "tx": -0.0647, "ty": 0.2415, "targetID": 15, "f2": -0.167635, "f1": -1.105903, "f3": -0.161918, "y": 0.32192231, "x": 0.023824267}], [{"q1": 0.9788835102, "distance": 0.2798187878, "q3": 1.456253857, "q2": 1.632454634, "tx": -0.1768, "ty": 0.1768, "targetID": 16, "f2": -0.359838, "f1": -0.955861, "f3": 0.114542, "y": 0.40265312, "x": -0.01160641}]], "block": 15}], [{"trials": [[{"q1": -0.03270930981, "distance": 0.3539892643, "q3": 0.9915494768, "q2": 0.5252945536, "tx": 0.601, "ty": 0.601, "targetID": 1, "f2": -1.466998, "f1": -1.967454, "f3": 0.579247, "y": 0.3007543, "x": 0.78851245}], [{"q1": 0.5815976902, "distance": 0.1643456632, "q3": 0.7838273668, "q2": 1.047867074, "tx": 0.22, "ty": 0.821, "targetID": 2, "f2": -0.944426, "f1": -1.353147, "f3": 0.786969, "y": 0.68372268, "x": 0.31035726}], [{"q1": 1.41154365, "distance": 0.06014732835, "q3": 1.119160967, "q2": 0.5492334536, "tx": -0.22, "ty": 0.821, "targetID": 3, "f2": -1.443059, "f1": -0.523201, "f3": 0.451635, "y": 0.76628574, "x": -0.24498101}], [{"q1": 1.79356132, "distance": 0.181295928, "q3": 1.071094597, "q2": 1.207585644, "tx": -0.601, "ty": 0.601, "targetID": 4, "f2": -0.784707, "f1": -0.141183, "f3": 0.499702, "y": 0.46099164, "x": -0.48582243}], [{"q1": 0.3572251902, "distance": 0.1338090637, "q3": 0.8607963868, "q2": 1.054904234, "tx": 0.4596, "ty": 0.4596, "targetID": 5, "f2": -0.937388, "f1": -1.577519, "f3": 0.71, "y": 0.59198026, "x": 0.44009789}], [{"q1": 0.5570932902, "distance": 0.1293662724, "q3": 1.230687507, "q2": 1.408647574, "tx": 0.1682, "ty": 0.6279, "targetID": 6, "f2": -0.583645, "f1": -1.377651, "f3": 0.340109, "y": 0.50012661, "x": 0.18843841}], [{"q1": 1.29178614, "distance": 0.2543297808, "q3": 1.080896367, "q2": 0.3527331536, "tx": -0.1682, "ty": 0.6279, "targetID": 7, "f2": -1.63956, "f1": -0.642958, "f3": 0.4899, "y": 0.85519837, "x": -0.05409878}], [{"q1": 2.08956218, "distance": 0.3246154942, "q3": 1.779586577, "q2": 1.744483824, "tx": -0.4596, "ty": 0.4596, "targetID": 8, "f2": -0.247809, "f1": 0.154818, "f3": -0.20879, "y": 0.19004149, "x": -0.27873146}], [{"q1": 0.4490224902, "distance": 0.1202805325, "q3": 1.531714914, "q2": 1.611845784, "tx": 0.3182, "ty": 0.3182, "targetID": 9, "f2": -0.380447, "f1": -1.485722, "f3": 0.039081, "y": 0.3391894, "x": 0.19976499}], [{"q1": 0.9301887902, "distance": 0.1419905861, "q3": 1.349691037, "q2": 1.758118334, "tx": 0.1165, "ty": 0.4347, "targetID": 10, "f2": -0.234174, "f1": -1.004556, "f3": 0.221105, "y": 0.37896189, "x": -0.014093222}], [{"q1": 1.48040736, "distance": 0.1779566519, "q3": 1.042757437, "q2": 1.551150214, "tx": -0.1165, "ty": 0.4347, "targetID": 11, "f2": -0.441142, "f1": -0.454337, "f3": 0.528039, "y": 0.38480863, "x": -0.28731985}], [{"q1": 1.5112578, "distance": 0.1380276196, "q3": 1.536113144, "q2": 1.711308604, "tx": -0.3182, "ty": 0.3182, "targetID": 12, "f2": -0.280984, "f1": -0.423487, "f3": 0.034683, "y": 0.31560268, "x": -0.18019682}], [{"q1": 0.8868348902, "distance": 0.1978982946, "q3": 2.012944077, "q2": 1.423601554, "tx": 0.1768, "ty": 0.1768, "targetID": 13, "f2": -0.568691, "f1": -1.04791, "f3": -0.442148, "y": 0.37071214, "x": 0.13728017}], [{"q1": 1.07677554, "distance": 0.04748753873, "q3": 1.686595437, "q2": 1.97928646, "tx": 0.0647, "ty": 0.2415, "targetID": 14, "f2": -0.013006, "f1": -0.857969, "f3": -0.115799, "y": 0.28404986, "x": 0.043615035}], [{"q1": 0.7832879902, "distance": 0.1927644739, "q3": 1.53699279, "q2": 1.646717464, "tx": -0.0647, "ty": 0.2415, "targetID": 15, "f2": -0.345575, "f1": -1.151457, "f3": 0.033804, "y": 0.37650091, "x": 0.072896863}], [{"q1": 1.24692419, "distance": 0.1718558668, "q3": 1.598002519, "q2": 1.89314399, "tx": -0.1768, "ty": 0.1768, "targetID": 16, "f2": -0.099149, "f1": -0.68782, "f3": -0.027206, "y": 0.29808108, "x": -0.055040653}]], "block": 16}], [{"trials": [[{"q1": 0.4615888902, "distance": 0.2552438058, "q3": 0.1788194268, "q2": 1.414490934, "tx": 0.601, "ty": 0.601, "targetID": 1, "f2": -0.577802, "f1": -1.473156, "f3": 1.391977, "y": 0.65860461, "x": 0.35234138}], [{"q1": 0.4825746902, "distance": 0.2566993117, "q3": 1.037039737, "q2": 1.162786534, "tx": 0.22, "ty": 0.821, "targetID": 2, "f2": -0.829506, "f1": -1.45217, "f3": 0.533757, "y": 0.57973964, "x": 0.3076811}], [{"q1": 1.67292416, "distance": 0.4933443015, "q3": 1.129528227, "q2": 1.530038714, "tx": -0.22, "ty": 0.821, "targetID": 3, "f2": -0.462254, "f1": -0.26182, "f3": 0.441268, "y": 0.34843823, "x": -0.36168265}], [{"q1": 1.49404187, "distance": 0.2961582579, "q3": 1.231692817, "q2": 1.259861744, "tx": -0.601, "ty": 0.601, "targetID": 4, "f2": -0.732431, "f1": -0.440703, "f3": 0.339104, "y": 0.47917395, "x": -0.33105903}], [{"q1": -0.04916500981, "distance": 0.09882764125, "q3": 1.106091937, "q2": 1.259484754, "tx": 0.4596, "ty": 0.4596, "targetID": 5, "f2": -0.732808, "f1": -1.983909, "f3": 0.464704, "y": 0.36528927, "x": 0.48913623}], [{"q1": 0.7856126902, "distance": 0.1273558825, "q3": 1.355911387, "q2": 1.286565284, "tx": 0.1682, "ty": 0.6279, "targetID": 6, "f2": -0.705727, "f1": -1.149132, "f3": 0.214885, "y": 0.53100477, "x": 0.085551133}], [{"q1": 1.72714805, "distance": 0.3773663034, "q3": 1.387201657, "q2": 1.583257294, "tx": -0.1682, "ty": 0.6279, "targetID": 7, "f2": -0.409035, "f1": -0.207596, "f3": 0.183595, "y": 0.28347482, "x": -0.3223967}], [{"q1": 0.8868976902, "distance": 0.6267044282, "q3": 2.256229017, "q2": 1.159456444, "tx": -0.4596, "ty": 0.4596, "targetID": 8, "f2": -0.832836, "f1": -1.047847, "f3": -0.685433, "y": 0.42188688, "x": 0.16596867}], [{"q1": 0.5454693902, "distance": 0.2321206702, "q3": 1.216173347, "q2": 1.411160844, "tx": 0.3182, "ty": 0.3182, "targetID": 9, "f2": -0.581132, "f1": -1.389275, "f3": 0.354623, "y": 0.49873837, "x": 0.17230311}], [{"q1": 0.2232361902, "distance": 0.1992143563, "q3": 1.185574237, "q2": 1.493156414, "tx": 0.1165, "ty": 0.4347, "targetID": 10, "f2": -0.499136, "f1": -1.711508, "f3": 0.385222, "y": 0.39714456, "x": 0.3121424}], [{"q1": 0.7350330902, "distance": 0.1584992216, "q3": 0.9065379768, "q2": 1.666446664, "tx": -0.1165, "ty": 0.4347, "targetID": 11, "f2": -0.325846, "f1": -1.199711, "f3": 0.664258, "y": 0.49462057, "x": 0.030236255}], [{"q1": 1.908732103, "distance": 0.1499019164, "q3": 1.681003397, "q2": 1.90093514, "tx": -0.3182, "ty": 0.3182, "targetID": 12, "f2": -0.091358, "f1": -0.026012, "f3": -0.110207, "y": 0.22205441, "x": -0.203193}], [{"q1": 0.2574167902, "distance": 0.1397390514, "q3": 1.406868027, "q2": 1.688814804, "tx": 0.1768, "ty": 0.1768, "targetID": 13, "f2": -0.303478, "f1": -1.677328, "f3": 0.163928, "y": 0.29876874, "x": 0.24499552}], [{"q1": 1.21330915, "distance": 0.2288972456, "q3": 1.585436149, "q2": 1.517158184, "tx": 0.0647, "ty": 0.2415, "targetID": 14, "f2": -0.475134, "f1": -0.721435, "f3": -0.01464, "y": 0.40359132, "x": -0.096917923}], [{"q1": 1.45458347, "distance": 0.04537877704, "q3": 1.657567116, "q2": 1.934927172, "tx": -0.0647, "ty": 0.2415, "targetID": 15, "f2": -0.057365, "f1": -0.480161, "f3": -0.086771, "y": 0.28051478, "x": -0.087874994}], [{"q1": 1.49699497, "distance": 0.1334158263, "q3": 1.689108707, "q2": 1.774768774, "tx": -0.1768, "ty": 0.1768, "targetID": 16, "f2": -0.217524, "f1": -0.43775, "f3": -0.118312, "y": 0.30415483, "x": -0.13704412}]], "block": 17}], [{"trials": [[{"q1": 0.09045999019, "distance": 0.221486291, "q3": 0.6825424168, "q2": 0.8493812536, "tx": 0.601, "ty": 0.601, "targetID": 1, "f2": -1.142911, "f1": -1.844285, "f3": 0.888254, "y": 0.42177853, "x": 0.73113778}], [{"q1": 0.6651011902, "distance": 0.1582050947, "q3": 0.8190760368, "q2": 1.198475024, "tx": 0.22, "ty": 0.821, "targetID": 2, "f2": -0.793818, "f1": -1.269643, "f3": 0.75172, "y": 0.66342419, "x": 0.20590333}], [{"q1": 1.35166489, "distance": 0.3942123498, "q3": 1.469134387, "q2": 1.455457304, "tx": -0.22, "ty": 0.821, "targetID": 3, "f2": -0.536835, "f1": -0.58308, "f3": 0.101662, "y": 0.42841206, "x": -0.18424967}], [{"q1": 1.77615689, "distance": 0.09011814755, "q3": 0.8562096668, "q2": 0.8564184536, "tx": -0.601, "ty": 0.601, "targetID": 4, "f2": -1.135874, "f1": -0.158588, "f3": 0.714587, "y": 0.60486379, "x": -0.51096472}], [{"q1": 0.04350569019, "distance": 0.1450274596, "q3": 0.8672052368, "q2": 1.070423704, "tx": 0.4596, "ty": 0.4596, "targetID": 5, "f2": -0.921869, "f1": -1.891239, "f3": 0.703591, "y": 0.40765467, "x": 0.59500549}], [{"q1": 0.7725436902, "distance": 0.03451300117, "q3": 1.194747687, "q2": 1.039636094, "tx": 0.1682, "ty": 0.6279, "targetID": 6, "f2": -0.952657, "f1": -1.162201, "f3": 0.376049, "y": 0.64659777, "x": 0.13919068}], [{"q1": 1.51213745, "distance": 0.1932733767, "q3": 1.090823797, "q2": 0.4498963536, "tx": -0.1682, "ty": 0.6279, "targetID": 7, "f2": -1.542396, "f1": -0.422607, "f3": 0.479973, "y": 0.79581063, "x": -0.26391112}], [{"q1": 1.58967195, "distance": 0.1862542334, "q3": 1.058214067, "q2": 0.8843157536, "tx": -0.4596, "ty": 0.4596, "targetID": 8, "f2": -1.107977, "f1": -0.345073, "f3": 0.512582, "y": 0.62926635, "x": -0.38276271}], [{"q1": 0.7929640902, "distance": 0.1490913097, "q3": 2.073702477, "q2": 1.404940494, "tx": 0.3182, "ty": 0.3182, "targetID": 9, "f2": -0.587352, "f1": -1.14178, "f3": -0.502906, "y": 0.3674147, "x": 0.17746574}], [{"q1": 0.8988356902, "distance": 0.07901511332, "q3": 1.606673315, "q2": 1.307236964, "tx": 0.1165, "ty": 0.4347, "targetID": 10, "f2": -0.685056, "f1": -1.035909, "f3": -0.035877, "y": 0.48197384, "x": 0.053186714}], [{"q1": 1.28028791, "distance": 0.04363739471, "q3": 1.427099877, "q2": 1.490077654, "tx": -0.1165, "ty": 0.4347, "targetID": 11, "f2": -0.502215, "f1": -0.654457, "f3": 0.143696, "y": 0.4327883, "x": -0.1600955}], [{"q1": 1.59727461, "distance": 0.2540796282, "q3": 1.732462687, "q2": 2.027792651, "tx": -0.3182, "ty": 0.3182, "targetID": 12, "f2": 0.0355, "f1": -0.33747, "f3": -0.161666, "y": 0.27039655, "x": -0.068657844}], [{"q1": 0.4728357902, "distance": 0.06237133647, "q3": 1.481575096, "q2": 2.05148026, "tx": 0.1768, "ty": 0.1768, "targetID": 13, "f2": 0.059188, "f1": -1.461909, "f3": 0.089221, "y": 0.22716833, "x": 0.14001393}], [{"q1": "_NaN_", "distance": 0.389888018, "q3": 2.149352027, "q2": 0.9280467536, "tx": 0.0647, "ty": 0.2415, "targetID": 14, "f2": -1.064246, "f1": "_NaN_", "f3": -0.578556, "y": 0.19316055, "x": 0.45157978}], [{"q1": 0.9067525902, "distance": 0.1159951581, "q3": 1.455122887, "q2": 1.966594426, "tx": -0.0647, "ty": 0.2415, "targetID": 15, "f2": -0.025698, "f1": -1.027992, "f3": 0.115673, "y": 0.28972502, "x": 0.040795138}], [{"q1": 1.72281265, "distance": 0.1678513127, "q3": 1.662279505, "q2": 1.517472344, "tx": -0.1768, "ty": 0.1768, "targetID": 16, "f2": -0.47482, "f1": -0.211932, "f3": -0.091483, "y": 0.31459422, "x": -0.27264788}]], "block": 18}], [{"trials": [[{"q1": -0.05387740981, "distance": 0.2982369098, "q3": 1.130722027, "q2": 1.358130764, "tx": 0.601, "ty": 0.601, "targetID": 1, "f2": -0.634162, "f1": -1.988622, "f3": 0.440074, "y": 0.33855196, "x": 0.4593445}], [{"q1": 0.5117286902, "distance": 0.2373634092, "q3": 1.001916727, "q2": 1.167750244, "tx": 0.22, "ty": 0.821, "targetID": 2, "f2": -0.824542, "f1": -1.423016, "f3": 0.56888, "y": 0.59514478, "x": 0.29301238}], [{"q1": 1.30284454, "distance": 0.143781952, "q3": 1.076121147, "q2": 0.9524254536, "tx": -0.22, "ty": 0.821, "targetID": 3, "f2": -1.039867, "f1": -0.6319, "f3": 0.494675, "y": 0.67774643, "x": -0.20768479}], [{"q1": 1.72155601, "distance": 0.144483437, "q3": 0.9209264668, "q2": 0.7931467536, "tx": -0.601, "ty": 0.601, "targetID": 4, "f2": -1.199146, "f1": -0.213188, "f3": 0.64987, "y": 0.64000125, "x": -0.46188003}], [{"q1": 0.2752169902, "distance": 0.08022238883, "q3": 1.123622027, "q2": 1.147644054, "tx": 0.4596, "ty": 0.4596, "targetID": 5, "f2": -0.844649, "f1": -1.659528, "f3": 0.447174, "y": 0.491261, "x": 0.38588967}], [{"q1": 0.6531003902, "distance": 0.02437875379, "q3": 1.072665397, "q2": 1.210978564, "tx": 0.1682, "ty": 0.6279, "targetID": 6, "f2": -0.781314, "f1": -1.281644, "f3": 0.498131, "y": 0.6039861, "x": 0.17293804}], [{"q1": 1.16184987, "distance": 0.08243634042, "q3": 1.022776907, "q2": 1.012178574, "tx": -0.1682, "ty": 0.6279, "targetID": 7, "f2": -0.980114, "f1": -0.772895, "f3": 0.548019, "y": 0.68762866, "x": -0.11138242}], [{"q1": 1.75705601, "distance": 0.1947634987, "q3": 1.557224647, "q2": 1.427999784, "tx": -0.4596, "ty": 0.4596, "targetID": 8, "f2": -0.564293, "f1": -0.177688, "f3": 0.013572, "y": 0.31867257, "x": -0.32516682}], [{"q1": 0.2124730902, "distance": 0.1030793095, "q3": 1.507901642, "q2": 1.786518334, "tx": 0.3182, "ty": 0.3182, "targetID": 9, "f2": -0.205774, "f1": -1.722271, "f3": 0.062895, "y": 0.24948643, "x": 0.24136388}], [{"q1": 0.8927409902, "distance": 0.1445380784, "q3": 1.194496357, "q2": 1.602044014, "tx": 0.1165, "ty": 0.4347, "targetID": 10, "f2": -0.390249, "f1": -1.042004, "f3": 0.3763, "y": 0.47677711, "x": -0.021777883}], [{"q1": 0.7830994902, "distance": 0.1943406709, "q3": 1.297100777, "q2": 1.402867044, "tx": -0.1165, "ty": 0.4347, "targetID": 11, "f2": -0.589426, "f1": -1.151645, "f3": 0.273696, "y": 0.51051947, "x": 0.062440505}], [{"q1": 1.32514985, "distance": 0.2612736104, "q3": 1.143351227, "q2": 1.111578574, "tx": -0.3182, "ty": 0.3182, "targetID": 12, "f2": -0.880714, "f1": -0.609595, "f3": 0.427445, "y": 0.57251044, "x": -0.25828256}], [{"q1": 1.15889677, "distance": 0.2329592654, "q3": 1.580472432, "q2": 1.882022754, "tx": 0.1768, "ty": 0.1768, "targetID": 13, "f2": -0.11027, "f1": -0.775848, "f3": -0.009676, "y": 0.31119975, "x": -0.013480652}], [{"q1": 1.16649942, "distance": 0.08809739761, "q3": 1.653860037, "q2": 1.938005933, "tx": 0.0647, "ty": 0.2415, "targetID": 14, "f2": -0.054287, "f1": -0.768245, "f3": -0.083064, "y": 0.29389291, "x": -0.006124674}], [{"q1": 1.0173366, "distance": 0.1368837209, "q3": 1.589708715, "q2": 1.687997994, "tx": -0.0647, "ty": 0.2415, "targetID": 15, "f2": -0.304295, "f1": -0.917408, "f3": -0.018912, "y": 0.36605175, "x": -0.0079195931}], [{"q1": 1.33187286, "distance": 0.1523339848, "q3": 1.524866242, "q2": 1.875299744, "tx": -0.1768, "ty": 0.1768, "targetID": 16, "f2": -0.116993, "f1": -0.602872, "f3": 0.04593, "y": 0.30065332, "x": -0.088109538}]], "block": 19}], [{"trials": [[{"q1": 0.2505868902, "distance": 0.06198017141, "q3": 0.7234459568, "q2": 0.9245281536, "tx": 0.601, "ty": 0.601, "targetID": 1, "f2": -1.067765, "f1": -1.684158, "f3": 0.84735, "y": 0.54003652, "x": 0.58981985}], [{"q1": 0.9676366102, "distance": 0.1320136424, "q3": 0.6721123368, "q2": 0.8986414536, "tx": 0.22, "ty": 0.821, "targetID": 2, "f2": -1.093651, "f1": -0.967108, "f3": 0.898684, "y": 0.80079465, "x": 0.089541786}], [{"q1": 1.37598082, "distance": 0.1035232511, "q3": 0.8049388668, "q2": 0.9230201536, "tx": -0.22, "ty": 0.821, "targetID": 3, "f2": -1.069273, "f1": -0.558764, "f3": 0.765857, "y": 0.73020735, "x": -0.26973689}], [{"q1": 1.78677548, "distance": 0.2886393812, "q3": 1.347114927, "q2": 1.174410424, "tx": -0.601, "ty": 0.601, "targetID": 4, "f2": -0.817882, "f1": -0.147969, "f3": 0.223681, "y": 0.38284543, "x": -0.41199927}], [{"q1": 0.4368330902, "distance": 0.195509678, "q3": 0.9481954968, "q2": 1.238498914, "tx": 0.4596, "ty": 0.4596, "targetID": 5, "f2": -0.753794, "f1": -1.497911, "f3": 0.622601, "y": 0.56890154, "x": 0.29749754}], [{"q1": 0.8094887902, "distance": 0.09442953417, "q3": 1.041500797, "q2": 0.8648378536, "tx": 0.1682, "ty": 0.6279, "targetID": 6, "f2": -1.127455, "f1": -1.125256, "f3": 0.529296, "y": 0.72185932, "x": 0.17761186}], [{"q1": 1.34186312, "distance": 0.1142407902, "q3": 1.190726447, "q2": 1.189238744, "tx": -0.1682, "ty": 0.6279, "targetID": 7, "f2": -0.803054, "f1": -0.592881, "f3": 0.38007, "y": 0.55447158, "x": -0.255717}], [{"q1": 1.937257764, "distance": 0.2560785745, "q3": 1.338506967, "q2": 1.634465254, "tx": -0.4596, "ty": 0.4596, "targetID": 8, "f2": -0.357827, "f1": 0.002513, "f3": 0.232289, "y": 0.21726695, "x": -0.37682966}], [{"q1": 0.4710764902, "distance": 0.1489598448, "q3": 1.728567107, "q2": 1.922549297, "tx": 0.3182, "ty": 0.3182, "targetID": 9, "f2": -0.069743, "f1": -1.463668, "f3": -0.157771, "y": 0.21181604, "x": 0.21393357}], [{"q1": 0.9483472302, "distance": 0.1700951934, "q3": 1.281518477, "q2": 1.350716604, "tx": 0.1165, "ty": 0.4347, "targetID": 10, "f2": -0.641576, "f1": -0.986397, "f3": 0.289278, "y": 0.54284131, "x": -0.014792924}], [{"q1": 1.36555073, "distance": 0.08779667253, "q3": 1.860513997, "q2": 1.628873214, "tx": -0.1165, "ty": 0.4347, "targetID": 11, "f2": -0.363419, "f1": -0.569194, "f3": -0.289718, "y": 0.35491357, "x": -0.079861478}], [{"q1": 1.954536524, "distance": 0.1631289986, "q3": 1.618674199, "q2": 1.992920972, "tx": -0.3182, "ty": 0.3182, "targetID": 12, "f2": 0.000628, "f1": 0.019792, "f3": -0.047878, "y": 0.20467131, "x": -0.20105775}], [{"q1": 1.21148703, "distance": 0.2259333284, "q3": 2.032233457, "q2": 1.665252854, "tx": 0.1768, "ty": 0.1768, "targetID": 13, "f2": -0.32704, "f1": -0.723257, "f3": -0.461437, "y": 0.35592689, "x": 0.039106768}], [{"q1": 0.5547056902, "distance": 0.04620041218, "q3": 1.258522017, "q2": 2.144785564, "tx": 0.0647, "ty": 0.2415, "targetID": 14, "f2": 0.152493, "f1": -1.380039, "f3": 0.312274, "y": 0.22809754, "x": 0.10891371}], [{"q1": 1.80788698, "distance": 0.1037886942, "q3": 1.563005177, "q2": 2.045574065, "tx": -0.0647, "ty": 0.2415, "targetID": 15, "f2": 0.053281, "f1": -0.126858, "f3": 0.007791, "y": 0.21682131, "x": -0.16551198}], [{"q1": 1.16649942, "distance": 0.1683653364, "q3": 1.482768901, "q2": 1.824594434, "tx": -0.1768, "ty": 0.1768, "targetID": 16, "f2": -0.167698, "f1": -0.768245, "f3": 0.088027, "y": 0.31907752, "x": -0.086777815}]], "block": 20}], [{"trials": [[{"q1": 0.4203082902, "distance": 0.1664394022, "q3": 0.9366344368, "q2": 0.9107679536, "tx": 0.601, "ty": 0.601, "targetID": 1, "f2": -1.081525, "f1": -1.514436, "f3": 0.634162, "y": 0.61652624, "x": 0.43528636}], [{"q1": 0.8513976902, "distance": 0.06762087062, "q3": 0.8526910768, "q2": 0.8338617536, "tx": 0.22, "ty": 0.821, "targetID": 2, "f2": -1.158431, "f1": -1.083347, "f3": 0.718105, "y": 0.76339285, "x": 0.18458816}], [{"q1": 1.16612243, "distance": 0.1602708819, "q3": 0.8927149668, "q2": 1.121757334, "tx": -0.22, "ty": 0.821, "targetID": 3, "f2": -0.870535, "f1": -0.768622, "f3": 0.678081, "y": 0.68956762, "x": -0.12828149}], [{"q1": 1.870530336, "distance": 0.3399802494, "q3": 1.252364497, "q2": 1.342925454, "tx": -0.601, "ty": 0.601, "targetID": 4, "f2": -0.649367, "f1": -0.064214, "f3": 0.318432, "y": 0.29288714, "x": -0.45728836}], [{"q1": 0.07912509019, "distance": 0.05568392892, "q3": 1.049606107, "q2": 1.317164394, "tx": 0.4596, "ty": 0.4596, "targetID": 5, "f2": -0.675128, "f1": -1.855619, "f3": 0.52119, "y": 0.40398212, "x": 0.45688866}], [{"q1": 0.5361074902, "distance": 0.08368117025, "q3": 1.003613187, "q2": 1.294984744, "tx": 0.1682, "ty": 0.6279, "targetID": 6, "f2": -0.697308, "f1": -1.398637, "f3": 0.567183, "y": 0.57533743, "x": 0.23331309}], [{"q1": 1.35078525, "distance": 0.1544299028, "q3": 0.7469450668, "q2": 0.8302175536, "tx": -0.1682, "ty": 0.6279, "targetID": 7, "f2": -1.162075, "f1": -0.583959, "f3": 0.823851, "y": 0.77864975, "x": -0.2017128}], [{"q1": 1.95510201, "distance": 0.1594399524, "q3": 0.8295689568, "q2": 1.157634314, "tx": -0.4596, "ty": 0.4596, "targetID": 8, "f2": -0.834658, "f1": 0.020358, "f3": 0.741227, "y": 0.37670976, "x": -0.59579951}], [{"q1": 0.1119609902, "distance": 0.02689846851, "q3": 1.290252107, "q2": 1.520928094, "tx": 0.3182, "ty": 0.3182, "targetID": 9, "f2": -0.471365, "f1": -1.822783, "f3": 0.280544, "y": 0.31838093, "x": 0.34509786}], [{"q1": 0.5470401902, "distance": 0.05501547279, "q3": 1.464861827, "q2": 1.597268794, "tx": 0.1165, "ty": 0.4347, "targetID": 10, "f2": -0.395024, "f1": -1.387704, "f3": 0.105935, "y": 0.39081171, "x": 0.14967409}], [{"q1": 0.4896118902, "distance": 0.2917964845, "q3": 1.415664477, "q2": 1.803168774, "tx": -0.1165, "ty": 0.4347, "targetID": 11, "f2": -0.189124, "f1": -1.445133, "f3": 0.155132, "y": 0.31466568, "x": 0.14946419}], [{"q1": 1.4151879, "distance": 0.1438521306, "q3": 1.514687482, "q2": 1.476003314, "tx": -0.3182, "ty": 0.3182, "targetID": 12, "f2": -0.516289, "f1": -0.519557, "f3": 0.056109, "y": 0.39383128, "x": -0.19583438}], [{"q1": 0.3436408902, "distance": 0.07283727879, "q3": 1.723666227, "q2": 1.787963464, "tx": 0.1768, "ty": 0.1768, "targetID": 13, "f2": -0.204329, "f1": -1.591104, "f3": -0.15287, "y": 0.22572222, "x": 0.23076189}], [{"q1": 0.7266135902, "distance": 0.0688536128, "q3": 1.638591896, "q2": 1.918653722, "tx": 0.0647, "ty": 0.2415, "targetID": 14, "f2": -0.073639, "f1": -1.208131, "f3": -0.067796, "y": 0.27397522, "x": 0.12541392}], [{"q1": 1.55341797, "distance": 0.07601642042, "q3": 1.639283047, "q2": 1.874797084, "tx": -0.0647, "ty": 0.2415, "targetID": 15, "f2": -0.117496, "f1": -0.381327, "f3": -0.068487, "y": 0.28190126, "x": -0.12909126}], [{"q1": 1.69315601, "distance": 0.08160205615, "q3": 1.615909598, "q2": 1.881834254, "tx": -0.1768, "ty": 0.1768, "targetID": 16, "f2": -0.110458, "f1": -0.241588, "f3": -0.045113, "y": 0.25823627, "x": -0.17160101}]], "block": 21}], [{"trials": [[{"q1": 0.2976165902, "distance": 0.06883169595, "q3": 0.9848892968, "q2": 0.7667573536, "tx": 0.601, "ty": 0.601, "targetID": 1, "f2": -1.225535, "f1": -1.637128, "f3": 0.585907, "y": 0.53457074, "x": 0.58297347}], [{"q1": 0.5805295902, "distance": 0.2583854703, "q3": 1.290314937, "q2": 0.5191998536, "tx": 0.22, "ty": 0.821, "targetID": 2, "f2": -1.473093, "f1": -1.354215, "f3": 0.280481, "y": 0.65589168, "x": 0.41875184}], [{"q1": 1.23027375, "distance": 0.1551090182, "q3": 1.235462727, "q2": 0.5381122536, "tx": -0.22, "ty": 0.821, "targetID": 3, "f2": -1.45418, "f1": -0.704471, "f3": 0.335334, "y": 0.7818751, "x": -0.06990653}], [{"q1": 1.785833, "distance": 0.09933157915, "q3": 0.8540105468, "q2": 0.8004980536, "tx": -0.601, "ty": 0.601, "targetID": 4, "f2": -1.191795, "f1": -0.148911, "f3": 0.716786, "y": 0.63034887, "x": -0.50610318}], [{"q1": 0.9593428002, "distance": 0.4993352151, "q3": 1.143162737, "q2": 1.123076794, "tx": 0.4596, "ty": 0.4596, "targetID": 5, "f2": -0.869216, "f1": -0.975402, "f3": 0.427634, "y": 0.64543581, "x": -0.0038659737}], [{"q1": 0.5192056902, "distance": 0.118810263, "q3": 1.113129107, "q2": 1.091660874, "tx": 0.1682, "ty": 0.6279, "targetID": 6, "f2": -0.900632, "f1": -1.415539, "f3": 0.457667, "y": 0.59211238, "x": 0.28149221}], [{"q1": 1.36762418, "distance": 0.1385567649, "q3": 1.361503427, "q2": 0.4389635536, "tx": -0.1682, "ty": 0.6279, "targetID": 7, "f2": -1.553329, "f1": -0.56712, "f3": 0.209293, "y": 0.76483627, "x": -0.14707099}], [{"q1": 1.66299673, "distance": 0.03018298306, "q3": 0.9900415068, "q2": 1.082801584, "tx": -0.4596, "ty": 0.4596, "targetID": 8, "f2": -0.909491, "f1": -0.271748, "f3": 0.580755, "y": 0.48962744, "x": -0.46266028}], [{"q1": 0.1048169902, "distance": 0.0497825358, "q3": 1.371556517, "q2": 1.413234294, "tx": 0.3182, "ty": 0.3182, "targetID": 9, "f2": -0.579058, "f1": -1.829927, "f3": 0.19924, "y": 0.33397663, "x": 0.36541651}], [{"q1": 0.5807180902, "distance": 0.06418816166, "q3": 1.333606077, "q2": 1.347198014, "tx": 0.1165, "ty": 0.4347, "targetID": 10, "f2": -0.645095, "f1": -1.354026, "f3": 0.23719, "y": 0.49014559, "x": 0.14884048}], [{"q1": 1.62988434, "distance": 0.188189298, "q3": 1.480192795, "q2": 1.571696234, "tx": -0.1165, "ty": 0.4347, "targetID": 11, "f2": -0.420596, "f1": -0.30486, "f3": 0.090604, "y": 0.3265028, "x": -0.2704759}], [{"q1": 1.54996222, "distance": 0.05285613971, "q3": 1.271968037, "q2": 1.570502424, "tx": -0.3182, "ty": 0.3182, "targetID": 12, "f2": -0.42179, "f1": -0.384782, "f3": 0.298828, "y": 0.34072995, "x": -0.27038606}], [{"q1": 0.6271507902, "distance": 0.1124634674, "q3": 1.534856507, "q2": 1.91450682, "tx": 0.1768, "ty": 0.1768, "targetID": 13, "f2": -0.077786, "f1": -1.307594, "f3": 0.03594, "y": 0.27827495, "x": 0.12831427}], [{"q1": 1.43460294, "distance": 0.1054797642, "q3": 1.59429544, "q2": 2.120532464, "tx": 0.0647, "ty": 0.2415, "targetID": 14, "f2": 0.12824, "f1": -0.500142, "f3": -0.023499, "y": 0.25120085, "x": -0.040332729}], [{"q1": 1.56064364, "distance": 0.07884120331, "q3": 1.548302524, "q2": 1.945105932, "tx": -0.0647, "ty": 0.2415, "targetID": 15, "f2": -0.047187, "f1": -0.374101, "f3": 0.022494, "y": 0.26226857, "x": -0.14075657}], [{"q1": 1.66387637, "distance": 0.08164880317, "q3": 1.605165351, "q2": 1.910045758, "tx": -0.1768, "ty": 0.1768, "targetID": 16, "f2": -0.082247, "f1": -0.270868, "f3": -0.034369, "y": 0.25688697, "x": -0.16090647}]], "block": 22}], [{"trials": [[{"q1": -0.1036402098, "distance": 0.2433621225, "q3": 0.8457795768, "q2": 1.250813954, "tx": 0.601, "ty": 0.601, "targetID": 1, "f2": -0.741479, "f1": -2.038385, "f3": 0.725017, "y": 0.36102622, "x": 0.5605314}], [{"q1": 0.5651357902, "distance": 0.2180317641, "q3": 0.7688105568, "q2": 0.8498210536, "tx": 0.22, "ty": 0.821, "targetID": 2, "f2": -1.142472, "f1": -1.369609, "f3": 0.801986, "y": 0.69096119, "x": 0.39500788}], [{"q1": 0.8879029902, "distance": 0.3151203338, "q3": 1.026232657, "q2": 1.239378554, "tx": -0.22, "ty": 0.821, "targetID": 3, "f2": -0.752914, "f1": -1.046841, "f3": 0.544564, "y": 0.63090446, "x": 0.031325507}], [{"q1": 1.998958644, "distance": 0.2208978506, "q3": 0.7585689668, "q2": 1.154869714, "tx": -0.601, "ty": 0.601, "targetID": 4, "f2": -0.837423, "f1": 0.064214, "f3": 0.812227, "y": 0.38098882, "x": -0.62077223}], [{"q1": 0.2448189902, "distance": 0.05602588944, "q3": 0.9512114268, "q2": 1.141172374, "tx": 0.4596, "ty": 0.4596, "targetID": 5, "f2": -0.85112, "f1": -1.689925, "f3": 0.619585, "y": 0.51292553, "x": 0.44241605}], [{"q1": 0.6788613902, "distance": 0.05237514634, "q3": 0.9382052268, "q2": 1.080728134, "tx": 0.1682, "ty": 0.6279, "targetID": 6, "f2": -0.911565, "f1": -1.255883, "f3": 0.632591, "y": 0.66772333, "x": 0.2022185}], [{"q1": 1.21010473, "distance": 0.1314122575, "q3": 0.8433919668, "q2": 0.9528024536, "tx": -0.1682, "ty": 0.6279, "targetID": 7, "f2": -1.03949, "f1": -0.72464, "f3": 0.727404, "y": 0.75412625, "x": -0.13164709}], [{"q1": 1.91269051, "distance": 0.3324385422, "q3": 1.579152963, "q2": 1.855319214, "tx": -0.4596, "ty": 0.4596, "targetID": 8, "f2": -0.136973, "f1": -0.022054, "f3": -0.008357, "y": 0.20492253, "x": -0.24593023}], [{"q1": -0.02421440981, "distance": 0.1834453551, "q3": 1.646445878, "q2": 1.848093554, "tx": 0.3182, "ty": 0.3182, "targetID": 9, "f2": -0.144199, "f1": -1.958959, "f3": -0.07565, "y": 0.13739762, "x": 0.28717263}], [{"q1": 0.8930551902, "distance": 0.2750600073, "q3": 0.8572778068, "q2": 1.082613084, "tx": 0.1165, "ty": 0.4347, "targetID": 10, "f2": -0.90968, "f1": -1.041689, "f3": 0.713519, "y": 0.70251082, "x": 0.053767454}], [{"q1": 0.9870516502, "distance": 0.0848347665, "q3": 1.377274217, "q2": 1.569811274, "tx": -0.1165, "ty": 0.4347, "targetID": 11, "f2": -0.422481, "f1": -0.947693, "f3": 0.193522, "y": 0.44495935, "x": -0.032287867}], [{"q1": 1.34054366, "distance": 0.1069441831, "q3": 1.094845037, "q2": 1.833767884, "tx": -0.3182, "ty": 0.3182, "targetID": 12, "f2": -0.158525, "f1": -0.594201, "f3": 0.475951, "y": 0.33958522, "x": -0.21341579}], [{"q1": 0.6911764902, "distance": 0.1050847501, "q3": 1.605793669, "q2": 1.93147142, "tx": 0.1768, "ty": 0.1768, "targetID": 13, "f2": -0.060821, "f1": -1.243568, "f3": -0.034997, "y": 0.26768613, "x": 0.12405044}], [{"q1": 0.9252250902, "distance": 0.0745014887, "q3": 1.456065367, "q2": 1.906652838, "tx": 0.0647, "ty": 0.2415, "targetID": 14, "f2": -0.08564, "f1": -1.009519, "f3": 0.114731, "y": 0.3072152, "x": 0.029600366}], [{"q1": 0.9075693902, "distance": 0.1404222596, "q3": 1.610191899, "q2": 1.89923868, "tx": -0.0647, "ty": 0.2415, "targetID": 15, "f2": -0.093054, "f1": -1.027175, "f3": -0.039396, "y": 0.29491213, "x": 0.065167453}], [{"q1": 0.9314454902, "distance": 0.2850975155, "q3": 1.693569767, "q2": 1.905333369, "tx": -0.1768, "ty": 0.1768, "targetID": 16, "f2": -0.086959, "f1": -1.003299, "f3": -0.122773, "y": 0.2886791, "x": 0.08542826}]], "block": 23}], [{"trials": [[{"q1": 0.1551390902, "distance": 0.1248402837, "q3": 0.8802742568, "q2": 0.9307484536, "tx": 0.601, "ty": 0.601, "targetID": 1, "f2": -1.061544, "f1": -1.779605, "f3": 0.690522, "y": 0.47658795, "x": 0.59066858}], [{"q1": 0.8503294902, "distance": 0.2385993077, "q3": 0.9118786868, "q2": 1.223167944, "tx": 0.22, "ty": 0.821, "targetID": 2, "f2": -0.769125, "f1": -1.084415, "f3": 0.658918, "y": 0.66211979, "x": 0.041992392}], [{"q1": 1.1433773, "distance": 0.2044511746, "q3": 1.053753007, "q2": 1.116479454, "tx": -0.22, "ty": 0.821, "targetID": 3, "f2": -0.875813, "f1": -0.791367, "f3": 0.517043, "y": 0.65090804, "x": -0.10655835}], [{"q1": 1.915706439, "distance": 0.1007462513, "q3": 0.9544158468, "q2": 0.8672254536, "tx": -0.601, "ty": 0.601, "targetID": 4, "f2": -1.125067, "f1": -0.019038, "f3": 0.61638, "y": 0.50404478, "x": -0.57362314}], [{"q1": 0.2647177902, "distance": 0.06969417081, "q3": 0.9867742568, "q2": 1.296241384, "tx": 0.4596, "ty": 0.4596, "targetID": 5, "f2": -0.696051, "f1": -1.670027, "f3": 0.584022, "y": 0.49722769, "x": 0.40093626}], [{"q1": 1.21525694, "distance": 0.3360441155, "q3": 0.9375769068, "q2": 1.245473244, "tx": 0.1682, "ty": 0.6279, "targetID": 6, "f2": -0.746819, "f1": -0.719488, "f3": 0.633219, "y": 0.62359039, "x": -0.16781648}], [{"q1": 1.26589941, "distance": 0.05561205046, "q3": 0.7896078968, "q2": 1.190621044, "tx": -0.1682, "ty": 0.6279, "targetID": 7, "f2": -0.801672, "f1": -0.668845, "f3": 0.781188, "y": 0.67150752, "x": -0.20271209}], [{"q1": 1.836349808, "distance": 0.2402713151, "q3": 1.188652997, "q2": 1.756861704, "tx": -0.4596, "ty": 0.4596, "targetID": 8, "f2": -0.235431, "f1": -0.098395, "f3": 0.382143, "y": 0.24322395, "x": -0.35514087}], [{"q1": 0.1120677902, "distance": 0.1687849196, "q3": 1.544344117, "q2": 1.946111242, "tx": 0.3182, "ty": 0.3182, "targetID": 9, "f2": -0.046181, "f1": -1.822677, "f3": 0.026452, "y": 0.16598738, "x": 0.24526395}], [{"q1": 0.5902056902, "distance": 0.03053567701, "q3": 1.341648557, "q2": 1.574586494, "tx": 0.1165, "ty": 0.4347, "targetID": 10, "f2": -0.417706, "f1": -1.344539, "f3": 0.229148, "y": 0.40846249, "x": 0.13212116}], [{"q1": 0.9881197902, "distance": 0.05601572443, "q3": 1.156985747, "q2": 1.615113044, "tx": -0.1165, "ty": 0.4347, "targetID": 11, "f2": -0.37718, "f1": -0.946625, "f3": 0.413811, "y": 0.46682876, "x": -0.070614227}], [{"q1": 1.27431888, "distance": 0.1918245337, "q3": 1.428230857, "q2": 1.743038694, "tx": -0.3182, "ty": 0.3182, "targetID": 12, "f2": -0.249254, "f1": -0.660426, "f3": 0.142565, "y": 0.34658067, "x": -0.12848656}], [{"q1": 0.2161299902, "distance": 0.07750880973, "q3": 1.507021996, "q2": 1.840930724, "tx": 0.1768, "ty": 0.1768, "targetID": 13, "f2": -0.151362, "f1": -1.718614, "f3": 0.063774, "y": 0.23042978, "x": 0.23275947}], [{"q1": 0.4397233902, "distance": 0.09083527064, "q3": 1.419748557, "q2": 2.007309467, "tx": 0.0647, "ty": 0.2415, "targetID": 14, "f2": 0.015017, "f1": -1.495021, "f3": 0.151048, "y": 0.23955338, "x": 0.15551441}], [{"q1": 1.29341977, "distance": 0.05209984192, "q3": 1.499482174, "q2": 2.130585564, "tx": -0.0647, "ty": 0.2415, "targetID": 15, "f2": 0.138293, "f1": -0.641325, "f3": 0.071314, "y": 0.25132219, "x": -0.013534405}], [{"q1": 1.18786225, "distance": 0.1517235408, "q3": 1.410952097, "q2": 1.966154603, "tx": -0.1768, "ty": 0.1768, "targetID": 16, "f2": -0.026138, "f1": -0.746882, "f3": 0.159844, "y": 0.28818713, "x": -0.073780875}]], "block": 24}]]}]], "condition": "H1"}], [{"phases": [[{"phase": "test", "blocks": [[{"trials": [[{"q1": 1.02908616, "distance": 0.7171078817, "q3": 2.874557327, "q2": 2.370540414, "tx": -0.375, "ty": 0.6495, "targetID": 1, "f2": 0.905658, "f1": -1.303761, "f3": -0.378248, "y": 0.40104519, "x": 0.29769155}], [{"q1": 1.53500824, "distance": 0.6939471289, "q3": 5.032580127, "q2": 3.104730654, "tx": 0, "ty": 0.95, "targetID": 2, "f2": 0.399736, "f1": -3.461784, "f3": -1.112438, "y": 0.29049114, "x": -0.21589507}], [{"q1": 1.58967195, "distance": 0.5268797813, "q3": 3.774001527, "q2": 3.160902254, "tx": 0.375, "ty": 0.6495, "targetID": 3, "f2": 0.345073, "f1": -2.203205, "f3": -1.16861, "y": 0.50702882, "x": -0.13225168}], [{"q1": 1.3063003, "distance": 0.5030500646, "q3": 1.59329013, "q2": 2.237148384, "tx": -0.4763, "ty": 0.275, "targetID": 4, "f2": 0.628444, "f1": -0.022494, "f3": -0.244856, "y": 0.23956454, "x": 0.025500454}], [{"q1": 1.56422505, "distance": 0.03835857621, "q3": 3.057774927, "q2": 3.073000554, "tx": 0, "ty": 0.55, "targetID": 5, "f2": 0.370519, "f1": -1.486979, "f3": -1.080708, "y": 0.54608407, "x": 0.038158169}], [{"q1": 4.05757519, "distance": 1.218073279, "q3": 3.922429227, "q2": 1.673735154, "tx": 0.4763, "ty": 0.275, "targetID": 6, "f2": -2.122831, "f1": -2.351633, "f3": 0.318557, "y": -0.60422851, "x": -0.36670637}], [{"q1": 1.68530203, "distance": 0.1459094446, "q3": 0.8369202868, "q2": 2.058140436, "tx": -0.175, "ty": 0.3031, "targetID": 7, "f2": 0.249442, "f1": 0.733876, "f3": -0.065848, "y": 0.20598342, "x": -0.28389415}], [{"q1": 1.82761618, "distance": 0.2018138385, "q3": 1.198391937, "q2": 2.143089104, "tx": 0, "ty": 0.15, "targetID": 8, "f2": 0.107128, "f1": 0.372404, "f3": -0.150796, "y": 0.16220801, "x": -0.20144426}], [{"q1": 2.07950908, "distance": 0.377891171, "q3": 2.728221927, "q2": 2.614704994, "tx": 0.175, "ty": 0.3031, "targetID": 9, "f2": -0.144765, "f1": -1.157426, "f3": -0.622412, "y": 0.45755617, "x": -0.16988408}]], "block": 1}], [{"trials": [[{"q1": 0.8746454902, "distance": 0.6150121296, "q3": 1.794226397, "q2": 1.934801508, "tx": -0.375, "ty": 0.6495, "targetID": 1, "f2": 1.060099, "f1": -0.22343, "f3": 0.057491, "y": 0.27437448, "x": 0.11236102}], [{"q1": 1.72871884, "distance": 0.8204009799, "q3": -0.1712167732, "q2": 2.356466074, "tx": 0, "ty": 0.95, "targetID": 2, "f2": 0.206026, "f1": 1.742013, "f3": -0.364173, "y": 0.22350244, "x": -0.38112867}], [{"q1": 0.8209870902, "distance": 0.4011916208, "q3": 1.893186567, "q2": 1.672792684, "tx": 0.375, "ty": 0.6495, "targetID": 3, "f2": 1.113757, "f1": -0.32239, "f3": 0.3195, "y": 0.33120911, "x": 0.13077546}], [{"q1": 1.75850114, "distance": 0.3902788231, "q3": 1.913858247, "q2": 2.050726277, "tx": -0.4763, "ty": 0.275, "targetID": 4, "f2": 0.176243, "f1": -0.343062, "f3": -0.058434, "y": 0.27872522, "x": -0.086038956}], [{"q1": 0.5808436902, "distance": 0.503638814, "q3": 2.722252827, "q2": 1.813159044, "tx": 0, "ty": 0.55, "targetID": 5, "f2": 1.353901, "f1": -1.151457, "f3": 0.179134, "y": 0.230003, "x": 0.38891384}], [{"q1": 0.5247348902, "distance": 0.255472448, "q3": 1.925733467, "q2": 1.906841334, "tx": 0.4763, "ty": 0.275, "targetID": 6, "f2": 1.41001, "f1": -0.354937, "f3": 0.085451, "y": 0.21249283, "x": 0.22859246}], [{"q1": 1.79921618, "distance": 0.05286078651, "q3": 1.997424607, "q2": 1.936183809, "tx": -0.175, "ty": 0.3031, "targetID": 7, "f2": 0.135528, "f1": -0.426628, "f3": 0.056109, "y": 0.28972443, "x": -0.12385944}], [{"q1": 1.26275782, "distance": 0.1346328662, "q3": 1.866168867, "q2": 2.182170514, "tx": 0, "ty": 0.15, "targetID": 8, "f2": 0.671987, "f1": -0.295373, "f3": -0.189878, "y": 0.27568266, "x": 0.048268806}], [{"q1": 0.8241914902, "distance": 0.08776993331, "q3": 2.123276807, "q2": 2.093640434, "tx": 0.175, "ty": 0.3031, "targetID": 9, "f2": 1.110553, "f1": -0.55248, "f3": -0.101348, "y": 0.23375052, "x": 0.22879787}]], "block": 2}], [{"trials": [[{"q1": 1.66494451, "distance": 0.3584024719, "q3": 3.135435127, "q2": 1.719351084, "tx": -0.375, "ty": 0.6495, "targetID": 1, "f2": 0.2698, "f1": -1.564639, "f3": 0.272942, "y": 0.54199327, "x": -0.033101426}], [{"q1": 2.0604082, "distance": 0.9540119093, "q3": -0.4603689732, "q2": 2.182170514, "tx": 0, "ty": 0.95, "targetID": 2, "f2": -0.125664, "f1": 2.031165, "f3": -0.189878, "y": 0.16641583, "x": -0.54418248}], [{"q1": 1.10002332, "distance": 0.5679422476, "q3": -0.6552105732, "q2": 2.335668734, "tx": 0.375, "ty": 0.6495, "targetID": 3, "f2": 0.834721, "f1": 2.226007, "f3": -0.343376, "y": 0.51010861, "x": -0.17557101}], [{"q1": 1.77257548, "distance": 0.3985042923, "q3": 1.962238767, "q2": 2.030620084, "tx": -0.4763, "ty": 0.275, "targetID": 4, "f2": 0.162169, "f1": -0.391442, "f3": -0.038327, "y": 0.29041588, "x": -0.078093996}], [{"q1": 1.60123301, "distance": 0.1326417637, "q3": 2.586410427, "q2": 1.483291814, "tx": 0, "ty": 0.55, "targetID": 5, "f2": 0.333511, "f1": -1.015614, "f3": 0.509001, "y": 0.43160479, "x": -0.059803108}], [{"q1": 0.7785126902, "distance": 0.565833926, "q3": 0.4305867268, "q2": 1.839988244, "tx": 0.4763, "ty": 0.275, "targetID": 6, "f2": 1.156232, "f1": 1.14021, "f3": 0.152304, "y": 0.53164303, "x": -0.027984034}], [{"q1": 1.15418438, "distance": 0.1912896491, "q3": 1.749175957, "q2": 1.263003334, "tx": -0.175, "ty": 0.3031, "targetID": 7, "f2": 0.78056, "f1": -0.17838, "f3": 0.729289, "y": 0.46358643, "x": -0.07090468}], [{"q1": 1.10825429, "distance": 0.3551712083, "q3": 2.481229877, "q2": 2.726734184, "tx": 0, "ty": 0.15, "targetID": 8, "f2": 0.82649, "f1": -0.910434, "f3": -0.734442, "y": 0.34508208, "x": 0.29679887}], [{"q1": 1.37824277, "distance": 0.1877970502, "q3": 2.379882097, "q2": 1.990282034, "tx": 0.175, "ty": 0.3031, "targetID": 9, "f2": 0.556502, "f1": -0.809086, "f3": 0.002011, "y": 0.3778137, "x": 0.0027049185}]], "block": 3}], [{"trials": [[{"q1": 1.75158964, "distance": 0.5909696112, "q3": 1.605793669, "q2": 3.400668654, "tx": -0.375, "ty": 0.6495, "targetID": 1, "f2": 0.183155, "f1": -0.034997, "f3": -1.408376, "y": 0.44467233, "x": 0.17933808}], [{"q1": 1.70660203, "distance": 0.2400445986, "q3": 1.708900737, "q2": 4.505290354, "tx": 0, "ty": 0.95, "targetID": 2, "f2": 0.228142, "f1": -0.138104, "f3": -2.512998, "y": 0.75609123, "x": 0.14149487}], [{"q1": 1.56912594, "distance": 0.1726182776, "q3": 2.204581227, "q2": 3.702663654, "tx": 0.375, "ty": 0.6495, "targetID": 3, "f2": 0.365619, "f1": -0.633785, "f3": -1.710371, "y": 0.55964774, "x": 0.22761058}], [{"q1": 1.834967507, "distance": 0.5058160563, "q3": 1.685024637, "q2": 2.648508524, "tx": -0.4763, "ty": 0.275, "targetID": 4, "f2": 0.099777, "f1": -0.114228, "f3": -0.656216, "y": 0.27959177, "x": 0.029495214}], [{"q1": 1.38238967, "distance": 0.3366323623, "q3": 1.937043197, "q2": 2.835056304, "tx": 0, "ty": 0.55, "targetID": 5, "f2": 0.552355, "f1": -0.366247, "f3": -0.842764, "y": 0.30092647, "x": 0.2264591}], [{"q1": 0.2528614902, "distance": 0.4052461616, "q3": 2.034306907, "q2": 3.656287454, "tx": 0.4763, "ty": 0.275, "targetID": 6, "f2": 1.681883, "f1": -0.463511, "f3": -1.663995, "y": -0.11817466, "x": 0.57447402}], [{"q1": 1.45797639, "distance": 0.3730319338, "q3": 1.443938817, "q2": 2.945451864, "tx": -0.175, "ty": 0.3031, "targetID": 7, "f2": 0.476768, "f1": 0.126858, "f3": -0.953159, "y": 0.22557034, "x": 0.18988625}], [{"q1": 1.946996701, "distance": 0.1781928861, "q3": 1.583174202, "q2": 2.079691762, "tx": 0, "ty": 0.15, "targetID": 8, "f2": -0.012252, "f1": -0.012378, "f3": -0.087399, "y": 0.19459119, "x": -0.17252342}], [{"q1": 1.42863391, "distance": 0.1332318021, "q3": 1.878609577, "q2": 3.243965954, "tx": 0.175, "ty": 0.3031, "targetID": 9, "f2": 0.506111, "f1": -0.307813, "f3": -1.251673, "y": 0.3677548, "x": 0.29149236}]], "block": 4}], [{"trials": [[{"q1": 2.10822324, "distance": 0.3434922253, "q3": 1.828218427, "q2": 0.7857325536, "tx": -0.375, "ty": 0.6495, "targetID": 1, "f2": -0.173479, "f1": -0.257422, "f3": 1.20656, "y": 0.32694148, "x": -0.4930801}], [{"q1": 1.866132106, "distance": 0.5537079773, "q3": 1.511420226, "q2": 3.362215554, "tx": 0, "ty": 0.95, "targetID": 2, "f2": 0.068612, "f1": 0.059376, "f3": -1.369923, "y": 0.4203508, "x": 0.16144426}], [{"q1": 2.0546905, "distance": 0.9196546541, "q3": 1.759668877, "q2": 0.8437263536, "tx": 0.375, "ty": 0.6495, "targetID": 3, "f2": -0.119946, "f1": -0.188873, "f3": 1.148566, "y": 0.32882515, "x": -0.48693522}], [{"q1": 2.14284359, "distance": 0.201988558, "q3": 1.673840567, "q2": 1.722681174, "tx": -0.4763, "ty": 0.275, "targetID": 4, "f2": -0.208099, "f1": -0.103044, "f3": 0.269611, "y": 0.16186094, "x": -0.30897119}], [{"q1": 1.978349796, "distance": 0.1666001155, "q3": 1.679369767, "q2": 3.154493454, "tx": 0, "ty": 0.55, "targetID": 5, "f2": -0.043605, "f1": -0.108573, "f3": -1.162201, "y": 0.40432522, "x": 0.080835988}], [{"q1": 1.20300473, "distance": 0.7209420683, "q3": 0.8358521368, "q2": 1.526708624, "tx": 0.4763, "ty": 0.275, "targetID": 6, "f2": 0.73174, "f1": 0.734944, "f3": 0.465584, "y": 0.5436308, "x": -0.19272538}], [{"q1": 2.12594182, "distance": 0.1142724387, "q3": 1.727059147, "q2": 2.599499684, "tx": -0.175, "ty": 0.3031, "targetID": 7, "f2": -0.191197, "f1": -0.156263, "f3": -0.607207, "y": 0.27671912, "x": -0.063814392}], [{"q1": 1.99474891, "distance": 0.1396691044, "q3": 1.697276847, "q2": 2.292691744, "tx": 0, "ty": 0.15, "targetID": 8, "f2": -0.060004, "f1": -0.126481, "f3": -0.300399, "y": 0.20734277, "x": -0.12735488}], [{"q1": 1.950515285, "distance": 0.1523346848, "q3": 1.860828157, "q2": 3.000429754, "tx": 0.175, "ty": 0.3031, "targetID": 9, "f2": -0.015771, "f1": -0.290032, "f3": -1.008137, "y": 0.39861765, "x": 0.056331408}]], "block": 5}], [{"trials": [[{"q1": 2.005807316, "distance": 0.4657237686, "q3": 1.956835237, "q2": 2.699904984, "tx": -0.375, "ty": 0.6495, "targetID": 1, "f2": -0.071063, "f1": -0.386039, "f3": -0.707612, "y": 0.34973785, "x": -0.018571491}], [{"q1": 1.938514401, "distance": 0.2061344308, "q3": 1.778204277, "q2": 4.392105054, "tx": 0, "ty": 0.95, "targetID": 2, "f2": -0.00377, "f1": -0.207408, "f3": -2.399812, "y": 0.74413312, "x": -0.010499109}], [{"q1": 1.19251181, "distance": 0.202045896, "q3": 3.784846327, "q2": -0.3077929464, "tx": 0.375, "ty": 0.6495, "targetID": 3, "f2": 0.742233, "f1": -2.21405, "f3": 2.300086, "y": 0.44953859, "x": 0.34605214}], [{"q1": 1.63195779, "distance": 0.4704885815, "q3": 2.822721027, "q2": 1.249745814, "tx": -0.4763, "ty": 0.275, "targetID": 4, "f2": 0.302787, "f1": -1.251925, "f3": 0.742547, "y": 0.48135334, "x": -0.053478756}], [{"q1": 1.957992276, "distance": 0.1530982293, "q3": 3.479841627, "q2": 0.2974034536, "tx": 0, "ty": 0.55, "targetID": 5, "f2": -0.023248, "f1": -1.909045, "f3": 1.694889, "y": 0.56115421, "x": -0.15269136}], [{"q1": 0.8070383902, "distance": 0.2176573381, "q3": 2.130502477, "q2": 2.330830674, "tx": 0.4763, "ty": 0.275, "targetID": 6, "f2": 1.127706, "f1": -0.559706, "f3": -0.338538, "y": 0.19880715, "x": 0.27241433}], [{"q1": 2.12386837, "distance": 0.2689245813, "q3": 1.902548507, "q2": 3.428188954, "tx": -0.175, "ty": 0.3031, "targetID": 7, "f2": -0.189124, "f1": -0.331752, "f3": -1.435896, "y": 0.5229711, "x": -0.020154497}], [{"q1": 1.45665692, "distance": 0.3075129397, "q3": 1.718639677, "q2": 2.934896114, "tx": 0, "ty": 0.15, "targetID": 8, "f2": 0.478088, "f1": -0.147843, "f3": -0.942603, "y": 0.31636579, "x": 0.2586245}], [{"q1": 0.7900109902, "distance": 0.4283130114, "q3": 1.892872407, "q2": 3.795466354, "tx": 0.175, "ty": 0.3031, "targetID": 9, "f2": 1.144734, "f1": -0.322076, "f3": -1.803174, "y": 0.18946879, "x": 0.58796487}]], "block": 6}], [{"trials": [[{"q1": 1.7661038, "distance": 0.3050247699, "q3": 1.786498077, "q2": 1.290021034, "tx": -0.375, "ty": 0.6495, "targetID": 1, "f2": 0.168641, "f1": -0.215702, "f3": 0.702272, "y": 0.35353737, "x": -0.30120141}], [{"q1": 1.23278703, "distance": 0.1752974031, "q3": 1.666677735, "q2": -0.02247354641, "tx": 0, "ty": 0.95, "targetID": 2, "f2": 0.701957, "f1": -0.095881, "f3": 2.014766, "y": 0.79408789, "x": 0.080128606}], [{"q1": 0.8187250902, "distance": 0.1211933328, "q3": 2.320694497, "q2": 0.1809131536, "tx": 0.375, "ty": 0.6495, "targetID": 3, "f2": 1.116019, "f1": -0.749898, "f3": 1.811379, "y": 0.55256574, "x": 0.3022568}], [{"q1": 1.960568382, "distance": 0.1239106905, "q3": 1.636141454, "q2": 1.461237834, "tx": -0.4763, "ty": 0.275, "targetID": 4, "f2": -0.025824, "f1": -0.065345, "f3": 0.531055, "y": 0.23935576, "x": -0.35762672}], [{"q1": 1.28355516, "distance": 0.1328848071, "q3": 1.797807817, "q2": 0.9118989536, "tx": 0, "ty": 0.55, "targetID": 5, "f2": 0.651189, "f1": -0.227011, "f3": 1.080394, "y": 0.59073391, "x": -0.12648763}], [{"q1": 0.06273229019, "distance": 0.1232313152, "q3": 2.087462657, "q2": 1.248112184, "tx": 0.4763, "ty": 0.275, "targetID": 6, "f2": 1.872012, "f1": -0.516666, "f3": 0.74418, "y": 0.18425977, "x": 0.39292034}], [{"q1": 1.58433125, "distance": 0.1131187506, "q3": 1.945588327, "q2": 1.224236084, "tx": -0.175, "ty": 0.3031, "targetID": 7, "f2": 0.350413, "f1": -0.374792, "f3": 0.768057, "y": 0.41419791, "x": -0.19628629}], [{"q1": 1.22769765, "distance": 0.2370701714, "q3": 1.627784818, "q2": 1.612976754, "tx": 0, "ty": 0.15, "targetID": 8, "f2": 0.707047, "f1": -0.056988, "f3": 0.379316, "y": 0.37360538, "x": -0.078758493}], [{"q1": 1.48279497, "distance": 0.4201414616, "q3": 0.9184760268, "q2": 1.965589116, "tx": 0.175, "ty": 0.3031, "targetID": 9, "f2": 0.45195, "f1": 0.65232, "f3": 0.026704, "y": 0.28612177, "x": -0.24479827}]], "block": 7}], [{"trials": [[{"q1": 1.973197584, "distance": 0.5270889414, "q3": 0.5154097268, "q2": 2.061847515, "tx": -0.375, "ty": 0.6495, "targetID": 1, "f2": -0.038453, "f1": 1.055387, "f3": -0.069555, "y": 0.12302081, "x": -0.4003459}], [{"q1": 1.77200999, "distance": 0.5629101853, "q3": -1.418240573, "q2": 1.922926288, "tx": 0, "ty": 0.95, "targetID": 2, "f2": 0.162735, "f1": 2.989037, "f3": 0.069366, "y": 0.59908915, "x": -0.44014708}], [{"q1": 1.16203836, "distance": 0.2858898473, "q3": 1.511483058, "q2": 0.1331609536, "tx": 0.375, "ty": 0.6495, "targetID": 3, "f2": 0.772706, "f1": 0.059313, "f3": 1.859132, "y": 0.79505364, "x": 0.12893671}], [{"q1": 1.66594982, "distance": 0.1782830925, "q3": 1.433131737, "q2": 1.357313944, "tx": -0.4763, "ty": 0.275, "targetID": 4, "f2": 0.268795, "f1": 0.137665, "f3": 0.634979, "y": 0.37937732, "x": -0.33176545}], [{"q1": 2.05073209, "distance": 0.5955137571, "q3": 1.388709617, "q2": 0.9805113536, "tx": 0, "ty": 0.55, "targetID": 5, "f2": -0.115988, "f1": 0.182087, "f3": 1.011781, "y": 0.30426585, "x": -0.54244941}], [{"q1": 0.4691914902, "distance": 0.259566297, "q3": 1.713361797, "q2": 1.330107754, "tx": 0.4763, "ty": 0.275, "targetID": 6, "f2": 1.465553, "f1": -0.142565, "f3": 0.662185, "y": 0.38566442, "x": 0.24150637}], [{"q1": 1.27193127, "distance": 0.03989330039, "q3": 0.9912981468, "q2": 1.898484697, "tx": -0.175, "ty": 0.3031, "targetID": 7, "f2": 0.662813, "f1": 0.579498, "f3": 0.093808, "y": 0.34105226, "x": -0.18729233}], [{"q1": 0.7162463902, "distance": 0.1568393474, "q3": 1.628098977, "q2": 2.037154597, "tx": 0, "ty": 0.15, "targetID": 8, "f2": 1.218498, "f1": -0.057303, "f3": -0.044862, "y": 0.23074176, "x": 0.13445947}], [{"q1": 1.0897189, "distance": 0.3410922511, "q3": 1.740379497, "q2": 0.9286750536, "tx": 0.175, "ty": 0.3031, "targetID": 9, "f2": 0.845026, "f1": -0.169583, "f3": 1.063618, "y": 0.57598735, "x": -0.029637284}]], "block": 8}], [{"trials": [[{"q1": 1.867388744, "distance": 0.317739085, "q3": 1.817411347, "q2": 1.160650244, "tx": -0.375, "ty": 0.6495, "targetID": 1, "f2": 0.067356, "f1": -0.246615, "f3": 0.831642, "y": 0.33236006, "x": -0.35549655}], [{"q1": 1.4080879, "distance": 0.3240154905, "q3": 1.701737907, "q2": 0.5079529536, "tx": 0, "ty": 0.95, "targetID": 2, "f2": 0.526657, "f1": -0.130942, "f3": 1.48434, "y": 0.67349604, "x": -0.16891299}], [{"q1": 1.21456579, "distance": 0.4169309215, "q3": 1.822689227, "q2": 0.5433272536, "tx": 0.375, "ty": 0.6495, "targetID": 3, "f2": 0.720179, "f1": -0.251893, "f3": 1.448965, "y": 0.65077892, "x": -0.04192896}], [{"q1": 2.55263293, "distance": 0.1735340269, "q3": 2.370017497, "q2": 1.935241331, "tx": -0.4763, "ty": 0.275, "targetID": 4, "f2": -0.617888, "f1": -0.799221, "f3": 0.057051, "y": 0.20574897, "x": -0.31718258}], [{"q1": 1.69686309, "distance": 0.2909282599, "q3": 2.111967077, "q2": 0.6729493536, "tx": 0, "ty": 0.55, "targetID": 5, "f2": 0.237881, "f1": -0.541171, "f3": 1.319343, "y": 0.4868309, "x": -0.28398753}], [{"q1": 1.53262063, "distance": 0.6138174137, "q3": 1.459709607, "q2": 1.957106816, "tx": 0.4763, "ty": 0.275, "targetID": 6, "f2": 0.402124, "f1": 0.111087, "f3": 0.035186, "y": 0.25837125, "x": -0.13729213}], [{"q1": 1.31333746, "distance": 0.1089259176, "q3": 1.732651177, "q2": 1.663430734, "tx": -0.175, "ty": 0.3031, "targetID": 7, "f2": 0.621407, "f1": -0.161855, "f3": 0.328862, "y": 0.34543335, "x": -0.074636944}], [{"q1": 1.899181661, "distance": 0.2219499105, "q3": 1.563068009, "q2": 1.930214783, "tx": 0, "ty": 0.15, "targetID": 8, "f2": 0.035563, "f1": 0.007728, "f3": 0.062078, "y": 0.20314817, "x": -0.21549254}], [{"q1": 1.847659542, "distance": 0.5222862214, "q3": 1.59259898, "q2": 1.402427214, "tx": 0.175, "ty": 0.3031, "targetID": 9, "f2": 0.087085, "f1": -0.021803, "f3": 0.589865, "y": 0.29403686, "x": -0.34720758}]], "block": 9}], [{"trials": [[{"q1": 1.928272809, "distance": 0.2151530314, "q3": 1.806729937, "q2": 0.6012582536, "tx": -0.375, "ty": 0.6495, "targetID": 1, "f2": 0.006472, "f1": -0.235934, "f3": 1.391034, "y": 0.45180242, "x": -0.45989107}], [{"q1": 1.71722061, "distance": 0.3848827164, "q3": 1.943137887, "q2": -0.09033194641, "tx": 0, "ty": 0.95, "targetID": 2, "f2": 0.217524, "f1": -0.372342, "f3": 2.082625, "y": 0.69433603, "x": -0.28769887}], [{"q1": 1.22499588, "distance": 0.374929278, "q3": 1.878986567, "q2": 0.3177609536, "tx": 0.375, "ty": 0.6495, "targetID": 3, "f2": 0.709749, "f1": -0.30819, "f3": 1.674532, "y": 0.69321771, "x": 0.0026282431}], [{"q1": 1.885609981, "distance": 0.2793774022, "q3": 1.646257383, "q2": 1.900306821, "tx": -0.4763, "ty": 0.275, "targetID": 4, "f2": 0.049135, "f1": -0.075461, "f3": 0.091986, "y": 0.22390789, "x": -0.20163415}], [{"q1": 1.48191532, "distance": 0.2262411659, "q3": 1.830291877, "q2": 0.9921980536, "tx": 0, "ty": 0.55, "targetID": 5, "f2": 0.452829, "f1": -0.259496, "f3": 1.000095, "y": 0.48739339, "x": -0.21740625}], [{"q1": 0.6632162902, "distance": 0.4118509776, "q3": 1.325626437, "q2": 1.363157314, "tx": 0.4763, "ty": 0.275, "targetID": 6, "f2": 1.271528, "f1": 0.24517, "f3": 0.629135, "y": 0.5015767, "x": 0.13237526}], [{"q1": 1.31289764, "distance": 0.1550952659, "q3": 1.743646757, "q2": 1.266521924, "tx": -0.175, "ty": 0.3031, "targetID": 7, "f2": 0.621847, "f1": -0.17285, "f3": 0.725771, "y": 0.4510442, "x": -0.12844836}], [{"q1": 1.32816578, "distance": 0.1399514741, "q3": 1.730263567, "q2": 1.949566994, "tx": 0, "ty": 0.15, "targetID": 8, "f2": 0.606579, "f1": -0.159467, "f3": 0.042726, "y": 0.28658955, "x": -0.030491145}], [{"q1": 1.09022155, "distance": 0.1571215728, "q3": 1.900286567, "q2": 1.617814814, "tx": 0.175, "ty": 0.3031, "targetID": 9, "f2": 0.844523, "f1": -0.32949, "f3": 0.374478, "y": 0.36188666, "x": 0.029290298}]], "block": 10}], [{"trials": [[{"q1": 1.914701129, "distance": 0.2408804921, "q3": 3.143157127, "q2": 2.136240434, "tx": -0.375, "ty": 0.6495, "targetID": 1, "f2": 0.020043, "f1": -1.572361, "f3": -0.143948, "y": 0.52308108, "x": -0.16995935}], [{"q1": 1.32948525, "distance": 0.4543511077, "q3": 5.259296327, "q2": 2.224393524, "tx": 0, "ty": 0.95, "targetID": 2, "f2": 0.605259, "f1": -3.6885, "f3": -0.232101, "y": 0.57636147, "x": -0.2585134}], [{"q1": 1.00294811, "distance": 0.2182253752, "q3": 4.547914027, "q2": 2.029928934, "tx": 0.375, "ty": 0.6495, "targetID": 3, "f2": 0.931796, "f1": -2.977118, "f3": -0.037636, "y": 0.70179024, "x": 0.16313201}], [{"q1": 2.12028695, "distance": 0.09283410494, "q3": 1.624266234, "q2": 1.352601554, "tx": -0.4763, "ty": 0.275, "targetID": 4, "f2": -0.185542, "f1": -0.05347, "f3": 0.639691, "y": 0.1966474, "x": -0.42651003}], [{"q1": 1.29894897, "distance": 0.2400408925, "q3": 1.582797211, "q2": 0.1231078536, "tx": 0, "ty": 0.55, "targetID": 5, "f2": 0.635796, "f1": -0.012001, "f3": 1.869185, "y": 0.78658509, "x": -0.040584791}], [{"q1": -0.8363287098, "distance": 0.6712642508, "q3": 2.749710427, "q2": 2.002722742, "tx": 0.4763, "ty": 0.275, "targetID": 6, "f2": 2.771073, "f1": -1.178914, "f3": -0.01043, "y": -0.36672621, "x": 0.27936558}], [{"q1": 1.39991976, "distance": 0.1978944894, "q3": 1.807735247, "q2": 2.141581134, "tx": -0.175, "ty": 0.3031, "targetID": 7, "f2": 0.534825, "f1": -0.236939, "f3": -0.149288, "y": 0.27133683, "x": 0.020328774}], [{"q1": 1.857209983, "distance": 0.1633872572, "q3": 1.547360046, "q2": 2.085032469, "tx": 0, "ty": 0.15, "targetID": 8, "f2": 0.077535, "f1": 0.023436, "f3": -0.09274, "y": 0.20992265, "x": -0.15200221}], [{"q1": 1.02054103, "distance": 0.1076747785, "q3": 2.697811227, "q2": 2.079126275, "tx": 0.175, "ty": 0.3031, "targetID": 9, "f2": 0.914203, "f1": -1.127015, "f3": -0.086834, "y": 0.36397391, "x": 0.26381568}]], "block": 11}], [{"trials": [[{"q1": 1.68442239, "distance": 0.3965885337, "q3": 2.819202427, "q2": 2.223011214, "tx": -0.375, "ty": 0.6495, "targetID": 1, "f2": 0.250322, "f1": -1.248406, "f3": -0.230719, "y": 0.48933632, "x": -0.012191427}], [{"q1": 1.65218965, "distance": 0.3587413737, "q3": 3.486885127, "q2": 2.149309454, "tx": 0, "ty": 0.95, "targetID": 2, "f2": 0.282555, "f1": -1.916089, "f3": -0.157017, "y": 0.60275615, "x": -0.090094849}], [{"q1": 0.6159666902, "distance": 0.2409665094, "q3": 3.672440127, "q2": 2.189144854, "tx": 0.375, "ty": 0.6495, "targetID": 3, "f2": 1.318778, "f1": -2.101644, "f3": -0.196852, "y": 0.42717164, "x": 0.46792448}], [{"q1": 1.985449795, "distance": 0.3416296218, "q3": 2.214885657, "q2": 2.060528046, "tx": -0.4763, "ty": 0.275, "targetID": 4, "f2": -0.050705, "f1": -0.644089, "f3": -0.068235, "y": 0.3172717, "x": -0.13729572}], [{"q1": 1.69152239, "distance": 0.2446571517, "q3": 4.107657527, "q2": 2.156786444, "tx": 0, "ty": 0.55, "targetID": 5, "f2": 0.243222, "f1": -2.536861, "f3": -0.164494, "y": 0.63465499, "x": -0.22954445}], [{"q1": -0.07882790981, "distance": 0.3080976996, "q3": 2.414376787, "q2": 1.799084704, "tx": 0.4763, "ty": 0.275, "targetID": 6, "f2": 2.013572, "f1": -0.84358, "f3": 0.193208, "y": -0.018945174, "x": 0.38399384}], [{"q1": 1.943792277, "distance": 0.1273383827, "q3": 2.721813027, "q2": 1.861602404, "tx": -0.175, "ty": 0.3031, "targetID": 7, "f2": -0.009048, "f1": -1.151017, "f3": 0.13069, "y": 0.42739354, "x": -0.14732005}], [{"q1": 1.38025339, "distance": 0.086870988, "q3": 1.59259898, "q2": 2.284146614, "tx": 0, "ty": 0.15, "targetID": 8, "f2": 0.554491, "f1": -0.021803, "f3": -0.291854, "y": 0.23412989, "x": 0.021650177}], [{"q1": 1.59840558, "distance": 0.1951421478, "q3": 2.262889187, "q2": 1.980103275, "tx": 0.175, "ty": 0.3031, "targetID": 9, "f2": 0.336339, "f1": -0.692093, "f3": 0.012189, "y": 0.3587774, "x": -0.012030706}]], "block": 12}], [{"trials": [[{"q1": 2.18644889, "distance": 0.231724276, "q3": 3.768541427, "q2": 2.432681114, "tx": -0.375, "ty": 0.6495, "targetID": 1, "f2": -0.251704, "f1": -2.197745, "f3": -0.440388, "y": 0.42883751, "x": -0.44574041}], [{"q1": 1.895223254, "distance": 0.746614968, "q3": 5.037688327, "q2": 2.200894404, "tx": 0, "ty": 0.95, "targetID": 2, "f2": 0.039521, "f1": -3.466892, "f3": -0.208602, "y": 0.41058108, "x": -0.51619874}], [{"q1": 0.6063534902, "distance": 0.1873580935, "q3": 3.934467827, "q2": 2.142712114, "tx": 0.375, "ty": 0.6495, "targetID": 3, "f2": 1.328391, "f1": -2.363672, "f3": -0.150419, "y": 0.48133216, "x": 0.45759923}], [{"q1": 1.864058655, "distance": 0.385967078, "q3": 2.153561767, "q2": 2.093326274, "tx": -0.4763, "ty": 0.275, "targetID": 4, "f2": 0.070686, "f1": -0.582765, "f3": -0.101034, "y": 0.31998027, "x": -0.092962863}], [{"q1": 1.898050688, "distance": 0.1738766288, "q3": 2.565738717, "q2": 2.006115662, "tx": 0, "ty": 0.55, "targetID": 5, "f2": 0.036694, "f1": -0.994942, "f3": -0.013823, "y": 0.42336814, "x": -0.11915307}], [{"q1": 0.3968091902, "distance": 0.1265540849, "q3": 2.807075827, "q2": 2.124805034, "tx": 0.4763, "ty": 0.275, "targetID": 6, "f2": 1.537935, "f1": -1.236279, "f3": -0.132512, "y": 0.15039881, "x": 0.45415322}], [{"q1": 1.97577369, "distance": 0.06595899077, "q3": 2.152493627, "q2": 2.143403264, "tx": -0.175, "ty": 0.3031, "targetID": 7, "f2": -0.041029, "f1": -0.581697, "f3": -0.151111, "y": 0.31522038, "x": -0.11016417}], [{"q1": 1.972443602, "distance": 0.1645151605, "q3": 1.663159151, "q2": 2.144345734, "tx": 0, "ty": 0.15, "targetID": 8, "f2": -0.037699, "f1": -0.092363, "f3": -0.152053, "y": 0.20712343, "x": -0.15427946}], [{"q1": 1.841941843, "distance": 0.2803593246, "q3": 2.426126347, "q2": 1.957169648, "tx": 0.175, "ty": 0.3031, "targetID": 9, "f2": 0.092803, "f1": -0.85533, "f3": 0.035123, "y": 0.37929469, "x": -0.09480682}]], "block": 13}], [{"trials": [[{"q1": 1.914638297, "distance": 0.1403528073, "q3": 3.630355327, "q2": 2.263035104, "tx": -0.375, "ty": 0.6495, "targetID": 1, "f2": 0.020106, "f1": -2.059559, "f3": -0.270742, "y": 0.55710874, "x": -0.26934601}], [{"q1": 1.0204782, "distance": 0.3680660181, "q3": 4.580329027, "q2": 2.591331544, "tx": 0, "ty": 0.95, "targetID": 2, "f2": 0.914266, "f1": -3.009533, "f3": -0.599039, "y": 0.58256773, "x": 0.021589827}], [{"q1": 0.6067932902, "distance": 0.2714329937, "q3": 3.701845427, "q2": 2.036714774, "tx": 0.375, "ty": 0.6495, "targetID": 3, "f2": 1.327951, "f1": -2.131049, "f3": -0.044422, "y": 0.40819835, "x": 0.49929555}], [{"q1": 1.76541265, "distance": 0.4284996235, "q3": 2.553989167, "q2": 2.052359906, "tx": -0.4763, "ty": 0.275, "targetID": 4, "f2": 0.169332, "f1": -0.983193, "f3": -0.060067, "y": 0.40746169, "x": -0.068788248}], [{"q1": 1.26476844, "distance": 0.1699200048, "q3": 3.204569027, "q2": 2.062601498, "tx": 0, "ty": 0.55, "targetID": 5, "f2": 0.669976, "f1": -1.633773, "f3": -0.070309, "y": 0.53004413, "x": 0.1687441}], [{"q1": 0.3482401902, "distance": 0.1855706223, "q3": 2.376112187, "q2": 1.869205054, "tx": 0.4763, "ty": 0.275, "targetID": 6, "f2": 1.586504, "f1": -0.805316, "f3": 0.123088, "y": 0.13503784, "x": 0.35445153}], [{"q1": 1.81329052, "distance": 0.1117114147, "q3": 2.221294497, "q2": 2.099295304, "tx": -0.175, "ty": 0.3031, "targetID": 7, "f2": 0.121454, "f1": -0.650498, "f3": -0.107003, "y": 0.33887682, "x": -0.069172502}], [{"q1": 1.991293158, "distance": 0.2017142096, "q3": 1.682825517, "q2": 2.002534246, "tx": 0, "ty": 0.15, "targetID": 8, "f2": -0.056549, "f1": -0.112029, "f3": -0.010242, "y": 0.20284302, "x": -0.19466956}], [{"q1": 1.0725658, "distance": 0.01715735988, "q3": 2.167384767, "q2": 2.088362557, "tx": 0.175, "ty": 0.3031, "targetID": 9, "f2": 0.862179, "f1": -0.596588, "f3": -0.09607, "y": 0.28680858, "x": 0.16961812}]], "block": 14}], [{"trials": [[{"q1": 1.843575471, "distance": 0.4161049568, "q3": 2.296504227, "q2": 2.034138668, "tx": -0.375, "ty": 0.6495, "targetID": 1, "f2": 0.091169, "f1": -0.725708, "f3": -0.041846, "y": 0.34713955, "x": -0.089130286}], [{"q1": 2.030437402, "distance": 0.587114651, "q3": 4.005618627, "q2": 2.101620074, "tx": 0, "ty": 0.95, "targetID": 2, "f2": -0.095693, "f1": -2.434822, "f3": -0.109327, "y": 0.53520733, "x": -0.41551252}], [{"q1": 1.09487111, "distance": 0.285661333, "q3": 2.773963527, "q2": 2.161498834, "tx": 0.375, "ty": 0.6495, "targetID": 3, "f2": 0.839873, "f1": -1.203167, "f3": -0.169206, "y": 0.39162478, "x": 0.25210668}], [{"q1": 1.996885193, "distance": 0.3452214091, "q3": 2.294430777, "q2": 2.059334241, "tx": -0.4763, "ty": 0.275, "targetID": 4, "f2": -0.062141, "f1": -0.723634, "f3": -0.067042, "y": 0.33846699, "x": -0.13696276}], [{"q1": 1.5793047, "distance": 0.007068291372, "q3": 3.177896927, "q2": 2.187322724, "tx": 0, "ty": 0.55, "targetID": 5, "f2": 0.35544, "f1": -1.607101, "f3": -0.19503, "y": 0.55578292, "x": -0.0040643055}], [{"q1": 0.8656604902, "distance": 0.1792308003, "q3": 2.596212127, "q2": 2.128889104, "tx": 0.4763, "ty": 0.275, "targetID": 6, "f2": 1.069084, "f1": -1.025416, "f3": -0.136596, "y": 0.31555964, "x": 0.3017188}], [{"q1": 2.032008199, "distance": 0.08353959233, "q3": 1.745091887, "q2": 2.127820964, "tx": -0.175, "ty": 0.3031, "targetID": 7, "f2": -0.097264, "f1": -0.174296, "f3": -0.135528, "y": 0.22220347, "x": -0.15415258}], [{"q1": 1.938325906, "distance": 0.1774326221, "q3": 1.666740567, "q2": 2.057700613, "tx": 0, "ty": 0.15, "targetID": 8, "f2": -0.003581, "f1": -0.095944, "f3": -0.065408, "y": 0.21004608, "x": -0.16696348}], [{"q1": 0.8893480902, "distance": 0.1249121722, "q3": 2.400742277, "q2": 2.247515644, "tx": 0.175, "ty": 0.3031, "targetID": 9, "f2": 1.045396, "f1": -0.829946, "f3": -0.255223, "y": 0.26267101, "x": 0.29318861}]], "block": 15}], [{"trials": [[{"q1": 1.78489052, "distance": 0.4257750235, "q3": 2.132827257, "q2": 1.994491768, "tx": -0.375, "ty": 0.6495, "targetID": 1, "f2": 0.149854, "f1": -0.562031, "f3": -0.002199, "y": 0.33497371, "x": -0.08801989}], [{"q1": 1.39916577, "distance": 0.2367971907, "q3": 4.369672627, "q2": 1.955598852, "tx": 0, "ty": 0.95, "targetID": 2, "f2": 0.535579, "f1": -2.798876, "f3": 0.036694, "y": 0.72607486, "x": -0.077009358}], [{"q1": 1.01834191, "distance": 0.2625489135, "q3": 4.447609227, "q2": 2.254112984, "tx": 0.375, "ty": 0.6495, "targetID": 3, "f2": 0.916403, "f1": -2.876813, "f3": -0.26182, "y": 0.66422062, "x": 0.11286409}], [{"q1": 1.82026485, "distance": 0.3688940682, "q3": 1.674783047, "q2": 2.148555474, "tx": -0.4763, "ty": 0.275, "targetID": 4, "f2": 0.11448, "f1": -0.103987, "f3": -0.156263, "y": 0.22886002, "x": -0.11030282}], [{"q1": 1.47330736, "distance": 0.1000805964, "q3": 2.948887327, "q2": 2.181730694, "tx": 0, "ty": 0.55, "targetID": 5, "f2": 0.461437, "f1": -1.378091, "f3": -0.189438, "y": 0.49947045, "x": 0.086388022}], [{"q1": 1.11830739, "distance": 0.343270098, "q3": 2.062832567, "q2": 2.115443084, "tx": 0.4763, "ty": 0.275, "targetID": 6, "f2": 0.816437, "f1": -0.492036, "f3": -0.12315, "y": 0.28581716, "x": 0.13320038}], [{"q1": 2.06480643, "distance": 0.0992650505, "q3": 2.586221927, "q2": 2.106897954, "tx": -0.175, "ty": 0.3031, "targetID": 7, "f2": -0.130062, "f1": -1.015426, "f3": -0.114605, "y": 0.40222767, "x": -0.16977934}], [{"q1": 1.986392273, "distance": 0.1698796712, "q3": 1.709466227, "q2": 2.098541314, "tx": 0, "ty": 0.15, "targetID": 8, "f2": -0.051648, "f1": -0.13867, "f3": -0.106249, "y": 0.21745056, "x": -0.15591512}], [{"q1": 1.37981356, "distance": 0.1921193904, "q3": 1.701235257, "q2": 2.066182913, "tx": 0.175, "ty": 0.3031, "targetID": 9, "f2": 0.554931, "f1": -0.130439, "f3": -0.07389, "y": 0.26478151, "x": -0.013259272}]], "block": 16}], [{"trials": [[{"q1": 1.921549801, "distance": 0.2995399043, "q3": 2.840376727, "q2": 2.162189984, "tx": -0.375, "ty": 0.6495, "targetID": 1, "f2": 0.013195, "f1": -1.26958, "f3": -0.169897, "y": 0.46616831, "x": -0.13811681}], [{"q1": 1.879075468, "distance": 0.7564857271, "q3": 5.153883327, "q2": 2.250154584, "tx": 0, "ty": 0.95, "targetID": 2, "f2": 0.055669, "f1": -3.583087, "f3": -0.257862, "y": 0.3882935, "x": -0.50671142}], [{"q1": 1.58954629, "distance": 0.4547472229, "q3": 2.823977627, "q2": 1.964960798, "tx": 0.375, "ty": 0.6495, "targetID": 3, "f2": 0.345198, "f1": -1.253181, "f3": 0.027332, "y": 0.47246626, "x": -0.043872405}], [{"q1": 2.45053117, "distance": 0.2895886526, "q3": 1.667997204, "q2": 2.126752824, "tx": -0.4763, "ty": 0.275, "targetID": 4, "f2": -0.515787, "f1": -0.097201, "f3": -0.13446, "y": 0.12153252, "x": -0.23072044}], [{"q1": 1.933676349, "distance": 0.2092574186, "q3": 2.474569697, "q2": 2.022577607, "tx": 0, "ty": 0.55, "targetID": 5, "f2": 0.001068, "f1": -0.903773, "f3": -0.030285, "y": 0.37955977, "x": -0.12140344}], [{"q1": 0.8241286902, "distance": 0.3112192283, "q3": 1.889730817, "q2": 2.066497072, "tx": 0.4763, "ty": 0.275, "targetID": 6, "f2": 1.110616, "f1": -0.318934, "f3": -0.074204, "y": 0.23354858, "x": 0.16785359}], [{"q1": 1.993680768, "distance": 0.08237873567, "q3": 2.471428107, "q2": 2.092886454, "tx": -0.175, "ty": 0.3031, "targetID": 7, "f2": -0.058936, "f1": -0.900632, "f3": -0.100594, "y": 0.3760624, "x": -0.13675416}], [{"q1": 2.05117191, "distance": 0.2407085557, "q3": 1.604222873, "q2": 1.95622717, "tx": 0, "ty": 0.15, "targetID": 8, "f2": -0.116427, "f1": -0.033427, "f3": 0.036065, "y": 0.17201255, "x": -0.23969993}], [{"q1": 1.68216044, "distance": 0.2062812672, "q3": 2.379756437, "q2": 2.084027159, "tx": 0.175, "ty": 0.3031, "targetID": 9, "f2": 0.252584, "f1": -0.80896, "f3": -0.091735, "y": 0.37892952, "x": -0.01683807}]], "block": 17}], [{"trials": [[{"q1": 1.942786967, "distance": 0.2302902339, "q3": 3.148598427, "q2": 2.131967864, "tx": -0.375, "ty": 0.6495, "targetID": 1, "f2": -0.008042, "f1": -1.577802, "f3": -0.139675, "y": 0.51748442, "x": -0.18630586}], [{"q1": 1.20080561, "distance": 0.4057657999, "q3": 5.440585027, "q2": 2.212706794, "tx": 0, "ty": 0.95, "targetID": 2, "f2": 0.733939, "f1": -3.869789, "f3": -0.220414, "y": 0.5879345, "x": -0.18317876}], [{"q1": 1.09612775, "distance": 0.1780603474, "q3": 3.343804427, "q2": 2.048841322, "tx": 0.375, "ty": 0.6495, "targetID": 3, "f2": 0.838617, "f1": -1.773008, "f3": -0.056549, "y": 0.51021047, "x": 0.26407699}], [{"q1": 1.990727671, "distance": 0.319081748, "q3": 2.158965307, "q2": 1.948687348, "tx": -0.4763, "ty": 0.275, "targetID": 4, "f2": -0.055983, "f1": -0.588169, "f3": 0.043605, "y": 0.29658379, "x": -0.15794909}], [{"q1": 1.35870206, "distance": 0.1119855568, "q3": 3.420390127, "q2": 1.958300621, "tx": 0, "ty": 0.55, "targetID": 5, "f2": 0.576042, "f1": -1.849594, "f3": 0.033992, "y": 0.59091474, "x": 0.1042437}], [{"q1": -0.01323140981, "distance": 0.2903993496, "q3": 2.851686527, "q2": 1.977213009, "tx": 0.4763, "ty": 0.275, "targetID": 6, "f2": 1.947976, "f1": -1.28089, "f3": 0.01508, "y": -0.015356305, "x": 0.48129984}], [{"q1": 1.850549807, "distance": 0.2099933258, "q3": 3.025416527, "q2": 2.197187324, "tx": -0.175, "ty": 0.3031, "targetID": 7, "f2": 0.084195, "f1": -1.45462, "f3": -0.204895, "y": 0.50881915, "x": -0.13284756}], [{"q1": 2.015294926, "distance": 0.1525669096, "q3": 1.850586567, "q2": 2.243620064, "tx": 0, "ty": 0.15, "targetID": 8, "f2": -0.08055, "f1": -0.27979, "f3": -0.251327, "y": 0.25851381, "x": -0.10724465}], [{"q1": 1.10768881, "distance": 0.06323516233, "q3": 2.543998897, "q2": 2.067062559, "tx": 0.175, "ty": 0.3031, "targetID": 9, "f2": 0.827056, "f1": -0.973203, "f3": -0.07477, "y": 0.35780191, "x": 0.2067236}]], "block": 18}], [{"trials": [[{"q1": 1.937194932, "distance": 0.3584826447, "q3": 2.494110407, "q2": 1.921543987, "tx": -0.375, "ty": 0.6495, "targetID": 1, "f2": -0.00245, "f1": -0.923314, "f3": 0.070749, "y": 0.37958034, "x": -0.13909073}], [{"q1": 1.845020604, "distance": 0.4220252032, "q3": 3.674764927, "q2": 2.044443092, "tx": 0, "ty": 0.95, "targetID": 2, "f2": 0.089724, "f1": -2.103969, "f3": -0.05215, "y": 0.60328806, "x": -0.24061609}], [{"q1": 0.8924268902, "distance": 0.2780862554, "q3": 2.903145727, "q2": 1.846397094, "tx": 0.375, "ty": 0.6495, "targetID": 3, "f2": 1.042318, "f1": -1.332349, "f3": 0.145896, "y": 0.37713498, "x": 0.31888172}], [{"q1": 2.27535597, "distance": 0.2746173052, "q3": 1.971600717, "q2": 2.086603265, "tx": -0.4763, "ty": 0.275, "targetID": 4, "f2": -0.340611, "f1": -0.400804, "f3": -0.094311, "y": 0.21458257, "x": -0.20841122}], [{"q1": 1.72004805, "distance": 0.07430485574, "q3": 3.281827027, "q2": 2.178149274, "tx": 0, "ty": 0.55, "targetID": 5, "f2": 0.214696, "f1": -1.711031, "f3": -0.185857, "y": 0.56690146, "x": -0.072357116}], [{"q1": 0.9099569902, "distance": 0.404418339, "q3": 1.724922867, "q2": 1.919910359, "tx": 0.4763, "ty": 0.275, "targetID": 6, "f2": 1.024787, "f1": -0.154127, "f3": 0.072382, "y": 0.28550247, "x": 0.072018055}], [{"q1": 1.986078114, "distance": 0.1001815467, "q3": 2.522070587, "q2": 1.978720974, "tx": -0.175, "ty": 0.3031, "targetID": 7, "f2": -0.051334, "f1": -0.951274, "f3": 0.013572, "y": 0.3952384, "x": -0.13566989}], [{"q1": 1.92965511, "distance": 0.1864111412, "q3": 1.653357382, "q2": 2.027227164, "tx": 0, "ty": 0.15, "targetID": 8, "f2": 0.005089, "f1": -0.082561, "f3": -0.034935, "y": 0.20959023, "x": -0.17662989}], [{"q1": 1.19590473, "distance": 0.07584473777, "q3": 1.998241427, "q2": 2.104070524, "tx": 0.175, "ty": 0.3031, "targetID": 9, "f2": 0.73884, "f1": -0.427445, "f3": -0.111778, "y": 0.29320331, "x": 0.099803725}]], "block": 19}], [{"trials": [[{"q1": 1.864184319, "distance": 0.363428218, "q3": 2.555120137, "q2": 1.962070533, "tx": -0.375, "ty": 0.6495, "targetID": 1, "f2": 0.07056, "f1": -0.984324, "f3": 0.030222, "y": 0.40438531, "x": -0.10667397}], [{"q1": 1.853251577, "distance": 0.4188013549, "q3": 3.560134427, "q2": 2.061219197, "tx": 0, "ty": 0.95, "targetID": 2, "f2": 0.081493, "f1": -1.989338, "f3": -0.068927, "y": 0.58751166, "x": -0.20975409}], [{"q1": 1.29631003, "distance": 0.2292449927, "q3": 3.338589327, "q2": 1.998450175, "tx": 0.375, "ty": 0.6495, "targetID": 3, "f2": 0.638434, "f1": -1.767793, "f3": -0.006158, "y": 0.56467971, "x": 0.16202398}], [{"q1": 2.30601791, "distance": 0.2746624561, "q3": 1.680563577, "q2": 2.044882915, "tx": -0.4763, "ty": 0.275, "targetID": 4, "f2": -0.371273, "f1": -0.109767, "f3": -0.05259, "y": 0.13653747, "x": -0.23909209}], [{"q1": 1.81033742, "distance": 0.1545871212, "q3": 2.530615717, "q2": 2.168347504, "tx": 0, "ty": 0.55, "targetID": 5, "f2": 0.124407, "f1": -0.959819, "f3": -0.176055, "y": 0.40585517, "x": -0.055852001}], [{"q1": 0.8732002902, "distance": 0.2202727206, "q3": 2.385599797, "q2": 2.026536014, "tx": 0.4763, "ty": 0.275, "targetID": 6, "f2": 1.061544, "f1": -0.814803, "f3": -0.034243, "y": 0.27816508, "x": 0.25605002}], [{"q1": 1.919350686, "distance": 0.08042843829, "q3": 2.239013087, "q2": 2.07623601, "tx": -0.175, "ty": 0.3031, "targetID": 7, "f2": 0.015394, "f1": -0.668217, "f3": -0.083943, "y": 0.34280769, "x": -0.10505693}], [{"q1": 1.79802238, "distance": 0.1669067076, "q3": 1.690742337, "q2": 2.040924508, "tx": 0, "ty": 0.15, "targetID": 8, "f2": 0.136722, "f1": -0.119946, "f3": -0.048632, "y": 0.23483219, "x": -0.14374056}], [{"q1": 1.30102242, "distance": 0.05979648728, "q3": 2.161415747, "q2": 2.168912994, "tx": 0.175, "ty": 0.3031, "targetID": 9, "f2": 0.633722, "f1": -0.590619, "f3": -0.17662, "y": 0.31310276, "x": 0.11604608}]], "block": 20}], [{"trials": [[{"q1": 1.935812632, "distance": 0.4355926725, "q3": 2.088467967, "q2": 2.090624504, "tx": -0.375, "ty": 0.6495, "targetID": 1, "f2": -0.001068, "f1": -0.517672, "f3": -0.098332, "y": 0.2996272, "x": -0.11551975}], [{"q1": 2.17061527, "distance": 0.9427111039, "q3": 5.175604227, "q2": 2.116322734, "tx": 0, "ty": 0.95, "targetID": 2, "f2": -0.235871, "f1": -3.604808, "f3": -0.12403, "y": 0.25441785, "x": -0.63629372}], [{"q1": 1.05503572, "distance": 0.145327992, "q3": 3.499049327, "q2": 2.079126275, "tx": 0.375, "ty": 0.6495, "targetID": 3, "f2": 0.879709, "f1": -1.928253, "f3": -0.086834, "y": 0.55000436, "x": 0.26907152}], [{"q1": 1.960882541, "distance": 0.3695062246, "q3": 2.187051137, "q2": 2.139570514, "tx": -0.4763, "ty": 0.275, "targetID": 4, "f2": -0.026138, "f1": -0.616255, "f3": -0.147278, "y": 0.32228082, "x": -0.10983121}], [{"q1": 1.33740206, "distance": 0.2055303374, "q3": 2.442085637, "q2": 2.061219197, "tx": 0, "ty": 0.55, "targetID": 5, "f2": 0.597342, "f1": -0.871289, "f3": -0.068927, "y": 0.38149065, "x": 0.11767463}], [{"q1": 0.7989958902, "distance": 0.232145204, "q3": 2.334768827, "q2": 1.854251074, "tx": 0.4763, "ty": 0.275, "targetID": 6, "f2": 1.135749, "f1": -0.763973, "f3": 0.138042, "y": 0.28386178, "x": 0.244324}], [{"q1": 1.99443475, "distance": 0.06186897413, "q3": 2.369326347, "q2": 2.071774948, "tx": -0.175, "ty": 0.3031, "targetID": 7, "f2": -0.05969, "f1": -0.79853, "f3": -0.079482, "y": 0.35257393, "x": -0.1378503}], [{"q1": 1.987209087, "distance": 0.2198980904, "q3": 1.701800737, "q2": 1.932790889, "tx": 0, "ty": 0.15, "targetID": 8, "f2": -0.052465, "f1": -0.131004, "f3": 0.059502, "y": 0.20194678, "x": -0.21367429}], [{"q1": 1.31622773, "distance": 0.1344222172, "q3": 1.870818427, "q2": 2.087482911, "tx": 0.175, "ty": 0.3031, "targetID": 9, "f2": 0.618517, "f1": -0.300022, "f3": -0.09519, "y": 0.28191029, "x": 0.042258414}]], "block": 21}], [{"trials": [[{"q1": 2.09465156, "distance": 0.3051799423, "q3": 2.680909527, "q2": 2.015289112, "tx": -0.375, "ty": 0.6495, "targetID": 1, "f2": -0.159907, "f1": -1.110113, "f3": -0.022996, "y": 0.39998414, "x": -0.19928252}], [{"q1": 1.884416176, "distance": 0.4568603132, "q3": 3.172882927, "q2": 2.053239551, "tx": 0, "ty": 0.95, "targetID": 2, "f2": 0.050328, "f1": -1.602087, "f3": -0.060947, "y": 0.528, "x": -0.17503527}], [{"q1": 0.8214268902, "distance": 0.2140916453, "q3": 3.364193327, "q2": 2.03690327, "tx": 0.375, "ty": 0.6495, "targetID": 3, "f2": 1.113318, "f1": -1.793397, "f3": -0.044611, "y": 0.43692478, "x": 0.40043636}], [{"q1": 2.14787014, "distance": 0.2604180676, "q3": 1.794100737, "q2": 1.919093545, "tx": -0.4763, "ty": 0.275, "targetID": 4, "f2": -0.213126, "f1": -0.223304, "f3": 0.073199, "y": 0.18444762, "x": -0.23213236}], [{"q1": 1.983187849, "distance": 0.2360373552, "q3": 2.548648457, "q2": 1.775522764, "tx": 0, "ty": 0.55, "targetID": 5, "f2": -0.048443, "f1": -0.977852, "f3": 0.21677, "y": 0.38374862, "x": -0.16755331}], [{"q1": 0.8216153902, "distance": 0.2704417924, "q3": 2.149540527, "q2": 1.886483814, "tx": 0.4763, "ty": 0.275, "targetID": 6, "f2": 1.113129, "f1": -0.578744, "f3": 0.105809, "y": 0.27274729, "x": 0.20586759}], [{"q1": 1.850863966, "distance": 0.1338453801, "q3": 2.434294487, "q2": 2.121537774, "tx": -0.175, "ty": 0.3031, "targetID": 7, "f2": 0.083881, "f1": -0.863498, "f3": -0.129245, "y": 0.38774958, "x": -0.07132245}], [{"q1": 1.71992238, "distance": 0.1829036623, "q3": 1.401715807, "q2": 2.025342209, "tx": 0, "ty": 0.15, "targetID": 8, "f2": 0.214822, "f1": 0.169081, "f3": -0.03305, "y": 0.21860727, "x": -0.16954879}], [{"q1": 1.09210651, "distance": 0.004211423805, "q3": 2.212749367, "q2": 2.091378486, "tx": 0.175, "ty": 0.3031, "targetID": 9, "f2": 0.842638, "f1": -0.641953, "f3": -0.099086, "y": 0.29993985, "x": 0.1722162}]], "block": 22}], [{"trials": [[{"q1": 1.42976489, "distance": 0.4449932591, "q3": 3.313161327, "q2": 2.181667864, "tx": -0.375, "ty": 0.6495, "targetID": 1, "f2": 0.50498, "f1": -1.742365, "f3": -0.189375, "y": 0.57967993, "x": 0.064481693}], [{"q1": 2.008006431, "distance": 0.6119953161, "q3": 4.283228527, "q2": 2.045574065, "tx": 0, "ty": 0.95, "targetID": 2, "f2": -0.073262, "f1": -2.712432, "f3": -0.053281, "y": 0.54248484, "x": -0.45658478}], [{"q1": 0.9272985902, "distance": 0.2737144517, "q3": 2.900318327, "q2": 2.000523626, "tx": 0.375, "ty": 0.6495, "targetID": 3, "f2": 1.007446, "f1": -1.329522, "f3": -0.008231, "y": 0.3821459, "x": 0.31633667}], [{"q1": 2.71254, "distance": 0.3149744444, "q3": 1.687726407, "q2": 2.081828045, "tx": -0.4763, "ty": 0.275, "targetID": 4, "f2": -0.777796, "f1": -0.11693, "f3": -0.089535, "y": 0.044820351, "x": -0.26129714}], [{"q1": 1.69761708, "distance": 0.1861845725, "q3": 2.310955557, "q2": 2.129266094, "tx": 0, "ty": 0.55, "targetID": 5, "f2": 0.237127, "f1": -0.740159, "f3": -0.136973, "y": 0.3655982, "x": -0.025703525}], [{"q1": 0.4740923902, "distance": 0.2656712735, "q3": 1.876096297, "q2": 2.077241319, "tx": 0.4763, "ty": 0.275, "targetID": 6, "f2": 1.460652, "f1": -0.3053, "f3": -0.084949, "y": 0.15473212, "x": 0.23941002}], [{"q1": 1.844015294, "distance": 0.08739644009, "q3": 2.161541407, "q2": 2.074728045, "tx": -0.175, "ty": 0.3031, "targetID": 7, "f2": 0.090729, "f1": -0.590745, "f3": -0.082435, "y": 0.32115257, "x": -0.089488349}], [{"q1": 2.07234625, "distance": 0.1965433933, "q3": 1.775376837, "q2": 2.032630704, "tx": 0, "ty": 0.15, "targetID": 8, "f2": -0.137602, "f1": -0.204581, "f3": -0.040338, "y": 0.21012085, "x": -0.18712239}], [{"q1": 1.52080824, "distance": 0.27775368, "q3": 1.569476858, "q2": 2.014974953, "tx": 0.175, "ty": 0.3031, "targetID": 9, "f2": 0.413936, "f1": 0.001319, "f3": -0.022682, "y": 0.2543885, "x": -0.098448892}]], "block": 23}], [{"trials": [[{"q1": 2.07498519, "distance": 0.3145872756, "q3": 2.670793627, "q2": 2.087671407, "tx": -0.375, "ty": 0.6495, "targetID": 1, "f2": -0.140241, "f1": -1.099997, "f3": -0.095379, "y": 0.40610832, "x": -0.17568707}], [{"q1": 1.5199286, "distance": 0.3534915671, "q3": 3.420880227, "q2": 2.081953708, "tx": 0, "ty": 0.95, "targetID": 2, "f2": 0.414816, "f1": -1.850084, "f3": -0.089661, "y": 0.59653476, "x": 0.0043141786}], [{"q1": 0.9652490002, "distance": 0.2603507493, "q3": 2.952154627, "q2": 2.074665213, "tx": 0.375, "ty": 0.6495, "targetID": 3, "f2": 0.969495, "f1": -1.381358, "f3": -0.082373, "y": 0.39732908, "x": 0.31025172}], [{"q1": 2.167725, "distance": 0.3394252598, "q3": 1.784110467, "q2": 2.307708554, "tx": -0.4763, "ty": 0.275, "targetID": 4, "f2": -0.232981, "f1": -0.213314, "f3": -0.315416, "y": 0.22219267, "x": -0.14100775}], [{"q1": 1.51018966, "distance": 0.1562251874, "q3": 2.507556427, "q2": 2.005864334, "tx": 0, "ty": 0.55, "targetID": 5, "f2": 0.424555, "f1": -0.93676, "f3": -0.013572, "y": 0.40181422, "x": 0.049470029}], [{"q1": 0.9474047502, "distance": 0.2190601112, "q3": 2.439446697, "q2": 2.079440434, "tx": 0.4763, "ty": 0.275, "targetID": 6, "f2": 0.98734, "f1": -0.86865, "f3": -0.087148, "y": 0.29641753, "x": 0.2582894}], [{"q1": 1.70402593, "distance": 0.1113099429, "q3": 1.925482137, "q2": 2.108657244, "tx": -0.175, "ty": 0.3031, "targetID": 7, "f2": 0.230719, "f1": -0.354686, "f3": -0.116365, "y": 0.28694264, "x": -0.064868973}], [{"q1": 1.982936521, "distance": 0.1779183051, "q3": 1.730577727, "q2": 2.064863444, "tx": 0, "ty": 0.15, "targetID": 8, "f2": -0.048192, "f1": -0.159781, "f3": -0.072571, "y": 0.21613332, "x": -0.16517054}], [{"q1": 0.9928321802, "distance": 0.1235227556, "q3": 2.726085627, "q2": 2.157728924, "tx": 0.175, "ty": 0.3031, "targetID": 9, "f2": 0.941912, "f1": -1.155289, "f3": -0.165436, "y": 0.35981387, "x": 0.28473335}]], "block": 24}]]}], [{"phase": "train", "blocks": [[{"trials": [[{"q1": 0.4979684902, "distance": 0.381101228, "q3": 3.083410327, "q2": 1.527274114, "tx": 0.601, "ty": 0.601, "targetID": 1, "f2": 1.436776, "f1": -1.512614, "f3": 0.465019, "y": 0.23417861, "x": 0.49765488}], [{"q1": 0.3892693902, "distance": 0.7332124183, "q3": 3.342026227, "q2": 0.7536254536, "tx": 0.22, "ty": 0.821, "targetID": 2, "f2": 1.545475, "f1": -1.77123, "f3": 1.238667, "y": 0.16948714, "x": 0.55635018}], [{"q1": 0.9818366102, "distance": 0.4061103031, "q3": 1.937671517, "q2": 1.049123704, "tx": -0.22, "ty": 0.821, "targetID": 3, "f2": 0.952908, "f1": -0.366875, "f3": 0.943169, "y": 0.50886742, "x": 0.039805371}], [{"q1": 1.34739233, "distance": 0.4947604405, "q3": 1.087619377, "q2": 1.880200624, "tx": -0.601, "ty": 0.601, "targetID": 4, "f2": 0.587352, "f1": 0.483177, "f3": 0.112092, "y": 0.32517685, "x": -0.1902574}], [{"q1": 1.07168616, "distance": 0.1643582066, "q3": 3.561234027, "q2": 1.435539604, "tx": 0.4596, "ty": 0.4596, "targetID": 5, "f2": 0.863058, "f1": -1.990438, "f3": 0.556753, "y": 0.54729969, "x": 0.32059502}], [{"q1": 1.64094275, "distance": 0.3821714386, "q3": 2.088907787, "q2": 1.842375854, "tx": 0.1682, "ty": 0.6279, "targetID": 6, "f2": 0.293802, "f1": -0.518111, "f3": 0.149917, "y": 0.34899423, "x": -0.09307874}], [{"q1": 1.33815605, "distance": 0.139952694, "q3": 0.6526972868, "q2": 1.478328094, "tx": -0.1682, "ty": 0.6279, "targetID": 7, "f2": 0.596588, "f1": 0.918099, "f3": 0.513965, "y": 0.55959354, "x": -0.29035148}], [{"q1": 1.44371356, "distance": 0.4939225991, "q3": 2.227452027, "q2": 1.938885579, "tx": -0.4596, "ty": 0.4596, "targetID": 8, "f2": 0.491031, "f1": -0.656656, "f3": 0.053407, "y": 0.35316046, "x": 0.022717487}], [{"q1": 0.9392994402, "distance": 0.1311733365, "q3": 3.216651627, "q2": 1.665944014, "tx": 0.3182, "ty": 0.3182, "targetID": 9, "f2": 0.995445, "f1": -1.645855, "f3": 0.326349, "y": 0.44675171, "x": 0.3442941}], [{"q1": 1.23919588, "distance": 0.1212426388, "q3": 2.154001587, "q2": 2.07761831, "tx": 0.1165, "ty": 0.4347, "targetID": 10, "f2": 0.695549, "f1": -0.583205, "f3": -0.085326, "y": 0.31351168, "x": 0.11287115}], [{"q1": 1.09468261, "distance": 0.3972098081, "q3": 2.625429027, "q2": 2.451279344, "tx": -0.1165, "ty": 0.4347, "targetID": 11, "f2": 0.840062, "f1": -1.054633, "f3": -0.458987, "y": 0.37055489, "x": 0.27549622}], [{"q1": 1.45891887, "distance": 0.132234824, "q3": 0.9239423968, "q2": 2.097598844, "tx": -0.3182, "ty": 0.3182, "targetID": 12, "f2": 0.475826, "f1": 0.646854, "f3": -0.105306, "y": 0.25531438, "x": -0.20187525}], [{"q1": 1.56623567, "distance": 0.4055802602, "q3": 1.258333517, "q2": 1.910862572, "tx": 0.1768, "ty": 0.1768, "targetID": 13, "f2": 0.368509, "f1": 0.312463, "f3": 0.08143, "y": 0.2555822, "x": -0.22105514}], [{"q1": 1.38157286, "distance": 0.1394741979, "q3": 1.784990117, "q2": 1.682028964, "tx": 0.0647, "ty": 0.2415, "targetID": 14, "f2": 0.553172, "f1": -0.214194, "f3": 0.310264, "y": 0.36447773, "x": -0.0010991626}], [{"q1": 1.44880294, "distance": 0.3072570918, "q3": 0.6739972868, "q2": 1.754725414, "tx": -0.0647, "ty": 0.2415, "targetID": 15, "f2": 0.485942, "f1": 0.896799, "f3": 0.237567, "y": 0.41097691, "x": -0.32098987}], [{"q1": 0.6213073902, "distance": 0.6086898971, "q3": 5.531867127, "q2": 2.009257254, "tx": -0.1768, "ty": 0.1768, "targetID": 16, "f2": 1.313437, "f1": -3.961071, "f3": -0.016965, "y": 0.6476381, "x": 0.20896531}]], "block": 1}], [{"trials": [[{"q1": 5.00494129, "distance": 1.198040202, "q3": 3.791399727, "q2": 5.390132454, "tx": 0.601, "ty": 0.601, "targetID": 1, "f2": -3.070197, "f1": -2.220603, "f3": -3.39784, "y": -0.47870824, "x": 0.081836786}], [{"q1": 0.9191303902, "distance": 0.2575478164, "q3": 3.956490327, "q2": 1.845643104, "tx": 0.22, "ty": 0.821, "targetID": 2, "f2": 1.015614, "f1": -2.385694, "f3": 0.14665, "y": 0.60241065, "x": 0.35619682}], [{"q1": 1.29775516, "distance": 0.5221812331, "q3": 3.437549527, "q2": 5.006273854, "tx": -0.22, "ty": 0.821, "targetID": 3, "f2": 0.636989, "f1": -1.866753, "f3": -3.013981, "y": 0.46538853, "x": 0.16237903}], [{"q1": 2.95362579, "distance": 0.7068038738, "q3": 1.943389217, "q2": 1.663430734, "tx": -0.601, "ty": 0.601, "targetID": 4, "f2": -1.018881, "f1": -0.372593, "f3": 0.328862, "y": -0.060090298, "x": -0.35093734}], [{"q1": 0.8453657902, "distance": 0.1515912463, "q3": 2.825799727, "q2": 0.1497485536, "tx": 0.4596, "ty": 0.4596, "targetID": 5, "f2": 1.089379, "f1": -1.255003, "f3": 1.842544, "y": 0.46640254, "x": 0.30816146}], [{"q1": 1.6710392, "distance": 0.4929175644, "q3": 1.930571517, "q2": 0.9585201536, "tx": 0.1682, "ty": 0.6279, "targetID": 6, "f2": 0.263705, "f1": -0.359775, "f3": 1.033772, "y": 0.45609663, "x": -0.29380793}], [{"q1": 0.8054047902, "distance": 0.3754758146, "q3": -0.9901043732, "q2": 1.799838684, "tx": -0.1682, "ty": 0.6279, "targetID": 7, "f2": 1.12934, "f1": 2.560901, "f3": 0.192454, "y": 0.73435873, "x": 0.19186753}], [{"q1": 1.932796703, "distance": 0.02500691915, "q3": 1.902171517, "q2": 0.6135104536, "tx": -0.4596, "ty": 0.4596, "targetID": 8, "f2": 0.001948, "f1": -0.331375, "f3": 1.378782, "y": 0.44369034, "x": -0.44030677}], [{"q1": 0.8929923902, "distance": 0.2721502675, "q3": 1.874588337, "q2": 1.259673244, "tx": 0.3182, "ty": 0.3182, "targetID": 9, "f2": 1.041752, "f1": -0.303792, "f3": 0.732619, "y": 0.4534313, "x": 0.082025777}], [{"q1": 4.48973899, "distance": 0.8836834279, "q3": 3.975358827, "q2": 5.066604954, "tx": 0.1165, "ty": 0.4347, "targetID": 10, "f2": -2.554994, "f1": -2.404562, "f3": -3.074312, "y": -0.3954156, "x": -0.18649256}], [{"q1": 1.03781979, "distance": 0.1423288008, "q3": 1.863467097, "q2": 1.277580324, "tx": -0.1165, "ty": 0.4347, "targetID": 11, "f2": 0.896925, "f1": -0.292671, "f3": 0.714712, "y": 0.45165271, "x": 0.02481558}], [{"q1": 2.12914624, "distance": 0.2980983191, "q3": 3.772895727, "q2": 0.6714414536, "tx": -0.3182, "ty": 0.3182, "targetID": 12, "f2": -0.194402, "f1": -2.202099, "f3": 1.320851, "y": 0.61184862, "x": -0.2668863}], [{"q1": 0.7402480902, "distance": 0.2824692028, "q3": 2.898998827, "q2": 0.5510556536, "tx": 0.1768, "ty": 0.1768, "targetID": 13, "f2": 1.194496, "f1": -1.328202, "f3": 1.441237, "y": 0.31019339, "x": 0.42578806}], [{"q1": 0.8444233902, "distance": 0.06360899528, "q3": 1.56174854, "q2": 2.213649274, "tx": 0.0647, "ty": 0.2415, "targetID": 14, "f2": 1.090321, "f1": 0.009048, "f3": -0.221357, "y": 0.20690285, "x": 0.11807735}], [{"q1": 2.65756213, "distance": 0.6255462359, "q3": 4.163288827, "q2": 1.409904204, "tx": -0.0647, "ty": 0.2415, "targetID": 15, "f2": -0.722818, "f1": -2.592493, "f3": 0.582388, "y": 0.33388605, "x": -0.68338644}], [{"q1": 1.38584542, "distance": 0.4852343853, "q3": 3.671604427, "q2": 5.683469254, "tx": -0.1768, "ty": 0.1768, "targetID": 16, "f2": 0.548899, "f1": -2.100808, "f3": -3.691177, "y": 0.48329093, "x": 0.19938575}]], "block": 2}], [{"trials": [[{"q1": 0.3378100902, "distance": 0.7244121584, "q3": 1.782288347, "q2": 3.309939454, "tx": 0.601, "ty": 0.601, "targetID": 1, "f2": 1.596934, "f1": -0.211492, "f3": -1.317647, "y": -0.10786982, "x": 0.45174668}], [{"q1": 0.4223189902, "distance": 0.3344396304, "q3": 0.09632122679, "q2": 2.034955482, "tx": 0.22, "ty": 0.821, "targetID": 2, "f2": 1.512425, "f1": 1.474475, "f3": -0.042663, "y": 0.49410342, "x": 0.14937074}], [{"q1": 1.27362773, "distance": 0.2905879049, "q3": 4.357451827, "q2": 1.727833384, "tx": -0.22, "ty": 0.821, "targetID": 3, "f2": 0.661117, "f1": -2.786656, "f3": 0.264459, "y": 0.75194579, "x": 0.062263789}], [{"q1": 1.99644537, "distance": 0.4139608989, "q3": 4.081205327, "q2": 3.443017354, "tx": -0.601, "ty": 0.601, "targetID": 4, "f2": -0.061701, "f1": -2.510409, "f3": -1.450725, "y": 0.3172717, "x": -0.29956696}], [{"q1": 0.5760684902, "distance": 0.294945832, "q3": 0.6889512668, "q2": 1.413171464, "tx": 0.4596, "ty": 0.4596, "targetID": 5, "f2": 1.358676, "f1": 0.881845, "f3": 0.579121, "y": 0.61223198, "x": 0.2072183}], [{"q1": 0.3874472902, "distance": 0.17223741, "q3": 0.7076123268, "q2": 1.649859054, "tx": 0.1682, "ty": 0.6279, "targetID": 6, "f2": 1.547297, "f1": 0.863184, "f3": 0.342434, "y": 0.48799385, "x": 0.26865892}], [{"q1": 1.980737406, "distance": 0.1392128857, "q3": 3.719633127, "q2": 1.836658154, "tx": -0.1682, "ty": 0.6279, "targetID": 7, "f2": -0.045993, "f1": -2.148837, "f3": 0.155635, "y": 0.58832509, "x": -0.3016693}], [{"q1": 2.1917896, "distance": 0.1604811104, "q3": 4.003903327, "q2": 3.033290754, "tx": -0.4596, "ty": 0.4596, "targetID": 8, "f2": -0.257045, "f1": -2.433107, "f3": -1.040998, "y": 0.3004381, "x": -0.43906524}], [{"q1": 1.11943836, "distance": 0.1449545487, "q3": 2.335899797, "q2": 2.0186192, "tx": 0.3182, "ty": 0.3182, "targetID": 9, "f2": 0.815306, "f1": -0.765103, "f3": -0.026327, "y": 0.32834602, "x": 0.17360097}], [{"q1": 1.58087549, "distance": 0.2394053277, "q3": 1.848450287, "q2": 2.006869644, "tx": 0.1165, "ty": 0.4347, "targetID": 10, "f2": 0.353869, "f1": -0.277654, "f3": -0.014577, "y": 0.28285685, "x": -0.068590704}], [{"q1": 1.892395821, "distance": 0.02412725644, "q3": 2.638686527, "q2": 2.290366964, "tx": -0.1165, "ty": 0.4347, "targetID": 11, "f2": 0.042349, "f1": -1.06789, "f3": -0.298074, "y": 0.44150188, "x": -0.093351373}], [{"q1": 1.927079004, "distance": 0.2554346699, "q3": 2.519808637, "q2": 2.382352794, "tx": -0.3182, "ty": 0.3182, "targetID": 12, "f2": 0.007665, "f1": -0.949012, "f3": -0.39006, "y": 0.42229291, "x": -0.084937194}], [{"q1": 1.906470156, "distance": 0.2978709434, "q3": 1.800195427, "q2": 3.302650954, "tx": 0.1768, "ty": 0.1768, "targetID": 13, "f2": 0.028274, "f1": -0.229399, "f3": -1.310358, "y": 0.46602501, "x": 0.105554}], [{"q1": 0.9602852802, "distance": 0.1531888855, "q3": 1.375137937, "q2": 1.747939574, "tx": 0.0647, "ty": 0.2415, "targetID": 14, "f2": 0.974459, "f1": 0.195658, "f3": 0.244353, "y": 0.36222377, "x": -0.029600615}], [{"q1": 1.73575601, "distance": 0.06872504614, "q3": 1.780152057, "q2": 1.976019204, "tx": -0.0647, "ty": 0.2415, "targetID": 15, "f2": 0.198988, "f1": -0.209356, "f3": 0.016273, "y": 0.25991928, "x": -0.13091074}], [{"q1": 1.66645248, "distance": 0.4211860258, "q3": 0.6677141068, "q2": 3.553035854, "tx": -0.1768, "ty": 0.1768, "targetID": 16, "f2": 0.268292, "f1": 0.903082, "f3": -1.560743, "y": 0.2919524, "x": 0.22833898}]], "block": 3}], [{"trials": [[{"q1": 1.05880563, "distance": 0.1662934264, "q3": 2.199303357, "q2": 4.189886954, "tx": 0.601, "ty": 0.601, "targetID": 1, "f2": 0.875939, "f1": -0.628507, "f3": -2.197594, "y": 0.47671558, "x": 0.49051522}], [{"q1": 0.6488905902, "distance": 0.1889324848, "q3": 0.04567872679, "q2": 1.701569674, "tx": 0.22, "ty": 0.821, "targetID": 2, "f2": 1.285854, "f1": 1.525118, "f3": 0.290723, "y": 0.65131777, "x": 0.13691315}], [{"q1": 0.7366666902, "distance": 0.3532833111, "q3": 0.1754893268, "q2": 1.431267034, "tx": -0.22, "ty": 0.821, "targetID": 3, "f2": 1.198078, "f1": 1.395307, "f3": 0.561026, "y": 0.72661198, "x": 0.12044089}], [{"q1": 1.69447548, "distance": 0.5212643062, "q3": 3.259283027, "q2": 2.024588226, "tx": -0.601, "ty": 0.601, "targetID": 4, "f2": 0.240269, "f1": -1.688487, "f3": -0.032296, "y": 0.56300614, "x": -0.081122184}], [{"q1": 1.39740648, "distance": 0.09434194162, "q3": 1.849455597, "q2": 3.687527454, "tx": 0.4596, "ty": 0.4596, "targetID": 5, "f2": 0.537338, "f1": -0.278659, "f3": -1.695235, "y": 0.45502857, "x": 0.36536888}], [{"q1": 0.7205817902, "distance": 0.07222197088, "q3": 0.1820239268, "q2": 1.595949324, "tx": 0.1682, "ty": 0.6279, "targetID": 6, "f2": 1.214163, "f1": 1.388772, "f3": 0.396343, "y": 0.67274384, "x": 0.1115869}], [{"q1": 2.39768958, "distance": 0.7681360019, "q3": -0.3958406732, "q2": 2.202339534, "tx": -0.1682, "ty": 0.6279, "targetID": 7, "f2": -0.462945, "f1": 1.966637, "f3": -0.210047, "y": -0.027757792, "x": -0.56838218}], [{"q1": 1.25773127, "distance": 0.750988038, "q3": 2.527474117, "q2": 2.998042154, "tx": -0.4596, "ty": 0.4596, "targetID": 8, "f2": 0.677013, "f1": -0.956678, "f3": -1.00575, "y": 0.42552395, "x": 0.29061454}], [{"q1": 1.13998438, "distance": 0.2297214672, "q3": 2.198926367, "q2": 1.660351974, "tx": 0.3182, "ty": 0.3182, "targetID": 9, "f2": 0.79476, "f1": -0.62813, "f3": 0.331941, "y": 0.35983059, "x": 0.092282213}], [{"q1": 1.65156133, "distance": 0.09024660454, "q3": 1.830920197, "q2": 3.223294354, "tx": 0.1165, "ty": 0.4347, "targetID": 10, "f2": 0.283183, "f1": -0.260124, "f3": -1.231002, "y": 0.40851692, "x": 0.2028649}], [{"q1": 1.75862681, "distance": 0.1488459927, "q3": 2.030160007, "q2": 2.516373144, "tx": -0.1165, "ty": 0.4347, "targetID": 11, "f2": 0.176118, "f1": -0.459364, "f3": -0.52408, "y": 0.34237379, "x": 0.00025187574}], [{"q1": 1.10291359, "distance": 0.5019339862, "q3": 3.041627127, "q2": 1.234729004, "tx": -0.3182, "ty": 0.3182, "targetID": 12, "f2": 0.831831, "f1": -1.470831, "f3": 0.757564, "y": 0.46161914, "x": 0.16280798}], [{"q1": 1.921612633, "distance": 0.4804152762, "q3": 2.649179427, "q2": 3.478328854, "tx": 0.1768, "ty": 0.1768, "targetID": 13, "f2": 0.013132, "f1": -1.078383, "f3": -1.486036, "y": 0.55557132, "x": -0.1187184}], [{"q1": 0.6813118902, "distance": 0.1197666941, "q3": 1.387829967, "q2": 1.763082054, "tx": 0.0647, "ty": 0.2415, "targetID": 14, "f2": 1.253433, "f1": 0.182966, "f3": 0.229211, "y": 0.3588703, "x": 0.088538492}], [{"q1": 1.54663213, "distance": 0.3296474259, "q3": 2.963338727, "q2": 3.087514654, "tx": -0.0647, "ty": 0.2415, "targetID": 15, "f2": 0.388112, "f1": -1.392542, "f3": -1.095222, "y": 0.53967661, "x": 0.075863632}], [{"q1": 1.71835159, "distance": 0.4580940415, "q3": 1.56514146, "q2": 3.368687254, "tx": -0.1768, "ty": 0.1768, "targetID": 16, "f2": 0.216393, "f1": 0.005655, "f3": -1.376395, "y": 0.40349374, "x": 0.22127047}]], "block": 4}], [{"trials": [[{"q1": 0.05783139019, "distance": 0.7209646383, "q3": 1.887657367, "q2": 2.399631554, "tx": 0.601, "ty": 0.601, "targetID": 1, "f2": 1.876913, "f1": -0.316861, "f3": -0.407339, "y": -0.046453369, "x": 0.2838342}], [{"q1": 0.7134188902, "distance": 0.5490185475, "q3": 2.810908627, "q2": 1.902003281, "tx": 0.22, "ty": 0.821, "targetID": 2, "f2": 1.221326, "f1": -1.240112, "f3": 0.090289, "y": 0.29335935, "x": 0.37171259}], [{"q1": 1.26583658, "distance": 0.6399178004, "q3": 2.588735227, "q2": 2.472328014, "tx": -0.22, "ty": 0.821, "targetID": 3, "f2": 0.668908, "f1": -1.017939, "f3": -0.480035, "y": 0.3822426, "x": 0.24581835}], [{"q1": 1.94184449, "distance": 0.1559637638, "q3": 1.60208659, "q2": 0.5150529536, "tx": -0.601, "ty": 0.601, "targetID": 4, "f2": -0.0071, "f1": -0.03129, "f3": 1.47724, "y": 0.48849471, "x": -0.49298493}], [{"q1": 0.4687516902, "distance": 0.2493644716, "q3": 3.068330727, "q2": 2.730755424, "tx": 0.4596, "ty": 0.4596, "targetID": 5, "f2": 1.465993, "f1": -1.497534, "f3": -0.738463, "y": 0.21300424, "x": 0.49665632}], [{"q1": 1.2353003, "distance": 0.2398588478, "q3": 2.613428127, "q2": 2.613574014, "tx": 0.1682, "ty": 0.6279, "targetID": 6, "f2": 0.699444, "f1": -1.042632, "f3": -0.621281, "y": 0.40167296, "x": 0.24790943}], [{"q1": 1.02204899, "distance": 0.2807559199, "q3": 1.837831707, "q2": 1.389106864, "tx": -0.1682, "ty": 0.6279, "targetID": 7, "f2": 0.912695, "f1": -0.267035, "f3": 0.603186, "y": 0.42631038, "x": 0.027211135}], [{"q1": 1.71753477, "distance": 0.4457881863, "q3": 1.759543217, "q2": 2.196056354, "tx": -0.4596, "ty": 0.4596, "targetID": 8, "f2": 0.21721, "f1": -0.188747, "f3": -0.203764, "y": 0.25344752, "x": -0.06434279}], [{"q1": 1.933613517, "distance": 0.4383428968, "q3": 2.716032527, "q2": 2.609992604, "tx": 0.3182, "ty": 0.3182, "targetID": 9, "f2": 0.001131, "f1": -1.145236, "f3": -0.6177, "y": 0.48293475, "x": -0.088010484}], [{"q1": 1.31660472, "distance": 0.4286434836, "q3": 1.285414047, "q2": 4.595680254, "tx": 0.1165, "ty": 0.4347, "targetID": 10, "f2": 0.61814, "f1": 0.285382, "f3": -2.603388, "y": 0.60757824, "x": 0.50873507}], [{"q1": 3.86326769, "distance": 0.9624367762, "q3": -3.702366973, "q2": 4.789968854, "tx": -0.1165, "ty": 0.4347, "targetID": 11, "f2": -1.928523, "f1": 5.273163, "f3": -2.797676, "y": -0.42784831, "x": -0.54346014}], [{"q1": 1.77389495, "distance": 0.3352806378, "q3": 1.191543257, "q2": 2.609678444, "tx": -0.3182, "ty": 0.3182, "targetID": 12, "f2": 0.16085, "f1": 0.379253, "f3": -0.617386, "y": 0.17453672, "x": -0.015257814}], [{"q1": 0.7785755902, "distance": 0.3905291401, "q3": 1.363514047, "q2": 1.184275024, "tx": 0.1768, "ty": 0.1768, "targetID": 13, "f2": 1.156169, "f1": 0.207282, "f3": 0.808018, "y": 0.5599991, "x": 0.10149091}], [{"q1": 1.73720114, "distance": 0.2662869137, "q3": 2.750464327, "q2": 2.692113834, "tx": 0.0647, "ty": 0.2415, "targetID": 14, "f2": 0.197543, "f1": -1.179668, "f3": -0.699821, "y": 0.49801586, "x": -0.0067726098}], [{"q1": 1.939519711, "distance": 0.2029315337, "q3": 2.319626347, "q2": 2.744138604, "tx": -0.0647, "ty": 0.2415, "targetID": 15, "f2": -0.004775, "f1": -0.74883, "f3": -0.751846, "y": 0.44172358, "x": -0.031658732}], [{"q1": 1.58866664, "distance": 0.1947551071, "q3": 1.859885687, "q2": 2.142586444, "tx": -0.1768, "ty": 0.1768, "targetID": 16, "f2": 0.346078, "f1": -0.289089, "f3": -0.150294, "y": 0.28117119, "x": -0.012373097}]], "block": 5}], [{"trials": [[{"q1": 0.5273109902, "distance": 0.3667653856, "q3": 3.115894427, "q2": 0.5994989536, "tx": 0.601, "ty": 0.601, "targetID": 1, "f2": 1.407434, "f1": -1.545098, "f3": 1.392794, "y": 0.25338795, "x": 0.48402688}], [{"q1": 2.029997579, "distance": 0.501377684, "q3": 2.359775907, "q2": 2.616212954, "tx": 0.22, "ty": 0.821, "targetID": 2, "f2": -0.095253, "f1": -0.78898, "f3": -0.62392, "y": 0.43397894, "x": -0.098738578}], [{"q1": 2.5651993, "distance": 0.5839735038, "q3": 2.951212127, "q2": 1.371011294, "tx": -0.22, "ty": 0.821, "targetID": 3, "f2": -0.630455, "f1": -1.380416, "f3": 0.621281, "y": 0.27568379, "x": -0.42893847}], [{"q1": 2.14328341, "distance": 0.3483970524, "q3": 3.070969627, "q2": 0.9095113536, "tx": -0.601, "ty": 0.601, "targetID": 4, "f2": -0.208539, "f1": -1.500173, "f3": 1.082781, "y": 0.45952364, "x": -0.28262138}], [{"q1": 1.81731176, "distance": 0.2632933961, "q3": 0.06484242679, "q2": 3.916970554, "tx": 0.4596, "ty": 0.4596, "targetID": 5, "f2": 0.117433, "f1": 1.505954, "f3": -1.924678, "y": 0.27307282, "x": 0.27377475}], [{"q1": 1.849544497, "distance": 0.2182901999, "q3": 3.752167427, "q2": -0.6654319464, "tx": 0.1682, "ty": 0.6279, "targetID": 6, "f2": 0.0852, "f1": -2.181371, "f3": 2.657725, "y": 0.51598972, "x": -0.019221185}], [{"q1": 1.950640949, "distance": 0.3716050389, "q3": 1.453803417, "q2": 3.235546554, "tx": -0.1682, "ty": 0.6279, "targetID": 7, "f2": -0.015896, "f1": 0.116993, "f3": -1.243254, "y": 0.3904241, "x": 0.11762425}], [{"q1": 2.15861438, "distance": 0.349896523, "q3": -0.08268667321, "q2": 1.749698874, "tx": -0.4596, "ty": 0.4596, "targetID": 8, "f2": -0.22387, "f1": 1.653483, "f3": 0.242594, "y": 0.14221971, "x": -0.60690013}], [{"q1": 1.08217908, "distance": 0.1272867961, "q3": 3.772085127, "q2": -0.2873098464, "tx": 0.3182, "ty": 0.3182, "targetID": 9, "f2": 0.852565, "f1": -2.201289, "f3": 2.279603, "y": 0.42276081, "x": 0.39078764}], [{"q1": 2.18801969, "distance": 0.386994264, "q3": 3.740788627, "q2": 0.2460697536, "tx": 0.1165, "ty": 0.4347, "targetID": 10, "f2": -0.253275, "f1": -2.169992, "f3": 1.746223, "y": 0.55803812, "x": -0.25031367}], [{"q1": 2.34830375, "distance": 0.1259929243, "q3": 1.713864457, "q2": 3.685183854, "tx": -0.1165, "ty": 0.4347, "targetID": 11, "f2": -0.413559, "f1": -0.143068, "f3": -1.692891, "y": 0.56038962, "x": -0.12523707}], [{"q1": 1.891893166, "distance": 0.3854100884, "q3": 3.838102627, "q2": 0.3115405536, "tx": -0.3182, "ty": 0.3182, "targetID": 12, "f2": 0.042851, "f1": -2.267306, "f3": 1.680752, "y": 0.61598745, "x": -0.073529669}], [{"q1": 1.983816167, "distance": 0.5179777905, "q3": 3.967385427, "q2": -0.1432363464, "tx": 0.1768, "ty": 0.1768, "targetID": 13, "f2": -0.049072, "f1": -2.396589, "f3": 2.135529, "y": 0.63333798, "x": -0.067891774}], [{"q1": 2.07661881, "distance": 0.4756952785, "q3": 3.982427327, "q2": 0.3538892536, "tx": 0.0647, "ty": 0.2415, "targetID": 14, "f2": -0.141874, "f1": -2.411631, "f3": 1.638403, "y": 0.64407669, "x": -0.18871272}], [{"q1": 1.914135642, "distance": 0.2888991904, "q3": 2.897867927, "q2": 0.5066963536, "tx": -0.0647, "ty": 0.2415, "targetID": 15, "f2": 0.020609, "f1": -1.327072, "f3": 1.485596, "y": 0.48851315, "x": -0.21452405}], [{"q1": 2.03646926, "distance": 0.2216434812, "q3": 2.714964327, "q2": 1.444021904, "tx": -0.1768, "ty": 0.1768, "targetID": 16, "f2": -0.101725, "f1": -1.144168, "f3": 0.548271, "y": 0.3929283, "x": -0.22593645}]], "block": 6}], [{"trials": [[{"q1": 0.1412092902, "distance": 0.1187348681, "q3": 0.4149415268, "q2": 1.345438724, "tx": 0.601, "ty": 0.601, "targetID": 1, "f2": 1.793535, "f1": 1.155855, "f3": 0.646854, "y": 0.48595928, "x": 0.6303871}], [{"q1": 1.41613037, "distance": 0.6006931119, "q3": "_NaN_", "q2": 2.008628936, "tx": 0.22, "ty": 0.821, "targetID": 2, "f2": 0.518614, "f1": "_NaN_", "f3": -0.016336, "y": 0.51402669, "x": -0.29633284}], [{"q1": 2.25839137, "distance": 0.6996165843, "q3": 1.628413136, "q2": 0.9716520536, "tx": -0.22, "ty": 0.821, "targetID": 3, "f2": -0.323647, "f1": -0.057617, "f3": 1.020641, "y": 0.20296182, "x": -0.54785999}], [{"q1": 2.012278997, "distance": 0.2864925417, "q3": 3.662324227, "q2": 1.746745774, "tx": -0.601, "ty": 0.601, "targetID": 4, "f2": -0.077535, "f1": -2.091528, "f3": 0.245547, "y": 0.57426285, "x": -0.31575782}], [{"q1": 1.43655073, "distance": 0.5462262123, "q3": 2.382583867, "q2": 0.8775927536, "tx": 0.4596, "ty": 0.4596, "targetID": 5, "f2": 0.498194, "f1": -0.811788, "f3": 1.1147, "y": 0.49336826, "x": -0.085581419}], [{"q1": 1.20394721, "distance": 0.234740619, "q3": 1.681820207, "q2": 0.6420989536, "tx": 0.1682, "ty": 0.6279, "targetID": 6, "f2": 0.730797, "f1": -0.111024, "f3": 1.350194, "y": 0.65309225, "x": -0.065184894}], [{"q1": 1.1857888, "distance": 0.2649560487, "q3": 0.7713238268, "q2": 1.966845754, "tx": -0.1682, "ty": 0.6279, "targetID": 7, "f2": 0.748956, "f1": 0.799473, "f3": 0.025447, "y": 0.3630373, "x": -0.17523263}], [{"q1": 2.28880198, "distance": 0.280873932, "q3": 1.486664476, "q2": 0.9435033536, "tx": -0.4596, "ty": 0.4596, "targetID": 8, "f2": -0.354057, "f1": 0.084132, "f3": 1.048789, "y": 0.18773352, "x": -0.53016049}], [{"q1": 1.14400562, "distance": 0.5318644008, "q3": 0.8437061268, "q2": 1.490203314, "tx": 0.3182, "ty": 0.3182, "targetID": 9, "f2": 0.790739, "f1": 0.72709, "f3": 0.502089, "y": 0.55465939, "x": -0.15821022}], [{"q1": 0.5758799902, "distance": 0.2375194399, "q3": 1.698093657, "q2": 0.7024175536, "tx": 0.1165, "ty": 0.4347, "targetID": 10, "f2": 1.358864, "f1": -0.127297, "f3": 1.289875, "y": 0.55548514, "x": 0.32101512}], [{"q1": 1.40997285, "distance": 0.3408801043, "q3": 3.900871627, "q2": 1.368498014, "tx": -0.1165, "ty": 0.4347, "targetID": 11, "f2": 0.524772, "f1": -2.330075, "f3": 0.623795, "y": 0.70888464, "x": 0.086038956}], [{"q1": 1.23297552, "distance": 0.1782719258, "q3": 1.192548567, "q2": 1.862293554, "tx": -0.3182, "ty": 0.3182, "targetID": 12, "f2": 0.701769, "f1": 0.378248, "f3": 0.129999, "y": 0.33113582, "x": -0.14039802}], [{"q1": 0.2842145902, "distance": 0.4417857993, "q3": 1.475166247, "q2": 0.9585830536, "tx": 0.1768, "ty": 0.1768, "targetID": 13, "f2": 1.65053, "f1": 0.09563, "f3": 1.03371, "y": 0.42358894, "x": 0.54322859}], [{"q1": 1.03694014, "distance": 0.1327718984, "q3": 1.846188337, "q2": 1.583948444, "tx": 0.0647, "ty": 0.2415, "targetID": 14, "f2": 0.897804, "f1": -0.275392, "f3": 0.408344, "y": 0.37095367, "x": 0.03520213}], [{"q1": 1.17944278, "distance": 0.2911860577, "q3": 2.544690047, "q2": 0.9386653536, "tx": -0.0647, "ty": 0.2415, "targetID": 15, "f2": 0.755302, "f1": -0.973894, "f3": 1.053627, "y": 0.49096171, "x": 0.085493793}], [{"q1": 1.902134758, "distance": 0.0343903, "q3": 1.640037029, "q2": 2.017676723, "tx": -0.1768, "ty": 0.1768, "targetID": 16, "f2": 0.03261, "f1": -0.069241, "f3": -0.025384, "y": 0.21026797, "x": -0.18471124}]], "block": 7}], [{"trials": [[{"q1": 0.4769826902, "distance": 0.2908031489, "q3": 0.6503096768, "q2": 1.311572354, "tx": 0.601, "ty": 0.601, "targetID": 1, "f2": 1.457762, "f1": 0.920487, "f3": 0.68072, "y": 0.64169557, "x": 0.31305844}], [{"q1": 0.5225357902, "distance": 0.390722989, "q3": 1.471333504, "q2": 1.419957304, "tx": 0.22, "ty": 0.821, "targetID": 2, "f2": 1.412209, "f1": 0.099463, "f3": 0.572335, "y": 0.4305631, "x": 0.20505071}], [{"q1": 0.4045375902, "distance": 0.5766417671, "q3": 1.076183977, "q2": 1.760443114, "tx": -0.22, "ty": 0.821, "targetID": 3, "f2": 1.530207, "f1": 0.494612, "f3": 0.23185, "y": 0.39244229, "x": 0.16581604}], [{"q1": 1.83201441, "distance": 0.1078957791, "q3": -1.011090173, "q2": 1.873163464, "tx": -0.601, "ty": 0.601, "targetID": 4, "f2": 0.10273, "f1": 2.581886, "f3": 0.119129, "y": 0.53675422, "x": -0.51431679}], [{"q1": 0.4114490902, "distance": 0.2803222983, "q3": 0.3298044268, "q2": 1.524886494, "tx": 0.4596, "ty": 0.4596, "targetID": 5, "f2": 1.523295, "f1": 1.240992, "f3": 0.467406, "y": 0.64482479, "x": 0.24919}], [{"q1": 1.02512775, "distance": 0.1971253843, "q3": 1.348245907, "q2": 1.347135184, "tx": 0.1682, "ty": 0.6279, "targetID": 6, "f2": 0.909617, "f1": 0.22255, "f3": 0.645157, "y": 0.55483644, "x": -0.014885044}], [{"q1": 1.67361531, "distance": 0.2796622103, "q3": 2.031039647, "q2": 1.477574114, "tx": -0.1682, "ty": 0.6279, "targetID": 7, "f2": 0.261129, "f1": -0.460243, "f3": 0.514719, "y": 0.34905485, "x": -0.18956198}], [{"q1": 1.66016929, "distance": 0.3688220635, "q3": 1.084100797, "q2": 2.119087334, "tx": -0.4596, "ty": 0.4596, "targetID": 8, "f2": 0.274575, "f1": 0.486696, "f3": -0.126795, "y": 0.20461157, "x": -0.19312183}], [{"q1": -0.1130713098, "distance": 0.3571974957, "q3": -0.3412397732, "q2": 3.234729754, "tx": 0.3182, "ty": 0.3182, "targetID": 9, "f2": 2.047816, "f1": 1.912036, "f3": -1.242437, "y": 0.027926617, "x": 0.11003801}], [{"q1": 1.11032775, "distance": 0.3394393175, "q3": 0.3852221268, "q2": 1.533808624, "tx": 0.1165, "ty": 0.4347, "targetID": 10, "f2": 0.824417, "f1": 1.185574, "f3": 0.458484, "y": 0.65161193, "x": -0.14459053}], [{"q1": 1.30133658, "distance": 0.09026337252, "q3": 1.306022897, "q2": 1.411035184, "tx": -0.1165, "ty": 0.4347, "targetID": 11, "f2": 0.633408, "f1": 0.264773, "f3": 0.581257, "y": 0.46629145, "x": -0.20105446}], [{"q1": 1.54147992, "distance": 0.06850226659, "q3": 1.431875097, "q2": 1.463813934, "tx": -0.3182, "ty": 0.3182, "targetID": 12, "f2": 0.393265, "f1": 0.138921, "f3": 0.528479, "y": 0.37093865, "x": -0.27448278}], [{"q1": 1.23404366, "distance": 0.3058248852, "q3": 0.3231442268, "q2": 2.474715624, "tx": 0.1768, "ty": 0.1768, "targetID": 13, "f2": 0.700701, "f1": 1.247652, "f3": -0.482423, "y": 0.21154283, "x": -0.12704502}], [{"q1": 0.6926215902, "distance": 0.686114466, "q3": 0.3064309268, "q2": 0.5856131536, "tx": 0.0647, "ty": 0.2415, "targetID": 14, "f2": 1.242123, "f1": 1.264365, "f3": 1.40668, "y": 0.80620875, "x": 0.45438845}], [{"q1": 1.48122417, "distance": 0.3789323643, "q3": 0.9997176168, "q2": 1.322316604, "tx": -0.0647, "ty": 0.2415, "targetID": 15, "f2": 0.45352, "f1": 0.571079, "f3": 0.669976, "y": 0.51446033, "x": -0.3275353}], [{"q1": 0.7886914902, "distance": 0.4207940042, "q3": 1.394175987, "q2": 1.244593604, "tx": -0.1768, "ty": 0.1768, "targetID": 16, "f2": 1.146053, "f1": 0.17662, "f3": 0.747699, "y": 0.52857292, "x": 0.054118615}]], "block": 8}], [{"trials": [[{"q1": 0.1367481902, "distance": 0.5373673286, "q3": 1.713298967, "q2": 1.750013024, "tx": 0.601, "ty": 0.601, "targetID": 1, "f2": 1.797996, "f1": -0.142503, "f3": 0.24228, "y": 0.17848359, "x": 0.26897059}], [{"q1": 0.3363649902, "distance": 0.3448253055, "q3": -0.6048822732, "q2": 1.656267904, "tx": 0.22, "ty": 0.821, "targetID": 2, "f2": 1.59838, "f1": 2.175679, "f3": 0.336025, "y": 0.61593524, "x": 0.49722362}], [{"q1": 1.0954366, "distance": 0.5315441832, "q3": 1.744966227, "q2": 1.727707724, "tx": -0.22, "ty": 0.821, "targetID": 3, "f2": 0.839308, "f1": -0.17417, "f3": 0.264585, "y": 0.33735254, "x": 0.00050930406}], [{"q1": 1.915266616, "distance": 0.5901280951, "q3": 1.981779477, "q2": 2.112552824, "tx": -0.601, "ty": 0.601, "targetID": 4, "f2": 0.019478, "f1": -0.410983, "f3": -0.12026, "y": 0.27809006, "x": -0.10705634}], [{"q1": 0.4369587902, "distance": 0.1143560131, "q3": 1.697402507, "q2": 0.9188104536, "tx": 0.4596, "ty": 0.4596, "targetID": 5, "f2": 1.497786, "f1": -0.126606, "f3": 1.073482, "y": 0.47665821, "x": 0.34652341}], [{"q1": 0.1745100902, "distance": 0.3478220814, "q3": 1.537746772, "q2": 1.369063504, "tx": 0.1682, "ty": 0.6279, "targetID": 6, "f2": 1.760234, "f1": 0.03305, "f3": 0.623229, "y": 0.32813248, "x": 0.34460758}], [{"q1": 0.9158002902, "distance": 0.2005004831, "q3": 1.076498137, "q2": 1.650110384, "tx": -0.1682, "ty": 0.6279, "targetID": 7, "f2": 1.018944, "f1": 0.494298, "f3": 0.342182, "y": 0.47320594, "x": -0.040645339}], [{"q1": 1.51590736, "distance": 0.2737086461, "q3": 1.803211347, "q2": 1.381315714, "tx": -0.4596, "ty": 0.4596, "targetID": 8, "f2": 0.418837, "f1": -0.232415, "f3": 0.610977, "y": 0.38713169, "x": -0.19565916}], [{"q1": 1.02091802, "distance": 0.3639994041, "q3": 1.774748527, "q2": 1.094990964, "tx": 0.3182, "ty": 0.3182, "targetID": 9, "f2": 0.913826, "f1": -0.203952, "f3": 0.897302, "y": 0.55205817, "x": 0.03926287}], [{"q1": 0.1539640902, "distance": 0.8606464249, "q3": -1.860513973, "q2": 0.5515582536, "tx": 0.1165, "ty": 0.4347, "targetID": 10, "f2": 1.78078, "f1": 3.43131, "f3": 1.440734, "y": -0.081248563, "x": 0.80534639}], [{"q1": 1.17937995, "distance": 0.1699300343, "q3": 0.8949140868, "q2": 1.334882974, "tx": -0.1165, "ty": 0.4347, "targetID": 11, "f2": 0.755365, "f1": 0.675882, "f3": 0.65741, "y": 0.59891448, "x": -0.1602015}], [{"q1": 1.38999232, "distance": 0.2244627389, "q3": 1.732965337, "q2": 1.764904174, "tx": -0.3182, "ty": 0.3182, "targetID": 12, "f2": 0.544752, "f1": -0.162169, "f3": 0.227388, "y": 0.31703218, "x": -0.093740299}], [{"q1": 1.60977815, "distance": 0.4997941046, "q3": 1.278062727, "q2": 1.633271444, "tx": 0.1768, "ty": 0.1768, "targetID": 13, "f2": 0.324966, "f1": 0.292734, "f3": 0.359021, "y": 0.32417396, "x": -0.30077205}], [{"q1": 0.9868003202, "distance": 0.1903736393, "q3": 1.503252085, "q2": 1.547066144, "tx": 0.0647, "ty": 0.2415, "targetID": 14, "f2": 0.947944, "f1": 0.067544, "f3": 0.445227, "y": 0.41378052, "x": -0.016303364}], [{"q1": 1.13275872, "distance": 0.127178941, "q3": 1.780843207, "q2": 1.646528964, "tx": -0.0647, "ty": 0.2415, "targetID": 15, "f2": 0.801986, "f1": -0.210047, "f3": 0.345764, "y": 0.35946827, "x": -0.017181895}], [{"q1": 1.849230338, "distance": 0.05614917175, "q3": 1.702680387, "q2": 1.885918324, "tx": -0.1768, "ty": 0.1768, "targetID": 16, "f2": 0.085514, "f1": -0.131884, "f3": 0.106374, "y": 0.2328865, "x": -0.17945217}]], "block": 9}], [{"trials": [[{"q1": 1.6144277, "distance": 0.4849202251, "q3": 4.346493927, "q2": 0.3262432536, "tx": 0.601, "ty": 0.601, "targetID": 1, "f2": 0.320317, "f1": -2.775698, "f3": 1.666049, "y": 0.74254195, "x": 0.1371967}], [{"q1": 1.75404008, "distance": 0.3006337451, "q3": 3.785455827, "q2": 0.8212954536, "tx": 0.22, "ty": 0.821, "targetID": 2, "f2": 0.180704, "f1": -2.214659, "f3": 1.170997, "y": 0.67548027, "x": -0.04306778}], [{"q1": 2.45053117, "distance": 0.6991366074, "q3": 2.213880347, "q2": 0.7002812536, "tx": -0.22, "ty": 0.821, "targetID": 3, "f2": -0.515787, "f1": -0.643084, "f3": 1.292011, "y": 0.18787561, "x": -0.51655607}], [{"q1": 2.31374623, "distance": 0.6617435063, "q3": -0.8201441732, "q2": 4.532119554, "tx": -0.601, "ty": 0.601, "targetID": 4, "f2": -0.379002, "f1": 2.390941, "f3": -2.539827, "y": 0.47114018, "x": 0.047876641}], [{"q1": 2.21748783, "distance": 0.6343216755, "q3": 3.980994827, "q2": -1.562042446, "tx": 0.4596, "ty": 0.4596, "targetID": 5, "f2": -0.282743, "f1": -2.410198, "f3": 3.554335, "y": 0.35886199, "x": -0.16667138}], [{"q1": 1.40595161, "distance": 0.3662971511, "q3": 1.724985697, "q2": 0.8483131536, "tx": 0.1682, "ty": 0.6279, "targetID": 6, "f2": 0.528793, "f1": -0.154189, "f3": 1.143979, "y": 0.56826371, "x": -0.1932099}], [{"q1": 2.0700843, "distance": 0.1743044559, "q3": 3.780309827, "q2": 1.490140484, "tx": -0.1682, "ty": 0.6279, "targetID": 7, "f2": -0.13534, "f1": -2.209513, "f3": 0.502152, "y": 0.60381134, "x": -0.34083192}], [{"q1": 1.62875337, "distance": 0.3514267496, "q3": 4.651863027, "q2": 1.630632504, "tx": -0.4596, "ty": 0.4596, "targetID": 8, "f2": 0.305991, "f1": -3.081067, "f3": 0.36166, "y": 0.75262931, "x": -0.26560365}], [{"q1": 2.43136746, "distance": 0.3126296936, "q3": -0.4296441732, "q2": 4.093603454, "tx": 0.3182, "ty": 0.3182, "targetID": 9, "f2": -0.496623, "f1": 2.00044, "f3": -2.101311, "y": 0.31634141, "x": 0.0055758311}], [{"q1": 1.77075335, "distance": 0.2651280249, "q3": 4.757313727, "q2": -0.5581779464, "tx": 0.1165, "ty": 0.4347, "targetID": 10, "f2": 0.163991, "f1": -3.186517, "f3": 2.550471, "y": 0.69147271, "x": 0.18253518}], [{"q1": 1.54939674, "distance": 0.5553403645, "q3": 5.471881527, "q2": 0.4058511536, "tx": -0.1165, "ty": 0.4347, "targetID": 11, "f2": 0.385348, "f1": -3.901085, "f3": 1.586442, "y": 0.96108934, "x": 0.060466616}], [{"q1": 1.63334009, "distance": 0.3505170481, "q3": 2.880274927, "q2": -0.2646275464, "tx": -0.3182, "ty": 0.3182, "targetID": 12, "f2": 0.301404, "f1": -1.309479, "f3": 2.25692, "y": 0.57214088, "x": -0.076588265}], [{"q1": 1.982873689, "distance": 0.4355552675, "q3": 1.955201607, "q2": 1.597268794, "tx": 0.1768, "ty": 0.1768, "targetID": 13, "f2": -0.048129, "f1": -0.384405, "f3": 0.395024, "y": 0.27452594, "x": -0.24765027}], [{"q1": 1.50528877, "distance": 0.3722291268, "q3": 3.427094327, "q2": 1.584765254, "tx": 0.0647, "ty": 0.2415, "targetID": 14, "f2": 0.429456, "f1": -1.856298, "f3": 0.407527, "y": 0.61224987, "x": 0.031547975}], [{"q1": 1.911622368, "distance": 0.3503607574, "q3": 2.781063527, "q2": -0.1329319464, "tx": -0.0647, "ty": 0.2415, "targetID": 15, "f2": 0.023122, "f1": -1.210267, "f3": 2.125225, "y": 0.514401, "x": -0.28442188}], [{"q1": 1.986015282, "distance": 0.2817998035, "q3": 3.029186427, "q2": 1.275067054, "tx": -0.1768, "ty": 0.1768, "targetID": 16, "f2": -0.051271, "f1": -1.45839, "f3": 0.717226, "y": 0.4553907, "x": -0.21920697}]], "block": 10}], [{"trials": [[{"q1": 0.6896056902, "distance": 0.1800552773, "q3": 4.024939427, "q2": 2.170860784, "tx": 0.601, "ty": 0.601, "targetID": 1, "f2": 1.245139, "f1": -2.454143, "f3": -0.178568, "y": 0.45618712, "x": 0.49399938}], [{"q1": 1.24057818, "distance": 0.200512827, "q3": 3.763144227, "q2": 2.058140436, "tx": 0.22, "ty": 0.821, "targetID": 2, "f2": 0.694166, "f1": -2.192348, "f3": -0.065848, "y": 0.64330754, "x": 0.12709799}], [{"q1": 1.74153654, "distance": 0.1547501423, "q3": 3.899885127, "q2": 1.821704174, "tx": -0.22, "ty": 0.821, "targetID": 3, "f2": 0.193208, "f1": -2.329089, "f3": 0.170588, "y": 0.66689535, "x": -0.20588039}], [{"q1": 2.26084181, "distance": 0.1937325528, "q3": 4.041080927, "q2": 2.140198834, "tx": -0.601, "ty": 0.601, "targetID": 4, "f2": -0.326097, "f1": -2.470285, "f3": -0.147906, "y": 0.4190525, "x": -0.53446122}], [{"q1": 0.6093693902, "distance": 0.09978944254, "q3": 4.267771927, "q2": 1.742975864, "tx": 0.4596, "ty": 0.4596, "targetID": 5, "f2": 1.325375, "f1": -2.696976, "f3": 0.249317, "y": 0.54269262, "x": 0.51485893}], [{"q1": 0.9729144802, "distance": 0.1580061577, "q3": 4.003520027, "q2": 1.776465234, "tx": 0.1682, "ty": 0.6279, "targetID": 6, "f2": 0.96183, "f1": -2.432724, "f3": 0.215827, "y": 0.63011796, "x": 0.32619059}], [{"q1": 1.44314807, "distance": 0.1783316847, "q3": 3.567529827, "q2": 2.184306794, "tx": -0.1682, "ty": 0.6279, "targetID": 7, "f2": 0.491596, "f1": -1.996733, "f3": -0.192014, "y": 0.61505339, "x": 0.0096683625}], [{"q1": 1.897485201, "distance": 0.1013099541, "q3": 4.145256127, "q2": 2.303750154, "tx": -0.4596, "ty": 0.4596, "targetID": 8, "f2": 0.037259, "f1": -2.57446, "f3": -0.311457, "y": 0.5298906, "x": -0.38664153}], [{"q1": 0.9906959002, "distance": 0.3387709862, "q3": 4.200328227, "q2": 2.023394421, "tx": 0.3182, "ty": 0.3182, "targetID": 9, "f2": 0.944049, "f1": -2.629532, "f3": -0.031102, "y": 0.6491911, "x": 0.24601501}], [{"q1": 1.37497551, "distance": 0.08933487708, "q3": 3.061796227, "q2": 2.222759894, "tx": 0.1165, "ty": 0.4347, "targetID": 10, "f2": 0.559769, "f1": -1.491, "f3": -0.230467, "y": 0.52361198, "x": 0.12518217}], [{"q1": 2.12041262, "distance": 0.2100188047, "q3": 3.358205427, "q2": 2.430356334, "tx": -0.1165, "ty": 0.4347, "targetID": 11, "f2": -0.185668, "f1": -1.787409, "f3": -0.438064, "y": 0.47739348, "x": -0.32213357}], [{"q1": 1.981994044, "distance": 0.240230917, "q3": 2.097829907, "q2": 2.364885544, "tx": -0.3182, "ty": 0.3182, "targetID": 12, "f2": -0.04725, "f1": -0.527034, "f3": -0.372593, "y": 0.32376531, "x": -0.078033556}], [{"q1": 1.6992507, "distance": 0.3227656551, "q3": 1.740379497, "q2": 1.884536024, "tx": 0.1768, "ty": 0.1768, "targetID": 13, "f2": 0.235494, "f1": -0.169583, "f3": 0.107757, "y": 0.27972332, "x": -0.12911577}], [{"q1": 1.52746842, "distance": 0.1516703328, "q3": 2.435802447, "q2": 2.226278474, "tx": 0.0647, "ty": 0.2415, "targetID": 14, "f2": 0.407276, "f1": -0.865006, "f3": -0.233986, "y": 0.39315592, "x": 0.066790879}], [{"q1": 1.39206578, "distance": 0.05721540041, "q3": 1.808175067, "q2": 1.976584691, "tx": -0.0647, "ty": 0.2415, "targetID": 15, "f2": 0.542679, "f1": -0.237379, "f3": 0.015708, "y": 0.28468097, "x": -0.027163273}], [{"q1": 1.88014361, "distance": 0.07899579006, "q3": 1.610820217, "q2": 1.806184704, "tx": -0.1768, "ty": 0.1768, "targetID": 16, "f2": 0.054601, "f1": -0.040024, "f3": 0.186108, "y": 0.23009641, "x": -0.23510804}]], "block": 11}], [{"trials": [[{"q1": 0.7965454902, "distance": 0.2493290663, "q3": 3.475751327, "q2": 2.264480244, "tx": 0.601, "ty": 0.601, "targetID": 1, "f2": 1.138199, "f1": -1.904955, "f3": -0.272188, "y": 0.45385946, "x": 0.3997175}], [{"q1": 0.9700242202, "distance": 0.2748074334, "q3": 5.271447927, "q2": 2.233881134, "tx": 0.22, "ty": 0.821, "targetID": 2, "f2": 0.96472, "f1": -3.700652, "f3": -0.241588, "y": 0.63507915, "x": 0.017632604}], [{"q1": 1.45803922, "distance": 0.1272446357, "q3": 4.690328727, "q2": 2.04607672, "tx": -0.22, "ty": 0.821, "targetID": 3, "f2": 0.476705, "f1": -3.119532, "f3": -0.053784, "y": 0.6983868, "x": -0.18598235}], [{"q1": 2.60723381, "distance": 0.3353829339, "q3": 3.134492627, "q2": 2.364382884, "tx": -0.601, "ty": 0.601, "targetID": 4, "f2": -0.672489, "f1": -1.563696, "f3": -0.37209, "y": 0.29470474, "x": -0.46438036}], [{"q1": 0.6931870902, "distance": 0.0738539478, "q3": 3.816670627, "q2": 2.497649244, "tx": 0.4596, "ty": 0.4596, "targetID": 5, "f2": 1.241557, "f1": -2.245874, "f3": -0.505357, "y": 0.47500297, "x": 0.38737013}], [{"q1": 1.53758435, "distance": 0.1763872378, "q3": 3.381107727, "q2": 2.300734224, "tx": 0.1682, "ty": 0.6279, "targetID": 6, "f2": 0.39716, "f1": -1.810311, "f3": -0.308442, "y": 0.5900285, "x": -0.0040736403}], [{"q1": 1.860037417, "distance": 0.243436858, "q3": 2.323710427, "q2": 2.300105904, "tx": -0.1682, "ty": 0.6279, "targetID": 7, "f2": 0.074707, "f1": -0.752914, "f3": -0.307813, "y": 0.41346491, "x": -0.05296504}], [{"q1": 1.62378965, "distance": 0.4294267923, "q3": 3.432899927, "q2": 2.08980769, "tx": -0.4596, "ty": 0.4596, "targetID": 8, "f2": 0.310955, "f1": -1.862104, "f3": -0.097515, "y": 0.59429332, "x": -0.051843848}], [{"q1": 1.09430562, "distance": 0.0962542957, "q3": 2.739405927, "q2": 2.135297954, "tx": 0.3182, "ty": 0.3182, "targetID": 9, "f2": 0.840439, "f1": -1.16861, "f3": -0.143005, "y": 0.37910091, "x": 0.24366163}], [{"q1": 1.40312418, "distance": 0.1370907545, "q3": 2.095379467, "q2": 2.163132464, "tx": 0.1165, "ty": 0.4347, "targetID": 10, "f2": 0.53162, "f1": -0.524583, "f3": -0.17084, "y": 0.30863479, "x": 0.062635004}], [{"q1": 1.80619052, "distance": 0.0636824763, "q3": 2.801232527, "q2": 2.242174934, "tx": -0.1165, "ty": 0.4347, "targetID": 11, "f2": 0.128554, "f1": -1.230436, "f3": -0.249882, "y": 0.47792306, "x": -0.069732224}], [{"q1": 2.65687098, "distance": 0.1394360931, "q3": 2.112029907, "q2": 2.245316524, "tx": -0.3182, "ty": 0.3182, "targetID": 12, "f2": -0.722126, "f1": -0.541234, "f3": -0.253024, "y": 0.18615504, "x": -0.27340544}], [{"q1": 1.32571534, "distance": 0.5539590145, "q3": 4.282832727, "q2": 2.183301484, "tx": 0.1768, "ty": 0.1768, "targetID": 13, "f2": 0.609029, "f1": -2.712036, "f3": -0.191009, "y": 0.68050615, "x": -0.053744365}], [{"q1": 1.5933162, "distance": 0.07425983696, "q3": 2.041721067, "q2": 2.351188194, "tx": 0.0647, "ty": 0.2415, "targetID": 14, "f2": 0.341428, "f1": -0.470925, "f3": -0.358896, "y": 0.31314888, "x": 0.045181768}], [{"q1": 2.06141351, "distance": 0.1298063361, "q3": 2.339669717, "q2": 2.242174934, "tx": -0.0647, "ty": 0.2415, "targetID": 15, "f2": -0.126669, "f1": -0.768873, "f3": -0.249882, "y": 0.36355127, "x": -0.10889471}], [{"q1": 1.73431088, "distance": 0.3000049451, "q3": 2.127109557, "q2": 2.628151004, "tx": -0.1768, "ty": 0.1768, "targetID": 16, "f2": 0.200434, "f1": -0.556313, "f3": -0.635858, "y": 0.36922663, "x": 0.053362897}]], "block": 12}], [{"trials": [[{"q1": 0.6668604902, "distance": 0.2654694505, "q3": 4.295945727, "q2": 2.429225364, "tx": 0.601, "ty": 0.601, "targetID": 1, "f2": 1.267884, "f1": -2.725149, "f3": -0.436933, "y": 0.54145565, "x": 0.34229457}], [{"q1": 1.28091623, "distance": 0.2168015036, "q3": 3.990356727, "q2": 2.147927154, "tx": 0.22, "ty": 0.821, "targetID": 2, "f2": 0.653828, "f1": -2.41956, "f3": -0.155635, "y": 0.67198828, "x": 0.062524925}], [{"q1": 1.884102016, "distance": 0.271896846, "q3": 3.350250927, "q2": 2.199700604, "tx": -0.22, "ty": 0.821, "targetID": 3, "f2": 0.050642, "f1": -1.779455, "f3": -0.207408, "y": 0.55085312, "x": -0.18920133}], [{"q1": 2.80383468, "distance": 0.5713104846, "q3": 3.949258427, "q2": 2.598871364, "tx": -0.601, "ty": 0.601, "targetID": 4, "f2": -0.86909, "f1": -2.378462, "f3": -0.606579, "y": 0.029695349, "x": -0.60358178}], [{"q1": 0.6794268902, "distance": 0.04428430604, "q3": 3.559041227, "q2": 2.266490864, "tx": 0.4596, "ty": 0.4596, "targetID": 5, "f2": 1.255318, "f1": -1.988245, "f3": -0.274198, "y": 0.42137886, "x": 0.43723386}], [{"q1": 1.40149055, "distance": 0.2501069636, "q3": 2.465647577, "q2": 2.159865204, "tx": 0.1682, "ty": 0.6279, "targetID": 6, "f2": 0.533254, "f1": -0.894851, "f3": -0.167573, "y": 0.37819851, "x": 0.15396416}], [{"q1": 1.3485233, "distance": 0.03635441859, "q3": 4.719225127, "q2": 2.425141294, "tx": -0.1682, "ty": 0.6279, "targetID": 7, "f2": 0.586221, "f1": -3.148429, "f3": -0.432849, "y": 0.59234511, "x": -0.17578245}], [{"q1": 1.960756877, "distance": 0.396803831, "q3": 1.628601632, "q2": 2.114123614, "tx": -0.4596, "ty": 0.4596, "targetID": 8, "f2": -0.026012, "f1": -0.057805, "f3": -0.121831, "y": 0.20134051, "x": -0.15834377}], [{"q1": 0.8986471902, "distance": 0.1849996182, "q3": 1.812950287, "q2": 2.164137774, "tx": 0.3182, "ty": 0.3182, "targetID": 9, "f2": 1.036097, "f1": -0.242154, "f3": -0.171845, "y": 0.21820456, "x": 0.1625537}], [{"q1": 1.4771401, "distance": 0.1127223582, "q3": 3.139205027, "q2": 2.257820064, "tx": 0.1165, "ty": 0.4347, "targetID": 10, "f2": 0.457604, "f1": -1.568409, "f3": -0.265527, "y": 0.54322859, "x": 0.086038956}], [{"q1": 1.64640912, "distance": 0.1327692801, "q3": 2.937891827, "q2": 2.236143074, "tx": -0.1165, "ty": 0.4347, "targetID": 11, "f2": 0.288335, "f1": -1.367096, "f3": -0.24385, "y": 0.50851411, "x": -0.0061407734}], [{"q1": 2.57135683, "distance": 0.1587551366, "q3": 2.070058227, "q2": 2.131088214, "tx": -0.3182, "ty": 0.3182, "targetID": 12, "f2": -0.636612, "f1": -0.499262, "f3": -0.138796, "y": 0.16797244, "x": -0.26686898}], [{"q1": 0.8385171902, "distance": 0.08040741902, "q3": 2.084006907, "q2": 2.352130674, "tx": 0.1768, "ty": 0.1768, "targetID": 13, "f2": 1.096227, "f1": -0.513211, "f3": -0.359838, "y": 0.20045628, "x": 0.25364877}], [{"q1": 1.845020604, "distance": 0.2494408378, "q3": 2.660866127, "q2": 2.268250154, "tx": 0.0647, "ty": 0.2415, "targetID": 14, "f2": 0.089724, "f1": -1.09007, "f3": -0.275958, "y": 0.4507362, "x": -0.071097438}], [{"q1": 1.77452326, "distance": 0.05252004214, "q3": 1.818667987, "q2": 2.354581114, "tx": -0.0647, "ty": 0.2415, "targetID": 15, "f2": 0.160221, "f1": -0.247872, "f3": -0.362288, "y": 0.26964337, "x": -0.020356956}], [{"q1": 1.6822861, "distance": 0.2816099008, "q3": 2.165436987, "q2": 2.525860754, "tx": -0.1768, "ty": 0.1768, "targetID": 16, "f2": 0.252458, "f1": -0.594641, "f3": -0.533568, "y": 0.33271775, "x": 0.057707551}]], "block": 13}], [{"trials": [[{"q1": 0.6476339902, "distance": 0.3594183829, "q3": 3.070906827, "q2": 2.430670494, "tx": 0.601, "ty": 0.601, "targetID": 1, "f2": 1.287111, "f1": -1.50011, "f3": -0.438378, "y": 0.26617835, "x": 0.47032469}], [{"q1": 1.028772, "distance": 0.1945949164, "q3": 4.678811627, "q2": 2.154398834, "tx": 0.22, "ty": 0.821, "targetID": 2, "f2": 0.905972, "f1": -3.108015, "f3": -0.162106, "y": 0.68926934, "x": 0.076772158}], [{"q1": 1.44899143, "distance": 0.3666756437, "q3": 3.379147327, "q2": 2.145602374, "tx": -0.22, "ty": 0.821, "targetID": 3, "f2": 0.485753, "f1": -1.808351, "f3": -0.15331, "y": 0.58612199, "x": 0.061572989}], [{"q1": 2.50104798, "distance": 0.3070825915, "q3": 3.792807127, "q2": 2.195993524, "tx": -0.601, "ty": 0.601, "targetID": 4, "f2": -0.566303, "f1": -2.222011, "f3": -0.203701, "y": 0.29457169, "x": -0.58096481}], [{"q1": -0.3219872098, "distance": 0.2419437553, "q3": 5.611079227, "q2": 2.081576717, "tx": 0.4596, "ty": 0.4596, "targetID": 5, "f2": 2.256732, "f1": -4.040283, "f3": -0.089284, "y": 0.25153175, "x": 0.58306815}], [{"q1": 1.1970357, "distance": 0.0580621831, "q3": 3.435099127, "q2": 2.115631584, "tx": 0.1682, "ty": 0.6279, "targetID": 6, "f2": 0.737709, "f1": -1.864303, "f3": -0.123339, "y": 0.57197965, "x": 0.18382471}], [{"q1": 1.888437414, "distance": 0.09673309155, "q3": 3.533072827, "q2": 2.129705914, "tx": -0.1682, "ty": 0.6279, "targetID": 7, "f2": 0.046307, "f1": -1.962276, "f3": -0.137413, "y": 0.56600427, "x": -0.24253848}], [{"q1": 2.03917103, "distance": 0.1744366005, "q3": 3.326582227, "q2": 2.323290854, "tx": -0.4596, "ty": 0.4596, "targetID": 8, "f2": -0.104427, "f1": -1.755786, "f3": -0.330998, "y": 0.50186851, "x": -0.290362}], [{"q1": -0.6848411098, "distance": 0.6145603169, "q3": 2.039773277, "q2": 2.589823574, "tx": 0.3182, "ty": 0.3182, "targetID": 9, "f2": 2.619586, "f1": -0.468977, "f3": -0.597531, "y": -0.28331228, "x": 0.19223429}], [{"q1": 1.46853214, "distance": 0.02035027266, "q3": 2.641136927, "q2": 2.232059004, "tx": 0.1165, "ty": 0.4347, "targetID": 10, "f2": 0.466212, "f1": -1.070341, "f3": -0.239766, "y": 0.43020109, "x": 0.096653252}], [{"q1": 1.76962238, "distance": 0.06982378315, "q3": 2.742421927, "q2": 2.198443964, "tx": -0.1165, "ty": 0.4347, "targetID": 11, "f2": 0.165122, "f1": -1.171626, "f3": -0.206151, "y": 0.45737499, "x": -0.050460576}], [{"q1": 1.945740064, "distance": 0.2639847346, "q3": 2.355943167, "q2": 2.416407664, "tx": -0.3182, "ty": 0.3182, "targetID": 12, "f2": -0.010996, "f1": -0.785147, "f3": -0.424115, "y": 0.38051846, "x": -0.061676415}], [{"q1": 1.64490115, "distance": 0.2336448622, "q3": 1.829223737, "q2": 2.138188214, "tx": 0.1768, "ty": 0.1768, "targetID": 13, "f2": 0.289843, "f1": -0.258427, "f3": -0.145896, "y": 0.27636666, "x": -0.03456793}], [{"q1": 1.509687, "distance": 0.4552227142, "q3": 4.554241227, "q2": 2.418418284, "tx": 0.0647, "ty": 0.2415, "targetID": 14, "f2": 0.425057, "f1": -2.983445, "f3": -0.426126, "y": 0.60235, "x": -0.21281576}], [{"q1": 1.39049498, "distance": 0.1900491488, "q3": 2.419528997, "q2": 1.944603278, "tx": -0.0647, "ty": 0.2415, "targetID": 15, "f2": 0.54425, "f1": -0.848733, "f3": 0.047689, "y": 0.37859147, "x": 0.066922976}], [{"q1": 2.025662181, "distance": 0.1763234695, "q3": 2.307311307, "q2": 2.180788214, "tx": -0.1768, "ty": 0.1768, "targetID": 16, "f2": -0.090918, "f1": -0.736515, "f3": -0.188496, "y": 0.34614872, "x": -0.1276983}]], "block": 14}], [{"trials": [[{"q1": 1.26445428, "distance": 0.8432370198, "q3": "_NaN_", "q2": 2.720074004, "tx": 0.601, "ty": 0.601, "targetID": 1, "f2": 0.67029, "f1": "_NaN_", "f3": -0.727781, "y": 0.1950452, "x": -0.13808685}], [{"q1": 1.04209235, "distance": 0.2760828874, "q3": 3.551828127, "q2": 1.922737793, "tx": 0.22, "ty": 0.821, "targetID": 2, "f2": 0.892652, "f1": -1.981032, "f3": 0.069555, "y": 0.55562338, "x": 0.2961381}], [{"q1": 1.41016135, "distance": 0.111592292, "q3": 4.711930327, "q2": 1.960436904, "tx": -0.22, "ty": 0.821, "targetID": 3, "f2": 0.524583, "f1": -3.141134, "f3": 0.031856, "y": 0.72607486, "x": -0.16133095}], [{"q1": 2.17752677, "distance": 0.297046552, "q3": 4.864460927, "q2": 2.148555474, "tx": -0.601, "ty": 0.601, "targetID": 4, "f2": -0.242782, "f1": -3.293665, "f3": -0.156263, "y": 0.30435475, "x": -0.61643534}], [{"q1": 0.5656383902, "distance": 0.23669846, "q3": 2.580567027, "q2": 1.547505964, "tx": 0.4596, "ty": 0.4596, "targetID": 5, "f2": 1.369106, "f1": -1.009771, "f3": 0.444787, "y": 0.25314034, "x": 0.34383917}], [{"q1": 1.23209588, "distance": 0.009147555576, "q3": 3.686495627, "q2": 1.794435144, "tx": 0.1682, "ty": 0.6279, "targetID": 6, "f2": 0.702649, "f1": -2.115699, "f3": 0.197858, "y": 0.6355102, "x": 0.17327569}], [{"q1": 2.03847988, "distance": 0.1512367303, "q3": 3.297158027, "q2": 2.281947494, "tx": -0.1682, "ty": 0.6279, "targetID": 7, "f2": -0.103735, "f1": -1.726362, "f3": -0.289655, "y": 0.50805651, "x": -0.26045013}], [{"q1": 1.906784315, "distance": 0.1018579191, "q3": 4.256254827, "q2": 2.094582914, "tx": -0.4596, "ty": 0.4596, "targetID": 8, "f2": 0.02796, "f1": -2.685459, "f3": -0.10229, "y": 0.55520422, "x": -0.4244593}], [{"q1": 1.25704012, "distance": 0.2993465597, "q3": 3.434942027, "q2": 2.032630704, "tx": 0.3182, "ty": 0.3182, "targetID": 9, "f2": 0.677704, "f1": -1.864146, "f3": -0.040338, "y": 0.57913808, "x": 0.17150412}], [{"q1": 1.77967548, "distance": 0.509925479, "q3": "_NaN_", "q2": 2.544710304, "tx": 0.1165, "ty": 0.4347, "targetID": 10, "f2": 0.155069, "f1": "_NaN_", "f3": -0.552418, "y": 0.13308581, "x": -0.2946604}], [{"q1": 1.875808212, "distance": 0.007359388854, "q3": 2.709058227, "q2": 2.115443084, "tx": -0.1165, "ty": 0.4347, "targetID": 11, "f2": 0.058936, "f1": -1.138262, "f3": -0.12315, "y": 0.43713412, "x": -0.10955481}], [{"q1": 1.78068079, "distance": 0.2722942884, "q3": 1.415601647, "q2": 2.378457224, "tx": -0.3182, "ty": 0.3182, "targetID": 12, "f2": 0.154064, "f1": 0.155195, "f3": -0.386165, "y": 0.19275734, "x": -0.07652187}], [{"q1": 0.9918268702, "distance": 0.1631442837, "q3": 2.152933447, "q2": 1.730535154, "tx": 0.1768, "ty": 0.1768, "targetID": 13, "f2": 0.942918, "f1": -0.582137, "f3": 0.261757, "y": 0.33304074, "x": 0.12984376}], [{"q1": 1.71841442, "distance": 0.1377408366, "q3": 1.476611379, "q2": 2.303750154, "tx": 0.0647, "ty": 0.2415, "targetID": 14, "f2": 0.21633, "f1": 0.094185, "f3": -0.311457, "y": 0.2081131, "x": -0.068933278}], [{"q1": 1.44164011, "distance": 0.2359865078, "q3": 2.426063507, "q2": 2.380467844, "tx": -0.0647, "ty": 0.2415, "targetID": 15, "f2": 0.493104, "f1": -0.855267, "f3": -0.388175, "y": 0.39363113, "x": 0.11570441}], [{"q1": 2.58153559, "distance": 0.03278578668, "q3": 1.786686577, "q2": 2.544081984, "tx": -0.1768, "ty": 0.1768, "targetID": 16, "f2": -0.646791, "f1": -0.21589, "f3": -0.551789, "y": 0.20606606, "x": -0.19157855}]], "block": 15}], [{"trials": [[{"q1": 0.9426295302, "distance": 0.3152000902, "q3": 3.326582227, "q2": 2.918685494, "tx": 0.601, "ty": 0.601, "targetID": 1, "f2": 0.992115, "f1": -1.755786, "f3": -0.926393, "y": 0.44835259, "x": 0.3252286}], [{"q1": 1.13143925, "distance": 0.1671824135, "q3": 4.263065827, "q2": 2.097159014, "tx": 0.22, "ty": 0.821, "targetID": 2, "f2": 0.803305, "f1": -2.69227, "f3": -0.104866, "y": 0.68657225, "x": 0.12060614}], [{"q1": 1.56598434, "distance": 0.2424924384, "q3": 4.658516927, "q2": 2.306200594, "tx": -0.22, "ty": 0.821, "targetID": 3, "f2": 0.36876, "f1": -3.087721, "f3": -0.313908, "y": 0.58833703, "x": -0.28834124}], [{"q1": 2.13762854, "distance": 0.1505474177, "q3": 4.288217427, "q2": 2.078120965, "tx": -0.601, "ty": 0.601, "targetID": 4, "f2": -0.202884, "f1": -2.717421, "f3": -0.085828, "y": 0.47340811, "x": -0.52109484}], [{"q1": 0.1619437902, "distance": 0.3106982092, "q3": 5.766424727, "q2": 2.681369584, "tx": 0.4596, "ty": 0.4596, "targetID": 5, "f2": 1.772801, "f1": -4.195628, "f3": -0.689077, "y": 0.3139243, "x": 0.18516974}], [{"q1": 0.5417622902, "distance": 0.1152843136, "q3": 5.067897927, "q2": 2.337051034, "tx": 0.1682, "ty": 0.6279, "targetID": 6, "f2": 1.392982, "f1": -3.497102, "f3": -0.344758, "y": 0.55938232, "x": 0.26091354}], [{"q1": 2.05475333, "distance": 0.1698000449, "q3": 3.263806927, "q2": 2.246573164, "tx": -0.1682, "ty": 0.6279, "targetID": 7, "f2": -0.120009, "f1": -1.693011, "f3": -0.254281, "y": 0.50253358, "x": -0.28272212}], [{"q1": 1.20287907, "distance": 0.7750225128, "q3": 3.869135227, "q2": 1.377043144, "tx": -0.4596, "ty": 0.4596, "targetID": 8, "f2": 0.731865, "f1": -2.298339, "f3": 0.61525, "y": 0.63755011, "x": 0.29471668}], [{"q1": 1.39759498, "distance": 0.1755644382, "q3": 2.386919267, "q2": 2.368466954, "tx": 0.3182, "ty": 0.3182, "targetID": 9, "f2": 0.53715, "f1": -0.816123, "f3": -0.376174, "y": 0.36711096, "x": 0.14958627}], [{"q1": 1.47720294, "distance": 0.1899313028, "q3": 3.378305427, "q2": 2.107526274, "tx": 0.1165, "ty": 0.4347, "targetID": 10, "f2": 0.457542, "f1": -1.807509, "f3": -0.115234, "y": 0.59018724, "x": 0.0074237974}], [{"q1": 1.0173366, "distance": 0.1132414277, "q3": 5.585179927, "q2": 2.326746604, "tx": -0.1165, "ty": 0.4347, "targetID": 11, "f2": 0.917408, "f1": -4.014384, "f3": -0.334454, "y": 0.54725537, "x": -0.10405373}], [{"q1": 1.968171036, "distance": 0.1780551245, "q3": 1.491314033, "q2": 2.039479376, "tx": -0.3182, "ty": 0.3182, "targetID": 12, "f2": -0.033427, "f1": 0.079482, "f3": -0.047187, "y": 0.17858414, "x": -0.20769643}], [{"q1": 1.55844452, "distance": 0.2191877927, "q3": 2.042537877, "q2": 2.097787334, "tx": 0.1768, "ty": 0.1768, "targetID": 13, "f2": 0.3763, "f1": -0.471742, "f3": -0.105495, "y": 0.30342994, "x": -0.0021082077}], [{"q1": 1.4378702, "distance": 0.2103194048, "q3": 2.700387427, "q2": 2.223702364, "tx": 0.0647, "ty": 0.2415, "targetID": 14, "f2": 0.496874, "f1": -1.129591, "f3": -0.23141, "y": 0.44742825, "x": 0.10745287}], [{"q1": 1.81096574, "distance": 0.158953004, "q3": 2.425623687, "q2": 2.326243954, "tx": -0.0647, "ty": 0.2415, "targetID": 15, "f2": 0.123779, "f1": -0.854827, "f3": -0.333951, "y": 0.39688619, "x": -0.031215833}], [{"q1": 1.969427673, "distance": 0.2582269262, "q3": 3.148881127, "q2": 2.148115654, "tx": -0.1768, "ty": 0.1768, "targetID": 16, "f2": -0.034683, "f1": -1.578085, "f3": -0.155823, "y": 0.43149611, "x": -0.13424372}]], "block": 16}], [{"trials": [[{"q1": 0.3346056902, "distance": 0.1941067058, "q3": 5.034622127, "q2": 2.214905914, "tx": 0.601, "ty": 0.601, "targetID": 1, "f2": 1.600139, "f1": -3.463826, "f3": -0.222613, "y": 0.48939954, "x": 0.44218328}], [{"q1": -0.1666040098, "distance": 0.9639969021, "q3": 3.404525127, "q2": 2.009257254, "tx": 0.22, "ty": 0.821, "targetID": 2, "f2": 2.101348, "f1": -1.833729, "f3": -0.016965, "y": -0.074602535, "x": 0.57663164}], [{"q1": 1.59727461, "distance": 0.2739358023, "q3": 3.523849127, "q2": 2.311415634, "tx": -0.22, "ty": 0.821, "targetID": 3, "f2": 0.33747, "f1": -1.953053, "f3": -0.319123, "y": 0.59837383, "x": -0.060380414}], [{"q1": 1.941781658, "distance": 0.48525276, "q3": 2.749144927, "q2": 2.567329774, "tx": -0.601, "ty": 0.601, "targetID": 4, "f2": -0.007037, "f1": -1.178349, "f3": -0.575037, "y": 0.47250895, "x": -0.13306807}], [{"q1": -0.2596580098, "distance": 0.2848713435, "q3": 4.908166727, "q2": 2.421497044, "tx": 0.4596, "ty": 0.4596, "targetID": 5, "f2": 2.194402, "f1": -3.33737, "f3": -0.429204, "y": 0.1956277, "x": 0.56669952}], [{"q1": 1.07438793, "distance": 0.243481028, "q3": 2.838051927, "q2": 2.222948384, "tx": 0.1682, "ty": 0.6279, "targetID": 6, "f2": 0.860357, "f1": -1.267256, "f3": -0.230656, "y": 0.41007295, "x": 0.27698597}], [{"q1": 1.977721478, "distance": 0.1211313132, "q3": 3.092206827, "q2": 2.426900584, "tx": -0.1682, "ty": 0.6279, "targetID": 7, "f2": -0.042977, "f1": -1.52141, "f3": -0.434608, "y": 0.51387553, "x": -0.2090805}], [{"q1": -0.4124022098, "distance": 0.9299166365, "q3": 2.010179477, "q2": 2.123359904, "tx": -0.4596, "ty": 0.4596, "targetID": 8, "f2": 2.347147, "f1": -0.439383, "f3": -0.131067, "y": -0.091759985, "x": 0.2892305}], [{"q1": 1.08582332, "distance": 0.2027935778, "q3": 2.034244077, "q2": 1.996879379, "tx": 0.3182, "ty": 0.3182, "targetID": 9, "f2": 0.848921, "f1": -0.463448, "f3": -0.004587, "y": 0.29144487, "x": 0.11717911}], [{"q1": 1.45514896, "distance": 0.1259332441, "q3": 2.149603357, "q2": 2.175636004, "tx": 0.1165, "ty": 0.4347, "targetID": 10, "f2": 0.479596, "f1": -0.578807, "f3": -0.183343, "y": 0.32295419, "x": 0.058430594}], [{"q1": 1.56717815, "distance": 0.1793558192, "q3": 3.113695327, "q2": 2.529504994, "tx": -0.1165, "ty": 0.4347, "targetID": 11, "f2": 0.367566, "f1": -1.542899, "f3": -0.537212, "y": 0.54071872, "x": 0.028167}], [{"q1": 2.03207103, "distance": 0.1921383801, "q3": 3.022714827, "q2": 2.062224506, "tx": -0.3182, "ty": 0.3182, "targetID": 12, "f2": -0.097327, "f1": -1.451918, "f3": -0.069932, "y": 0.47896903, "x": -0.21298367}], [{"q1": 1.14570208, "distance": 0.1505671957, "q3": 1.61496712, "q2": 2.128512114, "tx": 0.1768, "ty": 0.1768, "targetID": 13, "f2": 0.789042, "f1": -0.044171, "f3": -0.136219, "y": 0.25192428, "x": 0.046313131}], [{"q1": 2.04105599, "distance": 0.1282848281, "q3": 1.844868867, "q2": 2.513231544, "tx": 0.0647, "ty": 0.2415, "targetID": 14, "f2": -0.106312, "f1": -0.274073, "f3": -0.520939, "y": 0.27807361, "x": -0.05826084}], [{"q1": 1.82522857, "distance": 0.127932741, "q3": 2.126795397, "q2": 2.463531554, "tx": -0.0647, "ty": 0.2415, "targetID": 15, "f2": 0.109516, "f1": -0.555999, "f3": -0.471239, "y": 0.35040562, "x": 0.0024293687}], [{"q1": 1.33482596, "distance": 0.2794877664, "q3": 4.113821327, "q2": 3.055784554, "tx": -0.1768, "ty": 0.1768, "targetID": 16, "f2": 0.599919, "f1": -2.543025, "f3": -1.063492, "y": 0.36673624, "x": 0.028230818}]], "block": 17}], [{"trials": [[{"q1": -0.1507704098, "distance": 0.3010223115, "q3": 5.797702427, "q2": 2.199763434, "tx": 0.601, "ty": 0.601, "targetID": 1, "f2": 2.085515, "f1": -4.226906, "f3": -0.207471, "y": 0.3531247, "x": 0.43020109}], [{"q1": 0.5599835902, "distance": 0.2583336643, "q3": 6.097806227, "q2": 2.00335106, "tx": 0.22, "ty": 0.821, "targetID": 2, "f2": 1.374761, "f1": -4.52701, "f3": -0.011058, "y": 0.5762424, "x": 0.13735619}], [{"q1": 1.61329673, "distance": 0.1991690339, "q3": 4.470354427, "q2": 2.213523604, "tx": -0.22, "ty": 0.821, "targetID": 3, "f2": 0.321448, "f1": -2.899558, "f3": -0.221231, "y": 0.62694803, "x": -0.26485685}], [{"q1": 2.563817, "distance": 0.3284353108, "q3": 2.782822727, "q2": 2.962730624, "tx": -0.601, "ty": 0.601, "targetID": 4, "f2": -0.629073, "f1": -1.212026, "f3": -0.970438, "y": 0.34426773, "x": -0.39616276}], [{"q1": 1.69196221, "distance": 0.636578075, "q3": 3.698766727, "q2": 2.224330684, "tx": 0.4596, "ty": 0.4596, "targetID": 5, "f2": 0.242782, "f1": -2.12797, "f3": -0.232038, "y": 0.61482999, "x": -0.15776156}], [{"q1": 0.7449604902, "distance": 0.2029526194, "q3": 4.357960827, "q2": 2.028986456, "tx": 0.1682, "ty": 0.6279, "targetID": 6, "f2": 1.189784, "f1": -2.787164, "f3": -0.036694, "y": 0.6071029, "x": 0.37008424}], [{"q1": 1.6585985, "distance": 0.04271642767, "q3": 3.710773827, "q2": 2.045888225, "tx": -0.1682, "ty": 0.6279, "targetID": 7, "f2": 0.276146, "f1": -2.139978, "f3": -0.053596, "y": 0.63485685, "x": -0.12605388}], [{"q1": 1.956547143, "distance": 0.03942727018, "q3": 4.525219127, "q2": 2.480370484, "tx": -0.4596, "ty": 0.4596, "targetID": 8, "f2": -0.021803, "f1": -2.954423, "f3": -0.488078, "y": 0.42032057, "x": -0.45618884}], [{"q1": 1.03009147, "distance": 0.1128675258, "q3": 3.165745227, "q2": 1.909291776, "tx": 0.3182, "ty": 0.3182, "targetID": 9, "f2": 0.904653, "f1": -1.594949, "f3": 0.083001, "y": 0.42453524, "x": 0.28035961}], [{"q1": 1.69592062, "distance": 0.1444550909, "q3": 1.890987447, "q2": 2.542197034, "tx": 0.1165, "ty": 0.4347, "targetID": 10, "f2": 0.238824, "f1": -0.320191, "f3": -0.549904, "y": 0.3048099, "x": 0.053287381}], [{"q1": 1.70031885, "distance": 0.1068657817, "q3": 2.484622797, "q2": 2.084404151, "tx": -0.1165, "ty": 0.4347, "targetID": 11, "f2": 0.234426, "f1": -0.913826, "f3": -0.092111, "y": 0.40696245, "x": -0.013296688}], [{"q1": 1.76421884, "distance": 0.3068630875, "q3": 3.195628027, "q2": 2.540312074, "tx": -0.3182, "ty": 0.3182, "targetID": 12, "f2": 0.170526, "f1": -1.624832, "f3": -0.548019, "y": 0.54316669, "x": -0.10950179}], [{"q1": 1.20199942, "distance": 0.2458600866, "q3": 1.415727317, "q2": 1.974071417, "tx": 0.1768, "ty": 0.1768, "targetID": 13, "f2": 0.732745, "f1": 0.155069, "f3": 0.018221, "y": 0.28960259, "x": -0.041655391}], [{"q1": 1.74002858, "distance": 0.04160679191, "q3": 1.805284807, "q2": 2.666038614, "tx": 0.0647, "ty": 0.2415, "targetID": 14, "f2": 0.194716, "f1": -0.234488, "f3": -0.673746, "y": 0.28244818, "x": 0.057326284}], [{"q1": 1.912062191, "distance": 0.04633319108, "q3": 1.670510478, "q2": 2.205481134, "tx": -0.0647, "ty": 0.2415, "targetID": 15, "f2": 0.022682, "f1": -0.099714, "f3": -0.213188, "y": 0.22651794, "x": -0.10854407}], [{"q1": 2.24450553, "distance": 0.1316045758, "q3": 2.180956457, "q2": 2.321782894, "tx": -0.1768, "ty": 0.1768, "targetID": 16, "f2": -0.309761, "f1": -0.61016, "f3": -0.32949, "y": 0.30815572, "x": -0.16871055}]], "block": 18}], [{"trials": [[{"q1": 0.7162463902, "distance": 0.1926058809, "q3": 4.249318227, "q2": 1.94535726, "tx": 0.601, "ty": 0.601, "targetID": 1, "f2": 1.218498, "f1": -2.678522, "f3": 0.046935, "y": 0.59122945, "x": 0.4086421}], [{"q1": 0.9572065202, "distance": 0.1631960262, "q3": 4.271975427, "q2": 1.988271415, "tx": 0.22, "ty": 0.821, "targetID": 2, "f2": 0.977538, "f1": -2.701179, "f3": 0.004021, "y": 0.66813202, "x": 0.27713426}], [{"q1": 1.917088739, "distance": 0.2760806446, "q3": 4.352513227, "q2": 1.871404164, "tx": -0.22, "ty": 0.821, "targetID": 3, "f2": 0.017656, "f1": -2.781717, "f3": 0.120888, "y": 0.6161936, "x": -0.40513471}], [{"q1": 2.32964269, "distance": 0.2714750156, "q3": 3.386511227, "q2": 2.427905894, "tx": -0.601, "ty": 0.601, "targetID": 4, "f2": -0.394898, "f1": -1.815715, "f3": -0.435613, "y": 0.39397498, "x": -0.42538871}], [{"q1": 0.9359065202, "distance": 0.1743450444, "q3": 3.778016527, "q2": 2.239535994, "tx": 0.4596, "ty": 0.4596, "targetID": 5, "f2": 0.998838, "f1": -2.20722, "f3": -0.247243, "y": 0.55847118, "x": 0.31600096}], [{"q1": 1.37403303, "distance": 0.09893931929, "q3": 3.122491727, "q2": 2.278366084, "tx": 0.1682, "ty": 0.6279, "targetID": 6, "f2": 0.560711, "f1": -1.551695, "f3": -0.286073, "y": 0.54319628, "x": 0.11707008}], [{"q1": 2.14862412, "distance": 0.2224296184, "q3": 3.241344527, "q2": 2.415151024, "tx": -0.1682, "ty": 0.6279, "targetID": 7, "f2": -0.21388, "f1": -1.670548, "f3": -0.422858, "y": 0.46792174, "x": -0.32273767}], [{"q1": 2.40466392, "distance": 0.1657909506, "q3": 2.820961727, "q2": 2.353638644, "tx": -0.4596, "ty": 0.4596, "targetID": 8, "f2": -0.469919, "f1": -1.250165, "f3": -0.361346, "y": 0.36319908, "x": -0.32471671}], [{"q1": 1.30259322, "distance": 0.248081394, "q3": 3.112501527, "q2": 2.116699724, "tx": 0.3182, "ty": 0.3182, "targetID": 9, "f2": 0.632151, "f1": -1.541705, "f3": -0.124407, "y": 0.50740406, "x": 0.15774377}], [{"q1": 0.9578348402, "distance": 0.20003984, "q3": 2.335397147, "q2": 2.186191754, "tx": 0.1165, "ty": 0.4347, "targetID": 10, "f2": 0.97691, "f1": -0.764601, "f3": -0.193899, "y": 0.28325178, "x": 0.24718808}], [{"q1": 1.964149797, "distance": 0.1090190439, "q3": 3.134492627, "q2": 2.563057204, "tx": -0.1165, "ty": 0.4347, "targetID": 11, "f2": -0.029405, "f1": -1.563696, "f3": -0.570765, "y": 0.50972701, "x": -0.19559551}], [{"q1": 1.878824141, "distance": 0.2813830598, "q3": 2.579059027, "q2": 2.378205894, "tx": -0.3182, "ty": 0.3182, "targetID": 12, "f2": 0.05592, "f1": -1.008263, "f3": -0.385913, "y": 0.43314039, "x": -0.061363217}], [{"q1": 1.877755999, "distance": 0.2688300361, "q3": 1.736609587, "q2": 2.220560774, "tx": 0.1768, "ty": 0.1768, "targetID": 13, "f2": 0.056988, "f1": -0.165813, "f3": -0.228268, "y": 0.2572074, "x": -0.079723368}], [{"q1": 1.61178877, "distance": 0.2076768661, "q3": 1.561999867, "q2": 1.935743986, "tx": 0.0647, "ty": 0.2415, "targetID": 14, "f2": 0.322956, "f1": 0.008796, "f3": 0.056549, "y": 0.25979625, "x": -0.14216935}], [{"q1": 1.981491389, "distance": 0.05795461526, "q3": 1.650718444, "q2": 2.239284664, "tx": -0.0647, "ty": 0.2415, "targetID": 15, "f2": -0.046747, "f1": -0.079922, "f3": -0.246992, "y": 0.21556225, "x": -0.11652635}], [{"q1": 1.897673697, "distance": 0.1407693459, "q3": 2.002199827, "q2": 2.293445724, "tx": -0.1768, "ty": 0.1768, "targetID": 16, "f2": 0.037071, "f1": -0.431403, "f3": -0.301153, "y": 0.26664113, "x": -0.068427586}]], "block": 19}], [{"trials": [[{"q1": 0.6774162902, "distance": 0.1705079823, "q3": 4.280093227, "q2": 2.005675839, "tx": 0.601, "ty": 0.601, "targetID": 1, "f2": 1.257328, "f1": -2.709297, "f3": -0.013383, "y": 0.57006789, "x": 0.43332121}], [{"q1": 1.05044899, "distance": 0.2882341961, "q3": 3.489134527, "q2": 2.046642207, "tx": 0.22, "ty": 0.821, "targetID": 2, "f2": 0.884296, "f1": -1.918338, "f3": -0.05435, "y": 0.54166257, "x": 0.2910602}], [{"q1": 1.80066132, "distance": 0.2402831734, "q3": 3.595866927, "q2": 2.441351904, "tx": -0.22, "ty": 0.821, "targetID": 3, "f2": 0.134083, "f1": -2.025071, "f3": -0.449059, "y": 0.58169147, "x": -0.19837985}], [{"q1": 2.44135772, "distance": 0.3672029778, "q3": 4.305100327, "q2": 2.257568734, "tx": -0.601, "ty": 0.601, "targetID": 4, "f2": -0.506613, "f1": -2.734304, "f3": -0.265276, "y": 0.23496585, "x": -0.63027504}], [{"q1": 0.9320737902, "distance": 0.1897537007, "q3": 2.755930727, "q2": 2.203344844, "tx": 0.4596, "ty": 0.4596, "targetID": 5, "f2": 1.002671, "f1": -1.185134, "f3": -0.211052, "y": 0.33950482, "x": 0.31268637}], [{"q1": 0.8720064902, "distance": 0.2687117535, "q3": 3.352651127, "q2": 2.014974953, "tx": 0.1682, "ty": 0.6279, "targetID": 6, "f2": 1.062738, "f1": -1.781855, "f3": -0.022682, "y": 0.45388993, "x": 0.37295962}], [{"q1": 1.771633, "distance": 0.05378003436, "q3": 3.497371727, "q2": 2.333783774, "tx": -0.1682, "ty": 0.6279, "targetID": 7, "f2": 0.163111, "f1": -1.926575, "f3": -0.341491, "y": 0.57429524, "x": -0.17253841}], [{"q1": 2.09458872, "distance": 0.295389205, "q3": 2.557759077, "q2": 2.169038654, "tx": -0.4596, "ty": 0.4596, "targetID": 8, "f2": -0.159844, "f1": -0.986963, "f3": -0.176746, "y": 0.36873199, "x": -0.17853455}], [{"q1": 1.37711179, "distance": 0.1899490164, "q3": 2.591059927, "q2": 2.332024484, "tx": 0.3182, "ty": 0.3182, "targetID": 9, "f2": 0.557633, "f1": -1.020264, "f3": -0.339732, "y": 0.40809203, "x": 0.15086784}], [{"q1": 0.8194162902, "distance": 0.2642278828, "q3": 3.987780627, "q2": 2.142397954, "tx": 0.1165, "ty": 0.4347, "targetID": 10, "f2": 1.115328, "f1": -2.416984, "f3": -0.150105, "y": 0.53245182, "x": 0.36198107}], [{"q1": 1.69535513, "distance": 0.1645511966, "q3": 3.529497627, "q2": 2.226718294, "tx": -0.1165, "ty": 0.4347, "targetID": 11, "f2": 0.239389, "f1": -1.958701, "f3": -0.234426, "y": 0.59924038, "x": -0.1183867}], [{"q1": 2.24381438, "distance": 0.1758420864, "q3": 1.953190987, "q2": 2.381410324, "tx": -0.3182, "ty": 0.3182, "targetID": 12, "f2": -0.30907, "f1": -0.382395, "f3": -0.389118, "y": 0.25573607, "x": -0.15382635}], [{"q1": 1.36441976, "distance": 0.2020814378, "q3": 2.350351127, "q2": 2.057386454, "tx": 0.1768, "ty": 0.1768, "targetID": 13, "f2": 0.570325, "f1": -0.779555, "f3": -0.065094, "y": 0.36023797, "x": 0.092021355}], [{"q1": 1.39652684, "distance": 0.1273955976, "q3": 1.736798087, "q2": 1.865309474, "tx": 0.0647, "ty": 0.2415, "targetID": 14, "f2": 0.538218, "f1": -0.166002, "f3": 0.126983, "y": 0.30463869, "x": -0.045948742}], [{"q1": 2.06480643, "distance": 0.5036157263, "q3": 4.374366227, "q2": 2.159425384, "tx": -0.0647, "ty": 0.2415, "targetID": 15, "f2": -0.130062, "f1": -2.80357, "f3": -0.167133, "y": 0.46040457, "x": -0.51825219}], [{"q1": 1.879326796, "distance": 0.0676960116, "q3": 1.466055627, "q2": 2.271768734, "tx": -0.1768, "ty": 0.1768, "targetID": 16, "f2": 0.055418, "f1": 0.104741, "f3": -0.279476, "y": 0.19327323, "x": -0.11113888}]], "block": 20}], [{"trials": [[{"q1": 0.6769135902, "distance": 0.2222500899, "q3": 3.618027727, "q2": 2.120406804, "tx": 0.601, "ty": 0.601, "targetID": 1, "f2": 1.257831, "f1": -2.047231, "f3": -0.128114, "y": 0.42676803, "x": 0.46302057}], [{"q1": 1.0528366, "distance": 0.2618389925, "q3": 4.321656527, "q2": 2.502612964, "tx": 0.22, "ty": 0.821, "targetID": 2, "f2": 0.881908, "f1": -2.75086, "f3": -0.51032, "y": 0.60893882, "x": 0.066410567}], [{"q1": 1.7363215, "distance": 0.3564053649, "q3": 2.958626327, "q2": 2.072968753, "tx": -0.22, "ty": 0.821, "targetID": 3, "f2": 0.198423, "f1": -1.38783, "f3": -0.080676, "y": 0.5085526, "x": -0.048531617}], [{"q1": 2.46630197, "distance": 0.309474208, "q3": 3.133927127, "q2": 2.506571374, "tx": -0.601, "ty": 0.601, "targetID": 4, "f2": -0.531557, "f1": -1.563131, "f3": -0.514279, "y": 0.35223325, "x": -0.41690929}], [{"q1": 1.08513217, "distance": 0.2943653153, "q3": 3.936214527, "q2": 2.05047495, "tx": 0.4596, "ty": 0.4596, "targetID": 5, "f2": 0.849612, "f1": -2.365418, "f3": -0.058182, "y": 0.63633115, "x": 0.22419176}], [{"q1": 0.7506153902, "distance": 0.132916331, "q3": 5.201026027, "q2": 1.824028954, "tx": 0.1682, "ty": 0.6279, "targetID": 6, "f2": 1.184129, "f1": -3.63023, "f3": 0.168264, "y": 0.71820308, "x": 0.26573002}], [{"q1": 1.75479406, "distance": 0.1243977459, "q3": 4.122492127, "q2": 2.262846614, "tx": -0.1682, "ty": 0.6279, "targetID": 7, "f2": 0.17995, "f1": -2.551696, "f3": -0.270554, "y": 0.59879192, "x": -0.28914428}], [{"q1": 2.23225331, "distance": 0.2496102849, "q3": 2.636361727, "q2": 2.389452794, "tx": -0.4596, "ty": 0.4596, "targetID": 8, "f2": -0.297509, "f1": -1.065565, "f3": -0.39716, "y": 0.38836869, "x": -0.22036916}], [{"q1": 0.5307666902, "distance": 0.2335934396, "q3": 1.899783907, "q2": 2.451970494, "tx": 0.3182, "ty": 0.3182, "targetID": 9, "f2": 1.403978, "f1": -0.328988, "f3": -0.459678, "y": 0.087578798, "x": 0.28105493}], [{"q1": 0.9322622902, "distance": 0.2449381044, "q3": 4.625831827, "q2": 2.144911224, "tx": 0.1165, "ty": 0.4347, "targetID": 10, "f2": 1.002482, "f1": -3.055035, "f3": -0.152619, "y": 0.6753409, "x": 0.16217967}], [{"q1": 1.96729139, "distance": 0.009219203316, "q3": 2.590620127, "q2": 2.266616524, "tx": -0.1165, "ty": 0.4347, "targetID": 11, "f2": -0.032547, "f1": -1.019824, "f3": -0.274324, "y": 0.42610469, "x": -0.11983382}], [{"q1": 1.56202594, "distance": 0.3331916609, "q3": 1.978637887, "q2": 2.269066964, "tx": -0.3182, "ty": 0.3182, "targetID": 12, "f2": 0.372719, "f1": -0.407842, "f3": -0.276774, "y": 0.29878558, "x": 0.01442556}], [{"q1": 1.04548527, "distance": 0.02802898448, "q3": 1.666740567, "q2": 2.479302344, "tx": 0.1768, "ty": 0.1768, "targetID": 13, "f2": 0.889259, "f1": -0.095944, "f3": -0.48701, "y": 0.18799237, "x": 0.15110263}], [{"q1": 1.6738038, "distance": 0.1020868141, "q3": 1.870818427, "q2": 2.192286444, "tx": 0.0647, "ty": 0.2415, "targetID": 14, "f2": 0.260941, "f1": -0.300022, "f3": -0.199994, "y": 0.27820288, "x": -0.03056078}], [{"q1": 2.08811704, "distance": 0.06084179771, "q3": 2.003519297, "q2": 2.308022714, "tx": -0.0647, "ty": 0.2415, "targetID": 15, "f2": -0.153373, "f1": -0.432723, "f3": -0.31573, "y": 0.28700137, "x": -0.10508997}], [{"q1": 1.953217055, "distance": 0.03225862308, "q3": 1.516949429, "q2": 2.224582014, "tx": -0.1768, "ty": 0.1768, "targetID": 16, "f2": -0.018473, "f1": 0.053847, "f3": -0.232289, "y": 0.1834992, "x": -0.14524466}]], "block": 21}], [{"trials": [[{"q1": 0.6120711902, "distance": 0.1680646016, "q3": 4.690781127, "q2": 1.856575854, "tx": 0.601, "ty": 0.601, "targetID": 1, "f2": 1.322673, "f1": -3.119985, "f3": 0.135717, "y": 0.62671602, "x": 0.43491449}], [{"q1": 1.27343924, "distance": 0.2627951863, "q3": 3.338746427, "q2": 1.992543981, "tx": 0.22, "ty": 0.821, "targetID": 2, "f2": 0.661305, "f1": -1.76795, "f3": -0.000251, "y": 0.56467971, "x": 0.16202398}], [{"q1": 1.55863302, "distance": 0.1765893022, "q3": 4.401365027, "q2": 2.205920954, "tx": -0.22, "ty": 0.821, "targetID": 3, "f2": 0.376111, "f1": -2.830569, "f3": -0.213628, "y": 0.64441975, "x": -0.218212}], [{"q1": 2.11362678, "distance": 0.5728361516, "q3": 1.773994537, "q2": 2.051103268, "tx": -0.601, "ty": 0.601, "targetID": 4, "f2": -0.178882, "f1": -0.203198, "f3": -0.058811, "y": 0.20060631, "x": -0.1913341}], [{"q1": 0.8054675902, "distance": 0.2736323547, "q3": 2.335522807, "q2": 2.274470504, "tx": 0.4596, "ty": 0.4596, "targetID": 5, "f2": 1.129277, "f1": -0.764726, "f3": -0.282178, "y": 0.22691601, "x": 0.31561102}], [{"q1": 1.23467198, "distance": 0.1214574959, "q3": 3.148372227, "q2": 1.997444866, "tx": 0.1682, "ty": 0.6279, "targetID": 6, "f2": 0.700073, "f1": -1.577576, "f3": -0.005152, "y": 0.51137707, "x": 0.2024685}], [{"q1": 1.926764845, "distance": 0.1153946491, "q3": 2.998147527, "q2": 2.085849283, "tx": -0.1682, "ty": 0.6279, "targetID": 7, "f2": 0.00798, "f1": -1.427351, "f3": -0.093557, "y": 0.51277723, "x": -0.16028338}], [{"q1": 2.69343912, "distance": 0.5750149049, "q3": 0.9358176168, "q2": 2.274407674, "tx": -0.4596, "ty": 0.4596, "targetID": 8, "f2": -0.758695, "f1": 0.634979, "f3": -0.282115, "y": -0.072034359, "x": -0.24049489}], [{"q1": 1.48870117, "distance": 0.2572257848, "q3": 2.221922817, "q2": 2.218801484, "tx": 0.3182, "ty": 0.3182, "targetID": 9, "f2": 0.446043, "f1": -0.651126, "f3": -0.226509, "y": 0.33722442, "x": 0.061678703}], [{"q1": 1.44176577, "distance": 0.1333875368, "q3": 3.270950827, "q2": 2.184620954, "tx": 0.1165, "ty": 0.4347, "targetID": 10, "f2": 0.492979, "f1": -1.700155, "f3": -0.192328, "y": 0.56164175, "x": 0.075536271}], [{"q1": 1.64892239, "distance": 0.1328522152, "q3": 2.704722827, "q2": 2.241923604, "tx": -0.1165, "ty": 0.4347, "targetID": 11, "f2": 0.285822, "f1": -1.133927, "f3": -0.249631, "y": 0.45607476, "x": 0.014621435}], [{"q1": 2.04488873, "distance": 0.1866709778, "q3": 1.706450297, "q2": 2.101054594, "tx": -0.3182, "ty": 0.3182, "targetID": 12, "f2": -0.110144, "f1": -0.135654, "f3": -0.108762, "y": 0.17107483, "x": -0.20330771}], [{"q1": 0.7759365902, "distance": 0.09803756358, "q3": 2.006786557, "q2": 1.856764344, "tx": 0.1768, "ty": 0.1768, "targetID": 13, "f2": 1.158808, "f1": -0.43599, "f3": 0.135528, "y": 0.27483206, "x": 0.17576121}], [{"q1": 1.64841974, "distance": 0.1707627467, "q3": 2.533128987, "q2": 2.221189094, "tx": 0.0647, "ty": 0.2415, "targetID": 14, "f2": 0.286325, "f1": -0.962333, "f3": -0.228896, "y": 0.4054943, "x": 0.017099735}], [{"q1": 1.74147371, "distance": 0.1221676178, "q3": 2.242280337, "q2": 2.224016524, "tx": -0.0647, "ty": 0.2415, "targetID": 15, "f2": 0.193271, "f1": -0.671484, "f3": -0.231724, "y": 0.35592958, "x": -0.021912174}], [{"q1": 1.925131217, "distance": 0.03222673555, "q3": 1.637837914, "q2": 2.081074062, "tx": -0.1768, "ty": 0.1768, "targetID": 16, "f2": 0.009613, "f1": -0.067042, "f3": -0.088781, "y": 0.20528903, "x": -0.16173555}]], "block": 22}], [{"trials": [[{"q1": 0.9518029802, "distance": 0.4158821546, "q3": 4.417481427, "q2": 2.213900604, "tx": 0.601, "ty": 0.601, "targetID": 1, "f2": 0.982942, "f1": -2.846685, "f3": -0.221608, "y": 0.65335085, "x": 0.18842594}], [{"q1": 1.13847642, "distance": 0.1795569933, "q3": 4.246195527, "q2": 2.016797077, "tx": 0.22, "ty": 0.821, "targetID": 2, "f2": 0.796268, "f1": -2.675399, "f3": -0.024504, "y": 0.69111365, "x": 0.096023188}], [{"q1": 1.82152149, "distance": 0.3607146747, "q3": 4.550590627, "q2": 2.249023604, "tx": -0.22, "ty": 0.821, "targetID": 3, "f2": 0.113223, "f1": -2.979794, "f3": -0.256731, "y": 0.52248777, "x": -0.42249821}], [{"q1": 2.44858338, "distance": 0.3867624604, "q3": 4.221936127, "q2": 2.299540414, "tx": -0.601, "ty": 0.601, "targetID": 4, "f2": -0.513839, "f1": -2.65114, "f3": -0.307248, "y": 0.21493756, "x": -0.62425926}], [{"q1": 0.8708755902, "distance": 0.3127706289, "q3": 2.092237877, "q2": 2.393285544, "tx": 0.4596, "ty": 0.4596, "targetID": 5, "f2": 1.063869, "f1": -0.521442, "f3": -0.400993, "y": 0.20935789, "x": 0.27197177}], [{"q1": 1.27903127, "distance": 0.2162692779, "q3": 4.484183727, "q2": 2.068507692, "tx": 0.1682, "ty": 0.6279, "targetID": 6, "f2": 0.655713, "f1": -2.913387, "f3": -0.076215, "y": 0.71188477, "x": -0.031096159}], [{"q1": 1.834841844, "distance": 0.1462691045, "q3": 2.867457327, "q2": 2.219743964, "tx": -0.1682, "ty": 0.6279, "targetID": 7, "f2": 0.099903, "f1": -1.296661, "f3": -0.227451, "y": 0.49725935, "x": -0.10241496}], [{"q1": 2.52982497, "distance": 0.1363190484, "q3": 3.225598827, "q2": 2.200705914, "tx": -0.4596, "ty": 0.4596, "targetID": 8, "f2": -0.59508, "f1": -1.654802, "f3": -0.208413, "y": 0.32328189, "x": -0.45909419}], [{"q1": 1.00992244, "distance": 0.05920166939, "q3": 2.734567927, "q2": 2.393348374, "tx": 0.3182, "ty": 0.3182, "targetID": 9, "f2": 0.924822, "f1": -1.163772, "f3": -0.401056, "y": 0.37313733, "x": 0.2961381}], [{"q1": 1.55863302, "distance": 0.1171024231, "q3": 3.028809527, "q2": 2.204601484, "tx": 0.1165, "ty": 0.4347, "targetID": 10, "f2": 0.376111, "f1": -1.458013, "f3": -0.212309, "y": 0.50710659, "x": 0.024465967}], [{"q1": 1.56441355, "distance": 0.1646274132, "q3": 2.183029907, "q2": 2.667106754, "tx": -0.1165, "ty": 0.4347, "targetID": 11, "f2": 0.370331, "f1": -0.612234, "f3": -0.674814, "y": 0.44449687, "x": 0.047835652}], [{"q1": 2.07266041, "distance": 0.1983028004, "q3": 2.500707757, "q2": 2.336862534, "tx": -0.3182, "ty": 0.3182, "targetID": 12, "f2": -0.137916, "f1": -0.929911, "f3": -0.34457, "y": 0.40482418, "x": -0.13981768}], [{"q1": 1.74034274, "distance": 0.3855092668, "q3": 1.798121967, "q2": 1.743352854, "tx": 0.1768, "ty": 0.1768, "targetID": 13, "f2": 0.194402, "f1": -0.227326, "f3": 0.24894, "y": 0.28328659, "x": -0.19371046}], [{"q1": 1.6684631, "distance": 0.049559921, "q3": 1.684019327, "q2": 2.459761644, "tx": 0.0647, "ty": 0.2415, "targetID": 14, "f2": 0.266281, "f1": -0.113223, "f3": -0.467469, "y": 0.24693163, "x": 0.015438624}], [{"q1": 1.52577196, "distance": 0.1264343619, "q3": 2.083755577, "q2": 2.176389984, "tx": -0.0647, "ty": 0.2415, "targetID": 15, "f2": 0.408973, "f1": -0.512959, "f3": -0.184097, "y": 0.31984606, "x": 0.034534786}], [{"q1": 1.883850689, "distance": 0.1628562571, "q3": 2.051460007, "q2": 2.203407684, "tx": -0.1768, "ty": 0.1768, "targetID": 16, "f2": 0.050894, "f1": -0.480664, "f3": -0.211115, "y": 0.30571382, "x": -0.077284235}]], "block": 23}], [{"trials": [[{"q1": 0.3542720902, "distance": 0.2042081367, "q3": 4.301462427, "q2": 1.932665225, "tx": 0.601, "ty": 0.601, "targetID": 1, "f2": 1.580472, "f1": -2.730666, "f3": 0.059627, "y": 0.39682645, "x": 0.60475827}], [{"q1": 1.27029764, "distance": 0.1694024307, "q3": 3.892037427, "q2": 1.97759, "tx": 0.22, "ty": 0.821, "targetID": 2, "f2": 0.664447, "f1": -2.321241, "f3": 0.014703, "y": 0.6517201, "x": 0.21355803}], [{"q1": 1.4731817, "distance": 0.1896463463, "q3": 4.546877327, "q2": 2.267370504, "tx": -0.22, "ty": 0.821, "targetID": 3, "f2": 0.461563, "f1": -2.976081, "f3": -0.275078, "y": 0.63159685, "x": -0.21039878}], [{"q1": 2.81495592, "distance": 0.4705266371, "q3": 2.726651127, "q2": 2.637701444, "tx": -0.601, "ty": 0.601, "targetID": 4, "f2": -0.880211, "f1": -1.155855, "f3": -0.645409, "y": 0.14745423, "x": -0.47573408}], [{"q1": 0.7896967902, "distance": 0.0554701289, "q3": 3.380887727, "q2": 2.149874944, "tx": 0.4596, "ty": 0.4596, "targetID": 5, "f2": 1.145048, "f1": -1.810091, "f3": -0.157582, "y": 0.43952355, "x": 0.40789051}], [{"q1": 1.43981798, "distance": 0.1815262218, "q3": 3.671780427, "q2": 2.400762534, "tx": 0.1682, "ty": 0.6279, "targetID": 6, "f2": 0.494927, "f1": -2.100984, "f3": -0.40847, "y": 0.62017661, "x": -0.013161844}], [{"q1": 1.11302952, "distance": 0.05314914066, "q3": 5.420328027, "q2": 2.275475814, "tx": -0.1682, "ty": 0.6279, "targetID": 7, "f2": 0.821715, "f1": -3.849532, "f3": -0.283183, "y": 0.57887545, "x": -0.14767137}], [{"q1": 1.858843611, "distance": 0.02499138823, "q3": 4.597526027, "q2": 2.436074034, "tx": -0.4596, "ty": 0.4596, "targetID": 8, "f2": 0.075901, "f1": -3.02673, "f3": -0.443781, "y": 0.44513647, "x": -0.43921923}], [{"q1": 1.26470561, "distance": 0.2749157515, "q3": 1.690114017, "q2": 2.202653694, "tx": 0.3182, "ty": 0.3182, "targetID": 9, "f2": 0.670039, "f1": -0.119318, "f3": -0.210361, "y": 0.24551171, "x": 0.053067801}], [{"q1": 1.2140003, "distance": 0.1121249862, "q3": 2.999215627, "q2": 2.566135964, "tx": 0.1165, "ty": 0.4347, "targetID": 10, "f2": 0.720744, "f1": -1.428419, "f3": -0.573843, "y": 0.48017431, "x": 0.21898951}], [{"q1": 1.44038347, "distance": 0.1552131918, "q3": 2.283686527, "q2": 1.824028954, "tx": -0.1165, "ty": 0.4347, "targetID": 11, "f2": 0.494361, "f1": -0.71289, "f3": 0.168264, "y": 0.36295519, "x": 0.02113654}], [{"q1": 1.52935337, "distance": 0.1104448589, "q3": 1.388395457, "q2": 1.787209484, "tx": -0.3182, "ty": 0.3182, "targetID": 12, "f2": 0.405391, "f1": 0.182401, "f3": 0.205083, "y": 0.29671328, "x": -0.20986539}], [{"q1": 0.9655631602, "distance": 0.2308156357, "q3": 1.550438807, "q2": 1.731980284, "tx": 0.1768, "ty": 0.1768, "targetID": 13, "f2": 0.969181, "f1": 0.020358, "f3": 0.260312, "y": 0.35825018, "x": 0.034140651}], [{"q1": 0.5789587902, "distance": 0.3441432862, "q3": "_NaN_", "q2": 1.933356376, "tx": 0.0647, "ty": 0.2415, "targetID": 14, "f2": 1.355786, "f1": "_NaN_", "f3": 0.058936, "y": 0.58154553, "x": 0.1176494}], [{"q1": 1.27620384, "distance": 0.2024174578, "q3": 1.948164437, "q2": 2.400699694, "tx": -0.0647, "ty": 0.2415, "targetID": 15, "f2": 0.658541, "f1": -0.377368, "f3": -0.408407, "y": 0.26066341, "x": 0.13680829}], [{"q1": 1.5960808, "distance": 0.3842680503, "q3": 2.965789127, "q2": 2.024085572, "tx": -0.1768, "ty": 0.1768, "targetID": 16, "f2": 0.338664, "f1": -1.394993, "f3": -0.031793, "y": 0.51015488, "x": 0.014345124}]], "block": 24}]]}]], "condition": "H2"}]], "type": "human", "subjectID": "P_2"}}
