# Supplementary material for: Goal-related feedback guides motor exploration and redundancy resolution in human motor skill acquisition
Source: PLoS Comput Biol. 2019 Mar 5;15(3):e1006676. doi: 10.1371/journal.pcbi.1006676 (PMC6420027; doi:10.1371/journal.pcbi.1006676)
Supplement: S1 Dataset — The 220 .json files contain the data (20 for the participants, 200 for simulation runs), the text file legend_json.txt explains the data format. (ZIP) [file pcbi.1006676.s001.zip › S_H2_006.json]

{"data": {"data": [{"phases": [{"phase": "test", "blocks": [[{"trials": [[{"q1": 1.193711981, "distance": 0.4799372586, "q3": -0.1127868789, "q2": 1.955890387, "tx": 0.175, "ty": 0.3031, "targetID": 9, "y": 0.5330877734, "x": -0.246242681}], [{"q1": 1.346896275, "distance": 0.1968260298, "q3": -0.154412952, "q2": 2.087532686, "tx": -0.175, "ty": 0.3031, "targetID": 7, "y": 0.440275007, "x": -0.316150641}], [{"q1": 1.114819175, "distance": 0.2011647452, "q3": -0.1488568048, "q2": 1.93412029, "tx": 0.0, "ty": 0.55, "targetID": 5, "y": 0.5684373416, "x": -0.200318045}], [{"q1": 1.027177169, "distance": 0.5265208002, "q3": -0.1493830076, "q2": 1.920215647, "tx": 0.375, "ty": 0.6495, "targetID": 3, "y": 0.589928218, "x": -0.1481399008}], [{"q1": 1.236221862, "distance": 0.1486158028, "q3": -0.1849327123, "q2": 1.934513922, "tx": -0.375, "ty": 0.6495, "targetID": 1, "y": 0.5478573315, "x": -0.2665775634}], [{"q1": 1.267576913, "distance": 0.4009147695, "q3": -0.1742660578, "q2": 2.150106177, "tx": 0.0, "ty": 0.15, "targetID": 8, "y": 0.4407040066, "x": -0.2760866402}], [{"q1": 0.9536900019, "distance": 0.3445913036, "q3": -0.1970476966, "q2": 1.895960015, "tx": 0.0, "ty": 0.95, "targetID": 2, "y": 0.6190043036, "x": -0.09583848656}], [{"q1": 1.563472304, "distance": 0.1136569197, "q3": 0.006045551933, "q2": 2.000795276, "tx": -0.4763, "ty": 0.275, "targetID": 4, "y": 0.3641557561, "x": -0.4058078264}], [{"q1": 1.166476495, "distance": 0.755273544, "q3": -0.1004200443, "q2": 1.954761746, "tx": 0.4763, "ty": 0.275, "targetID": 6, "y": 0.5373412657, "x": -0.2319479697}]], "block": 1}], [{"trials": [[{"q1": 0.4514491746, "distance": 0.1180968157, "q3": -0.3600833808, "q2": 2.6268341, "tx": 0.175, "ty": 0.3031, "targetID": 9, "y": 0.3466261848, "x": 0.06521689971}], [{"q1": 1.164309463, "distance": 0.05484058566, "q3": -0.1960537181, "q2": 2.428243019, "tx": -0.175, "ty": 0.3031, "targetID": 7, "y": 0.3503871046, "x": -0.202774441}], [{"q1": 1.050678295, "distance": 0.1666139855, "q3": -0.1726628547, "q2": 1.971862264, "tx": 0.0, "ty": 0.55, "targetID": 5, "y": 0.5687006863, "x": -0.1655611806}], [{"q1": 0.6950100459, "distance": 0.2553716356, "q3": -0.190682434, "q2": 1.706095602, "tx": 0.375, "ty": 0.6495, "targetID": 3, "y": 0.684533584, "x": 0.122042849}], [{"q1": 1.329342593, "distance": 0.07979459762, "q3": -0.1080905144, "q2": 1.720868233, "tx": -0.375, "ty": 0.6495, "targetID": 1, "y": 0.5991618094, "x": -0.3130867997}], [{"q1": 0.8421520032, "distance": 0.1186655807, "q3": -0.2939248478, "q2": 2.798448329, "tx": 0.0, "ty": 0.15, "targetID": 8, "y": 0.2568471665, "x": -0.05162560462}], [{"q1": 1.010435325, "distance": 0.3278766628, "q3": -0.1790277606, "q2": 1.811014059, "tx": 0.0, "ty": 0.95, "targetID": 2, "y": 0.6443999119, "x": -0.1187926434}], [{"q1": 1.581504042, "distance": 0.1026973755, "q3": 0.01478931594, "q2": 2.00232944, "tx": -0.4763, "ty": 0.275, "targetID": 4, "y": 0.3543870416, "x": -0.4111505676}], [{"q1": 0.2041353184, "distance": 0.3187941136, "q3": -0.3717467723, "q2": 2.551717821, "tx": 0.4763, "ty": 0.275, "targetID": 6, "y": 0.3507481515, "x": 0.1666358199}]], "block": 2}], [{"trials": [[{"q1": 0.2537837813, "distance": 0.0492669864, "q3": -0.361249015, "q2": 2.647187035, "tx": 0.175, "ty": 0.3031, "targetID": 9, "y": 0.3190983185, "x": 0.1284028997}], [{"q1": 1.151674997, "distance": 0.01370334983, "q3": -0.1774338476, "q2": 2.511857551, "tx": -0.175, "ty": 0.3031, "targetID": 7, "y": 0.3142295256, "x": -0.1829947143}], [{"q1": 0.9276626337, "distance": 0.1005241444, "q3": -0.1885001479, "q2": 2.001857384, "tx": 0.0, "ty": 0.55, "targetID": 5, "y": 0.5752185073, "x": -0.09730945744}], [{"q1": 0.5614060061, "distance": 0.1941360633, "q3": -0.2250561917, "q2": 1.811157611, "tx": 0.375, "ty": 0.6495, "targetID": 3, "y": 0.6378894371, "x": 0.1812114402}], [{"q1": 1.377468777, "distance": 0.05048988152, "q3": -0.07206874001, "q2": 1.63073291, "tx": -0.375, "ty": 0.6495, "targetID": 1, "y": 0.6155816159, "x": -0.3375998482}], [{"q1": 0.4524660183, "distance": 0.06106223474, "q3": -0.3630407629, "q2": 3.072552095, "tx": 0.0, "ty": 0.15, "targetID": 8, "y": 0.1516929985, "x": 0.06103876037}], [{"q1": 1.033175024, "distance": 0.2388754717, "q3": -0.1361386432, "q2": 1.571461678, "tx": 0.0, "ty": 0.95, "targetID": 2, "y": 0.7277706236, "x": -0.08761047452}], [{"q1": 1.58021649, "distance": 0.1002018072, "q3": 0.02032109098, "q2": 2.018416644, "tx": -0.4763, "ty": 0.275, "targetID": 4, "y": 0.3473109912, "x": -0.4069348594}], [{"q1": -0.9778194858, "distance": 0.5448330851, "q3": -0.5409364734, "q2": 1.793818936, "tx": 0.4763, "ty": 0.275, "targetID": 6, "y": -0.2311003296, "x": 0.6780561574}]], "block": 3}], [{"trials": [[{"q1": 0.2283396776, "distance": 0.04152209612, "q3": -0.3634690955, "q2": 2.661025503, "tx": 0.175, "ty": 0.3031, "targetID": 9, "y": 0.310593336, "x": 0.1341596476}], [{"q1": 1.154900067, "distance": 0.007869270266, "q3": -0.1765827409, "q2": 2.525713428, "tx": -0.175, "ty": 0.3031, "targetID": 7, "y": 0.3078485703, "x": -0.1812750693}], [{"q1": 0.8385107716, "distance": 0.05395655878, "q3": -0.2069937646, "q2": 2.051003897, "tx": 0.0, "ty": 0.55, "targetID": 5, "y": 0.5648264766, "x": -0.05187953188}], [{"q1": 0.5671354349, "distance": 0.1942644979, "q3": -0.2343985526, "q2": 1.806549355, "tx": 0.375, "ty": 0.6495, "targetID": 3, "y": 0.6413729846, "x": 0.1809055725}], [{"q1": 1.427343306, "distance": 0.01862119905, "q3": -0.05086286196, "q2": 1.533432963, "tx": -0.375, "ty": 0.6495, "targetID": 1, "y": 0.6364756472, "x": -0.3616915332}], [{"q1": 0.4536512673, "distance": 0.0607075015, "q3": -0.3570220303, "q2": 3.070330433, "tx": 0.0, "ty": 0.15, "targetID": 8, "y": 0.1513746963, "x": 0.06069193479}], [{"q1": 1.077143953, "distance": 0.2289396072, "q3": -0.126495119, "q2": 1.505235981, "tx": 0.0, "ty": 0.95, "targetID": 2, "y": 0.7461759466, "x": -0.104254971}], [{"q1": 1.59562455, "distance": 0.09157613149, "q3": 0.008276975513, "q2": 2.027234076, "tx": -0.4763, "ty": 0.275, "targetID": 4, "y": 0.3398775241, "x": -0.4116695526}], [{"q1": -0.7491455499, "distance": 0.3667261206, "q3": -0.5078108457, "q2": 1.901358031, "tx": 0.4763, "ty": 0.275, "targetID": 6, "y": -0.03382055365, "x": 0.6740824896}]], "block": 4}], [{"trials": [[{"q1": 0.2145760401, "distance": 0.03810810429, "q3": -0.3688562497, "q2": 2.67255569, "tx": 0.175, "ty": 0.3031, "targetID": 9, "y": 0.3050907448, "x": 0.1369439289}], [{"q1": 1.150111506, "distance": 0.002127937497, "q3": -0.16786042, "q2": 2.538827264, "tx": -0.175, "ty": 0.3031, "targetID": 7, "y": 0.3016004346, "x": -0.1765097754}], [{"q1": 0.783469987, "distance": 0.02524099186, "q3": -0.2594300203, "q2": 2.078341637, "tx": 0.0, "ty": 0.55, "targetID": 5, "y": 0.5658190995, "x": -0.01966885253}], [{"q1": 0.5504613935, "distance": 0.1685274251, "q3": -0.270731481, "q2": 1.784560181, "tx": 0.375, "ty": 0.6495, "targetID": 3, "y": 0.6482797161, "x": 0.2064769929}], [{"q1": 1.43245097, "distance": 0.01560113868, "q3": -0.05637790261, "q2": 1.527813288, "tx": -0.375, "ty": 0.6495, "targetID": 1, "y": 0.6383023824, "x": -0.3641368104}], [{"q1": 0.4538317218, "distance": 0.0605986117, "q3": -0.3524590884, "q2": 3.069221369, "tx": 0.0, "ty": 0.15, "targetID": 8, "y": 0.1508403643, "x": 0.06059278445}], [{"q1": 1.07481212, "distance": 0.1799315925, "q3": -0.1214788574, "q2": 1.39265795, "tx": 0.0, "ty": 0.95, "targetID": 2, "y": 0.7848871785, "x": -0.07150618259}], [{"q1": 1.597600066, "distance": 0.0893984033, "q3": 0.02179563898, "q2": 2.030017259, "tx": -0.4763, "ty": 0.275, "targetID": 4, "y": 0.3352900525, "x": -0.4102910303}], [{"q1": -0.6547062865, "distance": 0.2928001323, "q3": -0.5021079034, "q2": 1.952706639, "tx": 0.4763, "ty": 0.275, "targetID": 6, "y": 0.04253021158, "x": 0.6543160524}]], "block": 5}], [{"trials": [[{"q1": 0.196847478, "distance": 0.03404502335, "q3": -0.3377092927, "q2": 2.658350141, "tx": 0.175, "ty": 0.3031, "targetID": 9, "y": 0.3026132563, "x": 0.1409584563}], [{"q1": 1.165692288, "distance": 0.01136431139, "q3": -0.0956163366, "q2": 2.517399418, "tx": -0.175, "ty": 0.3031, "targetID": 7, "y": 0.2924817537, "x": -0.1790497429}], [{"q1": 0.7636744246, "distance": 0.0175502842, "q3": -0.21668195, "q2": 2.063534526, "tx": 0.0, "ty": 0.55, "targetID": 5, "y": 0.5638977419, "x": -0.01071752049}], [{"q1": 0.5395105225, "distance": 0.1565091789, "q3": -0.2385049711, "q2": 1.753522212, "tx": 0.375, "ty": 0.6495, "targetID": 3, "y": 0.6505526967, "x": 0.2184943614}], [{"q1": 1.436659963, "distance": 0.01255008021, "q3": -0.01182055063, "q2": 1.496976746, "tx": -0.375, "ty": 0.6495, "targetID": 1, "y": 0.6405656179, "x": -0.3661862988}], [{"q1": 0.486663654, "distance": 0.05499751176, "q3": -0.3187948777, "q2": 3.058220271, "tx": 0.0, "ty": 0.15, "targetID": 8, "y": 0.1499339247, "x": 0.05499747207}], [{"q1": 1.074880607, "distance": 0.1623445986, "q3": -0.1112314111, "q2": 1.345665005, "tx": 0.0, "ty": 0.95, "targetID": 2, "y": 0.7986620269, "x": -0.05875871482}], [{"q1": 1.597906091, "distance": 0.0883774192, "q3": 0.03895004206, "q2": 2.031042212, "tx": -0.4763, "ty": 0.275, "targetID": 4, "y": 0.3314053729, "x": -0.4082632296}], [{"q1": -0.5041664434, "distance": 0.1629778221, "q3": -0.4545355378, "q2": 2.050639142, "tx": 0.4763, "ty": 0.275, "targetID": 6, "y": 0.158932934, "x": 0.5907124412}]], "block": 6}], [{"trials": [[{"q1": 0.1930911649, "distance": 0.03281231033, "q3": -0.337462134, "q2": 2.657660179, "tx": 0.175, "ty": 0.3031, "targetID": 9, "y": 0.3023109926, "x": 0.1421971773}], [{"q1": 1.171801153, "distance": 0.011601701, "q3": -0.09395562154, "q2": 2.509658477, "tx": -0.175, "ty": 0.3031, "targetID": 7, "y": 0.2941055116, "x": -0.1823279359}], [{"q1": 0.7550299963, "distance": 0.01710695065, "q3": -0.217928783, "q2": 2.05798308, "tx": 0.0, "ty": 0.55, "targetID": 5, "y": 0.5664621914, "x": -0.004652312836}], [{"q1": 0.4970426967, "distance": 0.08446030352, "q3": -0.2623518995, "q2": 1.648411478, "tx": 0.375, "ty": 0.6495, "targetID": 3, "y": 0.6652318238, "x": 0.2920177574}], [{"q1": 1.447851872, "distance": 0.004957518477, "q3": -0.004744918763, "q2": 1.4709191, "tx": -0.375, "ty": 0.6495, "targetID": 1, "y": 0.6463312546, "x": -0.3711873839}], [{"q1": 0.5080713834, "distance": 0.05184673729, "q3": -0.310479533, "q2": 3.057077554, "tx": 0.0, "ty": 0.15, "targetID": 8, "y": 0.1497070072, "x": 0.05184590941}], [{"q1": 1.063738818, "distance": 0.1358528003, "q3": -0.1185119338, "q2": 1.289569009, "tx": 0.0, "ty": 0.95, "targetID": 2, "y": 0.8175501656, "x": -0.03021629887}], [{"q1": 1.639901611, "distance": 0.06763090268, "q3": 0.07983089259, "q2": 2.002544844, "tx": -0.4763, "ty": 0.275, "targetID": 4, "y": 0.3172137346, "x": -0.4234611922}], [{"q1": -0.480068876, "distance": 0.1424240582, "q3": -0.4516895485, "q2": 2.069825404, "tx": 0.4763, "ty": 0.275, "targetID": 6, "y": 0.1752079423, "x": 0.577917703}]], "block": 7}], [{"trials": [[{"q1": 0.1897911782, "distance": 0.03179639952, "q3": -0.334021958, "q2": 2.655240377, "tx": 0.175, "ty": 0.3031, "targetID": 9, "y": 0.3021756164, "x": 0.1432170401}], [{"q1": 1.163185317, "distance": 0.007929695864, "q3": -0.07576853024, "q2": 2.493230404, "tx": -0.175, "ty": 0.3031, "targetID": 7, "y": 0.2985092002, "x": -0.1814656503}], [{"q1": 0.7308960303, "distance": 0.02059008233, "q3": -0.1987041127, "q2": 2.044175166, "tx": 0.0, "ty": 0.55, "targetID": 5, "y": 0.5682900822, "x": 0.009456446746}], [{"q1": 0.4531013019, "distance": 0.03383105556, "q3": -0.2213209528, "q2": 1.572843333, "tx": 0.375, "ty": 0.6495, "targetID": 3, "y": 0.6617368733, "x": 0.3434595616}], [{"q1": 1.445277623, "distance": 0.006313067658, "q3": -0.0005661410055, "q2": 1.472123675, "tx": -0.375, "ty": 0.6495, "targetID": 1, "y": 0.6458403735, "x": -0.3698558813}], [{"q1": 0.5078000625, "distance": 0.05188643628, "q3": -0.3087243954, "q2": 3.05667468, "tx": 0.0, "ty": 0.15, "targetID": 8, "y": 0.1494732864, "x": 0.0518837628}], [{"q1": 1.078588245, "distance": 0.08464390166, "q3": -0.1299266849, "q2": 1.089290025, "tx": 0.0, "ty": 0.95, "targetID": 2, "y": 0.8716727161, "x": 0.03208467978}], [{"q1": 1.648709152, "distance": 0.06304578815, "q3": 0.08005436992, "q2": 2.004562584, "tx": -0.4763, "ty": 0.275, "targetID": 4, "y": 0.3126569085, "x": -0.4257358957}], [{"q1": -0.4537195141, "distance": 0.1203175495, "q3": -0.442873606, "q2": 2.087101476, "tx": 0.4763, "ty": 0.275, "targetID": 6, "y": 0.1924135279, "x": 0.5637973562}]], "block": 8}], [{"trials": [[{"q1": 0.1590013416, "distance": 0.02279144121, "q3": -0.2996891231, "q2": 2.633225279, "tx": 0.175, "ty": 0.3031, "targetID": 9, "y": 0.3000983614, "x": 0.1524070817}], [{"q1": 1.151408266, "distance": 0.004065884764, "q3": -0.009907873508, "q2": 2.459048476, "tx": -0.175, "ty": 0.3031, "targetID": 7, "y": 0.3009867498, "x": -0.1784735562}], [{"q1": 0.7285639536, "distance": 0.01613264561, "q3": -0.1469229674, "q2": 2.029512011, "tx": 0.0, "ty": 0.55, "targetID": 5, "y": 0.5642111042, "x": 0.007635887015}], [{"q1": 0.4538013359, "distance": 0.03547774478, "q3": -0.210441546, "q2": 1.570219924, "tx": 0.375, "ty": 0.6495, "targetID": 3, "y": 0.6617971703, "x": 0.341721629}], [{"q1": 1.444703603, "distance": 0.00734220328, "q3": 0.03681236355, "q2": 1.457354485, "tx": -0.375, "ty": 0.6495, "targetID": 1, "y": 0.6443155454, "x": -0.3698010213}], [{"q1": 0.5080018778, "distance": 0.05090140082, "q3": -0.2807276162, "q2": 3.042141097, "tx": 0.0, "ty": 0.15, "targetID": 8, "y": 0.1494681167, "x": 0.05089862184}], [{"q1": 1.060712436, "distance": 0.09339292852, "q3": -0.1151840096, "q2": 1.054916747, "tx": 0.0, "ty": 0.95, "targetID": 2, "y": 0.876960305, "x": 0.05820173577}], [{"q1": 1.650857972, "distance": 0.06189172666, "q3": 0.08434730468, "q2": 2.006142132, "tx": -0.4763, "ty": 0.275, "targetID": 4, "y": 0.3103391003, "x": -0.4254892352}], [{"q1": -0.407331501, "distance": 0.08009644183, "q3": -0.4257093518, "q2": 2.121878882, "tx": 0.4763, "ty": 0.275, "targetID": 6, "y": 0.2209062349, "x": 0.5353703358}]], "block": 9}], [{"trials": [[{"q1": 0.1483576812, "distance": 0.02127186092, "q3": -0.2467438895, "q2": 2.607087274, "tx": 0.175, "ty": 0.3031, "targetID": 9, "y": 0.2991205334, "x": 0.1541036866}], [{"q1": 1.158072388, "distance": 0.006082985641, "q3": 0.07604149146, "q2": 2.413857426, "tx": -0.175, "ty": 0.3031, "targetID": 7, "y": 0.3008244716, "x": -0.1806413371}], [{"q1": 0.728188719, "distance": 0.0129302782, "q3": -0.1074378117, "q2": 2.01707948, "tx": 0.0, "ty": 0.55, "targetID": 5, "y": 0.5615050368, "x": 0.005901374599}], [{"q1": 0.4536948782, "distance": 0.03570992592, "q3": -0.2049633463, "q2": 1.568148653, "tx": 0.375, "ty": 0.6495, "targetID": 3, "y": 0.6617788981, "x": 0.3414675162}], [{"q1": 1.445176095, "distance": 0.006432803244, "q3": 0.03628676266, "q2": 1.453810147, "tx": -0.375, "ty": 0.6495, "targetID": 1, "y": 0.6458118998, "x": -0.3697294332}], [{"q1": 0.507369002, "distance": 0.04977835506, "q3": -0.2433428371, "q2": 3.022125614, "tx": 0.0, "ty": 0.15, "targetID": 8, "y": 0.1497154218, "x": 0.0497775416}], [{"q1": 1.052293344, "distance": 0.09912210073, "q3": -0.09108149778, "q2": 1.03581856, "tx": 0.0, "ty": 0.95, "targetID": 2, "y": 0.8781369202, "x": 0.06827070099}], [{"q1": 1.650065811, "distance": 0.06243665315, "q3": 0.1053712533, "q2": 2.000753958, "tx": -0.4763, "ty": 0.275, "targetID": 4, "y": 0.3088429747, "x": -0.423831069}], [{"q1": -0.3748562119, "distance": 0.05237274122, "q3": -0.411797279, "q2": 2.145570225, "tx": 0.4763, "ty": 0.275, "targetID": 6, "y": 0.2391107653, "x": 0.514442717}]], "block": 10}]]}], "condition": "H2"}], "type": "simulation", "subjectID": "S_H2_6"}}
