# Supplementary material for: Goal-related feedback guides motor exploration and redundancy resolution in human motor skill acquisition
Source: PLoS Comput Biol. 2019 Mar 5;15(3):e1006676. doi: 10.1371/journal.pcbi.1006676 (PMC6420027; doi:10.1371/journal.pcbi.1006676)
Supplement: S1 Dataset — The 220 .json files contain the data (20 for the participants, 200 for simulation runs), the text file legend_json.txt explains the data format. (ZIP) [file pcbi.1006676.s001.zip › S_H2_092.json]

{"data": {"data": [{"phases": [{"phase": "test", "blocks": [[{"trials": [[{"q1": 0.5259073511, "distance": 0.1403286269, "q3": 0.9524603951, "q2": 1.759931157, "tx": 0.175, "ty": 0.3031, "targetID": 9, "y": 0.4242636231, "x": 0.1042080515}], [{"q1": 1.126963851, "distance": 0.1342391169, "q3": 0.4004390177, "q2": 1.955037091, "tx": -0.175, "ty": 0.3031, "targetID": 7, "y": 0.4348978426, "x": -0.2004846858}], [{"q1": 0.811192551, "distance": 0.05736774666, "q3": 0.6070878072, "q2": 1.774120925, "tx": 0.0, "ty": 0.55, "targetID": 5, "y": 0.5061896424, "x": -0.03703661594}], [{"q1": 0.2114974993, "distance": 0.2556959495, "q3": 1.110726552, "q2": 1.504105403, "tx": 0.375, "ty": 0.6495, "targetID": 3, "y": 0.407868469, "x": 0.2913661444}], [{"q1": 1.326145958, "distance": 0.1893543502, "q3": 0.09824648678, "q2": 1.906138873, "tx": -0.375, "ty": 0.6495, "targetID": 1, "y": 0.4709856363, "x": -0.3118518258}], [{"q1": 0.8166206283, "distance": 0.2581824874, "q3": 0.748654113, "q2": 1.941468797, "tx": 0.0, "ty": 0.15, "targetID": 8, "y": 0.404703186, "x": -0.0422431516}], [{"q1": 0.9020764347, "distance": 0.3404420154, "q3": 0.3257782402, "q2": 1.649543278, "tx": 0.0, "ty": 0.95, "targetID": 2, "y": 0.6154696437, "x": -0.0631680821}], [{"q1": 1.552047117, "distance": 0.1212116217, "q3": -0.02439060943, "q2": 2.009901609, "tx": -0.4763, "ty": 0.275, "targetID": 4, "y": 0.3713017776, "x": -0.4026914078}], [{"q1": 0.07708775812, "distance": 0.1846699078, "q3": 1.352763669, "q2": 1.63746604, "tx": 0.4763, "ty": 0.275, "targetID": 6, "y": 0.2817318951, "x": 0.2917528341}]], "block": 1}], [{"trials": [[{"q1": 0.4606740407, "distance": 0.1025510214, "q3": 0.9889298911, "q2": 1.8025636, "tx": 0.175, "ty": 0.3031, "targetID": 9, "y": 0.3928551, "x": 0.1253942137}], [{"q1": 1.123909532, "distance": 0.06608119828, "q3": 0.4164402026, "q2": 2.102999341, "tx": -0.175, "ty": 0.3031, "targetID": 7, "y": 0.3685980142, "x": -0.1837598458}], [{"q1": 0.7801841265, "distance": 0.03106453577, "q3": 0.5686688843, "q2": 1.751745055, "tx": 0.0, "ty": 0.55, "targetID": 5, "y": 0.5249299754, "x": -0.01834391584}], [{"q1": 0.2380803751, "distance": 0.1875658128, "q3": 1.004649002, "q2": 1.373903856, "tx": 0.375, "ty": 0.6495, "targetID": 3, "y": 0.4672848741, "x": 0.3305187453}], [{"q1": 1.345909702, "distance": 0.1450352392, "q3": -0.0265401872, "q2": 1.860999612, "tx": -0.375, "ty": 0.6495, "targetID": 1, "y": 0.5127423465, "x": -0.3267033662}], [{"q1": 0.7107130656, "distance": 0.1415421692, "q3": 0.826776822, "q2": 2.18237892, "tx": 0.0, "ty": 0.15, "targetID": 8, "y": 0.2911641002, "x": 0.01033839816}], [{"q1": 0.9150538093, "distance": 0.172338111, "q3": -0.1220286264, "q2": 1.197670804, "tx": 0.0, "ty": 0.95, "targetID": 2, "y": 0.8341427145, "x": 0.1275833606}], [{"q1": 1.554324766, "distance": 0.1193009087, "q3": -0.01660934924, "q2": 2.009023843, "tx": -0.4763, "ty": 0.275, "targetID": 4, "y": 0.3691341403, "x": -0.4030096839}], [{"q1": -0.01887927032, "distance": 0.1180685164, "q3": 1.388069589, "q2": 1.482845736, "tx": 0.4763, "ty": 0.275, "targetID": 6, "y": 0.2775779639, "x": 0.3582596312}]], "block": 2}], [{"trials": [[{"q1": 0.4312312652, "distance": 0.08988103045, "q3": 0.9649904673, "q2": 1.837863429, "tx": 0.175, "ty": 0.3031, "targetID": 9, "y": 0.3814490534, "x": 0.1309542797}], [{"q1": 1.097564062, "distance": 0.07943642139, "q3": 0.4933352462, "q2": 2.375192018, "tx": -0.175, "ty": 0.3031, "targetID": 7, "y": 0.2512009135, "x": -0.1148615775}], [{"q1": 0.7708828381, "distance": 0.01536255775, "q3": 0.5273055281, "q2": 1.739753296, "tx": 0.0, "ty": 0.55, "targetID": 5, "y": 0.5392339687, "x": -0.0109590488}], [{"q1": 0.369227838, "distance": 0.09647480737, "q3": 0.7971297344, "q2": 1.276191603, "tx": 0.375, "ty": 0.6495, "targetID": 3, "y": 0.5676506071, "x": 0.3239307789}], [{"q1": 1.363432796, "distance": 0.1189379607, "q3": -0.08226139744, "q2": 1.821985847, "tx": -0.375, "ty": 0.6495, "targetID": 1, "y": 0.5370055588, "x": -0.3363834337}], [{"q1": 0.7274136866, "distance": 0.1049469035, "q3": 0.7341986191, "q2": 2.314344836, "tx": 0.0, "ty": 0.15, "targetID": 8, "y": 0.2547926715, "x": 0.005687579542}], [{"q1": 0.930808381, "distance": 0.1643679814, "q3": -0.1683357333, "q2": 1.205413484, "tx": 0.0, "ty": 0.95, "targetID": 2, "y": 0.8386306146, "x": 0.1208871097}], [{"q1": 1.563530389, "distance": 0.1139796103, "q3": -0.01581204058, "q2": 2.010069488, "tx": -0.4763, "ty": 0.275, "targetID": 4, "y": 0.3648154693, "x": -0.4061249828}], [{"q1": -0.0352725857, "distance": 0.08558555042, "q3": 1.157702183, "q2": 1.40224109, "tx": 0.4763, "ty": 0.275, "targetID": 6, "y": 0.3311149943, "x": 0.4116780699}]], "block": 3}], [{"trials": [[{"q1": 0.4155917524, "distance": 0.07113053752, "q3": 1.060590004, "q2": 1.814239529, "tx": 0.175, "ty": 0.3031, "targetID": 9, "y": 0.3665706003, "x": 0.1428902467}], [{"q1": 1.188620443, "distance": 0.1253544148, "q3": 0.4849572625, "q2": 2.498722023, "tx": -0.175, "ty": 0.3031, "targetID": 7, "y": 0.2005580148, "x": -0.1028968061}], [{"q1": 0.7712444833, "distance": 0.006791892614, "q3": 0.5556361327, "q2": 1.704337442, "tx": 0.0, "ty": 0.55, "targetID": 5, "y": 0.54716655, "x": -0.006172630429}], [{"q1": 0.3896857209, "distance": 0.08214688559, "q3": 0.7909004656, "q2": 1.23755733, "tx": 0.375, "ty": 0.6495, "targetID": 3, "y": 0.5825294989, "x": 0.3274283404}], [{"q1": 1.375744918, "distance": 0.08827758135, "q3": -0.1488165976, "q2": 1.777029403, "tx": -0.375, "ty": 0.6495, "targetID": 1, "y": 0.5679250952, "x": -0.341258834}], [{"q1": 0.7713900079, "distance": 0.09244317985, "q3": 0.7267812256, "q2": 2.348656568, "tx": 0.0, "ty": 0.15, "targetID": 8, "y": 0.2424224461, "x": -0.00195779517}], [{"q1": 0.9301376249, "distance": 0.1603138065, "q3": -0.1519366054, "q2": 1.230555245, "tx": 0.0, "ty": 0.95, "targetID": 2, "y": 0.831675031, "x": 0.1081652359}], [{"q1": 1.573502553, "distance": 0.1147141974, "q3": -0.03112328802, "q2": 1.991071687, "tx": -0.4763, "ty": 0.275, "targetID": 4, "y": 0.3717107747, "x": -0.4146041886}], [{"q1": -0.0353433474, "distance": 0.08523028673, "q3": 1.155474358, "q2": 1.400095866, "tx": 0.4763, "ty": 0.275, "targetID": 6, "y": 0.3317888919, "x": 0.412745114}]], "block": 4}], [{"trials": [[{"q1": 0.3909992193, "distance": 0.05126128659, "q3": 1.099656327, "q2": 1.831037654, "tx": 0.175, "ty": 0.3031, "targetID": 9, "y": 0.3482577107, "x": 0.1507409673}], [{"q1": 1.195007694, "distance": 0.1125068036, "q3": 0.4739605119, "q2": 2.47446044, "tx": -0.175, "ty": 0.3031, "targetID": 7, "y": 0.2087340036, "x": -0.1137395758}], [{"q1": 0.7719048016, "distance": 0.005372188314, "q3": 0.5607240999, "q2": 1.696209552, "tx": 0.0, "ty": 0.55, "targetID": 5, "y": 0.549276205, "x": -0.005323206553}], [{"q1": 0.393795229, "distance": 0.07450987299, "q3": 0.7673890826, "q2": 1.230191243, "tx": 0.375, "ty": 0.6495, "targetID": 3, "y": 0.589119, "x": 0.3313438892}], [{"q1": 1.416011468, "distance": 0.04208772623, "q3": -0.1903843934, "q2": 1.669396087, "tx": -0.375, "ty": 0.6495, "targetID": 1, "y": 0.6109772897, "x": -0.358047788}], [{"q1": 0.8321257294, "distance": 0.08753045547, "q3": 0.6963045294, "q2": 2.376773376, "tx": 0.0, "ty": 0.15, "targetID": 8, "y": 0.235922627, "x": -0.01669978473}], [{"q1": 0.9373228416, "distance": 0.1549265693, "q3": -0.153924242, "q2": 1.242954558, "tx": 0.0, "ty": 0.95, "targetID": 2, "y": 0.8298282463, "x": 0.09778032256}], [{"q1": 1.574875075, "distance": 0.109911058, "q3": -0.02669203253, "q2": 2.005795212, "tx": -0.4763, "ty": 0.275, "targetID": 4, "y": 0.3641677343, "x": -0.4120383797}], [{"q1": -0.03503502397, "distance": 0.08539121552, "q3": 1.154958657, "q2": 1.400020812, "tx": 0.4763, "ty": 0.275, "targetID": 6, "y": 0.3320207608, "x": 0.4127367046}]], "block": 5}], [{"trials": [[{"q1": 0.3630562398, "distance": 0.03719927424, "q3": 1.097130269, "q2": 1.856357882, "tx": 0.175, "ty": 0.3031, "targetID": 9, "y": 0.3354663565, "x": 0.156664107}], [{"q1": 1.193873904, "distance": 0.1011248161, "q3": 0.4472293085, "q2": 2.460731853, "tx": -0.175, "ty": 0.3031, "targetID": 7, "y": 0.2166105394, "x": -0.1225996026}], [{"q1": 0.7663418049, "distance": 0.002665832201, "q3": 0.547522847, "q2": 1.700316379, "tx": 0.0, "ty": 0.55, "targetID": 5, "y": 0.5506078803, "x": -0.002595600684}], [{"q1": 0.3988704972, "distance": 0.06463738927, "q3": 0.7612118999, "q2": 1.205621935, "tx": 0.375, "ty": 0.6495, "targetID": 3, "y": 0.5960588885, "x": 0.3386401362}], [{"q1": 1.414183928, "distance": 0.04282941757, "q3": -0.1923329562, "q2": 1.67264647, "tx": -0.375, "ty": 0.6495, "targetID": 1, "y": 0.6106164758, "x": -0.3570436486}], [{"q1": 0.8802449058, "distance": 0.07171817382, "q3": 0.6678488243, "q2": 2.432337805, "tx": 0.0, "ty": 0.15, "targetID": 8, "y": 0.2183364191, "x": -0.02176304855}], [{"q1": 0.953064567, "distance": 0.1478880122, "q3": -0.1803419759, "q2": 1.228861106, "tx": 0.0, "ty": 0.95, "targetID": 2, "y": 0.8370753564, "x": 0.09549287412}], [{"q1": 1.593810391, "distance": 0.0999518192, "q3": -0.034816276, "q2": 2.008132761, "tx": -0.4763, "ty": 0.275, "targetID": 4, "y": 0.3570137014, "x": -0.4191675317}], [{"q1": -0.03264201986, "distance": 0.08618628204, "q3": 1.157279877, "q2": 1.397664507, "tx": 0.4763, "ty": 0.275, "targetID": 6, "y": 0.3329062028, "x": 0.4124646894}]], "block": 6}], [{"trials": [[{"q1": 0.3345068978, "distance": 0.02952820358, "q3": 1.055268608, "q2": 1.889094993, "tx": 0.175, "ty": 0.3031, "targetID": 9, "y": 0.3285124237, "x": 0.1599625956}], [{"q1": 1.193867955, "distance": 0.09329246194, "q3": 0.4325791409, "q2": 2.44955828, "tx": -0.175, "ty": 0.3031, "targetID": 7, "y": 0.2222008582, "x": -0.128536979}], [{"q1": 0.7593204468, "distance": 0.0009095186068, "q3": 0.5183789865, "q2": 1.718329636, "tx": 0.0, "ty": 0.55, "targetID": 5, "y": 0.549923067, "x": -0.0009062590149}], [{"q1": 0.404767843, "distance": 0.04419110496, "q3": 0.6634625868, "q2": 1.207509508, "tx": 0.375, "ty": 0.6495, "targetID": 3, "y": 0.6127702282, "x": 0.3504281132}], [{"q1": 1.424155293, "distance": 0.03087289205, "q3": -0.2136532858, "q2": 1.64829272, "tx": -0.375, "ty": 0.6495, "targetID": 1, "y": 0.6224270451, "x": -0.3601611801}], [{"q1": 0.9391406838, "distance": 0.0524613283, "q3": 0.6374833847, "q2": 2.500420378, "tx": 0.0, "ty": 0.15, "targetID": 8, "y": 0.1967276881, "x": -0.02384772795}], [{"q1": 0.9656545345, "distance": 0.1415461485, "q3": -0.1900978275, "q2": 1.219281178, "tx": 0.0, "ty": 0.95, "targetID": 2, "y": 0.8412900099, "x": 0.09065015285}], [{"q1": 1.594245972, "distance": 0.0990590383, "q3": -0.03339124206, "q2": 2.010366211, "tx": -0.4763, "ty": 0.275, "targetID": 4, "y": 0.3556322453, "x": -0.4187575453}], [{"q1": -0.03269114327, "distance": 0.08618422687, "q3": 1.15758216, "q2": 1.397852726, "tx": 0.4763, "ty": 0.275, "targetID": 6, "y": 0.3328047118, "x": 0.4123755426}]], "block": 7}], [{"trials": [[{"q1": 0.3273713865, "distance": 0.02783259863, "q3": 1.045608481, "q2": 1.895602071, "tx": 0.175, "ty": 0.3031, "targetID": 9, "y": 0.3271814437, "x": 0.1610451581}], [{"q1": 1.193758511, "distance": 0.08823309857, "q3": 0.4165712571, "q2": 2.445476902, "tx": -0.175, "ty": 0.3031, "targetID": 7, "y": 0.2257439288, "x": -0.1325604202}], [{"q1": 0.7563233667, "distance": 0.001241200226, "q3": 0.5091072073, "q2": 1.726298027, "tx": 0.0, "ty": 0.55, "targetID": 5, "y": 0.5488002079, "x": -0.0003179259423}], [{"q1": 0.4033810207, "distance": 0.04084274989, "q3": 0.6571266816, "q2": 1.201741293, "tx": 0.375, "ty": 0.6495, "targetID": 3, "y": 0.6140812054, "x": 0.3546618779}], [{"q1": 1.424213536, "distance": 0.03031503509, "q3": -0.2154897251, "q2": 1.647516991, "tx": -0.375, "ty": 0.6495, "targetID": 1, "y": 0.623144372, "x": -0.3600206067}], [{"q1": 0.9575082149, "distance": 0.04521061386, "q3": 0.6265283951, "q2": 2.525885446, "tx": 0.0, "ty": 0.15, "targetID": 8, "y": 0.1889649235, "x": -0.02292889751}], [{"q1": 0.9761991526, "distance": 0.1372248164, "q3": -0.2179171126, "q2": 1.214890727, "tx": 0.0, "ty": 0.95, "targetID": 2, "y": 0.8457200053, "x": 0.08919827876}], [{"q1": 1.607159852, "distance": 0.09007660636, "q3": -0.03456115629, "q2": 2.020300599, "tx": -0.4763, "ty": 0.275, "targetID": 4, "y": 0.34643494, "x": -0.4214288385}], [{"q1": -0.03594154142, "distance": 0.08464996499, "q3": 1.158476616, "q2": 1.398950477, "tx": 0.4763, "ty": 0.275, "targetID": 6, "y": 0.3311491271, "x": 0.4129526078}]], "block": 8}], [{"trials": [[{"q1": 0.3342055808, "distance": 0.0282191344, "q3": 1.064383013, "q2": 1.886206477, "tx": 0.175, "ty": 0.3031, "targetID": 9, "y": 0.3274709781, "x": 0.1607741443}], [{"q1": 1.195656848, "distance": 0.07119291658, "q3": 0.4209562944, "q2": 2.403739838, "tx": -0.175, "ty": 0.3031, "targetID": 7, "y": 0.2390673422, "x": -0.1438832825}], [{"q1": 0.7533517731, "distance": 0.004176117035, "q3": 0.5302601072, "q2": 1.721274865, "tx": 0.0, "ty": 0.55, "targetID": 5, "y": 0.5460973044, "x": 0.001486243767}], [{"q1": 0.4125480102, "distance": 0.03134033824, "q3": 0.6574577905, "q2": 1.172407296, "tx": 0.375, "ty": 0.6495, "targetID": 3, "y": 0.6216308688, "x": 0.3606637409}], [{"q1": 1.426084007, "distance": 0.02761302298, "q3": -0.2302985971, "q2": 1.646207655, "tx": -0.375, "ty": 0.6495, "targetID": 1, "y": 0.6262373054, "x": -0.360122968}], [{"q1": 0.9903887146, "distance": 0.04729500581, "q3": 0.6256801217, "q2": 2.527873854, "tx": 0.0, "ty": 0.15, "targetID": 8, "y": 0.1875545972, "x": -0.02874838788}], [{"q1": 0.9785731884, "distance": 0.1353184847, "q3": -0.2134510327, "q2": 1.217071857, "tx": 0.0, "ty": 0.95, "targetID": 2, "y": 0.8450492122, "x": 0.08541911058}], [{"q1": 1.625158848, "distance": 0.07829483717, "q3": -0.04112639158, "q2": 2.035044571, "tx": -0.4763, "ty": 0.275, "targetID": 4, "y": 0.3342629019, "x": -0.4251337026}], [{"q1": -0.03642170318, "distance": 0.08450313853, "q3": 1.158515816, "q2": 1.399556431, "tx": 0.4763, "ty": 0.275, "targetID": 6, "y": 0.3308608348, "x": 0.4128937893}]], "block": 9}], [{"trials": [[{"q1": 0.3144186895, "distance": 0.01827614858, "q3": 1.07595676, "q2": 1.892737847, "tx": 0.175, "ty": 0.3031, "targetID": 9, "y": 0.3193185032, "x": 0.16657517}], [{"q1": 1.192056303, "distance": 0.05966225853, "q3": 0.3908454859, "q2": 2.391545218, "tx": -0.175, "ty": 0.3031, "targetID": 7, "y": 0.2483097512, "x": -0.151386154}], [{"q1": 0.7499626963, "distance": 0.006610870452, "q3": 0.5298198173, "q2": 1.727203999, "tx": 0.0, "ty": 0.55, "targetID": 5, "y": 0.5438179554, "x": 0.002342206896}], [{"q1": 0.4126491445, "distance": 0.03029384838, "q3": 0.6565680903, "q2": 1.169598404, "tx": 0.375, "ty": 0.6495, "targetID": 3, "y": 0.6221921536, "x": 0.3618851696}], [{"q1": 1.43002816, "distance": 0.022406311, "q3": -0.2323342759, "q2": 1.631166081, "tx": -0.375, "ty": 0.6495, "targetID": 1, "y": 0.6318533256, "x": -0.3611928404}], [{"q1": 0.9815722667, "distance": 0.0446038965, "q3": 0.623229208, "q2": 2.533529163, "tx": 0.0, "ty": 0.15, "targetID": 8, "y": 0.1862222455, "x": -0.02602799481}], [{"q1": 1.00283044, "distance": 0.1240230837, "q3": -0.2217156021, "q2": 1.181467181, "tx": 0.0, "ty": 0.95, "targetID": 2, "y": 0.8555681268, "x": 0.08040116053}], [{"q1": 1.624072015, "distance": 0.07757112421, "q3": -0.02782970286, "q2": 2.036936207, "tx": -0.4763, "ty": 0.275, "targetID": 4, "y": 0.3313302309, "x": -0.4229691047}], [{"q1": -0.03717578007, "distance": 0.08412909875, "q3": 1.158527393, "q2": 1.399667074, "tx": 0.4763, "ty": 0.275, "targetID": 6, "y": 0.3305321657, "x": 0.4131028179}]], "block": 10}]]}], "condition": "H2"}], "type": "simulation", "subjectID": "S_H2_92"}}
