# Supplementary material for: Goal-related feedback guides motor exploration and redundancy resolution in human motor skill acquisition
Source: PLoS Comput Biol. 2019 Mar 5;15(3):e1006676. doi: 10.1371/journal.pcbi.1006676 (PMC6420027; doi:10.1371/journal.pcbi.1006676)
Supplement: S1 Dataset — The 220 .json files contain the data (20 for the participants, 200 for simulation runs), the text file legend_json.txt explains the data format. (ZIP) [file pcbi.1006676.s001.zip › S_H1_074.json]

{"data": {"data": [{"phases": [{"phase": "test", "blocks": [[{"trials": [[{"q1": 1.566775277, "distance": 0.2608844627, "q3": 2.9017239, "q2": 2.964572875, "tx": 0.175, "ty": 0.3031, "targetID": 9, "y": 0.5340342449, "x": 0.05363246961}], [{"q1": 2.086383768, "distance": 0.1834667038, "q3": 3.043559905, "q2": 2.288919072, "tx": -0.175, "ty": 0.3031, "targetID": 7, "y": 0.4701987264, "x": -0.2507498978}], [{"q1": 1.706273336, "distance": 0.03933414919, "q3": 2.962923247, "q2": 2.809466013, "tx": 0.0, "ty": 0.55, "targetID": 5, "y": 0.5336347661, "x": -0.03576806412}], [{"q1": 1.258054495, "distance": 0.1929729622, "q3": 2.835499858, "q2": 3.476579288, "tx": 0.375, "ty": 0.6495, "targetID": 3, "y": 0.5143737357, "x": 0.2372340505}], [{"q1": 2.147980996, "distance": 0.2079358993, "q3": 3.107526535, "q2": 2.260368332, "tx": -0.375, "ty": 0.6495, "targetID": 1, "y": 0.4584824106, "x": -0.2928439367}], [{"q1": 1.824705801, "distance": 0.380114238, "q3": 2.962177038, "q2": 2.570589144, "tx": 0.0, "ty": 0.15, "targetID": 8, "y": 0.5164144258, "x": -0.1011301267}], [{"q1": 1.611077595, "distance": 0.4073619497, "q3": 2.965369389, "q2": 3.022866907, "tx": 0.0, "ty": 0.95, "targetID": 2, "y": 0.5429888554, "x": 0.01690225529}], [{"q1": 2.388408968, "distance": 0.1250275899, "q3": 3.15796119, "q2": 1.954964535, "tx": -0.4763, "ty": 0.275, "targetID": 4, "y": 0.3774808709, "x": -0.4046789882}], [{"q1": 1.232406378, "distance": 0.3157956984, "q3": 2.798655586, "q2": 3.442826236, "tx": 0.4763, "ty": 0.275, "targetID": 6, "y": 0.5029067495, "x": 0.257701197}]], "block": 1}], [{"trials": [[{"q1": 1.47038615, "distance": 0.2334423007, "q3": 2.867123169, "q2": 3.067682883, "tx": 0.175, "ty": 0.3031, "targetID": 9, "y": 0.5283585866, "x": 0.1137311095}], [{"q1": 2.079017634, "distance": 0.1832761492, "q3": 3.044553127, "q2": 2.246034804, "tx": -0.175, "ty": 0.3031, "targetID": 7, "y": 0.4712719287, "x": -0.2478584192}], [{"q1": 1.657754027, "distance": 0.01931393963, "q3": 2.934461424, "q2": 2.790174258, "tx": 0.0, "ty": 0.55, "targetID": 5, "y": 0.531184691, "x": -0.00436032242}], [{"q1": 1.124701525, "distance": 0.1681356286, "q3": 2.77489232, "q2": 3.706728528, "tx": 0.375, "ty": 0.6495, "targetID": 3, "y": 0.4909036998, "x": 0.3191716635}], [{"q1": 2.142660984, "distance": 0.204403239, "q3": 3.128282882, "q2": 2.227642131, "tx": -0.375, "ty": 0.6495, "targetID": 1, "y": 0.4614679811, "x": -0.2948461232}], [{"q1": 1.761571528, "distance": 0.3692860692, "q3": 2.918209251, "q2": 2.520786116, "tx": 0.0, "ty": 0.15, "targetID": 8, "y": 0.5141601274, "x": -0.06131559776}], [{"q1": 1.584762611, "distance": 0.4083270267, "q3": 2.962754136, "q2": 3.041286085, "tx": 0.0, "ty": 0.95, "targetID": 2, "y": 0.5429197593, "x": 0.03188476742}], [{"q1": 2.398510241, "distance": 0.119518295, "q3": 3.15742503, "q2": 1.95615726, "tx": -0.4763, "ty": 0.275, "targetID": 4, "y": 0.3733293685, "x": -0.4083591571}], [{"q1": 1.122978911, "distance": 0.2559288945, "q3": 2.750788434, "q2": 3.613338214, "tx": 0.4763, "ty": 0.275, "targetID": 6, "y": 0.4808580799, "x": 0.3242406367}]], "block": 2}], [{"trials": [[{"q1": 1.447292476, "distance": 0.2275578669, "q3": 2.843461827, "q2": 3.121153251, "tx": 0.175, "ty": 0.3031, "targetID": 9, "y": 0.5265075528, "x": 0.1317374513}], [{"q1": 2.096295402, "distance": 0.1764618902, "q3": 2.994758718, "q2": 2.364318041, "tx": -0.175, "ty": 0.3031, "targetID": 7, "y": 0.4652447757, "x": -0.2446266501}], [{"q1": 1.658600692, "distance": 0.01788662183, "q3": 2.90819211, "q2": 2.866559627, "tx": 0.0, "ty": 0.55, "targetID": 5, "y": 0.5322005963, "x": 0.00176421934}], [{"q1": 1.066190088, "distance": 0.1671330515, "q3": 2.73467924, "q2": 3.87065343, "tx": 0.375, "ty": 0.6495, "targetID": 3, "y": 0.4833597923, "x": 0.356809665}], [{"q1": 2.144342266, "distance": 0.2046754252, "q3": 3.126483127, "q2": 2.289913192, "tx": -0.375, "ty": 0.6495, "targetID": 1, "y": 0.4610321298, "x": -0.2951758711}], [{"q1": 1.778375099, "distance": 0.3617308064, "q3": 2.840316746, "q2": 2.618183236, "tx": 0.0, "ty": 0.15, "targetID": 8, "y": 0.5078219732, "x": -0.05303406279}], [{"q1": 1.570160839, "distance": 0.4054434154, "q3": 2.993803078, "q2": 3.093254586, "tx": 0.0, "ty": 0.95, "targetID": 2, "y": 0.5459281706, "x": 0.03332146082}], [{"q1": 2.410238194, "distance": 0.1122346978, "q3": 3.171043871, "q2": 1.965921174, "tx": -0.4763, "ty": 0.275, "targetID": 4, "y": 0.3694269474, "x": -0.4156355211}], [{"q1": 1.089051681, "distance": 0.2354542781, "q3": 2.718180928, "q2": 3.67750147, "tx": 0.4763, "ty": 0.275, "targetID": 6, "y": 0.4725681447, "x": 0.3482158664}]], "block": 3}], [{"trials": [[{"q1": 1.433684968, "distance": 0.2137268269, "q3": 2.812120796, "q2": 3.01710367, "tx": 0.175, "ty": 0.3031, "targetID": 9, "y": 0.514320653, "x": 0.1423657804}], [{"q1": 2.086966276, "distance": 0.1773665205, "q3": 3.010114751, "q2": 2.271581284, "tx": -0.175, "ty": 0.3031, "targetID": 7, "y": 0.4663011664, "x": -0.2444569066}], [{"q1": 1.658049109, "distance": 0.03039259976, "q3": 2.876130463, "q2": 2.698731389, "tx": 0.0, "ty": 0.55, "targetID": 5, "y": 0.5199674824, "x": 0.004664548109}], [{"q1": 1.047721979, "distance": 0.1756448138, "q3": 2.721960151, "q2": 3.848014516, "tx": 0.375, "ty": 0.6495, "targetID": 3, "y": 0.4739776028, "x": 0.368443423}], [{"q1": 2.128209452, "distance": 0.1963336705, "q3": 3.172820858, "q2": 2.229969841, "tx": -0.375, "ty": 0.6495, "targetID": 1, "y": 0.4690783085, "x": -0.2975731094}], [{"q1": 1.787706181, "distance": 0.3268971337, "q3": 2.743139483, "q2": 2.299512095, "tx": 0.0, "ty": 0.15, "targetID": 8, "y": 0.4717294886, "x": -0.0578953557}], [{"q1": 1.554612229, "distance": 0.4020674213, "q3": 3.055717787, "q2": 3.148614424, "tx": 0.0, "ty": 0.95, "targetID": 2, "y": 0.5489220732, "x": 0.02819056419}], [{"q1": 2.415407944, "distance": 0.1093419379, "q3": 3.172833157, "q2": 1.958169289, "tx": -0.4763, "ty": 0.275, "targetID": 4, "y": 0.3674442689, "x": -0.417907222}], [{"q1": 1.012357494, "distance": 0.1951440342, "q3": 2.7035353, "q2": 3.737803784, "tx": 0.4763, "ty": 0.275, "targetID": 6, "y": 0.4488200705, "x": 0.3875995086}]], "block": 4}], [{"trials": [[{"q1": 1.418081193, "distance": 0.2091651689, "q3": 2.826623366, "q2": 2.959223037, "tx": 0.175, "ty": 0.3031, "targetID": 9, "y": 0.5102243757, "x": 0.1458527719}], [{"q1": 2.090191164, "distance": 0.1594235881, "q3": 2.935780127, "q2": 2.106723925, "tx": -0.175, "ty": 0.3031, "targetID": 7, "y": 0.4506678131, "x": -0.2353292714}], [{"q1": 1.629248107, "distance": 0.02956775117, "q3": 2.927416808, "q2": 2.575243765, "tx": 0.0, "ty": 0.55, "targetID": 5, "y": 0.5213110174, "x": 0.007155011338}], [{"q1": 1.030743646, "distance": 0.1809271852, "q3": 2.728293358, "q2": 3.854150136, "tx": 0.375, "ty": 0.6495, "targetID": 3, "y": 0.4685728315, "x": 0.3750777229}], [{"q1": 2.113676106, "distance": 0.1832375328, "q3": 3.249899108, "q2": 2.191141505, "tx": -0.375, "ty": 0.6495, "targetID": 1, "y": 0.4793536269, "x": -0.3069837875}], [{"q1": 1.760310548, "distance": 0.295477178, "q3": 2.655809024, "q2": 1.86323853, "tx": 0.0, "ty": 0.15, "targetID": 8, "y": 0.4350010389, "x": -0.07798186035}], [{"q1": 1.534157347, "distance": 0.4072145568, "q3": 3.24460562, "q2": 3.426457117, "tx": 0.0, "ty": 0.95, "targetID": 2, "y": 0.542790295, "x": -0.001987824725}], [{"q1": 2.427327971, "distance": 0.102120971, "q3": 3.188214482, "q2": 1.940169187, "tx": -0.4763, "ty": 0.275, "targetID": 4, "y": 0.3635993163, "x": -0.425517583}], [{"q1": 0.9689844383, "distance": 0.1729322663, "q3": 2.683070874, "q2": 3.797662193, "tx": 0.4763, "ty": 0.275, "targetID": 6, "y": 0.4355654835, "x": 0.4120793318}]], "block": 5}], [{"trials": [[{"q1": 1.395649986, "distance": 0.2046453235, "q3": 2.855067422, "q2": 2.875617322, "tx": 0.175, "ty": 0.3031, "targetID": 9, "y": 0.5061409257, "x": 0.1494247986}], [{"q1": 2.043442595, "distance": 0.09755683983, "q3": 2.672731336, "q2": 1.62875355, "tx": -0.175, "ty": 0.3031, "targetID": 7, "y": 0.3897227168, "x": -0.2198758502}], [{"q1": 1.607353551, "distance": 0.04251536451, "q3": 2.904150787, "q2": 2.406400363, "tx": 0.0, "ty": 0.55, "targetID": 5, "y": 0.5107594512, "x": 0.01636262662}], [{"q1": 1.025479691, "distance": 0.1809253327, "q3": 2.741639322, "q2": 3.868373992, "tx": 0.375, "ty": 0.6495, "targetID": 3, "y": 0.4685749973, "x": 0.374654447}], [{"q1": 2.146086168, "distance": 0.1851023102, "q3": 3.40555535, "q2": 2.372153243, "tx": -0.375, "ty": 0.6495, "targetID": 1, "y": 0.4651482424, "x": -0.3583478313}], [{"q1": 1.670082963, "distance": 0.3283148803, "q3": 2.378270964, "q2": 1.066518084, "tx": 0.0, "ty": 0.15, "targetID": 8, "y": 0.4289232826, "x": -0.1731833221}], [{"q1": 1.583637222, "distance": 0.4586474651, "q3": 3.449882599, "q2": 3.923503697, "tx": 0.0, "ty": 0.95, "targetID": 2, "y": 0.4937994378, "x": -0.0473132574}], [{"q1": 2.433695534, "distance": 0.09831544668, "q3": 3.197896273, "q2": 1.927071164, "tx": -0.4763, "ty": 0.275, "targetID": 4, "y": 0.3616568778, "x": -0.4298617337}], [{"q1": 0.8918881674, "distance": 0.1428429595, "q3": 2.707983801, "q2": 3.885745145, "tx": 0.4763, "ty": 0.275, "targetID": 6, "y": 0.4134275014, "x": 0.4410588602}]], "block": 6}], [{"trials": [[{"q1": 1.401250525, "distance": 0.1917838744, "q3": 2.80749205, "q2": 2.765116262, "tx": 0.175, "ty": 0.3031, "targetID": 9, "y": 0.4931672335, "x": 0.1493972416}], [{"q1": 1.924682781, "distance": 0.08118854795, "q3": 2.369442484, "q2": 1.315172137, "tx": -0.175, "ty": 0.3031, "targetID": 7, "y": 0.3534382232, "x": -0.2386996358}], [{"q1": 1.603302779, "distance": 0.0382519171, "q3": 2.922737972, "q2": 2.473020934, "tx": 0.0, "ty": 0.55, "targetID": 5, "y": 0.5163733435, "x": 0.01823340717}], [{"q1": 1.033966436, "distance": 0.180125974, "q3": 2.727757576, "q2": 3.85012565, "tx": 0.375, "ty": 0.6495, "targetID": 3, "y": 0.4693789328, "x": 0.373670472}], [{"q1": 2.14100402, "distance": 0.2015982498, "q3": 3.515669412, "q2": 2.565044686, "tx": -0.375, "ty": 0.6495, "targetID": 1, "y": 0.4479456885, "x": -0.3792087823}], [{"q1": 1.59843508, "distance": 0.3869427278, "q3": 2.18680034, "q2": 0.8144259819, "tx": 0.0, "ty": 0.15, "targetID": 8, "y": 0.4760509025, "x": -0.208363825}], [{"q1": 1.62777108, "distance": 0.5069367587, "q3": 3.614174188, "q2": 4.229366079, "tx": 0.0, "ty": 0.95, "targetID": 2, "y": 0.4456543459, "x": -0.05118924167}], [{"q1": 2.436853451, "distance": 0.09633734299, "q3": 3.205982617, "q2": 1.919893887, "tx": -0.4763, "ty": 0.275, "targetID": 4, "y": 0.3609132855, "x": -0.4327134077}], [{"q1": 0.8798277407, "distance": 0.1321946186, "q3": 2.657644521, "q2": 3.905909365, "tx": 0.4763, "ty": 0.275, "targetID": 6, "y": 0.4057493197, "x": 0.4568055757}]], "block": 7}], [{"trials": [[{"q1": 1.401459884, "distance": 0.1825272242, "q3": 2.784018122, "q2": 2.667270126, "tx": 0.175, "ty": 0.3031, "targetID": 9, "y": 0.4834889465, "x": 0.1471429444}], [{"q1": 1.919095389, "distance": 0.1034817394, "q3": 2.257933752, "q2": 1.22022246, "tx": -0.175, "ty": 0.3031, "targetID": 7, "y": 0.3432230214, "x": -0.2703866529}], [{"q1": 1.610121001, "distance": 0.03457231228, "q3": 2.928010934, "q2": 2.518526146, "tx": 0.0, "ty": 0.55, "targetID": 5, "y": 0.5190238349, "x": 0.01535323973}], [{"q1": 1.036327368, "distance": 0.1798898016, "q3": 2.728616973, "q2": 3.842794433, "tx": 0.375, "ty": 0.6495, "targetID": 3, "y": 0.469629733, "x": 0.3723490026}], [{"q1": 2.130488294, "distance": 0.2053381434, "q3": 3.557729771, "q2": 2.610398338, "tx": -0.375, "ty": 0.6495, "targetID": 1, "y": 0.4442943982, "x": -0.3823765937}], [{"q1": 1.618401615, "distance": 0.4249939902, "q3": 2.084072655, "q2": 0.7185909023, "tx": 0.0, "ty": 0.15, "targetID": 8, "y": 0.4959819079, "x": -0.2468125019}], [{"q1": 1.619256071, "distance": 0.5319346842, "q3": 3.732068448, "q2": 4.406041422, "tx": 0.0, "ty": 0.95, "targetID": 2, "y": 0.4185102916, "x": -0.0217531193}], [{"q1": 2.430776477, "distance": 0.1001668053, "q3": 3.197301696, "q2": 1.909256132, "tx": -0.4763, "ty": 0.275, "targetID": 4, "y": 0.3630815948, "x": -0.4286028142}], [{"q1": 0.8686432151, "distance": 0.1267663474, "q3": 2.658367822, "q2": 3.907629545, "tx": 0.4763, "ty": 0.275, "targetID": 6, "y": 0.4008637333, "x": 0.4611994207}]], "block": 8}], [{"trials": [[{"q1": 1.395250663, "distance": 0.1762326752, "q3": 2.773531363, "q2": 2.603375593, "tx": 0.175, "ty": 0.3031, "targetID": 9, "y": 0.477155646, "x": 0.1473850061}], [{"q1": 1.842330524, "distance": 0.1310192159, "q3": 2.124939775, "q2": 1.094041626, "tx": -0.175, "ty": 0.3031, "targetID": 7, "y": 0.3642576484, "x": -0.2908696551}], [{"q1": 1.602067107, "distance": 0.02670816328, "q3": 2.968708985, "q2": 2.597839126, "tx": 0.0, "ty": 0.55, "targetID": 5, "y": 0.5278290194, "x": 0.0148920651}], [{"q1": 1.035638677, "distance": 0.1784566525, "q3": 2.740061872, "q2": 3.855274633, "tx": 0.375, "ty": 0.6495, "targetID": 3, "y": 0.4711078132, "x": 0.3702036983}], [{"q1": 2.123376381, "distance": 0.2165413933, "q3": 3.611164655, "q2": 2.693410967, "tx": -0.375, "ty": 0.6495, "targetID": 1, "y": 0.4333144013, "x": -0.3874081386}], [{"q1": 1.56115951, "distance": 0.4629126973, "q3": 2.006287629, "q2": 0.5860316411, "tx": 0.0, "ty": 0.15, "targetID": 8, "y": 0.5478593351, "x": -0.2366349823}], [{"q1": 1.656192847, "distance": 0.5506331978, "q3": 3.886399962, "q2": 4.694336704, "tx": 0.0, "ty": 0.95, "targetID": 2, "y": 0.3998387445, "x": 0.02279279532}], [{"q1": 2.391599297, "distance": 0.1267662611, "q3": 3.071895547, "q2": 1.818573035, "tx": -0.4763, "ty": 0.275, "targetID": 4, "y": 0.3668771744, "x": -0.3889600333}], [{"q1": 0.8611453707, "distance": 0.1245272608, "q3": 2.655911746, "q2": 3.92500868, "tx": 0.4763, "ty": 0.275, "targetID": 6, "y": 0.3990159894, "x": 0.4650273309}]], "block": 9}], [{"trials": [[{"q1": 1.370299896, "distance": 0.1802003289, "q3": 2.82558025, "q2": 2.558139568, "tx": 0.175, "ty": 0.3031, "targetID": 9, "y": 0.4817197334, "x": 0.1511851016}], [{"q1": 1.88934356, "distance": 0.1636083092, "q3": 2.203545173, "q2": 0.917136983, "tx": -0.175, "ty": 0.3031, "targetID": 7, "y": 0.3812199119, "x": -0.3187531155}], [{"q1": 1.583387775, "distance": 0.0195376581, "q3": 3.031509127, "q2": 2.570562018, "tx": 0.0, "ty": 0.55, "targetID": 5, "y": 0.5357037811, "x": 0.01331683933}], [{"q1": 1.021173535, "distance": 0.1773396959, "q3": 2.788464535, "q2": 3.910534498, "tx": 0.375, "ty": 0.6495, "targetID": 3, "y": 0.4723752882, "x": 0.3662704969}], [{"q1": 2.040587485, "distance": 0.1589497182, "q3": 3.413120075, "q2": 2.288358783, "tx": -0.375, "ty": 0.6495, "targetID": 1, "y": 0.5053459851, "x": -0.3080325982}], [{"q1": 1.541219247, "distance": 0.5049193348, "q3": 2.055137697, "q2": 0.3113270781, "tx": 0.0, "ty": 0.15, "targetID": 8, "y": 0.6098899013, "x": -0.2084341943}], [{"q1": 1.67176546, "distance": 0.5401621153, "q3": 4.022713126, "q2": 4.993089383, "tx": 0.0, "ty": 0.95, "targetID": 2, "y": 0.4165931883, "x": 0.08516034274}], [{"q1": 2.372346813, "distance": 0.1372869248, "q3": 3.062464273, "q2": 1.810714436, "tx": -0.4763, "ty": 0.275, "targetID": 4, "y": 0.3729880618, "x": -0.3801436717}], [{"q1": 0.8446559389, "distance": 0.1173249121, "q3": 2.665698035, "q2": 3.924338439, "tx": 0.4763, "ty": 0.275, "targetID": 6, "y": 0.3921290309, "x": 0.4695231919}]], "block": 10}]]}], "condition": "H1"}], "type": "simulation", "subjectID": "S_H1_74"}}
