# Supplementary material for: Goal-related feedback guides motor exploration and redundancy resolution in human motor skill acquisition
Source: PLoS Comput Biol. 2019 Mar 5;15(3):e1006676. doi: 10.1371/journal.pcbi.1006676 (PMC6420027; doi:10.1371/journal.pcbi.1006676)
Supplement: S1 Dataset — The 220 .json files contain the data (20 for the participants, 200 for simulation runs), the text file legend_json.txt explains the data format. (ZIP) [file pcbi.1006676.s001.zip › S_H1_023.json]

{"data": {"data": [{"phases": [{"phase": "test", "blocks": [[{"trials": [[{"q1": 1.877997933, "distance": 0.4446807704, "q3": 3.367159325, "q2": 1.383608097, "tx": 0.175, "ty": 0.3031, "targetID": 9, "y": 0.5735297582, "x": -0.1779996224}], [{"q1": 2.231382097, "distance": 0.2258729157, "q3": 3.217370467, "q2": 1.773720792, "tx": -0.175, "ty": 0.3031, "targetID": 7, "y": 0.4448753498, "x": -0.3508360721}], [{"q1": 1.751835358, "distance": 0.1122119227, "q3": 3.45053603, "q2": 1.173459256, "tx": 0.0, "ty": 0.55, "targetID": 5, "y": 0.6101152889, "x": -0.09475055484}], [{"q1": 1.557870246, "distance": 0.3287573369, "q3": 3.552805407, "q2": 0.9330325343, "tx": 0.375, "ty": 0.6495, "targetID": 3, "y": 0.6328757231, "x": 0.04666325217}], [{"q1": 2.046104406, "distance": 0.1567074476, "q3": 3.346913483, "q2": 1.525325324, "tx": -0.375, "ty": 0.6495, "targetID": 1, "y": 0.5287644143, "x": -0.2750993369}], [{"q1": 2.191647759, "distance": 0.4517823519, "q3": 3.208206309, "q2": 1.741881734, "tx": 0.0, "ty": 0.15, "targetID": 8, "y": 0.4575265955, "x": -0.3309602492}], [{"q1": 1.48963507, "distance": 0.3292488781, "q3": 3.634538037, "q2": 0.8019879275, "tx": 0.0, "ty": 0.95, "targetID": 2, "y": 0.6385883798, "x": 0.1069000774}], [{"q1": 2.394929656, "distance": 0.1233374958, "q3": 3.128996816, "q2": 2.006406057, "tx": -0.4763, "ty": 0.275, "targetID": 4, "y": 0.3726719602, "x": -0.4009851538}], [{"q1": 1.823076953, "distance": 0.6934564572, "q3": 3.382953621, "q2": 1.308881565, "tx": 0.4763, "ty": 0.275, "targetID": 6, "y": 0.5864309354, "x": -0.143290696}]], "block": 1}], [{"trials": [[{"q1": 1.879320675, "distance": 0.4447937675, "q3": 3.365093681, "q2": 1.385007996, "tx": 0.175, "ty": 0.3031, "targetID": 9, "y": 0.5728402876, "x": -0.1786688746}], [{"q1": 2.229705251, "distance": 0.2261681632, "q3": 3.219714243, "q2": 1.812825733, "tx": -0.175, "ty": 0.3031, "targetID": 7, "y": 0.4452276865, "x": -0.3509311194}], [{"q1": 1.711243531, "distance": 0.101493772, "q3": 3.501291907, "q2": 1.147975922, "tx": 0.0, "ty": 0.55, "targetID": 5, "y": 0.6246584701, "x": -0.06875389875}], [{"q1": 1.564379377, "distance": 0.3340284261, "q3": 3.5436971, "q2": 0.9404270317, "tx": 0.375, "ty": 0.6495, "targetID": 3, "y": 0.6314569248, "x": 0.04145924254}], [{"q1": 2.021864265, "distance": 0.1450036741, "q3": 3.412655388, "q2": 1.598803152, "tx": -0.375, "ty": 0.6495, "targetID": 1, "y": 0.5446658789, "x": -0.2748207978}], [{"q1": 2.187608546, "distance": 0.4426814015, "q3": 3.169715358, "q2": 1.767546267, "tx": 0.0, "ty": 0.15, "targetID": 8, "y": 0.4529308852, "x": -0.3227997863}], [{"q1": 1.421932775, "distance": 0.3385446428, "q3": 3.766900705, "q2": 0.7602409077, "tx": 0.0, "ty": 0.95, "targetID": 2, "y": 0.6543761308, "x": 0.1649818268}], [{"q1": 2.408818081, "distance": 0.1169802635, "q3": 3.113486711, "q2": 2.010909405, "tx": -0.4763, "ty": 0.275, "targetID": 4, "y": 0.366004752, "x": -0.4027981827}], [{"q1": 1.850512367, "distance": 0.7020569246, "q3": 3.346087404, "q2": 1.342994148, "tx": 0.4763, "ty": 0.275, "targetID": 6, "y": 0.574010107, "x": -0.1588983007}]], "block": 2}], [{"trials": [[{"q1": 1.879903378, "distance": 0.4442644905, "q3": 3.360190903, "q2": 1.391232058, "tx": 0.175, "ty": 0.3031, "targetID": 9, "y": 0.5716263666, "x": -0.1789272919}], [{"q1": 2.229341579, "distance": 0.222904412, "q3": 3.205300083, "q2": 1.767760278, "tx": -0.175, "ty": 0.3031, "targetID": 7, "y": 0.4440357407, "x": -0.3476947997}], [{"q1": 1.720008029, "distance": 0.1052645824, "q3": 3.556860619, "q2": 1.005589986, "tx": 0.0, "ty": 0.55, "targetID": 5, "y": 0.6346477001, "x": -0.06257315053}], [{"q1": 1.5667776, "distance": 0.3376249445, "q3": 3.533809322, "q2": 0.9590809722, "tx": 0.375, "ty": 0.6495, "targetID": 3, "y": 0.6300723937, "x": 0.03793447033}], [{"q1": 2.059844419, "distance": 0.1217946841, "q3": 3.510307569, "q2": 1.304128908, "tx": -0.375, "ty": 0.6495, "targetID": 1, "y": 0.5612909698, "x": -0.2910171919}], [{"q1": 2.164796025, "distance": 0.4232201144, "q3": 3.094094639, "q2": 1.838457973, "tx": 0.0, "ty": 0.15, "targetID": 8, "y": 0.4486406825, "x": -0.2998816567}], [{"q1": 1.467582145, "distance": 0.3438249912, "q3": 3.963606037, "q2": 0.4077568933, "tx": 0.0, "ty": 0.95, "targetID": 2, "y": 0.6650207221, "x": 0.1923601718}], [{"q1": 2.450809089, "distance": 0.09064739374, "q3": 3.161622705, "q2": 1.935285908, "tx": -0.4763, "ty": 0.275, "targetID": 4, "y": 0.3518294441, "x": -0.4281940075}], [{"q1": 1.877800815, "distance": 0.7089060287, "q3": 3.287142566, "q2": 1.449332196, "tx": 0.4763, "ty": 0.275, "targetID": 6, "y": 0.555917949, "x": -0.1745708501}]], "block": 3}], [{"trials": [[{"q1": 1.851460316, "distance": 0.4337234666, "q3": 3.358718553, "q2": 1.378068901, "tx": 0.175, "ty": 0.3031, "targetID": 9, "y": 0.5762985843, "x": -0.1618658175}], [{"q1": 2.207240208, "distance": 0.1987059497, "q3": 3.1084138, "q2": 1.966161072, "tx": -0.175, "ty": 0.3031, "targetID": 7, "y": 0.438380669, "x": -0.3205444779}], [{"q1": 1.656839803, "distance": 0.07628915923, "q3": 3.429707732, "q2": 1.286790265, "tx": 0.0, "ty": 0.55, "targetID": 5, "y": 0.6124733708, "x": -0.04378485755}], [{"q1": 1.550647975, "distance": 0.3213884509, "q3": 3.558975477, "q2": 0.9031967315, "tx": 0.375, "ty": 0.6495, "targetID": 3, "y": 0.6326243237, "x": 0.05405491451}], [{"q1": 2.046731166, "distance": 0.1151402325, "q3": 3.537463203, "q2": 1.42059567, "tx": -0.375, "ty": 0.6495, "targetID": 1, "y": 0.5655074469, "x": -0.2962438945}], [{"q1": 2.125012185, "distance": 0.3751511381, "q3": 2.890364147, "q2": 2.115098753, "tx": 0.0, "ty": 0.15, "targetID": 8, "y": 0.4359371573, "x": -0.2428545213}], [{"q1": 1.455552742, "distance": 0.3076200522, "q3": 4.102151047, "q2": 0.5381504731, "tx": 0.0, "ty": 0.95, "targetID": 2, "y": 0.709625798, "x": 0.1919644225}], [{"q1": 2.45179848, "distance": 0.09012235058, "q3": 3.161986888, "q2": 1.926475074, "tx": -0.4763, "ty": 0.275, "targetID": 4, "y": 0.3514686175, "x": -0.4286073527}], [{"q1": 1.900465401, "distance": 0.7210358458, "q3": 3.312590542, "q2": 1.39012001, "tx": 0.4763, "ty": 0.275, "targetID": 6, "y": 0.5577582394, "x": -0.1869800833}]], "block": 4}], [{"trials": [[{"q1": 1.534108067, "distance": 0.1816903651, "q3": 2.556804702, "q2": 2.027960005, "tx": 0.175, "ty": 0.3031, "targetID": 9, "y": 0.4209819332, "x": 0.03674213}], [{"q1": 2.098950488, "distance": 0.1548676792, "q3": 2.305219608, "q2": 2.825400608, "tx": -0.175, "ty": 0.3031, "targetID": 7, "y": 0.4376360204, "x": -0.09829239086}], [{"q1": 1.655828316, "distance": 0.04969696532, "q3": 3.219981147, "q2": 1.472697111, "tx": 0.0, "ty": 0.55, "targetID": 5, "y": 0.5656397046, "x": -0.04717189843}], [{"q1": 1.543640805, "distance": 0.3161985203, "q3": 3.566616961, "q2": 0.9003089361, "tx": 0.375, "ty": 0.6495, "targetID": 3, "y": 0.6337579614, "x": 0.05919358389}], [{"q1": 2.02693063, "distance": 0.09655566566, "q3": 3.650183295, "q2": 1.361715992, "tx": -0.375, "ty": 0.6495, "targetID": 1, "y": 0.5930412269, "x": -0.2966711834}], [{"q1": 1.881320659, "distance": 0.2899373428, "q3": 1.854027472, "q2": 3.110360291, "tx": 0.0, "ty": 0.15, "targetID": 8, "y": 0.427411474, "x": 0.08430027796}], [{"q1": 1.466313603, "distance": 0.4203529332, "q3": 4.628794368, "q2": -0.1616100111, "tx": 0.0, "ty": 0.95, "targetID": 2, "y": 0.6869960219, "x": 0.3279108048}], [{"q1": 2.464796393, "distance": 0.08564057518, "q3": 3.121169606, "q2": 1.95813474, "tx": -0.4763, "ty": 0.275, "targetID": 4, "y": 0.3431077682, "x": -0.4243804466}], [{"q1": 1.901535821, "distance": 0.7216629624, "q3": 3.305578406, "q2": 1.430959528, "tx": 0.4763, "ty": 0.275, "targetID": 6, "y": 0.5556829634, "x": -0.1885417145}]], "block": 5}], [{"trials": [[{"q1": 1.817332942, "distance": 0.1485172058, "q3": 1.277192528, "q2": 3.582332141, "tx": 0.175, "ty": 0.3031, "targetID": 9, "y": 0.4457561152, "x": 0.2163109334}], [{"q1": 2.110529381, "distance": 0.1359495786, "q3": 2.391882672, "q2": 2.71347807, "tx": -0.175, "ty": 0.3031, "targetID": 7, "y": 0.4289430491, "x": -0.1235625146}], [{"q1": 1.732634713, "distance": 0.09282862249, "q3": 2.949402917, "q2": 1.736677126, "tx": 0.0, "ty": 0.55, "targetID": 5, "y": 0.5007898585, "x": -0.07871159463}], [{"q1": 1.463432684, "distance": 0.2514493319, "q3": 3.627808387, "q2": 0.7899787761, "tx": 0.375, "ty": 0.6495, "targetID": 3, "y": 0.6333901339, "x": 0.1240672625}], [{"q1": 2.017938663, "distance": 0.09608770345, "q3": 3.677500953, "q2": 1.320654271, "tx": -0.375, "ty": 0.6495, "targetID": 1, "y": 0.6024213063, "x": -0.2912357871}], [{"q1": 1.952675174, "distance": 0.370984561, "q3": 1.465663321, "q2": 3.559853766, "tx": 0.0, "ty": 0.15, "targetID": 8, "y": 0.4977328595, "x": 0.1292725916}], [{"q1": 1.431139542, "distance": 0.5057146106, "q3": 4.781708316, "q2": -0.4100436928, "tx": 0.0, "ty": 0.95, "targetID": 2, "y": 0.6325219682, "x": 0.3936431972}], [{"q1": 2.471164203, "distance": 0.08225946193, "q3": 3.119587105, "q2": 1.951969097, "tx": -0.4763, "ty": 0.275, "targetID": 4, "y": 0.3402625804, "x": -0.4262259082}], [{"q1": 1.959719045, "distance": 0.5015962835, "q3": 2.085332777, "q2": 2.78315148, "tx": 0.4763, "ty": 0.275, "targetID": 6, "y": 0.4006770023, "x": -0.00929666675}]], "block": 6}], [{"trials": [[{"q1": 1.86712901, "distance": 0.2202261616, "q3": 1.093228147, "q2": 3.848210104, "tx": 0.175, "ty": 0.3031, "targetID": 9, "y": 0.5178659502, "x": 0.2237354995}], [{"q1": 2.09555429, "distance": 0.1258539557, "q3": 2.475257433, "q2": 2.584696384, "tx": -0.175, "ty": 0.3031, "targetID": 7, "y": 0.4234216157, "x": -0.1380957056}], [{"q1": 1.729222233, "distance": 0.09026256396, "q3": 2.954351353, "q2": 1.749648753, "tx": 0.0, "ty": 0.55, "targetID": 5, "y": 0.5022870825, "x": -0.07662119781}], [{"q1": 1.451311926, "distance": 0.2396631933, "q3": 3.646270941, "q2": 0.761931553, "tx": 0.375, "ty": 0.6495, "targetID": 3, "y": 0.6337211615, "x": 0.1358567908}], [{"q1": 2.015353738, "distance": 0.09137712476, "q3": 3.719195585, "q2": 1.281043508, "tx": -0.375, "ty": 0.6495, "targetID": 1, "y": 0.6122974074, "x": -0.291538955}], [{"q1": 1.962219571, "distance": 0.3676035405, "q3": 1.47570357, "q2": 3.547191188, "tx": 0.0, "ty": 0.15, "targetID": 8, "y": 0.4964435224, "x": 0.1229196843}], [{"q1": 1.586564349, "distance": 0.3680325202, "q3": 4.972672013, "q2": -0.3917186394, "tx": 0.0, "ty": 0.95, "targetID": 2, "y": 0.7332501933, "x": 0.297434795}], [{"q1": 2.474714996, "distance": 0.07969893997, "q3": 3.127614693, "q2": 1.944426407, "tx": -0.4763, "ty": 0.275, "targetID": 4, "y": 0.3392644559, "x": -0.4291618972}], [{"q1": 1.985579938, "distance": 0.4578795698, "q3": 1.818123782, "q2": 3.086319356, "tx": 0.4763, "ty": 0.275, "targetID": 6, "y": 0.4210577301, "x": 0.04234050886}]], "block": 7}], [{"trials": [[{"q1": 1.829792938, "distance": 0.2473083681, "q3": 1.01209259, "q2": 3.963181164, "tx": 0.175, "ty": 0.3031, "targetID": 9, "y": 0.537888533, "x": 0.2526902419}], [{"q1": 2.151064817, "distance": 0.1232023247, "q3": 2.368355516, "q2": 2.711114823, "tx": -0.175, "ty": 0.3031, "targetID": 7, "y": 0.420163986, "x": -0.1365964064}], [{"q1": 1.698349774, "distance": 0.07207872255, "q3": 3.014648783, "q2": 1.704405211, "tx": 0.0, "ty": 0.55, "targetID": 5, "y": 0.5175445901, "x": -0.06435828319}], [{"q1": 1.447950036, "distance": 0.2437021947, "q3": 3.617057006, "q2": 0.7991793502, "tx": 0.375, "ty": 0.6495, "targetID": 3, "y": 0.6297862226, "x": 0.1320964663}], [{"q1": 1.999823611, "distance": 0.08857924316, "q3": 3.813261821, "q2": 1.212192085, "tx": -0.375, "ty": 0.6495, "targetID": 1, "y": 0.6363839382, "x": -0.2873971961}], [{"q1": 1.95719362, "distance": 0.3675444565, "q3": 1.466499745, "q2": 3.549482224, "tx": 0.0, "ty": 0.15, "targetID": 8, "y": 0.4949906228, "x": 0.1267690725}], [{"q1": 0.9989385819, "distance": 0.9953159707, "q3": 6.423463843, "q2": -2.536638997, "tx": 0.0, "ty": 0.95, "targetID": 2, "y": 0.01598971938, "x": 0.343916672}], [{"q1": 2.47704611, "distance": 0.07944262264, "q3": 3.114871635, "q2": 1.956338487, "tx": -0.4763, "ty": 0.275, "targetID": 4, "y": 0.3374534516, "x": -0.427201154}], [{"q1": 1.981208439, "distance": 0.4511661052, "q3": 1.789395107, "q2": 3.117904978, "tx": 0.4763, "ty": 0.275, "targetID": 6, "y": 0.4239737151, "x": 0.05043888797}]], "block": 8}], [{"trials": [[{"q1": 1.830703507, "distance": 0.2441903772, "q3": 1.020763207, "q2": 3.951114672, "tx": 0.175, "ty": 0.3031, "targetID": 9, "y": 0.5350671062, "x": 0.251290248}], [{"q1": 2.160362375, "distance": 0.1130273386, "q3": 2.346399387, "q2": 2.675171663, "tx": -0.175, "ty": 0.3031, "targetID": 7, "y": 0.4099273192, "x": -0.1380797733}], [{"q1": 1.681346966, "distance": 0.06374925656, "q3": 3.029019212, "q2": 1.659714565, "tx": 0.0, "ty": 0.55, "targetID": 5, "y": 0.5215859292, "x": -0.05706670036}], [{"q1": 1.443731405, "distance": 0.2365780151, "q3": 3.637964882, "q2": 0.7708989208, "tx": 0.375, "ty": 0.6495, "targetID": 3, "y": 0.6316044098, "x": 0.1390997985}], [{"q1": 2.01426945, "distance": 0.07706815986, "q3": 3.910504347, "q2": 1.119383168, "tx": -0.375, "ty": 0.6495, "targetID": 1, "y": 0.653748985, "x": -0.2980490585}], [{"q1": 1.994196408, "distance": 0.3732710456, "q3": 1.431710616, "q2": 3.585358006, "tx": 0.0, "ty": 0.15, "targetID": 8, "y": 0.5055840539, "x": 0.1135396586}], [{"q1": 0.699677097, "distance": 0.9444811376, "q3": 6.762166661, "q2": -3.197851363, "tx": 0.0, "ty": 0.95, "targetID": 2, "y": 0.01644150704, "x": 0.1432241585}], [{"q1": 2.484033483, "distance": 0.07661286824, "q3": 3.105368486, "q2": 1.981697256, "tx": -0.4763, "ty": 0.275, "targetID": 4, "y": 0.3340199832, "x": -0.4274515286}], [{"q1": 1.977373454, "distance": 0.4521358364, "q3": 1.804631858, "q2": 3.098776673, "tx": 0.4763, "ty": 0.275, "targetID": 6, "y": 0.4214846205, "x": 0.04855115958}]], "block": 9}], [{"trials": [[{"q1": 1.829782064, "distance": 0.2393660099, "q3": 1.035407349, "q2": 3.932369202, "tx": 0.175, "ty": 0.3031, "targetID": 9, "y": 0.530355351, "x": 0.2501737461}], [{"q1": 2.209791349, "distance": 0.1142593098, "q3": 2.251966137, "q2": 2.788256946, "tx": -0.175, "ty": 0.3031, "targetID": 7, "y": 0.4107954621, "x": -0.1368309375}], [{"q1": 1.680789494, "distance": 0.06441481837, "q3": 3.016532988, "q2": 1.665948917, "tx": 0.0, "ty": 0.55, "targetID": 5, "y": 0.518841662, "x": -0.05637753805}], [{"q1": 1.437494922, "distance": 0.2269043354, "q3": 3.667083122, "q2": 0.7390243325, "tx": 0.375, "ty": 0.6495, "targetID": 3, "y": 0.6343396246, "x": 0.1486026934}], [{"q1": 2.02563862, "distance": 0.07264197752, "q3": 3.979756944, "q2": 1.046137706, "tx": -0.375, "ty": 0.6495, "targetID": 1, "y": 0.6661409548, "x": -0.3042897778}], [{"q1": 2.022479894, "distance": 0.3761043377, "q3": 1.414246543, "q2": 3.604107946, "tx": 0.0, "ty": 0.15, "targetID": 8, "y": 0.5121202322, "x": 0.1016041842}], [{"q1": 0.7019881005, "distance": 0.9475918709, "q3": 6.750007558, "q2": -3.182474922, "tx": 0.0, "ty": 0.95, "targetID": 2, "y": 0.01371417581, "x": 0.1459424858}], [{"q1": 2.496898414, "distance": 0.07102372598, "q3": 3.094463832, "q2": 2.019110271, "tx": -0.4763, "ty": 0.275, "targetID": 4, "y": 0.3282114253, "x": -0.4292583815}], [{"q1": 1.976685544, "distance": 0.4522862009, "q3": 1.807167689, "q2": 3.095590092, "tx": 0.4763, "ty": 0.275, "targetID": 6, "y": 0.4210764287, "x": 0.0482527076}]], "block": 10}]]}], "condition": "H1"}], "type": "simulation", "subjectID": "S_H1_23"}}
