# Supplementary material for: Goal-related feedback guides motor exploration and redundancy resolution in human motor skill acquisition
Source: PLoS Comput Biol. 2019 Mar 5;15(3):e1006676. doi: 10.1371/journal.pcbi.1006676 (PMC6420027; doi:10.1371/journal.pcbi.1006676)
Supplement: S1 Dataset — The 220 .json files contain the data (20 for the participants, 200 for simulation runs), the text file legend_json.txt explains the data format. (ZIP) [file pcbi.1006676.s001.zip › S_H1_035.json]

{"data": {"data": [{"phases": [{"phase": "test", "blocks": [[{"trials": [[{"q1": 1.550284051, "distance": 0.2241162323, "q3": 2.790636684, "q2": 1.998751492, "tx": 0.175, "ty": 0.3031, "targetID": 9, "y": 0.4734279553, "x": 0.02934124396}], [{"q1": 2.076767185, "distance": 0.1585068712, "q3": 2.942913717, "q2": 1.96431671, "tx": -0.175, "ty": 0.3031, "targetID": 7, "y": 0.4499987396, "x": -0.2345414858}], [{"q1": 1.726920019, "distance": 0.07741916219, "q3": 2.989739178, "q2": 2.015356514, "tx": 0.0, "ty": 0.55, "targetID": 5, "y": 0.5137692811, "x": -0.0684182847}], [{"q1": 1.251298985, "distance": 0.2696931838, "q3": 2.902784317, "q2": 2.051115731, "tx": 0.375, "ty": 0.6495, "targetID": 3, "y": 0.468608063, "x": 0.1749687011}], [{"q1": 2.200250036, "distance": 0.2106735213, "q3": 3.145024402, "q2": 1.984249699, "tx": -0.375, "ty": 0.6495, "targetID": 1, "y": 0.4449798695, "x": -0.324454488}], [{"q1": 1.78857352, "distance": 0.3234575202, "q3": 2.773630571, "q2": 1.970027149, "tx": 0.0, "ty": 0.15, "targetID": 8, "y": 0.4622825133, "x": -0.08428759852}], [{"q1": 1.671748463, "distance": 0.3963779758, "q3": 3.204809523, "q2": 2.058385616, "tx": 0.0, "ty": 0.95, "targetID": 2, "y": 0.5587730374, "x": -0.06369429639}], [{"q1": 2.491857855, "distance": 0.07705520018, "q3": 3.056435133, "q2": 1.968891535, "tx": -0.4763, "ty": 0.275, "targetID": 4, "y": 0.3271817, "x": -0.4196027862}], [{"q1": 1.185572441, "distance": 0.3165728196, "q3": 2.662623256, "q2": 2.015007356, "tx": 0.4763, "ty": 0.275, "targetID": 6, "y": 0.4046860119, "x": 0.1875096116}]], "block": 1}], [{"trials": [[{"q1": 1.299925561, "distance": 0.1298585657, "q3": 2.69059469, "q2": 2.042126957, "tx": 0.175, "ty": 0.3031, "targetID": 9, "y": 0.4293608557, "x": 0.144644714}], [{"q1": 2.053197221, "distance": 0.1473870663, "q3": 2.874222755, "q2": 2.030935631, "tx": -0.175, "ty": 0.3031, "targetID": 7, "y": 0.4458307591, "x": -0.2117542885}], [{"q1": 1.602055341, "distance": 0.03418493777, "q3": 2.973036574, "q2": 2.085471522, "tx": 0.0, "ty": 0.55, "targetID": 5, "y": 0.5158165284, "x": -0.0003166061013}], [{"q1": 0.9095994176, "distance": 0.2278246638, "q3": 3.100520371, "q2": 2.154683007, "tx": 0.375, "ty": 0.6495, "targetID": 3, "y": 0.4248953865, "x": 0.3368313603}], [{"q1": 2.184584366, "distance": 0.1913888488, "q3": 3.258698234, "q2": 2.010737406, "tx": -0.375, "ty": 0.6495, "targetID": 1, "y": 0.4612653839, "x": -0.3403962321}], [{"q1": 1.650411732, "distance": 0.2184040813, "q3": 2.307581926, "q2": 2.009036866, "tx": 0.0, "ty": 0.15, "targetID": 8, "y": 0.3669229733, "x": -0.02539225119}], [{"q1": 1.544775621, "distance": 0.3236107036, "q3": 3.712148705, "q2": 2.133380619, "tx": 0.0, "ty": 0.95, "targetID": 2, "y": 0.636040264, "x": -0.07844215509}], [{"q1": 2.498504338, "distance": 0.07385905838, "q3": 3.053931119, "q2": 1.969771341, "tx": -0.4763, "ty": 0.275, "targetID": 4, "y": 0.3242189283, "x": -0.4212304294}], [{"q1": 0.79609506, "distance": 0.1555782814, "q3": 2.606275516, "q2": 2.054718285, "tx": 0.4763, "ty": 0.275, "targetID": 6, "y": 0.2921132187, "x": 0.3216657885}]], "block": 2}], [{"trials": [[{"q1": 1.247277703, "distance": 0.1113288382, "q3": 2.656486888, "q2": 2.038562927, "tx": 0.175, "ty": 0.3031, "targetID": 9, "y": 0.4139076066, "x": 0.1642396781}], [{"q1": 2.032755038, "distance": 0.1111549741, "q3": 2.696857722, "q2": 1.989681882, "tx": -0.175, "ty": 0.3031, "targetID": 7, "y": 0.4138560849, "x": -0.1844083965}], [{"q1": 1.575582585, "distance": 0.01736136874, "q3": 3.060416364, "q2": 2.025888737, "tx": 0.0, "ty": 0.55, "targetID": 5, "y": 0.5333157368, "x": 0.004801300499}], [{"q1": 0.8793359681, "distance": 0.2184941068, "q3": 3.179975596, "q2": 2.119250257, "tx": 0.375, "ty": 0.6495, "targetID": 3, "y": 0.4322431149, "x": 0.35178103}], [{"q1": 2.152258828, "distance": 0.165784155, "q3": 3.404529482, "q2": 1.986036261, "tx": -0.375, "ty": 0.6495, "targetID": 1, "y": 0.4848795751, "x": -0.3553912836}], [{"q1": 1.692421488, "distance": 0.1649959134, "q3": 1.593672466, "q2": 1.992966726, "tx": 0.0, "ty": 0.15, "targetID": 8, "y": 0.2396939957, "x": -0.1384869618}], [{"q1": 1.440176748, "distance": 0.2833595783, "q3": 4.129838039, "q2": 2.082599052, "tx": 0.0, "ty": 0.95, "targetID": 2, "y": 0.6820641292, "x": -0.09221182}], [{"q1": 2.511616741, "distance": 0.06651060801, "q3": 3.058208201, "q2": 1.968107109, "tx": -0.4763, "ty": 0.275, "targetID": 4, "y": 0.318937361, "x": -0.4263683538}], [{"q1": 0.7597145173, "distance": 0.1382807606, "q3": 2.633248782, "q2": 2.071841339, "tx": 0.4763, "ty": 0.275, "targetID": 6, "y": 0.2831800176, "x": 0.3382613965}]], "block": 3}], [{"trials": [[{"q1": 1.235068833, "distance": 0.09005517571, "q3": 2.567824783, "q2": 2.079903474, "tx": 0.175, "ty": 0.3031, "targetID": 9, "y": 0.3927791412, "x": 0.1667789109}], [{"q1": 2.010085257, "distance": 0.1002056434, "q3": 2.621592877, "q2": 2.002558085, "tx": -0.175, "ty": 0.3031, "targetID": 7, "y": 0.4030275965, "x": -0.1675403468}], [{"q1": 1.571256835, "distance": 0.006226152392, "q3": 3.113406088, "q2": 2.076534633, "tx": 0.0, "ty": 0.55, "targetID": 5, "y": 0.5444106886, "x": 0.002743095338}], [{"q1": 0.8766398824, "distance": 0.2031147709, "q3": 3.252083742, "q2": 2.136235623, "tx": 0.375, "ty": 0.6495, "targetID": 3, "y": 0.4475073116, "x": 0.3536794931}], [{"q1": 2.108940662, "distance": 0.1436066829, "q3": 3.524638317, "q2": 1.998951295, "tx": -0.375, "ty": 0.6495, "targetID": 1, "y": 0.506641813, "x": -0.3603569881}], [{"q1": 1.55883527, "distance": 0.1553475241, "q3": 1.442167261, "q2": 2.026207783, "tx": 0.0, "ty": 0.15, "targetID": 8, "y": 0.239480818, "x": -0.126988332}], [{"q1": 1.438938696, "distance": 0.278668435, "q3": 4.073428443, "q2": 2.064158771, "tx": 0.0, "ty": 0.95, "targetID": 2, "y": 0.6820421391, "x": -0.07651589013}], [{"q1": 2.51497977, "distance": 0.06418393926, "q3": 3.064193379, "q2": 1.975768123, "tx": -0.4763, "ty": 0.275, "targetID": 4, "y": 0.3180408445, "x": -0.428686307}], [{"q1": 0.6364820812, "distance": 0.04936433234, "q3": 2.98241526, "q2": 2.245450439, "tx": 0.4763, "ty": 0.275, "targetID": 6, "y": 0.2931655296, "x": 0.4303995551}]], "block": 4}], [{"trials": [[{"q1": 1.21607062, "distance": 0.0756087289, "q3": 2.504096676, "q2": 2.040266942, "tx": 0.175, "ty": 0.3031, "targetID": 9, "y": 0.3776622207, "x": 0.1624638469}], [{"q1": 2.007249818, "distance": 0.09363685057, "q3": 2.591838172, "q2": 1.989052064, "tx": -0.175, "ty": 0.3031, "targetID": 7, "y": 0.3962618482, "x": -0.1655803493}], [{"q1": 1.569267457, "distance": 0.002448220582, "q3": 3.132957865, "q2": 2.057037089, "tx": 0.0, "ty": 0.55, "targetID": 5, "y": 0.5482764386, "x": 0.001738712218}], [{"q1": 0.8808305738, "distance": 0.2011737308, "q3": 3.255096241, "q2": 2.132756507, "tx": 0.375, "ty": 0.6495, "targetID": 3, "y": 0.4496571303, "x": 0.3518981086}], [{"q1": 2.022759235, "distance": 0.09627024253, "q3": 3.784472593, "q2": 1.943352719, "tx": -0.375, "ty": 0.6495, "targetID": 1, "y": 0.5533738615, "x": -0.3697345371}], [{"q1": 1.505945125, "distance": 0.1529468806, "q3": 1.432007672, "q2": 2.018505132, "tx": 0.0, "ty": 0.15, "targetID": 8, "y": 0.2464583689, "x": -0.1186951193}], [{"q1": 1.433644906, "distance": 0.2782332458, "q3": 4.075400039, "q2": 2.069287191, "tx": 0.0, "ty": 0.95, "targetID": 2, "y": 0.6817974665, "x": -0.07403472226}], [{"q1": 2.521831226, "distance": 0.05507015368, "q3": 3.114267996, "q2": 1.946489785, "tx": -0.4763, "ty": 0.275, "targetID": 4, "y": 0.3178955309, "x": -0.4417645796}], [{"q1": 0.6215389464, "distance": 0.0458106978, "q3": 3.074060151, "q2": 2.237043303, "tx": 0.4763, "ty": 0.275, "targetID": 6, "y": 0.3058217999, "x": 0.442408457}]], "block": 5}], [{"trials": [[{"q1": 1.206004991, "distance": 0.06390330607, "q3": 2.443021415, "q2": 2.033143493, "tx": 0.175, "ty": 0.3031, "targetID": 9, "y": 0.3646607087, "x": 0.1578561476}], [{"q1": 2.009684496, "distance": 0.09228859383, "q3": 2.585205881, "q2": 1.995745937, "tx": -0.175, "ty": 0.3031, "targetID": 7, "y": 0.3948886578, "x": -0.1654069373}], [{"q1": 1.542728564, "distance": 0.01434375108, "q3": 3.198439792, "q2": 2.0761699, "tx": 0.0, "ty": 0.55, "targetID": 5, "y": 0.5609713582, "x": 0.009239723684}], [{"q1": 0.881536851, "distance": 0.1770663241, "q3": 3.362927012, "q2": 2.135091813, "tx": 0.375, "ty": 0.6495, "targetID": 3, "y": 0.4741380074, "x": 0.3504917426}], [{"q1": 1.88728085, "distance": 0.05998324161, "q3": 4.15903649, "q2": 2.005586952, "tx": -0.375, "ty": 0.6495, "targetID": 1, "y": 0.5897133094, "x": -0.3798518971}], [{"q1": 1.46936799, "distance": 0.1395668442, "q3": 1.479147816, "q2": 2.029743581, "tx": 0.0, "ty": 0.15, "targetID": 8, "y": 0.2513398666, "x": -0.09596424039}], [{"q1": 1.36550747, "distance": 0.2701949369, "q3": 4.195400053, "q2": 2.107618224, "tx": 0.0, "ty": 0.95, "targetID": 2, "y": 0.6863570253, "x": -0.05914123601}], [{"q1": 2.519875189, "distance": 0.054722353, "q3": 3.131471381, "q2": 1.957924597, "tx": -0.4763, "ty": 0.275, "targetID": 4, "y": 0.3197971206, "x": -0.4448714476}], [{"q1": 0.6141454193, "distance": 0.04581483128, "q3": 3.112451369, "q2": 2.242178802, "tx": 0.4763, "ty": 0.275, "targetID": 6, "y": 0.3106791421, "x": 0.4475598263}]], "block": 6}], [{"trials": [[{"q1": 1.204162083, "distance": 0.05919605424, "q3": 2.412618981, "q2": 2.034532191, "tx": 0.175, "ty": 0.3031, "targetID": 9, "y": 0.3587353079, "x": 0.1547790864}], [{"q1": 2.017446342, "distance": 0.07595008592, "q3": 2.511011658, "q2": 2.003197652, "tx": -0.175, "ty": 0.3031, "targetID": 7, "y": 0.3780967283, "x": -0.1630039048}], [{"q1": 1.556089497, "distance": 0.008473673404, "q3": 3.180398456, "q2": 2.076057471, "tx": 0.0, "ty": 0.55, "targetID": 5, "y": 0.5575604243, "x": 0.003826633649}], [{"q1": 0.8804063445, "distance": 0.1664735865, "q3": 3.412537975, "q2": 2.120124147, "tx": 0.375, "ty": 0.6495, "targetID": 3, "y": 0.4848241908, "x": 0.3506005563}], [{"q1": 1.88018781, "distance": 0.05976443856, "q3": 4.189546577, "q2": 2.009145642, "tx": -0.375, "ty": 0.6495, "targetID": 1, "y": 0.5902228407, "x": -0.3826162001}], [{"q1": 1.454433427, "distance": 0.1368325834, "q3": 1.49086442, "q2": 2.029845354, "tx": 0.0, "ty": 0.15, "targetID": 8, "y": 0.2533988975, "x": -0.08962044341}], [{"q1": 1.156098141, "distance": 0.3189174195, "q3": 5.090072362, "q2": 2.165388166, "tx": 0.0, "ty": 0.95, "targetID": 2, "y": 0.6540441948, "x": -0.1188212179}], [{"q1": 2.512067702, "distance": 0.05725582598, "q3": 3.154643851, "q2": 1.977529563, "tx": -0.4763, "ty": 0.275, "targetID": 4, "y": 0.3244485877, "x": -0.4474371037}], [{"q1": 0.6050577787, "distance": 0.04681873328, "q3": 3.154950748, "q2": 2.24301679, "tx": 0.4763, "ty": 0.275, "targetID": 6, "y": 0.3157280302, "x": 0.453208414}]], "block": 7}], [{"trials": [[{"q1": 1.20052804, "distance": 0.05459069676, "q3": 2.372516902, "q2": 2.02766864, "tx": 0.175, "ty": 0.3031, "targetID": 9, "y": 0.35135467, "x": 0.1494729361}], [{"q1": 2.017684658, "distance": 0.06879808506, "q3": 2.475317067, "q2": 2.005843271, "tx": -0.175, "ty": 0.3031, "targetID": 7, "y": 0.3704427267, "x": -0.160924004}], [{"q1": 1.557644284, "distance": 0.008048644277, "q3": 3.179536658, "q2": 2.0696098, "tx": 0.0, "ty": 0.55, "targetID": 5, "y": 0.557425213, "x": 0.003105943761}], [{"q1": 0.9043370516, "distance": 0.09396668216, "q3": 3.880672473, "q2": 2.103790872, "tx": 0.375, "ty": 0.6495, "targetID": 3, "y": 0.5903342835, "x": 0.301998936}], [{"q1": 1.881237345, "distance": 0.05955915999, "q3": 4.192402845, "q2": 2.005032567, "tx": -0.375, "ty": 0.6495, "targetID": 1, "y": 0.5905633168, "x": -0.383588417}], [{"q1": 1.436070526, "distance": 0.1379615905, "q3": 1.472505835, "q2": 2.026433776, "tx": 0.0, "ty": 0.15, "targetID": 8, "y": 0.2545963856, "x": -0.08996108363}], [{"q1": 1.144920995, "distance": 0.3180946857, "q3": 5.116118066, "q2": 2.160986949, "tx": 0.0, "ty": 0.95, "targetID": 2, "y": 0.6537326115, "x": -0.1158009653}], [{"q1": 2.509144128, "distance": 0.05782734163, "q3": 3.168894353, "q2": 1.992852332, "tx": -0.4763, "ty": 0.275, "targetID": 4, "y": 0.3263175485, "x": -0.4496445943}], [{"q1": 0.5996613081, "distance": 0.05144630417, "q3": 3.199787656, "q2": 2.229092781, "tx": 0.4763, "ty": 0.275, "targetID": 6, "y": 0.3229681397, "x": 0.4577048452}]], "block": 8}], [{"trials": [[{"q1": 1.191554163, "distance": 0.04972546232, "q3": 2.33613988, "q2": 2.02416875, "tx": 0.175, "ty": 0.3031, "targetID": 9, "y": 0.343988695, "x": 0.1467027171}], [{"q1": 2.000363043, "distance": 0.06276077479, "q3": 2.435615834, "q2": 1.985056518, "tx": -0.175, "ty": 0.3031, "targetID": 7, "y": 0.3628303942, "x": -0.1557335819}], [{"q1": 1.5602057, "distance": 0.007123192791, "q3": 3.176102224, "q2": 2.060198147, "tx": 0.0, "ty": 0.55, "targetID": 5, "y": 0.5567975334, "x": 0.002129181705}], [{"q1": 0.8955203441, "distance": 0.09085809246, "q3": 3.908852529, "q2": 2.101663468, "tx": 0.375, "ty": 0.6495, "targetID": 3, "y": 0.5929275974, "x": 0.3039031911}], [{"q1": 1.825914397, "distance": 0.04632826329, "q3": 4.357372934, "q2": 1.993946318, "tx": -0.375, "ty": 0.6495, "targetID": 1, "y": 0.6043698903, "x": -0.3854681028}], [{"q1": 1.389800714, "distance": 0.1399089707, "q3": 1.413350759, "q2": 2.0275518, "tx": 0.0, "ty": 0.15, "targetID": 8, "y": 0.2563261103, "x": -0.09093557247}], [{"q1": 1.097823071, "distance": 0.320484507, "q3": 5.248820526, "q2": 2.144210135, "tx": 0.0, "ty": 0.95, "targetID": 2, "y": 0.6479496008, "x": -0.1071255132}], [{"q1": 2.482430837, "distance": 0.06933591945, "q3": 3.227085254, "q2": 1.994505555, "tx": -0.4763, "ty": 0.275, "targetID": 4, "y": 0.3405328075, "x": -0.4536522436}], [{"q1": 0.6012161372, "distance": 0.05249466496, "q3": 3.201188081, "q2": 2.222650757, "tx": 0.4763, "ty": 0.275, "targetID": 6, "y": 0.3239602562, "x": 0.4573637079}]], "block": 9}], [{"trials": [[{"q1": 1.15803502, "distance": 0.03718179013, "q3": 2.29816625, "q2": 2.02627863, "tx": 0.175, "ty": 0.3031, "targetID": 9, "y": 0.3326841951, "x": 0.1524775463}], [{"q1": 2.006617003, "distance": 0.05615926025, "q3": 2.401362307, "q2": 2.001396547, "tx": -0.175, "ty": 0.3031, "targetID": 7, "y": 0.3554520886, "x": -0.1546746137}], [{"q1": 1.562996368, "distance": 0.006583522934, "q3": 3.175005793, "q2": 2.069549072, "tx": 0.0, "ty": 0.55, "targetID": 5, "y": 0.5565527911, "x": 0.0006353762251}], [{"q1": 0.8887820987, "distance": 0.08967972576, "q3": 3.924247051, "q2": 2.106956381, "tx": 0.375, "ty": 0.6495, "targetID": 3, "y": 0.5934593111, "x": 0.3049864699}], [{"q1": 1.81215494, "distance": 0.0467582038, "q3": 4.390351338, "q2": 2.00735184, "tx": -0.375, "ty": 0.6495, "targetID": 1, "y": 0.6038464128, "x": -0.3851034449}], [{"q1": 1.35191609, "distance": 0.1326234295, "q3": 1.389466297, "q2": 2.047759612, "tx": 0.0, "ty": 0.15, "targetID": 8, "y": 0.2551138762, "x": -0.08087055762}], [{"q1": 1.093569622, "distance": 0.3194628818, "q3": 5.25683045, "q2": 2.141206441, "tx": 0.0, "ty": 0.95, "targetID": 2, "y": 0.6484039287, "x": -0.1053391791}], [{"q1": 2.457676423, "distance": 0.08005099591, "q3": 3.286015875, "q2": 2.012461497, "tx": -0.4763, "ty": 0.275, "targetID": 4, "y": 0.3530024456, "x": -0.4583061003}], [{"q1": 0.6016473643, "distance": 0.05380517073, "q3": 3.207163752, "q2": 2.22037692, "tx": 0.4763, "ty": 0.275, "targetID": 6, "y": 0.3254491469, "x": 0.4575949212}]], "block": 10}]]}], "condition": "H1"}], "type": "simulation", "subjectID": "S_H1_35"}}
