# Supplementary material for: Goal-related feedback guides motor exploration and redundancy resolution in human motor skill acquisition
Source: PLoS Comput Biol. 2019 Mar 5;15(3):e1006676. doi: 10.1371/journal.pcbi.1006676 (PMC6420027; doi:10.1371/journal.pcbi.1006676)
Supplement: S1 Dataset — The 220 .json files contain the data (20 for the participants, 200 for simulation runs), the text file legend_json.txt explains the data format. (ZIP) [file pcbi.1006676.s001.zip › S_H1_062.json]

{"data": {"data": [{"phases": [{"phase": "test", "blocks": [[{"trials": [[{"q1": 2.172703534, "distance": 0.5321774863, "q3": 3.259179362, "q2": 2.70323779, "tx": 0.175, "ty": 0.3031, "targetID": 9, "y": 0.4475105825, "x": -0.3372093914}], [{"q1": 2.21433453, "distance": 0.2185133844, "q3": 3.216879511, "q2": 2.57366139, "tx": -0.175, "ty": 0.3031, "targetID": 7, "y": 0.4380738993, "x": -0.3468433754}], [{"q1": 2.115720346, "distance": 0.3359374328, "q3": 3.321869064, "q2": 2.960158144, "tx": 0.0, "ty": 0.55, "targetID": 5, "y": 0.4525901955, "x": -0.3215047258}], [{"q1": 2.040703098, "distance": 0.6961698166, "q3": 3.395958228, "q2": 3.229855991, "tx": 0.375, "ty": 0.6495, "targetID": 3, "y": 0.4542584173, "x": -0.2932313506}], [{"q1": 2.137324741, "distance": 0.2058553923, "q3": 3.297481674, "q2": 2.931542837, "tx": -0.375, "ty": 0.6495, "targetID": 1, "y": 0.4493254162, "x": -0.3269731477}], [{"q1": 2.241106114, "distance": 0.4507530912, "q3": 3.189133433, "q2": 2.438499798, "tx": 0.0, "ty": 0.15, "targetID": 8, "y": 0.4310924855, "x": -0.3523710599}], [{"q1": 1.99027796, "distance": 0.569606581, "q3": 3.454502962, "q2": 3.482128912, "tx": 0.0, "ty": 0.95, "targetID": 2, "y": 0.446679324, "x": -0.2666832471}], [{"q1": 2.35227762, "distance": 0.1430486342, "q3": 3.175597543, "q2": 2.066170988, "tx": -0.4763, "ty": 0.275, "targetID": 4, "y": 0.3925208459, "x": -0.3947416619}], [{"q1": 2.146313158, "distance": 0.8254566872, "q3": 3.282881405, "q2": 2.778940556, "tx": 0.4763, "ty": 0.275, "targetID": 6, "y": 0.4525160172, "x": -0.3298431672}]], "block": 1}], [{"trials": [[{"q1": 2.218268674, "distance": 0.5371474539, "q3": 3.200934033, "q2": 2.549108599, "tx": 0.175, "ty": 0.3031, "targetID": 9, "y": 0.4375571898, "x": -0.345046778}], [{"q1": 2.193443997, "distance": 0.2189818361, "q3": 3.2471004, "q2": 2.656719178, "tx": -0.175, "ty": 0.3031, "targetID": 7, "y": 0.4422918769, "x": -0.344052258}], [{"q1": 2.139301765, "distance": 0.3414419205, "q3": 3.288758987, "q2": 2.875213132, "tx": 0.0, "ty": 0.55, "targetID": 5, "y": 0.4513495465, "x": -0.3268802121}], [{"q1": 2.134666485, "distance": 0.7233383818, "q3": 3.273039109, "q2": 2.895413147, "tx": 0.375, "ty": 0.6495, "targetID": 3, "y": 0.4538002704, "x": -0.3213619967}], [{"q1": 2.082415743, "distance": 0.2117129468, "q3": 3.392176251, "q2": 3.132728754, "tx": -0.375, "ty": 0.6495, "targetID": 1, "y": 0.4465329164, "x": -0.3147776222}], [{"q1": 2.249710768, "distance": 0.4501307317, "q3": 3.179181406, "q2": 2.41869121, "tx": 0.0, "ty": 0.15, "targetID": 8, "y": 0.4282531994, "x": -0.353825992}], [{"q1": 2.028670674, "distance": 0.5726049343, "q3": 3.398515942, "q2": 3.332752341, "tx": 0.0, "ty": 0.95, "targetID": 2, "y": 0.4529062777, "x": -0.2842080964}], [{"q1": 2.363259463, "distance": 0.1364490921, "q3": 3.185340455, "q2": 2.048238549, "tx": -0.4763, "ty": 0.275, "targetID": 4, "y": 0.3888621401, "x": -0.4011084594}], [{"q1": 2.244426997, "distance": 0.837695161, "q3": 3.158657143, "q2": 2.441752541, "tx": 0.4763, "ty": 0.275, "targetID": 6, "y": 0.4299269178, "x": -0.3469440908}]], "block": 2}], [{"trials": [[{"q1": 2.244627886, "distance": 0.544242234, "q3": 3.191968961, "q2": 2.517400793, "tx": 0.175, "ty": 0.3031, "targetID": 9, "y": 0.4289428474, "x": -0.3544933305}], [{"q1": 2.184188468, "distance": 0.2178058287, "q3": 3.249623093, "q2": 2.678064379, "tx": -0.175, "ty": 0.3031, "targetID": 7, "y": 0.4448160272, "x": -0.340396332}], [{"q1": 2.151295129, "distance": 0.3470240852, "q3": 3.285291269, "q2": 2.85815914, "tx": 0.0, "ty": 0.55, "targetID": 5, "y": 0.4482549905, "x": -0.3317735203}], [{"q1": 2.187886982, "distance": 0.7471607466, "q3": 3.254668477, "q2": 2.823811932, "tx": 0.375, "ty": 0.6495, "targetID": 3, "y": 0.4397020764, "x": -0.3421011174}], [{"q1": 2.068835323, "distance": 0.2118940516, "q3": 3.392670746, "q2": 3.176439789, "tx": -0.375, "ty": 0.6495, "targetID": 1, "y": 0.448711067, "x": -0.3073029284}], [{"q1": 2.255021163, "distance": 0.450499189, "q3": 3.177666545, "q2": 2.41655242, "tx": 0.0, "ty": 0.15, "targetID": 8, "y": 0.42638494, "x": -0.3557539659}], [{"q1": 2.047309813, "distance": 0.579767843, "q3": 3.393061046, "q2": 3.300968557, "tx": 0.0, "ty": 0.95, "targetID": 2, "y": 0.4497865622, "x": -0.2931164757}], [{"q1": 2.402827686, "distance": 0.1144859632, "q3": 3.183127941, "q2": 2.092153597, "tx": -0.4763, "ty": 0.275, "targetID": 4, "y": 0.3721821871, "x": -0.4157801002}], [{"q1": 2.302115702, "distance": 0.8535055375, "q3": 3.138254809, "q2": 2.370196663, "tx": 0.4763, "ty": 0.275, "targetID": 6, "y": 0.4093303043, "x": -0.3665683598}]], "block": 3}], [{"trials": [[{"q1": 2.268014817, "distance": 0.5675662609, "q3": 3.272387434, "q2": 2.635862413, "tx": 0.175, "ty": 0.3031, "targetID": 9, "y": 0.414175476, "x": -0.3815911419}], [{"q1": 2.173849597, "distance": 0.2126143903, "q3": 3.212940087, "q2": 2.633773918, "tx": -0.175, "ty": 0.3031, "targetID": 7, "y": 0.4508892193, "x": -0.3278503373}], [{"q1": 2.150260068, "distance": 0.3547326974, "q3": 3.32417473, "q2": 2.935787645, "tx": 0.0, "ty": 0.55, "targetID": 5, "y": 0.4418218033, "x": -0.3378354102}], [{"q1": 2.223855613, "distance": 0.7968381001, "q3": 3.416344394, "q2": 3.071827725, "tx": 0.375, "ty": 0.6495, "targetID": 3, "y": 0.3961602056, "x": -0.3804931545}], [{"q1": 2.047556397, "distance": 0.1982854609, "q3": 3.295175472, "q2": 3.03942317, "tx": -0.375, "ty": 0.6495, "targetID": 1, "y": 0.4736086135, "x": -0.2834612424}], [{"q1": 2.263753919, "distance": 0.4543978635, "q3": 3.194749799, "q2": 2.440917864, "tx": 0.0, "ty": 0.15, "targetID": 8, "y": 0.4229224662, "x": -0.3633053066}], [{"q1": 2.03651975, "distance": 0.5899029312, "q3": 3.453447458, "q2": 3.43134567, "tx": 0.0, "ty": 0.95, "targetID": 2, "y": 0.4361899952, "x": -0.2898012201}], [{"q1": 2.422848915, "distance": 0.1025652346, "q3": 3.190647508, "q2": 2.11986973, "tx": -0.4763, "ty": 0.275, "targetID": 4, "y": 0.3637380411, "x": -0.4248686146}], [{"q1": 2.357868841, "distance": 0.9074173994, "q3": 3.311524461, "q2": 2.611310237, "tx": 0.4763, "ty": 0.275, "targetID": 6, "y": 0.3754583861, "x": -0.425539481}]], "block": 4}], [{"trials": [[{"q1": 2.280484732, "distance": 0.5707391953, "q3": 3.274763047, "q2": 2.733908755, "tx": 0.175, "ty": 0.3031, "targetID": 9, "y": 0.4064228994, "x": -0.3863088344}], [{"q1": 2.168089364, "distance": 0.2128079085, "q3": 3.216288291, "q2": 2.611534458, "tx": -0.175, "ty": 0.3031, "targetID": 7, "y": 0.4530195203, "x": -0.3260342456}], [{"q1": 2.154584958, "distance": 0.356753546, "q3": 3.324453428, "q2": 2.978123929, "tx": 0.0, "ty": 0.55, "targetID": 5, "y": 0.4387890508, "x": -0.338976721}], [{"q1": 2.247882599, "distance": 0.8040275714, "q3": 3.419061713, "q2": 3.247783594, "tx": 0.375, "ty": 0.6495, "targetID": 3, "y": 0.3790844517, "x": -0.3821893864}], [{"q1": 2.034597581, "distance": 0.1946211435, "q3": 3.303501194, "q2": 2.944542476, "tx": -0.375, "ty": 0.6495, "targetID": 1, "y": 0.4794977003, "x": -0.2802550392}], [{"q1": 2.266620907, "distance": 0.4547722819, "q3": 3.19640566, "q2": 2.474134123, "tx": 0.0, "ty": 0.15, "targetID": 8, "y": 0.4214515691, "x": -0.3648724079}], [{"q1": 2.042275559, "distance": 0.592776131, "q3": 3.452418529, "q2": 3.482745264, "tx": 0.0, "ty": 0.95, "targetID": 2, "y": 0.4326135504, "x": -0.2893005414}], [{"q1": 2.425808126, "distance": 0.09255612104, "q3": 3.247887688, "q2": 2.286008516, "tx": -0.4763, "ty": 0.275, "targetID": 4, "y": 0.3596590462, "x": -0.4388903564}], [{"q1": 2.385782205, "distance": 0.9130644976, "q3": 3.316212644, "q2": 2.814267098, "tx": 0.4763, "ty": 0.275, "targetID": 6, "y": 0.3558943869, "x": -0.433173955}]], "block": 5}], [{"trials": [[{"q1": 2.293881834, "distance": 0.5742097415, "q3": 3.270392261, "q2": 2.742908106, "tx": 0.175, "ty": 0.3031, "targetID": 9, "y": 0.401394107, "x": -0.3907341211}], [{"q1": 2.162360139, "distance": 0.2127996449, "q3": 3.22151957, "q2": 2.625536564, "tx": -0.175, "ty": 0.3031, "targetID": 7, "y": 0.4544668711, "x": -0.3245719198}], [{"q1": 2.157656984, "distance": 0.3581394059, "q3": 3.323753367, "q2": 2.986509121, "tx": 0.0, "ty": 0.55, "targetID": 5, "y": 0.4375372775, "x": -0.3400234846}], [{"q1": 2.271013467, "distance": 0.8134067079, "q3": 3.410892511, "q2": 3.260662428, "tx": 0.375, "ty": 0.6495, "targetID": 3, "y": 0.3713102453, "x": -0.3893565482}], [{"q1": 2.020177202, "distance": 0.1935265736, "q3": 3.310509274, "q2": 2.918853876, "tx": -0.375, "ty": 0.6495, "targetID": 1, "y": 0.4837737981, "x": -0.2750632164}], [{"q1": 2.270974505, "distance": 0.4550966391, "q3": 3.195526056, "q2": 2.480808641, "tx": 0.0, "ty": 0.15, "targetID": 8, "y": 0.4197954625, "x": -0.3665015134}], [{"q1": 2.044032737, "distance": 0.5935530759, "q3": 3.451970958, "q2": 3.493153155, "tx": 0.0, "ty": 0.95, "targetID": 2, "y": 0.4317890205, "x": -0.2894177511}], [{"q1": 2.435206948, "distance": 0.07380035754, "q3": 3.306134517, "q2": 2.520591308, "tx": -0.4763, "ty": 0.275, "targetID": 4, "y": 0.3451667893, "x": -0.4534283047}], [{"q1": 2.415651053, "distance": 0.9204238016, "q3": 3.305772437, "q2": 2.826330406, "tx": 0.4763, "ty": 0.275, "targetID": 6, "y": 0.3439228898, "x": -0.4415396428}]], "block": 6}], [{"trials": [[{"q1": 2.30101713, "distance": 0.5759607314, "q3": 3.264804385, "q2": 2.71312796, "tx": 0.175, "ty": 0.3031, "targetID": 9, "y": 0.3999180126, "x": -0.3927649484}], [{"q1": 2.159610818, "distance": 0.2125776429, "q3": 3.223346887, "q2": 2.640637869, "tx": -0.175, "ty": 0.3031, "targetID": 7, "y": 0.4550189341, "x": -0.3236939531}], [{"q1": 2.161264849, "distance": 0.3595671988, "q3": 3.321103725, "q2": 2.972030944, "tx": 0.0, "ty": 0.55, "targetID": 5, "y": 0.437159633, "x": -0.3414024341}], [{"q1": 2.285574341, "distance": 0.8205829767, "q3": 3.399608384, "q2": 3.196467327, "tx": 0.375, "ty": 0.6495, "targetID": 3, "y": 0.3700806967, "x": -0.3965447328}], [{"q1": 2.012183829, "distance": 0.1943735998, "q3": 3.31860308, "q2": 2.943964726, "tx": -0.375, "ty": 0.6495, "targetID": 1, "y": 0.4843137698, "x": -0.2725568174}], [{"q1": 2.272401473, "distance": 0.4550971591, "q3": 3.194338396, "q2": 2.477184888, "tx": 0.0, "ty": 0.15, "targetID": 8, "y": 0.4193400833, "x": -0.3668369444}], [{"q1": 2.049800695, "distance": 0.5951525544, "q3": 3.447833344, "q2": 3.467903097, "tx": 0.0, "ty": 0.95, "targetID": 2, "y": 0.4319361096, "x": -0.2929443095}], [{"q1": 2.457764789, "distance": 0.0592303774, "q3": 3.322767086, "q2": 2.526880055, "tx": -0.4763, "ty": 0.275, "targetID": 4, "y": 0.3330218471, "x": -0.4643960986}], [{"q1": 2.431003224, "distance": 0.9245942539, "q3": 3.293648956, "q2": 2.759514026, "tx": 0.4763, "ty": 0.275, "targetID": 6, "y": 0.3407681007, "x": -0.4459521842}]], "block": 7}], [{"trials": [[{"q1": 2.293369444, "distance": 0.578955548, "q3": 3.295555104, "q2": 2.723512856, "tx": 0.175, "ty": 0.3031, "targetID": 9, "y": 0.3996746634, "x": -0.39584399}], [{"q1": 2.163874598, "distance": 0.2107477785, "q3": 3.206864489, "q2": 2.647036945, "tx": -0.175, "ty": 0.3031, "targetID": 7, "y": 0.4541529072, "x": -0.3219613737}], [{"q1": 2.156939717, "distance": 0.3609960351, "q3": 3.338349452, "q2": 2.975974707, "tx": 0.0, "ty": 0.55, "targetID": 5, "y": 0.4362745897, "x": -0.3426144603}], [{"q1": 2.26927142, "distance": 0.8233017079, "q3": 3.465016974, "q2": 3.21386289, "tx": 0.375, "ty": 0.6495, "targetID": 3, "y": 0.3630164011, "x": -0.3968502768}], [{"q1": 2.024102235, "distance": 0.1958830742, "q3": 3.269021711, "q2": 2.946330934, "tx": -0.375, "ty": 0.6495, "targetID": 1, "y": 0.4853915005, "x": -0.2680487066}], [{"q1": 2.271207429, "distance": 0.4557347494, "q3": 3.199197664, "q2": 2.481541432, "tx": 0.0, "ty": 0.15, "targetID": 8, "y": 0.4196219216, "x": -0.3674209864}], [{"q1": 2.042383975, "distance": 0.5983401205, "q3": 3.477312848, "q2": 3.471623888, "tx": 0.0, "ty": 0.95, "targetID": 2, "y": 0.427971405, "x": -0.2923987787}], [{"q1": 2.46837185, "distance": 0.04753282549, "q3": 3.325258568, "q2": 2.707050489, "tx": -0.4763, "ty": 0.275, "targetID": 4, "y": 0.3211884537, "x": -0.4650751952}], [{"q1": 2.414566892, "distance": 0.9300440332, "q3": 3.359792278, "q2": 2.780767177, "tx": 0.4763, "ty": 0.275, "targetID": 6, "y": 0.3382141569, "x": -0.4515932449}]], "block": 8}], [{"trials": [[{"q1": 2.296333674, "distance": 0.5810899819, "q3": 3.300984551, "q2": 2.71414575, "tx": 0.175, "ty": 0.3031, "targetID": 9, "y": 0.398264008, "x": -0.3982446063}], [{"q1": 2.162646559, "distance": 0.2101579925, "q3": 3.203165092, "q2": 2.64800148, "tx": -0.175, "ty": 0.3031, "targetID": 7, "y": 0.4546678951, "x": -0.3205800639}], [{"q1": 2.157647154, "distance": 0.3619615306, "q3": 3.341239058, "q2": 2.978791301, "tx": 0.0, "ty": 0.55, "targetID": 5, "y": 0.4355451735, "x": -0.3433893451}], [{"q1": 2.274394392, "distance": 0.8282567438, "q3": 3.477163338, "q2": 3.201658951, "tx": 0.375, "ty": 0.6495, "targetID": 3, "y": 0.3590790985, "x": -0.4006706348}], [{"q1": 2.020692597, "distance": 0.1961324939, "q3": 3.255934085, "q2": 2.924315519, "tx": -0.375, "ty": 0.6495, "targetID": 1, "y": 0.4879232619, "x": -0.2638203577}], [{"q1": 2.272177138, "distance": 0.4559589737, "q3": 3.199619981, "q2": 2.477241712, "tx": 0.0, "ty": 0.15, "targetID": 8, "y": 0.419312027, "x": -0.3679261038}], [{"q1": 2.04282387, "distance": 0.5997996023, "q3": 3.482629937, "q2": 3.481496615, "tx": 0.0, "ty": 0.95, "targetID": 2, "y": 0.4263339883, "x": -0.2924610591}], [{"q1": 2.469425846, "distance": 0.04161487896, "q3": 3.356014946, "q2": 2.711909625, "tx": -0.4763, "ty": 0.275, "targetID": 4, "y": 0.3162417595, "x": -0.4707398357}], [{"q1": 2.421151119, "distance": 0.9347533585, "q3": 3.372003463, "q2": 2.757425477, "tx": 0.4763, "ty": 0.275, "targetID": 6, "y": 0.3344357704, "x": -0.4565618496}]], "block": 9}], [{"trials": [[{"q1": 2.300356205, "distance": 0.5818727718, "q3": 3.292706859, "q2": 2.655240659, "tx": 0.175, "ty": 0.3031, "targetID": 9, "y": 0.39936183, "x": -0.3988550188}], [{"q1": 2.158008207, "distance": 0.2104486134, "q3": 3.213001793, "q2": 2.691748308, "tx": -0.175, "ty": 0.3031, "targetID": 7, "y": 0.4551024469, "x": -0.3205468138}], [{"q1": 2.159715546, "distance": 0.3622764453, "q3": 3.33653295, "q2": 2.948655925, "tx": 0.0, "ty": 0.55, "targetID": 5, "y": 0.4366048206, "x": -0.3440723123}], [{"q1": 2.284231726, "distance": 0.8340514317, "q3": 3.456397032, "q2": 3.069523333, "tx": 0.375, "ty": 0.6495, "targetID": 3, "y": 0.3653240374, "x": -0.4091465508}], [{"q1": 2.013771809, "distance": 0.1977982014, "q3": 3.266263106, "q2": 2.992325369, "tx": -0.375, "ty": 0.6495, "targetID": 1, "y": 0.4871428431, "x": -0.2620208776}], [{"q1": 2.271900252, "distance": 0.4560922818, "q3": 3.200413835, "q2": 2.473307131, "tx": 0.0, "ty": 0.15, "targetID": 8, "y": 0.4194488683, "x": -0.367991137}], [{"q1": 2.047171483, "distance": 0.5991416727, "q3": 3.472573943, "q2": 3.425682667, "tx": 0.0, "ty": 0.95, "targetID": 2, "y": 0.4295191962, "x": -0.2967667043}], [{"q1": 2.45473414, "distance": 0.037333104, "q3": 3.405601056, "q2": 2.793999815, "tx": -0.4763, "ty": 0.275, "targetID": 4, "y": 0.3120571366, "x": -0.4717690749}], [{"q1": 2.430800069, "distance": 0.9379186782, "q3": 3.35226703, "q2": 2.623502882, "tx": 0.4763, "ty": 0.275, "targetID": 6, "y": 0.3383762241, "x": -0.459475027}]], "block": 10}]]}], "condition": "H1"}], "type": "simulation", "subjectID": "S_H1_62"}}
