# Supplementary material for: Goal-related feedback guides motor exploration and redundancy resolution in human motor skill acquisition
Source: PLoS Comput Biol. 2019 Mar 5;15(3):e1006676. doi: 10.1371/journal.pcbi.1006676 (PMC6420027; doi:10.1371/journal.pcbi.1006676)
Supplement: S1 Dataset — The 220 .json files contain the data (20 for the participants, 200 for simulation runs), the text file legend_json.txt explains the data format. (ZIP) [file pcbi.1006676.s001.zip › S_H2_084.json]

{"data": {"data": [{"phases": [{"phase": "test", "blocks": [[{"trials": [[{"q1": 0.8762748883, "distance": 0.2997676236, "q3": 0.1952731665, "q2": 2.147223395, "tx": 0.175, "ty": 0.3031, "targetID": 9, "y": 0.4317595626, "x": -0.09575329195}], [{"q1": 1.032704165, "distance": 0.1398143595, "q3": 0.1973551578, "q2": 2.076639991, "tx": -0.175, "ty": 0.3031, "targetID": 7, "y": 0.442552612, "x": -0.1649489228}], [{"q1": 1.086308659, "distance": 0.2080395079, "q3": 0.08681922326, "q2": 2.042740197, "tx": 0.0, "ty": 0.55, "targetID": 5, "y": 0.4728281993, "x": -0.1931966615}], [{"q1": 0.9860214585, "distance": 0.5474478381, "q3": 0.0385230083, "q2": 2.087231548, "tx": 0.375, "ty": 0.6495, "targetID": 3, "y": 0.4806822148, "x": -0.1457683658}], [{"q1": 1.320312088, "distance": 0.1789633016, "q3": 0.03925841574, "q2": 1.913841438, "tx": -0.375, "ty": 0.6495, "targetID": 1, "y": 0.4824658877, "x": -0.3107546215}], [{"q1": 0.863415776, "distance": 0.2773542581, "q3": 0.2654821684, "q2": 2.15712403, "tx": 0.0, "ty": 0.15, "targetID": 8, "y": 0.4128233776, "x": -0.08859603072}], [{"q1": 1.329783335, "distance": 0.5376760776, "q3": -0.09626529221, "q2": 1.899487234, "tx": 0.0, "ty": 0.95, "targetID": 2, "y": 0.5163330482, "x": -0.3178498693}], [{"q1": 1.65069129, "distance": 0.06234309368, "q3": 0.0600093085, "q2": 2.005937684, "tx": -0.4763, "ty": 0.275, "targetID": 4, "y": 0.3150466559, "x": -0.428520018}], [{"q1": 0.7366823145, "distance": 0.5320649836, "q3": 0.2045812494, "q2": 2.21300339, "tx": 0.4763, "ty": 0.275, "targetID": 6, "y": 0.4095716841, "x": -0.0384655861}]], "block": 1}], [{"trials": [[{"q1": 0.8092980393, "distance": 0.2920639537, "q3": 0.07574893426, "q2": 2.132592943, "tx": 0.175, "ty": 0.3031, "targetID": 9, "y": 0.4705444627, "x": -0.06429835975}], [{"q1": 1.012100302, "distance": 0.08861377648, "q3": 0.3864349414, "q2": 2.120226979, "tx": -0.175, "ty": 0.3031, "targetID": 7, "y": 0.3855901983, "x": -0.1426307466}], [{"q1": 0.7647510153, "distance": 0.04308617831, "q3": -0.03796301977, "q2": 2.081153229, "tx": 0.0, "ty": 0.55, "targetID": 5, "y": 0.5200476373, "x": -0.03097216056}], [{"q1": 0.4252356326, "distance": 0.1499643109, "q3": -0.5704057575, "q2": 2.065274361, "tx": 0.375, "ty": 0.6495, "targetID": 3, "y": 0.5746674845, "x": 0.2450408173}], [{"q1": 1.397310208, "distance": 0.1231831129, "q3": -0.1018669344, "q2": 1.825638003, "tx": -0.375, "ty": 0.6495, "targetID": 1, "y": 0.528073866, "x": -0.354269026}], [{"q1": 1.001121706, "distance": 0.2568742169, "q3": 0.397252627, "q2": 2.157014621, "tx": 0.0, "ty": 0.15, "targetID": 8, "y": 0.3689501014, "x": -0.1343324845}], [{"q1": 0.5863696295, "distance": 0.3687900781, "q3": -0.431160426, "q2": 2.003329322, "tx": 0.0, "ty": 0.95, "targetID": 2, "y": 0.6095488795, "x": 0.141771493}], [{"q1": 1.644954087, "distance": 0.06481827572, "q3": 0.08954370787, "q2": 2.00622928, "tx": -0.4763, "ty": 0.275, "targetID": 4, "y": 0.311845094, "x": -0.4229722594}], [{"q1": 0.5102823169, "distance": 0.4369999591, "q3": -0.3331160928, "q2": 2.135294451, "tx": 0.4763, "ty": 0.275, "targetID": 6, "y": 0.5416188839, "x": 0.1300582708}]], "block": 2}], [{"trials": [[{"q1": 0.7296774928, "distance": 0.2623808165, "q3": 0.03869126786, "q2": 2.162590794, "tx": 0.175, "ty": 0.3031, "targetID": 9, "y": 0.4692074741, "x": -0.02810588347}], [{"q1": 1.086558586, "distance": 0.03637029966, "q3": 0.5602322281, "q2": 2.187872199, "tx": -0.175, "ty": 0.3031, "targetID": 7, "y": 0.3132127894, "x": -0.1400639128}], [{"q1": 0.701485727, "distance": 0.02337282639, "q3": -0.1026382417, "q2": 2.098118876, "tx": 0.0, "ty": 0.55, "targetID": 5, "y": 0.5271776004, "x": 0.005042528171}], [{"q1": 0.3564602531, "distance": 0.1143952964, "q3": -0.6567466913, "q2": 2.065843793, "tx": 0.375, "ty": 0.6495, "targetID": 3, "y": 0.5609148724, "x": 0.3026193465}], [{"q1": 1.403326165, "distance": 0.110429977, "q3": -0.1178483338, "q2": 1.801299328, "tx": -0.375, "ty": 0.6495, "targetID": 1, "y": 0.5404596004, "x": -0.3575365792}], [{"q1": 1.082626604, "distance": 0.1951985467, "q3": 0.5975683888, "q2": 2.214628866, "tx": 0.0, "ty": 0.15, "targetID": 8, "y": 0.2969732825, "x": -0.1284574904}], [{"q1": 0.6249879001, "distance": 0.3490850758, "q3": -0.4423192412, "q2": 1.973265344, "tx": 0.0, "ty": 0.95, "targetID": 2, "y": 0.6256906212, "x": 0.1291658505}], [{"q1": 1.643792093, "distance": 0.06550924803, "q3": 0.1046263386, "q2": 2.001279719, "tx": -0.4763, "ty": 0.275, "targetID": 4, "y": 0.3114327108, "x": -0.4218562753}], [{"q1": 0.3547505916, "distance": 0.3471110852, "q3": -0.4892430127, "q2": 2.13673112, "tx": 0.4763, "ty": 0.275, "targetID": 6, "y": 0.5316146781, "x": 0.2425586634}]], "block": 3}], [{"trials": [[{"q1": 0.6878924766, "distance": 0.2439239273, "q3": 0.03796875356, "q2": 2.183459467, "tx": 0.175, "ty": 0.3031, "targetID": 9, "y": 0.4610600007, "x": -0.01086963296}], [{"q1": 1.101344677, "distance": 0.02488985632, "q3": 0.4364633295, "q2": 2.252344086, "tx": -0.175, "ty": 0.3031, "targetID": 7, "y": 0.307225666, "x": -0.150454454}], [{"q1": 0.6886705672, "distance": 0.02324954279, "q3": -0.1780571496, "q2": 2.120833197, "tx": 0.0, "ty": 0.55, "targetID": 5, "y": 0.532753934, "x": 0.01559212772}], [{"q1": 0.3240101778, "distance": 0.1038381106, "q3": -0.7291427194, "q2": 2.065579383, "tx": 0.375, "ty": 0.6495, "targetID": 3, "y": 0.5528984442, "x": 0.3369146666}], [{"q1": 1.420415529, "distance": 0.05003418968, "q3": -0.3642896677, "q2": 1.768795897, "tx": -0.375, "ty": 0.6495, "targetID": 1, "y": 0.603148642, "x": -0.356159306}], [{"q1": 1.100606164, "distance": 0.1867205845, "q3": 0.5862267863, "q2": 2.245568921, "tx": 0.0, "ty": 0.15, "targetID": 8, "y": 0.2846469754, "x": -0.1293629341}], [{"q1": 1.11073943, "distance": 0.2608106488, "q3": -0.4924767903, "q2": 1.723582352, "tx": 0.0, "ty": 0.95, "targetID": 2, "y": 0.7222336934, "x": -0.1270618122}], [{"q1": 1.64349571, "distance": 0.06571830185, "q3": 0.07699972738, "q2": 2.034226656, "tx": -0.4763, "ty": 0.275, "targetID": 4, "y": 0.3041427014, "x": -0.4173967051}], [{"q1": 0.3548109554, "distance": 0.3472470873, "q3": -0.4875793732, "q2": 2.136382863, "tx": 0.4763, "ty": 0.275, "targetID": 6, "y": 0.5315677294, "x": 0.2423052567}]], "block": 4}], [{"trials": [[{"q1": 1.294147892, "distance": 0.5675559121, "q3": -0.6011141349, "q2": 1.803354295, "tx": 0.175, "ty": 0.3031, "targetID": 9, "y": 0.6743105182, "x": -0.2543279219}], [{"q1": 1.042997724, "distance": 0.07028157177, "q3": 0.4972843278, "q2": 2.326562863, "tx": -0.175, "ty": 0.3031, "targetID": 7, "y": 0.2750572063, "x": -0.110555442}], [{"q1": 0.7043619272, "distance": 0.01501455162, "q3": -0.2378584482, "q2": 2.125982041, "tx": 0.0, "ty": 0.55, "targetID": 5, "y": 0.5424902672, "x": 0.0130015643}], [{"q1": 0.3239630998, "distance": 0.1004520295, "q3": -0.7251521343, "q2": 2.053180529, "tx": 0.375, "ty": 0.6495, "targetID": 3, "y": 0.5550694027, "x": 0.3407440146}], [{"q1": 1.450229097, "distance": 0.02131715587, "q3": -0.4340174657, "q2": 1.714576364, "tx": -0.375, "ty": 0.6495, "targetID": 1, "y": 0.6306380145, "x": -0.3650678986}], [{"q1": 0.806657293, "distance": 0.0820983759, "q3": 1.011747172, "q2": 2.53738577, "tx": 0.0, "ty": 0.15, "targetID": 8, "y": 0.1410021148, "x": 0.08160380743}], [{"q1": 1.094278042, "distance": 0.2727712313, "q3": -0.4664441317, "q2": 1.755118726, "tx": 0.0, "ty": 0.95, "targetID": 2, "y": 0.7083264533, "x": -0.1264833642}], [{"q1": 1.651987153, "distance": 0.06161046356, "q3": 0.06306353317, "q2": 2.038841085, "tx": -0.4763, "ty": 0.275, "targetID": 4, "y": 0.3014114032, "x": -0.4206377417}], [{"q1": 0.3547004113, "distance": 0.3471724463, "q3": -0.4878377115, "q2": 2.136466585, "tx": 0.4763, "ty": 0.275, "targetID": 6, "y": 0.5315424218, "x": 0.2423882788}]], "block": 5}], [{"trials": [[{"q1": 1.295809591, "distance": 0.5668184001, "q3": -0.5891133213, "q2": 1.810519043, "tx": 0.175, "ty": 0.3031, "targetID": 9, "y": 0.6688018459, "x": -0.2580649588}], [{"q1": 1.079994039, "distance": 0.05386043311, "q3": 0.4892329806, "q2": 2.305592438, "tx": -0.175, "ty": 0.3031, "targetID": 7, "y": 0.2801338269, "x": -0.1262814086}], [{"q1": 0.727844556, "distance": 0.01063647759, "q3": -0.2747127437, "q2": 2.107864631, "tx": 0.0, "ty": 0.55, "targetID": 5, "y": 0.5570671648, "x": 0.007949203558}], [{"q1": 0.3390716428, "distance": 0.086729895, "q3": -0.7810647868, "q2": 2.02810833, "tx": 0.375, "ty": 0.6495, "targetID": 3, "y": 0.5652517363, "x": 0.3544013412}], [{"q1": 1.461115255, "distance": 0.009806296916, "q3": -0.4322256994, "q2": 1.678461496, "tx": -0.375, "ty": 0.6495, "targetID": 1, "y": 0.6418112252, "x": -0.3689134409}], [{"q1": 0.8334977377, "distance": 0.07627616557, "q3": 1.012591554, "q2": 2.530356446, "tx": 0.0, "ty": 0.15, "targetID": 8, "y": 0.1451374954, "x": 0.07612101866}], [{"q1": 1.088209878, "distance": 0.2703543468, "q3": -0.4810513723, "q2": 1.762822634, "tx": 0.0, "ty": 0.95, "targetID": 2, "y": 0.7085392167, "x": -0.1216065908}], [{"q1": 1.652734248, "distance": 0.06190986705, "q3": 0.09041113037, "q2": 2.030678822, "tx": -0.4763, "ty": 0.275, "targetID": 4, "y": 0.299160064, "x": -0.4192989216}], [{"q1": 0.3542683684, "distance": 0.3476109232, "q3": -0.4790723328, "q2": 2.139237763, "tx": 0.4763, "ty": 0.275, "targetID": 6, "y": 0.5298404716, "x": 0.2398900002}]], "block": 6}], [{"trials": [[{"q1": 1.291076445, "distance": 0.5567826476, "q3": -0.5685078774, "q2": 1.860415499, "tx": 0.175, "ty": 0.3031, "targetID": 9, "y": 0.6456472735, "x": -0.2639399527}], [{"q1": 1.085769541, "distance": 0.04808779856, "q3": 0.437296131, "q2": 2.322911996, "tx": -0.175, "ty": 0.3031, "targetID": 7, "y": 0.2814791062, "x": -0.1320468473}], [{"q1": 0.72155906, "distance": 0.01401896369, "q3": -0.3102781467, "q2": 2.125845453, "tx": 0.0, "ty": 0.55, "targetID": 5, "y": 0.5564201351, "x": 0.01246247202}], [{"q1": 0.3403603363, "distance": 0.08274508775, "q3": -0.7933462047, "q2": 2.014806239, "tx": 0.375, "ty": 0.6495, "targetID": 3, "y": 0.5678581468, "x": 0.3615331019}], [{"q1": 1.460425035, "distance": 0.009878399549, "q3": -0.4351304949, "q2": 1.67939938, "tx": -0.375, "ty": 0.6495, "targetID": 1, "y": 0.6422558494, "x": -0.3682839699}], [{"q1": 0.8628756029, "distance": 0.07882667853, "q3": 1.014314729, "q2": 2.55265191, "tx": 0.0, "ty": 0.15, "targetID": 8, "y": 0.1408977771, "x": 0.07829939199}], [{"q1": 1.083096854, "distance": 0.2652780768, "q3": -0.4828872044, "q2": 1.757026117, "tx": 0.0, "ty": 0.95, "targetID": 2, "y": 0.7116184232, "x": -0.1163902139}], [{"q1": 1.642314429, "distance": 0.06726968315, "q3": 0.08501294077, "q2": 2.043318393, "tx": -0.4763, "ty": 0.275, "targetID": 4, "y": 0.2997493167, "x": -0.4137485684}], [{"q1": 0.3089055116, "distance": 0.3222443923, "q3": -0.5033671009, "q2": 2.161473241, "tx": 0.4763, "ty": 0.275, "targetID": 6, "y": 0.5147135508, "x": 0.2609424788}]], "block": 7}], [{"trials": [[{"q1": 0.2971371261, "distance": 0.07488035955, "q3": -0.3254788637, "q2": 2.533903589, "tx": 0.175, "ty": 0.3031, "targetID": 9, "y": 0.3634392353, "x": 0.1306576395}], [{"q1": 1.085278202, "distance": 0.04759184404, "q3": 0.4306760224, "q2": 2.325091801, "tx": -0.175, "ty": 0.3031, "targetID": 7, "y": 0.2818340143, "x": -0.1324236983}], [{"q1": 0.7174173093, "distance": 0.01473103562, "q3": -0.3278642682, "q2": 2.140338941, "tx": 0.0, "ty": 0.55, "targetID": 5, "y": 0.553810203, "x": 0.01422974924}], [{"q1": 0.3453735337, "distance": 0.07792124375, "q3": -0.8122888819, "q2": 2.000076478, "tx": 0.375, "ty": 0.6495, "targetID": 3, "y": 0.5718414157, "x": 0.3686074637}], [{"q1": 1.459623045, "distance": 0.009977826085, "q3": -0.4394506439, "q2": 1.680485074, "tx": -0.375, "ty": 0.6495, "targetID": 1, "y": 0.6429653682, "x": -0.3674597347}], [{"q1": 0.8607004005, "distance": 0.08142414074, "q3": 1.011413424, "q2": 2.562019092, "tx": 0.0, "ty": 0.15, "targetID": 8, "y": 0.1382954106, "x": 0.08057849143}], [{"q1": 1.076006651, "distance": 0.2552536156, "q3": -0.5043610646, "q2": 1.750988119, "tx": 0.0, "ty": 0.95, "targetID": 2, "y": 0.7180083279, "x": -0.1064625397}], [{"q1": 1.638082304, "distance": 0.06926576111, "q3": 0.08443387113, "q2": 2.045500299, "tx": -0.4763, "ty": 0.275, "targetID": 4, "y": 0.3007844831, "x": -0.4120123177}], [{"q1": 0.2602531998, "distance": 0.2945998423, "q3": -0.5361006317, "q2": 2.188997434, "tx": 0.4763, "ty": 0.275, "targetID": 6, "y": 0.4970983679, "x": 0.2827505695}]], "block": 8}], [{"trials": [[{"q1": 0.2851051962, "distance": 0.0703338697, "q3": -0.3355898602, "q2": 2.540844473, "tx": 0.175, "ty": 0.3031, "targetID": 9, "y": 0.3609260296, "x": 0.1349624735}], [{"q1": 1.100132432, "distance": 0.03900352311, "q3": 0.4014123295, "q2": 2.325860127, "tx": -0.175, "ty": 0.3031, "targetID": 7, "y": 0.2845733343, "x": -0.1406774495}], [{"q1": 0.7250520082, "distance": 0.01380187611, "q3": -0.3299305578, "q2": 2.132791467, "tx": 0.0, "ty": 0.55, "targetID": 5, "y": 0.5573091226, "x": 0.0117076262}], [{"q1": 0.3541951886, "distance": 0.07320715866, "q3": -0.8057060498, "q2": 1.988902721, "tx": 0.375, "ty": 0.6495, "targetID": 3, "y": 0.5768030462, "x": 0.366372081}], [{"q1": 1.464411059, "distance": 0.00761298649, "q3": -0.4537328449, "q2": 1.678788617, "tx": -0.375, "ty": 0.6495, "targetID": 1, "y": 0.6448266693, "x": -0.3689902127}], [{"q1": 0.8682440528, "distance": 0.07724145338, "q3": 1.000078654, "q2": 2.560308919, "tx": 0.0, "ty": 0.15, "targetID": 8, "y": 0.1400716132, "x": 0.07660071315}], [{"q1": 1.214021512, "distance": 0.09093028317, "q3": -0.8462764339, "q2": 1.340470737, "tx": 0.0, "ty": 0.95, "targetID": 2, "y": 0.8628829267, "x": -0.0260563225}], [{"q1": 1.64192752, "distance": 0.06748121263, "q3": 0.07168978424, "q2": 2.051647225, "tx": -0.4763, "ty": 0.275, "targetID": 4, "y": 0.2992201556, "x": -0.4133150961}], [{"q1": 0.2132590857, "distance": 0.2663662726, "q3": -0.5870890156, "q2": 2.221110408, "tx": 0.4763, "ty": 0.275, "targetID": 6, "y": 0.4790484203, "x": 0.305083081}]], "block": 9}], [{"trials": [[{"q1": 0.208098872, "distance": 0.03512557815, "q3": -0.3873039781, "q2": 2.612164765, "tx": 0.175, "ty": 0.3031, "targetID": 9, "y": 0.3311205589, "x": 0.1538185336}], [{"q1": 1.114169931, "distance": 0.03167430538, "q3": 0.3822203503, "q2": 2.32365359, "tx": -0.175, "ty": 0.3031, "targetID": 7, "y": 0.2867611118, "x": -0.1478651082}], [{"q1": 0.7219921705, "distance": 0.01537791371, "q3": -0.3425602947, "q2": 2.139562256, "tx": 0.0, "ty": 0.55, "targetID": 5, "y": 0.5568812026, "x": 0.01375242821}], [{"q1": 0.3910386322, "distance": 0.05277597894, "q3": -0.8306342754, "q2": 1.940483483, "tx": 0.375, "ty": 0.6495, "targetID": 3, "y": 0.5970578389, "x": 0.3690734758}], [{"q1": 1.468328921, "distance": 0.005763800466, "q3": -0.4585366349, "q2": 1.67586135, "tx": -0.375, "ty": 0.6495, "targetID": 1, "y": 0.6455994412, "x": -0.3707565301}], [{"q1": 0.8801862716, "distance": 0.0796517618, "q3": 1.010404241, "q2": 2.566247928, "tx": 0.0, "ty": 0.15, "targetID": 8, "y": 0.1387467325, "x": 0.0788528194}], [{"q1": 1.214269001, "distance": 0.08882297025, "q3": -0.8567423618, "q2": 1.336349545, "tx": 0.0, "ty": 0.95, "targetID": 2, "y": 0.8640741999, "x": -0.02250059836}], [{"q1": 1.638240139, "distance": 0.07002712975, "q3": 0.0780302579, "q2": 2.05718386, "tx": -0.4763, "ty": 0.275, "targetID": 4, "y": 0.2975151161, "x": -0.4099911134}], [{"q1": 0.2087627295, "distance": 0.2648925752, "q3": -0.5830361947, "q2": 2.231326095, "tx": 0.4763, "ty": 0.275, "targetID": 6, "y": 0.4750391446, "x": 0.3026554867}]], "block": 10}]]}], "condition": "H2"}], "type": "simulation", "subjectID": "S_H2_84"}}
