# Supplementary material for: Goal-related feedback guides motor exploration and redundancy resolution in human motor skill acquisition
Source: PLoS Comput Biol. 2019 Mar 5;15(3):e1006676. doi: 10.1371/journal.pcbi.1006676 (PMC6420027; doi:10.1371/journal.pcbi.1006676)
Supplement: S1 Dataset — The 220 .json files contain the data (20 for the participants, 200 for simulation runs), the text file legend_json.txt explains the data format. (ZIP) [file pcbi.1006676.s001.zip › S_H1_063.json]

{"data": {"data": [{"phases": [{"phase": "test", "blocks": [[{"trials": [[{"q1": 2.183037317, "distance": 0.5196787837, "q3": 3.173698167, "q2": 2.009937415, "tx": 0.175, "ty": 0.3031, "targetID": 9, "y": 0.45358358, "x": -0.3224140433}], [{"q1": 2.183927609, "distance": 0.2149352156, "q3": 3.1928254, "q2": 1.976211369, "tx": -0.175, "ty": 0.3031, "targetID": 7, "y": 0.4556109268, "x": -0.3264515239}], [{"q1": 2.162535389, "distance": 0.3294083531, "q3": 3.197422006, "q2": 1.995883289, "tx": 0.0, "ty": 0.55, "targetID": 5, "y": 0.4627912235, "x": -0.3176546748}], [{"q1": 2.200747379, "distance": 0.7354075325, "q3": 3.183717664, "q2": 2.02233462, "tx": 0.375, "ty": 0.6495, "targetID": 3, "y": 0.4487083457, "x": -0.3324651585}], [{"q1": 2.122685758, "distance": 0.1852153784, "q3": 3.22383832, "q2": 1.966987959, "tx": -0.375, "ty": 0.6495, "targetID": 1, "y": 0.4785075855, "x": -0.3038218392}], [{"q1": 2.179650765, "distance": 0.4430522316, "q3": 3.176192709, "q2": 1.992465134, "tx": 0.0, "ty": 0.15, "targetID": 8, "y": 0.455055147, "x": -0.3213045864}], [{"q1": 2.158889326, "distance": 0.5801675853, "q3": 3.221054812, "q2": 1.993548368, "tx": 0.0, "ty": 0.95, "targetID": 2, "y": 0.466484873, "x": -0.3206361629}], [{"q1": 2.391919629, "distance": 0.124829563, "q3": 3.131018926, "q2": 2.006026262, "tx": -0.4763, "ty": 0.275, "targetID": 4, "y": 0.3740219451, "x": -0.4002929333}], [{"q1": 2.214729277, "distance": 0.8263682898, "q3": 3.156300906, "q2": 2.031823466, "tx": 0.4763, "ty": 0.275, "targetID": 6, "y": 0.4413221181, "x": -0.3331575365}]], "block": 1}], [{"trials": [[{"q1": 2.151867662, "distance": 0.4922178119, "q3": 3.097050524, "q2": 2.034995272, "tx": 0.175, "ty": 0.3031, "targetID": 9, "y": 0.454512184, "x": -0.2933510701}], [{"q1": 2.188345864, "distance": 0.1940838432, "q3": 3.094782919, "q2": 2.027771266, "tx": -0.175, "ty": 0.3031, "targetID": 7, "y": 0.4431850956, "x": -0.3093305779}], [{"q1": 2.147000033, "distance": 0.3188183596, "q3": 3.182853695, "q2": 1.993037067, "tx": 0.0, "ty": 0.55, "targetID": 5, "y": 0.4660611534, "x": -0.3075701813}], [{"q1": 2.207916928, "distance": 0.7412209363, "q3": 3.199804281, "q2": 1.947785756, "tx": 0.375, "ty": 0.6495, "targetID": 3, "y": 0.4486895858, "x": -0.3385009839}], [{"q1": 2.103939746, "distance": 0.1830676656, "q3": 3.229178137, "q2": 1.994683988, "tx": -0.375, "ty": 0.6495, "targetID": 1, "y": 0.4842980692, "x": -0.2961197601}], [{"q1": 2.161695058, "distance": 0.4113127431, "q3": 3.039426952, "q2": 2.061271214, "tx": 0.0, "ty": 0.15, "targetID": 8, "y": 0.4449187663, "x": -0.2867073315}], [{"q1": 2.179126354, "distance": 0.5914726877, "q3": 3.310641513, "q2": 1.907024226, "tx": 0.0, "ty": 0.95, "targetID": 2, "y": 0.4709201682, "x": -0.3468752731}], [{"q1": 2.417015721, "distance": 0.1115705004, "q3": 3.124560137, "q2": 1.989308152, "tx": -0.4763, "ty": 0.275, "targetID": 4, "y": 0.3633645198, "x": -0.4081847431}], [{"q1": 2.192136114, "distance": 0.8009036622, "q3": 3.076155379, "q2": 2.021871084, "tx": 0.4763, "ty": 0.275, "targetID": 6, "y": 0.4397487875, "x": -0.3074758055}]], "block": 2}], [{"trials": [[{"q1": 2.153719148, "distance": 0.48795625, "q3": 3.074586215, "q2": 2.041398856, "tx": 0.175, "ty": 0.3031, "targetID": 9, "y": 0.4512827772, "x": -0.2899119986}], [{"q1": 2.187102957, "distance": 0.1955715046, "q3": 3.101215646, "q2": 2.094932073, "tx": -0.175, "ty": 0.3031, "targetID": 7, "y": 0.4448546283, "x": -0.3097361821}], [{"q1": 2.149181277, "distance": 0.3183269274, "q3": 3.172683099, "q2": 1.981223084, "tx": 0.0, "ty": 0.55, "targetID": 5, "y": 0.4642944249, "x": -0.3065723195}], [{"q1": 2.235817116, "distance": 0.7478119977, "q3": 3.150639679, "q2": 1.872481156, "tx": 0.375, "ty": 0.6495, "targetID": 3, "y": 0.4339458205, "x": -0.3410720492}], [{"q1": 2.089273884, "distance": 0.1777942507, "q3": 3.25510854, "q2": 2.01591696, "tx": -0.375, "ty": 0.6495, "targetID": 1, "y": 0.4910684603, "x": -0.2943139244}], [{"q1": 2.156650557, "distance": 0.4089741912, "q3": 3.029024964, "q2": 2.127159908, "tx": 0.0, "ty": 0.15, "targetID": 8, "y": 0.4464833585, "x": -0.2817046453}], [{"q1": 2.198124072, "distance": 0.5987497015, "q3": 3.292420758, "q2": 1.829970134, "tx": 0.0, "ty": 0.95, "targetID": 2, "y": 0.4646709079, "x": -0.3506520747}], [{"q1": 2.439668331, "distance": 0.09871211195, "q3": 3.131850019, "q2": 2.013899336, "tx": -0.4763, "ty": 0.275, "targetID": 4, "y": 0.3545572022, "x": -0.4178642864}], [{"q1": 2.210109451, "distance": 0.7969168783, "q3": 3.024534852, "q2": 1.994879628, "tx": 0.4763, "ty": 0.275, "targetID": 6, "y": 0.4272637946, "x": -0.3059354171}]], "block": 3}], [{"trials": [[{"q1": 1.974521999, "distance": 0.2801209506, "q3": 2.230261928, "q2": 2.235663573, "tx": 0.175, "ty": 0.3031, "targetID": 9, "y": 0.3438024783, "x": -0.1021480746}], [{"q1": 2.137103089, "distance": 0.1546124563, "q3": 2.919949747, "q2": 2.084553471, "tx": -0.175, "ty": 0.3031, "targetID": 7, "y": 0.435973806, "x": -0.2540541797}], [{"q1": 2.054844523, "distance": 0.2306912838, "q3": 2.800736436, "q2": 2.080873159, "tx": 0.0, "ty": 0.55, "targetID": 5, "y": 0.4349532769, "x": -0.1999567951}], [{"q1": 2.101716637, "distance": 0.6247840621, "q3": 2.316003494, "q2": 2.136265756, "tx": 0.375, "ty": 0.6495, "targetID": 3, "y": 0.3343240704, "x": -0.1644620076}], [{"q1": 2.07804268, "distance": 0.1315183248, "q3": 3.523974849, "q2": 1.937111129, "tx": -0.375, "ty": 0.6495, "targetID": 1, "y": 0.5221968446, "x": -0.3419700686}], [{"q1": 2.044321921, "distance": 0.2701582377, "q3": 2.443807226, "q2": 2.208375182, "tx": 0.0, "ty": 0.15, "targetID": 8, "y": 0.3782102421, "x": -0.1445875473}], [{"q1": 2.19421146, "distance": 0.5983852711, "q3": 3.270214955, "q2": 1.905038278, "tx": 0.0, "ty": 0.95, "targetID": 2, "y": 0.46162642, "x": -0.3457689677}], [{"q1": 2.450201412, "distance": 0.09180744796, "q3": 3.146364092, "q2": 2.002060736, "tx": -0.4763, "ty": 0.275, "targetID": 4, "y": 0.3509589057, "x": -0.4247359414}], [{"q1": 1.974531443, "distance": 0.5661484016, "q3": 1.713961948, "q2": 2.327670403, "tx": 0.4763, "ty": 0.275, "targetID": 6, "y": 0.2400762017, "x": -0.0887702089}]], "block": 4}], [{"trials": [[{"q1": 1.698607161, "distance": 0.2778641701, "q3": 1.33356409, "q2": 2.319866495, "tx": 0.175, "ty": 0.3031, "targetID": 9, "y": 0.1920268215, "x": -0.07969834318}], [{"q1": 1.934157175, "distance": 0.09882278169, "q3": 2.421536064, "q2": 2.12163565, "tx": -0.175, "ty": 0.3031, "targetID": 7, "y": 0.3792808061, "x": -0.1120521886}], [{"q1": 1.957456963, "distance": 0.1960022428, "q3": 2.574978627, "q2": 2.088840703, "tx": 0.0, "ty": 0.55, "targetID": 5, "y": 0.4071202831, "x": -0.1341725221}], [{"q1": 1.735538248, "distance": 0.596225031, "q3": 1.668328191, "q2": 2.242730623, "tx": 0.375, "ty": 0.6495, "targetID": 3, "y": 0.2417563085, "x": -0.06000502255}], [{"q1": 2.087496126, "distance": 0.1172443223, "q3": 3.647912068, "q2": 1.870677812, "tx": -0.375, "ty": 0.6495, "targetID": 1, "y": 0.5323397148, "x": -0.370561678}], [{"q1": 1.745285676, "distance": 0.08584991817, "q3": 1.47983119, "q2": 2.3335, "tx": 0.0, "ty": 0.15, "targetID": 8, "y": 0.2111882797, "x": -0.06021796143}], [{"q1": 2.142688175, "distance": 0.5761862672, "q3": 3.383151787, "q2": 1.945470649, "tx": 0.0, "ty": 0.95, "targetID": 2, "y": 0.4886410987, "x": -0.3451645674}], [{"q1": 2.453403923, "distance": 0.0927302139, "q3": 3.113196329, "q2": 2.005612585, "tx": -0.4763, "ty": 0.275, "targetID": 4, "y": 0.34763739, "x": -0.4186571154}], [{"q1": 1.485519033, "distance": 0.6723044662, "q3": 0.3214179082, "q2": 2.509381128, "tx": 0.4763, "ty": 0.275, "targetID": 6, "y": 0.1708916475, "x": -0.1878948105}]], "block": 5}], [{"trials": [[{"q1": 1.510777699, "distance": 0.2811621017, "q3": 1.259880287, "q2": 2.229454507, "tx": 0.175, "ty": 0.3031, "targetID": 9, "y": 0.2064670987, "x": -0.08903448603}], [{"q1": 1.849325576, "distance": 0.09866410653, "q3": 2.258685137, "q2": 2.074595082, "tx": -0.175, "ty": 0.3031, "targetID": 7, "y": 0.3476013958, "x": -0.08694188458}], [{"q1": 1.941481758, "distance": 0.1881656376, "q3": 2.644834678, "q2": 2.04495129, "tx": 0.0, "ty": 0.55, "targetID": 5, "y": 0.4211204999, "x": -0.1370998966}], [{"q1": 1.627270239, "distance": 0.5416688291, "q3": 1.893003932, "q2": 2.155136268, "tx": 0.375, "ty": 0.6495, "targetID": 3, "y": 0.2861228685, "x": -0.02669911709}], [{"q1": 1.997905987, "distance": 0.08719198535, "q3": 3.718966992, "q2": 1.828021544, "tx": -0.375, "ty": 0.6495, "targetID": 1, "y": 0.572693888, "x": -0.3337293873}], [{"q1": 1.58102605, "distance": 0.09788410284, "q3": 1.154290065, "q2": 2.322636529, "tx": 0.0, "ty": 0.15, "targetID": 8, "y": 0.1829275976, "x": -0.09217955795}], [{"q1": 2.111500295, "distance": 0.5647744085, "q3": 3.476899612, "q2": 1.949964811, "tx": 0.0, "ty": 0.95, "targetID": 2, "y": 0.5064337564, "x": -0.3495985126}], [{"q1": 2.455569356, "distance": 0.09334849917, "q3": 3.093067045, "q2": 2.007444227, "tx": -0.4763, "ty": 0.275, "targetID": 4, "y": 0.3454556091, "x": -0.4150631692}], [{"q1": 1.184201207, "distance": 0.6487804311, "q3": 0.2464344656, "q2": 2.387919031, "tx": 0.4763, "ty": 0.275, "targetID": 6, "y": 0.2745589108, "x": -0.1724802811}]], "block": 6}], [{"trials": [[{"q1": 1.328512434, "distance": 0.1457090004, "q3": 1.696030014, "q2": 2.217707452, "tx": 0.175, "ty": 0.3031, "targetID": 9, "y": 0.2512113691, "x": 0.03884316841}], [{"q1": 1.855826406, "distance": 0.0949885568, "q3": 2.254229789, "q2": 2.070074744, "tx": -0.175, "ty": 0.3031, "targetID": 7, "y": 0.3457374785, "x": -0.09011848641}], [{"q1": 1.724948078, "distance": 0.07679851366, "q3": 2.947387467, "q2": 2.035535078, "tx": 0.0, "ty": 0.55, "targetID": 5, "y": 0.5056561801, "x": -0.06270276976}], [{"q1": 1.390226812, "distance": 0.4001877751, "q3": 2.31866753, "q2": 2.1561441, "tx": 0.375, "ty": 0.6495, "targetID": 3, "y": 0.3610842748, "x": 0.09757140594}], [{"q1": 1.988951585, "distance": 0.07982074412, "q3": 3.76260225, "q2": 1.824537125, "tx": -0.375, "ty": 0.6495, "targetID": 1, "y": 0.5789239458, "x": -0.3377123107}], [{"q1": 1.54455485, "distance": 0.09308298733, "q3": 1.175533604, "q2": 2.312251528, "tx": 0.0, "ty": 0.15, "targetID": 8, "y": 0.1886789785, "x": -0.08466628108}], [{"q1": 1.967194134, "distance": 0.501312124, "q3": 3.756226629, "q2": 1.928825453, "tx": 0.0, "ty": 0.95, "targetID": 2, "y": 0.5736928282, "x": -0.3312201052}], [{"q1": 2.46101663, "distance": 0.09281278303, "q3": 3.068949258, "q2": 2.014369048, "tx": -0.4763, "ty": 0.275, "targetID": 4, "y": 0.3416714053, "x": -0.4117311498}], [{"q1": 0.9618402201, "distance": 0.5034052744, "q3": 0.8880294243, "q2": 2.317599145, "tx": 0.4763, "ty": 0.275, "targetID": 6, "y": 0.2278047431, "x": -0.02488806647}]], "block": 7}], [{"trials": [[{"q1": 1.29433009, "distance": 0.1310236723, "q3": 1.720850224, "q2": 2.225650907, "tx": 0.175, "ty": 0.3031, "targetID": 9, "y": 0.2516855211, "x": 0.0544854612}], [{"q1": 1.877163098, "distance": 0.08457185277, "q3": 2.23776204, "q2": 2.064926887, "tx": -0.175, "ty": 0.3031, "targetID": 7, "y": 0.3396979005, "x": -0.09875702027}], [{"q1": 1.645672528, "distance": 0.03714861546, "q3": 3.07133515, "q2": 2.017504777, "tx": 0.0, "ty": 0.55, "targetID": 5, "y": 0.5344876791, "x": -0.03375481495}], [{"q1": 1.384152565, "distance": 0.4010602122, "q3": 2.322150464, "q2": 2.13393421, "tx": 0.375, "ty": 0.6495, "targetID": 3, "y": 0.3612877666, "x": 0.09610395783}], [{"q1": 1.970118221, "distance": 0.06820480829, "q3": 3.8301619, "q2": 1.811887185, "tx": -0.375, "ty": 0.6495, "targetID": 1, "y": 0.590738863, "x": -0.3403730646}], [{"q1": 1.530079667, "distance": 0.09012229046, "q3": 1.174471105, "q2": 2.315422981, "tx": 0.0, "ty": 0.15, "targetID": 8, "y": 0.1894832114, "x": -0.08101298202}], [{"q1": 1.500456885, "distance": 0.2790990093, "q3": 4.419365705, "q2": 1.859329374, "tx": 0.0, "ty": 0.95, "targetID": 2, "y": 0.7243053705, "x": -0.1641894978}], [{"q1": 2.459792111, "distance": 0.09439776845, "q3": 3.059520041, "q2": 2.013339691, "tx": -0.4763, "ty": 0.275, "targetID": 4, "y": 0.34149858, "x": -0.4093009138}], [{"q1": 1.044327366, "distance": 0.5279182781, "q3": 0.8783615651, "q2": 2.300095614, "tx": 0.4763, "ty": 0.275, "targetID": 6, "y": 0.2316313972, "x": -0.04983389227}]], "block": 8}], [{"trials": [[{"q1": 1.278994416, "distance": 0.1277957762, "q3": 1.717498787, "q2": 2.229424778, "tx": 0.175, "ty": 0.3031, "targetID": 9, "y": 0.2500738602, "x": 0.0587245129}], [{"q1": 1.936974367, "distance": 0.06480835234, "q3": 2.213398473, "q2": 2.083856625, "tx": -0.175, "ty": 0.3031, "targetID": 7, "y": 0.3292187653, "x": -0.1156878374}], [{"q1": 1.600732024, "distance": 0.01643564975, "q3": 3.14129559, "q2": 1.996153542, "tx": 0.0, "ty": 0.55, "targetID": 5, "y": 0.5496935433, "x": -0.01643279243}], [{"q1": 1.359910414, "distance": 0.3921375044, "q3": 2.365915505, "q2": 2.091380194, "tx": 0.375, "ty": 0.6495, "targetID": 3, "y": 0.3681497427, "x": 0.101844632}], [{"q1": 1.962648785, "distance": 0.06406223595, "q3": 3.85826553, "q2": 1.814452985, "tx": -0.375, "ty": 0.6495, "targetID": 1, "y": 0.5943993631, "x": -0.3423214154}], [{"q1": 1.49428648, "distance": 0.08470442337, "q3": 1.167036346, "q2": 2.320465839, "tx": 0.0, "ty": 0.15, "targetID": 8, "y": 0.1912281748, "x": -0.07399376286}], [{"q1": 1.413811881, "distance": 0.2431314076, "q3": 4.532087928, "q2": 1.848159701, "tx": 0.0, "ty": 0.95, "targetID": 2, "y": 0.7408130556, "x": -0.1239100627}], [{"q1": 2.464201334, "distance": 0.09441174354, "q3": 3.038572036, "q2": 2.020889496, "tx": -0.4763, "ty": 0.275, "targetID": 4, "y": 0.3383428915, "x": -0.4062910334}], [{"q1": 1.103886656, "distance": 0.5391434489, "q3": 0.8982521725, "q2": 2.29500493, "tx": 0.4763, "ty": 0.275, "targetID": 6, "y": 0.2279954581, "x": -0.06079052454}]], "block": 9}], [{"trials": [[{"q1": 1.279766421, "distance": 0.120536953, "q3": 1.738278071, "q2": 2.242569511, "tx": 0.175, "ty": 0.3031, "targetID": 9, "y": 0.2512330239, "x": 0.06619295138}], [{"q1": 1.957731523, "distance": 0.06456108892, "q3": 2.206291854, "q2": 2.121678532, "tx": -0.175, "ty": 0.3031, "targetID": 7, "y": 0.328494185, "x": -0.1156428642}], [{"q1": 1.581702364, "distance": 0.02774141118, "q3": 3.251190313, "q2": 1.951228137, "tx": 0.0, "ty": 0.55, "targetID": 5, "y": 0.5722019829, "x": -0.01663303485}], [{"q1": 0.9367025809, "distance": 0.03653961584, "q3": 3.973681369, "q2": 1.451225704, "tx": 0.375, "ty": 0.6495, "targetID": 3, "y": 0.6146832654, "x": 0.3860877642}], [{"q1": 1.957636762, "distance": 0.05608808184, "q3": 3.899601811, "q2": 1.790645222, "tx": -0.375, "ty": 0.6495, "targetID": 1, "y": 0.6013125073, "x": -0.3462974134}], [{"q1": 1.495536481, "distance": 0.07584577812, "q3": 1.171650033, "q2": 2.343149622, "tx": 0.0, "ty": 0.15, "targetID": 8, "y": 0.1889081867, "x": -0.06510556863}], [{"q1": 1.42921986, "distance": 0.2461773114, "q3": 4.702599674, "q2": 1.758406859, "tx": 0.0, "ty": 0.95, "targetID": 2, "y": 0.7589953495, "x": -0.1553077337}], [{"q1": 2.465595023, "distance": 0.09389613038, "q3": 3.043338844, "q2": 2.0602343, "tx": -0.4763, "ty": 0.275, "targetID": 4, "y": 0.3389615564, "x": -0.4075584362}], [{"q1": 1.085730562, "distance": 0.5400171156, "q3": 0.9428572934, "q2": 2.233953098, "tx": 0.4763, "ty": 0.275, "targetID": 6, "y": 0.2440798922, "x": -0.06283118266}]], "block": 10}]]}], "condition": "H1"}], "type": "simulation", "subjectID": "S_H1_63"}}
