# Supplementary material for: Goal-related feedback guides motor exploration and redundancy resolution in human motor skill acquisition
Source: PLoS Comput Biol. 2019 Mar 5;15(3):e1006676. doi: 10.1371/journal.pcbi.1006676 (PMC6420027; doi:10.1371/journal.pcbi.1006676)
Supplement: S1 Dataset — The 220 .json files contain the data (20 for the participants, 200 for simulation runs), the text file legend_json.txt explains the data format. (ZIP) [file pcbi.1006676.s001.zip › S_H2_085.json]

{"data": {"data": [{"phases": [{"phase": "test", "blocks": [[{"trials": [[{"q1": 1.112921766, "distance": 0.3754617661, "q3": 0.5928138624, "q2": 1.899561177, "tx": 0.175, "ty": 0.3031, "targetID": 9, "y": 0.4216813395, "x": -0.1812443034}], [{"q1": 1.278526795, "distance": 0.1256485674, "q3": 0.445920002, "q2": 1.943959242, "tx": -0.175, "ty": 0.3031, "targetID": 7, "y": 0.3953688667, "x": -0.260287858}], [{"q1": 1.012196868, "distance": 0.1453689417, "q3": 0.5794595059, "q2": 1.751233843, "tx": 0.0, "ty": 0.55, "targetID": 5, "y": 0.5044852349, "x": -0.1380598978}], [{"q1": 0.863722564, "distance": 0.4576628139, "q3": 0.7169595155, "q2": 1.730461008, "tx": 0.375, "ty": 0.6495, "targetID": 3, "y": 0.4972872429, "x": -0.05660923042}], [{"q1": 1.292217361, "distance": 0.1563200324, "q3": 0.226284356, "q2": 1.767515429, "tx": -0.375, "ty": 0.6495, "targetID": 1, "y": 0.5148111932, "x": -0.2956597337}], [{"q1": 1.240168569, "distance": 0.3267117753, "q3": 0.5208294974, "q2": 1.971184735, "tx": 0.0, "ty": 0.15, "targetID": 8, "y": 0.3792363433, "x": -0.2327902126}], [{"q1": 0.785664917, "distance": 0.3581737698, "q3": 0.6432068943, "q2": 1.538646046, "tx": 0.0, "ty": 0.95, "targetID": 2, "y": 0.5920717262, "x": 0.01325896536}], [{"q1": 1.550095929, "distance": 0.1125146983, "q3": 0.1268220608, "q2": 2.001452027, "tx": -0.4763, "ty": 0.275, "targetID": 4, "y": 0.3451462098, "x": -0.3883280352}], [{"q1": 1.052296351, "distance": 0.6311780071, "q3": 0.6884233334, "q2": 1.938637326, "tx": 0.4763, "ty": 0.275, "targetID": 6, "y": 0.3962312567, "x": -0.1431260723}]], "block": 1}], [{"trials": [[{"q1": 1.172917107, "distance": 0.3835488892, "q3": 0.598998455, "q2": 1.954498962, "tx": 0.175, "ty": 0.3031, "targetID": 9, "y": 0.3860148164, "x": -0.1994794836}], [{"q1": 1.184189203, "distance": 0.03675339705, "q3": 0.5997465685, "q2": 2.067899202, "tx": -0.175, "ty": 0.3031, "targetID": 7, "y": 0.33789159, "x": -0.1868472554}], [{"q1": 0.9072069118, "distance": 0.07673999057, "q3": 0.5836410636, "q2": 1.673605259, "tx": 0.0, "ty": 0.55, "targetID": 5, "y": 0.5478049899, "x": -0.07670859197}], [{"q1": 0.8485313699, "distance": 0.4277779911, "q3": 0.7046740498, "q2": 1.631996148, "tx": 0.375, "ty": 0.6495, "targetID": 3, "y": 0.5410023219, "x": -0.0387901201}], [{"q1": 1.422892218, "distance": 0.04877462738, "q3": -0.01760817698, "q2": 1.598874006, "tx": -0.375, "ty": 0.6495, "targetID": 1, "y": 0.6017171677, "x": -0.3652140298}], [{"q1": 1.278307012, "distance": 0.2677630476, "q3": 0.5718475075, "q2": 2.103346515, "tx": 0.0, "ty": 0.15, "targetID": 8, "y": 0.3098842225, "x": -0.2147884658}], [{"q1": 0.8003791189, "distance": 0.2916202569, "q3": 0.5634564413, "q2": 1.394053001, "tx": 0.0, "ty": 0.95, "targetID": 2, "y": 0.6615677211, "x": 0.0430022637}], [{"q1": 1.551586489, "distance": 0.1104084994, "q3": 0.1346914442, "q2": 2.021089855, "tx": -0.4763, "ty": 0.275, "targetID": 4, "y": 0.3352651912, "x": -0.3837897656}], [{"q1": 1.228033408, "distance": 0.6797893487, "q3": 0.6683799889, "q2": 2.015211991, "tx": 0.4763, "ty": 0.275, "targetID": 6, "y": 0.338538105, "x": -0.2005134661}]], "block": 2}], [{"trials": [[{"q1": 1.191844935, "distance": 0.3884815461, "q3": 0.6100733773, "q2": 1.952415924, "tx": 0.175, "ty": 0.3031, "targetID": 9, "y": 0.3809785474, "x": -0.2055953803}], [{"q1": 1.160045457, "distance": 0.02298054812, "q3": 0.7220833186, "q2": 2.076056496, "tx": -0.175, "ty": 0.3031, "targetID": 7, "y": 0.3190349174, "x": -0.1584414976}], [{"q1": 0.8742990412, "distance": 0.05939916245, "q3": 0.5599689227, "q2": 1.679686223, "tx": 0.0, "ty": 0.55, "targetID": 5, "y": 0.5528531098, "x": -0.05933060142}], [{"q1": 0.831837382, "distance": 0.4105335566, "q3": 0.6973877115, "q2": 1.598004462, "tx": 0.375, "ty": 0.6495, "targetID": 3, "y": 0.5567362736, "x": -0.02491585637}], [{"q1": 1.425178544, "distance": 0.04149724142, "q3": -0.03446281541, "q2": 1.588793501, "tx": -0.375, "ty": 0.6495, "targetID": 1, "y": 0.6091251044, "x": -0.3654141327}], [{"q1": 1.293022056, "distance": 0.2533715629, "q3": 0.6045019751, "q2": 2.125695539, "tx": 0.0, "ty": 0.15, "targetID": 8, "y": 0.293710162, "x": -0.208673281}], [{"q1": 0.7821226422, "distance": 0.2933862064, "q3": 0.6021163069, "q2": 1.363446081, "tx": 0.0, "ty": 0.95, "targetID": 2, "y": 0.6628338128, "x": 0.0600919879}], [{"q1": 1.575500287, "distance": 0.09890329891, "q3": 0.140336458, "q2": 2.028236309, "tx": -0.4763, "ty": 0.275, "targetID": 4, "y": 0.3221688001, "x": -0.3893691836}], [{"q1": 1.293915962, "distance": 0.705048465, "q3": 0.6830636934, "q2": 1.983544635, "tx": 0.4763, "ty": 0.275, "targetID": 6, "y": 0.3342320457, "x": -0.2262559784}]], "block": 3}], [{"trials": [[{"q1": 1.18918837, "distance": 0.3875155815, "q3": 0.6010463413, "q2": 1.959859222, "tx": 0.175, "ty": 0.3031, "targetID": 9, "y": 0.3801408718, "x": -0.2047802391}], [{"q1": 1.149082262, "distance": 0.03088448346, "q3": 0.7097840306, "q2": 2.140967997, "tx": -0.175, "ty": 0.3031, "targetID": 7, "y": 0.2982771832, "x": -0.1444943979}], [{"q1": 0.854216039, "distance": 0.04670846627, "q3": 0.5908058702, "q2": 1.666384071, "tx": 0.0, "ty": 0.55, "targetID": 5, "y": 0.5524365031, "x": -0.04664487403}], [{"q1": 0.8203190463, "distance": 0.3977653044, "q3": 0.7134227905, "q2": 1.567423382, "tx": 0.375, "ty": 0.6495, "targetID": 3, "y": 0.5653450393, "x": -0.01376108344}], [{"q1": 1.427607651, "distance": 0.03922784329, "q3": -0.03530813672, "q2": 1.582522759, "tx": -0.375, "ty": 0.6495, "targetID": 1, "y": 0.6112148242, "x": -0.366451959}], [{"q1": 0.9776744153, "distance": 0.07132105621, "q3": 0.9751614337, "q2": 2.311458332, "tx": 0.0, "ty": 0.15, "targetID": 8, "y": 0.2201969457, "x": -0.0126127662}], [{"q1": 0.776154929, "distance": 0.2807898093, "q3": 0.574003409, "q2": 1.326713489, "tx": 0.0, "ty": 0.95, "targetID": 2, "y": 0.680031859, "x": 0.07720181223}], [{"q1": 1.578434529, "distance": 0.09760054803, "q3": 0.1352704003, "q2": 2.036354694, "tx": -0.4763, "ty": 0.275, "targetID": 4, "y": 0.3188315181, "x": -0.3890952697}], [{"q1": 1.2960307, "distance": 0.6887133839, "q3": 0.7521738226, "q2": 2.002960467, "tx": 0.4763, "ty": 0.275, "targetID": 6, "y": 0.3165209625, "x": -0.2111606424}]], "block": 4}], [{"trials": [[{"q1": 1.188304047, "distance": 0.3875964438, "q3": 0.5821292193, "q2": 1.972714955, "tx": 0.175, "ty": 0.3031, "targetID": 9, "y": 0.3785515971, "x": -0.2051816141}], [{"q1": 1.147102883, "distance": 0.03184232876, "q3": 0.6996405527, "q2": 2.149939198, "tx": -0.175, "ty": 0.3031, "targetID": 7, "y": 0.2967400029, "x": -0.1437992895}], [{"q1": 0.8430032548, "distance": 0.03818218713, "q3": 0.6221831203, "q2": 1.647652571, "tx": 0.0, "ty": 0.55, "targetID": 5, "y": 0.5534577537, "x": -0.03802529885}], [{"q1": 0.794075641, "distance": 0.3766991075, "q3": 0.7036429174, "q2": 1.544152979, "tx": 0.375, "ty": 0.6495, "targetID": 3, "y": 0.5766004234, "x": 0.005422038921}], [{"q1": 1.426130806, "distance": 0.03391292182, "q3": -0.04587601204, "q2": 1.575517847, "tx": -0.375, "ty": 0.6495, "targetID": 1, "y": 0.617208834, "x": -0.3646382018}], [{"q1": 0.9492112228, "distance": 0.0473240109, "q3": 1.003579919, "q2": 2.387642899, "tx": 0.0, "ty": 0.15, "targetID": 8, "y": 0.1938566629, "x": 0.01778075154}], [{"q1": 0.7851692833, "distance": 0.2565880482, "q3": 0.4934924547, "q2": 1.275939892, "tx": 0.0, "ty": 0.95, "targetID": 2, "y": 0.7119295627, "x": 0.09570733171}], [{"q1": 1.58407083, "distance": 0.09487269737, "q3": 0.1264970818, "q2": 2.04027572, "tx": -0.4763, "ty": 0.275, "targetID": 4, "y": 0.3167450095, "x": -0.3911050302}], [{"q1": 1.286512081, "distance": 0.6854619625, "q3": 0.7375532386, "q2": 2.016090993, "tx": 0.4763, "ty": 0.275, "targetID": 6, "y": 0.3158059536, "x": -0.2079462832}]], "block": 5}], [{"trials": [[{"q1": 1.189511019, "distance": 0.3890234502, "q3": 0.5664165931, "q2": 1.979847609, "tx": 0.175, "ty": 0.3031, "targetID": 9, "y": 0.3782942627, "x": -0.2066871332}], [{"q1": 1.179467167, "distance": 0.02032225703, "q3": 0.70959367, "q2": 2.131479647, "tx": -0.175, "ty": 0.3031, "targetID": 7, "y": 0.2972334863, "x": -0.1555429152}], [{"q1": 0.8393168778, "distance": 0.03376985003, "q3": 0.6587081308, "q2": 1.630369487, "tx": 0.0, "ty": 0.55, "targetID": 5, "y": 0.5523301283, "x": -0.03368936439}], [{"q1": 0.7820595447, "distance": 0.3654901003, "q3": 0.7006346929, "q2": 1.527893896, "tx": 0.375, "ty": 0.6495, "targetID": 3, "y": 0.5832831686, "x": 0.01555828754}], [{"q1": 1.436072653, "distance": 0.02205164496, "q3": -0.04066006034, "q2": 1.539170223, "tx": -0.375, "ty": 0.6495, "targetID": 1, "y": 0.6285177452, "x": -0.3682161936}], [{"q1": 0.9496465297, "distance": 0.04793424494, "q3": 1.038641764, "q2": 2.389795831, "tx": 0.0, "ty": 0.15, "targetID": 8, "y": 0.1904954005, "x": 0.0256478922}], [{"q1": 0.7980321072, "distance": 0.2438556277, "q3": 0.4531391372, "q2": 1.253075205, "tx": 0.0, "ty": 0.95, "targetID": 2, "y": 0.7272221159, "x": 0.0991745003}], [{"q1": 1.594305121, "distance": 0.0904290516, "q3": 0.1176045811, "q2": 2.049701639, "tx": -0.4763, "ty": 0.275, "targetID": 4, "y": 0.3107645799, "x": -0.3932439454}], [{"q1": 1.281745398, "distance": 0.685107265, "q3": 0.723924849, "q2": 2.022140576, "tx": 0.4763, "ty": 0.275, "targetID": 6, "y": 0.31652293, "x": -0.207547798}]], "block": 6}], [{"trials": [[{"q1": 0.5565566715, "distance": 0.1023621683, "q3": 1.036366592, "q2": 2.104605474, "tx": 0.175, "ty": 0.3031, "targetID": 9, "y": 0.2757911496, "x": 0.07634788296}], [{"q1": 1.207197736, "distance": 0.0113953607, "q3": 0.7099851562, "q2": 2.121552666, "tx": -0.175, "ty": 0.3031, "targetID": 7, "y": 0.2963293733, "x": -0.1658341471}], [{"q1": 0.8252632973, "distance": 0.02552849356, "q3": 0.6645391934, "q2": 1.62621357, "tx": 0.0, "ty": 0.55, "targetID": 5, "y": 0.553094594, "x": -0.02534023424}], [{"q1": 0.7505155872, "distance": 0.3335911303, "q3": 0.7006068589, "q2": 1.477065752, "tx": 0.375, "ty": 0.6495, "targetID": 3, "y": 0.6009519782, "x": 0.04496040875}], [{"q1": 1.434546161, "distance": 0.02217733616, "q3": -0.05991253112, "q2": 1.549527791, "tx": -0.375, "ty": 0.6495, "targetID": 1, "y": 0.6287355503, "x": -0.3672107851}], [{"q1": 0.9307021065, "distance": 0.05325140268, "q3": 1.080103808, "q2": 2.40909022, "tx": 0.0, "ty": 0.15, "targetID": 8, "y": 0.1813743749, "x": 0.04302743875}], [{"q1": 0.9339537809, "distance": 0.1565853115, "q3": 0.1981885474, "q2": 1.13019554, "tx": 0.0, "ty": 0.95, "targetID": 2, "y": 0.8136656485, "x": 0.07701885733}], [{"q1": 1.59958631, "distance": 0.08806335282, "q3": 0.1086200657, "q2": 2.054993183, "tx": -0.4763, "ty": 0.275, "targetID": 4, "y": 0.3083191674, "x": -0.3947832091}], [{"q1": -0.04938719345, "distance": 0.3076793344, "q3": 1.389229515, "q2": 2.132791772, "tx": 0.4763, "ty": 0.275, "targetID": 6, "y": 0.09579711863, "x": 0.2261942221}]], "block": 7}], [{"trials": [[{"q1": 0.4732109098, "distance": 0.07188911826, "q3": 1.112900122, "q2": 2.044878794, "tx": 0.175, "ty": 0.3031, "targetID": 9, "y": 0.2762631279, "x": 0.1083079643}], [{"q1": 1.247769018, "distance": 0.00642681805, "q3": 0.7643212276, "q2": 2.078923229, "tx": -0.175, "ty": 0.3031, "targetID": 7, "y": 0.2972006771, "x": -0.177549898}], [{"q1": 0.8243804811, "distance": 0.02264635918, "q3": 0.7191914196, "q2": 1.609543577, "tx": 0.0, "ty": 0.55, "targetID": 5, "y": 0.5474418056, "x": -0.02250140496}], [{"q1": 0.7452573549, "distance": 0.3261154919, "q3": 0.6997426083, "q2": 1.461531741, "tx": 0.375, "ty": 0.6495, "targetID": 3, "y": 0.6064000824, "x": 0.05174512968}], [{"q1": 1.43229953, "distance": 0.02081244827, "q3": -0.03525876114, "q2": 1.5342341, "tx": -0.375, "ty": 0.6495, "targetID": 1, "y": 0.6308943656, "x": -0.3656732443}], [{"q1": 0.925758074, "distance": 0.05920606514, "q3": 1.12523367, "q2": 2.388090903, "tx": 0.0, "ty": 0.15, "targetID": 8, "y": 0.1842770985, "x": 0.04827461719}], [{"q1": 0.9419516508, "distance": 0.1510943966, "q3": 0.1439513737, "q2": 1.122739135, "tx": 0.0, "ty": 0.95, "targetID": 2, "y": 0.8236607732, "x": 0.08287289341}], [{"q1": 1.65309275, "distance": 0.063242979, "q3": 0.1500134527, "q2": 2.008183585, "tx": -0.4763, "ty": 0.275, "targetID": 4, "y": 0.2967338694, "x": -0.4169088111}], [{"q1": -0.1820085582, "distance": 0.2977834753, "q3": 1.443561024, "q2": 2.049667423, "tx": 0.4763, "ty": 0.275, "targetID": 6, "y": 0.07762198019, "x": 0.253327097}]], "block": 8}], [{"trials": [[{"q1": 0.3746582616, "distance": 0.03676223876, "q3": 1.131150387, "q2": 1.972887008, "tx": 0.175, "ty": 0.3031, "targetID": 9, "y": 0.2873243534, "x": 0.1417947117}], [{"q1": 1.251351621, "distance": 0.005741199005, "q3": 0.7787758198, "q2": 2.068196883, "tx": -0.175, "ty": 0.3031, "targetID": 7, "y": 0.2984510372, "x": -0.1783687551}], [{"q1": 0.8168455645, "distance": 0.0196807866, "q3": 0.7344185883, "q2": 1.61123243, "tx": 0.0, "ty": 0.55, "targetID": 5, "y": 0.5435029561, "x": -0.01857745358}], [{"q1": 0.7029629805, "distance": 0.2868665077, "q3": 0.6938654613, "q2": 1.415263365, "tx": 0.375, "ty": 0.6495, "targetID": 3, "y": 0.620487636, "x": 0.08960435185}], [{"q1": 1.430079415, "distance": 0.02100931507, "q3": -0.04156199801, "q2": 1.538019722, "tx": -0.375, "ty": 0.6495, "targetID": 1, "y": 0.6314195153, "x": -0.3643001218}], [{"q1": 0.9254416095, "distance": 0.06101398012, "q3": 1.137260654, "q2": 2.388390523, "tx": 0.0, "ty": 0.15, "targetID": 8, "y": 0.1834624152, "x": 0.05101933498}], [{"q1": 0.9834348107, "distance": 0.1297433355, "q3": 0.1215567274, "q2": 1.082816014, "tx": 0.0, "ty": 0.95, "targetID": 2, "y": 0.8392800811, "x": 0.06763455229}], [{"q1": 1.650616923, "distance": 0.0645553717, "q3": 0.1432755074, "q2": 2.014974381, "tx": -0.4763, "ty": 0.275, "targetID": 4, "y": 0.2964303069, "x": -0.4154055178}], [{"q1": -0.3841211752, "distance": 0.2712568768, "q3": 1.441505344, "q2": 1.880889749, "tx": 0.4763, "ty": 0.275, "targetID": 6, "y": 0.06370647815, "x": 0.3061960881}]], "block": 9}], [{"trials": [[{"q1": 0.03497614298, "distance": 0.1112497489, "q3": 1.259903738, "q2": 1.906633981, "tx": 0.175, "ty": 0.3031, "targetID": 9, "y": 0.2154661213, "x": 0.2435332761}], [{"q1": 1.260644502, "distance": 0.009263037281, "q3": 0.7715187852, "q2": 2.069644589, "tx": -0.175, "ty": 0.3031, "targetID": 7, "y": 0.2972069206, "x": -0.1821467108}], [{"q1": 0.7941597164, "distance": 0.0101828184, "q3": 0.7372412926, "q2": 1.613553265, "tx": 0.0, "ty": 0.55, "targetID": 5, "y": 0.5422398596, "x": -0.006593179171}], [{"q1": 0.641217284, "distance": 0.219947961, "q3": 0.6548561198, "q2": 1.336914315, "tx": 0.375, "ty": 0.6495, "targetID": 3, "y": 0.6451505296, "x": 0.1550950486}], [{"q1": 1.427506309, "distance": 0.02165603702, "q3": -0.03073926467, "q2": 1.534441095, "tx": -0.375, "ty": 0.6495, "targetID": 1, "y": 0.6315545575, "x": -0.3628779113}], [{"q1": 0.9318452705, "distance": 0.05973155153, "q3": 1.130355433, "q2": 2.397069218, "tx": 0.0, "ty": 0.15, "targetID": 8, "y": 0.1817649913, "x": 0.05058501332}], [{"q1": 1.006361893, "distance": 0.1180937162, "q3": 0.0961206793, "q2": 1.054874824, "tx": 0.0, "ty": 0.95, "targetID": 2, "y": 0.8505594798, "x": 0.06370014712}], [{"q1": 1.651513836, "distance": 0.06424365641, "q3": 0.1431468339, "q2": 2.015585305, "tx": -0.4763, "ty": 0.275, "targetID": 4, "y": 0.2958535166, "x": -0.4155350575}], [{"q1": -2.46622427, "distance": 0.9744650757, "q3": 2.574187363, "q2": 1.552911442, "tx": 0.4763, "ty": 0.275, "targetID": 6, "y": -0.2978587417, "x": -0.3119988304}]], "block": 10}]]}], "condition": "H2"}], "type": "simulation", "subjectID": "S_H2_85"}}
