# Supplementary material for: Goal-related feedback guides motor exploration and redundancy resolution in human motor skill acquisition
Source: PLoS Comput Biol. 2019 Mar 5;15(3):e1006676. doi: 10.1371/journal.pcbi.1006676 (PMC6420027; doi:10.1371/journal.pcbi.1006676)
Supplement: S1 Dataset — The 220 .json files contain the data (20 for the participants, 200 for simulation runs), the text file legend_json.txt explains the data format. (ZIP) [file pcbi.1006676.s001.zip › S_H1_034.json]

{"data": {"data": [{"phases": [{"phase": "test", "blocks": [[{"trials": [[{"q1": 1.888188462, "distance": 0.2999368467, "q3": 2.600562127, "q2": 2.18411181, "tx": 0.175, "ty": 0.3031, "targetID": 9, "y": 0.4275444602, "x": -0.09790234211}], [{"q1": 2.219345547, "distance": 0.1469584112, "q3": 2.86920495, "q2": 2.044647427, "tx": -0.175, "ty": 0.3031, "targetID": 7, "y": 0.4046111727, "x": -0.2812650292}], [{"q1": 1.961897692, "distance": 0.1797366655, "q3": 2.752551339, "q2": 2.168115578, "tx": 0.0, "ty": 0.55, "targetID": 5, "y": 0.4474880157, "x": -0.1476365876}], [{"q1": 1.572371096, "distance": 0.391091455, "q3": 2.471391273, "q2": 2.338882357, "tx": 0.375, "ty": 0.6495, "targetID": 3, "y": 0.4157651818, "x": 0.06143890402}], [{"q1": 2.240780093, "distance": 0.2351208244, "q3": 3.039873822, "q2": 2.046028067, "tx": -0.375, "ty": 0.6495, "targetID": 1, "y": 0.4206156983, "x": -0.3212061484}], [{"q1": 2.109272827, "distance": 0.3358347667, "q3": 2.7242131, "q2": 2.081257381, "tx": 0.0, "ty": 0.15, "targetID": 8, "y": 0.4099595271, "x": -0.2126171085}], [{"q1": 1.814529325, "distance": 0.4817831841, "q3": 2.780889191, "q2": 2.254972502, "tx": 0.0, "ty": 0.95, "targetID": 2, "y": 0.4745486977, "x": -0.07785303907}], [{"q1": 2.482727776, "distance": 0.0840765183, "q3": 3.034849529, "q2": 1.966450949, "tx": -0.4763, "ty": 0.275, "targetID": 4, "y": 0.3292473575, "x": -0.4120653899}], [{"q1": 1.615022963, "distance": 0.4523088038, "q3": 2.367005025, "q2": 2.297856033, "tx": 0.4763, "ty": 0.275, "targetID": 6, "y": 0.3918813191, "x": 0.03935376614}]], "block": 1}], [{"trials": [[{"q1": 1.535210168, "distance": 0.1429314209, "q3": 2.464694606, "q2": 2.43115295, "tx": 0.175, "ty": 0.3031, "targetID": 9, "y": 0.4175637548, "x": 0.08939953306}], [{"q1": 2.108880441, "distance": 0.1001222022, "q3": 2.663845098, "q2": 2.078479105, "tx": -0.175, "ty": 0.3031, "targetID": 7, "y": 0.3986278861, "x": -0.2049813}], [{"q1": 1.653167595, "distance": 0.06948123439, "q3": 2.753452558, "q2": 2.373316519, "tx": 0.0, "ty": 0.55, "targetID": 5, "y": 0.4812484828, "x": 0.01004344616}], [{"q1": 1.078373494, "distance": 0.2893026311, "q3": 2.574997674, "q2": 2.733682418, "tx": 0.375, "ty": 0.6495, "targetID": 3, "y": 0.3681793431, "x": 0.3075114798}], [{"q1": 2.110287712, "distance": 0.1642254225, "q3": 3.363677998, "q2": 2.073425784, "tx": -0.375, "ty": 0.6495, "targetID": 1, "y": 0.4921093132, "x": -0.3281154491}], [{"q1": 1.911565652, "distance": 0.2442628997, "q3": 2.372577093, "q2": 2.17542416, "tx": 0.0, "ty": 0.15, "targetID": 8, "y": 0.3754400716, "x": -0.09402732721}], [{"q1": 1.389803382, "distance": 0.4201295056, "q3": 3.145155985, "q2": 2.575426924, "tx": 0.0, "ty": 0.95, "targetID": 2, "y": 0.5415597782, "x": 0.0984143622}], [{"q1": 2.493688752, "distance": 0.07301477985, "q3": 3.084443681, "q2": 1.949589191, "tx": -0.4763, "ty": 0.275, "targetID": 4, "y": 0.3281630269, "x": -0.426251517}], [{"q1": 1.116109208, "distance": 0.1979601673, "q3": 2.299320276, "q2": 2.670387223, "tx": 0.4763, "ty": 0.275, "targetID": 6, "y": 0.3147466364, "x": 0.2823710627}]], "block": 2}], [{"trials": [[{"q1": 1.464925269, "distance": 0.1202942617, "q3": 2.460539019, "q2": 2.498567751, "tx": 0.175, "ty": 0.3031, "targetID": 9, "y": 0.4137071107, "x": 0.1277054288}], [{"q1": 2.156093102, "distance": 0.03692377759, "q3": 2.389952956, "q2": 2.029774759, "tx": -0.175, "ty": 0.3031, "targetID": 7, "y": 0.3288326282, "x": -0.2014801283}], [{"q1": 1.561605364, "distance": 0.01697754806, "q3": 3.085215296, "q2": 2.521030983, "tx": 0.0, "ty": 0.55, "targetID": 5, "y": 0.5422211143, "x": 0.01509059559}], [{"q1": 0.7946853671, "distance": 0.2662469599, "q3": 3.087205388, "q2": 3.16879824, "tx": 0.375, "ty": 0.6495, "targetID": 3, "y": 0.3839327141, "x": 0.3940121096}], [{"q1": 2.023199921, "distance": 0.1272737068, "q3": 3.609418794, "q2": 2.137307578, "tx": -0.375, "ty": 0.6495, "targetID": 1, "y": 0.5272786764, "x": -0.3394958526}], [{"q1": 1.991708989, "distance": 0.1859752624, "q3": 1.902155368, "q2": 2.031328809, "tx": 0.0, "ty": 0.15, "targetID": 8, "y": 0.2495320512, "x": -0.157099233}], [{"q1": 1.150821837, "distance": 0.4534790868, "q3": 4.303871419, "q2": 3.001128992, "tx": 0.0, "ty": 0.95, "targetID": 2, "y": 0.497090982, "x": -0.02273111487}], [{"q1": 2.55314604, "distance": 0.03763740917, "q3": 3.118486001, "q2": 1.940281663, "tx": -0.4763, "ty": 0.275, "targetID": 4, "y": 0.3041004365, "x": -0.4524307905}], [{"q1": 0.9160672876, "distance": 0.0971117585, "q3": 2.48023002, "q2": 2.883810738, "tx": 0.4763, "ty": 0.275, "targetID": 6, "y": 0.2979284268, "x": 0.3819337937}]], "block": 3}], [{"trials": [[{"q1": 1.458240713, "distance": 0.1005180995, "q3": 2.376515434, "q2": 2.490028062, "tx": 0.175, "ty": 0.3031, "targetID": 9, "y": 0.3934287617, "x": 0.1309023455}], [{"q1": 2.084066946, "distance": 0.00840771969, "q3": 2.223788197, "q2": 2.053555827, "tx": -0.175, "ty": 0.3031, "targetID": 7, "y": 0.3078647191, "x": -0.1680727204}], [{"q1": 1.492240919, "distance": 0.01987453677, "q3": 3.321629199, "q2": 2.615481162, "tx": 0.0, "ty": 0.55, "targetID": 5, "y": 0.5682162653, "x": 0.007947634169}], [{"q1": 0.7338980148, "distance": 0.2587680562, "q3": 3.314252741, "q2": 3.277844705, "tx": 0.375, "ty": 0.6495, "targetID": 3, "y": 0.3907375725, "x": 0.376706764}], [{"q1": 1.959421504, "distance": 0.1084539745, "q3": 3.823766238, "q2": 2.184682063, "tx": -0.375, "ty": 0.6495, "targetID": 1, "y": 0.5428937549, "x": -0.3550657809}], [{"q1": 1.931152503, "distance": 0.2329741836, "q3": 1.336279723, "q2": 2.003474395, "tx": 0.0, "ty": 0.15, "targetID": 8, "y": 0.1635555849, "x": -0.2325794839}], [{"q1": 1.065123436, "distance": 0.7307826106, "q3": 5.38406226, "q2": 3.224525987, "tx": 0.0, "ty": 0.95, "targetID": 2, "y": 0.2205404977, "x": -0.04395518647}], [{"q1": 2.559173625, "distance": 0.03116095954, "q3": 3.163394142, "q2": 1.906605899, "tx": -0.4763, "ty": 0.275, "targetID": 4, "y": 0.3036706979, "x": -0.4640935885}], [{"q1": 0.7927795711, "distance": 0.04987863824, "q3": 2.669060785, "q2": 3.030313277, "tx": 0.4763, "ty": 0.275, "targetID": 6, "y": 0.2967044921, "x": 0.4313912751}]], "block": 4}], [{"trials": [[{"q1": 1.461362234, "distance": 0.09267043105, "q3": 2.332629955, "q2": 2.48595565, "tx": 0.175, "ty": 0.3031, "targetID": 9, "y": 0.3836815538, "x": 0.1292351448}], [{"q1": 2.106465886, "distance": 0.01312897754, "q3": 2.157637905, "q2": 2.064228904, "tx": -0.175, "ty": 0.3031, "targetID": 7, "y": 0.2903264075, "x": -0.1719659619}], [{"q1": 1.506006983, "distance": 0.01741872896, "q3": 3.328655501, "q2": 2.658675246, "tx": 0.0, "ty": 0.55, "targetID": 5, "y": 0.5672845427, "x": -0.002157939296}], [{"q1": 0.6848321803, "distance": 0.2672550447, "q3": 3.566201396, "q2": 3.416286436, "tx": 0.375, "ty": 0.6495, "targetID": 3, "y": 0.3847333404, "x": 0.3386149082}], [{"q1": 1.92781329, "distance": 0.1047998593, "q3": 3.877478681, "q2": 2.216341199, "tx": -0.375, "ty": 0.6495, "targetID": 1, "y": 0.5475224982, "x": -0.350842193}], [{"q1": 1.867134373, "distance": 0.2343477774, "q3": 1.184968633, "q2": 2.054523443, "tx": 0.0, "ty": 0.15, "targetID": 8, "y": 0.1600382643, "x": -0.2341326847}], [{"q1": 1.072911019, "distance": 0.8053578139, "q3": 5.582452794, "q2": 3.347916595, "tx": 0.0, "ty": 0.95, "targetID": 2, "y": 0.1446993859, "x": 0.009598406178}], [{"q1": 2.552299926, "distance": 0.03412962356, "q3": 3.191334061, "q2": 1.912961582, "tx": -0.4763, "ty": 0.275, "targetID": 4, "y": 0.3081420242, "x": -0.4681490839}], [{"q1": 0.7120289195, "distance": 0.03335087276, "q3": 2.826702623, "q2": 3.141971958, "tx": 0.4763, "ty": 0.275, "targetID": 6, "y": 0.2993855357, "x": 0.4535485964}]], "block": 5}], [{"trials": [[{"q1": 1.448589211, "distance": 0.08398907693, "q3": 2.297336494, "q2": 2.439083004, "tx": 0.175, "ty": 0.3031, "targetID": 9, "y": 0.3711217114, "x": 0.1257332585}], [{"q1": 2.047057437, "distance": 0.04221547067, "q3": 2.295666807, "q2": 2.113524715, "tx": -0.175, "ty": 0.3031, "targetID": 7, "y": 0.3359334139, "x": -0.1484648743}], [{"q1": 1.47619842, "distance": 0.02776186531, "q3": 3.426798147, "q2": 2.608263081, "tx": 0.0, "ty": 0.55, "targetID": 5, "y": 0.5773751686, "x": -0.004617500339}], [{"q1": 0.69262336, "distance": 0.2583582866, "q3": 3.600106054, "q2": 3.348556122, "tx": 0.375, "ty": 0.6495, "targetID": 3, "y": 0.3949459823, "x": 0.3308269728}], [{"q1": 1.895926243, "distance": 0.1380202006, "q3": 4.285704861, "q2": 2.25428536, "tx": -0.375, "ty": 0.6495, "targetID": 1, "y": 0.5187785336, "x": -0.4192885312}], [{"q1": 1.807145746, "distance": 0.2178393032, "q3": 1.186215526, "q2": 2.074244353, "tx": 0.0, "ty": 0.15, "targetID": 8, "y": 0.1720749562, "x": -0.2167179235}], [{"q1": 0.8195283006, "distance": 0.7416137142, "q3": 5.616369051, "q2": 3.128069341, "tx": 0.0, "ty": 0.95, "targetID": 2, "y": 0.2083931882, "x": -0.003199643817}], [{"q1": 2.55850307, "distance": 0.03105815794, "q3": 3.174287882, "q2": 1.921972458, "tx": -0.4763, "ty": 0.275, "targetID": 4, "y": 0.3044065721, "x": -0.4663068677}], [{"q1": 0.6876118878, "distance": 0.03066994288, "q3": 2.87648386, "q2": 3.168897832, "tx": 0.4763, "ty": 0.275, "targetID": 6, "y": 0.2994100219, "x": 0.4577313106}]], "block": 6}], [{"trials": [[{"q1": 1.45111689, "distance": 0.08241962961, "q3": 2.28418076, "q2": 2.442491165, "tx": 0.175, "ty": 0.3031, "targetID": 9, "y": 0.3686952927, "x": 0.125097566}], [{"q1": 2.040114218, "distance": 0.03779268909, "q3": 2.227274619, "q2": 2.122227891, "tx": -0.175, "ty": 0.3031, "targetID": 7, "y": 0.3226217288, "x": -0.1426396932}], [{"q1": 1.510430147, "distance": 0.02089190539, "q3": 3.33420073, "q2": 2.587723721, "tx": 0.0, "ty": 0.55, "targetID": 5, "y": 0.5704203828, "x": -0.004413578579}], [{"q1": 0.6817887819, "distance": 0.2640042278, "q3": 3.657984851, "q2": 3.375118625, "tx": 0.375, "ty": 0.6495, "targetID": 3, "y": 0.3910579485, "x": 0.3210932442}], [{"q1": 1.864828987, "distance": 0.1379463061, "q3": 4.348839497, "q2": 2.279233846, "tx": -0.375, "ty": 0.6495, "targetID": 1, "y": 0.5173813933, "x": -0.4146718681}], [{"q1": 1.715309604, "distance": 0.1915642167, "q3": 1.141582159, "q2": 2.132388941, "tx": 0.0, "ty": 0.15, "targetID": 8, "y": 0.1818401318, "x": -0.18889959}], [{"q1": 0.8523213903, "distance": 0.7154761532, "q3": 5.53590512, "q2": 3.105236909, "tx": 0.0, "ty": 0.95, "targetID": 2, "y": 0.2347164699, "x": -0.01660112688}], [{"q1": 2.551033849, "distance": 0.03447387132, "q3": 3.198939791, "q2": 1.934379857, "tx": -0.4763, "ty": 0.275, "targetID": 4, "y": 0.308795521, "x": -0.4694948136}], [{"q1": 0.6782648105, "distance": 0.0294911261, "q3": 2.894371801, "q2": 3.1849586, "tx": 0.4763, "ty": 0.275, "targetID": 6, "y": 0.2992394165, "x": 0.4595018689}]], "block": 7}], [{"trials": [[{"q1": 1.439398192, "distance": 0.06855751684, "q3": 2.212981278, "q2": 2.437834765, "tx": 0.175, "ty": 0.3031, "targetID": 9, "y": 0.3511203458, "x": 0.1260696464}], [{"q1": 2.033766833, "distance": 0.04474861828, "q3": 2.24532019, "q2": 2.137075821, "tx": -0.175, "ty": 0.3031, "targetID": 7, "y": 0.3291278894, "x": -0.138599618}], [{"q1": 1.4691671, "distance": 0.02780924964, "q3": 3.461013495, "q2": 2.667594326, "tx": 0.0, "ty": 0.55, "targetID": 5, "y": 0.5760762607, "x": -0.009663487605}], [{"q1": 0.6622494545, "distance": 0.2819825824, "q3": 3.793861633, "q2": 3.437236483, "tx": 0.375, "ty": 0.6495, "targetID": 3, "y": 0.3789706376, "x": 0.2954510163}], [{"q1": 1.869681213, "distance": 0.1384640796, "q3": 4.339486415, "q2": 2.277363067, "tx": -0.375, "ty": 0.6495, "targetID": 1, "y": 0.5170927919, "x": -0.415504723}], [{"q1": 1.669051852, "distance": 0.1668270215, "q3": 1.15226861, "q2": 2.174368211, "tx": 0.0, "ty": 0.15, "targetID": 8, "y": 0.1860529072, "x": -0.1628847537}], [{"q1": 0.8480394461, "distance": 0.7147795922, "q3": 5.532138985, "q2": 3.105874397, "tx": 0.0, "ty": 0.95, "targetID": 2, "y": 0.2353892693, "x": -0.01553605543}], [{"q1": 2.545753176, "distance": 0.03715539071, "q3": 3.213795388, "q2": 1.936238154, "tx": -0.4763, "ty": 0.275, "targetID": 4, "y": 0.3117980319, "x": -0.4711591919}], [{"q1": 0.6494796491, "distance": 0.02559354736, "q3": 2.947099167, "q2": 3.217777177, "tx": 0.4763, "ty": 0.275, "targetID": 6, "y": 0.2972795388, "x": 0.4637042936}]], "block": 8}], [{"trials": [[{"q1": 1.432272374, "distance": 0.06440630452, "q3": 2.207953945, "q2": 2.449156395, "tx": 0.175, "ty": 0.3031, "targetID": 9, "y": 0.3497108128, "x": 0.1305522308}], [{"q1": 1.992807382, "distance": 0.08072519045, "q3": 2.365849546, "q2": 2.177331008, "tx": -0.175, "ty": 0.3031, "targetID": 7, "y": 0.3652999304, "x": -0.1235439505}], [{"q1": 1.481821407, "distance": 0.02658891264, "q3": 3.434524678, "q2": 2.673320301, "tx": 0.0, "ty": 0.55, "targetID": 5, "y": 0.5740498275, "x": -0.01133913893}], [{"q1": 0.5764390099, "distance": 0.3693729591, "q3": 4.136006887, "q2": 3.622803691, "tx": 0.375, "ty": 0.6495, "targetID": 3, "y": 0.3031940089, "x": 0.2465144233}], [{"q1": 1.86068663, "distance": 0.1407839107, "q3": 4.367590177, "q2": 2.286183616, "tx": -0.375, "ty": 0.6495, "targetID": 1, "y": 0.5147636446, "x": -0.4158194076}], [{"q1": 1.63051025, "distance": 0.1563430437, "q3": 1.141044871, "q2": 2.193128161, "tx": 0.0, "ty": 0.15, "targetID": 8, "y": 0.1893066553, "x": -0.1513212945}], [{"q1": 0.8677153715, "distance": 0.6876676728, "q3": 5.459735533, "q2": 3.075509055, "tx": 0.0, "ty": 0.95, "targetID": 2, "y": 0.2628175251, "x": -0.02582778498}], [{"q1": 2.549865347, "distance": 0.03508848463, "q3": 3.20183096, "q2": 1.932720966, "tx": -0.4763, "ty": 0.275, "targetID": 4, "y": 0.3094755925, "x": -0.4697704308}], [{"q1": 0.61544699, "distance": 0.02143352926, "q3": 3.010749997, "q2": 3.262525746, "tx": 0.4763, "ty": 0.275, "targetID": 6, "y": 0.2944865426, "x": 0.4673741481}]], "block": 9}], [{"trials": [[{"q1": 1.39736099, "distance": 0.06876362922, "q3": 2.301734391, "q2": 2.526383921, "tx": 0.175, "ty": 0.3031, "targetID": 9, "y": 0.3701903502, "x": 0.1599228114}], [{"q1": 2.010292227, "distance": 0.06926867317, "q3": 2.323122785, "q2": 2.176465091, "tx": -0.175, "ty": 0.3031, "targetID": 7, "y": 0.3536754083, "x": -0.1276684338}], [{"q1": 1.491621722, "distance": 0.02115705231, "q3": 3.392409785, "q2": 2.713043329, "tx": 0.0, "ty": 0.55, "targetID": 5, "y": 0.5692756467, "x": -0.008721829272}], [{"q1": 0.5991369626, "distance": 0.367699997, "q3": 4.117714132, "q2": 3.643859315, "tx": 0.375, "ty": 0.6495, "targetID": 3, "y": 0.3062225449, "x": 0.2432279367}], [{"q1": 1.835699043, "distance": 0.1414370027, "q3": 4.423315586, "q2": 2.301662584, "tx": -0.375, "ty": 0.6495, "targetID": 1, "y": 0.5131150904, "x": -0.4124644119}], [{"q1": 1.608249563, "distance": 0.1398294677, "q3": 1.158659305, "q2": 2.219344911, "tx": 0.0, "ty": 0.15, "targetID": 8, "y": 0.1904734841, "x": -0.1338438536}], [{"q1": 0.8804132043, "distance": 0.6804104953, "q3": 5.431234954, "q2": 3.071944208, "tx": 0.0, "ty": 0.95, "targetID": 2, "y": 0.270232078, "x": -0.02956373252}], [{"q1": 2.514207893, "distance": 0.0534157043, "q3": 3.303378992, "q2": 1.970419492, "tx": -0.4763, "ty": 0.275, "targetID": 4, "y": 0.3281875444, "x": -0.4812317939}], [{"q1": 0.5998099673, "distance": 0.02024889928, "q3": 3.043366153, "q2": 3.290792704, "tx": 0.4763, "ty": 0.275, "targetID": 6, "y": 0.2935686693, "x": 0.4682239588}]], "block": 10}]]}], "condition": "H1"}], "type": "simulation", "subjectID": "S_H1_34"}}
