# Supplementary material for: Goal-related feedback guides motor exploration and redundancy resolution in human motor skill acquisition
Source: PLoS Comput Biol. 2019 Mar 5;15(3):e1006676. doi: 10.1371/journal.pcbi.1006676 (PMC6420027; doi:10.1371/journal.pcbi.1006676)
Supplement: S1 Dataset — The 220 .json files contain the data (20 for the participants, 200 for simulation runs), the text file legend_json.txt explains the data format. (ZIP) [file pcbi.1006676.s001.zip › S_H1_022.json]

{"data": {"data": [{"phases": [{"phase": "test", "blocks": [[{"trials": [[{"q1": 2.195898011, "distance": 0.5029166622, "q3": 3.079031674, "q2": 2.256543525, "tx": 0.175, "ty": 0.3031, "targetID": 9, "y": 0.4419559637, "x": -0.3083675521}], [{"q1": 2.182936739, "distance": 0.2006552243, "q3": 3.126265818, "q2": 2.18934249, "tx": -0.175, "ty": 0.3031, "targetID": 7, "y": 0.4489557149, "x": -0.3127992361}], [{"q1": 2.139206504, "distance": 0.3019572262, "q3": 3.107278559, "q2": 2.305899859, "tx": 0.0, "ty": 0.55, "targetID": 5, "y": 0.4613503406, "x": -0.2886510079}], [{"q1": 2.138333696, "distance": 0.6804917394, "q3": 3.064025142, "q2": 2.400242656, "tx": 0.375, "ty": 0.6495, "targetID": 3, "y": 0.4600934657, "x": -0.2786009273}], [{"q1": 2.113410152, "distance": 0.1952656998, "q3": 3.173196933, "q2": 2.24435869, "tx": -0.375, "ty": 0.6495, "targetID": 1, "y": 0.4733624306, "x": -0.2907132861}], [{"q1": 2.216782638, "distance": 0.4301262831, "q3": 3.096209439, "q2": 2.178701383, "tx": 0.0, "ty": 0.15, "targetID": 8, "y": 0.43577739, "x": -0.3214652435}], [{"q1": 2.061344876, "distance": 0.5307742892, "q3": 3.118271919, "q2": 2.433240524, "tx": 0.0, "ty": 0.95, "targetID": 2, "y": 0.4839475405, "x": -0.254000888}], [{"q1": 2.377581026, "distance": 0.1274963547, "q3": 3.212879204, "q2": 1.992639589, "tx": -0.4763, "ty": 0.275, "targetID": 4, "y": 0.385341863, "x": -0.4124251713}], [{"q1": 2.216228074, "distance": 0.8011855433, "q3": 3.041309623, "q2": 2.297948437, "tx": 0.4763, "ty": 0.275, "targetID": 6, "y": 0.4338180423, "x": -0.3089866383}]], "block": 1}], [{"trials": [[{"q1": 2.255567776, "distance": 0.5061431609, "q3": 3.003139027, "q2": 2.201203935, "tx": 0.175, "ty": 0.3031, "targetID": 9, "y": 0.4160754078, "x": -0.3183735467}], [{"q1": 2.164055494, "distance": 0.1987722461, "q3": 3.123100759, "q2": 2.241507443, "tx": -0.175, "ty": 0.3031, "targetID": 7, "y": 0.4547243799, "x": -0.3035319153}], [{"q1": 2.150646552, "distance": 0.3055602878, "q3": 3.093398069, "q2": 2.279052659, "tx": 0.0, "ty": 0.55, "targetID": 5, "y": 0.4568251207, "x": -0.2910077857}], [{"q1": 2.235927303, "distance": 0.7162639182, "q3": 2.975899294, "q2": 2.249430823, "tx": 0.375, "ty": 0.6495, "targetID": 3, "y": 0.4214042326, "x": -0.303974463}], [{"q1": 2.044695468, "distance": 0.180662249, "q3": 3.26413805, "q2": 2.306931798, "tx": -0.375, "ty": 0.6495, "targetID": 1, "y": 0.4975173502, "x": -0.2773264499}], [{"q1": 2.239097654, "distance": 0.4217816095, "q3": 3.044444634, "q2": 2.192609525, "tx": 0.0, "ty": 0.15, "targetID": 8, "y": 0.4246166015, "x": -0.3201334852}], [{"q1": 2.06184219, "distance": 0.5324312964, "q3": 3.141706154, "q2": 2.366359638, "tx": 0.0, "ty": 0.95, "targetID": 2, "y": 0.4850192498, "x": -0.2593761504}], [{"q1": 2.394324446, "distance": 0.118263504, "q3": 3.220376534, "q2": 1.970029012, "tx": -0.4763, "ty": 0.275, "targetID": 4, "y": 0.379183856, "x": -0.4203358996}], [{"q1": 2.348075125, "distance": 0.8159152003, "q3": 2.895684227, "q2": 2.153821013, "tx": 0.4763, "ty": 0.275, "targetID": 6, "y": 0.3739897316, "x": -0.333588046}]], "block": 2}], [{"trials": [[{"q1": 2.274123239, "distance": 0.5080233158, "q3": 2.984325936, "q2": 2.252995317, "tx": 0.175, "ty": 0.3031, "targetID": 9, "y": 0.4102613743, "x": -0.3215925183}], [{"q1": 2.196859732, "distance": 0.1767190641, "q3": 2.992656753, "q2": 2.340589792, "tx": -0.175, "ty": 0.3031, "targetID": 7, "y": 0.4374234915, "x": -0.2898339116}], [{"q1": 2.097762843, "distance": 0.2939024852, "q3": 3.182443328, "q2": 2.215756035, "tx": 0.0, "ty": 0.55, "targetID": 5, "y": 0.4787809078, "x": -0.2851429671}], [{"q1": 2.149073272, "distance": 0.7138705533, "q3": 3.211842065, "q2": 2.118342395, "tx": 0.375, "ty": 0.6495, "targetID": 3, "y": 0.4668701019, "x": -0.3151141117}], [{"q1": 1.989508226, "distance": 0.1791479683, "q3": 3.295941019, "q2": 2.247430828, "tx": -0.375, "ty": 0.6495, "targetID": 1, "y": 0.5159427102, "x": -0.2555996445}], [{"q1": 2.305717381, "distance": 0.3990607176, "q3": 2.890561895, "q2": 2.331445774, "tx": 0.0, "ty": 0.15, "targetID": 8, "y": 0.3968033254, "x": -0.3135882251}], [{"q1": 1.889923221, "distance": 0.4545430254, "q3": 3.471313103, "q2": 2.102982963, "tx": 0.0, "ty": 0.95, "targetID": 2, "y": 0.5611222008, "x": -0.2353368208}], [{"q1": 2.409320339, "distance": 0.1107494795, "q3": 3.197163728, "q2": 2.00911876, "tx": -0.4763, "ty": 0.275, "targetID": 4, "y": 0.3709970554, "x": -0.4210730812}], [{"q1": 2.371489617, "distance": 0.830583879, "q3": 2.929919384, "q2": 2.205188323, "tx": 0.4763, "ty": 0.275, "targetID": 6, "y": 0.3715437953, "x": -0.3486538627}]], "block": 3}], [{"trials": [[{"q1": 2.283278045, "distance": 0.4997131222, "q3": 2.933526109, "q2": 2.274010938, "tx": 0.175, "ty": 0.3031, "targetID": 9, "y": 0.4042336556, "x": -0.3143722389}], [{"q1": 2.219535921, "distance": 0.1622934169, "q3": 2.906639188, "q2": 2.375437248, "tx": -0.175, "ty": 0.3031, "targetID": 7, "y": 0.4259899406, "x": -0.2810057342}], [{"q1": 2.088907551, "distance": 0.2904525163, "q3": 3.189490217, "q2": 2.211150636, "tx": 0.0, "ty": 0.55, "targetID": 5, "y": 0.4818966185, "x": -0.2823554385}], [{"q1": 2.126053721, "distance": 0.7091873449, "q3": 3.255336125, "q2": 2.0968944, "tx": 0.375, "ty": 0.6495, "targetID": 3, "y": 0.4780932504, "x": -0.3131616208}], [{"q1": 1.98032682, "distance": 0.176673074, "q3": 3.315310584, "q2": 2.238063474, "tx": -0.375, "ty": 0.6495, "targetID": 1, "y": 0.5199775358, "x": -0.2548446575}], [{"q1": 2.331094908, "distance": 0.3825907928, "q3": 2.793357775, "q2": 2.373271136, "tx": 0.0, "ty": 0.15, "targetID": 8, "y": 0.3844258173, "x": -0.3023578193}], [{"q1": 1.847494824, "distance": 0.4332332986, "q3": 3.580436344, "q2": 2.052721465, "tx": 0.0, "ty": 0.95, "targetID": 2, "y": 0.5837983454, "x": -0.2314896092}], [{"q1": 2.429377078, "distance": 0.102902555, "q3": 3.150298925, "q2": 2.021481157, "tx": -0.4763, "ty": 0.275, "targetID": 4, "y": 0.3599300593, "x": -0.4181981856}], [{"q1": 2.378332453, "distance": 0.8219757979, "q3": 2.880831477, "q2": 2.225003793, "tx": 0.4763, "ty": 0.275, "targetID": 6, "y": 0.3663298605, "x": -0.3405862032}]], "block": 4}], [{"trials": [[{"q1": 2.335071335, "distance": 0.4580540784, "q3": 2.668430466, "q2": 2.42396621, "tx": 0.175, "ty": 0.3031, "targetID": 9, "y": 0.3771241618, "x": -0.2770331428}], [{"q1": 2.263273991, "distance": 0.1292844153, "q3": 2.727889381, "q2": 2.385974833, "tx": -0.175, "ty": 0.3031, "targetID": 7, "y": 0.3986657722, "x": -0.2620726319}], [{"q1": 2.04505871, "distance": 0.2720869811, "q3": 3.216830848, "q2": 2.218297193, "tx": 0.0, "ty": 0.55, "targetID": 5, "y": 0.4960646461, "x": -0.2666876504}], [{"q1": 2.053196972, "distance": 0.6786748534, "q3": 3.292708864, "q2": 2.21756873, "tx": 0.375, "ty": 0.6495, "targetID": 3, "y": 0.4993950228, "x": -0.2868670958}], [{"q1": 1.898828858, "distance": 0.1477699735, "q3": 3.536766437, "q2": 2.066047425, "tx": -0.375, "ty": 0.6495, "targetID": 1, "y": 0.5668398014, "x": -0.2525122185}], [{"q1": 2.436032249, "distance": 0.3192663796, "q3": 2.4152977, "q2": 2.502435538, "tx": 0.0, "ty": 0.15, "targetID": 8, "y": 0.3348116605, "x": -0.2603376102}], [{"q1": 1.654765037, "distance": 0.3417371206, "q3": 4.012938258, "q2": 1.937374256, "tx": 0.0, "ty": 0.95, "targetID": 2, "y": 0.6681503733, "x": -0.1932486675}], [{"q1": 2.428190028, "distance": 0.1016891938, "q3": 3.178458015, "q2": 1.996506547, "tx": -0.4763, "ty": 0.275, "targetID": 4, "y": 0.3621321433, "x": -0.4238721284}], [{"q1": 2.447033505, "distance": 0.7633557724, "q3": 2.514357158, "q2": 2.499261847, "tx": 0.4763, "ty": 0.275, "targetID": 6, "y": 0.3409714427, "x": -0.2841997068}]], "block": 5}], [{"trials": [[{"q1": 2.415676714, "distance": 0.4063248297, "q3": 2.300875223, "q2": 2.560108913, "tx": 0.175, "ty": 0.3031, "targetID": 9, "y": 0.3363951733, "x": -0.2299583912}], [{"q1": 2.352611073, "distance": 0.08176858073, "q3": 2.43914842, "q2": 2.495952484, "tx": -0.175, "ty": 0.3031, "targetID": 7, "y": 0.3572621038, "x": -0.2362582019}], [{"q1": 1.952835136, "distance": 0.2513340224, "q3": 3.369119074, "q2": 2.183463915, "tx": 0.0, "ty": 0.55, "targetID": 5, "y": 0.5331332399, "x": -0.2507674285}], [{"q1": 1.801466198, "distance": 0.6385403725, "q3": 3.88444323, "q2": 1.966982641, "tx": 0.375, "ty": 0.6495, "targetID": 3, "y": 0.6239131972, "x": -0.2630275251}], [{"q1": 1.996900986, "distance": 0.1096430288, "q3": 3.642358495, "q2": 1.998668343, "tx": -0.375, "ty": 0.6495, "targetID": 1, "y": 0.5509621929, "x": -0.3269178378}], [{"q1": 2.623681565, "distance": 0.2294470318, "q3": 1.817828125, "q2": 2.70461561, "tx": 0.0, "ty": 0.15, "targetID": 8, "y": 0.2595758152, "x": -0.2015913716}], [{"q1": 1.34305691, "distance": 0.2052457327, "q3": 4.682073109, "q2": 1.777721912, "tx": 0.0, "ty": 0.95, "targetID": 2, "y": 0.7651873332, "x": -0.08927535476}], [{"q1": 2.442011397, "distance": 0.09686011427, "q3": 3.139022056, "q2": 2.015308197, "tx": -0.4763, "ty": 0.275, "targetID": 4, "y": 0.353996894, "x": -0.4202520521}], [{"q1": 2.535283291, "distance": 0.6943839693, "q3": 2.04418048, "q2": 2.66929671, "tx": 0.4763, "ty": 0.275, "targetID": 6, "y": 0.3001534563, "x": -0.2176282387}]], "block": 6}], [{"trials": [[{"q1": 2.15505519, "distance": 0.1857458237, "q3": 1.380255479, "q2": 2.881635223, "tx": 0.175, "ty": 0.3031, "targetID": 9, "y": 0.2755015277, "x": -0.008684063988}], [{"q1": 2.38397801, "distance": 0.03001026112, "q3": 2.116194344, "q2": 2.630566268, "tx": -0.175, "ty": 0.3031, "targetID": 7, "y": 0.3318221334, "x": -0.1836979781}], [{"q1": 1.742553915, "distance": 0.07357603051, "q3": 2.965696959, "q2": 2.316809437, "tx": 0.0, "ty": 0.55, "targetID": 5, "y": 0.515227251, "x": -0.06484048268}], [{"q1": 1.197772329, "distance": 0.3059984409, "q3": 2.543408231, "q2": 2.438527888, "tx": 0.375, "ty": 0.6495, "targetID": 3, "y": 0.382111275, "x": 0.2262104991}], [{"q1": 1.967269013, "distance": 0.08519512799, "q3": 3.784060335, "q2": 1.947956033, "tx": -0.375, "ty": 0.6495, "targetID": 1, "y": 0.5724328751, "x": -0.3386837765}], [{"q1": 2.603633609, "distance": 0.1274192317, "q3": 1.138470437, "q2": 2.982080152, "tx": 0.0, "ty": 0.15, "targetID": 8, "y": 0.233337686, "x": -0.09638719152}], [{"q1": 1.216133475, "distance": 0.1721958631, "q3": 4.791706689, "q2": 1.754510598, "tx": 0.0, "ty": 0.95, "targetID": 2, "y": 0.7781024454, "x": -0.01013143567}], [{"q1": 2.441614621, "distance": 0.09734152647, "q3": 3.135707803, "q2": 2.01583067, "tx": -0.4763, "ty": 0.275, "targetID": 4, "y": 0.3539727952, "x": -0.4193906828}], [{"q1": 1.909718792, "distance": 0.424595957, "q3": 0.4614323404, "q2": 3.180963505, "tx": 0.4763, "ty": 0.275, "targetID": 6, "y": 0.1593956358, "x": 0.06774479238}]], "block": 7}], [{"trials": [[{"q1": 1.815202598, "distance": 0.1119260244, "q3": 1.599906708, "q2": 2.776491237, "tx": 0.175, "ty": 0.3031, "targetID": 9, "y": 0.2897136996, "x": 0.06387735646}], [{"q1": 2.367545059, "distance": 0.0167542528, "q3": 2.068596594, "q2": 2.595802518, "tx": -0.175, "ty": 0.3031, "targetID": 7, "y": 0.3196818779, "x": -0.1726028532}], [{"q1": 1.642608817, "distance": 0.03118484041, "q3": 3.049428408, "q2": 2.250896556, "tx": 0.0, "ty": 0.55, "targetID": 5, "y": 0.5328056728, "x": -0.02601632915}], [{"q1": 1.202898175, "distance": 0.3071535143, "q3": 2.535875654, "q2": 2.44253829, "tx": 0.375, "ty": 0.6495, "targetID": 3, "y": 0.3816861683, "x": 0.2246037471}], [{"q1": 1.96106023, "distance": 0.07400772512, "q3": 3.838423467, "q2": 1.903237717, "tx": -0.375, "ty": 0.6495, "targetID": 1, "y": 0.5822570997, "x": -0.344088259}], [{"q1": 2.514309961, "distance": 0.11034842, "q3": 1.104672615, "q2": 2.979359272, "tx": 0.0, "ty": 0.15, "targetID": 8, "y": 0.2328101726, "x": -0.0729331825}], [{"q1": 1.185245916, "distance": 0.1705622982, "q3": 4.810231765, "q2": 1.747805938, "tx": 0.0, "ty": 0.95, "targetID": 2, "y": 0.7798305163, "x": 0.01156911302}], [{"q1": 2.441380406, "distance": 0.09747826678, "q3": 3.135505002, "q2": 2.009856233, "tx": -0.4763, "ty": 0.275, "targetID": 4, "y": 0.3540513254, "x": -0.4192657958}], [{"q1": 1.846862267, "distance": 0.3861597318, "q3": 0.9563438685, "q2": 3.047408308, "tx": 0.4763, "ty": 0.275, "targetID": 6, "y": 0.2135643076, "x": 0.0950586143}]], "block": 8}], [{"trials": [[{"q1": 1.516124503, "distance": 0.04128392403, "q3": 1.848017649, "q2": 2.665438239, "tx": 0.175, "ty": 0.3031, "targetID": 9, "y": 0.2986892649, "x": 0.1339523716}], [{"q1": 2.363741903, "distance": 0.009386251661, "q3": 2.036740244, "q2": 2.57229413, "tx": -0.175, "ty": 0.3031, "targetID": 7, "y": 0.3097159109, "x": -0.1683418139}], [{"q1": 1.61365683, "distance": 0.0190501125, "q3": 3.093218577, "q2": 2.225149379, "tx": 0.0, "ty": 0.55, "targetID": 5, "y": 0.5409849748, "x": -0.01678201737}], [{"q1": 1.164067338, "distance": 0.2869949268, "q3": 2.653749696, "q2": 2.3967216, "tx": 0.375, "ty": 0.6495, "targetID": 3, "y": 0.3981165467, "x": 0.2365353928}], [{"q1": 1.958870322, "distance": 0.06678962381, "q3": 3.872599893, "q2": 1.872574187, "tx": -0.375, "ty": 0.6495, "targetID": 1, "y": 0.5883822194, "x": -0.348065436}], [{"q1": 2.442674064, "distance": 0.09585685588, "q3": 1.086512886, "q2": 2.961017535, "tx": 0.0, "ty": 0.15, "targetID": 8, "y": 0.2267682868, "x": -0.05740354485}], [{"q1": 1.228844429, "distance": 0.1641904404, "q3": 5.119002713, "q2": 1.650006661, "tx": 0.0, "ty": 0.95, "targetID": 2, "y": 0.7992704448, "x": -0.06510838589}], [{"q1": 2.44510872, "distance": 0.09566279388, "q3": 3.132655198, "q2": 2.008707458, "tx": -0.4763, "ty": 0.275, "targetID": 4, "y": 0.3523155842, "x": -0.4199646596}], [{"q1": 1.082078991, "distance": 0.2384732695, "q3": 1.706299404, "q2": 2.761524568, "tx": 0.4763, "ty": 0.275, "targetID": 6, "y": 0.1897247507, "x": 0.2535947415}]], "block": 9}], [{"trials": [[{"q1": 1.415048894, "distance": 0.004319941572, "q3": 1.949645822, "q2": 2.672070375, "tx": 0.175, "ty": 0.3031, "targetID": 9, "y": 0.3060264136, "x": 0.1718222652}], [{"q1": 2.366693908, "distance": 0.008583097541, "q3": 2.032886865, "q2": 2.573538981, "tx": -0.175, "ty": 0.3031, "targetID": 7, "y": 0.3088285176, "x": -0.168608314}], [{"q1": 1.570721538, "distance": 0.002594512564, "q3": 3.153234971, "q2": 2.224338714, "tx": 0.0, "ty": 0.55, "targetID": 5, "y": 0.5520705302, "x": -0.001563457788}], [{"q1": 1.038111766, "distance": 0.2169624604, "q3": 3.05186235, "q2": 2.25562072, "tx": 0.375, "ty": 0.6495, "targetID": 3, "y": 0.453729227, "x": 0.2814772023}], [{"q1": 1.95345337, "distance": 0.06344418751, "q3": 3.895025893, "q2": 1.870171675, "tx": -0.375, "ty": 0.6495, "targetID": 1, "y": 0.5913307541, "x": -0.3496720755}], [{"q1": 2.444349515, "distance": 0.09294945559, "q3": 1.050902171, "q2": 2.980169246, "tx": 0.0, "ty": 0.15, "targetID": 8, "y": 0.2258271049, "x": -0.05375733864}], [{"q1": 1.228217177, "distance": 0.1635147978, "q3": 5.121207158, "q2": 1.64795215, "tx": 0.0, "ty": 0.95, "targetID": 2, "y": 0.79975251, "x": -0.06451961602}], [{"q1": 2.447638706, "distance": 0.09465606653, "q3": 3.128056464, "q2": 2.010880573, "tx": -0.4763, "ty": 0.275, "targetID": 4, "y": 0.3509850692, "x": -0.4198549809}], [{"q1": 1.064229871, "distance": 0.2383247378, "q3": 1.698251393, "q2": 2.762876012, "tx": 0.4763, "ty": 0.275, "targetID": 6, "y": 0.1838349723, "x": 0.2561009574}]], "block": 10}]]}], "condition": "H1"}], "type": "simulation", "subjectID": "S_H1_22"}}
