# Supplementary material for: Goal-related feedback guides motor exploration and redundancy resolution in human motor skill acquisition
Source: PLoS Comput Biol. 2019 Mar 5;15(3):e1006676. doi: 10.1371/journal.pcbi.1006676 (PMC6420027; doi:10.1371/journal.pcbi.1006676)
Supplement: S1 Dataset — The 220 .json files contain the data (20 for the participants, 200 for simulation runs), the text file legend_json.txt explains the data format. (ZIP) [file pcbi.1006676.s001.zip › S_H2_093.json]

{"data": {"data": [{"phases": [{"phase": "test", "blocks": [[{"trials": [[{"q1": 0.7265901184, "distance": 0.2902634653, "q3": -0.4900582592, "q2": 2.239284132, "tx": 0.175, "ty": 0.3031, "targetID": 9, "y": 0.5436879122, "x": 0.01261054284}], [{"q1": 1.283038182, "distance": 0.18024796, "q3": -0.1387660437, "q2": 2.111045618, "tx": -0.175, "ty": 0.3031, "targetID": 7, "y": 0.4456435643, "x": -0.2853207115}], [{"q1": 0.820566257, "distance": 0.04337889654, "q3": -0.3882526867, "q2": 2.187285265, "tx": 0.0, "ty": 0.55, "targetID": 5, "y": 0.5445318617, "x": -0.04303287265}], [{"q1": 0.3520143882, "distance": 0.2098216064, "q3": -0.7535557725, "q2": 2.343736585, "tx": 0.375, "ty": 0.6495, "targetID": 3, "y": 0.4963177082, "x": 0.2316113951}], [{"q1": 1.245115917, "distance": 0.1785496089, "q3": -0.1918566045, "q2": 2.030746555, "tx": -0.375, "ty": 0.6495, "targetID": 1, "y": 0.503918136, "x": -0.2716274518}], [{"q1": 1.131650512, "distance": 0.3755776553, "q3": -0.1701297083, "q2": 2.18074688, "tx": 0.0, "ty": 0.15, "targetID": 8, "y": 0.4594169863, "x": -0.2128842498}], [{"q1": 0.7428595603, "distance": 0.3927144594, "q3": -0.5527663585, "q2": 2.232264882, "tx": 0.0, "ty": 0.95, "targetID": 2, "y": 0.5575328918, "x": 0.01393612598}], [{"q1": 1.609531596, "distance": 0.09055350706, "q3": -0.03069469556, "q2": 2.009608274, "tx": -0.4763, "ty": 0.275, "targetID": 4, "y": 0.3489478648, "x": -0.4240348018}], [{"q1": 0.3040467017, "distance": 0.3036274745, "q3": -0.7704543962, "q2": 2.358602099, "tx": 0.4763, "ty": 0.275, "targetID": 6, "y": 0.4818293413, "x": 0.2540135477}]], "block": 1}], [{"trials": [[{"q1": 0.3931411065, "distance": 0.1684220321, "q3": -0.5935053181, "q2": 2.394835889, "tx": 0.175, "ty": 0.3031, "targetID": 9, "y": 0.4712571048, "x": 0.165557067}], [{"q1": 1.191990507, "distance": 0.1073408901, "q3": -0.1022771215, "q2": 2.262214348, "tx": -0.175, "ty": 0.3031, "targetID": 7, "y": 0.3948339059, "x": -0.230740086}], [{"q1": 0.7333529189, "distance": 0.02526671754, "q3": -0.4332257788, "q2": 2.260367511, "tx": 0.0, "ty": 0.55, "targetID": 5, "y": 0.5248125055, "x": -0.001999283518}], [{"q1": 0.2467020059, "distance": 0.1930950583, "q3": -0.8147046907, "q2": 2.341343544, "tx": 0.375, "ty": 0.6495, "targetID": 3, "y": 0.4729987415, "x": 0.2966864809}], [{"q1": 1.244321157, "distance": 0.1793569628, "q3": -0.1795928895, "q2": 2.026989906, "tx": -0.375, "ty": 0.6495, "targetID": 1, "y": 0.5030605123, "x": -0.2714413377}], [{"q1": 0.9468997572, "distance": 0.2595036901, "q3": -0.1534289988, "q2": 2.422392216, "tx": 0.0, "ty": 0.15, "targetID": 8, "y": 0.3788982822, "x": -0.1222609568}], [{"q1": 0.7915694943, "distance": 0.3564094906, "q3": -0.5977733501, "q2": 2.158998654, "tx": 0.0, "ty": 0.95, "targetID": 2, "y": 0.5936599806, "x": 0.0070367326}], [{"q1": 1.619744221, "distance": 0.08217048308, "q3": -0.01501818582, "q2": 2.015934685, "tx": -0.4763, "ty": 0.275, "targetID": 4, "y": 0.3389258187, "x": -0.4246717326}], [{"q1": 0.2425812226, "distance": 0.2699468135, "q3": -0.7917841057, "q2": 2.378569771, "tx": 0.4763, "ty": 0.275, "targetID": 6, "y": 0.4615194537, "x": 0.2811544762}]], "block": 2}], [{"trials": [[{"q1": 0.228437176, "distance": 0.04789981002, "q3": -0.4853615222, "q2": 2.616515683, "tx": 0.175, "ty": 0.3031, "targetID": 9, "y": 0.3488776351, "x": 0.1609003572}], [{"q1": 1.379893613, "distance": 0.1036270188, "q3": -0.0286569914, "q2": 2.328625437, "tx": -0.175, "ty": 0.3031, "targetID": 7, "y": 0.3038274826, "x": -0.2786244652}], [{"q1": 0.7359487439, "distance": 0.02532979467, "q3": -0.443219641, "q2": 2.264886264, "tx": 0.0, "ty": 0.55, "targetID": 5, "y": 0.5248288081, "x": -0.002830122995}], [{"q1": 0.2584430391, "distance": 0.1674872351, "q3": -0.85951704, "q2": 2.283993417, "tx": 0.375, "ty": 0.6495, "targetID": 3, "y": 0.4910415794, "x": 0.3207514715}], [{"q1": 1.333303947, "distance": 0.1410994114, "q3": -0.1759805862, "q2": 1.928437016, "tx": -0.375, "ty": 0.6495, "targetID": 1, "y": 0.520149404, "x": -0.318630973}], [{"q1": -0.2076704711, "distance": 0.158037367, "q3": -0.1676659898, "q2": 2.886477838, "tx": 0.0, "ty": 0.15, "targetID": 8, "y": 0.1196895427, "x": 0.1551034673}], [{"q1": 0.8035369559, "distance": 0.3375254615, "q3": -0.6069713996, "q2": 2.112448765, "tx": 0.0, "ty": 0.95, "targetID": 2, "y": 0.6126562592, "x": 0.01107418918}], [{"q1": 1.654739038, "distance": 0.0595560465, "q3": -0.001566349521, "q2": 2.056709329, "tx": -0.4763, "ty": 0.275, "targetID": 4, "y": 0.3055805143, "x": -0.4251946693}], [{"q1": 0.2378536195, "distance": 0.2677274118, "q3": -0.7916091374, "q2": 2.382510746, "tx": 0.4763, "ty": 0.275, "targetID": 6, "y": 0.4591826077, "x": 0.2819942254}]], "block": 3}], [{"trials": [[{"q1": 0.1464110824, "distance": 0.01142281174, "q3": -0.4130567551, "q2": 2.643174632, "tx": 0.175, "ty": 0.3031, "targetID": 9, "y": 0.3136459058, "x": 0.1706108658}], [{"q1": 1.32300034, "distance": 0.07787506589, "q3": -0.01745942662, "q2": 2.359499314, "tx": -0.175, "ty": 0.3031, "targetID": 7, "y": 0.3048743184, "x": -0.2528548501}], [{"q1": 0.7490273715, "distance": 0.01126503336, "q3": -0.4407393862, "q2": 2.227691792, "tx": 0.0, "ty": 0.55, "targetID": 5, "y": 0.5395232869, "x": -0.004139982892}], [{"q1": 0.2730808397, "distance": 0.1411709307, "q3": -0.8819641186, "q2": 2.207448518, "tx": 0.375, "ty": 0.6495, "targetID": 3, "y": 0.5113881325, "x": 0.3457708411}], [{"q1": 1.408108098, "distance": 0.1019585882, "q3": -0.1637565666, "q2": 1.801963321, "tx": -0.375, "ty": 0.6495, "targetID": 1, "y": 0.5487468907, "x": -0.359367832}], [{"q1": -0.168369678, "distance": 0.1516257301, "q3": -0.1451671506, "q2": 2.876788661, "tx": 0.0, "ty": 0.15, "targetID": 8, "y": 0.1252710622, "x": 0.1495955937}], [{"q1": 0.8233520283, "distance": 0.3126498926, "q3": -0.612528976, "q2": 2.046836721, "tx": 0.0, "ty": 0.95, "targetID": 2, "y": 0.6376833658, "x": 0.01443174818}], [{"q1": 1.676674275, "distance": 0.04890198135, "q3": 0.01777613102, "q2": 2.026905845, "tx": -0.4763, "ty": 0.275, "targetID": 4, "y": 0.3037636663, "x": -0.4367518612}], [{"q1": 0.1637208606, "distance": 0.2285464111, "q3": -0.8031483457, "q2": 2.40066414, "tx": 0.4763, "ty": 0.275, "targetID": 6, "y": 0.4333563318, "x": 0.3115069958}]], "block": 4}], [{"trials": [[{"q1": 0.1370398137, "distance": 0.006686694893, "q3": -0.4225814739, "q2": 2.672042927, "tx": 0.175, "ty": 0.3031, "targetID": 9, "y": 0.3027848408, "x": 0.1683207363}], [{"q1": 1.287970172, "distance": 0.06204141878, "q3": -0.02955172674, "q2": 2.388240953, "tx": -0.175, "ty": 0.3031, "targetID": 7, "y": 0.3046386243, "x": -0.2370223369}], [{"q1": 0.75398642, "distance": 0.00908427293, "q3": -0.4790125538, "q2": 2.239484465, "tx": 0.0, "ty": 0.55, "targetID": 5, "y": 0.5417442784, "x": -0.003790392479}], [{"q1": 0.2899218073, "distance": 0.1301600408, "q3": -0.9082301927, "q2": 2.184260478, "tx": 0.375, "ty": 0.6495, "targetID": 3, "y": 0.5214945451, "x": 0.3514152648}], [{"q1": 1.455960808, "distance": 0.06483131467, "q3": -0.2836779489, "q2": 1.740826407, "tx": -0.375, "ty": 0.6495, "targetID": 1, "y": 0.5849276649, "x": -0.3807890331}], [{"q1": -0.1217698729, "distance": 0.1451665234, "q3": -0.1336198518, "q2": 2.866859478, "tx": 0.0, "ty": 0.15, "targetID": 8, "y": 0.1338547084, "x": 0.1442658972}], [{"q1": 0.8443788336, "distance": 0.2897930586, "q3": -0.64320583, "q2": 1.994168255, "tx": 0.0, "ty": 0.95, "targetID": 2, "y": 0.6608302489, "x": 0.0189966273}], [{"q1": 1.674191849, "distance": 0.0500297373, "q3": 0.0020777053, "q2": 2.040551504, "tx": -0.4763, "ty": 0.275, "targetID": 4, "y": 0.302643305, "x": -0.4346008117}], [{"q1": 0.1148208638, "distance": 0.1984165679, "q3": -0.8448233887, "q2": 2.415563603, "tx": 0.4763, "ty": 0.275, "targetID": 6, "y": 0.4156505966, "x": 0.3363480651}]], "block": 5}], [{"trials": [[{"q1": 0.1428221222, "distance": 0.01202709122, "q3": -0.4642180164, "q2": 2.708743987, "tx": 0.175, "ty": 0.3031, "targetID": 9, "y": 0.2966964793, "x": 0.1648193396}], [{"q1": 1.28212174, "distance": 0.05641711244, "q3": -0.05223457282, "q2": 2.416735107, "tx": -0.175, "ty": 0.3031, "targetID": 7, "y": 0.2993847002, "x": -0.2312946456}], [{"q1": 0.7638925631, "distance": 0.002477738313, "q3": -0.5469900775, "q2": 2.252437597, "tx": 0.0, "ty": 0.55, "targetID": 5, "y": 0.5486848986, "x": -0.002099927477}], [{"q1": 0.4116753654, "distance": 0.07497323459, "q3": -1.146276486, "q2": 2.087481495, "tx": 0.375, "ty": 0.6495, "targetID": 3, "y": 0.5745668502, "x": 0.3725486806}], [{"q1": 1.460789623, "distance": 0.05361350852, "q3": -0.3115936912, "q2": 1.724808068, "tx": -0.375, "ty": 0.6495, "targetID": 1, "y": 0.5962690133, "x": -0.3813929923}], [{"q1": -0.02126831268, "distance": 0.1287584484, "q3": -0.1002385835, "q2": 2.856708172, "tx": 0.0, "ty": 0.15, "targetID": 8, "y": 0.1450585064, "x": 0.1286635911}], [{"q1": 0.8279369172, "distance": 0.2983759307, "q3": -0.6086976743, "q2": 2.004220621, "tx": 0.0, "ty": 0.95, "targetID": 2, "y": 0.6523682881, "x": 0.02106086587}], [{"q1": 1.669876818, "distance": 0.0521406248, "q3": -0.001951531992, "q2": 2.046540941, "tx": -0.4763, "ty": 0.275, "targetID": 4, "y": 0.3030117023, "x": -0.4323228549}], [{"q1": 0.0949936173, "distance": 0.1812514285, "q3": -0.8903413909, "q2": 2.41403637, "tx": 0.4763, "ty": 0.275, "targetID": 6, "y": 0.4099330029, "x": 0.3552827902}]], "block": 6}], [{"trials": [[{"q1": 0.1449231439, "distance": 0.01316886046, "q3": -0.4650691601, "q2": 2.711286362, "tx": 0.175, "ty": 0.3031, "targetID": 9, "y": 0.2962153302, "x": 0.1637741278}], [{"q1": 1.275318703, "distance": 0.05234248449, "q3": -0.05435986403, "q2": 2.427664814, "tx": -0.175, "ty": 0.3031, "targetID": 7, "y": 0.2971264382, "x": -0.2270005023}], [{"q1": 0.7717852745, "distance": 0.007342090086, "q3": -0.5741041095, "q2": 2.242634458, "tx": 0.0, "ty": 0.55, "targetID": 5, "y": 0.5572841538, "x": -0.0009205378455}], [{"q1": 0.5214208192, "distance": 0.02761335142, "q3": -1.25042108, "q2": 1.97466808, "tx": 0.375, "ty": 0.6495, "targetID": 3, "y": 0.6225343419, "x": 0.3690543746}], [{"q1": 1.459948708, "distance": 0.05154023274, "q3": -0.3157184863, "q2": 1.723050253, "tx": -0.375, "ty": 0.6495, "targetID": 1, "y": 0.5982598242, "x": -0.3805533749}], [{"q1": 0.01021993673, "distance": 0.1235091031, "q3": -0.08567310653, "q2": 2.852206726, "tx": 0.0, "ty": 0.15, "targetID": 8, "y": 0.1479002946, "x": 0.1234912539}], [{"q1": 0.9233436752, "distance": 0.2503284359, "q3": -0.7460138939, "q2": 1.918875078, "tx": 0.0, "ty": 0.95, "targetID": 2, "y": 0.6997018113, "x": 0.003891342377}], [{"q1": 1.66950971, "distance": 0.05231973969, "q3": -0.001885548854, "q2": 2.046497638, "tx": -0.4763, "ty": 0.275, "targetID": 4, "y": 0.303174281, "x": -0.4322141173}], [{"q1": 0.09093969449, "distance": 0.178529906, "q3": -0.8953249625, "q2": 2.415812242, "tx": 0.4763, "ty": 0.275, "targetID": 6, "y": 0.4081983117, "x": 0.3574255407}]], "block": 7}], [{"trials": [[{"q1": 0.1271482624, "distance": 0.009511474274, "q3": -0.4775021071, "q2": 2.712876003, "tx": 0.175, "ty": 0.3031, "targetID": 9, "y": 0.294661482, "x": 0.1706114289}], [{"q1": 1.260065152, "distance": 0.04264080867, "q3": -0.06233794073, "q2": 2.464837922, "tx": -0.175, "ty": 0.3031, "targetID": 7, "y": 0.2877450378, "x": -0.2147801923}], [{"q1": 0.7678758803, "distance": 0.004582907951, "q3": -0.5667820967, "q2": 2.246333189, "tx": 0.0, "ty": 0.55, "targetID": 5, "y": 0.5545611577, "x": -0.0004459663463}], [{"q1": 0.3559916425, "distance": 0.1112323202, "q3": -1.207627307, "q2": 2.057852078, "tx": 0.375, "ty": 0.6495, "targetID": 3, "y": 0.5515654334, "x": 0.4277394514}], [{"q1": 1.461236493, "distance": 0.04663462091, "q3": -0.3196948645, "q2": 1.712702277, "tx": -0.375, "ty": 0.6495, "targetID": 1, "y": 0.6031931727, "x": -0.3805195667}], [{"q1": 0.1705279243, "distance": 0.09638848849, "q3": -0.02632602398, "q2": 2.847323458, "tx": 0.0, "ty": 0.15, "targetID": 8, "y": 0.1547457914, "x": 0.09627158551}], [{"q1": 0.9222474029, "distance": 0.2518207636, "q3": -0.7477887871, "q2": 1.924032087, "tx": 0.0, "ty": 0.95, "targetID": 2, "y": 0.6982058314, "x": 0.003659734231}], [{"q1": 1.665972261, "distance": 0.05408384018, "q3": 0.01601995696, "q2": 2.041925468, "tx": -0.4763, "ty": 0.275, "targetID": 4, "y": 0.3030517086, "x": -0.4300597209}], [{"q1": 0.05571575086, "distance": 0.1532053255, "q3": -0.9298316365, "q2": 2.402012885, "tx": 0.4763, "ty": 0.275, "targetID": 6, "y": 0.3975742006, "x": 0.3843900598}]], "block": 8}], [{"trials": [[{"q1": 0.1245684741, "distance": 0.008040803299, "q3": -0.5087571703, "q2": 2.723677555, "tx": 0.175, "ty": 0.3031, "targetID": 9, "y": 0.295130599, "x": 0.173930811}], [{"q1": 1.263899482, "distance": 0.04379137644, "q3": -0.05879184398, "q2": 2.465741381, "tx": -0.175, "ty": 0.3031, "targetID": 7, "y": 0.2858849059, "x": -0.2152656825}], [{"q1": 0.7655904645, "distance": 0.003032616583, "q3": -0.5647266482, "q2": 2.24929349, "tx": 0.0, "ty": 0.55, "targetID": 5, "y": 0.5530325819, "x": 1.450213964e-05}], [{"q1": 0.3637034829, "distance": 0.1055353355, "q3": -1.201497406, "q2": 2.055336112, "tx": 0.375, "ty": 0.6495, "targetID": 3, "y": 0.5555554496, "x": 0.4230845972}], [{"q1": 1.463551967, "distance": 0.04173650487, "q3": -0.3407847598, "q2": 1.70983609, "tx": -0.375, "ty": 0.6495, "targetID": 1, "y": 0.6081090001, "x": -0.3803591945}], [{"q1": 0.2540552019, "distance": 0.08348359174, "q3": 0.005909128439, "q2": 2.836084399, "tx": 0.0, "ty": 0.15, "targetID": 8, "y": 0.1600477473, "x": 0.08287673295}], [{"q1": 0.924380444, "distance": 0.2495996452, "q3": -0.7493527254, "q2": 1.917799297, "tx": 0.0, "ty": 0.95, "targetID": 2, "y": 0.700433983, "x": 0.00409707614}], [{"q1": 1.665923889, "distance": 0.05424915573, "q3": 0.02669994939, "q2": 2.041566975, "tx": -0.4763, "ty": 0.275, "targetID": 4, "y": 0.301207569, "x": -0.4288012187}], [{"q1": -0.007773473001, "distance": 0.1198083118, "q3": -0.9280254301, "q2": 2.412373253, "tx": 0.4763, "ty": 0.275, "targetID": 6, "y": 0.3709410657, "x": 0.4045410739}]], "block": 9}], [{"trials": [[{"q1": 0.1260117377, "distance": 0.006247068519, "q3": -0.5088106986, "q2": 2.719668905, "tx": 0.175, "ty": 0.3031, "targetID": 9, "y": 0.2968796043, "x": 0.1744233349}], [{"q1": 1.23452963, "distance": 0.03355916943, "q3": -0.04915007026, "q2": 2.462504005, "tx": -0.175, "ty": 0.3031, "targetID": 7, "y": 0.2914388646, "x": -0.2064680119}], [{"q1": 0.7677832588, "distance": 0.006454353239, "q3": -0.5806013653, "q2": 2.247911803, "tx": 0.0, "ty": 0.55, "targetID": 5, "y": 0.5563146582, "x": 0.001335577464}], [{"q1": 0.382328732, "distance": 0.09403687162, "q3": -1.198818087, "q2": 2.048277137, "tx": 0.375, "ty": 0.6495, "targetID": 3, "y": 0.5642201324, "x": 0.4146267259}], [{"q1": 1.464727159, "distance": 0.03641931191, "q3": -0.3791096346, "q2": 1.715693566, "tx": -0.375, "ty": 0.6495, "targetID": 1, "y": 0.6132691626, "x": -0.378700365}], [{"q1": 0.2802641322, "distance": 0.07954935763, "q3": 0.02171424578, "q2": 2.829008597, "tx": 0.0, "ty": 0.15, "targetID": 8, "y": 0.1617921664, "x": 0.07867048436}], [{"q1": 0.946229677, "distance": 0.2374441157, "q3": -0.7812337916, "q2": 1.891204337, "tx": 0.0, "ty": 0.95, "targetID": 2, "y": 0.7125639787, "x": 0.001960578542}], [{"q1": 1.673105345, "distance": 0.05107653469, "q3": 0.02810722613, "q2": 2.043818976, "tx": -0.4763, "ty": 0.275, "targetID": 4, "y": 0.297016193, "x": -0.4302120445}], [{"q1": -0.01206304129, "distance": 0.1180418268, "q3": -0.9238722723, "q2": 2.411890275, "tx": 0.4763, "ty": 0.275, "targetID": 6, "y": 0.3693621996, "x": 0.4053799876}]], "block": 10}]]}], "condition": "H2"}], "type": "simulation", "subjectID": "S_H2_93"}}
