# Supplementary material for: Goal-related feedback guides motor exploration and redundancy resolution in human motor skill acquisition
Source: PLoS Comput Biol. 2019 Mar 5;15(3):e1006676. doi: 10.1371/journal.pcbi.1006676 (PMC6420027; doi:10.1371/journal.pcbi.1006676)
Supplement: S1 Dataset — The 220 .json files contain the data (20 for the participants, 200 for simulation runs), the text file legend_json.txt explains the data format. (ZIP) [file pcbi.1006676.s001.zip › S_H1_075.json]

{"data": {"data": [{"phases": [{"phase": "test", "blocks": [[{"trials": [[{"q1": 1.955724498, "distance": 0.4605345586, "q3": 3.260071819, "q2": 2.189228883, "tx": 0.175, "ty": 0.3031, "targetID": 9, "y": 0.5227181333, "x": -0.2297961897}], [{"q1": 2.14766321, "distance": 0.206733686, "q3": 3.167438022, "q2": 2.05156227, "tx": -0.175, "ty": 0.3031, "targetID": 7, "y": 0.4637856709, "x": -0.3050727953}], [{"q1": 1.850599603, "distance": 0.1846188189, "q3": 3.311798455, "q2": 2.232278963, "tx": 0.0, "ty": 0.55, "targetID": 5, "y": 0.5484205405, "x": -0.1846120625}], [{"q1": 1.757231441, "distance": 0.5276337749, "q3": 3.363830201, "q2": 2.343601905, "tx": 0.375, "ty": 0.6495, "targetID": 3, "y": 0.5644119452, "x": -0.1457277824}], [{"q1": 2.051214102, "distance": 0.1829199318, "q3": 3.235703532, "q2": 2.11983688, "tx": -0.375, "ty": 0.6495, "targetID": 1, "y": 0.4977827518, "x": -0.2728159599}], [{"q1": 2.043094294, "distance": 0.4311149463, "q3": 3.185180691, "q2": 2.086598948, "tx": 0.0, "ty": 0.15, "targetID": 8, "y": 0.4950054539, "x": -0.2585175695}], [{"q1": 1.649105256, "distance": 0.3808312032, "q3": 3.4154711, "q2": 2.361682576, "tx": 0.0, "ty": 0.95, "targetID": 2, "y": 0.5811876599, "x": -0.09492029868}], [{"q1": 2.384480412, "distance": 0.1260554915, "q3": 3.172003611, "q2": 2.006400104, "tx": -0.4763, "ty": 0.275, "targetID": 4, "y": 0.3798171518, "x": -0.406276064}], [{"q1": 1.934741522, "distance": 0.7428158805, "q3": 3.273867011, "q2": 2.243763963, "tx": 0.4763, "ty": 0.275, "targetID": 6, "y": 0.5273839286, "x": -0.22232564}]], "block": 1}], [{"trials": [[{"q1": 1.963279487, "distance": 0.4624087615, "q3": 3.256662086, "q2": 2.183167021, "tx": 0.175, "ty": 0.3031, "targetID": 9, "y": 0.5207754437, "x": -0.2329696851}], [{"q1": 2.152769579, "distance": 0.2053485974, "q3": 3.159957073, "q2": 2.123967878, "tx": -0.175, "ty": 0.3031, "targetID": 7, "y": 0.4611680102, "x": -0.3060822283}], [{"q1": 1.827941483, "distance": 0.173694958, "q3": 3.317682341, "q2": 2.249662689, "tx": 0.0, "ty": 0.55, "targetID": 5, "y": 0.5524881145, "x": -0.1736771364}], [{"q1": 1.816204414, "distance": 0.5570850405, "q3": 3.347308548, "q2": 2.291772213, "tx": 0.375, "ty": 0.6495, "targetID": 3, "y": 0.5557356637, "x": -0.1741374979}], [{"q1": 2.043201316, "distance": 0.1788132262, "q3": 3.264445209, "q2": 2.192956661, "tx": -0.375, "ty": 0.6495, "targetID": 1, "y": 0.5008950498, "x": -0.2755478073}], [{"q1": 2.020833752, "distance": 0.4271017438, "q3": 3.176240553, "q2": 2.148980341, "tx": 0.0, "ty": 0.15, "targetID": 8, "y": 0.4991457947, "x": -0.2459941333}], [{"q1": 1.63738143, "distance": 0.3782263609, "q3": 3.419737614, "q2": 2.366307045, "tx": 0.0, "ty": 0.95, "targetID": 2, "y": 0.5824245059, "x": -0.08912595735}], [{"q1": 2.400583347, "distance": 0.1170708632, "q3": 3.173747432, "q2": 2.010354074, "tx": -0.4763, "ty": 0.275, "targetID": 4, "y": 0.373304735, "x": -0.4127251144}], [{"q1": 2.004873357, "distance": 0.7669452287, "q3": 3.252903109, "q2": 2.185747977, "tx": 0.4763, "ty": 0.275, "targetID": 6, "y": 0.5102420011, "x": -0.2536768385}]], "block": 2}], [{"trials": [[{"q1": 1.973501188, "distance": 0.4610690163, "q3": 3.234815804, "q2": 2.181035307, "tx": 0.175, "ty": 0.3031, "targetID": 9, "y": 0.5162609791, "x": -0.2338361955}], [{"q1": 2.154623622, "distance": 0.2043529488, "q3": 3.154476546, "q2": 2.123519266, "tx": -0.175, "ty": 0.3031, "targetID": 7, "y": 0.4601001532, "x": -0.3058093253}], [{"q1": 1.82078336, "distance": 0.1724082252, "q3": 3.330449963, "q2": 2.251721916, "tx": 0.0, "ty": 0.55, "targetID": 5, "y": 0.5549164665, "x": -0.1723381109}], [{"q1": 1.846891774, "distance": 0.5630259263, "q3": 3.286116858, "q2": 2.281499943, "tx": 0.375, "ty": 0.6495, "targetID": 3, "y": 0.5450798214, "x": -0.1782581856}], [{"q1": 2.024740598, "distance": 0.1624512566, "q3": 3.360461754, "q2": 2.182262626, "tx": -0.375, "ty": 0.6495, "targetID": 1, "y": 0.5132538935, "x": -0.2865273533}], [{"q1": 2.015976915, "distance": 0.4274474734, "q3": 3.180053081, "q2": 2.151233549, "tx": 0.0, "ty": 0.15, "targetID": 8, "y": 0.5007372296, "x": -0.2443250667}], [{"q1": 1.630869985, "distance": 0.3762626656, "q3": 3.431619701, "q2": 2.366220243, "tx": 0.0, "ty": 0.95, "targetID": 2, "y": 0.5841144653, "x": -0.08775744417}], [{"q1": 2.409935938, "distance": 0.1124798416, "q3": 3.165938225, "q2": 2.008363454, "tx": -0.4763, "ty": 0.275, "targetID": 4, "y": 0.3689806521, "x": -0.4144990955}], [{"q1": 2.045246645, "distance": 0.765216504, "q3": 3.172189087, "q2": 2.174292131, "tx": 0.4763, "ty": 0.275, "targetID": 6, "y": 0.4924130859, "x": -0.2573810261}]], "block": 3}], [{"trials": [[{"q1": 1.982105674, "distance": 0.4580049841, "q3": 3.207793645, "q2": 2.19476771, "tx": 0.175, "ty": 0.3031, "targetID": 9, "y": 0.5113003547, "x": -0.2329475184}], [{"q1": 2.171032608, "distance": 0.1892214674, "q3": 3.076946954, "q2": 2.086492082, "tx": -0.175, "ty": 0.3031, "targetID": 7, "y": 0.4470531234, "x": -0.2978098611}], [{"q1": 1.81757647, "distance": 0.1722772048, "q3": 3.338855119, "q2": 2.247185388, "tx": 0.0, "ty": 0.55, "targetID": 5, "y": 0.5564606406, "x": -0.1721560206}], [{"q1": 1.863137836, "distance": 0.5642143586, "q3": 3.239358087, "q2": 2.308893667, "tx": 0.375, "ty": 0.6495, "targetID": 3, "y": 0.53704137, "x": -0.1778932076}], [{"q1": 2.032183021, "distance": 0.1597280694, "q3": 3.359426125, "q2": 2.080425908, "tx": -0.375, "ty": 0.6495, "targetID": 1, "y": 0.515548048, "x": -0.2879946513}], [{"q1": 2.029880176, "distance": 0.4137015105, "q3": 3.107108119, "q2": 2.154014485, "tx": 0.0, "ty": 0.15, "targetID": 8, "y": 0.4890252615, "x": -0.2370881942}], [{"q1": 1.623807621, "distance": 0.3732278636, "q3": 3.453478289, "q2": 2.357509024, "tx": 0.0, "ty": 0.95, "targetID": 2, "y": 0.5872436925, "x": -0.0877889488}], [{"q1": 2.428610011, "distance": 0.1005150746, "q3": 3.19814871, "q2": 1.973926827, "tx": -0.4763, "ty": 0.275, "targetID": 4, "y": 0.3632864667, "x": -0.4282502341}], [{"q1": 2.07056148, "distance": 0.7586341993, "q3": 3.097137371, "q2": 2.214676515, "tx": 0.4763, "ty": 0.275, "targetID": 6, "y": 0.4783875603, "x": -0.2545620586}]], "block": 4}], [{"trials": [[{"q1": 1.987625652, "distance": 0.4584597118, "q3": 3.201248104, "q2": 2.191335094, "tx": 0.175, "ty": 0.3031, "targetID": 9, "y": 0.5093839605, "x": -0.2344291575}], [{"q1": 2.211072807, "distance": 0.1253344776, "q3": 2.770665295, "q2": 2.119845409, "tx": -0.175, "ty": 0.3031, "targetID": 7, "y": 0.3964969922, "x": -0.2585806983}], [{"q1": 1.811915433, "distance": 0.1688222512, "q3": 3.336468361, "q2": 2.2540897, "tx": 0.0, "ty": 0.55, "targetID": 5, "y": 0.5569319309, "x": -0.1686798768}], [{"q1": 1.88021981, "distance": 0.5760798944, "q3": 3.253821778, "q2": 2.285488416, "tx": 0.375, "ty": 0.6495, "targetID": 3, "y": 0.5357705108, "x": -0.1897421075}], [{"q1": 2.03408139, "distance": 0.1607671683, "q3": 3.357072485, "q2": 2.108257451, "tx": -0.375, "ty": 0.6495, "targetID": 1, "y": 0.5136065116, "x": -0.2890986483}], [{"q1": 2.056509203, "distance": 0.3697665217, "q3": 2.887917774, "q2": 2.192735559, "tx": 0.0, "ty": 0.15, "targetID": 8, "y": 0.4547189174, "x": -0.2094604066}], [{"q1": 1.617133112, "distance": 0.3712202013, "q3": 3.468716455, "q2": 2.358780293, "tx": 0.0, "ty": 0.95, "targetID": 2, "y": 0.5891308332, "x": -0.08705103254}], [{"q1": 2.457902884, "distance": 0.0895741082, "q3": 3.118911497, "q2": 1.959213571, "tx": -0.4763, "ty": 0.275, "targetID": 4, "y": 0.3458714993, "x": -0.4215208849}], [{"q1": 2.094701077, "distance": 0.7685126759, "q3": 3.098999948, "q2": 2.188547362, "tx": 0.4763, "ty": 0.275, "targetID": 6, "y": 0.4720579217, "x": -0.2665188935}]], "block": 5}], [{"trials": [[{"q1": 1.995968972, "distance": 0.4558899078, "q3": 3.176872079, "q2": 2.188819046, "tx": 0.175, "ty": 0.3031, "targetID": 9, "y": 0.5049067622, "x": -0.2337904582}], [{"q1": 2.245336203, "distance": 0.09960840557, "q3": 2.634663224, "q2": 2.198574067, "tx": -0.175, "ty": 0.3031, "targetID": 7, "y": 0.3732878822, "x": -0.2456788204}], [{"q1": 1.808564347, "distance": 0.1689625659, "q3": 3.345762519, "q2": 2.256740771, "tx": 0.0, "ty": 0.55, "targetID": 5, "y": 0.5583001757, "x": -0.1687585724}], [{"q1": 1.898401432, "distance": 0.5766210086, "q3": 3.200439521, "q2": 2.271613757, "tx": 0.375, "ty": 0.6495, "targetID": 3, "y": 0.5272454837, "x": -0.188511864}], [{"q1": 1.992444626, "distance": 0.1303873287, "q3": 3.552007108, "q2": 2.127314278, "tx": -0.375, "ty": 0.6495, "targetID": 1, "y": 0.5364718422, "x": -0.3099962228}], [{"q1": 2.081867971, "distance": 0.3497185809, "q3": 2.779263983, "q2": 2.251946365, "tx": 0.0, "ty": 0.15, "targetID": 8, "y": 0.4366714948, "x": -0.2003061155}], [{"q1": 1.611665394, "distance": 0.3693497521, "q3": 3.483454497, "q2": 2.357435046, "tx": 0.0, "ty": 0.95, "targetID": 2, "y": 0.5909986356, "x": -0.08681739305}], [{"q1": 2.490948843, "distance": 0.07290963221, "q3": 3.10469664, "q2": 1.979693858, "tx": -0.4763, "ty": 0.275, "targetID": 4, "y": 0.3309987258, "x": -0.4296099885}], [{"q1": 2.120876023, "distance": 0.762078158, "q3": 3.022982368, "q2": 2.17399271, "tx": 0.4763, "ty": 0.275, "targetID": 6, "y": 0.456624317, "x": -0.2638187245}]], "block": 6}], [{"trials": [[{"q1": 1.790287371, "distance": 0.2268735733, "q3": 2.464340926, "q2": 2.550327859, "tx": 0.175, "ty": 0.3031, "targetID": 9, "y": 0.4393192417, "x": -0.006427496469}], [{"q1": 2.278862504, "distance": 0.03358417087, "q3": 2.306150305, "q2": 2.263914569, "tx": -0.175, "ty": 0.3031, "targetID": 7, "y": 0.3166297575, "x": -0.2057382855}], [{"q1": 1.813583107, "distance": 0.1613622351, "q3": 3.295423346, "q2": 2.25225387, "tx": 0.0, "ty": 0.55, "targetID": 5, "y": 0.5525181829, "x": -0.1613425848}], [{"q1": 2.297456102, "distance": 0.9886959141, "q3": 4.309935579, "q2": 1.507487742, "tx": 0.375, "ty": 0.6495, "targetID": 3, "y": 0.4899082968, "x": -0.6007305462}], [{"q1": 1.940311644, "distance": 0.0936321649, "q3": 3.805602978, "q2": 2.081195604, "tx": -0.375, "ty": 0.6495, "targetID": 1, "y": 0.564391146, "x": -0.3359684068}], [{"q1": 1.862047922, "distance": 0.1396414762, "q3": 1.377767429, "q2": 2.893023216, "tx": 0.0, "ty": 0.15, "targetID": 8, "y": 0.2683410751, "x": 0.07412915635}], [{"q1": 1.608249433, "distance": 0.3627417479, "q3": 3.769142387, "q2": 2.288963295, "tx": 0.0, "ty": 0.95, "targetID": 2, "y": 0.6163739535, "x": -0.1423911399}], [{"q1": 2.486417095, "distance": 0.07434426631, "q3": 3.117779328, "q2": 2.004614507, "tx": -0.4763, "ty": 0.275, "targetID": 4, "y": 0.3338756575, "x": -0.4309047703}], [{"q1": 2.097674205, "distance": 0.7182454362, "q3": 2.849906674, "q2": 2.140294282, "tx": 0.4763, "ty": 0.275, "targetID": 6, "y": 0.4373977187, "x": -0.2233452584}]], "block": 7}], [{"trials": [[{"q1": 1.775363269, "distance": 0.2124127224, "q3": 2.420530483, "q2": 2.576223713, "tx": 0.175, "ty": 0.3031, "targetID": 9, "y": 0.4336975984, "x": 0.007478562731}], [{"q1": 2.27507253, "distance": 0.02083832111, "q3": 2.241555847, "q2": 2.279945248, "tx": -0.175, "ty": 0.3031, "targetID": 7, "y": 0.3074292182, "x": -0.1953836576}], [{"q1": 1.815284419, "distance": 0.1539444077, "q3": 3.251753123, "q2": 2.266648358, "tx": 0.0, "ty": 0.55, "targetID": 5, "y": 0.5471242976, "x": -0.1539175461}], [{"q1": 2.28227295, "distance": 0.974190013, "q3": 4.269607078, "q2": 1.536805876, "tx": 0.375, "ty": 0.6495, "targetID": 3, "y": 0.4943622259, "x": -0.586758001}], [{"q1": 1.892504441, "distance": 0.06290224193, "q3": 4.013743475, "q2": 2.008465659, "tx": -0.375, "ty": 0.6495, "targetID": 1, "y": 0.5914626168, "x": -0.3507439864}], [{"q1": 1.854185442, "distance": 0.1345019949, "q3": 1.318056869, "q2": 2.912064281, "tx": 0.0, "ty": 0.15, "targetID": 8, "y": 0.2589352959, "x": 0.07889162149}], [{"q1": 1.576942144, "distance": 0.3534515647, "q3": 3.947530428, "q2": 2.235726943, "tx": 0.0, "ty": 0.95, "targetID": 2, "y": 0.634089285, "x": -0.1585194901}], [{"q1": 2.491342273, "distance": 0.07203227597, "q3": 3.113915803, "q2": 2.007842156, "tx": -0.4763, "ty": 0.275, "targetID": 4, "y": 0.3315604386, "x": -0.4316954535}], [{"q1": 2.096703704, "distance": 0.7187582296, "q3": 2.854338119, "q2": 2.139472828, "tx": 0.4763, "ty": 0.275, "targetID": 6, "y": 0.4382616006, "x": -0.2236707439}]], "block": 8}], [{"trials": [[{"q1": 1.754071958, "distance": 0.1852364673, "q3": 2.325851445, "q2": 2.63433549, "tx": 0.175, "ty": 0.3031, "targetID": 9, "y": 0.4215095587, "x": 0.0325509733}], [{"q1": 2.282968245, "distance": 0.01569395368, "q3": 2.212921993, "q2": 2.319153724, "tx": -0.175, "ty": 0.3031, "targetID": 7, "y": 0.3067915073, "x": -0.1902536211}], [{"q1": 1.814835163, "distance": 0.1512348432, "q3": 3.238662274, "q2": 2.270461367, "tx": 0.0, "ty": 0.55, "targetID": 5, "y": 0.5456416632, "x": -0.1511720302}], [{"q1": 2.255240109, "distance": 0.9428682996, "q3": 4.1656537, "q2": 1.607887038, "tx": 0.375, "ty": 0.6495, "targetID": 3, "y": 0.4990743443, "x": -0.5557914656}], [{"q1": 1.861743205, "distance": 0.04887899594, "q3": 4.131736676, "q2": 1.986628057, "tx": -0.375, "ty": 0.6495, "targetID": 1, "y": 0.6039855469, "x": -0.3571789225}], [{"q1": 1.860489405, "distance": 0.1346659902, "q3": 1.262256055, "q2": 2.946344333, "tx": 0.0, "ty": 0.15, "targetID": 8, "y": 0.2552807826, "x": 0.08396955244}], [{"q1": 1.563549326, "distance": 0.3493077601, "q3": 4.013317584, "q2": 2.213676853, "tx": 0.0, "ty": 0.95, "targetID": 2, "y": 0.6409532969, "x": -0.1628067769}], [{"q1": 2.502748936, "distance": 0.06671559402, "q3": 3.106169814, "q2": 2.027118121, "tx": -0.4763, "ty": 0.275, "targetID": 4, "y": 0.3263620144, "x": -0.4337216726}], [{"q1": 2.085272138, "distance": 0.7112427781, "q3": 2.839758652, "q2": 2.155008129, "tx": 0.4763, "ty": 0.275, "targetID": 6, "y": 0.4393264867, "x": -0.2156993462}]], "block": 9}], [{"trials": [[{"q1": 1.730638802, "distance": 0.1167337734, "q3": 2.02193502, "q2": 2.787268739, "tx": 0.175, "ty": 0.3031, "targetID": 9, "y": 0.3793464616, "x": 0.08660740451}], [{"q1": 2.293176951, "distance": 0.01041695513, "q3": 2.169486347, "q2": 2.347644838, "tx": -0.175, "ty": 0.3031, "targetID": 7, "y": 0.3013905647, "x": -0.1852757377}], [{"q1": 1.814436631, "distance": 0.1474004262, "q3": 3.218727184, "q2": 2.28458201, "tx": 0.0, "ty": 0.55, "targetID": 5, "y": 0.543189619, "x": -0.1472430113}], [{"q1": 2.215789585, "distance": 0.8942568599, "q3": 4.00623039, "q2": 1.710042282, "tx": 0.375, "ty": 0.6495, "targetID": 3, "y": 0.5049070527, "x": -0.5074897796}], [{"q1": 1.79092499, "distance": 0.04435647072, "q3": 4.328931114, "q2": 2.044216136, "tx": -0.375, "ty": 0.6495, "targetID": 1, "y": 0.6071612524, "x": -0.3617740049}], [{"q1": 1.899603697, "distance": 0.1132315543, "q3": 1.090464232, "q2": 2.992492025, "tx": 0.0, "ty": 0.15, "targetID": 8, "y": 0.2325323859, "x": 0.0775228364}], [{"q1": 1.56027349, "distance": 0.346972979, "q3": 4.056840764, "q2": 2.187864249, "tx": 0.0, "ty": 0.95, "targetID": 2, "y": 0.6464422041, "x": -0.1680562784}], [{"q1": 2.52033074, "distance": 0.05927531095, "q3": 3.087866269, "q2": 2.029964903, "tx": -0.4763, "ty": 0.275, "targetID": 4, "y": 0.3178636105, "x": -0.4353576823}], [{"q1": 2.043965825, "distance": 0.6899891433, "q3": 2.81657384, "q2": 2.194479745, "tx": 0.4763, "ty": 0.275, "targetID": 6, "y": 0.4462975673, "x": -0.1920877327}]], "block": 10}]]}], "condition": "H1"}], "type": "simulation", "subjectID": "S_H1_75"}}
