# Supplementary material for: Goal-related feedback guides motor exploration and redundancy resolution in human motor skill acquisition
Source: PLoS Comput Biol. 2019 Mar 5;15(3):e1006676. doi: 10.1371/journal.pcbi.1006676 (PMC6420027; doi:10.1371/journal.pcbi.1006676)
Supplement: S1 Dataset — The 220 .json files contain the data (20 for the participants, 200 for simulation runs), the text file legend_json.txt explains the data format. (ZIP) [file pcbi.1006676.s001.zip › S_H2_007.json]

{"data": {"data": [{"phases": [{"phase": "test", "blocks": [[{"trials": [[{"q1": 0.6028256945, "distance": 0.219715877, "q3": 0.3650568161, "q2": 2.806358359, "tx": 0.175, "ty": 0.3031, "targetID": 9, "y": 0.1193041338, "x": 0.05460836329}], [{"q1": 1.130154831, "distance": 0.0262656351, "q3": 0.1196936624, "q2": 2.337186548, "tx": -0.175, "ty": 0.3031, "targetID": 7, "y": 0.3285160734, "x": -0.1816262207}], [{"q1": 1.01820043, "distance": 0.2729949911, "q3": 0.1774613215, "q2": 2.394239245, "tx": 0.0, "ty": 0.55, "targetID": 5, "y": 0.3104180434, "x": -0.1308692143}], [{"q1": 0.5246664498, "distance": 0.6253360408, "q3": 0.4154615554, "q2": 2.811465443, "tx": 0.375, "ty": 0.6495, "targetID": 3, "y": 0.103117307, "x": 0.0708435984}], [{"q1": 1.487651876, "distance": 0.1951147145, "q3": -0.1481916702, "q2": 1.936436688, "tx": -0.375, "ty": 0.6495, "targetID": 1, "y": 0.4552527932, "x": -0.3933786413}], [{"q1": 0.757526993, "distance": 0.03463256412, "q3": 0.2831841154, "q2": 2.691368242, "tx": 0.0, "ty": 0.15, "targetID": 8, "y": 0.184587585, "x": -0.001764499702}], [{"q1": 1.292678819, "distance": 0.6150461612, "q3": 0.05810897447, "q2": 2.103966109, "tx": 0.0, "ty": 0.95, "targetID": 2, "y": 0.4027838606, "x": -0.2807779856}], [{"q1": 1.541260855, "distance": 0.1322558304, "q3": -0.06453086336, "q2": 2.008995958, "tx": -0.4763, "ty": 0.275, "targetID": 4, "y": 0.3844380515, "x": -0.4020375092}], [{"q1": 0.1642511785, "distance": 0.5060684051, "q3": 0.5792424153, "q2": 3.218431851, "tx": 0.4763, "ty": 0.275, "targetID": 6, "y": -0.1283477492, "x": 0.1706599768}]], "block": 1}], [{"trials": [[{"q1": 0.4288398197, "distance": 0.1980323837, "q3": 0.3673588481, "q2": 2.738204465, "tx": 0.175, "ty": 0.3031, "targetID": 9, "y": 0.1368458499, "x": 0.06740640086}], [{"q1": 1.059900694, "distance": 0.04991253452, "q3": 0.1143127277, "q2": 2.314855819, "tx": -0.175, "ty": 0.3031, "targetID": 7, "y": 0.3511625884, "x": -0.1615371362}], [{"q1": 0.8217848224, "distance": 0.1593040328, "q3": 0.09961104625, "q2": 2.255322163, "tx": 0.0, "ty": 0.55, "targetID": 5, "y": 0.4093969062, "x": -0.07489021885}], [{"q1": 0.2007626404, "distance": 0.5346664025, "q3": 0.3636214414, "q2": 2.579082828, "tx": 0.375, "ty": 0.6495, "targetID": 3, "y": 0.1888869817, "x": 0.1035155448}], [{"q1": 1.498056714, "distance": 0.07490474582, "q3": -0.3673783154, "q2": 1.757441957, "tx": -0.375, "ty": 0.6495, "targetID": 1, "y": 0.5793946662, "x": -0.4013811129}], [{"q1": 0.6674260603, "distance": 0.04022054898, "q3": 0.3151730918, "q2": 2.668043159, "tx": 0.0, "ty": 0.15, "targetID": 8, "y": 0.1874288572, "x": 0.01472322013}], [{"q1": 1.153118134, "distance": 0.3186857959, "q3": -0.4305967643, "q2": 1.776326454, "tx": 0.0, "ty": 0.95, "targetID": 2, "y": 0.6849581674, "x": -0.1769561062}], [{"q1": 1.567795986, "distance": 0.1176004515, "q3": -0.06431615278, "q2": 2.009245691, "tx": -0.4763, "ty": 0.275, "targetID": 4, "y": 0.3734875063, "x": -0.4120343226}], [{"q1": 0.0561325779, "distance": 0.5297199499, "q3": 0.6263503422, "q2": 3.21133795, "tx": 0.4763, "ty": 0.275, "targetID": 6, "y": -0.1511262482, "x": 0.1616261277}]], "block": 2}], [{"trials": [[{"q1": 0.2635708317, "distance": 0.1372101671, "q3": 0.2979630772, "q2": 2.610140205, "tx": 0.175, "ty": 0.3031, "targetID": 9, "y": 0.1960791098, "x": 0.08913289919}], [{"q1": 1.064326485, "distance": 0.04346366982, "q3": 0.09564011228, "q2": 2.338141527, "tx": -0.175, "ty": 0.3031, "targetID": 7, "y": 0.344393425, "x": -0.1614374174}], [{"q1": 0.7537344428, "distance": 0.1357454598, "q3": 0.1159120842, "q2": 2.227688144, "tx": 0.0, "ty": 0.55, "targetID": 5, "y": 0.4222407155, "x": -0.04587368624}], [{"q1": 0.05365863743, "distance": 0.5713279889, "q3": 0.6243821625, "q2": 2.534550707, "tx": 0.375, "ty": 0.6495, "targetID": 3, "y": 0.1317896979, "x": 0.1333562248}], [{"q1": 1.491931688, "distance": 0.02393360385, "q3": -0.481413697, "q2": 1.706025854, "tx": -0.375, "ty": 0.6495, "targetID": 1, "y": 0.6283972825, "x": -0.3862912668}], [{"q1": 0.5480090754, "distance": 0.07099150944, "q3": 0.2997414037, "q2": 2.607169118, "tx": 0.0, "ty": 0.15, "targetID": 8, "y": 0.2141365397, "x": 0.03043515551}], [{"q1": 1.164902235, "distance": 0.2515422257, "q3": -0.6003583952, "q2": 1.693489475, "tx": 0.0, "ty": 0.95, "targetID": 2, "y": 0.7421096341, "x": -0.1416159845}], [{"q1": 1.572514712, "distance": 0.1139155818, "q3": -0.05726819974, "q2": 2.009998824, "tx": -0.4763, "ty": 0.275, "targetID": 4, "y": 0.3697556121, "x": -0.4130692026}], [{"q1": -0.3926398076, "distance": 0.5411164785, "q3": 0.7112842658, "q2": 2.942771383, "tx": 0.4763, "ty": 0.275, "targetID": 6, "y": -0.1118872558, "x": 0.09798096194}]], "block": 3}], [{"trials": [[{"q1": 0.1111941497, "distance": 0.04515534307, "q3": 0.4640570724, "q2": 2.322725509, "tx": 0.175, "ty": 0.3031, "targetID": 9, "y": 0.26156898, "x": 0.157274894}], [{"q1": 1.085742964, "distance": 0.02951730697, "q3": 0.1184262683, "q2": 2.350624522, "tx": -0.175, "ty": 0.3031, "targetID": 7, "y": 0.3308423557, "x": -0.164918675}], [{"q1": 0.7419610277, "distance": 0.112088266, "q3": 0.09366243548, "q2": 2.189815727, "tx": 0.0, "ty": 0.55, "targetID": 5, "y": 0.4445928911, "x": -0.0381198214}], [{"q1": -0.02493337359, "distance": 0.4814526324, "q3": 0.6057881583, "q2": 2.320283835, "tx": 0.375, "ty": 0.6495, "targetID": 3, "y": 0.208349259, "x": 0.1821719395}], [{"q1": 1.485069254, "distance": 0.01835901596, "q3": -0.4648143645, "q2": 1.694109161, "tx": -0.375, "ty": 0.6495, "targetID": 1, "y": 0.6327541934, "x": -0.3825253856}], [{"q1": 0.5286448224, "distance": 0.0835866664, "q3": 0.3494398628, "q2": 2.554441201, "tx": 0.0, "ty": 0.15, "targetID": 8, "y": 0.2260160421, "x": 0.03476049697}], [{"q1": 1.168549532, "distance": 0.2538554569, "q3": -0.6042820769, "q2": 1.696285287, "tx": 0.0, "ty": 0.95, "targetID": 2, "y": 0.7411449022, "x": -0.1442987911}], [{"q1": 1.57698589, "distance": 0.1103507118, "q3": -0.04656186509, "q2": 2.009079015, "tx": -0.4763, "ty": 0.275, "targetID": 4, "y": 0.3660577469, "x": -0.4139640849}], [{"q1": -0.8338066509, "distance": 0.4602200589, "q3": 0.9236099724, "q2": 2.48265055, "tx": 0.4763, "ty": 0.275, "targetID": 6, "y": -0.06170317915, "x": 0.1625589097}]], "block": 4}], [{"trials": [[{"q1": 0.1411230608, "distance": 0.004792967661, "q3": 0.5261469625, "q2": 2.199516854, "tx": 0.175, "ty": 0.3031, "targetID": 9, "y": 0.2999707034, "x": 0.1713695673}], [{"q1": 1.116801165, "distance": 0.0145169814, "q3": 0.1490852676, "q2": 2.356207213, "tx": -0.175, "ty": 0.3031, "targetID": 7, "y": 0.3170749447, "x": -0.1710701567}], [{"q1": 0.7393720194, "distance": 0.073878137, "q3": 0.06849568956, "q2": 2.117273046, "tx": 0.0, "ty": 0.55, "targetID": 5, "y": 0.4821746052, "x": -0.02928642939}], [{"q1": -0.03637056539, "distance": 0.3470920972, "q3": 0.4967394815, "q2": 2.044501428, "tx": 0.375, "ty": 0.6495, "targetID": 3, "y": 0.317601172, "x": 0.2734318363}], [{"q1": 1.482774272, "distance": 0.01697701708, "q3": -0.4618315307, "q2": 1.692522404, "tx": -0.375, "ty": 0.6495, "targetID": 1, "y": 0.6337015479, "x": -0.3812151444}], [{"q1": 0.5556925308, "distance": 0.07327875909, "q3": 0.3700994698, "q2": 2.568491626, "tx": 0.0, "ty": 0.15, "targetID": 8, "y": 0.2163386923, "x": 0.03112803309}], [{"q1": 1.17039768, "distance": 0.2544750596, "q3": -0.6065712791, "q2": 1.696553028, "tx": 0.0, "ty": 0.95, "targetID": 2, "y": 0.741108693, "x": -0.1453340215}], [{"q1": 1.580920049, "distance": 0.1077170007, "q3": -0.04192931565, "q2": 2.008724785, "tx": -0.4763, "ty": 0.275, "targetID": 4, "y": 0.363613014, "x": -0.4150571557}], [{"q1": -0.7823640443, "distance": 0.3422378287, "q3": 0.8869187391, "q2": 2.206385682, "tx": 0.4763, "ty": 0.275, "targetID": 6, "y": 0.0009874052611, "x": 0.2712540799}]], "block": 5}], [{"trials": [[{"q1": 0.1362083561, "distance": 0.01170108874, "q3": 0.5502136326, "q2": 2.203781523, "tx": 0.175, "ty": 0.3031, "targetID": 9, "y": 0.2923080054, "x": 0.170478017}], [{"q1": 1.134443895, "distance": 0.006789785879, "q3": 0.1690502925, "q2": 2.356759551, "tx": -0.175, "ty": 0.3031, "targetID": 7, "y": 0.3098583729, "x": -0.1743476286}], [{"q1": 0.6658769009, "distance": 0.07347811132, "q3": 0.1066124433, "q2": 2.112837365, "tx": 0.0, "ty": 0.55, "targetID": 5, "y": 0.4766602118, "x": 0.004506475021}], [{"q1": 0.4915728268, "distance": 0.04432183866, "q3": 0.2154381059, "q2": 1.215198054, "tx": 0.375, "ty": 0.6495, "targetID": 3, "y": 0.6937800257, "x": 0.3769247623}], [{"q1": 1.477890292, "distance": 0.01157600111, "q3": -0.4344571184, "q2": 1.672411615, "tx": -0.375, "ty": 0.6495, "targetID": 1, "y": 0.6385939283, "x": -0.3788809022}], [{"q1": 0.561645062, "distance": 0.07005830845, "q3": 0.3728931537, "q2": 2.575159886, "tx": 0.0, "ty": 0.15, "targetID": 8, "y": 0.2130299265, "x": 0.03058422712}], [{"q1": 1.433040892, "distance": 0.3616770054, "q3": -0.7203642177, "q2": 1.579878214, "tx": 0.0, "ty": 0.95, "targetID": 2, "y": 0.7425565414, "x": -0.296272624}], [{"q1": 1.590533926, "distance": 0.10141048, "q3": -0.0361786986, "q2": 2.010348902, "tx": -0.4763, "ty": 0.275, "targetID": 4, "y": 0.3577627876, "x": -0.4176961909}], [{"q1": -0.5248756908, "distance": 0.171781994, "q3": 0.7500652026, "q2": 1.949767865, "tx": 0.4763, "ty": 0.275, "targetID": 6, "y": 0.1321716234, "x": 0.3808583513}]], "block": 6}], [{"trials": [[{"q1": 0.1440756743, "distance": 0.003433214117, "q3": 0.5561371749, "q2": 2.181728546, "tx": 0.175, "ty": 0.3031, "targetID": 9, "y": 0.3005949293, "x": 0.1726523245}], [{"q1": 1.125731035, "distance": 0.009970439477, "q3": 0.1589334541, "q2": 2.358260774, "tx": -0.175, "ty": 0.3031, "targetID": 7, "y": 0.3127433372, "x": -0.1724670746}], [{"q1": 0.6866876041, "distance": 0.0462292997, "q3": 0.08566418215, "q2": 2.059598409, "tx": 0.0, "ty": 0.55, "targetID": 5, "y": 0.5038955587, "x": 0.003395385474}], [{"q1": 0.4846821517, "distance": 0.03933752528, "q3": 0.2087288842, "q2": 1.242804336, "tx": 0.375, "ty": 0.6495, "targetID": 3, "y": 0.6886476699, "x": 0.3711398403}], [{"q1": 1.476842154, "distance": 0.009611732371, "q3": -0.4577850796, "q2": 1.681022683, "tx": -0.375, "ty": 0.6495, "targetID": 1, "y": 0.640057423, "x": -0.3767953105}], [{"q1": 0.5716834705, "distance": 0.06773430977, "q3": 0.3730538923, "q2": 2.57979442, "tx": 0.0, "ty": 0.15, "targetID": 8, "y": 0.2112817133, "x": 0.02885287392}], [{"q1": 1.424852309, "distance": 0.3611621591, "q3": -0.7184208226, "q2": 1.59423815, "tx": 0.0, "ty": 0.95, "targetID": 2, "y": 0.7393303392, "x": -0.2933537101}], [{"q1": 1.592398014, "distance": 0.1000463259, "q3": -0.03783784065, "q2": 2.012772828, "tx": -0.4763, "ty": 0.275, "targetID": 4, "y": 0.3563386831, "x": -0.4180480821}], [{"q1": -0.520633349, "distance": 0.1700945907, "q3": 0.7491972125, "q2": 1.948206196, "tx": 0.4763, "ty": 0.275, "targetID": 6, "y": 0.134048189, "x": 0.3810909838}]], "block": 7}], [{"trials": [[{"q1": 0.1474281228, "distance": 0.002797616607, "q3": 0.5446606124, "q2": 2.17722928, "tx": 0.175, "ty": 0.3031, "targetID": 9, "y": 0.3053363249, "x": 0.1733190747}], [{"q1": 1.13525021, "distance": 0.00661178611, "q3": 0.1479013776, "q2": 2.366958615, "tx": -0.175, "ty": 0.3031, "targetID": 7, "y": 0.3097117786, "x": -0.1750099597}], [{"q1": 0.7029876476, "distance": 0.02564937176, "q3": 0.073550099, "q2": 2.016718296, "tx": 0.0, "ty": 0.55, "targetID": 5, "y": 0.52450882, "x": 0.002844295299}], [{"q1": 0.4545234514, "distance": 0.02340814224, "q3": 0.2025763229, "q2": 1.285303207, "tx": 0.375, "ty": 0.6495, "targetID": 3, "y": 0.6729048482, "x": 0.374607312}], [{"q1": 1.481224376, "distance": 0.002924786254, "q3": -0.4716887357, "q2": 1.666868409, "tx": -0.375, "ty": 0.6495, "targetID": 1, "y": 0.647265652, "x": -0.376887343}], [{"q1": 0.5744752337, "distance": 0.06698457147, "q3": 0.3689113084, "q2": 2.583187293, "tx": 0.0, "ty": 0.15, "targetID": 8, "y": 0.2107544376, "x": 0.02821047911}], [{"q1": 1.340930378, "distance": 0.3201334902, "q3": -0.6585769347, "q2": 1.616558677, "tx": 0.0, "ty": 0.95, "targetID": 2, "y": 0.7446696852, "x": -0.2456113055}], [{"q1": 1.599431651, "distance": 0.0954060193, "q3": -0.0387566625, "q2": 2.016969944, "tx": -0.4763, "ty": 0.275, "targetID": 4, "y": 0.3518796001, "x": -0.4198036673}], [{"q1": -0.5188686504, "distance": 0.1693947449, "q3": 0.7471577508, "q2": 1.948697733, "tx": 0.4763, "ty": 0.275, "targetID": 6, "y": 0.1349347089, "x": 0.3810304149}]], "block": 8}], [{"trials": [[{"q1": 0.1474258249, "distance": 0.004784306008, "q3": 0.5260800728, "q2": 2.181928041, "tx": 0.175, "ty": 0.3031, "targetID": 9, "y": 0.3076129064, "x": 0.1734115228}], [{"q1": 1.139386766, "distance": 0.004726468728, "q3": 0.1183010829, "q2": 2.384505709, "tx": -0.175, "ty": 0.3031, "targetID": 7, "y": 0.3076806731, "x": -0.176164878}], [{"q1": 0.7081550781, "distance": 0.02032923434, "q3": 0.06674900585, "q2": 2.007502544, "tx": 0.0, "ty": 0.55, "targetID": 5, "y": 0.5297925228, "x": 0.002221628864}], [{"q1": 0.4317383525, "distance": 0.01213601693, "q3": 0.2003405317, "q2": 1.313023577, "tx": 0.375, "ty": 0.6495, "targetID": 3, "y": 0.6611728725, "x": 0.3783206857}], [{"q1": 1.485441339, "distance": 0.004540545624, "q3": -0.5012624893, "q2": 1.680036474, "tx": -0.375, "ty": 0.6495, "targetID": 1, "y": 0.6460006022, "x": -0.3778932282}], [{"q1": 0.576079848, "distance": 0.06548759964, "q3": 0.3631238413, "q2": 2.589614567, "tx": 0.0, "ty": 0.15, "targetID": 8, "y": 0.2092202988, "x": 0.0279567866}], [{"q1": 1.343342213, "distance": 0.3105529107, "q3": -0.6362902494, "q2": 1.575603428, "tx": 0.0, "ty": 0.95, "targetID": 2, "y": 0.7558751916, "x": -0.2424018752}], [{"q1": 1.619213771, "distance": 0.0833688806, "q3": -0.07012773584, "q2": 2.039808635, "tx": -0.4763, "ty": 0.275, "targetID": 4, "y": 0.3407393834, "x": -0.4250291143}], [{"q1": -0.516323043, "distance": 0.1677736021, "q3": 0.7418599576, "q2": 1.949015555, "tx": 0.4763, "ty": 0.275, "targetID": 6, "y": 0.1365525217, "x": 0.3815356748}]], "block": 9}], [{"trials": [[{"q1": 0.1580197421, "distance": 0.009355258105, "q3": 0.5594995986, "q2": 2.154324961, "tx": 0.175, "ty": 0.3031, "targetID": 9, "y": 0.3124299288, "x": 0.1743120445}], [{"q1": 1.150027565, "distance": 0.003897322183, "q3": 0.1606715929, "q2": 2.365769464, "tx": -0.175, "ty": 0.3031, "targetID": 7, "y": 0.305091417, "x": -0.1783501311}], [{"q1": 0.7139154737, "distance": 0.01527548864, "q3": 0.1028572058, "q2": 1.977057097, "tx": 0.0, "ty": 0.55, "targetID": 5, "y": 0.5348107957, "x": 0.00162130407}], [{"q1": 0.4245174746, "distance": 0.00958726879, "q3": 0.2047884801, "q2": 1.317461738, "tx": 0.375, "ty": 0.6495, "targetID": 3, "y": 0.6575300782, "x": 0.3802377062}], [{"q1": 1.483244905, "distance": 0.004428863389, "q3": -0.431865302, "q2": 1.638748676, "tx": -0.375, "ty": 0.6495, "targetID": 1, "y": 0.6504667346, "x": -0.3793220661}], [{"q1": 0.5901263703, "distance": 0.06307906436, "q3": 0.3797917086, "q2": 2.586792672, "tx": 0.0, "ty": 0.15, "targetID": 8, "y": 0.2073674791, "x": 0.02622862379}], [{"q1": 1.379127595, "distance": 0.3036150728, "q3": -0.6235714758, "q2": 1.482643845, "tx": 0.0, "ty": 0.95, "targetID": 2, "y": 0.7787916505, "x": -0.2507385361}], [{"q1": 1.620394418, "distance": 0.08231739394, "q3": -0.06780183693, "q2": 2.040789355, "tx": -0.4763, "ty": 0.275, "targetID": 4, "y": 0.3393758649, "x": -0.4249979399}], [{"q1": -0.4916223546, "distance": 0.152026411, "q3": 0.7372763707, "q2": 1.920231579, "tx": 0.4763, "ty": 0.275, "targetID": 6, "y": 0.1494203522, "x": 0.3906158025}]], "block": 10}]]}], "condition": "H2"}], "type": "simulation", "subjectID": "S_H2_7"}}
