# Supplementary material for: Goal-related feedback guides motor exploration and redundancy resolution in human motor skill acquisition
Source: PLoS Comput Biol. 2019 Mar 5;15(3):e1006676. doi: 10.1371/journal.pcbi.1006676 (PMC6420027; doi:10.1371/journal.pcbi.1006676)
Supplement: S1 Dataset — The 220 .json files contain the data (20 for the participants, 200 for simulation runs), the text file legend_json.txt explains the data format. (ZIP) [file pcbi.1006676.s001.zip › P_03.json]

{"data": {"data": [[{"phases": [[{"phase": "test", "blocks": [[{"trials": [[{"q1": 0.8874631902, "distance": 0.4837649751, "q3": 0.7294778168, "q2": 0.9977272536, "tx": -0.375, "ty": 0.6495, "targetID": 1, "f2": 0.994565, "f1": -0.841319, "f3": -1.047281, "y": 0.76423876, "x": 0.094961241}], [{"q1": 1.922366615, "distance": 0.6588944211, "q3": 1.869498957, "q2": 0.5077644536, "tx": 0, "ty": 0.95, "targetID": 2, "f2": 1.484528, "f1": 0.298703, "f3": -0.012378, "y": 0.47103105, "x": -0.45247166}], [{"q1": 1.06069058, "distance": 0.3118665156, "q3": 1.750306927, "q2": 0.5491706536, "tx": 0.375, "ty": 0.6495, "targetID": 3, "f2": 1.443122, "f1": 0.179511, "f3": -0.874054, "y": 0.67009711, "x": 0.063814392}], [{"q1": 2.54760638, "distance": 0.3989655148, "q3": -0.4858409732, "q2": 1.762767894, "tx": -0.4763, "ty": 0.275, "targetID": 4, "f2": 0.229525, "f1": -2.056637, "f3": 0.612862, "y": -0.046144103, "x": -0.71302758}], [{"q1": 2.91090016, "distance": 0.5290078937, "q3": 2.490277667, "q2": 2.897573994, "tx": 0, "ty": 0.55, "targetID": 5, "f2": -0.905281, "f1": 0.919481, "f3": 0.976156, "y": 0.23487965, "x": -0.42491001}], [{"q1": 2.71618425, "distance": 0.9856748499, "q3": 3.260407727, "q2": 3.056098754, "tx": 0.4763, "ty": 0.275, "targetID": 6, "f2": -1.063806, "f1": 1.689611, "f3": 0.78144, "y": 0.21544463, "x": -0.50757401}], [{"q1": 2.54415063, "distance": 0.07688508888, "q3": 1.545600754, "q2": 2.782026214, "tx": -0.175, "ty": 0.3031, "targetID": 7, "f2": -0.789734, "f1": -0.025196, "f3": 0.609406, "y": 0.23758705, "x": -0.1347586}], [{"q1": 0.8622675902, "distance": 0.5014968075, "q3": 2.442022797, "q2": 3.479899654, "tx": 0, "ty": 0.15, "targetID": 8, "f2": -1.487607, "f1": 0.871226, "f3": -1.072477, "y": 0.30186664, "x": 0.47794934}], [{"q1": 1.896794051, "distance": 0.3585934185, "q3": 2.538658187, "q2": 1.565727204, "tx": 0.175, "ty": 0.3031, "targetID": 9, "f2": 0.426565, "f1": 0.967862, "f3": -0.03795, "y": 0.38409205, "x": -0.17432725}]], "block": 1}], [{"trials": [[{"q1": 2.26561703, "distance": 0.262510218, "q3": 0.6774530368, "q2": 2.782340374, "tx": -0.375, "ty": 0.6495, "targetID": 1, "f2": -0.790048, "f1": -0.893343, "f3": 0.330873, "y": 0.42937584, "x": -0.23197214}], [{"q1": 2.51801258, "distance": 0.7765156587, "q3": 3.023782927, "q2": 3.263820854, "tx": 0, "ty": 0.95, "targetID": 2, "f2": -1.271528, "f1": 1.452987, "f3": 0.583268, "y": 0.32183854, "x": -0.45649726}], [{"q1": 1.49919408, "distance": 0.3810253715, "q3": 2.969621827, "q2": 0.4027724536, "tx": 0.375, "ty": 0.6495, "targetID": 3, "f2": 1.58952, "f1": 1.398826, "f3": -0.43555, "y": 0.53962372, "x": 0.010160944}], [{"q1": 1.999901122, "distance": 0.2800287522, "q3": 1.379222007, "q2": 2.071397957, "tx": -0.4763, "ty": 0.275, "targetID": 4, "f2": -0.079105, "f1": -0.191574, "f3": 0.065157, "y": 0.15361469, "x": -0.22394765}], [{"q1": 1.3840233, "distance": 0.2124996524, "q3": 1.502498103, "q2": 0.9051130536, "tx": 0, "ty": 0.55, "targetID": 5, "f2": 1.08718, "f1": -0.068298, "f3": -0.550721, "y": 0.59397807, "x": -0.20789909}], [{"q1": 2.18443827, "distance": 0.7221173949, "q3": 2.761082927, "q2": 2.162755474, "tx": 0.4763, "ty": 0.275, "targetID": 6, "f2": -0.170463, "f1": 1.190287, "f3": 0.249694, "y": 0.40242262, "x": -0.23448619}], [{"q1": 1.79607459, "distance": 0.0850293761, "q3": 1.145361847, "q2": 1.550898884, "tx": -0.175, "ty": 0.3031, "targetID": 7, "f2": 0.441394, "f1": -0.425434, "f3": -0.13867, "y": 0.28539371, "x": -0.25816539}], [{"q1": 2.1580489, "distance": 0.1963429778, "q3": 2.027646727, "q2": 2.188830694, "tx": 0, "ty": 0.15, "targetID": 8, "f2": -0.196538, "f1": 0.45685, "f3": 0.223304, "y": 0.26495299, "x": -0.15917404}], [{"q1": 2.1549073, "distance": 0.2504439771, "q3": 1.982470627, "q2": 2.666981094, "tx": 0.175, "ty": 0.3031, "targetID": 9, "f2": -0.674688, "f1": 0.411674, "f3": 0.220163, "y": 0.32918262, "x": -0.07408208}]], "block": 2}], [{"trials": [[{"q1": 3.09719659, "distance": 0.6283233502, "q3": 3.099055527, "q2": 2.281382014, "tx": -0.375, "ty": 0.6495, "targetID": 1, "f2": -0.289089, "f1": 1.528259, "f3": 1.162452, "y": 0.042479745, "x": -0.53722405}], [{"q1": 3.14105319, "distance": 0.9589885545, "q3": 2.319626347, "q2": 3.724233854, "tx": 0, "ty": 0.95, "targetID": 2, "f2": -1.731941, "f1": 0.74883, "f3": 1.206309, "y": 0.18333403, "x": -0.5760923}], [{"q1": 3.08035769, "distance": 1.09482821, "q3": 3.634257227, "q2": 3.590571654, "tx": 0.375, "ty": 0.6495, "targetID": 3, "f2": -1.598279, "f1": 2.063461, "f3": 1.145613, "y": -0.020636924, "x": -0.4907744}], [{"q1": 2.48823028, "distance": 0.2207300122, "q3": 2.304546707, "q2": 2.399568724, "tx": -0.4763, "ty": 0.275, "targetID": 4, "f2": -0.407276, "f1": 0.73375, "f3": 0.553486, "y": 0.28823448, "x": -0.2559671}], [{"q1": 2.74590371, "distance": 0.4336129593, "q3": 2.367818387, "q2": 3.078466854, "tx": 0, "ty": 0.55, "targetID": 5, "f2": -1.086174, "f1": 0.797022, "f3": 0.811159, "y": 0.33027119, "x": -0.3738174}], [{"q1": 3.39294609, "distance": 1.049378444, "q3": 2.004461777, "q2": 3.590910954, "tx": 0.4763, "ty": 0.275, "targetID": 6, "f2": -1.598618, "f1": 0.433665, "f3": 1.458202, "y": 0.10878882, "x": -0.55983173}], [{"q1": 1.44710648, "distance": 0.3955254583, "q3": 2.625868827, "q2": 3.003445654, "tx": -0.175, "ty": 0.3031, "targetID": 7, "f2": -1.011153, "f1": 1.055073, "f3": -0.487638, "y": 0.48032558, "x": 0.17859791}], [{"q1": 2.32480463, "distance": 0.1739282011, "q3": 1.815337897, "q2": 2.420051914, "tx": 0, "ty": 0.15, "targetID": 8, "f2": -0.427759, "f1": 0.244542, "f3": 0.39006, "y": 0.22501497, "x": -0.15691964}], [{"q1": 2.3205949, "distance": 0.320536005, "q3": 1.950049397, "q2": 3.155373054, "tx": 0.175, "ty": 0.3031, "targetID": 9, "f2": -1.16308, "f1": 0.379253, "f3": 0.38585, "y": 0.44426257, "x": -0.11277849}]], "block": 3}], [{"trials": [[{"q1": 1.27174278, "distance": 0.5834282023, "q3": 3.066005927, "q2": 2.073597072, "tx": -0.375, "ty": 0.6495, "targetID": 1, "f2": -0.081304, "f1": 1.49521, "f3": -0.663002, "y": 0.49635187, "x": 0.18796902}], [{"q1": 0.1610954902, "distance": 0.7059140504, "q3": 4.832460627, "q2": 2.660886404, "tx": 0, "ty": 0.95, "targetID": 2, "f2": -0.668594, "f1": 3.261664, "f3": -1.773649, "y": 0.36782738, "x": 0.39923638}], [{"q1": 0.1721287902, "distance": 0.530871238, "q3": 3.716001427, "q2": 2.187134234, "tx": 0.375, "ty": 0.6495, "targetID": 3, "f2": -0.194842, "f1": 2.145205, "f3": -1.762616, "y": 0.17493527, "x": 0.612934}], [{"q1": 1.960631213, "distance": 0.2759590618, "q3": 1.566460929, "q2": 2.029049288, "tx": -0.4763, "ty": 0.275, "targetID": 4, "f2": -0.036757, "f1": -0.004335, "f3": 0.025887, "y": 0.17672916, "x": -0.21843134}], [{"q1": 0.8591259902, "distance": 0.4269573133, "q3": 2.350853787, "q2": 2.268752804, "tx": 0, "ty": 0.55, "targetID": 5, "f2": -0.27646, "f1": 0.780057, "f3": -1.075619, "y": 0.24169513, "x": 0.29536529}], [{"q1": 0.05419339019, "distance": 0.5585459821, "q3": 1.608935262, "q2": 3.540720854, "tx": 0.4763, "ty": 0.275, "targetID": 6, "f2": -1.548428, "f1": 0.038139, "f3": -1.880551, "y": -0.28128207, "x": 0.42606184}], [{"q1": 1.16436314, "distance": 0.2994497601, "q3": 2.055544077, "q2": 2.178149274, "tx": -0.175, "ty": 0.3031, "targetID": 7, "f2": -0.185857, "f1": 0.484748, "f3": -0.770381, "y": 0.28986006, "x": 0.12415692}], [{"q1": 1.09612775, "distance": 0.1170653978, "q3": 1.518645889, "q2": 2.072968753, "tx": 0, "ty": 0.15, "targetID": 8, "f2": -0.080676, "f1": -0.05215, "f3": -0.838617, "y": 0.26530611, "x": 0.02021901}], [{"q1": 0.4475773902, "distance": 0.1751234311, "q3": 1.599007829, "q2": 2.260459004, "tx": 0.175, "ty": 0.3031, "targetID": 9, "f2": -0.268166, "f1": 0.028212, "f3": -1.487167, "y": 0.12965691, "x": 0.19920146}]], "block": 4}], [{"trials": [[{"q1": 2.11299846, "distance": 0.1941345847, "q3": 3.179920127, "q2": 2.096279374, "tx": -0.375, "ty": 0.6495, "targetID": 1, "f2": -0.103987, "f1": 1.609124, "f3": 0.178254, "y": 0.47691016, "x": -0.28611252}], [{"q1": 0.8687392902, "distance": 0.5494989724, "q3": 3.717069627, "q2": 2.039730703, "tx": 0, "ty": 0.95, "targetID": 2, "f2": -0.047438, "f1": 2.146273, "f3": -1.066005, "y": 0.53810709, "x": 0.36372153}], [{"q1": 0.3614159902, "distance": 0.4316409927, "q3": 3.389652827, "q2": 2.651335964, "tx": 0.375, "ty": 0.6495, "targetID": 3, "f2": -0.659043, "f1": 1.818857, "f3": -1.573328, "y": 0.24267798, "x": 0.51925599}], [{"q1": 1.82654804, "distance": 0.3928267196, "q3": 2.414251127, "q2": 1.882336914, "tx": -0.4763, "ty": 0.275, "targetID": 4, "f2": 0.109956, "f1": 0.843455, "f3": -0.108196, "y": 0.37927741, "x": -0.097566514}], [{"q1": 0.8607595902, "distance": 0.3933844566, "q3": 3.466244827, "q2": 2.078246629, "tx": 0, "ty": 0.55, "targetID": 5, "f2": -0.085954, "f1": 1.895449, "f3": -1.073985, "y": 0.47077316, "x": 0.38532381}], [{"q1": 0.1504266902, "distance": 0.1821133285, "q3": 2.505168817, "q2": 1.538898004, "tx": 0.4763, "ty": 0.275, "targetID": 6, "f2": 0.453395, "f1": 0.934372, "f3": -1.784318, "y": 0.10739616, "x": 0.40506646}], [{"q1": 1.917591394, "distance": 0.195622817, "q3": 3.041438727, "q2": 1.822709484, "tx": -0.175, "ty": 0.3031, "targetID": 7, "f2": 0.169583, "f1": 1.470642, "f3": -0.017153, "y": 0.49790504, "x": -0.15713151}], [{"q1": 0.7984932902, "distance": 0.1495050758, "q3": 1.634005171, "q2": 2.203533344, "tx": 0, "ty": 0.15, "targetID": 8, "f2": -0.211241, "f1": 0.063209, "f3": -1.136251, "y": 0.20456851, "x": 0.13919068}], [{"q1": 0.7193879902, "distance": 0.217358298, "q3": 2.843769627, "q2": 2.159299724, "tx": 0.175, "ty": 0.3031, "targetID": 9, "f2": -0.167007, "f1": 1.272973, "f3": -1.215356, "y": 0.28786034, "x": 0.39182339}]], "block": 5}], [{"trials": [[{"q1": 1.43102152, "distance": 0.502508277, "q3": 2.463762627, "q2": 1.934801508, "tx": -0.375, "ty": 0.6495, "targetID": 1, "f2": 0.057491, "f1": 0.892966, "f3": -0.503723, "y": 0.3874698, "x": 0.053782862}], [{"q1": 0.6730180902, "distance": 0.6786105438, "q3": 3.667746627, "q2": 2.048275835, "tx": 0, "ty": 0.95, "targetID": 2, "f2": -0.055983, "f1": 2.09695, "f3": -1.261726, "y": 0.44702709, "x": 0.45555518}], [{"q1": 0.2867654902, "distance": 0.4733934584, "q3": 3.580850127, "q2": 1.978532478, "tx": 0.375, "ty": 0.6495, "targetID": 3, "f2": 0.01376, "f1": 2.010054, "f3": -1.647979, "y": 0.22280161, "x": 0.58001183}], [{"q1": 1.8027976, "distance": 0.1826133236, "q3": 1.718199857, "q2": 1.472359074, "tx": -0.4763, "ty": 0.275, "targetID": 4, "f2": 0.519934, "f1": 0.147404, "f3": -0.131947, "y": 0.29599858, "x": -0.294898}], [{"q1": 0.8946259902, "distance": 0.3726117094, "q3": 3.176590027, "q2": 1.977527169, "tx": 0, "ty": 0.55, "targetID": 5, "f2": 0.014765, "f1": 1.605794, "f3": -1.040118, "y": 0.42378228, "x": 0.35058319}], [{"q1": 0.3648277902, "distance": 0.196410304, "q3": 2.213252027, "q2": 1.834961694, "tx": 0.4763, "ty": 0.275, "targetID": 6, "f2": 0.157331, "f1": 0.642456, "f3": -1.569917, "y": 0.15713151, "x": 0.31918849}], [{"q1": 1.60663655, "distance": 0.146130782, "q3": 1.653545877, "q2": 1.262186524, "tx": -0.175, "ty": 0.3031, "targetID": 7, "f2": 0.730106, "f1": 0.08275, "f3": -0.328108, "y": 0.41014995, "x": -0.27447117}], [{"q1": 1.23197021, "distance": 0.1326963624, "q3": 1.743395427, "q2": 2.102122734, "tx": 0, "ty": 0.15, "targetID": 8, "f2": -0.10983, "f1": 0.172599, "f3": -0.702774, "y": 0.28207977, "x": 0.012777283}], [{"q1": 0.8088604902, "distance": 0.1087453773, "q3": 2.004838767, "q2": 1.331804214, "tx": 0.175, "ty": 0.3031, "targetID": 9, "f2": 0.660488, "f1": 0.434042, "f3": -1.125884, "y": 0.40479081, "x": 0.13647032}]], "block": 6}], [{"trials": [[{"q1": 1.37924808, "distance": 0.5011098705, "q3": 3.260282027, "q2": 1.870398864, "tx": -0.375, "ty": 0.6495, "targetID": 1, "f2": 0.121894, "f1": 1.689486, "f3": -0.555496, "y": 0.55782411, "x": 0.11765265}], [{"q1": 0.3981914902, "distance": 0.8575399595, "q3": 3.488298827, "q2": 2.431047484, "tx": 0, "ty": 0.95, "targetID": 2, "f2": -0.438755, "f1": 1.917503, "f3": -1.536553, "y": 0.27161712, "x": 0.52456787}], [{"q1": -0.2232972098, "distance": 0.7532537889, "q3": 3.540009427, "q2": 2.366770494, "tx": 0.375, "ty": 0.6495, "targetID": 3, "f2": -0.374478, "f1": 1.969213, "f3": -2.158042, "y": -0.068297485, "x": 0.60338135}], [{"q1": 1.901694935, "distance": 0.2864361532, "q3": 1.526562702, "q2": 2.030557253, "tx": -0.4763, "ty": 0.275, "targetID": 4, "f2": -0.038265, "f1": -0.044234, "f3": -0.03305, "y": 0.19650104, "x": -0.20083025}], [{"q1": 0.5602976902, "distance": 0.545637719, "q3": 3.513934227, "q2": 1.982930707, "tx": 0, "ty": 0.55, "targetID": 5, "f2": 0.009362, "f1": 1.943138, "f3": -1.374447, "y": 0.34945146, "x": 0.50744537}], [{"q1": -0.1580149098, "distance": 0.2803997893, "q3": 1.820615777, "q2": 1.915386466, "tx": 0.4763, "ty": 0.275, "targetID": 6, "f2": 0.076906, "f1": 0.249819, "f3": -2.092759, "y": 0.059974889, "x": 0.29633266}], [{"q1": 1.06621978, "distance": 0.4068651136, "q3": 1.922529037, "q2": 2.602955434, "tx": -0.175, "ty": 0.3031, "targetID": 7, "f2": -0.610663, "f1": 0.351733, "f3": -0.868525, "y": 0.21527485, "x": 0.22227316}], [{"q1": 0.5261799902, "distance": 0.1832172012, "q3": 1.55596801, "q2": 1.981108584, "tx": 0, "ty": 0.15, "targetID": 8, "f2": 0.011184, "f1": -0.014828, "f3": -1.408564, "y": 0.23960993, "x": 0.15980802}], [{"q1": 0.4957693902, "distance": 0.1122069625, "q3": 1.782916667, "q2": 2.006555485, "tx": 0.175, "ty": 0.3031, "targetID": 9, "f2": -0.014263, "f1": 0.21212, "f3": -1.438975, "y": 0.19594617, "x": 0.20829353}]], "block": 7}], [{"trials": [[{"q1": 1.968610859, "distance": 0.3191998432, "q3": 2.667526327, "q2": 1.904139564, "tx": -0.375, "ty": 0.6495, "targetID": 1, "f2": 0.088153, "f1": 1.09673, "f3": 0.033866, "y": 0.4170389, "x": -0.15625271}], [{"q1": 0.4015215902, "distance": 0.9038787137, "q3": 3.638655427, "q2": 1.660100644, "tx": 0, "ty": 0.95, "targetID": 2, "f2": 0.332192, "f1": 2.067859, "f3": -1.533223, "y": 0.2681505, "x": 0.5933616}], [{"q1": 0.4015844902, "distance": 0.4564087265, "q3": 3.290315627, "q2": 1.869267884, "tx": 0.375, "ty": 0.6495, "targetID": 3, "f2": 0.123025, "f1": 1.719519, "f3": -1.53316, "y": 0.22115436, "x": 0.53257201}], [{"q1": 2.12317722, "distance": 0.1883606137, "q3": 2.002639657, "q2": 1.591488264, "tx": -0.4763, "ty": 0.275, "targetID": 4, "f2": 0.400804, "f1": 0.431843, "f3": 0.188433, "y": 0.22096971, "x": -0.29585486}], [{"q1": 0.2114552902, "distance": 0.6787677433, "q3": 2.996262627, "q2": 1.644455514, "tx": 0, "ty": 0.55, "targetID": 5, "f2": 0.347837, "f1": 1.425466, "f3": -1.723289, "y": 0.096989492, "x": 0.50547713}], [{"q1": 0.1844438902, "distance": 0.03177040516, "q3": 2.168327247, "q2": 0.8287095536, "tx": 0.4763, "ty": 0.275, "targetID": 6, "f2": 1.163583, "f1": 0.597531, "f3": -1.750301, "y": 0.27919951, "x": 0.44480837}], [{"q1": 1.20853393, "distance": 0.1857630298, "q3": 2.000440537, "q2": 1.568491804, "tx": -0.175, "ty": 0.3031, "targetID": 7, "f2": 0.423801, "f1": 0.429644, "f3": -0.726211, "y": 0.37573534, "x": -0.0040262868}], [{"q1": 1.01444634, "distance": 0.2390496046, "q3": 2.065157347, "q2": 1.528028094, "tx": 0, "ty": 0.15, "targetID": 8, "f2": 0.464265, "f1": 0.494361, "f3": -0.920298, "y": 0.37178377, "x": 0.089200184}], [{"q1": 0.5560879902, "distance": 0.1219054463, "q3": 2.348340507, "q2": 1.445529864, "tx": 0.175, "ty": 0.3031, "targetID": 9, "f2": 0.546763, "f1": 0.777544, "f3": -1.378656, "y": 0.27997278, "x": 0.29469156}]], "block": 8}], [{"trials": [[{"q1": 1.906972811, "distance": 0.3204783743, "q3": 2.769942227, "q2": 2.095399724, "tx": -0.375, "ty": 0.6495, "targetID": 1, "f2": -0.103107, "f1": 1.199146, "f3": -0.027772, "y": 0.45486348, "x": -0.12039636}], [{"q1": 0.1164408902, "distance": 0.9012850586, "q3": 4.105056327, "q2": 2.414774034, "tx": 0, "ty": 0.95, "targetID": 2, "f2": -0.422481, "f1": 2.53426, "f3": -1.818304, "y": 0.25444436, "x": 0.57316412}], [{"q1": -0.4278526098, "distance": 0.8871447111, "q3": 3.376206827, "q2": 2.184181134, "tx": 0.375, "ty": 0.6495, "targetID": 3, "f2": -0.191888, "f1": 1.805411, "f3": -2.362597, "y": -0.22114844, "x": 0.54528515}], [{"q1": 2.60283558, "distance": 0.2783604494, "q3": 1.828155597, "q2": 1.736504184, "tx": -0.4763, "ty": 0.275, "targetID": 4, "f2": 0.255788, "f1": 0.257359, "f3": 0.668091, "y": 0.031317192, "x": -0.34175176}], [{"q1": 0.6234436902, "distance": 0.4921002401, "q3": 2.831643127, "q2": 1.854690894, "tx": 0, "ty": 0.55, "targetID": 5, "f2": 0.137602, "f1": 1.260847, "f3": -1.311301, "y": 0.26427407, "x": 0.40065364}], [{"q1": 0.1184200902, "distance": 0.1996425897, "q3": 1.811253827, "q2": 1.677630734, "tx": 0.4763, "ty": 0.275, "targetID": 6, "f2": 0.314662, "f1": 0.240457, "f3": -1.816324, "y": 0.18341593, "x": 0.29890349}], [{"q1": 0.9868631502, "distance": 0.3207391412, "q3": 1.712293657, "q2": 2.295707674, "tx": -0.175, "ty": 0.3031, "targetID": 7, "f2": -0.303415, "f1": 0.141497, "f3": -0.947881, "y": 0.21566205, "x": 0.13359067}], [{"q1": 0.9199471902, "distance": 0.1385456572, "q3": 1.673903397, "q2": 2.004105042, "tx": 0, "ty": 0.15, "targetID": 8, "f2": -0.011812, "f1": 0.103107, "f3": -1.014797, "y": 0.26143761, "x": 0.082319853}], [{"q1": 0.5156870902, "distance": 0.214880023, "q3": 2.650561727, "q2": 1.495544024, "tx": 0.175, "ty": 0.3031, "targetID": 9, "f2": 0.496749, "f1": 1.079765, "f3": -1.419057, "y": 0.23566868, "x": 0.37902559}]], "block": 9}], [{"trials": [[{"q1": 2.10822324, "distance": 0.1896111891, "q3": 3.214163427, "q2": 2.295267854, "tx": -0.375, "ty": 0.6495, "targetID": 1, "f2": -0.302975, "f1": 1.643367, "f3": 0.173479, "y": 0.48633658, "x": -0.27840755}], [{"q1": 0.6132020902, "distance": 0.7858898594, "q3": 3.167353727, "q2": 2.326306784, "tx": 0, "ty": 0.95, "targetID": 2, "f2": -0.334014, "f1": 1.596557, "f3": -1.321542, "y": 0.30914586, "x": 0.45489432}], [{"q1": -0.1374437098, "distance": 0.7028326143, "q3": 3.606611227, "q2": 2.316316524, "tx": 0.375, "ty": 0.6495, "targetID": 3, "f2": -0.324024, "f1": 2.035815, "f3": -2.072188, "y": -0.010599491, "x": 0.61633451}], [{"q1": 2.06530908, "distance": 0.3653227709, "q3": 2.658038727, "q2": 2.473396154, "tx": -0.4763, "ty": 0.275, "targetID": 4, "f2": -0.481104, "f1": 1.087242, "f3": 0.130565, "y": 0.43924731, "x": -0.14998183}], [{"q1": 0.6474454902, "distance": 0.495513193, "q3": 2.832836927, "q2": 2.092635124, "tx": 0, "ty": 0.55, "targetID": 5, "f2": -0.100342, "f1": 1.262041, "f3": -1.287299, "y": 0.26505913, "x": 0.4053912}], [{"q1": 0.02366339019, "distance": 0.1822981147, "q3": 1.780026397, "q2": 1.656456404, "tx": 0.4763, "ty": 0.275, "targetID": 6, "f2": 0.335836, "f1": 0.20923, "f3": -1.911081, "y": 0.17580675, "x": 0.32335131}], [{"q1": 1.12421359, "distance": 0.3570225211, "q3": 2.542302437, "q2": 1.804174084, "tx": -0.175, "ty": 0.3031, "targetID": 7, "f2": 0.188119, "f1": 0.971506, "f3": -0.810531, "y": 0.37264333, "x": 0.17518396}], [{"q1": 0.5949180902, "distance": 0.2059590435, "q3": 1.640728179, "q2": 1.946613897, "tx": 0, "ty": 0.15, "targetID": 8, "f2": 0.045679, "f1": 0.069932, "f3": -1.339826, "y": 0.28978582, "x": 0.15125823}], [{"q1": 0.7904507902, "distance": 0.1347094643, "q3": 2.350288297, "q2": 2.153393524, "tx": 0.175, "ty": 0.3031, "targetID": 9, "f2": -0.161101, "f1": 0.779492, "f3": -1.144294, "y": 0.23528713, "x": 0.29139611}]], "block": 10}], [{"trials": [[{"q1": 1.55932417, "distance": 0.3853791393, "q3": 3.139896227, "q2": 0.9676936536, "tx": -0.375, "ty": 0.6495, "targetID": 1, "f2": 1.024599, "f1": 1.5691, "f3": -0.37542, "y": 0.54434759, "x": -0.0042439459}], [{"q1": -0.3342645098, "distance": 1.166180403, "q3": 4.032234127, "q2": 2.430733324, "tx": 0, "ty": 0.95, "targetID": 2, "f2": -0.438441, "f1": 2.461438, "f3": -2.269009, "y": -0.031297649, "x": 0.63010448}], [{"q1": -0.1861447098, "distance": 0.725645086, "q3": 3.766958127, "q2": 2.122291754, "tx": 0.375, "ty": 0.6495, "targetID": 3, "f2": -0.129999, "f1": 2.196162, "f3": -2.120889, "y": -0.023613232, "x": 0.64607078}], [{"q1": 1.842632993, "distance": 0.367302624, "q3": 2.319249357, "q2": 1.868702404, "tx": -0.4763, "ty": 0.275, "targetID": 4, "f2": 0.12359, "f1": 0.748453, "f3": -0.092111, "y": 0.3486576, "x": -0.11645868}], [{"q1": 0.9436348402, "distance": 0.4011304918, "q3": 3.604097927, "q2": 1.498748444, "tx": 0, "ty": 0.55, "targetID": 5, "f2": 0.493544, "f1": 2.033302, "f3": -0.99111, "y": 0.51662223, "x": 0.39973941}], [{"q1": 0.3462421902, "distance": 0.1073306543, "q3": 2.890453727, "q2": 1.454577654, "tx": 0.4763, "ty": 0.275, "targetID": 6, "f2": 0.537715, "f1": 1.319657, "f3": -1.588502, "y": 0.16896342, "x": 0.45968335}], [{"q1": 1.13571181, "distance": 0.3051611182, "q3": 2.444724567, "q2": 1.349397134, "tx": -0.175, "ty": 0.3031, "targetID": 7, "f2": 0.642896, "f1": 0.873928, "f3": -0.799033, "y": 0.42007525, "x": 0.1068512}], [{"q1": 1.09286049, "distance": 0.2406867785, "q3": 1.718639677, "q2": 1.541034284, "tx": 0, "ty": 0.15, "targetID": 8, "f2": 0.451258, "f1": 0.147843, "f3": -0.841884, "y": 0.3900082, "x": -0.018060711}], [{"q1": 0.5077074902, "distance": 0.2214091991, "q3": 2.485125457, "q2": 1.976019204, "tx": 0.175, "ty": 0.3031, "targetID": 9, "f2": 0.016273, "f1": 0.914329, "f3": -1.427037, "y": 0.17626007, "x": 0.35647635}]], "block": 11}], [{"trials": [[{"q1": 2.28905331, "distance": 0.2608801451, "q3": 2.922372327, "q2": 2.159299724, "tx": -0.375, "ty": 0.6495, "targetID": 1, "f2": -0.167007, "f1": 1.351576, "f3": 0.354309, "y": 0.39976835, "x": -0.29955099}], [{"q1": 0.08876349019, "distance": 1.065654944, "q3": 3.109925427, "q2": 1.96502363, "tx": 0, "ty": 0.95, "targetID": 2, "f2": 0.027269, "f1": 1.539129, "f3": -1.845981, "y": 0.028921163, "x": 0.53594238}], [{"q1": -0.4607953098, "distance": 0.9118953677, "q3": 3.402533327, "q2": 1.985946636, "tx": 0.375, "ty": 0.6495, "targetID": 3, "f2": 0.006346, "f1": 1.831737, "f3": -2.39554, "y": -0.24615339, "x": 0.54634225}], [{"q1": 1.856393169, "distance": 0.3838399814, "q3": 2.079231687, "q2": 2.060339551, "tx": -0.4763, "ty": 0.275, "targetID": 4, "f2": -0.068047, "f1": 0.508435, "f3": -0.078351, "y": 0.30770954, "x": -0.093856256}], [{"q1": 0.5575958902, "distance": 0.5434956428, "q3": 2.902077627, "q2": 2.137748394, "tx": 0, "ty": 0.55, "targetID": 5, "f2": -0.145456, "f1": 1.331281, "f3": -1.377149, "y": 0.23332547, "x": 0.44170664}], [{"q1": -9.960980766e-05, "distance": 0.1098309493, "q3": 1.755019317, "q2": 1.400165274, "tx": 0.4763, "ty": 0.275, "targetID": 6, "f2": 0.592127, "f1": 0.184223, "f3": -1.934844, "y": 0.23370914, "x": 0.37452622}], [{"q1": 1.19810384, "distance": 0.3368223864, "q3": 2.497314837, "q2": 1.915323634, "tx": -0.175, "ty": 0.3031, "targetID": 7, "f2": 0.076969, "f1": 0.926519, "f3": -0.736641, "y": 0.373866, "x": 0.15430456}], [{"q1": 0.9687675802, "distance": 0.2322775529, "q3": 1.874651167, "q2": 1.621144894, "tx": 0, "ty": 0.15, "targetID": 8, "f2": 0.371148, "f1": 0.303855, "f3": -0.965977, "y": 0.37366372, "x": 0.062668987}], [{"q1": -0.1485461098, "distance": 0.3831481368, "q3": 2.419340507, "q2": 1.462368804, "tx": 0.175, "ty": 0.3031, "targetID": 9, "f2": 0.529924, "f1": 0.848544, "f3": -2.083291, "y": 0.0025334165, "x": 0.41261781}]], "block": 12}], [{"trials": [[{"q1": 1.39106047, "distance": 0.5163560934, "q3": 2.641325427, "q2": 1.819379394, "tx": -0.375, "ty": 0.6495, "targetID": 1, "f2": 0.172913, "f1": 1.070529, "f3": -0.543684, "y": 0.4222199, "x": 0.088645739}], [{"q1": 0.8409047902, "distance": 0.6523040899, "q3": 3.455877627, "q2": 1.883279384, "tx": 0, "ty": 0.95, "targetID": 2, "f2": 0.109013, "f1": 1.885081, "f3": -1.09384, "y": 0.45163159, "x": 0.42086762}], [{"q1": 0.3537693902, "distance": 0.5045215988, "q3": 3.134932527, "q2": 1.987391769, "tx": 0.375, "ty": 0.6495, "targetID": 3, "f2": 0.004901, "f1": 1.564136, "f3": -1.580975, "y": 0.16553995, "x": 0.51756477}], [{"q1": 1.917968385, "distance": 0.1026993489, "q3": 1.734598967, "q2": 0.9748564536, "tx": -0.4763, "ty": 0.275, "targetID": 4, "f2": 1.017436, "f1": 0.163803, "f3": -0.016776, "y": 0.3476073, "x": -0.40366849}], [{"q1": 0.6528489902, "distance": 0.4633411833, "q3": 3.697968727, "q2": 2.218487324, "tx": 0, "ty": 0.55, "targetID": 5, "f2": -0.226195, "f1": 2.127172, "f3": -1.281896, "y": 0.44189294, "x": 0.4505529}], [{"q1": -0.3590768098, "distance": 0.1901645413, "q3": 1.580472432, "q2": 1.016011324, "tx": 0.4763, "ty": 0.275, "targetID": 6, "f2": 0.976281, "f1": 0.009676, "f3": -2.293821, "y": 0.11009339, "x": 0.57100144}], [{"q1": 1.2398242, "distance": 0.2238659515, "q3": 2.192391847, "q2": 1.659912154, "tx": -0.175, "ty": 0.3031, "targetID": 7, "f2": 0.332381, "f1": 0.621596, "f3": -0.69492, "y": 0.36626971, "x": 0.039768601}], [{"q1": 1.23197021, "distance": 0.2355139216, "q3": 2.153121937, "q2": 1.486684734, "tx": 0, "ty": 0.15, "targetID": 8, "f2": 0.505608, "f1": 0.582326, "f3": -0.702774, "y": 0.3839516, "x": 0.027082395}], [{"q1": 0.9362835102, "distance": 0.0208974967, "q3": 2.241337867, "q2": 1.921669651, "tx": 0.175, "ty": 0.3031, "targetID": 9, "f2": 0.070623, "f1": 0.670542, "f3": -0.998461, "y": 0.29681357, "x": 0.19492953}]], "block": 13}], [{"trials": [[{"q1": 1.54078877, "distance": 0.449792888, "q3": 2.885741327, "q2": 2.204035994, "tx": -0.375, "ty": 0.6495, "targetID": 1, "f2": -0.211743, "f1": 1.314945, "f3": -0.393956, "y": 0.49369296, "x": 0.046945267}], [{"q1": -0.05177880981, "distance": 1.12284834, "q3": 3.111433327, "q2": 1.872158154, "tx": 0, "ty": 0.95, "targetID": 2, "f2": 0.120135, "f1": 1.540637, "f3": -1.986523, "y": -0.037183391, "x": 0.53503023}], [{"q1": 0.09498389019, "distance": 0.6460996776, "q3": 3.083033327, "q2": 2.353575814, "tx": 0.375, "ty": 0.6495, "targetID": 3, "f2": -0.361283, "f1": 1.512237, "f3": -1.839761, "y": 0.024539943, "x": 0.53891986}], [{"q1": 1.848790515, "distance": 0.4030588127, "q3": 2.183469727, "q2": 2.114312114, "tx": -0.4763, "ty": 0.275, "targetID": 4, "f2": -0.122019, "f1": 0.612673, "f3": -0.085954, "y": 0.32453948, "x": -0.076297192}], [{"q1": 0.4423622902, "distance": 0.6012910666, "q3": 2.898747527, "q2": 2.194548394, "tx": 0, "ty": 0.55, "targetID": 5, "f2": -0.202256, "f1": 1.327951, "f3": -1.492382, "y": 0.17989334, "x": 0.47389029}], [{"q1": -0.09025700981, "distance": 0.02207174941, "q3": 1.388960947, "q2": 1.183332544, "tx": 0.4763, "ty": 0.275, "targetID": 6, "f2": 0.80896, "f1": -0.181835, "f3": -2.025002, "y": 0.2942046, "x": 0.48717867}], [{"q1": 1.28317817, "distance": 0.2358014993, "q3": 2.399674137, "q2": 1.393630754, "tx": -0.175, "ty": 0.3031, "targetID": 7, "f2": 0.598662, "f1": 0.828878, "f3": -0.651566, "y": 0.41476216, "x": 0.032687046}], [{"q1": 0.7818427902, "distance": 0.4520110333, "q3": 1.530772437, "q2": 1.006335214, "tx": 0, "ty": 0.15, "targetID": 8, "f2": 0.985957, "f1": -0.040024, "f3": -1.152902, "y": 0.57281947, "x": 0.1598051}], [{"q1": 0.6673631902, "distance": 0.1898642659, "q3": 2.714147527, "q2": 1.753280284, "tx": 0.175, "ty": 0.3031, "targetID": 9, "f2": 0.239012, "f1": 1.143351, "f3": -1.267381, "y": 0.27068274, "x": 0.36207635}]], "block": 14}], [{"trials": [[{"q1": 1.08927908, "distance": 0.6752689314, "q3": 2.749459027, "q2": 2.124302374, "tx": -0.375, "ty": 0.6495, "targetID": 1, "f2": -0.13201, "f1": 1.178663, "f3": -0.845465, "y": 0.39207323, "x": 0.24927525}], [{"q1": 0.5391233902, "distance": 0.8131802014, "q3": 3.281644827, "q2": 2.684511184, "tx": 0, "ty": 0.95, "targetID": 2, "f2": -0.692219, "f1": 1.710848, "f3": -1.395621, "y": 0.29309485, "x": 0.47930957}], [{"q1": -0.1434819098, "distance": 0.744188664, "q3": 3.810312027, "q2": 1.827484704, "tx": 0.375, "ty": 0.6495, "targetID": 3, "f2": 0.164808, "f1": 2.239516, "f3": -2.078226, "y": -0.030257933, "x": 0.67789589}], [{"q1": 2.013535634, "distance": 0.224501151, "q3": 2.166128137, "q2": 1.531609504, "tx": -0.4763, "ty": 0.275, "targetID": 4, "f2": 0.460683, "f1": 0.595332, "f3": 0.078791, "y": 0.29064492, "x": -0.25234464}], [{"q1": 0.4047259902, "distance": 0.5695297054, "q3": 2.658038727, "q2": 1.920224519, "tx": 0, "ty": 0.55, "targetID": 5, "f2": 0.072068, "f1": 1.087242, "f3": -1.530018, "y": 0.15481935, "x": 0.41011747}], [{"q1": -0.05106880981, "distance": 0.3229018861, "q3": 2.792813027, "q2": 1.978532478, "tx": 0.4763, "ty": 0.275, "targetID": 6, "f2": 0.01376, "f1": 1.222017, "f3": -1.985813, "y": -0.047725589, "x": 0.46563125}], [{"q1": 0.9871773102, "distance": 0.2992107388, "q3": 2.104615747, "q2": 1.682531614, "tx": -0.175, "ty": 0.3031, "targetID": 7, "f2": 0.309761, "f1": 0.533819, "f3": -0.947567, "y": 0.33460469, "x": 0.12254751}], [{"q1": 0.6261454902, "distance": 0.4501904548, "q3": 1.351952987, "q2": 1.170012194, "tx": 0, "ty": 0.15, "targetID": 8, "f2": 0.82228, "f1": -0.218843, "f3": -1.308599, "y": 0.55836047, "x": 0.18950771}], [{"q1": 0.3131360902, "distance": 0.3442925784, "q3": 2.895857227, "q2": 1.784507714, "tx": 0.175, "ty": 0.3031, "targetID": 9, "f2": 0.207785, "f1": 1.325061, "f3": -1.621608, "y": 0.1343403, "x": 0.47509589}]], "block": 15}], [{"trials": [[{"q1": 1.8169976, "distance": 0.3319785839, "q3": 2.879583827, "q2": 2.030431589, "tx": -0.375, "ty": 0.6495, "targetID": 1, "f2": -0.038139, "f1": 1.308787, "f3": -0.117747, "y": 0.48167816, "x": -0.088563951}], [{"q1": 0.2879592902, "distance": 0.9173018533, "q3": 3.672961627, "q2": 2.177332464, "tx": 0, "ty": 0.95, "targetID": 2, "f2": -0.18504, "f1": 2.102165, "f3": -1.646785, "y": 0.24341381, "x": 0.58496038}], [{"q1": -0.3160496098, "distance": 0.6166763248, "q3": 2.118061767, "q2": 1.239944044, "tx": 0.375, "ty": 0.6495, "targetID": 3, "f2": 0.752349, "f1": 0.547265, "f3": -2.250794, "y": 0.036025508, "x": 0.43775936}], [{"q1": 2.003419705, "distance": 0.3125272827, "q3": 2.245170607, "q2": 1.892390008, "tx": -0.4763, "ty": 0.275, "targetID": 4, "f2": 0.099903, "f1": 0.674374, "f3": 0.068675, "y": 0.31380908, "x": -0.1661917}], [{"q1": 0.5352905902, "distance": 0.4253199953, "q3": 2.520122797, "q2": 1.083681224, "tx": 0, "ty": 0.55, "targetID": 5, "f2": 0.908611, "f1": 0.949326, "f3": -1.399454, "y": 0.3079357, "x": 0.34971699}], [{"q1": 0.4341941902, "distance": 0.2742750557, "q3": 1.469260057, "q2": 0.9580803536, "tx": 0.4763, "ty": 0.275, "targetID": 6, "f2": 1.034212, "f1": -0.101536, "f3": -1.50055, "y": 0.51422864, "x": 0.3421491}], [{"q1": 1.32634366, "distance": 0.295292592, "q3": 2.514782087, "q2": 1.964081152, "tx": -0.175, "ty": 0.3031, "targetID": 7, "f2": 0.028212, "f1": 0.943986, "f3": -0.608401, "y": 0.38998644, "x": 0.10722059}], [{"q1": 1.05063749, "distance": 0.2623359306, "q3": 1.664352956, "q2": 1.451436064, "tx": 0, "ty": 0.15, "targetID": 8, "f2": 0.540857, "f1": 0.093557, "f3": -0.884107, "y": 0.41231066, "x": -0.0036411694}], [{"q1": 0.7370436902, "distance": 0.117612073, "q3": 1.63972287, "q2": 1.507670574, "tx": 0.175, "ty": 0.3031, "targetID": 9, "f2": 0.484622, "f1": 0.068927, "f3": -1.197701, "y": 0.40442464, "x": 0.1152847}]], "block": 16}], [{"trials": [[{"q1": 1.33759056, "distance": 0.5589801923, "q3": 2.775597127, "q2": 2.118144854, "tx": -0.375, "ty": 0.6495, "targetID": 1, "f2": -0.125852, "f1": 1.204801, "f3": -0.597154, "y": 0.44174776, "x": 0.14393917}], [{"q1": 0.2385671902, "distance": 1.018501096, "q3": 3.415790827, "q2": 1.605688264, "tx": 0, "ty": 0.95, "targetID": 2, "f2": 0.386604, "f1": 1.844995, "f3": -1.696177, "y": 0.12216453, "x": 0.59332362}], [{"q1": 0.05847859019, "distance": 0.6354834105, "q3": 3.441803227, "q2": 2.073722736, "tx": 0.375, "ty": 0.6495, "targetID": 3, "f2": -0.08143, "f1": 1.871007, "f3": -1.876266, "y": 0.055345895, "x": 0.60043306}], [{"q1": 2.018373686, "distance": 0.1528394862, "q3": 1.463479517, "q2": 1.635219234, "tx": -0.4763, "ty": 0.275, "targetID": 4, "f2": 0.357073, "f1": -0.107317, "f3": 0.083629, "y": 0.18630731, "x": -0.35182705}], [{"q1": 0.3176724902, "distance": 0.6645097059, "q3": 2.917659927, "q2": 2.611877554, "tx": 0, "ty": 0.55, "targetID": 5, "f2": -0.619585, "f1": 1.346864, "f3": -1.617072, "y": 0.11689371, "x": 0.50397628}], [{"q1": 0.3025299902, "distance": 0.07980011859, "q3": 2.113035217, "q2": 0.4146476536, "tx": 0.4763, "ty": 0.275, "targetID": 6, "f2": 1.577645, "f1": 0.542239, "f3": -1.632214, "y": 0.34976207, "x": 0.44839495}], [{"q1": 1.56912594, "distance": 0.1211238479, "q3": 2.289341397, "q2": 1.390112174, "tx": -0.175, "ty": 0.3031, "targetID": 7, "f2": 0.60218, "f1": 0.718545, "f3": -0.365619, "y": 0.39833437, "x": -0.10015749}], [{"q1": 0.9376658102, "distance": 0.4260364445, "q3": 1.642801631, "q2": 1.011298934, "tx": 0, "ty": 0.15, "targetID": 8, "f2": 0.980994, "f1": 0.072005, "f3": -0.997079, "y": 0.57235694, "x": 0.055871883}], [{"q1": 0.8414702902, "distance": 0.08174636702, "q3": 2.165248487, "q2": 1.349020144, "tx": 0.175, "ty": 0.3031, "targetID": 9, "f2": 0.643273, "f1": 0.594452, "f3": -1.093274, "y": 0.38441174, "x": 0.1665816}]], "block": 17}], [{"trials": [[{"q1": 0.9997436802, "distance": 0.3785935545, "q3": 1.515567128, "q2": 1.145130784, "tx": -0.375, "ty": 0.6495, "targetID": 1, "f2": 0.847162, "f1": -0.055229, "f3": -0.935001, "y": 0.55276093, "x": -0.0089745475}], [{"q1": 0.1837652902, "distance": 1.016051747, "q3": 3.447520927, "q2": 1.92977496, "tx": 0, "ty": 0.95, "targetID": 2, "f2": 0.062518, "f1": 1.876725, "f3": -1.750979, "y": 0.12918486, "x": 0.59885195}], [{"q1": -0.3662459098, "distance": 0.8345718135, "q3": 3.030066127, "q2": 0.6546024536, "tx": 0.375, "ty": 0.6495, "targetID": 3, "f2": 1.33769, "f1": 1.45927, "f3": -2.30099, "y": -0.17471326, "x": 0.50608247}], [{"q1": 1.917025907, "distance": 0.06658620296, "q3": 1.538563586, "q2": 1.176672374, "tx": -0.4763, "ty": 0.275, "targetID": 4, "f2": 0.81562, "f1": -0.032233, "f3": -0.017719, "y": 0.32202558, "x": -0.42915854}], [{"q1": 0.9915755402, "distance": 0.1195951938, "q3": 2.073953807, "q2": 1.106803344, "tx": 0, "ty": 0.55, "targetID": 5, "f2": 0.885489, "f1": 0.503157, "f3": -0.943169, "y": 0.47076056, "x": 0.089577461}], [{"q1": 0.2460755902, "distance": 0.04914593618, "q3": 2.199554677, "q2": 0.7418759536, "tx": 0.4763, "ty": 0.275, "targetID": 6, "f2": 1.250417, "f1": 0.628758, "f3": -1.688669, "y": 0.30607191, "x": 0.43822298}], [{"q1": 1.0486897, "distance": 0.2646598072, "q3": 1.993466207, "q2": 1.233409534, "tx": -0.175, "ty": 0.3031, "targetID": 7, "f2": 0.758883, "f1": 0.42267, "f3": -0.886055, "y": 0.44499623, "x": 0.048406073}], [{"q1": 0.8055932902, "distance": 0.4877226347, "q3": 1.661902514, "q2": 0.7915131536, "tx": 0, "ty": 0.15, "targetID": 8, "f2": 1.20078, "f1": 0.091106, "f3": -1.129151, "y": 0.60673028, "x": 0.17108717}], [{"q1": 0.7323312902, "distance": 0.2010636438, "q3": 1.978198067, "q2": 0.8483759536, "tx": 0.175, "ty": 0.3031, "targetID": 9, "f2": 1.143917, "f1": 0.407402, "f3": -1.202413, "y": 0.49925614, "x": 0.21915153}]], "block": 18}], [{"trials": [[{"q1": 1.53613921, "distance": 0.398261154, "q3": 2.726588227, "q2": 1.292345814, "tx": -0.375, "ty": 0.6495, "targetID": 1, "f2": 0.699947, "f1": 1.155792, "f3": -0.398605, "y": 0.46772478, "x": -0.020641825}], [{"q1": 0.2192526902, "distance": 1.123327246, "q3": 3.961108527, "q2": 0.9292405536, "tx": 0, "ty": 0.95, "targetID": 2, "f2": 1.063052, "f1": 2.390312, "f3": -1.715492, "y": 0.08624101, "x": 0.71818139}], [{"q1": 0.8762790902, "distance": 0.2483543068, "q3": 3.352896127, "q2": 0.8018175536, "tx": 0.375, "ty": 0.6495, "targetID": 3, "f2": 1.190475, "f1": 1.7821, "f3": -1.058465, "y": 0.40635147, "x": 0.42558314}], [{"q1": 1.48191532, "distance": 0.3732448108, "q3": 2.130690967, "q2": 1.236425464, "tx": -0.4763, "ty": 0.275, "targetID": 4, "f2": 0.755867, "f1": 0.559895, "f3": -0.452829, "y": 0.42515093, "x": -0.13458903}], [{"q1": 0.4702596902, "distance": 0.5955595077, "q3": 3.208571427, "q2": 1.094613974, "tx": 0, "ty": 0.55, "targetID": 5, "f2": 0.897679, "f1": 1.637775, "f3": -1.464485, "y": 0.23384565, "x": 0.50471532}], [{"q1": -0.06339640981, "distance": 0.1524997077, "q3": 2.350853787, "q2": 0.4739609536, "tx": 0.4763, "ty": 0.275, "targetID": 6, "f2": 1.518332, "f1": 0.780057, "f3": -1.998141, "y": 0.14409358, "x": 0.55452832}], [{"q1": 1.70170115, "distance": 0.2967339126, "q3": 1.845497187, "q2": 0.6300352536, "tx": -0.175, "ty": 0.3031, "targetID": 7, "f2": 1.362257, "f1": 0.274701, "f3": -0.233043, "y": 0.47337061, "x": -0.41802044}], [{"q1": 0.8503294902, "distance": 0.5052938716, "q3": 2.100280357, "q2": 0.3273113536, "tx": 0, "ty": 0.15, "targetID": 8, "f2": 1.664981, "f1": 0.529484, "f3": -1.084415, "y": 0.59039096, "x": 0.24774523}], [{"q1": 0.4816950902, "distance": 0.2197770865, "q3": 2.371085637, "q2": 0.6682370536, "tx": 0.175, "ty": 0.3031, "targetID": 9, "f2": 1.324056, "f1": 0.800289, "f3": -1.453049, "y": 0.37188208, "x": 0.38373666}]], "block": 19}], [{"trials": [[{"q1": 1.82365777, "distance": 0.3228334016, "q3": 2.820207727, "q2": 1.603803304, "tx": -0.375, "ty": 0.6495, "targetID": 1, "f2": 0.388489, "f1": 1.249411, "f3": -0.111087, "y": 0.45962462, "x": -0.11390855}], [{"q1": 1.07407377, "distance": 0.5041395655, "q3": 2.918225427, "q2": 0.1101016536, "tx": 0, "ty": 0.95, "targetID": 2, "f2": 1.882191, "f1": 1.347429, "f3": -0.860671, "y": 0.50211803, "x": 0.23142697}], [{"q1": -0.1745648098, "distance": 0.6960979612, "q3": 2.699382027, "q2": -0.08976644641, "tx": 0.375, "ty": 0.6495, "targetID": 3, "f2": 2.082059, "f1": 1.128586, "f3": -2.109309, "y": -0.011809623, "x": 0.59230613}], [{"q1": 1.69353301, "distance": 0.358784937, "q3": 2.491785627, "q2": 0.7887485536, "tx": -0.4763, "ty": 0.275, "targetID": 4, "f2": 1.203544, "f1": 0.920989, "f3": -0.241211, "y": 0.47139821, "x": -0.17604282}], [{"q1": -0.1240982098, "distance": 0.6861980004, "q3": 2.171845837, "q2": 0.3954839536, "tx": 0, "ty": 0.55, "targetID": 5, "f2": 1.596809, "f1": 0.60105, "f3": -2.058843, "y": 0.1307502, "x": 0.54322859}], [{"q1": -0.5109665098, "distance": 0.4931740505, "q3": 1.958154697, "q2": 0.06586805359, "tx": 0.4763, "ty": 0.275, "targetID": 6, "f2": 1.926425, "f1": 0.387358, "f3": -2.445711, "y": -0.16514155, "x": 0.6987771}], [{"q1": 1.00784899, "distance": 0.4014868202, "q3": 2.625366127, "q2": 1.044851144, "tx": -0.175, "ty": 0.3031, "targetID": 7, "f2": 0.947442, "f1": 1.05457, "f3": -0.926895, "y": 0.43192918, "x": 0.20525611}], [{"q1": 1.15016314, "distance": 0.2955047136, "q3": 2.564670577, "q2": 1.448482964, "tx": 0, "ty": 0.15, "targetID": 8, "f2": 0.54381, "f1": 0.993874, "f3": -0.784581, "y": 0.41492393, "x": 0.13091351}], [{"q1": 0.6431728902, "distance": 0.2865028804, "q3": 2.210047597, "q2": 0.2376503536, "tx": 0.175, "ty": 0.3031, "targetID": 9, "f2": 1.754642, "f1": 0.639251, "f3": -1.291572, "y": 0.51323125, "x": 0.36975307}]], "block": 20}], [{"trials": [[{"q1": 0.7455887902, "distance": 0.7928383638, "q3": 2.579436027, "q2": 1.944037791, "tx": -0.375, "ty": 0.6495, "targetID": 1, "f2": 0.048255, "f1": 1.00864, "f3": -1.189156, "y": 0.2749471, "x": 0.32378666}], [{"q1": -0.6281731098, "distance": 1.422194328, "q3": 3.677988227, "q2": 1.787586474, "tx": 0, "ty": 0.95, "targetID": 2, "f2": 0.204706, "f1": 2.107192, "f3": -2.562918, "y": -0.36117843, "x": 0.55086099}], [{"q1": -0.8133385098, "distance": 1.165429671, "q3": 3.685339527, "q2": 0.8736971536, "tx": 0.375, "ty": 0.6495, "targetID": 3, "f2": 1.118596, "f1": 2.114543, "f3": -2.748083, "y": -0.51546706, "x": 0.40783395}], [{"q1": 1.59589231, "distance": 0.4052598362, "q3": 1.884955597, "q2": 1.981108584, "tx": -0.4763, "ty": 0.275, "targetID": 4, "f2": 0.011184, "f1": 0.314159, "f3": -0.338852, "y": 0.2893871, "x": -0.071295622}], [{"q1": 0.3538321902, "distance": 0.6068278429, "q3": 2.936006827, "q2": 1.361963504, "tx": 0, "ty": 0.55, "targetID": 5, "f2": 0.630329, "f1": 1.365211, "f3": -1.580912, "y": 0.17073498, "x": 0.47370674}], [{"q1": 0.4930675902, "distance": 0.04307908796, "q3": 3.236782927, "q2": 1.964458143, "tx": 0.4763, "ty": 0.275, "targetID": 6, "f2": 0.027835, "f1": 1.665987, "f3": -1.441677, "y": 0.24478131, "x": 0.50700242}], [{"q1": 1.28236136, "distance": 0.2891052061, "q3": 2.364111307, "q2": 1.983307699, "tx": -0.175, "ty": 0.3031, "targetID": 7, "f2": 0.008985, "f1": 0.793315, "f3": -0.652383, "y": 0.35493012, "x": 0.10942127}], [{"q1": 1.09279766, "distance": 0.3455969079, "q3": 1.810060027, "q2": 1.133381224, "tx": 0, "ty": 0.15, "targetID": 8, "f2": 0.858911, "f1": 0.239264, "f3": -0.841947, "y": 0.49522251, "x": -0.016082331}], [{"q1": -0.05843270981, "distance": 0.3228907938, "q3": 1.810688347, "q2": 0.9446343536, "tx": 0.175, "ty": 0.3031, "targetID": 9, "f2": 1.047658, "f1": 0.239892, "f3": -1.993177, "y": 0.24097856, "x": 0.49185863}]], "block": 21}], [{"trials": [[{"q1": 1.44716931, "distance": 0.2168307839, "q3": 1.658698089, "q2": 0.3334688536, "tx": -0.375, "ty": 0.6495, "targetID": 1, "f2": 1.658824, "f1": 0.087902, "f3": -0.487575, "y": 0.71637623, "x": -0.16874007}], [{"q1": 0.7896967902, "distance": 0.5843630871, "q3": 2.630581227, "q2": -0.1096841464, "tx": 0, "ty": 0.95, "targetID": 2, "f2": 2.101977, "f1": 1.059785, "f3": -1.145048, "y": 0.48620502, "x": 0.35549182}], [{"q1": 0.01257359019, "distance": 0.596368716, "q3": 1.657567116, "q2": -0.00770804641, "tx": 0.375, "ty": 0.6495, "targetID": 3, "f2": 2.000001, "f1": 0.086771, "f3": -1.922171, "y": 0.20054564, "x": 0.76755016}], [{"q1": 1.6256746, "distance": 0.2606390559, "q3": 1.745406047, "q2": 0.9988582236, "tx": -0.4763, "ty": 0.275, "targetID": 4, "f2": 0.993434, "f1": 0.17461, "f3": -0.30907, "y": 0.46379485, "x": -0.29660798}], [{"q1": 0.002231490192, "distance": 0.7526058703, "q3": 2.978041327, "q2": -0.03321774641, "tx": 0, "ty": 0.55, "targetID": 5, "f2": 2.02551, "f1": 1.407245, "f3": -1.932513, "y": 0.042014809, "x": 0.5553077}], [{"q1": 0.8590002902, "distance": 0.4720631526, "q3": 1.628852959, "q2": 0.4985910536, "tx": 0.4763, "ty": 0.275, "targetID": 6, "f2": 1.493702, "f1": 0.058057, "f3": -1.075744, "y": 0.67769346, "x": 0.22996365}], [{"q1": 1.08689146, "distance": 0.3351203775, "q3": 1.848198957, "q2": 0.8074095536, "tx": -0.175, "ty": 0.3031, "targetID": 7, "f2": 1.184883, "f1": 0.277403, "f3": -0.847853, "y": 0.58350043, "x": 0.0085245658}], [{"q1": 1.19345429, "distance": 0.3333577843, "q3": 2.461249347, "q2": 0.9519228536, "tx": 0, "ty": 0.15, "targetID": 8, "f2": 1.04037, "f1": 0.890453, "f3": -0.74129, "y": 0.47620212, "x": 0.068699267}], [{"q1": 0.2784653902, "distance": 0.3604733878, "q3": 2.373913077, "q2": 0.2064228536, "tx": 0.175, "ty": 0.3031, "targetID": 9, "f2": 1.78587, "f1": 0.803117, "f3": -1.656279, "y": 0.30896574, "x": 0.53542566}]], "block": 22}], [{"trials": [[{"q1": 0.6998472902, "distance": 0.7443141381, "q3": 2.111275927, "q2": 0.1604299536, "tx": -0.375, "ty": 0.6495, "targetID": 1, "f2": 1.831863, "f1": 0.54048, "f3": -1.234897, "y": 0.54803467, "x": 0.3623658}], [{"q1": 0.3386897902, "distance": 0.9729281508, "q3": 3.003551027, "q2": -2.400093746, "tx": 0, "ty": 0.95, "targetID": 2, "f2": 4.392386, "f1": 1.432755, "f3": -1.596055, "y": 0.14788416, "x": 0.55063542}], [{"q1": 0.4483941902, "distance": 0.2652160048, "q3": 2.293739627, "q2": 0.3822892536, "tx": 0.375, "ty": 0.6495, "targetID": 3, "f2": 1.610003, "f1": 0.722943, "f3": -1.48635, "y": 0.39362881, "x": 0.44478154}], [{"q1": 1.74266752, "distance": 0.4224424585, "q3": 2.760391827, "q2": 1.394133414, "tx": -0.4763, "ty": 0.275, "targetID": 4, "f2": 0.598159, "f1": 1.189596, "f3": -0.192077, "y": 0.45844288, "x": -0.095765717}], [{"q1": 0.6815003902, "distance": 0.5884751576, "q3": 2.558073237, "q2": 0.8685449536, "tx": 0, "ty": 0.55, "targetID": 5, "f2": 1.123748, "f1": 0.987277, "f3": -1.253244, "y": 0.3166537, "x": 0.54023376}], [{"q1": 0.4326861902, "distance": 0.1791406602, "q3": 2.068236107, "q2": 0.09728395359, "tx": 0.4763, "ty": 0.275, "targetID": 6, "f2": 1.895009, "f1": 0.49744, "f3": -1.502058, "y": 0.45329468, "x": 0.49368917}], [{"q1": 0.9723490002, "distance": 0.4369781397, "q3": 2.492790937, "q2": 0.3631255536, "tx": -0.175, "ty": 0.3031, "targetID": 7, "f2": 1.629167, "f1": 0.921995, "f3": -0.962395, "y": 0.52498647, "x": 0.20145224}], [{"q1": 0.8688020902, "distance": 0.315125485, "q3": 2.301028127, "q2": 1.247169704, "tx": 0, "ty": 0.15, "targetID": 8, "f2": 0.745123, "f1": 0.730232, "f3": -1.065942, "y": 0.40965238, "x": 0.17856291}], [{"q1": 0.7288755902, "distance": 0.2556734594, "q3": 1.849581257, "q2": 0.7510493536, "tx": 0.175, "ty": 0.3031, "targetID": 9, "f2": 1.241243, "f1": 0.278785, "f3": -1.205869, "y": 0.5516387, "x": 0.2349786}]], "block": 23}], [{"trials": [[{"q1": 1.22135163, "distance": 0.3218227912, "q3": 1.938111337, "q2": 0.6223697536, "tx": -0.375, "ty": 0.6495, "targetID": 1, "f2": 1.369923, "f1": 0.367315, "f3": -0.713393, "y": 0.60894687, "x": -0.055742498}], [{"q1": 0.9151719902, "distance": 0.5868439064, "q3": 1.563507832, "q2": -0.6626044464, "tx": 0, "ty": 0.95, "targetID": 2, "f2": 2.654897, "f1": -0.007288, "f3": -1.019572, "y": 0.69387914, "x": 0.52800367}], [{"q1": 0.6923702902, "distance": 0.1411162423, "q3": 2.337847587, "q2": 0.04312295359, "tx": 0.375, "ty": 0.6495, "targetID": 3, "f2": 1.94917, "f1": 0.767051, "f3": -1.242374, "y": 0.50871925, "x": 0.38472493}], [{"q1": 0.9486613902, "distance": 0.8034666423, "q3": 2.991990027, "q2": 1.861665234, "tx": -0.4763, "ty": 0.275, "targetID": 4, "f2": 0.130627, "f1": 1.421194, "f3": -0.986083, "y": 0.39685225, "x": 0.31787295}], [{"q1": 0.8687392902, "distance": 0.213366243, "q3": 2.259810427, "q2": 0.4962033536, "tx": 0, "ty": 0.55, "targetID": 5, "f2": 1.496089, "f1": 0.689014, "f3": -1.066005, "y": 0.54113402, "x": 0.21318196}], [{"q1": 0.6591950902, "distance": 0.04800562954, "q3": 3.467124527, "q2": 0.6000644536, "tx": 0.4763, "ty": 0.275, "targetID": 6, "f2": 1.392228, "f1": 1.896328, "f3": -1.275549, "y": 0.30577524, "x": 0.51314325}], [{"q1": 1.02223749, "distance": 0.4837696349, "q3": 3.087305927, "q2": 1.378362614, "tx": -0.175, "ty": 0.3031, "targetID": 7, "f2": 0.61393, "f1": 1.51651, "f3": -0.912507, "y": 0.45470439, "x": 0.28440088}], [{"q1": 0.7319542902, "distance": 0.5173589981, "q3": 3.505074927, "q2": 1.972249293, "tx": 0, "ty": 0.15, "targetID": 8, "f2": 0.020043, "f1": 1.934279, "f3": -1.20279, "y": 0.42679923, "x": 0.43708411}], [{"q1": 0.8873374902, "distance": 0.2059968292, "q3": 2.866389127, "q2": 0.3019273536, "tx": 0.175, "ty": 0.3031, "targetID": 9, "f2": 1.690365, "f1": 1.295593, "f3": -1.047407, "y": 0.4537397, "x": 0.31550756}]], "block": 24}]]}], [{"phase": "train", "blocks": [[{"trials": [[{"q1": 1.881651574, "distance": 1.18817002, "q3": "_NaN_", "q2": 1.793178514, "tx": 0.601, "ty": 0.601, "targetID": 1, "f2": 0.199114, "f1": "_NaN_", "f3": -0.053093, "y": 0.3238658, "x": -0.55439804}], [{"q1": 1.1887419, "distance": 0.4662402119, "q3": 2.477836957, "q2": 1.702135154, "tx": 0.22, "ty": 0.821, "targetID": 2, "f2": 0.290158, "f1": 0.907041, "f3": -0.746003, "y": 0.3736736, "x": 0.088550287}], [{"q1": 1.56026665, "distance": 0.463821345, "q3": 2.677579427, "q2": 2.369346604, "tx": -0.22, "ty": 0.821, "targetID": 3, "f2": -0.377054, "f1": 1.106783, "f3": -0.374478, "y": 0.45847851, "x": 0.069324056}], [{"q1": 2.92868157, "distance": 0.4161299375, "q3": 3.063555527, "q2": 2.713476664, "tx": -0.601, "ty": 0.601, "targetID": 4, "f2": -0.721184, "f1": 1.492759, "f3": 0.993937, "y": 0.19565339, "x": -0.50688172}], [{"q1": 1.928586969, "distance": 0.4239646467, "q3": 2.136220177, "q2": 2.818280194, "tx": 0.4596, "ty": 0.4596, "targetID": 5, "f2": -0.825988, "f1": 0.565424, "f3": -0.006158, "y": 0.35957309, "x": 0.047604079}], [{"q1": 2.37758339, "distance": 0.7868863842, "q3": 0.9981468168, "q2": 2.202339534, "tx": 0.1682, "ty": 0.6279, "targetID": 6, "f2": -0.210047, "f1": -0.57265, "f3": 0.442839, "y": -0.011316204, "x": -0.29070394}], [{"q1": 1.79349848, "distance": 0.2321782665, "q3": 2.580629827, "q2": 1.772695324, "tx": -0.1682, "ty": 0.6279, "targetID": 7, "f2": 0.219597, "f1": 1.009834, "f3": -0.141246, "y": 0.40834773, "x": -0.092678161}], [{"q1": 1.79425247, "distance": 0.1970984563, "q3": 4.463700527, "q2": 1.911553723, "tx": -0.4596, "ty": 0.4596, "targetID": 8, "f2": 0.080739, "f1": 2.892904, "f3": -0.140492, "y": 0.63828598, "x": -0.37641874}], [{"q1": 3.24535409, "distance": 0.7958736611, "q3": 0.8231601068, "q2": 2.096970524, "tx": 0.3182, "ty": 0.3182, "targetID": 9, "f2": -0.104678, "f1": -0.747636, "f3": 1.31061, "y": -0.29580039, "x": -0.18817773}], [{"q1": 2.34478516, "distance": 0.8273197127, "q3": 1.267381307, "q2": 0.5134821536, "tx": 0.1165, "ty": 0.4347, "targetID": 10, "f2": 1.478811, "f1": -0.303415, "f3": 0.410041, "y": 0.34436557, "x": -0.70587315}], [{"q1": 3.22908069, "distance": 0.5589153406, "q3": 2.346329887, "q2": 4.152646554, "tx": -0.1165, "ty": 0.4347, "targetID": 11, "f2": -2.160354, "f1": 0.775534, "f3": 1.294336, "y": 0.21099719, "x": -0.6286947}], [{"q1": 1.967605549, "distance": 0.3477882959, "q3": 0.9841353168, "q2": 0.6551679536, "tx": -0.3182, "ty": 0.3182, "targetID": 12, "f2": 1.337125, "f1": -0.586661, "f3": 0.032861, "y": 0.38215801, "x": -0.6600568}], [{"q1": 1.39068347, "distance": 0.3093613655, "q3": 2.873928927, "q2": 2.347543954, "tx": 0.1768, "ty": 0.1768, "targetID": 13, "f2": -0.355251, "f1": 1.303133, "f3": -0.544061, "y": 0.48246996, "x": 0.12915202}], [{"q1": 2.020886961, "distance": 0.3485196156, "q3": 1.113506097, "q2": 2.128009454, "tx": 0.0647, "ty": 0.2415, "targetID": 14, "f2": -0.135717, "f1": -0.45729, "f3": 0.086142, "y": 0.11108528, "x": -0.25849951}], [{"q1": 1.945300241, "distance": 0.1801070036, "q3": 2.600233427, "q2": 1.825411254, "tx": -0.0647, "ty": 0.2415, "targetID": 15, "f2": 0.166881, "f1": 1.029437, "f3": 0.010556, "y": 0.39197573, "x": -0.16367266}], [{"q1": 3.00445679, "distance": 0.17985926, "q3": 1.783105157, "q2": 3.500257154, "tx": -0.1768, "ty": 0.1768, "targetID": 16, "f2": -1.507964, "f1": 0.212309, "f3": 1.069712, "y": 0.29077642, "x": -0.31593565}]], "block": 1}], [{"trials": [[{"q1": 0.9833445702, "distance": 0.3876352552, "q3": 0.5175459268, "q2": -1.598673446, "tx": 0.601, "ty": 0.601, "targetID": 1, "f2": 3.590966, "f1": -1.05325, "f3": -0.9514, "y": 0.24796632, "x": 0.76108845}], [{"q1": 3.09945859, "distance": 1.246777537, "q3": 1.524803411, "q2": 0.9835272536, "tx": 0.22, "ty": 0.821, "targetID": 2, "f2": 1.008765, "f1": -0.045993, "f3": 1.164714, "y": -0.26036083, "x": -0.40057472}], [{"q1": 0.8895994902, "distance": 0.9869477286, "q3": 0.2679778268, "q2": 0.1580423536, "tx": -0.22, "ty": 0.821, "targetID": 3, "f2": 1.83425, "f1": -1.302819, "f3": -1.045145, "y": 0.64519778, "x": 0.75116394}], [{"q1": 2.06323563, "distance": 0.4888530112, "q3": 2.608275927, "q2": 2.200266084, "tx": -0.601, "ty": 0.601, "targetID": 4, "f2": -0.207973, "f1": 1.03748, "f3": 0.128491, "y": 0.41502019, "x": -0.14890623}], [{"q1": 1.69830823, "distance": 0.1158305551, "q3": 6.104491527, "q2": 4.465813054, "tx": 0.4596, "ty": 0.4596, "targetID": 5, "f2": -2.47352, "f1": 4.533695, "f3": -0.236436, "y": 0.52209603, "x": 0.36207583}], [{"q1": 0.9904445702, "distance": 0.1925590157, "q3": 2.987905927, "q2": 0.7357812536, "tx": 0.1682, "ty": 0.6279, "targetID": 6, "f2": 1.256511, "f1": 1.41711, "f3": -0.9443, "y": 0.45489432, "x": 0.2527459}], [{"q1": 4.62533009, "distance": 1.6034967, "q3": 0.3566336268, "q2": 0.6247573536, "tx": -0.1682, "ty": 0.6279, "targetID": 7, "f2": 1.367535, "f1": -1.214163, "f3": 2.690586, "y": -0.90290643, "x": 0.30911891}], [{"q1": 1.902323254, "distance": 0.2399583437, "q3": 2.100845837, "q2": 1.368498014, "tx": -0.4596, "ty": 0.4596, "targetID": 8, "f2": 0.623795, "f1": 0.53005, "f3": -0.032421, "y": 0.31581358, "x": -0.26749203}], [{"q1": 1.64370735, "distance": 0.4052353147, "q3": 3.034841327, "q2": 1.703705954, "tx": 0.3182, "ty": 0.3182, "targetID": 9, "f2": 0.288587, "f1": 1.464045, "f3": -0.291037, "y": 0.49127042, "x": -0.04821819}], [{"q1": 3.97483189, "distance": 1.368823566, "q3": 5.450537627, "q2": 0.6931812536, "tx": 0.1165, "ty": 0.4347, "targetID": 10, "f2": 1.299111, "f1": 3.879741, "f3": 2.040087, "y": -0.92086901, "x": -0.073527931}], [{"q1": 1.925759535, "distance": 0.1417738913, "q3": 3.332790027, "q2": 1.518351984, "tx": -0.1165, "ty": 0.4347, "targetID": 11, "f2": 0.473941, "f1": 1.761994, "f3": -0.008985, "y": 0.55088747, "x": -0.19774228}], [{"q1": 1.76126574, "distance": 0.05997193609, "q3": 1.866608687, "q2": 1.369377664, "tx": -0.3182, "ty": 0.3182, "targetID": 12, "f2": 0.622915, "f1": 0.295812, "f3": -0.173479, "y": 0.33777518, "x": -0.26151274}], [{"q1": 2.47478427, "distance": 0.6942841425, "q3": 1.417737937, "q2": 1.449865264, "tx": 0.1768, "ty": 0.1768, "targetID": 13, "f2": 0.542427, "f1": -0.153058, "f3": 0.54004, "y": -0.040965213, "x": -0.48244865}], [{"q1": 3.28921079, "distance": 0.6779576084, "q3": 2.997959027, "q2": 2.141518304, "tx": 0.0647, "ty": 0.2415, "targetID": 14, "f2": -0.149226, "f1": 1.427163, "f3": 1.354466, "y": -0.064176229, "x": -0.54043516}], [{"q1": 3.43875059, "distance": 0.6053530456, "q3": 3.224782027, "q2": 1.528216584, "tx": -0.0647, "ty": 0.2415, "targetID": 15, "f2": 0.464076, "f1": 1.653986, "f3": 1.504006, "y": -0.18266132, "x": -0.49660217}], [{"q1": 1.910302899, "distance": 0.3664235708, "q3": 3.288116527, "q2": 0.6557334536, "tx": -0.1768, "ty": 0.1768, "targetID": 16, "f2": 1.336559, "f1": 1.71732, "f3": -0.024442, "y": 0.54308336, "x": -0.18693575}]], "block": 2}], [{"trials": [[{"q1": 0.7742401902, "distance": 0.53888102, "q3": 4.815056227, "q2": 4.625519054, "tx": 0.601, "ty": 0.601, "targetID": 1, "f2": -2.633226, "f1": 3.24426, "f3": -1.160504, "y": 0.37781354, "x": 0.11050988}], [{"q1": -0.2871532098, "distance": 0.8942340716, "q3": 4.382898727, "q2": 4.037400354, "tx": 0.22, "ty": 0.821, "targetID": 2, "f2": -2.045108, "f1": 2.812102, "f3": -2.221898, "y": -0.070939104, "x": 0.28402507}], [{"q1": 1.40167905, "distance": 0.4380059949, "q3": 3.995728827, "q2": 3.701224854, "tx": -0.22, "ty": 0.821, "targetID": 3, "f2": -1.708932, "f1": 2.424933, "f3": -0.533065, "y": 0.43070768, "x": -0.021200713}], [{"q1": 3.03756919, "distance": 0.4635141113, "q3": 2.738400627, "q2": 3.158640354, "tx": -0.601, "ty": 0.601, "targetID": 4, "f2": -1.166348, "f1": 1.167604, "f3": 1.102825, "y": 0.14511952, "x": -0.51722459}], [{"q1": 0.8459312902, "distance": 0.2070339275, "q3": 2.295624587, "q2": 3.509116454, "tx": 0.4596, "ty": 0.4596, "targetID": 5, "f2": -1.516824, "f1": 0.724828, "f3": -1.088813, "y": 0.25721095, "x": 0.50320871}], [{"q1": 3.01174529, "distance": 1.146739232, "q3": 0.1909460268, "q2": 2.102939544, "tx": 0.1682, "ty": 0.6279, "targetID": 6, "f2": -0.110647, "f1": -1.37985, "f3": 1.077001, "y": -0.34960839, "x": -0.43137336}], [{"q1": 2.01240466, "distance": 0.3804139831, "q3": 4.456663327, "q2": 3.657160854, "tx": -0.1682, "ty": 0.6279, "targetID": 7, "f2": -1.664868, "f1": 2.885867, "f3": 0.07766, "y": 0.24849696, "x": -0.19591519}], [{"q1": 1.73148345, "distance": 0.4104642852, "q3": 4.675820827, "q2": 3.723643254, "tx": -0.4596, "ty": 0.4596, "targetID": 8, "f2": -1.731351, "f1": 3.105024, "f3": -0.203261, "y": 0.23654951, "x": -0.11502866}], [{"q1": 0.2258122902, "distance": 0.3457212033, "q3": 4.426189927, "q2": 4.111931454, "tx": 0.3182, "ty": 0.3182, "targetID": 9, "f2": -2.119639, "f1": 2.855394, "f3": -1.708932, "y": -0.023027194, "x": 0.26263785}], [{"q1": 1.03781979, "distance": 0.01918849413, "q3": 4.016714727, "q2": 3.570132454, "tx": 0.1165, "ty": 0.4347, "targetID": 10, "f2": -1.57784, "f1": 2.445918, "f3": -0.896925, "y": 0.41551596, "x": 0.11608658}], [{"q1": 1.61499319, "distance": 0.1120459471, "q3": 3.347304127, "q2": 3.591916254, "tx": -0.1165, "ty": 0.4347, "targetID": 11, "f2": -1.599624, "f1": 1.776508, "f3": -0.319751, "y": 0.52703702, "x": -0.053032142}], [{"q1": 2.59052054, "distance": 0.3071681789, "q3": 5.341147327, "q2": 3.595120654, "tx": -0.3182, "ty": 0.3182, "targetID": 12, "f2": -1.602828, "f1": 3.770351, "f3": 0.655776, "y": 0.060009969, "x": -0.15179628}], [{"q1": 2.98548159, "distance": 0.5321063598, "q3": 4.349849227, "q2": 3.679491254, "tx": 0.1768, "ty": 0.1768, "targetID": 13, "f2": -1.687199, "f1": 2.779053, "f3": 1.050737, "y": -0.025141378, "x": -0.31549753}], [{"q1": 1.48474276, "distance": 0.2479966018, "q3": 4.226510227, "q2": 3.415245654, "tx": 0.0647, "ty": 0.2415, "targetID": 14, "f2": -1.422953, "f1": 2.655714, "f3": -0.450002, "y": 0.40154524, "x": -0.12474085}], [{"q1": 2.99911609, "distance": 0.8041805168, "q3": "_NaN_", "q2": -0.6856637464, "tx": -0.0647, "ty": 0.2415, "targetID": 15, "f2": 2.677956, "f1": "_NaN_", "f3": 1.064372, "y": 0.39696916, "x": -0.85370928}], [{"q1": 1.3230764, "distance": 0.3732114095, "q3": 3.893941227, "q2": 3.134135954, "tx": -0.1768, "ty": 0.1768, "targetID": 16, "f2": -1.141843, "f1": 2.323145, "f3": -0.611668, "y": 0.51465028, "x": -0.018231578}]], "block": 3}], [{"trials": [[{"q1": 0.5579728902, "distance": 0.2484708371, "q3": 3.590149227, "q2": 2.332715634, "tx": 0.601, "ty": 0.601, "targetID": 1, "f2": -0.340423, "f1": 2.019353, "f3": -1.376772, "y": 0.38490657, "x": 0.47835667}], [{"q1": 1.30711711, "distance": 0.2541756415, "q3": 3.414282927, "q2": 1.290021034, "tx": 0.22, "ty": 0.821, "targetID": 2, "f2": 0.702272, "f1": 1.843487, "f3": -0.627627, "y": 0.56690808, "x": 0.21347674}], [{"q1": 0.5889489902, "distance": 0.7216777482, "q3": 3.683517427, "q2": 2.704680204, "tx": -0.22, "ty": 0.821, "targetID": 3, "f2": -0.712388, "f1": 2.112721, "f3": -1.345795, "y": 0.43527975, "x": 0.38994972}], [{"q1": 2.66315416, "distance": 0.4561644327, "q3": 2.336151127, "q2": 2.226529804, "tx": -0.601, "ty": 0.601, "targetID": 4, "f2": -0.234237, "f1": 0.765355, "f3": 0.72841, "y": 0.2317125, "x": -0.33320767}], [{"q1": 1.14658173, "distance": 0.2267100895, "q3": 3.300745727, "q2": 1.650298874, "tx": 0.4596, "ty": 0.4596, "targetID": 5, "f2": 0.341994, "f1": 1.729949, "f3": -0.788163, "y": 0.53140067, "x": 0.24456017}], [{"q1": 1.11397199, "distance": 0.1352410464, "q3": 4.742862427, "q2": 1.832448424, "tx": 0.1682, "ty": 0.6279, "targetID": 6, "f2": 0.159844, "f1": 3.172066, "f3": -0.820773, "y": 0.52483444, "x": 0.25576501}], [{"q1": 0.8547905902, "distance": 0.4581897003, "q3": 3.937609427, "q2": 2.604337734, "tx": -0.1682, "ty": 0.6279, "targetID": 7, "f2": -0.612045, "f1": 2.366813, "f3": -1.079954, "y": 0.51985637, "x": 0.27706888}], [{"q1": 2.19047013, "distance": 0.4620213732, "q3": 0.9843238068, "q2": 2.292566084, "tx": -0.4596, "ty": 0.4596, "targetID": 8, "f2": -0.300273, "f1": -0.586473, "f3": 0.255726, "y": 0.022762157, "x": -0.30914586}], [{"q1": 2.6659816, "distance": 0.7456728381, "q3": 3.503001427, "q2": 4.229515054, "tx": 0.3182, "ty": 0.3182, "targetID": 9, "f2": -2.237222, "f1": 1.932205, "f3": 0.731237, "y": 0.22274893, "x": -0.42133842}], [{"q1": 1.16920119, "distance": 0.2002396371, "q3": 1.600264466, "q2": 2.152765204, "tx": 0.1165, "ty": 0.4347, "targetID": 10, "f2": -0.160473, "f1": 0.029468, "f3": -0.765543, "y": 0.24722502, "x": 0.046150557}], [{"q1": 1.938828561, "distance": 0.05198517777, "q3": 2.891898827, "q2": 1.98267938, "tx": -0.1165, "ty": 0.4347, "targetID": 11, "f2": 0.009613, "f1": 1.321103, "f3": 0.004084, "y": 0.47291972, "x": -0.15173793}], [{"q1": 2.63362319, "distance": 0.1793927709, "q3": 2.668531627, "q2": 4.036640054, "tx": -0.3182, "ty": 0.3182, "targetID": 12, "f2": -2.044347, "f1": 1.097735, "f3": 0.698879, "y": 0.38438879, "x": -0.48493575}], [{"q1": 3.16838509, "distance": 0.4498951012, "q3": -0.2865132732, "q2": 3.148524454, "tx": 0.1768, "ty": 0.1768, "targetID": 13, "f2": -1.156232, "f1": -1.85731, "f3": 1.233641, "y": -0.15055537, "x": -0.13181637}], [{"q1": 1.993115282, "distance": 0.3936384183, "q3": 3.195753727, "q2": 1.894463459, "tx": 0.0647, "ty": 0.2415, "targetID": 14, "f2": 0.097829, "f1": 1.624957, "f3": 0.058371, "y": 0.51013982, "x": -0.22302183}], [{"q1": 0.07211929019, "distance": 0.520550555, "q3": 3.826271327, "q2": 4.380751254, "tx": -0.0647, "ty": 0.2415, "targetID": 15, "f2": -2.388459, "f1": 2.255475, "f3": -1.862625, "y": 0.014986374, "x": 0.40398375}], [{"q1": 0.9977959002, "distance": 0.4699241328, "q3": 4.958815527, "q2": 2.353073154, "tx": -0.1768, "ty": 0.1768, "targetID": 16, "f2": -0.360781, "f1": 3.388019, "f3": -0.936949, "y": 0.62269603, "x": -0.028457757}]], "block": 4}], [{"trials": [[{"q1": 0.8522772902, "distance": 0.2184031528, "q3": 3.638592627, "q2": 0.5289387536, "tx": 0.601, "ty": 0.601, "targetID": 1, "f2": 1.463354, "f1": 2.067796, "f3": -1.082467, "y": 0.40301111, "x": 0.50880273}], [{"q1": 0.7483534902, "distance": 0.2693275432, "q3": 4.255664227, "q2": 2.099232464, "tx": 0.22, "ty": 0.821, "targetID": 2, "f2": -0.10694, "f1": 2.684868, "f3": -1.186391, "y": 0.59396066, "x": 0.36488086}], [{"q1": 1.76874273, "distance": 0.3041235033, "q3": 3.149195327, "q2": 1.944917437, "tx": -0.22, "ty": 0.821, "targetID": 3, "f2": 0.047375, "f1": 1.578399, "f3": -0.166002, "y": 0.54025799, "x": -0.10305972}], [{"q1": 2.4281002, "distance": 0.5500611703, "q3": 2.013195407, "q2": 2.016294422, "tx": -0.601, "ty": 0.601, "targetID": 4, "f2": -0.024002, "f1": 0.442399, "f3": 0.493356, "y": 0.17090818, "x": -0.25808847}], [{"q1": 0.6497702902, "distance": 0.01937859788, "q3": 3.762245727, "q2": 2.282010324, "tx": 0.4596, "ty": 0.4596, "targetID": 5, "f2": -0.289718, "f1": 2.191449, "f3": -1.284974, "y": 0.44144768, "x": 0.45281595}], [{"q1": 1.31471976, "distance": 0.1452337172, "q3": 2.960699727, "q2": 2.391966074, "tx": 0.1682, "ty": 0.6279, "targetID": 6, "f2": -0.399673, "f1": 1.389903, "f3": -0.620025, "y": 0.48370622, "x": 0.18554896}], [{"q1": 1.6002277, "distance": 0.2018750372, "q3": 3.015363427, "q2": 2.033384686, "tx": -0.1682, "ty": 0.6279, "targetID": 7, "f2": -0.041092, "f1": 1.444567, "f3": -0.334517, "y": 0.53068016, "x": 0.0087232414}], [{"q1": 2.32398782, "distance": 0.07406052224, "q3": 3.265622727, "q2": 1.937377614, "tx": -0.4596, "ty": 0.4596, "targetID": 8, "f2": 0.054915, "f1": 1.694826, "f3": 0.389243, "y": 0.41296345, "x": -0.40206746}], [{"q1": 1.07269147, "distance": 0.09529944533, "q3": 2.468286517, "q2": 2.096405034, "tx": 0.3182, "ty": 0.3182, "targetID": 9, "f2": -0.104112, "f1": 0.89749, "f3": -0.862053, "y": 0.33168037, "x": 0.22385879}], [{"q1": 1.58162948, "distance": 0.2130386098, "q3": 3.656813827, "q2": 2.151948394, "tx": 0.1165, "ty": 0.4347, "targetID": 10, "f2": -0.159656, "f1": 2.086018, "f3": -0.353115, "y": 0.588538, "x": -0.030874757}], [{"q1": 1.78470202, "distance": 0.08772321678, "q3": 3.015803327, "q2": 2.206109454, "tx": -0.1165, "ty": 0.4347, "targetID": 11, "f2": -0.213817, "f1": 1.445007, "f3": -0.150042, "y": 0.51414413, "x": -0.079297944}], [{"q1": 2.22395951, "distance": 0.1072219185, "q3": 3.006441327, "q2": 2.043814774, "tx": -0.3182, "ty": 0.3182, "targetID": 12, "f2": -0.051522, "f1": 1.435645, "f3": 0.289215, "y": 0.42115582, "x": -0.28825607}], [{"q1": 1.09191801, "distance": 0.1161585756, "q3": 2.179385657, "q2": 2.110228044, "tx": 0.1768, "ty": 0.1768, "targetID": 13, "f2": -0.117935, "f1": 0.608589, "f3": -0.842826, "y": 0.29287243, "x": 0.17232723}], [{"q1": 1.15858261, "distance": 0.08103748073, "q3": 2.112783887, "q2": 2.079251939, "tx": 0.0647, "ty": 0.2415, "targetID": 14, "f2": -0.086959, "f1": 0.541988, "f3": -0.776162, "y": 0.2969205, "x": 0.12382395}], [{"q1": 1.5353224, "distance": 0.06039382607, "q3": 1.771795427, "q2": 1.891510364, "tx": -0.0647, "ty": 0.2415, "targetID": 15, "f2": 0.100782, "f1": 0.200999, "f3": -0.399422, "y": 0.29333768, "x": -0.09568821}], [{"q1": 2.18179934, "distance": 0.1859826641, "q3": 2.587855527, "q2": 1.91620328, "tx": -0.1768, "ty": 0.1768, "targetID": 16, "f2": 0.076089, "f1": 1.017059, "f3": 0.247055, "y": 0.35332547, "x": -0.23535177}]], "block": 5}], [{"trials": [[{"q1": 0.5894516902, "distance": 0.2461462858, "q3": 3.621439527, "q2": 2.385997044, "tx": 0.601, "ty": 0.601, "targetID": 1, "f2": -0.393704, "f1": 2.050643, "f3": -1.345293, "y": 0.39963853, "x": 0.45943181}], [{"q1": 1.10329058, "distance": 0.3420000742, "q3": 3.059534227, "q2": 2.276920944, "tx": 0.22, "ty": 0.821, "targetID": 2, "f2": -0.284628, "f1": 1.488738, "f3": -0.831454, "y": 0.48196867, "x": 0.26496452}], [{"q1": 1.79990733, "distance": 0.24233675, "q3": 3.460275827, "q2": 2.04777318, "tx": -0.22, "ty": 0.821, "targetID": 3, "f2": -0.055481, "f1": 1.889479, "f3": -0.134837, "y": 0.5833076, "x": -0.17278323}], [{"q1": 2.44305418, "distance": 0.2571682517, "q3": 3.482141327, "q2": 1.869456384, "tx": -0.601, "ty": 0.601, "targetID": 4, "f2": 0.122836, "f1": 1.911345, "f3": 0.50831, "y": 0.36808985, "x": -0.49196619}], [{"q1": 0.7202047902, "distance": 0.07531015052, "q3": 3.410764327, "q2": 1.061564414, "tx": 0.4596, "ty": 0.4596, "targetID": 5, "f2": 0.930728, "f1": 1.839968, "f3": -1.21454, "y": 0.38448373, "x": 0.46500044}], [{"q1": 0.8726348902, "distance": 0.1180766467, "q3": 2.228206007, "q2": 0.7736688536, "tx": 0.1682, "ty": 0.6279, "targetID": 6, "f2": 1.218624, "f1": 0.65741, "f3": -1.06211, "y": 0.5109813, "x": 0.18469582}], [{"q1": 1.74153654, "distance": 0.2736193265, "q3": 2.381327227, "q2": 1.889185584, "tx": -0.1682, "ty": 0.6279, "targetID": 7, "f2": 0.103107, "f1": 0.810531, "f3": -0.193208, "y": 0.3715519, "x": -0.072527708}], [{"q1": 2.27435066, "distance": 0.05565488436, "q3": 3.589458127, "q2": 2.417412974, "tx": -0.4596, "ty": 0.4596, "targetID": 8, "f2": -0.42512, "f1": 2.018662, "f3": 0.339606, "y": 0.4053881, "x": -0.44700889}], [{"q1": 1.910428563, "distance": 0.4872848833, "q3": 2.877196227, "q2": 1.957483807, "tx": 0.3182, "ty": 0.3182, "targetID": 9, "f2": 0.034809, "f1": 1.3064, "f3": -0.024316, "y": 0.45804753, "x": -0.14858606}], [{"q1": 1.59023744, "distance": 0.2115470539, "q3": 3.388396127, "q2": 1.943283809, "tx": 0.1165, "ty": 0.4347, "targetID": 10, "f2": 0.049009, "f1": 1.8176, "f3": -0.344507, "y": 0.59364074, "x": -0.02310658}], [{"q1": 1.52740559, "distance": 0.1900016596, "q3": 3.393988227, "q2": 2.316065194, "tx": -0.1165, "ty": 0.4347, "targetID": 11, "f2": -0.323773, "f1": 1.823192, "f3": -0.407339, "y": 0.58879549, "x": -0.005346005}], [{"q1": 1.29913746, "distance": 0.4614859165, "q3": 2.972386427, "q2": 1.522624554, "tx": -0.3182, "ty": 0.3182, "targetID": 12, "f2": 0.469668, "f1": 1.40159, "f3": -0.635607, "y": 0.51999718, "x": 0.096826685}], [{"q1": 0.8167772902, "distance": 0.1124707318, "q3": 2.285634317, "q2": 1.908223635, "tx": 0.1768, "ty": 0.1768, "targetID": 13, "f2": 0.084069, "f1": 0.714838, "f3": -1.117967, "y": 0.27147532, "x": 0.23751449}], [{"q1": 1.11265252, "distance": 0.07234278543, "q3": 2.051836997, "q2": 1.908349298, "tx": 0.0647, "ty": 0.2415, "targetID": 14, "f2": 0.083943, "f1": 0.481041, "f3": -0.822092, "y": 0.30918526, "x": 0.090237897}], [{"q1": 1.16668792, "distance": 0.1086620856, "q3": 1.908894527, "q2": 1.886420984, "tx": -0.0647, "ty": 0.2415, "targetID": 15, "f2": 0.105872, "f1": 0.338098, "f3": -0.768057, "y": 0.31907752, "x": 0.011386643}], [{"q1": 1.905402015, "distance": 0.1492296257, "q3": 2.147341407, "q2": 2.042495305, "tx": -0.1768, "ty": 0.1768, "targetID": 16, "f2": -0.050203, "f1": 0.576545, "f3": -0.029342, "y": 0.31310276, "x": -0.11604608}]], "block": 6}], [{"trials": [[{"q1": 0.3200600902, "distance": 0.1722317385, "q3": 4.507557127, "q2": 2.05047495, "tx": 0.601, "ty": 0.601, "targetID": 1, "f2": -0.058182, "f1": 2.936761, "f3": -1.614684, "y": 0.43199737, "x": 0.56780538}], [{"q1": 0.1462985902, "distance": 0.5671966257, "q3": 5.875343727, "q2": 2.780518254, "tx": 0.22, "ty": 0.821, "targetID": 2, "f2": -0.788226, "f1": 4.304547, "f3": -1.788446, "y": 0.26271308, "x": 0.11986146}], [{"q1": 1.39533303, "distance": 0.195538057, "q3": 4.324527927, "q2": 2.294765194, "tx": -0.22, "ty": 0.821, "targetID": 3, "f2": -0.302473, "f1": 2.753732, "f3": -0.539411, "y": 0.65586485, "x": -0.11528365}], [{"q1": 2.90606211, "distance": 0.4775126732, "q3": 3.027050227, "q2": 2.285340414, "tx": -0.601, "ty": 0.601, "targetID": 4, "f2": -0.293048, "f1": 1.456254, "f3": 0.971318, "y": 0.13200949, "x": -0.51118767}], [{"q1": 0.4534835902, "distance": 0.2027273803, "q3": 3.275424527, "q2": 2.437205004, "tx": 0.4596, "ty": 0.4596, "targetID": 5, "f2": -0.444912, "f1": 1.704628, "f3": -1.481261, "y": 0.26175385, "x": 0.50381868}], [{"q1": 1.49083745, "distance": 0.1329009182, "q3": 3.303196227, "q2": 1.839108594, "tx": 0.1682, "ty": 0.6279, "targetID": 6, "f2": 0.153184, "f1": 1.7324, "f3": -0.443907, "y": 0.58189015, "x": 0.043517412}], [{"q1": 2.40196215, "distance": 0.3437828375, "q3": 3.376960727, "q2": 2.155718304, "tx": -0.1682, "ty": 0.6279, "targetID": 7, "f2": -0.163426, "f1": 1.806164, "f3": 0.467218, "y": 0.40800153, "x": -0.43245613}], [{"q1": 1.968108204, "distance": 0.3227191883, "q3": 2.013006907, "q2": 1.785827184, "tx": -0.4596, "ty": 0.4596, "targetID": 8, "f2": 0.206465, "f1": 0.442211, "f3": 0.033364, "y": 0.27069842, "x": -0.19794399}], [{"q1": 0.6580011902, "distance": 0.04650753021, "q3": 2.381641387, "q2": 1.472673234, "tx": 0.3182, "ty": 0.3182, "targetID": 9, "f2": 0.519619, "f1": 0.810845, "f3": -1.276743, "y": 0.30438481, "x": 0.27379177}], [{"q1": 1.6684631, "distance": 0.2210422997, "q3": 3.358865227, "q2": 1.459164384, "tx": 0.1165, "ty": 0.4347, "targetID": 10, "f2": 0.533128, "f1": 1.788069, "f3": -0.266281, "y": 0.59824032, "x": -0.032208648}], [{"q1": 1.81794008, "distance": 0.1122882016, "q3": 3.236280227, "q2": 2.190338654, "tx": -0.1165, "ty": 0.4347, "targetID": 11, "f2": -0.198046, "f1": 1.665484, "f3": -0.116804, "y": 0.54610176, "x": -0.13058148}], [{"q1": 1.868771044, "distance": 0.233034996, "q3": 2.494487397, "q2": 2.019184687, "tx": -0.3182, "ty": 0.3182, "targetID": 12, "f2": -0.026892, "f1": 0.923691, "f3": -0.065973, "y": 0.39349422, "x": -0.097664085}], [{"q1": 1.58112682, "distance": 0.3468635014, "q3": 2.258930777, "q2": 1.491397124, "tx": 0.1768, "ty": 0.1768, "targetID": 13, "f2": 0.500896, "f1": 0.688134, "f3": -0.353618, "y": 0.38120059, "x": -0.10344041}], [{"q1": 0.9941516502, "distance": 0.3538255267, "q3": 3.400208527, "q2": 2.229608564, "tx": 0.0647, "ty": 0.2415, "targetID": 14, "f2": -0.237316, "f1": 1.829412, "f3": -0.940593, "y": 0.50378212, "x": 0.30218809}], [{"q1": 1.840622374, "distance": 0.1224168153, "q3": 2.351921927, "q2": 2.055815657, "tx": -0.0647, "ty": 0.2415, "targetID": 15, "f2": -0.063523, "f1": 0.781126, "f3": -0.094122, "y": 0.3627512, "x": -0.081552987}], [{"q1": 1.946682542, "distance": 0.2074992688, "q3": 2.301216617, "q2": 2.267370504, "tx": -0.1768, "ty": 0.1768, "targetID": 16, "f2": -0.275078, "f1": 0.73042, "f3": 0.011938, "y": 0.36270839, "x": -0.084637008}]], "block": 7}], [{"trials": [[{"q1": 0.8898507902, "distance": 0.1323912089, "q3": 4.014201427, "q2": 1.350402444, "tx": 0.601, "ty": 0.601, "targetID": 1, "f2": 0.64189, "f1": 2.443405, "f3": -1.044894, "y": 0.56064786, "x": 0.47490822}], [{"q1": 1.3161649, "distance": 0.1424857842, "q3": 3.972858027, "q2": 1.672415694, "tx": 0.22, "ty": 0.821, "targetID": 2, "f2": 0.319877, "f1": 2.402062, "f3": -0.61858, "y": 0.71733135, "x": 0.12225027}], [{"q1": 1.75906663, "distance": 0.3106850432, "q3": 3.056329827, "q2": 0.6660378536, "tx": -0.22, "ty": 0.821, "targetID": 3, "f2": 1.326255, "f1": 1.485534, "f3": -0.175678, "y": 0.53830967, "x": -0.091114883}], [{"q1": 2.52266214, "distance": 0.4956869807, "q3": 2.191323707, "q2": 1.420711284, "tx": -0.601, "ty": 0.601, "targetID": 4, "f2": 0.571581, "f1": 0.620527, "f3": 0.587918, "y": 0.15513092, "x": -0.38442127}], [{"q1": 0.7474737902, "distance": 0.2122105006, "q3": 2.436807757, "q2": 1.150282994, "tx": 0.4596, "ty": 0.4596, "targetID": 5, "f2": 0.84201, "f1": 0.866011, "f3": -1.187271, "y": 0.3705879, "x": 0.26696007}], [{"q1": 1.20401004, "distance": 0.1540877943, "q3": 2.957809527, "q2": 1.359952884, "tx": 0.1682, "ty": 0.6279, "targetID": 6, "f2": 0.63234, "f1": 1.387013, "f3": -0.730734, "y": 0.47382789, "x": 0.17039847}], [{"q1": 1.5804985, "distance": 0.1416744635, "q3": 3.648897027, "q2": 1.703328964, "tx": -0.1682, "ty": 0.6279, "targetID": 7, "f2": 0.288964, "f1": 2.078101, "f3": -0.354246, "y": 0.63722021, "x": -0.026832439}], [{"q1": 1.55831886, "distance": 0.4812625536, "q3": 3.759041227, "q2": 1.365419254, "tx": -0.4596, "ty": 0.4596, "targetID": 8, "f2": 0.626873, "f1": 2.188245, "f3": -0.376426, "y": 0.67471743, "x": -0.02909084}], [{"q1": 1.6159985, "distance": 0.4592065115, "q3": 2.768936927, "q2": 0.6955688536, "tx": 0.3182, "ty": 0.3182, "targetID": 9, "f2": 1.296724, "f1": 1.198141, "f3": -0.318746, "y": 0.50958227, "x": -0.09922478}], [{"q1": 1.41399409, "distance": 0.187758499, "q3": 2.272376797, "q2": 1.206077674, "tx": 0.1165, "ty": 0.4347, "targetID": 10, "f2": 0.786215, "f1": 0.70158, "f3": -0.52075, "y": 0.46939211, "x": -0.068025639}], [{"q1": 1.63692151, "distance": 0.04514980791, "q3": 2.408093597, "q2": 1.487438714, "tx": -0.1165, "ty": 0.4347, "targetID": 11, "f2": 0.504854, "f1": 0.837297, "f3": -0.297823, "y": 0.39983853, "x": -0.087808833}], [{"q1": 2.25154269, "distance": 0.1443141613, "q3": 3.300368727, "q2": 1.442513944, "tx": -0.3182, "ty": 0.3182, "targetID": 12, "f2": 0.549779, "f1": 1.729572, "f3": 0.316798, "y": 0.45844236, "x": -0.35223906}], [{"q1": 1.54355337, "distance": 0.4060898338, "q3": 2.125915747, "q2": 1.267024574, "tx": 0.1768, "ty": 0.1768, "targetID": 13, "f2": 0.725268, "f1": 0.555119, "f3": -0.391191, "y": 0.4207136, "x": -0.14787693}], [{"q1": 1.75969495, "distance": 0.529262549, "q3": 1.781345867, "q2": 0.5783246536, "tx": 0.0647, "ty": 0.2415, "targetID": 14, "f2": 1.413968, "f1": 0.21055, "f3": -0.17505, "y": 0.56367397, "x": -0.35520806}], [{"q1": 1.44402772, "distance": 0.1287950666, "q3": 2.240269717, "q2": 1.687683834, "tx": -0.0647, "ty": 0.2415, "targetID": 15, "f2": 0.304609, "f1": 0.669473, "f3": -0.490717, "y": 0.3636895, "x": -0.02398274}], [{"q1": 1.870530336, "distance": 0.1375044174, "q3": 2.113789197, "q2": 1.553035174, "tx": -0.1768, "ty": 0.1768, "targetID": 16, "f2": 0.439257, "f1": 0.542993, "f3": -0.064214, "y": 0.30818836, "x": -0.21735322}]], "block": 8}], [{"trials": [[{"q1": 0.8148923902, "distance": 0.3001280957, "q3": 4.185858027, "q2": 2.405035094, "tx": 0.601, "ty": 0.601, "targetID": 1, "f2": -0.412742, "f1": 2.615062, "f3": -1.119852, "y": 0.56966146, "x": 0.30251253}], [{"q1": 1.911308209, "distance": 0.5911376547, "q3": 3.322799727, "q2": 2.954311154, "tx": 0.22, "ty": 0.821, "targetID": 2, "f2": -0.962018, "f1": 1.752003, "f3": -0.023436, "y": 0.48727332, "x": -0.26792441}], [{"q1": 2.28773384, "distance": 0.4401681731, "q3": 3.240615627, "q2": 2.384928904, "tx": -0.22, "ty": 0.821, "targetID": 3, "f2": -0.392636, "f1": 1.669819, "f3": 0.352989, "y": 0.41289405, "x": -0.38491681}], [{"q1": 2.27422499, "distance": 0.34580809, "q3": 2.938582927, "q2": 2.445938634, "tx": -0.601, "ty": 0.601, "targetID": 4, "f2": -0.453646, "f1": 1.367787, "f3": 0.339481, "y": 0.40714236, "x": -0.3146393}], [{"q1": 0.6704419902, "distance": 0.1295119761, "q3": 3.742579327, "q2": 3.143812054, "tx": 0.4596, "ty": 0.4596, "targetID": 5, "f2": -1.151519, "f1": 2.171783, "f3": -1.264303, "y": 0.40601284, "x": 0.34169424}], [{"q1": 0.6490162902, "distance": 0.3793094281, "q3": 3.473470527, "q2": 2.438210314, "tx": 0.1682, "ty": 0.6279, "targetID": 6, "f2": -0.445918, "f1": 1.902674, "f3": -1.285728, "y": 0.37954137, "x": 0.45489432}], [{"q1": 1.51666134, "distance": 0.1154796496, "q3": 3.684459827, "q2": 2.643858974, "tx": -0.1682, "ty": 0.6279, "targetID": 7, "f2": -0.651566, "f1": 2.113663, "f3": -0.418083, "y": 0.58602197, "x": -0.060581321}], [{"q1": 1.855325028, "distance": 0.3210428911, "q3": 1.615281279, "q2": 1.808635144, "tx": -0.4596, "ty": 0.4596, "targetID": 8, "f2": 0.183658, "f1": 0.044485, "f3": -0.079419, "y": 0.23009641, "x": -0.23510804}], [{"q1": 1.16335783, "distance": 0.1422328759, "q3": 2.504351997, "q2": 1.996313892, "tx": 0.3182, "ty": 0.3182, "targetID": 9, "f2": -0.004021, "f1": 0.933556, "f3": -0.771387, "y": 0.3613019, "x": 0.18265511}], [{"q1": 0.7716011902, "distance": 0.3117646573, "q3": 2.821150227, "q2": 2.555643044, "tx": 0.1165, "ty": 0.4347, "targetID": 10, "f2": -0.56335, "f1": 1.250354, "f3": -1.163143, "y": 0.2992187, "x": 0.39728821}], [{"q1": 1.37164542, "distance": 0.2383975941, "q3": 3.279131627, "q2": 2.944572224, "tx": -0.1165, "ty": 0.4347, "targetID": 11, "f2": -0.95228, "f1": 1.708335, "f3": -0.563099, "y": 0.54715585, "x": 0.093707266}], [{"q1": 2.19109845, "distance": 0.0863162219, "q3": 2.830512127, "q2": 1.725445774, "tx": -0.3182, "ty": 0.3182, "targetID": 12, "f2": 0.266847, "f1": 1.259716, "f3": 0.256354, "y": 0.38892717, "x": -0.26872114}], [{"q1": 1.11390916, "distance": 0.1299217768, "q3": 2.049072397, "q2": 2.028986456, "tx": 0.1768, "ty": 0.1768, "targetID": 13, "f2": -0.036694, "f1": 0.478276, "f3": -0.820835, "y": 0.29062622, "x": 0.11416407}], [{"q1": 1.80242061, "distance": 0.1698957415, "q3": 2.301467947, "q2": 2.405789084, "tx": 0.0647, "ty": 0.2415, "targetID": 14, "f2": -0.413496, "f1": 0.730672, "f3": -0.132324, "y": 0.3881995, "x": -0.020996089}], [{"q1": 1.73519052, "distance": 0.1779843307, "q3": 2.334203337, "q2": 2.496581104, "tx": -0.0647, "ty": 0.2415, "targetID": 15, "f2": -0.504288, "f1": 0.763407, "f3": -0.199554, "y": 0.39514181, "x": 0.025147739}], [{"q1": 1.67769938, "distance": 0.1289850862, "q3": 1.900160897, "q2": 1.850606824, "tx": -0.1768, "ty": 0.1768, "targetID": 16, "f2": 0.141686, "f1": 0.329365, "f3": -0.257045, "y": 0.29136558, "x": -0.11753888}]], "block": 9}], [{"trials": [[{"q1": -0.4322571098, "distance": 0.8054945426, "q3": 3.742202327, "q2": 1.881834254, "tx": 0.601, "ty": 0.601, "targetID": 1, "f2": 0.110458, "f1": 2.171406, "f3": -2.367002, "y": -0.20384412, "x": 0.63336357}], [{"q1": 0.06151959019, "distance": 0.4499638292, "q3": 0.4358645268, "q2": 1.690699764, "tx": 0.22, "ty": 0.821, "targetID": 2, "f2": 0.301593, "f1": -1.134932, "f3": -1.873225, "y": 0.42172502, "x": 0.42747756}], [{"q1": 2.43790197, "distance": 0.3980535038, "q3": 3.208508627, "q2": 1.255589174, "tx": -0.22, "ty": 0.821, "targetID": 3, "f2": 0.736703, "f1": 1.637712, "f3": 0.503157, "y": 0.44127247, "x": -0.33938842}], [{"q1": 2.67295593, "distance": 0.4360323687, "q3": 2.641953727, "q2": 2.206235114, "tx": -0.601, "ty": 0.601, "targetID": 4, "f2": -0.213942, "f1": 1.071157, "f3": 0.738211, "y": 0.22927942, "x": -0.37307888}], [{"q1": 0.9300631902, "distance": 0.1423077129, "q3": 3.000095327, "q2": 1.9040139, "tx": 0.4596, "ty": 0.4596, "targetID": 5, "f2": 0.088279, "f1": 1.429299, "f3": -1.004681, "y": 0.39257953, "x": 0.33406219}], [{"q1": 1.29090649, "distance": 0.1572220241, "q3": 2.903962627, "q2": 1.853748414, "tx": 0.1682, "ty": 0.6279, "targetID": 6, "f2": 0.138544, "f1": 1.333166, "f3": -0.643838, "y": 0.47245595, "x": 0.14462221}], [{"q1": 1.64087991, "distance": 0.1853516318, "q3": 2.970375827, "q2": 1.441005974, "tx": -0.1682, "ty": 0.6279, "targetID": 7, "f2": 0.551287, "f1": 1.399579, "f3": -0.293865, "y": 0.50839976, "x": -0.026514009}], [{"q1": 2.61772673, "distance": 0.5704887489, "q3": 0.4721185268, "q2": 1.145947594, "tx": -0.4596, "ty": 0.4596, "targetID": 8, "f2": 0.846345, "f1": -1.098678, "f3": 0.682982, "y": -0.015830075, "x": -0.77491517}], [{"q1": 1.01501182, "distance": 0.09897937301, "q3": 2.725771427, "q2": 1.809577624, "tx": 0.3182, "ty": 0.3182, "targetID": 9, "f2": 0.182715, "f1": 1.154975, "f3": -0.919733, "y": 0.38149737, "x": 0.24210559}], [{"q1": 1.33388348, "distance": 0.01723406904, "q3": 2.736578527, "q2": 1.697674094, "tx": 0.1165, "ty": 0.4347, "targetID": 10, "f2": 0.294619, "f1": 1.165782, "f3": -0.600861, "y": 0.44144973, "x": 0.10064269}], [{"q1": 1.63176929, "distance": 0.04649015212, "q3": 2.262009547, "q2": 1.350088284, "tx": -0.1165, "ty": 0.4347, "targetID": 11, "f2": 0.642204, "f1": 0.691213, "f3": -0.302975, "y": 0.39522475, "x": -0.14105685}], [{"q1": 2.27610995, "distance": 0.02200831266, "q3": 2.647797127, "q2": 1.532363494, "tx": -0.3182, "ty": 0.3182, "targetID": 12, "f2": 0.459929, "f1": 1.077001, "f3": 0.341365, "y": 0.32929087, "x": -0.29919057}], [{"q1": 0.4162870902, "distance": 0.4532297747, "q3": 1.608369775, "q2": 0.4820662536, "tx": 0.1768, "ty": 0.1768, "targetID": 13, "f2": 1.510226, "f1": 0.037573, "f3": -1.518457, "y": 0.44467363, "x": 0.5423967}], [{"q1": 1.25358437, "distance": 0.2804231257, "q3": 3.094845727, "q2": 1.617877644, "tx": 0.0647, "ty": 0.2415, "targetID": 14, "f2": 0.374415, "f1": 1.524049, "f3": -0.68116, "y": 0.49765497, "x": 0.17881293}], [{"q1": 1.855953346, "distance": 0.2287414151, "q3": 2.246364407, "q2": 1.221094494, "tx": -0.0647, "ty": 0.2415, "targetID": 15, "f2": 0.771198, "f1": 0.675568, "f3": -0.078791, "y": 0.35566894, "x": -0.26291223}], [{"q1": 2.1550958, "distance": 0.1868093348, "q3": 2.092552037, "q2": 1.348328994, "tx": -0.1768, "ty": 0.1768, "targetID": 16, "f2": 0.643964, "f1": 0.521756, "f3": 0.220351, "y": 0.24250833, "x": -0.35167179}]], "block": 10}], [{"trials": [[{"q1": 0.6434242902, "distance": 0.2498667771, "q3": 3.586253727, "q2": 2.549736854, "tx": 0.601, "ty": 0.601, "targetID": 1, "f2": -0.557444, "f1": 2.015457, "f3": -1.29132, "y": 0.41836114, "x": 0.43048181}], [{"q1": 1.64647195, "distance": 0.3829263726, "q3": 3.256072327, "q2": 2.775366034, "tx": 0.22, "ty": 0.821, "targetID": 2, "f2": -0.783073, "f1": 1.685276, "f3": -0.288273, "y": 0.55450826, "x": -0.05498138}], [{"q1": 2.80490282, "distance": 0.7396129612, "q3": 3.337502327, "q2": 3.810583654, "tx": -0.22, "ty": 0.821, "targetID": 3, "f2": -1.818291, "f1": 1.766706, "f3": 0.870158, "y": 0.1356985, "x": -0.49818912}], [{"q1": 2.89607184, "distance": 0.5004234092, "q3": 3.534040427, "q2": 2.161310334, "tx": -0.601, "ty": 0.601, "targetID": 4, "f2": -0.169018, "f1": 1.963244, "f3": 0.961327, "y": 0.1005766, "x": -0.601096}], [{"q1": 1.14469677, "distance": 0.290519637, "q3": 2.066351157, "q2": 2.622810304, "tx": 0.4596, "ty": 0.4596, "targetID": 5, "f2": -0.630518, "f1": 0.495555, "f3": -0.790048, "y": 0.25495824, "x": 0.25338795}], [{"q1": 1.18044809, "distance": 0.08484287724, "q3": 3.442117427, "q2": 2.156032464, "tx": 0.1682, "ty": 0.6279, "targetID": 6, "f2": -0.16374, "f1": 1.871321, "f3": -0.754296, "y": 0.55881318, "x": 0.21744759}], [{"q1": 1.943917941, "distance": 0.1467802204, "q3": 2.919544927, "q2": 2.082456363, "tx": -0.1682, "ty": 0.6279, "targetID": 7, "f2": -0.090164, "f1": 1.348749, "f3": 0.009173, "y": 0.48202303, "x": -0.15194138}], [{"q1": 2.53277807, "distance": 0.1865101548, "q3": 2.712011227, "q2": 2.200203254, "tx": -0.4596, "ty": 0.4596, "targetID": 8, "f2": -0.207911, "f1": 1.141215, "f3": 0.598034, "y": 0.30477668, "x": -0.35560107}], [{"q1": 0.9910728902, "distance": 0.1995257621, "q3": 3.440232427, "q2": 2.322034214, "tx": 0.3182, "ty": 0.3182, "targetID": 9, "f2": -0.329742, "f1": 1.869436, "f3": -0.943672, "y": 0.51605261, "x": 0.29241484}], [{"q1": 1.31289764, "distance": 0.1219221991, "q3": 3.330842227, "q2": 2.590640394, "tx": 0.1165, "ty": 0.4347, "targetID": 10, "f2": -0.598348, "f1": 1.760046, "f3": -0.621847, "y": 0.55648252, "x": 0.11066558}], [{"q1": 1.83038078, "distance": 0.1258292732, "q3": 2.115485657, "q2": 2.227974934, "tx": -0.1165, "ty": 0.4347, "targetID": 11, "f2": -0.235682, "f1": 0.544689, "f3": -0.104364, "y": 0.32169997, "x": -0.061146597}], [{"q1": 2.62721434, "distance": 0.1451266475, "q3": 2.204455567, "q2": 2.227220954, "tx": -0.3182, "ty": 0.3182, "targetID": 12, "f2": -0.234928, "f1": 0.633659, "f3": 0.69247, "y": 0.17526414, "x": -0.29307862}], [{"q1": 1.16517995, "distance": 0.2617444665, "q3": 2.774905927, "q2": 2.632926224, "tx": 0.1768, "ty": 0.1768, "targetID": 13, "f2": -0.640634, "f1": 1.20411, "f3": -0.769565, "y": 0.42135842, "x": 0.270081}], [{"q1": 1.56774364, "distance": 0.1792838198, "q3": 2.217901577, "q2": 2.856230634, "tx": 0.0647, "ty": 0.2415, "targetID": 14, "f2": -0.863938, "f1": 0.647105, "f3": -0.367001, "y": 0.39398566, "x": 0.1589911}], [{"q1": 1.276518, "distance": 0.113621898, "q3": 1.749867107, "q2": 1.651367024, "tx": -0.0647, "ty": 0.2415, "targetID": 15, "f2": 0.340926, "f1": 0.179071, "f3": -0.658226, "y": 0.35503487, "x": -0.069146235}], [{"q1": 1.936692278, "distance": 0.08958777002, "q3": 1.967453817, "q2": 1.746243114, "tx": -0.1768, "ty": 0.1768, "targetID": 16, "f2": 0.24605, "f1": 0.396657, "f3": 0.001948, "y": 0.26467171, "x": -0.19425082}]], "block": 11}], [{"trials": [[{"q1": 0.5621826902, "distance": 0.1815741469, "q3": 4.123089027, "q2": 2.199512104, "tx": 0.601, "ty": 0.601, "targetID": 1, "f2": -0.207219, "f1": 2.552293, "f3": -1.372562, "y": 0.49579981, "x": 0.45300645}], [{"q1": 1.18622862, "distance": 0.3233056659, "q3": 3.119350227, "q2": 2.044317428, "tx": 0.22, "ty": 0.821, "targetID": 2, "f2": -0.052025, "f1": 1.548554, "f3": -0.748516, "y": 0.49769762, "x": 0.21854236}], [{"q1": 1.23731092, "distance": 0.5785428915, "q3": 2.184475037, "q2": 1.943032481, "tx": -0.22, "ty": 0.821, "targetID": 3, "f2": 0.04926, "f1": 0.613679, "f3": -0.697434, "y": 0.32381747, "x": 0.075840175}], [{"q1": 2.71228867, "distance": 0.4132547588, "q3": 3.717697927, "q2": 2.023394421, "tx": -0.601, "ty": 0.601, "targetID": 4, "f2": -0.031102, "f1": 2.146902, "f3": 0.777544, "y": 0.18796205, "x": -0.6143846}], [{"q1": 0.2823798902, "distance": 0.1888774985, "q3": 3.998430627, "q2": 2.233692634, "tx": 0.4596, "ty": 0.4596, "targetID": 5, "f2": -0.2414, "f1": 2.427634, "f3": -1.652365, "y": 0.31539759, "x": 0.58158514}], [{"q1": 6.85259359, "distance": 0.2795000062, "q3": "_NaN_", "q2": -3.050780346, "tx": 0.1682, "ty": 0.6279, "targetID": 6, "f2": 5.043073, "f1": "_NaN_", "f3": 4.917849, "y": 0.50177819, "x": -0.081226427}], [{"q1": 0.3195322902, "distance": 0.8862848651, "q3": 3.685905027, "q2": 1.789534264, "tx": -0.1682, "ty": 0.6279, "targetID": 7, "f2": 0.202758, "f1": 2.115109, "f3": -1.615212, "y": 0.22555386, "x": 0.62149516}], [{"q1": 1.69497814, "distance": 0.0520647416, "q3": "_NaN_", "q2": 1.765155504, "tx": -0.4596, "ty": 0.4596, "targetID": 8, "f2": 0.227137, "f1": "_NaN_", "f3": -0.239766, "y": 0.43375264, "x": -0.5047957}], [{"q1": 1.25848526, "distance": 0.274137551, "q3": 3.319469627, "q2": 2.307897054, "tx": 0.3182, "ty": 0.3182, "targetID": 9, "f2": -0.315604, "f1": 1.748673, "f3": -0.676259, "y": 0.54868718, "x": 0.16978485}], [{"q1": 1.58238346, "distance": 0.1417083476, "q3": 2.380321917, "q2": 1.904893546, "tx": 0.1165, "ty": 0.4347, "targetID": 10, "f2": 0.087399, "f1": 0.809526, "f3": -0.352361, "y": 0.37832331, "x": -0.013511248}], [{"q1": 1.918219713, "distance": 0.04097431195, "q3": 2.531872347, "q2": 1.984627167, "tx": -0.1165, "ty": 0.4347, "targetID": 11, "f2": 0.007665, "f1": 0.961076, "f3": -0.016525, "y": 0.39378855, "x": -0.11876881}], [{"q1": 1.63597903, "distance": 0.4178610147, "q3": 3.541328927, "q2": 1.629124544, "tx": -0.3182, "ty": 0.3182, "targetID": 12, "f2": 0.363168, "f1": 1.970533, "f3": -0.298765, "y": 0.6307021, "x": -0.040800892}], [{"q1": 1.20501535, "distance": 0.2241930372, "q3": 2.642707727, "q2": 2.056443976, "tx": 0.1768, "ty": 0.1768, "targetID": 13, "f2": -0.064151, "f1": 1.071911, "f3": -0.729729, "y": 0.40084442, "x": 0.18496185}], [{"q1": 1.50717373, "distance": 0.2100541637, "q3": 2.714587427, "q2": 1.672981174, "tx": 0.0647, "ty": 0.2415, "targetID": 14, "f2": 0.319311, "f1": 1.143791, "f3": -0.427571, "y": 0.45058264, "x": 0.04452077}], [{"q1": 1.82108167, "distance": 0.1553861655, "q3": 2.158085657, "q2": 1.634402414, "tx": -0.0647, "ty": 0.2415, "targetID": 15, "f2": 0.35789, "f1": 0.587289, "f3": -0.113663, "y": 0.31659336, "x": -0.2007362}], [{"q1": 3.19527709, "distance": 0.4424868432, "q3": 0.8609220468, "q2": 2.024588226, "tx": -0.1768, "ty": 0.1768, "targetID": 16, "f2": -0.032296, "f1": -0.709874, "f3": 1.260533, "y": -0.26321123, "x": -0.22354103}]], "block": 12}], [{"trials": [[{"q1": 0.06499419019, "distance": 0.5191202282, "q3": 3.776068727, "q2": 1.985632477, "tx": 0.601, "ty": 0.601, "targetID": 1, "f2": 0.00666, "f1": 2.205272, "f3": -1.86975, "y": 0.085229413, "x": 0.6598771}], [{"q1": 0.9227746902, "distance": 0.2806243016, "q3": 3.823883727, "q2": 2.277172274, "tx": 0.22, "ty": 0.821, "targetID": 2, "f2": -0.28488, "f1": 2.253087, "f3": -1.01197, "y": 0.5575326, "x": 0.31661743}], [{"q1": 1.68919761, "distance": 0.1830350324, "q3": 3.974114727, "q2": 2.120092644, "tx": -0.22, "ty": 0.821, "targetID": 3, "f2": -0.1278, "f1": 2.403318, "f3": -0.245547, "y": 0.63853321, "x": -0.20558842}], [{"q1": 2.67276744, "distance": 0.5469773423, "q3": 2.138796277, "q2": 2.221754584, "tx": -0.601, "ty": 0.601, "targetID": 4, "f2": -0.229462, "f1": 0.568, "f3": 0.738023, "y": 0.15658438, "x": -0.2821286}], [{"q1": 0.7869949902, "distance": 0.2128175407, "q3": 2.630832527, "q2": 2.241735114, "tx": 0.4596, "ty": 0.4596, "targetID": 5, "f2": -0.249442, "f1": 1.060036, "f3": -1.147749, "y": 0.27524131, "x": 0.35328359}], [{"q1": 1.05981094, "distance": 0.2561501263, "q3": 2.895354627, "q2": 2.187825384, "tx": 0.1682, "ty": 0.6279, "targetID": 6, "f2": -0.195533, "f1": 1.324558, "f3": -0.874934, "y": 0.40135771, "x": 0.28774697}], [{"q1": 1.841313524, "distance": 0.1002314478, "q3": 3.154661727, "q2": 1.254269704, "tx": -0.1682, "ty": 0.6279, "targetID": 7, "f2": 0.738023, "f1": 1.583865, "f3": -0.093431, "y": 0.53272074, "x": -0.13677944}], [{"q1": 2.2414896, "distance": 0.3293656426, "q3": 2.115736987, "q2": 2.099923614, "tx": -0.4596, "ty": 0.4596, "targetID": 8, "f2": -0.107631, "f1": 0.544941, "f3": 0.306745, "y": 0.23606067, "x": -0.21770768}], [{"q1": 1.13018261, "distance": 0.1212257875, "q3": 2.847916527, "q2": 2.238028034, "tx": 0.3182, "ty": 0.3182, "targetID": 9, "f2": -0.245735, "f1": 1.27712, "f3": -0.804562, "y": 0.41969281, "x": 0.25190595}], [{"q1": 1.66814894, "distance": 0.1384782008, "q3": 2.510509517, "q2": 1.9521431, "tx": 0.1165, "ty": 0.4347, "targetID": 10, "f2": 0.04015, "f1": 0.939713, "f3": -0.266596, "y": 0.40403213, "x": -0.018539601}], [{"q1": 1.10121713, "distance": 0.3550706333, "q3": 3.010336927, "q2": -0.3592522464, "tx": -0.1165, "ty": 0.4347, "targetID": 11, "f2": 2.351545, "f1": 1.439541, "f3": -0.833527, "y": 0.51065113, "x": 0.23035239}], [{"q1": 1.840873702, "distance": 0.2009131192, "q3": 1.963558237, "q2": 1.999895308, "tx": -0.3182, "ty": 0.3182, "targetID": 12, "f2": -0.007603, "f1": 0.392762, "f3": -0.093871, "y": 0.28028233, "x": -0.12089736}], [{"q1": 1.35826224, "distance": 0.2482621009, "q3": 2.619397127, "q2": 2.073408576, "tx": 0.1768, "ty": 0.1768, "targetID": 13, "f2": -0.081116, "f1": 1.048601, "f3": -0.576482, "y": 0.418026, "x": 0.11811365}], [{"q1": 1.40306135, "distance": 0.09323920871, "q3": 2.162798047, "q2": 2.007246635, "tx": 0.0647, "ty": 0.2415, "targetID": 14, "f2": -0.014954, "f1": 0.592002, "f3": -0.531683, "y": 0.33207673, "x": 0.042577477}], [{"q1": 1.7205507, "distance": 0.1402191451, "q3": 2.278597147, "q2": 1.548825434, "tx": -0.0647, "ty": 0.2415, "targetID": 15, "f2": 0.443467, "f1": 0.707801, "f3": -0.214194, "y": 0.36047077, "x": -0.13891162}], [{"q1": 2.34855507, "distance": 0.09592718567, "q3": 2.210173267, "q2": 2.194485554, "tx": -0.1768, "ty": 0.1768, "targetID": 16, "f2": -0.202193, "f1": 0.639377, "f3": 0.413811, "y": 0.2641795, "x": -0.21638343}]], "block": 13}], [{"trials": [[{"q1": 0.6436127902, "distance": 0.2728543472, "q3": 3.446389927, "q2": 2.468055444, "tx": 0.601, "ty": 0.601, "targetID": 1, "f2": -0.475763, "f1": 1.875594, "f3": -1.291132, "y": 0.37248102, "x": 0.45190751}], [{"q1": 0.4845224902, "distance": 0.5910489335, "q3": 3.456443027, "q2": 2.437142174, "tx": 0.22, "ty": 0.821, "targetID": 2, "f2": -0.44485, "f1": 1.885647, "f3": -1.450222, "y": 0.30401903, "x": 0.50647778}], [{"q1": 1.888814405, "distance": 0.3913230337, "q3": 2.723006827, "q2": 2.168912994, "tx": -0.22, "ty": 0.821, "targetID": 3, "f2": -0.17662, "f1": 1.152211, "f3": -0.04593, "y": 0.44551594, "x": -0.10979366}], [{"q1": 2.59441612, "distance": 0.3263827642, "q3": 3.087180227, "q2": 1.798644884, "tx": -0.601, "ty": 0.601, "targetID": 4, "f2": 0.193648, "f1": 1.516384, "f3": 0.659672, "y": 0.30914586, "x": -0.45489432}], [{"q1": 0.4118888902, "distance": 0.28485471, "q3": 2.727028127, "q2": 1.726639584, "tx": 0.4596, "ty": 0.4596, "targetID": 5, "f2": 0.265653, "f1": 1.156232, "f3": -1.522856, "y": 0.178056, "x": 0.41629663}], [{"q1": 1.11258969, "distance": 0.1666870019, "q3": 3.124062527, "q2": 2.223074054, "tx": 0.1682, "ty": 0.6279, "targetID": 6, "f2": -0.230781, "f1": 1.553266, "f3": -0.822155, "y": 0.48305581, "x": 0.25069071}], [{"q1": 1.70182681, "distance": 0.1191541605, "q3": 3.473219127, "q2": 1.267967054, "tx": -0.1682, "ty": 0.6279, "targetID": 7, "f2": 0.724326, "f1": 1.902423, "f3": -0.232918, "y": 0.63183906, "x": -0.049110967}], [{"q1": 2.22898606, "distance": 0.1818831541, "q3": 2.931922727, "q2": 2.019875837, "tx": -0.4596, "ty": 0.4596, "targetID": 8, "f2": -0.027583, "f1": 1.361126, "f3": 0.294242, "y": 0.41656533, "x": -0.2828813}], [{"q1": 0.8520259902, "distance": 0.1202107532, "q3": 3.239044827, "q2": 2.179594404, "tx": 0.3182, "ty": 0.3182, "targetID": 9, "f2": -0.187302, "f1": 1.668249, "f3": -1.082718, "y": 0.42200263, "x": 0.37882705}], [{"q1": 1.51628435, "distance": 0.06670436829, "q3": 2.876442227, "q2": 2.352947494, "tx": 0.1165, "ty": 0.4347, "targetID": 10, "f2": -0.360655, "f1": 1.305646, "f3": -0.41846, "y": 0.49248302, "x": 0.083174404}], [{"q1": 1.69981619, "distance": 0.09275865194, "q3": 2.575666127, "q2": 2.235514754, "tx": -0.1165, "ty": 0.4347, "targetID": 11, "f2": -0.243222, "f1": 1.00487, "f3": -0.234928, "y": 0.42629036, "x": -0.02412335}], [{"q1": 3.10341699, "distance": 0.3618603496, "q3": 2.655211327, "q2": 0.9010918536, "tx": -0.3182, "ty": 0.3182, "targetID": 12, "f2": 1.091201, "f1": 1.084415, "f3": 1.168673, "y": -0.009760043, "x": -0.47112195}], [{"q1": 1.40444365, "distance": 0.3188221443, "q3": 2.885552827, "q2": 2.459510314, "tx": 0.1768, "ty": 0.1768, "targetID": 13, "f2": -0.467218, "f1": 1.314757, "f3": -0.530301, "y": 0.49263793, "x": 0.13328033}], [{"q1": 5.21356189, "distance": 1.062871143, "q3": "_NaN_", "q2": 0.7375405536, "tx": 0.0647, "ty": 0.2415, "targetID": 14, "f2": 1.254752, "f1": "_NaN_", "f3": 3.278817, "y": -0.58992636, "x": 0.7268369}], [{"q1": 1.65131, "distance": 0.2445644393, "q3": 2.830512127, "q2": 2.021383802, "tx": -0.0647, "ty": 0.2415, "targetID": 15, "f2": -0.029091, "f1": 1.259716, "f3": -0.283434, "y": 0.47578072, "x": 0.0054734224}], [{"q1": 1.57251886, "distance": 0.145925937, "q3": 1.642236144, "q2": 2.173625384, "tx": -0.1768, "ty": 0.1768, "targetID": 16, "f2": -0.181333, "f1": 0.07144, "f3": -0.362226, "y": 0.24574636, "x": -0.048189042}]], "block": 14}], [{"trials": [[{"q1": 0.03632399019, "distance": 0.5712476941, "q3": 3.713613827, "q2": 1.560449324, "tx": 0.601, "ty": 0.601, "targetID": 1, "f2": 0.431843, "f1": 2.142818, "f3": -1.898421, "y": 0.034915193, "x": 0.67762845}], [{"q1": 0.9489127202, "distance": 0.3156399782, "q3": 3.527505927, "q2": 2.070392647, "tx": 0.22, "ty": 0.821, "targetID": 2, "f2": -0.0781, "f1": 1.95671, "f3": -0.985832, "y": 0.5223179, "x": 0.32206664}], [{"q1": 1.63924629, "distance": 0.4011542722, "q3": 2.777105027, "q2": 1.415810404, "tx": -0.22, "ty": 0.821, "targetID": 3, "f2": 0.576482, "f1": 1.206309, "f3": -0.295498, "y": 0.44952804, "x": -0.068562445}], [{"q1": 2.32895154, "distance": 0.4046705787, "q3": 2.640571427, "q2": 1.750578514, "tx": -0.601, "ty": 0.601, "targetID": 4, "f2": 0.241714, "f1": 1.069775, "f3": 0.394207, "y": 0.31894821, "x": -0.31081891}], [{"q1": 0.1726439902, "distance": 0.3488513966, "q3": 2.633282927, "q2": 0.9581431536, "tx": 0.4596, "ty": 0.4596, "targetID": 5, "f2": 1.03415, "f1": 1.062487, "f3": -1.762101, "y": 0.11207918, "x": 0.49003972}], [{"q1": 1.46067816, "distance": 0.1408964165, "q3": 3.453175827, "q2": 2.156409454, "tx": 0.1682, "ty": 0.6279, "targetID": 6, "f2": -0.164117, "f1": 1.88238, "f3": -0.474066, "y": 0.60388584, "x": 0.029365133}], [{"q1": 1.76962238, "distance": 0.2343519147, "q3": 2.623732527, "q2": 2.201271394, "tx": -0.1682, "ty": 0.6279, "targetID": 7, "f2": -0.208979, "f1": 1.052936, "f3": -0.165122, "y": 0.43828772, "x": -0.030475626}], [{"q1": 2.20611526, "distance": 0.3217557635, "q3": 2.239264407, "q2": 1.993737786, "tx": -0.4596, "ty": 0.4596, "targetID": 8, "f2": -0.001445, "f1": 0.668468, "f3": 0.271371, "y": 0.3041838, "x": -0.17786861}], [{"q1": 1.18968438, "distance": 0.1164932072, "q3": 2.813170527, "q2": 2.176075824, "tx": 0.3182, "ty": 0.3182, "targetID": 9, "f2": -0.183783, "f1": 1.242374, "f3": -0.74506, "y": 0.40610622, "x": 0.24175941}], [{"q1": 1.42700029, "distance": 0.2026844021, "q3": 3.569980227, "q2": 1.589917464, "tx": 0.1165, "ty": 0.4347, "targetID": 10, "f2": 0.402375, "f1": 1.999184, "f3": -0.507744, "y": 0.63438157, "x": 0.08174029}], [{"q1": 1.80097547, "distance": 0.06348335176, "q3": 2.478088287, "q2": 2.081074062, "tx": -0.1165, "ty": 0.4347, "targetID": 11, "f2": -0.088781, "f1": 0.907292, "f3": -0.133769, "y": 0.39333382, "x": -0.068344262}], [{"q1": 1.886552459, "distance": 0.09949214352, "q3": 1.808300727, "q2": 1.687997994, "tx": -0.3182, "ty": 0.3182, "targetID": 12, "f2": 0.304295, "f1": 0.237504, "f3": -0.048192, "y": 0.25169398, "x": -0.24420246}], [{"q1": 1.18484632, "distance": 0.3921037327, "q3": 3.374259027, "q2": 1.95383956, "tx": 0.1768, "ty": 0.1768, "targetID": 13, "f2": 0.038453, "f1": 1.803463, "f3": -0.749898, "y": 0.56753804, "x": 0.20949742}], [{"q1": 1.33281534, "distance": 0.2272973707, "q3": "_NaN_", "q2": 1.850481164, "tx": 0.0647, "ty": 0.2415, "targetID": 14, "f2": 0.141811, "f1": "_NaN_", "f3": -0.601929, "y": 0.26364299, "x": -0.16151623}], [{"q1": 1.56523036, "distance": 0.0712415441, "q3": 1.947724617, "q2": 1.838543114, "tx": -0.0647, "ty": 0.2415, "targetID": 15, "f2": 0.15375, "f1": 0.376928, "f3": -0.369514, "y": 0.3106726, "x": -0.081744325}], [{"q1": 1.867640071, "distance": 0.1747468843, "q3": 2.277968837, "q2": 2.052485569, "tx": -0.1768, "ty": 0.1768, "targetID": 16, "f2": -0.060193, "f1": 0.707173, "f3": -0.067104, "y": 0.33197763, "x": -0.096448418}]], "block": 15}], [{"trials": [[{"q1": 0.6965171902, "distance": 0.2682141053, "q3": 3.348937727, "q2": 1.524949334, "tx": 0.601, "ty": 0.601, "targetID": 1, "f2": 0.467343, "f1": 1.778141, "f3": -1.238227, "y": 0.3874833, "x": 0.43867494}], [{"q1": 1.15211093, "distance": 0.1687090844, "q3": 3.986932427, "q2": 2.039793535, "tx": 0.22, "ty": 0.821, "targetID": 2, "f2": -0.047501, "f1": 2.416136, "f3": -0.782634, "y": 0.65882858, "x": 0.17348994}], [{"q1": 1.71740911, "distance": 0.2364834907, "q3": 3.488487327, "q2": 2.123297064, "tx": -0.22, "ty": 0.821, "targetID": 3, "f2": -0.131004, "f1": 1.917691, "f3": -0.217335, "y": 0.60142595, "x": -0.13218384}], [{"q1": 2.60893027, "distance": 0.3650406412, "q3": 2.921932527, "q2": 1.666697994, "tx": -0.601, "ty": 0.601, "targetID": 4, "f2": 0.325595, "f1": 1.351136, "f3": 0.674186, "y": 0.27625709, "x": -0.43427654}], [{"q1": 1.02556758, "distance": 0.2255099007, "q3": 3.986304127, "q2": 1.540782954, "tx": 0.4596, "ty": 0.4596, "targetID": 5, "f2": 0.45151, "f1": 2.415508, "f3": -0.909177, "y": 0.64571427, "x": 0.33225718}], [{"q1": 1.22449322, "distance": 0.2975786986, "q3": 3.429299727, "q2": 3.807863054, "tx": 0.1682, "ty": 0.6279, "targetID": 6, "f2": -1.81557, "f1": 1.858503, "f3": -0.710251, "y": 0.38345867, "x": 0.3379101}], [{"q1": 1.83308255, "distance": 0.152725571, "q3": 2.904716527, "q2": 2.238530684, "tx": -0.1682, "ty": 0.6279, "targetID": 7, "f2": -0.246238, "f1": 1.33392, "f3": -0.101662, "y": 0.49283995, "x": -0.096898647}], [{"q1": 2.29942057, "distance": 0.139560807, "q3": 2.955044927, "q2": 1.609269674, "tx": -0.4596, "ty": 0.4596, "targetID": 8, "f2": 0.383023, "f1": 1.384249, "f3": 0.364676, "y": 0.38500675, "x": -0.34164634}], [{"q1": 1.20507818, "distance": 0.1582703573, "q3": 2.806321927, "q2": 1.999895308, "tx": 0.3182, "ty": 0.3182, "targetID": 9, "f2": -0.007603, "f1": 1.235526, "f3": -0.729666, "y": 0.41674505, "x": 0.19435179}], [{"q1": 1.53846399, "distance": 0.0691333622, "q3": 2.769753727, "q2": 2.086791761, "tx": 0.1165, "ty": 0.4347, "targetID": 10, "f2": -0.094499, "f1": 1.198957, "f3": -0.39628, "y": 0.46724223, "x": 0.055504713}], [{"q1": 1.4759463, "distance": 0.04655424917, "q3": 2.242029017, "q2": 1.367115714, "tx": -0.1165, "ty": 0.4347, "targetID": 11, "f2": 0.625177, "f1": 0.671233, "f3": -0.458798, "y": 0.40581304, "x": -0.079991896}], [{"q1": 1.78759229, "distance": 0.1872081208, "q3": 1.924916647, "q2": 1.925879385, "tx": -0.3182, "ty": 0.3182, "targetID": 12, "f2": 0.066413, "f1": 0.35412, "f3": -0.147152, "y": 0.27277279, "x": -0.13658709}], [{"q1": 1.63861797, "distance": 0.4528139863, "q3": 3.348183827, "q2": 1.268595374, "tx": 0.1768, "ty": 0.1768, "targetID": 13, "f2": 0.723697, "f1": 1.777387, "f3": -0.296127, "y": 0.59074689, "x": -0.0067442139}], [{"q1": 1.22223128, "distance": 0.335115005, "q3": 3.418052827, "q2": 2.171740424, "tx": 0.0647, "ty": 0.2415, "targetID": 14, "f2": -0.179448, "f1": 1.847257, "f3": -0.712513, "y": 0.5520443, "x": 0.19065358}], [{"q1": 1.4307702, "distance": 0.1575748608, "q3": 2.350476787, "q2": 1.882651074, "tx": -0.0647, "ty": 0.2415, "targetID": 15, "f2": 0.109642, "f1": 0.77968, "f3": -0.503974, "y": 0.36623344, "x": 0.031588139}], [{"q1": 2.08698607, "distance": 0.315961801, "q3": 3.134052827, "q2": 2.015603271, "tx": -0.1768, "ty": 0.1768, "targetID": 16, "f2": -0.023311, "f1": 1.563257, "f3": 0.152242, "y": 0.4854631, "x": -0.24432}]], "block": 16}], [{"trials": [[{"q1": 0.6408480902, "distance": 0.2147714532, "q3": 3.866483727, "q2": 2.315185544, "tx": 0.601, "ty": 0.601, "targetID": 1, "f2": -0.322893, "f1": 2.295687, "f3": -1.293896, "y": 0.48689844, "x": 0.41904503}], [{"q1": 0.01738019019, "distance": 0.529474089, "q3": 1.207879547, "q2": 1.362214834, "tx": 0.22, "ty": 0.821, "targetID": 2, "f2": 0.630078, "f1": -0.362917, "f3": -1.917364, "y": 0.32632579, "x": 0.40878622}], [{"q1": 0.9770613902, "distance": 0.575601351, "q3": 2.480413067, "q2": 1.445341374, "tx": -0.22, "ty": 0.821, "targetID": 3, "f2": 0.546951, "f1": 0.909617, "f3": -0.957683, "y": 0.39376881, "x": 0.16573362}], [{"q1": 2.24343738, "distance": 0.3256211789, "q3": 3.145865227, "q2": 2.019687342, "tx": -0.601, "ty": 0.601, "targetID": 4, "f2": -0.027395, "f1": 1.575069, "f3": 0.308693, "y": 0.4414573, "x": -0.31714215}], [{"q1": 2.56752408, "distance": 1.004055588, "q3": 3.528071427, "q2": 2.128574944, "tx": 0.4596, "ty": 0.4596, "targetID": 5, "f2": -0.136282, "f1": 1.957275, "f3": 0.63278, "y": 0.30065592, "x": -0.53179518}], [{"q1": 1.25879941, "distance": 0.06331972605, "q3": 3.362383827, "q2": 2.122417424, "tx": 0.1682, "ty": 0.6279, "targetID": 6, "f2": -0.130125, "f1": 1.791588, "f3": -0.675945, "y": 0.5646819, "x": 0.17178602}], [{"q1": 2.20140287, "distance": 0.2213220911, "q3": 2.974585627, "q2": 2.038222739, "tx": -0.1682, "ty": 0.6279, "targetID": 7, "f2": -0.04593, "f1": 1.403789, "f3": 0.266658, "y": 0.44381844, "x": -0.29107167}], [{"q1": 2.50092232, "distance": 0.2263456699, "q3": 2.653326327, "q2": 2.07862362, "tx": -0.4596, "ty": 0.4596, "targetID": 8, "f2": -0.086331, "f1": 1.08253, "f3": 0.566178, "y": 0.25679642, "x": -0.35908597}], [{"q1": 1.0895304, "distance": 0.1516803532, "q3": 2.724766127, "q2": 1.652372324, "tx": 0.3182, "ty": 0.3182, "targetID": 9, "f2": 0.33992, "f1": 1.15397, "f3": -0.845214, "y": 0.41040986, "x": 0.19776632}], [{"q1": 1.38389763, "distance": 0.1150463491, "q3": 3.223776727, "q2": 2.179091754, "tx": 0.1165, "ty": 0.4347, "targetID": 10, "f2": -0.186799, "f1": 1.65298, "f3": -0.550847, "y": 0.54972654, "x": 0.11436516}], [{"q1": 1.852183435, "distance": 0.08052223653, "q3": 2.984952827, "q2": 2.330956344, "tx": -0.1165, "ty": 0.4347, "targetID": 11, "f2": -0.338664, "f1": 1.414157, "f3": -0.082561, "y": 0.50976012, "x": -0.087348517}], [{"q1": 2.08742589, "distance": 0.1790525184, "q3": 2.674312127, "q2": 2.304692624, "tx": -0.3182, "ty": 0.3182, "targetID": 12, "f2": -0.3124, "f1": 1.103516, "f3": 0.152681, "y": 0.40817459, "x": -0.16339568}], [{"q1": 1.34205162, "distance": 0.2741475711, "q3": 2.698439627, "q2": 1.881080274, "tx": 0.1768, "ty": 0.1768, "targetID": 13, "f2": 0.111212, "f1": 1.127643, "f3": -0.592693, "y": 0.43625559, "x": 0.08825799}], [{"q1": 1.40664276, "distance": 0.3259836965, "q3": 1.629167119, "q2": 1.282921034, "tx": 0.0647, "ty": 0.2415, "targetID": 14, "f2": 0.709372, "f1": 0.058371, "f3": -0.528102, "y": 0.44506648, "x": -0.18990962}], [{"q1": 1.81303919, "distance": 0.1322934653, "q3": 2.348529007, "q2": 2.230739534, "tx": -0.0647, "ty": 0.2415, "targetID": 15, "f2": -0.238447, "f1": 0.777733, "f3": -0.121705, "y": 0.37348313, "x": -0.055643822}], [{"q1": 1.82623388, "distance": 0.2792023541, "q3": 1.584430839, "q2": 1.170703344, "tx": -0.1768, "ty": 0.1768, "targetID": 16, "f2": 0.821589, "f1": 0.013635, "f3": -0.108511, "y": 0.39912583, "x": -0.34569399}]], "block": 17}], [{"trials": [[{"q1": -0.09738840981, "distance": 0.5327775063, "q3": 5.439667727, "q2": 2.926916464, "tx": 0.601, "ty": 0.601, "targetID": 1, "f2": -0.934624, "f1": 3.868871, "f3": -2.032133, "y": 0.21086884, "x": 0.23816457}], [{"q1": 0.9156746902, "distance": 0.2959841573, "q3": 3.780027127, "q2": 1.848344874, "tx": 0.22, "ty": 0.821, "targetID": 2, "f2": 0.143948, "f1": 2.209231, "f3": -1.01907, "y": 0.56222279, "x": 0.36366968}], [{"q1": 2.31757897, "distance": 0.5821247531, "q3": 3.235463427, "q2": 2.228037764, "tx": -0.22, "ty": 0.821, "targetID": 3, "f2": -0.235745, "f1": 1.664667, "f3": 0.382834, "y": 0.30527151, "x": -0.48998769}], [{"q1": 2.70694796, "distance": 0.6492096682, "q3": 1.872954707, "q2": 2.179154584, "tx": -0.601, "ty": 0.601, "targetID": 4, "f2": -0.186862, "f1": 0.302158, "f3": 0.772203, "y": 0.061666722, "x": -0.23962373}], [{"q1": 2.04828165, "distance": 0.6183008893, "q3": 1.253935287, "q2": 2.771847454, "tx": 0.4596, "ty": 0.4596, "targetID": 5, "f2": -0.779555, "f1": -0.316861, "f3": 0.113537, "y": 0.16316433, "x": -0.083006564}], [{"q1": 1.4700401, "distance": 0.1357195475, "q3": 3.430682027, "q2": 2.429979344, "tx": 0.1682, "ty": 0.6279, "targetID": 6, "f2": -0.437687, "f1": 1.859886, "f3": -0.464704, "y": 0.58590132, "x": 0.039142236}], [{"q1": 1.61354806, "distance": 0.2121859509, "q3": 2.982942227, "q2": 2.655294364, "tx": -0.1682, "ty": 0.6279, "targetID": 7, "f2": -0.663002, "f1": 1.412146, "f3": -0.321196, "y": 0.52703702, "x": 0.018480307}], [{"q1": 2.40937631, "distance": 0.3081233506, "q3": 1.975119297, "q2": 2.905365144, "tx": -0.4596, "ty": 0.4596, "targetID": 8, "f2": -0.913072, "f1": 0.404323, "f3": 0.474632, "y": 0.36760218, "x": -0.1655313}], [{"q1": 1.49347639, "distance": 0.2327575812, "q3": 2.677328127, "q2": 2.498151904, "tx": 0.3182, "ty": 0.3182, "targetID": 9, "f2": -0.505859, "f1": 1.106532, "f3": -0.441268, "y": 0.44933706, "x": 0.12590033}], [{"q1": 0.5726127902, "distance": 0.0619498693, "q3": 1.535359162, "q2": 1.421905094, "tx": 0.1165, "ty": 0.4347, "targetID": 10, "f2": 0.570388, "f1": -0.035437, "f3": -1.362132, "y": 0.41964366, "x": 0.17659237}], [{"q1": 2.14761881, "distance": 0.1119247364, "q3": 2.018536107, "q2": 2.509650134, "tx": -0.1165, "ty": 0.4347, "targetID": 11, "f2": -0.517357, "f1": 0.44774, "f3": 0.212874, "y": 0.32320694, "x": -0.1066794}], [{"q1": 2.15716925, "distance": 0.1329946318, "q3": 2.207722817, "q2": 2.0342015, "tx": -0.3182, "ty": 0.3182, "targetID": 12, "f2": -0.041909, "f1": 0.636926, "f3": 0.222425, "y": 0.281474, "x": -0.19037679}], [{"q1": 1.900689626, "distance": 0.2035391444, "q3": 1.802960027, "q2": 2.779198784, "tx": 0.1768, "ty": 0.1768, "targetID": 13, "f2": -0.786906, "f1": 0.232164, "f3": -0.034055, "y": 0.32672505, "x": 0.039138594}], [{"q1": 1.892270157, "distance": 0.1585386385, "q3": 2.153561767, "q2": 2.659881094, "tx": 0.0647, "ty": 0.2415, "targetID": 14, "f2": -0.667588, "f1": 0.582765, "f3": -0.042474, "y": 0.38489448, "x": -0.0029204334}], [{"q1": 1.52231621, "distance": 0.2097953666, "q3": 2.604191827, "q2": 1.249620154, "tx": -0.0647, "ty": 0.2415, "targetID": 15, "f2": 0.742672, "f1": 1.033395, "f3": -0.412428, "y": 0.45104809, "x": -0.054516983}], [{"q1": 2.51040993, "distance": 0.05584015048, "q3": 1.940561787, "q2": 2.379588194, "tx": -0.1768, "ty": 0.1768, "targetID": 16, "f2": -0.387296, "f1": 0.369765, "f3": 0.575665, "y": 0.22226765, "x": -0.20921628}]], "block": 18}], [{"trials": [[{"q1": 0.5719843902, "distance": 0.3454535662, "q3": 3.160128027, "q2": 0.7404308536, "tx": 0.601, "ty": 0.601, "targetID": 1, "f2": 1.251862, "f1": 1.589332, "f3": -1.36276, "y": 0.27997278, "x": 0.47340811}], [{"q1": 1.13860208, "distance": 0.247343045, "q3": 3.576012127, "q2": 1.253013074, "tx": 0.22, "ty": 0.821, "targetID": 2, "f2": 0.73928, "f1": 2.005216, "f3": -0.796142, "y": 0.59129853, "x": 0.31173776}], [{"q1": 1.56435072, "distance": 0.379794328, "q3": 2.718043127, "q2": 1.095682114, "tx": -0.22, "ty": 0.821, "targetID": 3, "f2": 0.896611, "f1": 1.147247, "f3": -0.370394, "y": 0.48031585, "x": -0.052136837}], [{"q1": 2.37217985, "distance": 0.497965295, "q3": 1.811819317, "q2": 1.011173264, "tx": -0.601, "ty": 0.601, "targetID": 4, "f2": 0.981119, "f1": 0.241023, "f3": 0.437435, "y": 0.11330513, "x": -0.50038614}], [{"q1": 0.7388657902, "distance": 0.1115964556, "q3": 3.162452827, "q2": 1.069544064, "tx": 0.4596, "ty": 0.4596, "targetID": 5, "f2": 0.922749, "f1": 1.591657, "f3": -1.195879, "y": 0.35179844, "x": 0.43074532}], [{"q1": 1.16398615, "distance": 0.1462686037, "q3": 3.178914727, "q2": 0.8997095536, "tx": 0.1682, "ty": 0.6279, "targetID": 6, "f2": 1.092583, "f1": 1.608118, "f3": -0.770758, "y": 0.5007645, "x": 0.24052613}], [{"q1": 1.50931001, "distance": 0.08371809774, "q3": 1.751689227, "q2": 0.2862193536, "tx": -0.1682, "ty": 0.6279, "targetID": 7, "f2": 1.706073, "f1": 0.180893, "f3": -0.425434, "y": 0.70801189, "x": -0.19250648}], [{"q1": 1.58514806, "distance": 0.3268813977, "q3": 1.795860027, "q2": 0.1642627536, "tx": -0.4596, "ty": 0.4596, "targetID": 8, "f2": 1.82803, "f1": 0.225064, "f3": -0.349596, "y": 0.70369698, "x": -0.24218769}], [{"q1": 1.39784631, "distance": 0.2921671916, "q3": 3.528385527, "q2": 0.9975387536, "tx": 0.3182, "ty": 0.3182, "targetID": 9, "f2": 0.994754, "f1": 1.957589, "f3": -0.536898, "y": 0.58699269, "x": 0.20369167}], [{"q1": 1.51735249, "distance": 0.08173703427, "q3": 2.536270577, "q2": 1.842627184, "tx": 0.1165, "ty": 0.4347, "targetID": 10, "f2": 0.149665, "f1": 0.965474, "f3": -0.417392, "y": 0.4099544, "x": 0.038598793}], [{"q1": 1.64232505, "distance": 0.06940900246, "q3": 2.371713957, "q2": 1.661671444, "tx": -0.1165, "ty": 0.4347, "targetID": 11, "f2": 0.330621, "f1": 0.800918, "f3": -0.292419, "y": 0.38513384, "x": -0.06791188}], [{"q1": 2.006812625, "distance": 0.1039505132, "q3": 2.117056457, "q2": 1.735687364, "tx": -0.3182, "ty": 0.3182, "targetID": 12, "f2": 0.256605, "f1": 0.54626, "f3": 0.072068, "y": 0.27494599, "x": -0.22367593}], [{"q1": 1.52181355, "distance": 0.3724174884, "q3": 2.726148427, "q2": 1.036431674, "tx": 0.1768, "ty": 0.1768, "targetID": 13, "f2": 0.955861, "f1": 1.155352, "f3": -0.412931, "y": 0.4817165, "x": -0.037024025}], [{"q1": 1.12126049, "distance": 0.2045469319, "q3": 2.472873237, "q2": 1.197281214, "tx": 0.0647, "ty": 0.2415, "targetID": 14, "f2": 0.795011, "f1": 0.902077, "f3": -0.813484, "y": 0.44592008, "x": 0.057497345}], [{"q1": 1.61643832, "distance": 0.2040123128, "q3": 2.192580347, "q2": 1.252887404, "tx": -0.0647, "ty": 0.2415, "targetID": 15, "f2": 0.739405, "f1": 0.621784, "f3": -0.318306, "y": 0.40493001, "x": -0.18681329}], [{"q1": 1.74518079, "distance": 0.268147995, "q3": 2.629198927, "q2": 1.609332514, "tx": -0.1768, "ty": 0.1768, "targetID": 16, "f2": 0.38296, "f1": 1.058403, "f3": -0.189564, "y": 0.43153897, "x": -0.093065871}]], "block": 19}], [{"trials": [[{"q1": -2.51146361, "distance": 1.706538319, "q3": 4.961454427, "q2": 0.2039724536, "tx": 0.601, "ty": 0.601, "targetID": 1, "f2": 1.78832, "f1": 3.390658, "f3": -4.446208, "y": -0.27383304, "x": -0.86424407}], [{"q1": 0.4149047902, "distance": 0.6387059034, "q3": 3.709969627, "q2": 2.018430705, "tx": 0.22, "ty": 0.821, "targetID": 2, "f2": -0.026138, "f1": 2.139173, "f3": -1.51984, "y": 0.29436857, "x": 0.58139254}], [{"q1": 2.19863827, "distance": 0.42081586, "q3": 3.356037727, "q2": 0.8951856536, "tx": -0.22, "ty": 0.821, "targetID": 3, "f2": 1.097107, "f1": 1.785241, "f3": 0.263894, "y": 0.43799096, "x": -0.39432746}], [{"q1": 2.18110819, "distance": 0.1951877465, "q3": 3.728882027, "q2": 1.938822747, "tx": -0.601, "ty": 0.601, "targetID": 4, "f2": 0.05347, "f1": 2.158086, "f3": 0.246364, "y": 0.44378311, "x": -0.48532327}], [{"q1": 0.7917073902, "distance": 0.04404188659, "q3": 3.811443027, "q2": 1.469971464, "tx": 0.4596, "ty": 0.4596, "targetID": 5, "f2": 0.522321, "f1": 2.240647, "f3": -1.143037, "y": 0.49575673, "x": 0.48474714}], [{"q1": 0.8909188902, "distance": 0.2799417665, "q3": 2.855644927, "q2": 1.356874124, "tx": 0.1682, "ty": 0.6279, "targetID": 6, "f2": 0.635419, "f1": 1.284849, "f3": -1.043826, "y": 0.3846665, "x": 0.30678159}], [{"q1": 1.856204674, "distance": 0.02092707064, "q3": 3.664982027, "q2": 1.391934294, "tx": -0.1682, "ty": 0.6279, "targetID": 7, "f2": 0.600358, "f1": 2.094186, "f3": -0.07854, "y": 0.63459469, "x": -0.18802734}], [{"q1": 2.73402849, "distance": 0.2328640915, "q3": 3.597500627, "q2": 1.386782084, "tx": -0.4596, "ty": 0.4596, "targetID": 8, "f2": 0.605511, "f1": 2.026704, "f3": 0.799284, "y": 0.27961954, "x": -0.60735899}], [{"q1": 1.18327553, "distance": 0.2332645971, "q3": 3.708084627, "q2": 0.08609985359, "tx": 0.3182, "ty": 0.3182, "targetID": 9, "f2": 1.906193, "f1": 2.137288, "f3": -0.751469, "y": 0.54453566, "x": 0.26176826}], [{"q1": 0.6697507902, "distance": 0.2778019408, "q3": 3.480193527, "q2": 3.444839454, "tx": 0.1165, "ty": 0.4347, "targetID": 10, "f2": -1.452547, "f1": 1.909397, "f3": -1.264994, "y": 0.35719518, "x": 0.38327129}], [{"q1": 1.45659409, "distance": 0.02093860988, "q3": 2.141498047, "q2": 1.240383864, "tx": -0.1165, "ty": 0.4347, "targetID": 11, "f2": 0.751909, "f1": 0.570702, "f3": -0.47815, "y": 0.42706715, "x": -0.09700218}], [{"q1": 2.30683472, "distance": 0.09789167495, "q3": 3.110993527, "q2": 1.547757294, "tx": -0.3182, "ty": 0.3182, "targetID": 12, "f2": 0.444535, "f1": 1.540197, "f3": 0.37209, "y": 0.40704478, "x": -0.35930213}], [{"q1": 1.66538434, "distance": 0.3950670476, "q3": 2.599039627, "q2": 1.131747594, "tx": 0.1768, "ty": 0.1768, "targetID": 13, "f2": 0.860545, "f1": 1.028243, "f3": -0.26936, "y": 0.45837725, "x": -0.1003141}], [{"q1": 1.74329583, "distance": 0.2336859428, "q3": 2.532437837, "q2": 2.732954534, "tx": 0.0647, "ty": 0.2415, "targetID": 14, "f2": -0.740662, "f1": 0.961642, "f3": -0.191449, "y": 0.46596812, "x": -0.00028602142}], [{"q1": 3.58590279, "distance": 0.6408964935, "q3": 3.250480227, "q2": 3.890706854, "tx": -0.0647, "ty": 0.2415, "targetID": 15, "f2": -1.898414, "f1": 1.679684, "f3": 1.651158, "y": -0.25528833, "x": -0.46960699}], [{"q1": 2.18638606, "distance": 0.2274022733, "q3": 2.817757327, "q2": 1.386028104, "tx": -0.1768, "ty": 0.1768, "targetID": 16, "f2": 0.606265, "f1": 1.246961, "f3": 0.251642, "y": 0.37206629, "x": -0.29334557}]], "block": 20}], [{"trials": [[{"q1": 0.4182348902, "distance": 0.2625194321, "q3": 3.908518227, "q2": 1.919470536, "tx": 0.601, "ty": 0.601, "targetID": 1, "f2": 0.072822, "f1": 2.337722, "f3": -1.51651, "y": 0.33849697, "x": 0.59806547}], [{"q1": 1.19936048, "distance": 0.1298479931, "q3": 4.027710327, "q2": 1.810205944, "tx": 0.22, "ty": 0.821, "targetID": 2, "f2": 0.182087, "f1": 2.456914, "f3": -0.735384, "y": 0.69267956, "x": 0.20014135}], [{"q1": 1.71715778, "distance": 0.2369980709, "q3": 3.497723627, "q2": 1.745803294, "tx": -0.22, "ty": 0.821, "targetID": 3, "f2": 0.246489, "f1": 1.926927, "f3": -0.217587, "y": 0.61617662, "x": -0.10077136}], [{"q1": 2.64870284, "distance": 0.377582545, "q3": 3.078760827, "q2": 0.8185936536, "tx": -0.601, "ty": 0.601, "targetID": 4, "f2": 1.173699, "f1": 1.507964, "f3": 0.713958, "y": 0.24435232, "x": -0.47702012}], [{"q1": 0.6546082902, "distance": 0.1467182332, "q3": 3.500613827, "q2": 0.8028856536, "tx": 0.4596, "ty": 0.4596, "targetID": 5, "f2": 1.189407, "f1": 1.929817, "f3": -1.280136, "y": 0.32692643, "x": 0.52224155}], [{"q1": 0.6548596902, "distance": 0.09928083848, "q3": 4.988032327, "q2": 2.573298804, "tx": 0.1682, "ty": 0.6279, "targetID": 6, "f2": -0.581006, "f1": 3.417236, "f3": -1.279885, "y": 0.53020218, "x": 0.15054155}], [{"q1": 1.80179229, "distance": 0.09604736866, "q3": 3.184067027, "q2": 1.852994434, "tx": -0.1682, "ty": 0.6279, "targetID": 7, "f2": 0.139298, "f1": 1.613271, "f3": -0.132952, "y": 0.54300093, "x": -0.12328625}], [{"q1": 2.2852834, "distance": 0.2924702733, "q3": 2.019101597, "q2": 1.568177644, "tx": -0.4596, "ty": 0.4596, "targetID": 8, "f2": 0.424115, "f1": 0.448305, "f3": 0.350539, "y": 0.20305017, "x": -0.31916836}], [{"q1": 0.6469427902, "distance": 0.148476757, "q3": 3.541831527, "q2": 2.376635104, "tx": 0.3182, "ty": 0.3182, "targetID": 9, "f2": -0.384342, "f1": 1.971035, "f3": -1.287802, "y": 0.40722926, "x": 0.43702398}], [{"q1": 0.9396764302, "distance": 0.1845775323, "q3": 3.846880227, "q2": 2.501984644, "tx": 0.1165, "ty": 0.4347, "targetID": 10, "f2": -0.509692, "f1": 2.276084, "f3": -0.995068, "y": 0.56065886, "x": 0.25141935}], [{"q1": 1.03103395, "distance": 0.4159830092, "q3": 3.130534227, "q2": 1.752463474, "tx": -0.1165, "ty": 0.4347, "targetID": 11, "f2": 0.239829, "f1": 1.559738, "f3": -0.903711, "y": 0.48551292, "x": 0.29636791}], [{"q1": 1.995628556, "distance": 0.0920083702, "q3": 2.002074167, "q2": 0.9294290536, "tx": -0.3182, "ty": 0.3182, "targetID": 12, "f2": 1.062864, "f1": 0.431278, "f3": 0.060884, "y": 0.33749446, "x": -0.40816257}], [{"q1": 1.26326048, "distance": 0.1567719666, "q3": 2.392951127, "q2": 2.418795274, "tx": 0.1768, "ty": 0.1768, "targetID": 13, "f2": -0.426503, "f1": 0.822155, "f3": -0.671484, "y": 0.33250854, "x": 0.1950291}], [{"q1": 1.53846399, "distance": 0.2107577799, "q3": 2.400930767, "q2": 1.448294474, "tx": 0.0647, "ty": 0.2415, "targetID": 14, "f2": 0.543998, "f1": 0.830134, "f3": -0.39628, "y": 0.40802315, "x": -0.064485457}], [{"q1": 1.82654804, "distance": 0.2108104828, "q3": 2.632026327, "q2": 1.258479444, "tx": -0.0647, "ty": 0.2415, "targetID": 15, "f2": 0.733813, "f1": 1.06123, "f3": -0.108196, "y": 0.41599102, "x": -0.182996}], [{"q1": 2.04300377, "distance": 0.154364172, "q3": 2.409475897, "q2": 1.787020994, "tx": -0.1768, "ty": 0.1768, "targetID": 16, "f2": 0.205272, "f1": 0.83868, "f3": 0.108259, "y": 0.33020544, "x": -0.19397756}]], "block": 21}], [{"trials": [[{"q1": 0.1388718902, "distance": 0.6245555276, "q3": 3.525809427, "q2": 0.1502512536, "tx": 0.601, "ty": 0.601, "targetID": 1, "f2": 1.842041, "f1": 1.955013, "f3": -1.795873, "y": -0.023371516, "x": 0.58584028}], [{"q1": 1.1548127, "distance": 0.2861631454, "q3": 3.341083827, "q2": 1.542793574, "tx": 0.22, "ty": 0.821, "targetID": 2, "f2": 0.449499, "f1": 1.770288, "f3": -0.779932, "y": 0.53652063, "x": 0.25099732}], [{"q1": 2.35232499, "distance": 0.4320742486, "q3": 2.999467027, "q2": 4.485994654, "tx": -0.22, "ty": 0.821, "targetID": 3, "f2": -2.493702, "f1": 1.428671, "f3": 0.417581, "y": 0.43325373, "x": -0.41063312}], [{"q1": 2.40020286, "distance": 0.4443203802, "q3": 2.454086517, "q2": 1.590043134, "tx": -0.601, "ty": 0.601, "targetID": 4, "f2": 0.40225, "f1": 0.88329, "f3": 0.465458, "y": 0.24988671, "x": -0.32871328}], [{"q1": 0.9080719902, "distance": 0.09150686435, "q3": 3.293520027, "q2": 1.509744024, "tx": 0.4596, "ty": 0.4596, "targetID": 5, "f2": 0.482549, "f1": 1.722724, "f3": -1.026673, "y": 0.44497722, "x": 0.36926905}], [{"q1": 1.32917109, "distance": 0.1071864079, "q3": 3.140964327, "q2": 1.254081214, "tx": 0.1682, "ty": 0.6279, "targetID": 6, "f2": 0.738211, "f1": 1.570168, "f3": -0.605573, "y": 0.52237861, "x": 0.1493808}], [{"q1": 1.884730335, "distance": 0.1719071528, "q3": 2.765795327, "q2": 2.454986424, "tx": -0.1682, "ty": 0.6279, "targetID": 7, "f2": -0.462694, "f1": 1.194999, "f3": -0.050014, "y": 0.4729804, "x": -0.093688345}], [{"q1": 2.64197983, "distance": 0.2108460136, "q3": 2.927147527, "q2": 1.580618354, "tx": -0.4596, "ty": 0.4596, "targetID": 8, "f2": 0.411674, "f1": 1.356351, "f3": 0.707235, "y": 0.25032376, "x": -0.43391933}], [{"q1": 1.07401093, "distance": 0.1253902152, "q3": 2.994754627, "q2": 2.232373164, "tx": 0.3182, "ty": 0.3182, "targetID": 9, "f2": -0.240081, "f1": 1.423958, "f3": -0.860734, "y": 0.43814072, "x": 0.28163595}], [{"q1": 1.35593746, "distance": 0.06542866721, "q3": 2.947505027, "q2": 2.449834204, "tx": 0.1165, "ty": 0.4347, "targetID": 10, "f2": -0.457542, "f1": 1.376709, "f3": -0.578807, "y": 0.49386081, "x": 0.14444475}], [{"q1": 1.75686751, "distance": 0.1069778838, "q3": 3.136440427, "q2": 1.772758164, "tx": -0.1165, "ty": 0.4347, "targetID": 11, "f2": 0.219534, "f1": 1.565644, "f3": -0.177877, "y": 0.53654138, "x": -0.083749413}], [{"q1": 2.05977988, "distance": 0.1926481663, "q3": 3.277435127, "q2": 1.509052874, "tx": -0.3182, "ty": 0.3182, "targetID": 12, "f2": 0.48324, "f1": 1.706639, "f3": 0.125035, "y": 0.50672936, "x": -0.27857682}], [{"q1": 1.48813568, "distance": 0.3842084152, "q3": 3.127392627, "q2": 2.039416544, "tx": 0.1768, "ty": 0.1768, "targetID": 13, "f2": -0.047124, "f1": 1.556596, "f3": -0.446609, "y": 0.54087187, "x": 0.054049115}], [{"q1": 1.31566224, "distance": 0.3418911441, "q3": 3.333543927, "q2": 1.322253774, "tx": 0.0647, "ty": 0.2415, "targetID": 14, "f2": 0.670039, "f1": 1.762748, "f3": -0.619082, "y": 0.56589453, "x": 0.17267103}], [{"q1": 1.69466398, "distance": 0.1360958695, "q3": 2.292105997, "q2": 1.592682064, "tx": -0.0647, "ty": 0.2415, "targetID": 15, "f2": 0.399611, "f1": 0.72131, "f3": -0.240081, "y": 0.36728568, "x": -0.11666199}], [{"q1": 1.81580379, "distance": 0.3725224537, "q3": 2.143759997, "q2": 0.5026750536, "tx": -0.1768, "ty": 0.1768, "targetID": 16, "f2": 1.489618, "f1": 0.572964, "f3": -0.118941, "y": 0.50804431, "x": -0.34724115}]], "block": 22}], [{"trials": [[{"q1": 0.4931304902, "distance": 0.3194299578, "q3": 3.396815627, "q2": 1.799775854, "tx": 0.601, "ty": 0.601, "targetID": 1, "f2": 0.192517, "f1": 1.826019, "f3": -1.441614, "y": 0.28957557, "x": 0.52993438}], [{"q1": 0.8480675902, "distance": 0.3614627026, "q3": 3.353901527, "q2": 2.370477574, "tx": 0.22, "ty": 0.821, "targetID": 2, "f2": -0.378185, "f1": 1.783105, "f3": -1.086677, "y": 0.47560353, "x": 0.32656718}], [{"q1": 2.17683562, "distance": 0.46600702, "q3": 2.879018327, "q2": 2.820416474, "tx": -0.22, "ty": 0.821, "targetID": 3, "f2": -0.828124, "f1": 1.308222, "f3": 0.242091, "y": 0.38228467, "x": -0.37713498}], [{"q1": 2.33605154, "distance": 0.2125007159, "q3": 3.737678427, "q2": 2.128826274, "tx": -0.601, "ty": 0.601, "targetID": 4, "f2": -0.136534, "f1": 2.166882, "f3": 0.401307, "y": 0.41256109, "x": -0.50277917}], [{"q1": 0.4566251902, "distance": 0.1929648848, "q3": 3.442305927, "q2": 2.067125391, "tx": 0.4596, "ty": 0.4596, "targetID": 5, "f2": -0.074833, "f1": 1.87151, "f3": -1.478119, "y": 0.28563571, "x": 0.54309774}], [{"q1": 1.11390916, "distance": 0.1796019426, "q3": 2.931420127, "q2": 1.446158184, "tx": 0.1682, "ty": 0.6279, "targetID": 6, "f2": 0.546134, "f1": 1.360624, "f3": -0.820835, "y": 0.4545922, "x": 0.21533029}], [{"q1": 1.70182681, "distance": 0.1372988373, "q3": 3.179543127, "q2": 1.534185614, "tx": -0.1682, "ty": 0.6279, "targetID": 7, "f2": 0.458107, "f1": 1.608747, "f3": -0.232918, "y": 0.55461953, "x": -0.052092535}], [{"q1": 2.27466482, "distance": 0.08564911182, "q3": 3.244825427, "q2": 1.873854614, "tx": -0.4596, "ty": 0.4596, "targetID": 8, "f2": 0.118438, "f1": 1.674029, "f3": 0.33992, "y": 0.42306377, "x": -0.38213469}], [{"q1": 1.04196669, "distance": 0.2213782648, "q3": 3.547926227, "q2": 1.366110404, "tx": 0.3182, "ty": 0.3182, "targetID": 9, "f2": 0.626182, "f1": 1.97713, "f3": -0.892778, "y": 0.53735501, "x": 0.34949565}], [{"q1": 1.32653215, "distance": 0.08097666801, "q3": 2.343502457, "q2": 2.057763445, "tx": 0.1165, "ty": 0.4347, "targetID": 10, "f2": -0.065471, "f1": 0.772706, "f3": -0.608212, "y": 0.35374905, "x": 0.1144593}], [{"q1": 1.835344498, "distance": 0.2065442141, "q3": 3.674092627, "q2": 1.761071434, "tx": -0.1165, "ty": 0.4347, "targetID": 11, "f2": 0.231221, "f1": 2.103296, "f3": -0.0994, "y": 0.62114734, "x": -0.20537014}], [{"q1": 1.72224716, "distance": 0.2719259978, "q3": 2.608401527, "q2": 1.890316554, "tx": -0.3182, "ty": 0.3182, "targetID": 12, "f2": 0.101976, "f1": 1.037605, "f3": -0.212497, "y": 0.41288075, "x": -0.063289616}], [{"q1": 1.51791798, "distance": 0.2753935163, "q3": 2.649493627, "q2": 2.060779374, "tx": 0.1768, "ty": 0.1768, "targetID": 13, "f2": -0.068487, "f1": 1.078697, "f3": -0.416827, "y": 0.43000083, "x": 0.068490589}], [{"q1": 1.02852067, "distance": 0.3421618164, "q3": 2.580629827, "q2": 0.1650166536, "tx": 0.0647, "ty": 0.2415, "targetID": 14, "f2": 1.827276, "f1": 1.009834, "f3": -0.906224, "y": 0.55315479, "x": 0.20593031}], [{"q1": 1.40161622, "distance": 0.405444836, "q3": 3.573624427, "q2": 2.005801502, "tx": -0.0647, "ty": 0.2415, "targetID": 15, "f2": -0.013509, "f1": 2.002828, "f3": -0.533128, "y": 0.62456595, "x": 0.068138221}], [{"q1": 1.883410866, "distance": 0.2786565412, "q3": 2.769439627, "q2": 1.989339556, "tx": -0.1768, "ty": 0.1768, "targetID": 16, "f2": 0.002953, "f1": 1.198643, "f3": -0.051334, "y": 0.44751413, "x": -0.11074451}]], "block": 23}], [{"trials": [[{"q1": 0.9810826202, "distance": 0.2750791618, "q3": 2.740662627, "q2": -0.9845548464, "tx": 0.601, "ty": 0.601, "targetID": 1, "f2": 2.976847, "f1": 1.169866, "f3": -0.953662, "y": 0.55069466, "x": 0.33055977}], [{"q1": 0.4738410902, "distance": 0.426201237, "q3": 1.966448507, "q2": 0.3763202536, "tx": 0.22, "ty": 0.821, "targetID": 2, "f2": 1.615972, "f1": 0.395652, "f3": -1.460903, "y": 0.4746023, "x": 0.46830652}], [{"q1": 1.62831354, "distance": 0.07951472147, "q3": 1.701926407, "q2": 0.03954145359, "tx": -0.22, "ty": 0.821, "targetID": 3, "f2": 1.952751, "f1": 0.13113, "f3": -0.306431, "y": 0.74641761, "x": -0.24756915}], [{"q1": 1.61914009, "distance": 0.3423535539, "q3": 1.383934397, "q2": 0.1253697536, "tx": -0.601, "ty": 0.601, "targetID": 4, "f2": 1.866923, "f1": -0.186862, "f3": -0.315604, "y": 0.7605924, "x": -0.29812012}], [{"q1": 0.5112259902, "distance": 0.0305877252, "q3": 2.290283877, "q2": 0.02389635359, "tx": 0.4596, "ty": 0.4596, "targetID": 5, "f2": 1.968396, "f1": 0.719488, "f3": -1.423518, "y": 0.44120091, "x": 0.48403527}], [{"q1": 1.08425253, "distance": 0.0406405395, "q3": 2.423236077, "q2": -0.3776620464, "tx": 0.1682, "ty": 0.6279, "targetID": 6, "f2": 2.369955, "f1": 0.85244, "f3": -0.850492, "y": 0.63076384, "x": 0.20873951}], [{"q1": 1.46262595, "distance": 0.1175123561, "q3": 1.794791887, "q2": 0.07962825359, "tx": -0.1682, "ty": 0.6279, "targetID": 7, "f2": 1.912664, "f1": 0.223996, "f3": -0.472119, "y": 0.74201912, "x": -0.14016466}], [{"q1": 1.972946257, "distance": 0.172578005, "q3": 2.347963517, "q2": 0.9343927536, "tx": -0.4596, "ty": 0.4596, "targetID": 8, "f2": 1.0579, "f1": 0.777167, "f3": 0.038202, "y": 0.37016329, "x": -0.31200514}], [{"q1": 1.05491005, "distance": 0.3150452686, "q3": 2.317678567, "q2": 0.4809352536, "tx": 0.3182, "ty": 0.3182, "targetID": 9, "f2": 1.511357, "f1": 0.746882, "f3": -0.879834, "y": 0.56006004, "x": 0.11631577}], [{"q1": 1.28292685, "distance": 0.02934049016, "q3": 2.637492727, "q2": 1.403495354, "tx": 0.1165, "ty": 0.4347, "targetID": 10, "f2": 0.588797, "f1": 1.066696, "f3": -0.651818, "y": 0.4378087, "x": 0.087324662}], [{"q1": 1.61857461, "distance": 0.03906466656, "q3": 2.581886527, "q2": 1.332998024, "tx": -0.1165, "ty": 0.4347, "targetID": 11, "f2": 0.659295, "f1": 1.01109, "f3": -0.31617, "y": 0.43971181, "x": -0.077758163}], [{"q1": 1.838046268, "distance": 0.2165041157, "q3": 1.973108687, "q2": 0.4300414536, "tx": -0.3182, "ty": 0.3182, "targetID": 12, "f2": 1.562251, "f1": 0.402312, "f3": -0.096698, "y": 0.52053183, "x": -0.39524455}], [{"q1": 1.15518969, "distance": 0.3264142181, "q3": 3.093212127, "q2": 0.3182007536, "tx": 0.1768, "ty": 0.1768, "targetID": 13, "f2": 1.674092, "f1": 1.522416, "f3": -0.779555, "y": 0.50030348, "x": 0.22029414}], [{"q1": 1.23153039, "distance": 0.3015881053, "q3": 3.090573227, "q2": 1.252824574, "tx": 0.0647, "ty": 0.2415, "targetID": 14, "f2": 0.739468, "f1": 1.519777, "f3": -0.703214, "y": 0.51748442, "x": 0.18630586}], [{"q1": 1.63390558, "distance": 0.4604713681, "q3": 3.797180227, "q2": 1.222288294, "tx": -0.0647, "ty": 0.2415, "targetID": 15, "f2": 0.770004, "f1": 2.226384, "f3": -0.300839, "y": 0.70127155, "x": -0.039322793}], [{"q1": 1.60971531, "distance": 0.3523454531, "q3": 2.808018327, "q2": 0.7217069536, "tx": -0.1768, "ty": 0.1768, "targetID": 16, "f2": 1.270586, "f1": 1.237222, "f3": -0.325029, "y": 0.51166731, "x": -0.067204366}]], "block": 24}]]}]], "condition": "H1"}], [{"phases": [[{"phase": "test", "blocks": [[{"trials": [[{"q1": 2.41383737, "distance": 0.2212659878, "q3": 2.920298827, "q2": 3.619134954, "tx": -0.375, "ty": 0.6495, "targetID": 1, "f2": -0.479093, "f1": 1.626842, "f3": -1.349503, "y": 0.42826223, "x": -0.37853362}], [{"q1": 1.28468614, "distance": 0.5137871929, "q3": 2.342497147, "q2": 4.112365054, "tx": 0, "ty": 0.95, "targetID": 2, "f2": 0.650058, "f1": 2.120072, "f3": -0.771701, "y": 0.56752608, "x": 0.34306119}], [{"q1": 0.2462640902, "distance": 0.5600134908, "q3": 3.099620927, "q2": 4.393851754, "tx": 0.375, "ty": 0.6495, "targetID": 3, "f2": 1.68848, "f1": 2.401559, "f3": -1.528825, "y": 0.11776761, "x": 0.55071504}], [{"q1": 2.35025153, "distance": 0.1850334702, "q3": 2.893029827, "q2": 2.145036884, "tx": -0.4763, "ty": 0.275, "targetID": 4, "f2": -0.415507, "f1": 0.152744, "f3": -1.322234, "y": 0.38017054, "x": -0.32406156}], [{"q1": 2.33410375, "distance": 0.3016111859, "q3": 2.644655527, "q2": 3.638801354, "tx": 0, "ty": 0.55, "targetID": 5, "f2": -0.399359, "f1": 1.646509, "f3": -1.073859, "y": 0.50309854, "x": -0.29794221}], [{"q1": 0.6100604902, "distance": 0.1140780949, "q3": 3.607830127, "q2": 2.036777606, "tx": 0.4763, "ty": 0.275, "targetID": 6, "f2": 1.324684, "f1": 0.044485, "f3": -2.037034, "y": 0.38706579, "x": 0.49763238}], [{"q1": 2.11808784, "distance": 0.2215929849, "q3": 2.898810327, "q2": 3.536008454, "tx": -0.175, "ty": 0.3031, "targetID": 7, "f2": -0.183343, "f1": 1.543716, "f3": -1.328014, "y": 0.51452191, "x": -0.24136435}], [{"q1": 0.5332171902, "distance": 0.554427836, "q3": 3.623971627, "q2": 2.094268754, "tx": 0, "ty": 0.15, "targetID": 8, "f2": 1.401527, "f1": 0.101976, "f3": -2.053175, "y": 0.38037923, "x": 0.50429717}], [{"q1": 0.7255454902, "distance": 0.2357401228, "q3": 2.989539527, "q2": 2.171300604, "tx": 0.175, "ty": 0.3031, "targetID": 9, "f2": 1.209199, "f1": 0.179008, "f3": -1.418743, "y": 0.31796416, "x": 0.41027104}]], "block": 1}], [{"trials": [[{"q1": 1.39765781, "distance": 0.7287934059, "q3": 1.941441427, "q2": 4.204413754, "tx": -0.375, "ty": 0.6495, "targetID": 1, "f2": 0.537087, "f1": 2.212121, "f3": -0.370645, "y": 0.60853576, "x": 0.35264123}], [{"q1": 1.74825955, "distance": 0.4090453231, "q3": 3.137759927, "q2": 4.068319954, "tx": 0, "ty": 0.95, "targetID": 2, "f2": 0.186485, "f1": 2.076027, "f3": -1.566964, "y": 0.54936833, "x": -0.082536909}], [{"q1": 0.5821003902, "distance": 0.4508923843, "q3": 2.545444027, "q2": 4.343083654, "tx": 0.375, "ty": 0.6495, "targetID": 3, "f2": 1.352644, "f1": 2.350791, "f3": -0.974648, "y": 0.26132899, "x": 0.60440621}], [{"q1": 2.32549578, "distance": 0.3030703891, "q3": 2.378436967, "q2": 2.855288154, "tx": -0.4763, "ty": 0.275, "targetID": 4, "f2": -0.390751, "f1": 0.862996, "f3": -0.807641, "y": 0.40904483, "x": -0.20448454}], [{"q1": 1.01633129, "distance": 0.5297032348, "q3": 2.120889197, "q2": 3.907219054, "tx": 0, "ty": 0.55, "targetID": 5, "f2": 0.918413, "f1": 1.914926, "f3": -0.550093, "y": 0.3921609, "x": 0.50564052}], [{"q1": 0.2969065902, "distance": 0.1263945691, "q3": 3.441187527, "q2": 1.917334253, "tx": 0.4763, "ty": 0.275, "targetID": 6, "f2": 1.637838, "f1": -0.074958, "f3": -1.870391, "y": 0.19611784, "x": 0.57505825}], [{"q1": 1.21475429, "distance": 0.3978096714, "q3": 2.973580327, "q2": 1.971495311, "tx": -0.175, "ty": 0.3031, "targetID": 7, "f2": 0.71999, "f1": -0.020797, "f3": -1.402784, "y": 0.47521925, "x": 0.18364676}], [{"q1": 0.4796215902, "distance": 0.4468103898, "q3": 2.886998027, "q2": 2.008880263, "tx": 0, "ty": 0.15, "targetID": 8, "f2": 1.455123, "f1": 0.016588, "f3": -1.316202, "y": 0.20702204, "x": 0.44315687}], [{"q1": -0.09478720981, "distance": 0.5264368518, "q3": 3.017248427, "q2": 1.784884704, "tx": 0.175, "ty": 0.3031, "targetID": 9, "f2": 2.029532, "f1": -0.207408, "f3": -1.446452, "y": -0.10128553, "x": 0.51205801}]], "block": 2}], [{"trials": [[{"q1": 0.9648091702, "distance": 0.9002353127, "q3": 1.990952927, "q2": 3.146262454, "tx": -0.375, "ty": 0.6495, "targetID": 1, "f2": 0.969935, "f1": 1.15397, "f3": -0.420157, "y": 0.2069753, "x": 0.40896142}], [{"q1": 0.7966710902, "distance": 0.9784471817, "q3": 1.699036137, "q2": 4.145540254, "tx": 0, "ty": 0.95, "targetID": 2, "f2": 1.138073, "f1": 2.153248, "f3": -0.12824, "y": 0.2250151, "x": 0.65708126}], [{"q1": 1.07664987, "distance": 0.135082455, "q3": 2.777670527, "q2": 4.262972954, "tx": 0.375, "ty": 0.6495, "targetID": 3, "f2": 0.858095, "f1": 2.27068, "f3": -1.206874, "y": 0.51689018, "x": 0.34927248}], [{"q1": 1.50729939, "distance": 0.5664115493, "q3": 2.610852027, "q2": 2.107840434, "tx": -0.4763, "ty": 0.275, "targetID": 4, "f2": 0.427445, "f1": 0.115548, "f3": -1.040056, "y": 0.43000083, "x": 0.068490589}], [{"q1": 1.57031974, "distance": 0.2401079734, "q3": 2.123716637, "q2": 3.563717254, "tx": 0, "ty": 0.55, "targetID": 5, "f2": 0.364425, "f1": 1.571425, "f3": -0.55292, "y": 0.51831378, "x": 0.23800803}], [{"q1": -1.34526671, "distance": 0.8713914532, "q3": 3.313437727, "q2": 2.902663374, "tx": 0.4763, "ty": 0.275, "targetID": 6, "f2": 3.280011, "f1": 0.910371, "f3": -1.742641, "y": -0.53509105, "x": 0.15524618}], [{"q1": 0.8352498902, "distance": 0.5700691129, "q3": 2.743552827, "q2": 2.784288164, "tx": -0.175, "ty": 0.3031, "targetID": 7, "f2": 1.099495, "f1": 0.791996, "f3": -1.172756, "y": 0.31157447, "x": 0.39500612}], [{"q1": 0.4642905902, "distance": 0.4794171463, "q3": 2.706105127, "q2": 2.743070464, "tx": 0, "ty": 0.15, "targetID": 8, "f2": 1.470454, "f1": 0.750778, "f3": -1.135309, "y": 0.13775291, "x": 0.47926069}], [{"q1": -0.09478720981, "distance": 0.3886841581, "q3": 2.444033417, "q2": 1.854376734, "tx": 0.175, "ty": 0.3031, "targetID": 9, "f2": 2.029532, "f1": -0.137916, "f3": -0.873237, "y": -0.019503479, "x": 0.3918003}]], "block": 3}], [{"trials": [[{"q1": 1.57741974, "distance": 0.5049718653, "q3": 2.622790027, "q2": 2.987737704, "tx": -0.375, "ty": 0.6495, "targetID": 1, "f2": 0.357325, "f1": 0.995445, "f3": -1.051994, "y": 0.49776036, "x": 0.10663437}], [{"q1": 0.8322339902, "distance": 0.6584757335, "q3": 3.245145827, "q2": 4.084781854, "tx": 0, "ty": 0.95, "targetID": 2, "f2": 1.10251, "f1": 2.092489, "f3": -1.674349, "y": 0.39598419, "x": 0.35588871}], [{"q1": 0.6380834902, "distance": 0.3307428184, "q3": 3.386109127, "q2": 4.064801354, "tx": 0.375, "ty": 0.6495, "targetID": 3, "f2": 1.296661, "f1": 2.072509, "f3": -1.815313, "y": 0.31940754, "x": 0.39573113}], [{"q1": 1.19684721, "distance": 0.6639095246, "q3": 2.551475887, "q2": 2.014597962, "tx": -0.4763, "ty": 0.275, "targetID": 4, "f2": 0.737897, "f1": 0.022305, "f3": -0.98068, "y": 0.37829628, "x": 0.17952447}], [{"q1": 0.8813056902, "distance": 0.327580716, "q3": 3.491176527, "q2": 3.370509354, "tx": 0, "ty": 0.55, "targetID": 5, "f2": 1.053439, "f1": 1.378217, "f3": -1.92038, "y": 0.42828042, "x": 0.30412739}], [{"q1": 0.08723669019, "distance": 0.2516510662, "q3": 2.935190027, "q2": 1.844826294, "tx": 0.4763, "ty": 0.275, "targetID": 6, "f2": 1.847508, "f1": -0.147466, "f3": -1.364394, "y": 0.02452106, "x": 0.50056025}], [{"q1": 0.8178454902, "distance": 0.2832169391, "q3": 4.616513827, "q2": 3.038066054, "tx": -0.175, "ty": 0.3031, "targetID": 7, "f2": 1.116899, "f1": 1.045773, "f3": -3.045717, "y": 0.45523382, "x": 0.063887286}], [{"q1": 0.4510330902, "distance": 0.4937158739, "q3": 3.112941327, "q2": 1.775585594, "tx": 0, "ty": 0.15, "targetID": 8, "f2": 1.483711, "f1": -0.216707, "f3": -1.542145, "y": 0.24545083, "x": 0.48440118}], [{"q1": -0.3973226098, "distance": 0.5837422425, "q3": 3.044831627, "q2": 1.624789144, "tx": 0.175, "ty": 0.3031, "targetID": 9, "f2": 2.332067, "f1": -0.367504, "f3": -1.474035, "y": -0.1912468, "x": 0.48544524}]], "block": 4}], [{"trials": [[{"q1": 1.63604186, "distance": 0.6629767514, "q3": 1.758537907, "q2": 3.481219054, "tx": -0.375, "ty": 0.6495, "targetID": 1, "f2": 0.298703, "f1": 1.488926, "f3": -0.187742, "y": 0.44642501, "x": 0.25610912}], [{"q1": 0.7474737902, "distance": 1.0299457, "q3": 1.620810482, "q2": 3.842627854, "tx": 0, "ty": 0.95, "targetID": 2, "f2": 1.187271, "f1": 1.850335, "f3": -0.050014, "y": 0.11329167, "x": 0.60058914}], [{"q1": 0.3799074902, "distance": 0.7708257741, "q3": 1.645314905, "q2": 4.423068554, "tx": 0.375, "ty": 0.6495, "targetID": 3, "f2": 1.554837, "f1": 2.430776, "f3": -0.074519, "y": -0.024455253, "x": 0.74910786}], [{"q1": 1.991167494, "distance": 0.2666393015, "q3": 1.727184807, "q2": 1.950006817, "tx": -0.4763, "ty": 0.275, "targetID": 4, "f2": -0.056423, "f1": -0.042286, "f3": -0.156388, "y": 0.2071747, "x": -0.21843134}], [{"q1": 0.8262648902, "distance": 0.5738566452, "q3": 1.591091016, "q2": 3.005644754, "tx": 0, "ty": 0.55, "targetID": 5, "f2": 1.10848, "f1": 1.013352, "f3": -0.020295, "y": 0.08524378, "x": 0.33662012}], [{"q1": 0.3971233902, "distance": 0.3194509018, "q3": 1.678427287, "q2": 2.504246594, "tx": 0.4763, "ty": 0.275, "targetID": 6, "f2": 1.537621, "f1": 0.511954, "f3": -0.107631, "y": 0.035197921, "x": 0.26524588}], [{"q1": 1.40306135, "distance": 0.2008725615, "q3": 1.655556497, "q2": 2.269255464, "tx": -0.175, "ty": 0.3031, "targetID": 7, "f2": 0.531683, "f1": 0.276963, "f3": -0.08476, "y": 0.24444317, "x": 0.017117574}], [{"q1": 1.05038616, "distance": 0.1273831196, "q3": 1.648016674, "q2": 2.245505024, "tx": 0, "ty": 0.15, "targetID": 8, "f2": 0.884358, "f1": 0.253212, "f3": -0.07722, "y": 0.23121911, "x": 0.098132132}], [{"q1": 1.61002947, "distance": 0.0840016382, "q3": 1.481323768, "q2": 2.807096124, "tx": 0.175, "ty": 0.3031, "targetID": 9, "f2": 0.324715, "f1": 0.814803, "f3": 0.089473, "y": 0.23615396, "x": 0.12426044}]], "block": 5}], [{"trials": [[{"q1": 1.14080119, "distance": 0.8721150336, "q3": 1.705947647, "q2": 3.249181054, "tx": -0.375, "ty": 0.6495, "targetID": 1, "f2": 0.793943, "f1": 1.256888, "f3": -0.135151, "y": 0.21808088, "x": 0.38293283}], [{"q1": 0.5264312902, "distance": 1.149246457, "q3": 1.539003409, "q2": 3.764527854, "tx": 0, "ty": 0.95, "targetID": 2, "f2": 1.408313, "f1": 1.772235, "f3": 0.031793, "y": -0.043906524, "x": 0.57698981}], [{"q1": 0.7337764902, "distance": 0.5481802021, "q3": 1.703245877, "q2": 3.953211954, "tx": 0.375, "ty": 0.6495, "targetID": 3, "f2": 1.200968, "f1": 1.960919, "f3": -0.13245, "y": 0.16033988, "x": 0.62243466}], [{"q1": 1.72538876, "distance": 0.3359698813, "q3": 1.638529065, "q2": 2.008628936, "tx": -0.4763, "ty": 0.275, "targetID": 4, "f2": 0.209356, "f1": 0.016336, "f3": -0.067733, "y": 0.24115498, "x": -0.14203921}], [{"q1": 0.9561383802, "distance": 0.5333412845, "q3": 1.696397197, "q2": 3.038066054, "tx": 0, "ty": 0.55, "targetID": 5, "f2": 0.978606, "f1": 1.045773, "f3": -0.125601, "y": 0.14868972, "x": 0.35128761}], [{"q1": 0.1985118902, "distance": 0.2615367049, "q3": 1.452860937, "q2": 1.929963456, "tx": 0.4763, "ty": 0.275, "targetID": 6, "f2": 1.736233, "f1": -0.062329, "f3": 0.117935, "y": 0.20037993, "x": 0.2256343}], [{"q1": 1.46023834, "distance": 0.1202287528, "q3": 1.704125517, "q2": 2.021823625, "tx": -0.175, "ty": 0.3031, "targetID": 7, "f2": 0.474506, "f1": 0.029531, "f3": -0.133329, "y": 0.2763953, "x": -0.057774525}], [{"q1": 0.6599489902, "distance": 0.150149909, "q3": 1.556910487, "q2": 2.140575824, "tx": 0, "ty": 0.15, "targetID": 8, "f2": 1.274795, "f1": 0.148283, "f3": 0.013886, "y": 0.2041152, "x": 0.14005906}], [{"q1": 0.6432985902, "distance": 0.02739318653, "q3": 1.647576851, "q2": 1.850104174, "tx": 0.175, "ty": 0.3031, "targetID": 9, "f2": 1.291446, "f1": -0.142188, "f3": -0.076781, "y": 0.28114013, "x": 0.15862469}]], "block": 6}], [{"trials": [[{"q1": 1.47965338, "distance": 0.664653738, "q3": 1.737175077, "q2": 2.800184624, "tx": -0.375, "ty": 0.6495, "targetID": 1, "f2": 0.455091, "f1": 0.807892, "f3": -0.166379, "y": 0.27227805, "x": 0.17223687}], [{"q1": 0.2126490902, "distance": 1.2116268, "q3": 1.492507838, "q2": 3.354173054, "tx": 0, "ty": 0.95, "targetID": 2, "f2": 1.722095, "f1": 1.36188, "f3": 0.078288, "y": -0.19583438, "x": 0.39383128}], [{"q1": 0.3091587902, "distance": 0.8319243114, "q3": 1.619805172, "q2": 3.884096954, "tx": 0.375, "ty": 0.6495, "targetID": 3, "f2": 1.625586, "f1": 1.891804, "f3": -0.049009, "y": -0.15106299, "x": 0.60126745}], [{"q1": 1.855890514, "distance": 0.3568821474, "q3": 1.738934367, "q2": 2.143403264, "tx": -0.4763, "ty": 0.275, "targetID": 4, "f2": 0.078854, "f1": 0.151111, "f3": -0.168138, "y": 0.23767483, "x": -0.12137508}], [{"q1": 0.8178454902, "distance": 0.6507411057, "q3": 1.609940571, "q2": 3.334004054, "tx": 0, "ty": 0.55, "targetID": 5, "f2": 1.116899, "f1": 1.341711, "f3": -0.039144, "y": 0.082254572, "x": 0.45241375}], [{"q1": 0.3057029902, "distance": 0.288612502, "q3": 1.602903404, "q2": 2.061847515, "tx": 0.4763, "ty": 0.275, "targetID": 6, "f2": 1.629042, "f1": 0.069555, "f3": -0.032107, "y": 0.16343995, "x": 0.21012049}], [{"q1": 1.16486579, "distance": 0.4000922865, "q3": 1.691496317, "q2": 2.703172244, "tx": -0.175, "ty": 0.3031, "targetID": 7, "f2": 0.769879, "f1": 0.71088, "f3": -0.1207, "y": 0.19573285, "x": 0.21041683}], [{"q1": 1.27130295, "distance": 0.1318717835, "q3": 1.647137028, "q2": 2.015603271, "tx": 0, "ty": 0.15, "targetID": 8, "f2": 0.663442, "f1": 0.023311, "f3": -0.076341, "y": 0.27894692, "x": -0.027619904}], [{"q1": 0.7274303902, "distance": 0.03506104618, "q3": 1.820867107, "q2": 1.699056394, "tx": 0.175, "ty": 0.3031, "targetID": 9, "f2": 1.207314, "f1": -0.293236, "f3": -0.250071, "y": 0.31970844, "x": 0.14412223}]], "block": 7}], [{"trials": [[{"q1": 1.32728613, "distance": 0.7798261167, "q3": 1.678490127, "q2": 3.148775754, "tx": -0.375, "ty": 0.6495, "targetID": 1, "f2": 0.607458, "f1": 1.156483, "f3": -0.107694, "y": 0.26509158, "x": 0.30349756}], [{"q1": 0.3319667902, "distance": 1.022627596, "q3": 1.490245891, "q2": 2.782214714, "tx": 0, "ty": 0.95, "targetID": 2, "f2": 1.602778, "f1": 0.789922, "f3": 0.08055, "y": -0.038142663, "x": 0.26332732}], [{"q1": 0.5547056902, "distance": 0.483158826, "q3": 1.715498087, "q2": 2.007623626, "tx": 0.375, "ty": 0.6495, "targetID": 3, "f2": 1.380039, "f1": 0.015331, "f3": -0.144702, "y": 0.19994675, "x": 0.19795671}], [{"q1": 1.68574186, "distance": 0.2988036577, "q3": 1.586190131, "q2": 1.879446644, "tx": -0.4763, "ty": 0.275, "targetID": 4, "f2": 0.249003, "f1": -0.112846, "f3": -0.015394, "y": 0.25553135, "x": -0.17813126}], [{"q1": 0.8221179902, "distance": 0.6783669145, "q3": 1.683076847, "q2": 3.551402254, "tx": 0, "ty": 0.55, "targetID": 5, "f2": 1.112626, "f1": 1.55911, "f3": -0.112281, "y": 0.11693602, "x": 0.52214678}], [{"q1": -0.1133226098, "distance": 0.2941075345, "q3": 1.667306053, "q2": 2.028797961, "tx": 0.4763, "ty": 0.275, "targetID": 6, "f2": 2.048067, "f1": 0.036505, "f3": -0.09651, "y": 0.070580325, "x": 0.26484826}], [{"q1": 1.3230764, "distance": 0.1434885825, "q3": 1.631491897, "q2": 2.020818315, "tx": -0.175, "ty": 0.3031, "targetID": 7, "f2": 0.611668, "f1": 0.028526, "f3": -0.060696, "y": 0.27097867, "x": -0.035152964}], [{"q1": 0.9782551902, "distance": 0.1414948243, "q3": 1.754453837, "q2": 2.03690327, "tx": 0, "ty": 0.15, "targetID": 8, "f2": 0.956489, "f1": 0.044611, "f3": -0.183658, "y": 0.26769136, "x": 0.07854635}], [{"q1": 1.23837906, "distance": 0.2005994779, "q3": 1.590462697, "q2": 2.006995308, "tx": 0.175, "ty": 0.3031, "targetID": 9, "f2": 0.696365, "f1": 0.014703, "f3": -0.019666, "y": 0.27880054, "x": -0.024122291}]], "block": 8}], [{"trials": [[{"q1": 1.78646132, "distance": 0.5784912642, "q3": 1.629104287, "q2": 2.741436834, "tx": -0.375, "ty": 0.6495, "targetID": 1, "f2": 0.148283, "f1": 0.749144, "f3": -0.058308, "y": 0.27851592, "x": 0.068872679}], [{"q1": 0.8228091902, "distance": 0.7946198964, "q3": 1.985989217, "q2": 4.687464954, "tx": 0, "ty": 0.95, "targetID": 2, "f2": 1.111935, "f1": 2.695172, "f3": -0.415193, "y": 0.45103343, "x": 0.61842796}], [{"q1": 0.5407569902, "distance": 0.6463414712, "q3": 1.726933477, "q2": 2.883750984, "tx": 0.375, "ty": 0.6495, "targetID": 3, "f2": 1.393987, "f1": 0.891458, "f3": -0.156137, "y": 0.0041841184, "x": 0.33860343}], [{"q1": 1.70132416, "distance": 0.4416453769, "q3": 1.673714907, "q2": 2.316379354, "tx": -0.4763, "ty": 0.275, "targetID": 4, "f2": 0.23342, "f1": 0.324087, "f3": -0.102919, "y": 0.24463641, "x": -0.035699624}], [{"q1": 0.7345932902, "distance": 0.513390254, "q3": 1.562879513, "q2": 2.666164274, "tx": 0, "ty": 0.55, "targetID": 5, "f2": 1.200151, "f1": 0.673872, "f3": 0.007917, "y": 0.093624665, "x": 0.23514061}], [{"q1": 0.4341313902, "distance": 0.2891169011, "q3": 1.65228924, "q2": 1.985632477, "tx": 0.4763, "ty": 0.275, "targetID": 6, "f2": 1.500613, "f1": -0.00666, "f3": -0.081493, "y": 0.19908896, "x": 0.19732671}], [{"q1": 1.38308082, "distance": 0.1452589171, "q3": 1.840721967, "q2": 1.950006817, "tx": -0.175, "ty": 0.3031, "targetID": 7, "f2": 0.551664, "f1": -0.042286, "f3": -0.269926, "y": 0.29856544, "x": -0.029811878}], [{"q1": 0.9657516502, "distance": 0.1907122005, "q3": 1.752191887, "q2": 1.756296214, "tx": 0, "ty": 0.15, "targetID": 8, "f2": 0.968993, "f1": -0.235996, "f3": -0.181396, "y": 0.33311949, "x": 0.053276597}], [{"q1": 0.7864295902, "distance": 0.0711336002, "q3": 1.730891887, "q2": 2.023520085, "tx": 0.175, "ty": 0.3031, "targetID": 9, "f2": 1.148315, "f1": 0.031227, "f3": -0.160096, "y": 0.23974766, "x": 0.14265081}]], "block": 9}], [{"trials": [[{"q1": 1.70283212, "distance": 0.5945604319, "q3": 1.706952957, "q2": 2.854031514, "tx": -0.375, "ty": 0.6495, "targetID": 1, "f2": 0.231912, "f1": 0.861739, "f3": -0.136157, "y": 0.31052059, "x": 0.11346194}], [{"q1": 0.1498171902, "distance": 1.259981928, "q3": 1.477930848, "q2": 3.453824354, "tx": 0, "ty": 0.95, "targetID": 2, "f2": 1.784927, "f1": 1.461532, "f3": 0.092865, "y": -0.24085478, "x": 0.41160582}], [{"q1": -0.05212440981, "distance": 0.8357118769, "q3": 1.580346768, "q2": 2.915041244, "tx": 0.375, "ty": 0.6495, "targetID": 3, "f2": 1.986869, "f1": 0.922749, "f3": -0.00955, "y": -0.17899368, "x": 0.26539816}], [{"q1": 1.898302015, "distance": 0.3103155824, "q3": 1.715121097, "q2": 1.983810353, "tx": -0.4763, "ty": 0.275, "targetID": 4, "f2": 0.036442, "f1": -0.008482, "f3": -0.144325, "y": 0.22549074, "x": -0.16995935}], [{"q1": 0.8668542902, "distance": 0.4404920216, "q3": 1.437655627, "q2": 2.545338624, "tx": 0, "ty": 0.55, "targetID": 5, "f2": 1.06789, "f1": 0.553046, "f3": 0.133141, "y": 0.13892285, "x": 0.15826812}], [{"q1": 0.1291454902, "distance": 0.2478195876, "q3": 1.781534367, "q2": 1.915135138, "tx": 0.4763, "ty": 0.275, "targetID": 6, "f2": 1.805599, "f1": -0.077158, "f3": -0.210738, "y": 0.13461528, "x": 0.27207787}], [{"q1": 1.75146397, "distance": 0.2250058695, "q3": 1.930822847, "q2": 2.571351014, "tx": -0.175, "ty": 0.3031, "targetID": 7, "f2": 0.183281, "f1": 0.579058, "f3": -0.360027, "y": 0.32260593, "x": 0.049158783}], [{"q1": 0.8971392902, "distance": 0.1559457282, "q3": 1.695643217, "q2": 1.948561684, "tx": 0, "ty": 0.15, "targetID": 8, "f2": 1.037605, "f1": -0.043731, "f3": -0.124847, "y": 0.2820671, "x": 0.082929797}], [{"q1": 0.9064383902, "distance": 0.1043286877, "q3": 1.690114017, "q2": 1.835213024, "tx": 0.175, "ty": 0.3031, "targetID": 9, "f2": 1.028306, "f1": -0.15708, "f3": -0.119318, "y": 0.30788445, "x": 0.070781076}]], "block": 10}], [{"trials": [[{"q1": 1.26282065, "distance": 0.7382988614, "q3": 1.981151157, "q2": 2.841088154, "tx": -0.375, "ty": 0.6495, "targetID": 1, "f2": 0.671924, "f1": 0.848796, "f3": -0.410355, "y": 0.28374432, "x": 0.26633298}], [{"q1": 0.4422994902, "distance": 1.086890241, "q3": 1.620496323, "q2": 3.159896954, "tx": 0, "ty": 0.95, "targetID": 2, "f2": 1.492445, "f1": 1.167604, "f3": -0.0497, "y": -0.062098198, "x": 0.39621665}], [{"q1": 0.1163906902, "distance": 0.7976346937, "q3": 1.888222847, "q2": 2.968196994, "tx": 0.375, "ty": 0.6495, "targetID": 3, "f2": 1.818354, "f1": 0.975904, "f3": -0.317427, "y": -0.14808069, "x": 0.36571843}], [{"q1": 2.10219138, "distance": 0.2650964467, "q3": 1.604725528, "q2": 1.975642213, "tx": -0.4763, "ty": 0.275, "targetID": 4, "f2": -0.167447, "f1": -0.01665, "f3": -0.033929, "y": 0.1651828, "x": -0.23501944}], [{"q1": 0.9115277902, "distance": 0.4221905443, "q3": 1.534668011, "q2": 2.470128894, "tx": 0, "ty": 0.55, "targetID": 5, "f2": 1.023217, "f1": 0.477836, "f3": 0.036128, "y": 0.15839568, "x": 0.15776854}], [{"q1": 0.1415861902, "distance": 0.2359737881, "q3": 2.184914857, "q2": 1.866314784, "tx": 0.4763, "ty": 0.275, "targetID": 6, "f2": 1.793158, "f1": -0.125978, "f3": -0.614119, "y": 0.085454286, "x": 0.33574378}], [{"q1": 1.39809763, "distance": 0.3130686857, "q3": 1.61836004, "q2": 2.664719144, "tx": -0.175, "ty": 0.3031, "targetID": 7, "f2": 0.536647, "f1": 0.672426, "f3": -0.047564, "y": 0.23319203, "x": 0.13016369}], [{"q1": 1.08632598, "distance": 0.1512338614, "q3": 1.848324627, "q2": 2.148932464, "tx": 0, "ty": 0.15, "targetID": 8, "f2": 0.848419, "f1": 0.15664, "f3": -0.277528, "y": 0.25385309, "x": 0.10993733}], [{"q1": 0.5071419902, "distance": 0.09284124419, "q3": 1.695077737, "q2": 1.966908585, "tx": 0.175, "ty": 0.3031, "targetID": 9, "f2": 1.427603, "f1": -0.025384, "f3": -0.124281, "y": 0.21239682, "x": 0.19480984}]], "block": 11}], [{"trials": [[{"q1": 1.71049761, "distance": 0.6522920331, "q3": 1.236468037, "q2": 2.971212924, "tx": -0.375, "ty": 0.6495, "targetID": 1, "f2": 0.224247, "f1": 0.97892, "f3": 0.334328, "y": 0.22530673, "x": 0.12052494}], [{"q1": 2.05984271, "distance": 0.2705822335, "q3": 1.956709567, "q2": 4.365703054, "tx": 0, "ty": 0.95, "targetID": 2, "f2": -0.125098, "f1": 2.37341, "f3": -0.385913, "y": 0.71542257, "x": -0.13486354}], [{"q1": 1.61235425, "distance": 0.1368822356, "q3": 1.044265397, "q2": 4.094834954, "tx": 0.375, "ty": 0.6495, "targetID": 3, "f2": 0.32239, "f1": 2.102542, "f3": 0.526531, "y": 0.51261812, "x": 0.375312}], [{"q1": 1.7732038, "distance": 0.3746380753, "q3": 1.699350297, "q2": 2.123234234, "tx": -0.4763, "ty": 0.275, "targetID": 4, "f2": 0.161541, "f1": 0.130942, "f3": -0.128554, "y": 0.24266765, "x": -0.10305972}], [{"q1": 1.82013919, "distance": 0.2003405465, "q3": 1.684082157, "q2": 3.325584554, "tx": 0, "ty": 0.55, "targetID": 5, "f2": 0.114605, "f1": 1.333292, "f3": -0.113286, "y": 0.438654, "x": 0.1665485}], [{"q1": 0.2514791902, "distance": 0.2603380447, "q3": 1.468254747, "q2": 1.886672304, "tx": 0.4763, "ty": 0.275, "targetID": 6, "f2": 1.683265, "f1": -0.10562, "f3": 0.102542, "y": 0.23431976, "x": 0.21915993}], [{"q1": 1.21312066, "distance": 0.1874757084, "q3": 1.606673315, "q2": 2.103253704, "tx": -0.175, "ty": 0.3031, "targetID": 7, "f2": 0.721624, "f1": 0.110961, "f3": -0.035877, "y": 0.25995128, "x": 0.0074426737}], [{"q1": 1.10454722, "distance": 0.1276605634, "q3": 1.653860037, "q2": 2.035081146, "tx": 0, "ty": 0.15, "targetID": 8, "f2": 0.830197, "f1": 0.042788, "f3": -0.083064, "y": 0.27109654, "x": 0.040408507}], [{"q1": 0.7332109902, "distance": 0.1038841886, "q3": 1.528573322, "q2": 2.168033344, "tx": 0.175, "ty": 0.3031, "targetID": 9, "f2": 1.201534, "f1": 0.175741, "f3": 0.042223, "y": 0.21479635, "x": 0.12027898}]], "block": 12}], [{"trials": [[{"q1": 1.79852503, "distance": 0.5062805356, "q3": 1.641921985, "q2": 4.366205754, "tx": -0.375, "ty": 0.6495, "targetID": 1, "f2": 0.136219, "f1": 2.373913, "f3": -0.071126, "y": 0.73255568, "x": 0.1244214}], [{"q1": 1.945677232, "distance": 0.2961679704, "q3": 1.662028178, "q2": 4.067880054, "tx": 0, "ty": 0.95, "targetID": 2, "f2": -0.010933, "f1": 2.075587, "f3": -0.091232, "y": 0.66588681, "x": 0.083637085}], [{"q1": 2.35477543, "distance": 0.5079472475, "q3": 1.783482147, "q2": 3.548009354, "tx": 0.375, "ty": 0.6495, "targetID": 3, "f2": -0.420031, "f1": 1.555717, "f3": -0.212686, "y": 0.52306362, "x": -0.1169596}], [{"q1": 1.50773922, "distance": 0.5282526657, "q3": 1.782916667, "q2": 2.377891734, "tx": -0.4763, "ty": 0.275, "targetID": 4, "f2": 0.427005, "f1": 0.385599, "f3": -0.21212, "y": 0.26071829, "x": 0.051759572}], [{"q1": 1.90489936, "distance": 0.2439782357, "q3": 1.650152957, "q2": 2.841025324, "tx": 0, "ty": 0.55, "targetID": 5, "f2": 0.029845, "f1": 0.848733, "f3": -0.079357, "y": 0.31220895, "x": 0.054596667}], [{"q1": 0.3997622902, "distance": 0.2922641063, "q3": 1.589520219, "q2": 2.019561678, "tx": 0.4763, "ty": 0.275, "targetID": 6, "f2": 1.534982, "f1": 0.027269, "f3": -0.018724, "y": 0.2024685, "x": 0.19317902}], [{"q1": 1.2609357, "distance": 0.1983770622, "q3": 1.58581314, "q2": 2.161875824, "tx": -0.175, "ty": 0.3031, "targetID": 7, "f2": 0.673809, "f1": 0.169583, "f3": -0.015017, "y": 0.24882092, "x": 0.015806814}], [{"q1": 1.66902858, "distance": 0.2019203137, "q3": 1.52920164, "q2": 1.901437794, "tx": 0, "ty": 0.15, "targetID": 8, "f2": 0.265716, "f1": -0.090855, "f3": 0.041595, "y": 0.25209896, "x": -0.17420567}], [{"q1": 0.8976418902, "distance": 0.1268762198, "q3": 1.574880397, "q2": 1.869016554, "tx": 0.175, "ty": 0.3031, "targetID": 9, "f2": 1.037103, "f1": -0.123276, "f3": -0.004084, "y": 0.30955447, "x": 0.048288063}]], "block": 13}], [{"trials": [[{"q1": 1.6838569, "distance": 0.6239844879, "q3": 1.60956358, "q2": 2.965620894, "tx": -0.375, "ty": 0.6495, "targetID": 1, "f2": 0.250888, "f1": 0.973328, "f3": -0.038767, "y": 0.3031589, "x": 0.14404189}], [{"q1": 1.970872806, "distance": 0.2706369977, "q3": 1.933021957, "q2": 4.094395154, "tx": 0, "ty": 0.95, "targetID": 2, "f2": -0.036128, "f1": 2.102102, "f3": -0.362226, "y": 0.67942328, "x": -0.0057116632}], [{"q1": 1.61794629, "distance": 0.151475424, "q3": 1.669568, "q2": 3.825474754, "tx": 0.375, "ty": 0.6495, "targetID": 3, "f2": 0.316798, "f1": 1.833182, "f3": -0.098772, "y": 0.51011921, "x": 0.31568896}], [{"q1": 1.76541265, "distance": 0.389294081, "q3": 1.691119327, "q2": 2.168473174, "tx": -0.4763, "ty": 0.275, "targetID": 4, "f2": 0.169332, "f1": 0.176181, "f3": -0.120323, "y": 0.23773856, "x": -0.088793269}], [{"q1": 1.883850689, "distance": 0.2060012308, "q3": 1.722283927, "q2": 3.033919154, "tx": 0, "ty": 0.55, "targetID": 5, "f2": 0.050894, "f1": 1.041627, "f3": -0.151488, "y": 0.36870465, "x": 0.097818726}], [{"q1": 0.9097055902, "distance": 0.2167496872, "q3": 2.377243157, "q2": 2.161938654, "tx": 0.4763, "ty": 0.275, "targetID": 6, "f2": 1.025039, "f1": 0.169646, "f3": -0.806447, "y": 0.26995344, "x": 0.25960907}], [{"q1": 1.59947372, "distance": 0.09809659046, "q3": 1.635136145, "q2": 2.057763445, "tx": -0.175, "ty": 0.3031, "targetID": 7, "f2": 0.335271, "f1": 0.065471, "f3": -0.06434, "y": 0.25068313, "x": -0.092081891}], [{"q1": 0.9206383902, "distance": 0.165288863, "q3": 1.801703387, "q2": 1.942090003, "tx": 0, "ty": 0.15, "targetID": 8, "f2": 1.014106, "f1": -0.050203, "f3": -0.230907, "y": 0.28011264, "x": 0.10193679}], [{"q1": 1.25188791, "distance": 0.1521108984, "q3": 1.747165337, "q2": 2.068570524, "tx": 0.175, "ty": 0.3031, "targetID": 9, "f2": 0.682857, "f1": 0.076278, "f3": -0.176369, "y": 0.27321837, "x": 0.025853047}]], "block": 14}], [{"trials": [[{"q1": 2.018059527, "distance": 0.524992126, "q3": 1.596054732, "q2": 2.768203204, "tx": -0.375, "ty": 0.6495, "targetID": 1, "f2": -0.083315, "f1": 0.775911, "f3": -0.025258, "y": 0.27983332, "x": -0.0022222135}], [{"q1": 1.7887861, "distance": 0.5258764354, "q3": 1.542836152, "q2": 3.492026154, "tx": 0, "ty": 0.95, "targetID": 2, "f2": 0.145958, "f1": 1.499734, "f3": 0.02796, "y": 0.46131475, "x": 0.1942492}], [{"q1": 2.07171793, "distance": 0.4015701485, "q3": 1.852660017, "q2": 3.984753554, "tx": 0.375, "ty": 0.6495, "targetID": 3, "f2": -0.136973, "f1": 1.992461, "f3": -0.281864, "y": 0.65216957, "x": -0.026561275}], [{"q1": 1.928712632, "distance": 0.3256217875, "q3": 1.765512237, "q2": 2.058768755, "tx": -0.4763, "ty": 0.275, "targetID": 4, "f2": 0.006032, "f1": 0.066476, "f3": -0.194716, "y": 0.22699772, "x": -0.15423583}], [{"q1": 2.05381085, "distance": 0.07170172006, "q3": 1.569916681, "q2": 3.619888954, "tx": 0, "ty": 0.55, "targetID": 5, "f2": -0.119066, "f1": 1.627596, "f3": 0.00088, "y": 0.53558678, "x": 0.070238136}], [{"q1": 0.3030012902, "distance": 0.256263407, "q3": 1.755459147, "q2": 1.949190003, "tx": 0.4763, "ty": 0.275, "targetID": 6, "f2": 1.631743, "f1": -0.043103, "f3": -0.184663, "y": 0.17145599, "x": 0.24188675}], [{"q1": 1.18528615, "distance": 0.2136749504, "q3": 1.726367997, "q2": 2.130397064, "tx": -0.175, "ty": 0.3031, "targetID": 7, "f2": 0.749458, "f1": 0.138104, "f3": -0.155572, "y": 0.26962255, "x": 0.036036122}], [{"q1": 1.24271446, "distance": 0.1046470892, "q3": 1.705005167, "q2": 2.174693524, "tx": 0, "ty": 0.15, "targetID": 8, "f2": 0.69203, "f1": 0.182401, "f3": -0.134209, "y": 0.24754148, "x": 0.037903469}], [{"q1": 0.4512843902, "distance": 0.02822328424, "q3": 1.671390127, "q2": 1.630506844, "tx": 0.175, "ty": 0.3031, "targetID": 9, "f2": 1.48346, "f1": -0.361786, "f3": -0.100594, "y": 0.30487885, "x": 0.20316717}]], "block": 15}], [{"trials": [[{"q1": 1.946808206, "distance": 0.3550538288, "q3": 1.738808707, "q2": 4.545653454, "tx": -0.375, "ty": 0.6495, "targetID": 1, "f2": -0.012064, "f1": 2.553361, "f3": -0.168012, "y": 0.77134339, "x": -0.041507257}], [{"q1": 1.7448038, "distance": 0.346910524, "q3": 1.998492747, "q2": 3.844827054, "tx": 0, "ty": 0.95, "targetID": 2, "f2": 0.189941, "f1": 1.852534, "f3": -0.427696, "y": 0.62758758, "x": 0.12805133}], [{"q1": 1.3911233, "distance": 0.2380042342, "q3": 1.760799847, "q2": 3.607008454, "tx": 0.375, "ty": 0.6495, "targetID": 3, "f2": 0.543621, "f1": 1.614716, "f3": -0.190004, "y": 0.41168505, "x": 0.36550974}], [{"q1": 1.34839764, "distance": 0.4084077615, "q3": 1.617103403, "q2": 1.964269648, "tx": -0.4763, "ty": 0.275, "targetID": 4, "f2": 0.586347, "f1": -0.028023, "f3": -0.046307, "y": 0.28632436, "x": -0.06804927}], [{"q1": 1.922492279, "distance": 0.1291335452, "q3": 1.603406059, "q2": 3.748505754, "tx": 0, "ty": 0.55, "targetID": 5, "f2": 0.012252, "f1": 1.756213, "f3": -0.03261, "y": 0.56726156, "x": 0.12797465}], [{"q1": -0.2624226098, "distance": 0.2118579038, "q3": 1.795922857, "q2": 1.602860824, "tx": 0.4763, "ty": 0.275, "targetID": 6, "f2": 2.197167, "f1": -0.389432, "f3": -0.225127, "y": 0.09527964, "x": 0.36411995}], [{"q1": 1.956358647, "distance": 0.1990222628, "q3": 2.076592747, "q2": 2.839705854, "tx": -0.175, "ty": 0.3031, "targetID": 7, "f2": -0.021614, "f1": 0.847413, "f3": -0.505796, "y": 0.40102241, "x": -0.0017341271}], [{"q1": 0.8849498902, "distance": 0.1405469522, "q3": 1.65599632, "q2": 2.129140434, "tx": 0, "ty": 0.15, "targetID": 8, "f2": 1.049795, "f1": 0.136848, "f3": -0.0852, "y": 0.23149608, "x": 0.11450692}], [{"q1": 1.03518085, "distance": 0.1335176686, "q3": 1.709906047, "q2": 1.925565226, "tx": 0.175, "ty": 0.3031, "targetID": 9, "f2": 0.899564, "f1": -0.066727, "f3": -0.13911, "y": 0.29810571, "x": 0.041575771}]], "block": 16}], [{"trials": [[{"q1": 1.885170158, "distance": 0.3394314389, "q3": 1.711351187, "q2": 5.047617154, "tx": -0.375, "ty": 0.6495, "targetID": 1, "f2": 0.049574, "f1": 3.055325, "f3": -0.140555, "y": 0.81640252, "x": -0.0794374}], [{"q1": 2.34786392, "distance": 0.4135578663, "q3": 1.944960017, "q2": 4.177270354, "tx": 0, "ty": 0.95, "targetID": 2, "f2": -0.413119, "f1": 2.184978, "f3": -0.374164, "y": 0.6367605, "x": -0.2700206}], [{"q1": 1.17535871, "distance": 0.352753837, "q3": 1.597562696, "q2": 3.690637654, "tx": 0.375, "ty": 0.6495, "targetID": 3, "f2": 0.759386, "f1": 1.698345, "f3": -0.026766, "y": 0.30973921, "x": 0.46985713}], [{"q1": 1.83056928, "distance": 0.3550986064, "q3": 2.102228137, "q2": 1.903888237, "tx": -0.4763, "ty": 0.275, "targetID": 4, "f2": 0.104175, "f1": -0.088404, "f3": -0.531432, "y": 0.30410412, "x": -0.1223961}], [{"q1": 1.56611001, "distance": 0.3275572613, "q3": 1.575948539, "q2": 2.984910264, "tx": 0, "ty": 0.55, "targetID": 5, "f2": 0.368634, "f1": 0.992618, "f3": -0.005152, "y": 0.27584217, "x": 0.1792519}], [{"q1": 0.7955401902, "distance": 0.2485818975, "q3": 2.106563537, "q2": 2.111233354, "tx": 0.4763, "ty": 0.275, "targetID": 6, "f2": 1.139204, "f1": 0.118941, "f3": -0.535767, "y": 0.21969264, "x": 0.2339489}], [{"q1": 1.20602066, "distance": 0.1392951401, "q3": 1.513996332, "q2": 1.992104158, "tx": -0.175, "ty": 0.3031, "targetID": 7, "f2": 0.728724, "f1": -0.000188, "f3": 0.0568, "y": 0.28682105, "x": -0.036659363}], [{"q1": 1.18761093, "distance": 0.1440231967, "q3": 1.659012249, "q2": 1.91789974, "tx": 0, "ty": 0.15, "targetID": 8, "f2": 0.747134, "f1": -0.074393, "f3": -0.088216, "y": 0.29389291, "x": -0.006124674}], [{"q1": 0.8908560902, "distance": 0.08190661564, "q3": 1.743835247, "q2": 1.920413014, "tx": 0.175, "ty": 0.3031, "targetID": 9, "f2": 1.043888, "f1": -0.07188, "f3": -0.173039, "y": 0.27898368, "x": 0.096724226}]], "block": 17}], [{"trials": [[{"q1": 1.13992155, "distance": 0.8843384153, "q3": 1.647074197, "q2": 3.357440354, "tx": -0.375, "ty": 0.6495, "targetID": 1, "f2": 0.794823, "f1": 1.365148, "f3": -0.076278, "y": 0.22011065, "x": 0.39809716}], [{"q1": 1.957426789, "distance": 0.2515578587, "q3": 1.668248531, "q2": 4.203219854, "tx": 0, "ty": 0.95, "targetID": 2, "f2": -0.022682, "f1": 2.210927, "f3": -0.097452, "y": 0.70073533, "x": 0.03388924}], [{"q1": 1.864812638, "distance": 0.2623799177, "q3": 1.805473297, "q2": 3.844387154, "tx": 0.375, "ty": 0.6495, "targetID": 3, "f2": 0.069932, "f1": 1.852094, "f3": -0.234677, "y": 0.61089248, "x": 0.11547605}], [{"q1": 1.59231089, "distance": 0.4060676467, "q3": 1.679432597, "q2": 2.099672294, "tx": -0.4763, "ty": 0.275, "targetID": 4, "f2": 0.342434, "f1": 0.10738, "f3": -0.108636, "y": 0.25551229, "x": -0.070700243}], [{"q1": 1.35801091, "distance": 0.4314528317, "q3": 1.564764469, "q2": 3.545119054, "tx": 0, "ty": 0.55, "targetID": 5, "f2": 0.576734, "f1": 1.552826, "f3": 0.006032, "y": 0.34272432, "x": 0.37840235}], [{"q1": -0.07989600981, "distance": 0.2824941579, "q3": 1.645314905, "q2": 2.003790883, "tx": 0.4763, "ty": 0.275, "targetID": 6, "f2": 2.014641, "f1": 0.011498, "f3": -0.074519, "y": 0.086012112, "x": 0.26633208}], [{"q1": 1.67085071, "distance": 0.06308906911, "q3": 1.650341453, "q2": 1.964143984, "tx": -0.175, "ty": 0.3031, "targetID": 7, "f2": 0.263894, "f1": -0.028149, "f3": -0.079545, "y": 0.24824222, "x": -0.14384146}], [{"q1": 0.9940888202, "distance": 0.1272103113, "q3": 1.571990132, "q2": 2.053428047, "tx": 0, "ty": 0.15, "targetID": 8, "f2": 0.940656, "f1": 0.061135, "f3": -0.001194, "y": 0.26907744, "x": 0.044755185}], [{"q1": 0.7545737902, "distance": 0.05485032942, "q3": 1.730200737, "q2": 1.843067004, "tx": 0.175, "ty": 0.3031, "targetID": 9, "f2": 1.180171, "f1": -0.149226, "f3": -0.159404, "y": 0.29056715, "x": 0.12160069}]], "block": 18}], [{"trials": [[{"q1": 1.37579233, "distance": 0.803555582, "q3": 1.685967117, "q2": 4.182673854, "tx": -0.375, "ty": 0.6495, "targetID": 1, "f2": 0.558952, "f1": 2.190381, "f3": -0.115171, "y": 0.55102067, "x": 0.42249821}], [{"q1": 1.74945336, "distance": 0.2957260438, "q3": 1.630737915, "q2": 4.275099554, "tx": 0, "ty": 0.95, "targetID": 2, "f2": 0.185291, "f1": 2.282807, "f3": -0.059942, "y": 0.70388403, "x": 0.16395372}], [{"q1": 1.45873037, "distance": 0.08631709677, "q3": 1.967139657, "q2": 4.387819854, "tx": 0.375, "ty": 0.6495, "targetID": 3, "f2": 0.476014, "f1": 2.395527, "f3": -0.396343, "y": 0.66751667, "x": 0.29058412}], [{"q1": 1.49925692, "distance": 0.4178626625, "q3": 1.644309595, "q2": 2.104007684, "tx": -0.4763, "ty": 0.275, "targetID": 4, "f2": 0.435488, "f1": 0.111715, "f3": -0.073513, "y": 0.25461472, "x": -0.058934878}], [{"q1": 1.74587194, "distance": 0.2274710036, "q3": 1.780906047, "q2": 3.345753554, "tx": 0, "ty": 0.55, "targetID": 5, "f2": 0.188873, "f1": 1.353461, "f3": -0.21011, "y": 0.43174487, "x": 0.19431619}], [{"q1": 0.2759206902, "distance": 0.2860175622, "q3": 1.56005208, "q2": 2.023771412, "tx": 0.4763, "ty": 0.275, "targetID": 6, "f2": 1.658824, "f1": 0.031479, "f3": 0.010744, "y": 0.17789324, "x": 0.20727152}], [{"q1": 1.23731092, "distance": 0.1958068842, "q3": 1.532845888, "q2": 2.178086444, "tx": -0.175, "ty": 0.3031, "targetID": 7, "f2": 0.697434, "f1": 0.185794, "f3": 0.03795, "y": 0.24051457, "x": 0.010535441}], [{"q1": 0.9868003202, "distance": 0.1268591857, "q3": 1.613082164, "q2": 2.077429815, "tx": 0, "ty": 0.15, "targetID": 8, "f2": 0.947944, "f1": 0.085137, "f3": -0.042286, "y": 0.25909285, "x": 0.06474568}], [{"q1": 0.7528772902, "distance": 0.05830030815, "q3": 1.804279497, "q2": 1.967285576, "tx": 0.175, "ty": 0.3031, "targetID": 9, "f2": 1.181867, "f1": -0.025007, "f3": -0.233483, "y": 0.24793818, "x": 0.1561294}]], "block": 19}], [{"trials": [[{"q1": 1.88931706, "distance": 0.3647264188, "q3": 1.922214877, "q2": 4.546533154, "tx": -0.375, "ty": 0.6495, "targetID": 1, "f2": 0.045427, "f1": 2.554241, "f3": -0.351419, "y": 0.75292198, "x": -0.025244007}], [{"q1": 1.54091443, "distance": 0.4447840897, "q3": 1.758475077, "q2": 4.244374754, "tx": 0, "ty": 0.95, "targetID": 2, "f2": 0.39383, "f1": 2.252082, "f3": -0.187679, "y": 0.63484846, "x": 0.31386684}], [{"q1": 1.75353743, "distance": 0.2090588504, "q3": 1.889730817, "q2": 3.799776554, "tx": 0.375, "ty": 0.6495, "targetID": 3, "f2": 0.181207, "f1": 1.807484, "f3": -0.318934, "y": 0.59279158, "x": 0.17377933}], [{"q1": 1.64508965, "distance": 0.4527181726, "q3": 1.663598974, "q2": 2.296838644, "tx": -0.4763, "ty": 0.275, "targetID": 4, "f2": 0.289655, "f1": 0.304546, "f3": -0.092803, "y": 0.24102051, "x": -0.024858821}], [{"q1": 2.0558843, "distance": 0.0782579261, "q3": 1.768967987, "q2": 3.349460654, "tx": 0, "ty": 0.55, "targetID": 5, "f2": -0.12114, "f1": 1.357168, "f3": -0.198172, "y": 0.4810437, "x": 0.037004482}], [{"q1": 0.3734357902, "distance": 0.2562311607, "q3": 1.734975957, "q2": 1.843318334, "tx": 0.4763, "ty": 0.275, "targetID": 6, "f2": 1.561309, "f1": -0.148974, "f3": -0.16418, "y": 0.23285924, "x": 0.22355791}], [{"q1": 1.2366826, "distance": 0.1507772074, "q3": 1.671829947, "q2": 1.936058146, "tx": -0.175, "ty": 0.3031, "targetID": 7, "f2": 0.698062, "f1": -0.056235, "f3": -0.101034, "y": 0.29292841, "x": -0.024566277}], [{"q1": 0.8123162902, "distance": 0.1847793361, "q3": 1.463793677, "q2": 1.851360804, "tx": 0, "ty": 0.15, "targetID": 8, "f2": 1.122428, "f1": -0.140932, "f3": 0.107003, "y": 0.32565817, "x": 0.057337687}], [{"q1": 1.870907327, "distance": 0.1820409438, "q3": 1.782162677, "q2": 2.558156324, "tx": 0.175, "ty": 0.3031, "targetID": 9, "f2": 0.063837, "f1": 0.565864, "f3": -0.211366, "y": 0.28826338, "x": -0.0064353326}]], "block": 20}], [{"trials": [[{"q1": 1.94354095, "distance": 0.5269212803, "q3": 1.626716676, "q2": 3.462118154, "tx": -0.375, "ty": 0.6495, "targetID": 1, "f2": -0.008796, "f1": 1.469826, "f3": -0.05592, "y": 0.48311994, "x": 0.12496371}], [{"q1": 1.58012151, "distance": 0.4351480684, "q3": 1.706890117, "q2": 4.140136754, "tx": 0, "ty": 0.95, "targetID": 2, "f2": 0.354623, "f1": 2.147844, "f3": -0.136094, "y": 0.62400771, "x": 0.28824099}], [{"q1": 1.40067374, "distance": 0.09777108365, "q3": 1.540699869, "q2": 4.208497754, "tx": 0.375, "ty": 0.6495, "targetID": 3, "f2": 0.534071, "f1": 2.216205, "f3": 0.030096, "y": 0.56561258, "x": 0.42522037}], [{"q1": 1.39150029, "distance": 0.4074424911, "q3": 1.61496712, "q2": 1.975642213, "tx": -0.4763, "ty": 0.275, "targetID": 4, "f2": 0.543244, "f1": -0.01665, "f3": -0.044171, "y": 0.27851592, "x": -0.068872679}], [{"q1": 1.07269147, "distance": 0.5510556336, "q3": 1.564701637, "q2": 3.307991654, "tx": 0, "ty": 0.55, "targetID": 5, "f2": 0.862053, "f1": 1.315699, "f3": 0.006095, "y": 0.17485013, "x": 0.40363955}], [{"q1": 1.290718, "distance": 0.1552584017, "q3": 1.791587457, "q2": 3.787524354, "tx": 0.4763, "ty": 0.275, "targetID": 6, "f2": 0.644026, "f1": 1.795232, "f3": -0.220791, "y": 0.42591723, "x": 0.43984234}], [{"q1": 1.17956845, "distance": 0.1536505909, "q3": 1.630046764, "q2": 1.858146644, "tx": -0.175, "ty": 0.3031, "targetID": 7, "f2": 0.755176, "f1": -0.134146, "f3": -0.05925, "y": 0.3175858, "x": -0.022033776}], [{"q1": 1.31120118, "distance": 0.1219588922, "q3": 1.650090126, "q2": 2.461395274, "tx": 0, "ty": 0.15, "targetID": 8, "f2": 0.623543, "f1": 0.469103, "f3": -0.079294, "y": 0.22557167, "x": 0.095723007}], [{"q1": 0.5047543902, "distance": 0.05291595014, "q3": 1.411957407, "q2": 1.975767877, "tx": 0.175, "ty": 0.3031, "targetID": 9, "f2": 1.42999, "f1": -0.016525, "f3": 0.158839, "y": 0.26058586, "x": 0.14349372}]], "block": 21}], [{"trials": [[{"q1": 1.840119719, "distance": 0.5483154686, "q3": 1.795043207, "q2": 3.372457154, "tx": -0.375, "ty": 0.6495, "targetID": 1, "f2": 0.094625, "f1": 1.380165, "f3": -0.224247, "y": 0.47014836, "x": 0.1431533}], [{"q1": 1.48914099, "distance": 0.4918876834, "q3": 1.925607797, "q2": 3.952080954, "tx": 0, "ty": 0.95, "targetID": 2, "f2": 0.445603, "f1": 1.959788, "f3": -0.354811, "y": 0.56786056, "x": 0.30971429}], [{"q1": 1.98965953, "distance": 0.3115265292, "q3": 1.641984817, "q2": 3.917460654, "tx": 0.375, "ty": 0.6495, "targetID": 3, "f2": -0.054915, "f1": 1.925168, "f3": -0.071188, "y": 0.62710494, "x": 0.064279483}], [{"q1": 2.45719135, "distance": 0.2758697467, "q3": 1.708460917, "q2": 1.995308582, "tx": -0.4763, "ty": 0.275, "targetID": 4, "f2": -0.522447, "f1": 0.003016, "f3": -0.137665, "y": 0.10065158, "x": -0.26250864}], [{"q1": 1.72934716, "distance": 0.2036671879, "q3": 1.892306917, "q2": 3.492151854, "tx": 0, "ty": 0.55, "targetID": 5, "f2": 0.205397, "f1": 1.499859, "f3": -0.321511, "y": 0.49920972, "x": 0.19723253}], [{"q1": 0.3809127902, "distance": 0.278168967, "q3": 1.675474197, "q2": 1.964772302, "tx": 0.4763, "ty": 0.275, "targetID": 6, "f2": 1.553832, "f1": -0.02752, "f3": -0.104678, "y": 0.19598182, "x": 0.20959023}], [{"q1": 0.9753020902, "distance": 0.2384438641, "q3": 1.619114022, "q2": 2.007309467, "tx": -0.175, "ty": 0.3031, "targetID": 7, "f2": 0.959442, "f1": 0.015017, "f3": -0.048318, "y": 0.27302694, "x": 0.061539822}], [{"q1": 1.31201799, "distance": 0.1504475797, "q3": 1.878986567, "q2": 2.332150144, "tx": 0, "ty": 0.15, "targetID": 8, "f2": 0.622726, "f1": 0.339857, "f3": -0.30819, "y": 0.2635862, "x": 0.098654191}], [{"q1": 1.08569766, "distance": 0.09423547399, "q3": 1.747291007, "q2": 2.257631574, "tx": 0.175, "ty": 0.3031, "targetID": 9, "f2": 0.849047, "f1": 0.265339, "f3": -0.176495, "y": 0.2327832, "x": 0.11226347}]], "block": 22}], [{"trials": [[{"q1": 1.897233874, "distance": 0.53260493, "q3": 1.817599847, "q2": 2.898076644, "tx": -0.375, "ty": 0.6495, "targetID": 1, "f2": 0.037511, "f1": 0.905784, "f3": -0.246804, "y": 0.35922778, "x": 0.071553524}], [{"q1": 1.908669271, "distance": 0.3223483864, "q3": 1.732651177, "q2": 3.930215454, "tx": 0, "ty": 0.95, "targetID": 2, "f2": 0.026075, "f1": 1.937923, "f3": -0.161855, "y": 0.63775016, "x": 0.08005323}], [{"q1": 1.42467551, "distance": 0.1510449884, "q3": 2.445415717, "q2": 3.885353554, "tx": 0.375, "ty": 0.6495, "targetID": 3, "f2": 0.510069, "f1": 1.893061, "f3": -0.874619, "y": 0.58036127, "x": 0.24070769}], [{"q1": 1.28701092, "distance": 0.569601295, "q3": 2.247369717, "q2": 1.923743102, "tx": -0.4763, "ty": 0.275, "targetID": 4, "f2": 0.647734, "f1": -0.06855, "f3": -0.676573, "y": 0.3497156, "x": 0.088379745}], [{"q1": 1.50949851, "distance": 0.2360181015, "q3": 2.209796277, "q2": 4.117580054, "tx": 0, "ty": 0.55, "targetID": 5, "f2": 0.425246, "f1": 2.125287, "f3": -0.639, "y": 0.63005032, "x": 0.22202813}], [{"q1": 0.4348852902, "distance": 0.01152582658, "q3": 3.159675627, "q2": 1.947179383, "tx": 0.4763, "ty": 0.275, "targetID": 6, "f2": 1.499859, "f1": -0.045113, "f3": -1.588879, "y": 0.26496452, "x": 0.48196867}], [{"q1": 0.8809286902, "distance": 0.4553276033, "q3": 2.590557327, "q2": 1.956918321, "tx": -0.175, "ty": 0.3031, "targetID": 7, "f2": 1.053816, "f1": -0.035374, "f3": -1.019761, "y": 0.31994563, "x": 0.28001588}], [{"q1": 1.22141446, "distance": 0.2301140161, "q3": 2.282932547, "q2": 1.721864354, "tx": 0, "ty": 0.15, "targetID": 8, "f2": 0.71333, "f1": -0.270428, "f3": -0.712136, "y": 0.36104325, "x": 0.091723536}], [{"q1": 0.8706241902, "distance": 0.1137081338, "q3": 2.657347527, "q2": 1.732043114, "tx": 0.175, "ty": 0.3031, "targetID": 9, "f2": 1.06412, "f1": -0.26025, "f3": -1.086551, "y": 0.33342845, "x": 0.28458889}]], "block": 23}], [{"trials": [[{"q1": 2.03640643, "distance": 0.4734386269, "q3": 1.694512247, "q2": 3.402113754, "tx": -0.375, "ty": 0.6495, "targetID": 1, "f2": -0.101662, "f1": 1.409821, "f3": -0.123716, "y": 0.48338842, "x": 0.068340813}], [{"q1": 1.80273477, "distance": 0.3279741261, "q3": 2.150985657, "q2": 3.854126154, "tx": 0, "ty": 0.95, "targetID": 2, "f2": 0.13201, "f1": 1.861833, "f3": -0.580189, "y": 0.62939151, "x": 0.069117462}], [{"q1": 2.29703295, "distance": 0.7434168269, "q3": 2.998461727, "q2": 3.920225254, "tx": 0.375, "ty": 0.6495, "targetID": 3, "f2": -0.362288, "f1": 1.927933, "f3": -1.427665, "y": 0.4583553, "x": -0.34342347}], [{"q1": 1.48819851, "distance": 0.5692800001, "q3": 2.397914837, "q2": 2.102876714, "tx": -0.4763, "ty": 0.275, "targetID": 4, "f2": 0.446546, "f1": 0.110584, "f3": -0.827119, "y": 0.36233459, "x": 0.08624101}], [{"q1": 1.29964012, "distance": 0.196157705, "q3": 2.984450227, "q2": 3.119370454, "tx": 0, "ty": 0.55, "targetID": 5, "f2": 0.635104, "f1": 1.127078, "f3": -1.413654, "y": 0.51134281, "x": 0.19231086}], [{"q1": 1.14149234, "distance": 0.1463387692, "q3": 2.213377687, "q2": 3.573142054, "tx": 0.4763, "ty": 0.275, "targetID": 6, "f2": 0.793252, "f1": 1.580849, "f3": -0.642581, "y": 0.40501758, "x": 0.40914001}], [{"q1": 1.55354364, "distance": 0.3115780655, "q3": 2.416261737, "q2": 2.622684634, "tx": -0.175, "ty": 0.3031, "targetID": 7, "f2": 0.381201, "f1": 0.630392, "f3": -0.845465, "y": 0.42252782, "x": 0.11278097}], [{"q1": 0.9019772902, "distance": 0.3505912205, "q3": 2.495492707, "q2": 2.440849254, "tx": 0, "ty": 0.15, "targetID": 8, "f2": 1.032767, "f1": 0.448557, "f3": -0.924696, "y": 0.28018995, "x": 0.32552232}], [{"q1": 0.6193596902, "distance": 0.2211600747, "q3": 2.547203327, "q2": 2.268627144, "tx": 0.175, "ty": 0.3031, "targetID": 9, "f2": 1.315385, "f1": 0.276334, "f3": -0.976407, "y": 0.21046212, "x": 0.37582331}]], "block": 24}]]}], [{"phase": "train", "blocks": [[{"trials": [[{"q1": 1.50767638, "distance": 0.3347636095, "q3": 2.209670607, "q2": 3.982742954, "tx": 0.601, "ty": 0.601, "targetID": 1, "f2": 0.427068, "f1": 1.99045, "f3": -0.638874, "y": 0.608131, "x": 0.26631235}], [{"q1": 1.71238256, "distance": 0.2285479437, "q3": 2.021112217, "q2": 3.785576554, "tx": 0.22, "ty": 0.821, "targetID": 2, "f2": 0.222362, "f1": 1.793284, "f3": -0.450316, "y": 0.60055178, "x": 0.15969457}], [{"q1": 1.963395815, "distance": 0.2677061405, "q3": 2.107317517, "q2": 4.020630554, "tx": -0.22, "ty": 0.821, "targetID": 3, "f2": -0.028651, "f1": 2.028338, "f3": -0.536521, "y": 0.6644942, "x": -0.0028076607}], [{"q1": 2.46843825, "distance": 0.2460976419, "q3": 2.741102427, "q2": 3.913690754, "tx": -0.601, "ty": 0.601, "targetID": 4, "f2": -0.533694, "f1": 1.921398, "f3": -1.170306, "y": 0.44128639, "x": -0.41376856}], [{"q1": 1.82868432, "distance": 0.3840539536, "q3": 0.7784238268, "q2": 4.675903954, "tx": 0.4596, "ty": 0.4596, "targetID": 5, "f2": 0.10606, "f1": 2.683611, "f3": 0.792373, "y": 0.75691036, "x": 0.21648688}], [{"q1": 2.45499223, "distance": 0.3976395119, "q3": 1.665986584, "q2": 3.895343854, "tx": 0.1682, "ty": 0.6279, "targetID": 6, "f2": -0.520248, "f1": 1.903051, "f3": -0.09519, "y": 0.58793687, "x": -0.22742625}], [{"q1": 2.0586489, "distance": 0.10868161, "q3": 2.577990927, "q2": 3.292220854, "tx": -0.1682, "ty": 0.6279, "targetID": 7, "f2": -0.123904, "f1": 1.299928, "f3": -1.007195, "y": 0.52896046, "x": -0.12322601}], [{"q1": 2.15842589, "distance": 0.2307503904, "q3": 2.658541327, "q2": 4.071335854, "tx": -0.4596, "ty": 0.4596, "targetID": 8, "f2": -0.223681, "f1": 2.079043, "f3": -1.087745, "y": 0.56967475, "x": -0.25679642}], [{"q1": 1.35851357, "distance": 0.1440261614, "q3": 2.313657327, "q2": 3.451939454, "tx": 0.3182, "ty": 0.3182, "targetID": 9, "f2": 0.576231, "f1": 1.459647, "f3": -0.742861, "y": 0.46185486, "x": 0.3078648}], [{"q1": 1.899118829, "distance": 0.2439465926, "q3": 1.842292767, "q2": 4.145477454, "tx": 0.1165, "ty": 0.4347, "targetID": 10, "f2": 0.035626, "f1": 2.153185, "f3": -0.271496, "y": 0.67578214, "x": 0.079226124}], [{"q1": 2.05443917, "distance": 0.1147983756, "q3": 2.533254657, "q2": 3.455332354, "tx": -0.1165, "ty": 0.4347, "targetID": 11, "f2": -0.119695, "f1": 1.46304, "f3": -0.962458, "y": 0.54926145, "x": -0.12387165}], [{"q1": 2.37965684, "distance": 0.2556411546, "q3": 1.349942367, "q2": 2.532206764, "tx": -0.3182, "ty": 0.3182, "targetID": 12, "f2": -0.444912, "f1": 0.539914, "f3": 0.220854, "y": 0.14550448, "x": -0.12970953}], [{"q1": 1.851178125, "distance": 0.1502274927, "q3": 1.321668027, "q2": 3.218581954, "tx": 0.1768, "ty": 0.1768, "targetID": 13, "f2": 0.083566, "f1": 1.226289, "f3": 0.249128, "y": 0.32580044, "x": 0.15763836}], [{"q1": 1.63509938, "distance": 0.0418912089, "q3": 1.726556487, "q2": 2.651210294, "tx": 0.0647, "ty": 0.2415, "targetID": 14, "f2": 0.299645, "f1": 0.658918, "f3": -0.15576, "y": 0.27303611, "x": 0.092274393}], [{"q1": 1.55574275, "distance": 0.1109764443, "q3": 1.672583927, "q2": 2.482569604, "tx": -0.0647, "ty": 0.2415, "targetID": 15, "f2": 0.379002, "f1": 0.490277, "f3": -0.101788, "y": 0.24304953, "x": 0.046265626}], [{"q1": 1.79312149, "distance": 0.154209797, "q3": 0.1141026268, "q2": 3.099578354, "tx": -0.1768, "ty": 0.1768, "targetID": 16, "f2": 0.141623, "f1": 1.107286, "f3": 1.456694, "y": 0.094026669, "x": -0.046687598}]], "block": 1}], [{"trials": [[{"q1": 0.7101516902, "distance": 0.5390272795, "q3": 4.628420527, "q2": 5.322695054, "tx": 0.601, "ty": 0.601, "targetID": 1, "f2": 1.224593, "f1": 3.330402, "f3": -3.057624, "y": 0.062627708, "x": 0.5744353}], [{"q1": 1.2224826, "distance": 0.5213217645, "q3": 4.339770927, "q2": 5.249935754, "tx": 0.22, "ty": 0.821, "targetID": 2, "f2": 0.712262, "f1": 3.257643, "f3": -2.768975, "y": 0.32164583, "x": 0.36973909}], [{"q1": 1.56742948, "distance": 0.4736330608, "q3": 3.966593727, "q2": 3.984879254, "tx": -0.22, "ty": 0.821, "targetID": 3, "f2": 0.367315, "f1": 1.992587, "f3": -2.395797, "y": 0.38157764, "x": -0.043262155}], [{"q1": 2.53472585, "distance": 0.3735532776, "q3": 3.413698527, "q2": 4.415214554, "tx": -0.601, "ty": 0.601, "targetID": 4, "f2": -0.599981, "f1": 2.422922, "f3": -1.842902, "y": 0.28216809, "x": -0.40635092}], [{"q1": 1.39150029, "distance": 0.3633190111, "q3": 3.464598627, "q2": 4.662080954, "tx": 0.4596, "ty": 0.4596, "targetID": 5, "f2": 0.543244, "f1": 2.669788, "f3": -1.893802, "y": 0.4701749, "x": 0.09643492}], [{"q1": 1.09254633, "distance": 0.5606610957, "q3": -0.4313406732, "q2": 3.634277454, "tx": 0.1682, "ty": 0.6279, "targetID": 6, "f2": 0.842198, "f1": 1.641985, "f3": 2.002137, "y": 0.067884585, "x": 0.1413002}], [{"q1": 2.81388778, "distance": 0.235504892, "q3": 1.451541467, "q2": 3.859152654, "tx": -0.1682, "ty": 0.6279, "targetID": 7, "f2": -0.879143, "f1": 1.86686, "f3": 0.119255, "y": 0.49475062, "x": -0.36245189}], [{"q1": 2.48446037, "distance": 0.1742429277, "q3": 3.380466827, "q2": 3.991665054, "tx": -0.4596, "ty": 0.4596, "targetID": 8, "f2": -0.549716, "f1": 1.999372, "f3": -1.80967, "y": 0.2899014, "x": -0.42006542}], [{"q1": 1.16002774, "distance": 0.09285156304, "q3": 3.860275927, "q2": 4.793713654, "tx": 0.3182, "ty": 0.3182, "targetID": 9, "f2": 0.774717, "f1": 2.801421, "f3": -2.28948, "y": 0.34529803, "x": 0.2293906}], [{"q1": 1.63082682, "distance": 0.07932435521, "q3": 4.125866227, "q2": 4.661138454, "tx": 0.1165, "ty": 0.4347, "targetID": 10, "f2": 0.303918, "f1": 2.668846, "f3": -2.55507, "y": 0.36363548, "x": 0.081255322}], [{"q1": 1.956484311, "distance": 0.08301257478, "q3": 4.066175927, "q2": 4.682626954, "tx": -0.1165, "ty": 0.4347, "targetID": 11, "f2": -0.02174, "f1": 2.690334, "f3": -2.49538, "y": 0.37360538, "x": -0.060299155}], [{"q1": 1.502964, "distance": 0.4352880339, "q3": 3.153109727, "q2": 3.587404954, "tx": -0.3182, "ty": 0.3182, "targetID": 12, "f2": 0.43178, "f1": 1.595112, "f3": -1.582313, "y": 0.54755908, "x": 0.051759572}], [{"q1": 1.6952923, "distance": 0.04692384197, "q3": 0.9701866468, "q2": 3.233598754, "tx": 0.1768, "ty": 0.1768, "targetID": 13, "f2": 0.239452, "f1": 1.241306, "f3": 0.60061, "y": 0.22318134, "x": 0.18391465}], [{"q1": 1.71992238, "distance": 0.1619519171, "q3": 3.964495127, "q2": 4.693622554, "tx": 0.0647, "ty": 0.2415, "targetID": 14, "f2": 0.214822, "f1": 2.70133, "f3": -2.393699, "y": 0.39607819, "x": 0.016388442}], [{"q1": 1.68869495, "distance": 0.216504904, "q3": 3.611172827, "q2": 4.628528754, "tx": -0.0647, "ty": 0.2415, "targetID": 15, "f2": 0.24605, "f1": 2.636236, "f3": -2.040376, "y": 0.452489, "x": -0.0161406}], [{"q1": 1.55442328, "distance": 0.1785751123, "q3": 4.334694127, "q2": 3.779167754, "tx": -0.1768, "ty": 0.1768, "targetID": 16, "f2": 0.380321, "f1": 1.786875, "f3": -2.763898, "y": 0.31678012, "x": -0.065918817}]], "block": 2}], [{"trials": [[{"q1": 1.0911012, "distance": 0.1707106286, "q3": 1.992209567, "q2": 4.153017254, "tx": 0.601, "ty": 0.601, "targetID": 1, "f2": 0.843643, "f1": 2.160725, "f3": -0.421413, "y": 0.45071652, "x": 0.52002473}], [{"q1": 0.9543162502, "distance": 0.5103155803, "q3": 2.299080337, "q2": 4.083588054, "tx": 0.22, "ty": 0.821, "targetID": 2, "f2": 0.980428, "f1": 2.091295, "f3": -0.728284, "y": 0.40849296, "x": 0.52043291}], [{"q1": 1.7688684, "distance": 0.6667113726, "q3": 1.027552127, "q2": 3.487125254, "tx": -0.22, "ty": 0.821, "targetID": 3, "f2": 0.165876, "f1": 1.494833, "f3": 0.543244, "y": 0.32896112, "x": 0.22989087}], [{"q1": 2.50645152, "distance": 0.4714257555, "q3": 2.240960867, "q2": 2.490360754, "tx": -0.601, "ty": 0.601, "targetID": 4, "f2": -0.571707, "f1": 0.498068, "f3": -0.670165, "y": 0.29695255, "x": -0.24072595}], [{"q1": 1.18170473, "distance": 0.106008196, "q3": 2.314474137, "q2": 3.404564254, "tx": 0.4596, "ty": 0.4596, "targetID": 5, "f2": 0.75304, "f1": 1.412272, "f3": -0.743678, "y": 0.36618533, "x": 0.40948576}], [{"q1": 1.34041799, "distance": 0.1547617065, "q3": 2.692784727, "q2": 3.175102254, "tx": 0.1682, "ty": 0.6279, "targetID": 6, "f2": 0.594326, "f1": 1.18281, "f3": -1.121988, "y": 0.48650495, "x": 0.23111761}], [{"q1": 1.942975463, "distance": 0.1485212116, "q3": 2.551224567, "q2": 3.216445654, "tx": -0.1682, "ty": 0.6279, "targetID": 7, "f2": -0.008231, "f1": 1.224153, "f3": -0.980428, "y": 0.53200426, "x": -0.054786785}], [{"q1": 2.59184001, "distance": 0.1256792902, "q3": 2.881720127, "q2": 3.097316454, "tx": -0.4596, "ty": 0.4596, "targetID": 8, "f2": -0.657096, "f1": 1.105024, "f3": -1.310924, "y": 0.34023793, "x": -0.42025562}], [{"q1": 0.7519976902, "distance": 0.1378192084, "q3": 2.081933447, "q2": 1.489763494, "tx": 0.3182, "ty": 0.3182, "targetID": 9, "f2": 1.182747, "f1": -0.502529, "f3": -0.511137, "y": 0.34933819, "x": 0.18394447}], [{"q1": 1.66444186, "distance": 0.06732298565, "q3": 1.996293637, "q2": 3.193763354, "tx": 0.1165, "ty": 0.4347, "targetID": 10, "f2": 0.270303, "f1": 1.201471, "f3": -0.425497, "y": 0.43330784, "x": 0.18380859}], [{"q1": 2.12022412, "distance": 0.07291589303, "q3": 2.161352917, "q2": 3.143560654, "tx": -0.1165, "ty": 0.4347, "targetID": 11, "f2": -0.18548, "f1": 1.151268, "f3": -0.590557, "y": 0.47691016, "x": -0.057043883}], [{"q1": 1.09600208, "distance": 0.5302642982, "q3": 2.012378587, "q2": 2.465793494, "tx": -0.3182, "ty": 0.3182, "targetID": 12, "f2": 0.838742, "f1": 0.473501, "f3": -0.441582, "y": 0.24667221, "x": 0.20721793}], [{"q1": 1.79594893, "distance": 0.2318269765, "q3": 2.090918407, "q2": 2.693621794, "tx": 0.1768, "ty": 0.1768, "targetID": 13, "f2": 0.138796, "f1": 0.701329, "f3": -0.520122, "y": 0.37327414, "x": 0.05374855}], [{"q1": 2.014666607, "distance": 0.308026881, "q3": 2.049009557, "q2": 3.397778354, "tx": 0.0647, "ty": 0.2415, "targetID": 14, "f2": -0.079922, "f1": 1.405486, "f3": -0.478213, "y": 0.54518976, "x": 0.013191854}], [{"q1": 2.17878341, "distance": 0.1768108552, "q3": 2.127423717, "q2": 2.900464254, "tx": -0.0647, "ty": 0.2415, "targetID": 15, "f2": -0.244039, "f1": 0.908172, "f3": -0.556627, "y": 0.41656162, "x": -0.089509428}], [{"q1": 1.881086087, "distance": 0.2263928985, "q3": 1.827024627, "q2": 2.699904984, "tx": -0.1768, "ty": 0.1768, "targetID": 16, "f2": 0.053658, "f1": 0.707612, "f3": -0.256228, "y": 0.31056723, "x": 0.0058473999}]], "block": 3}], [{"trials": [[{"q1": 1.30498083, "distance": 0.4043152125, "q3": 2.696177627, "q2": 4.888087054, "tx": 0.601, "ty": 0.601, "targetID": 1, "f2": 0.629764, "f1": 2.895794, "f3": -1.125381, "y": 0.61030129, "x": 0.19679179}], [{"q1": 1.854445382, "distance": 0.1885065696, "q3": 1.881374177, "q2": 4.217796854, "tx": 0.22, "ty": 0.821, "targetID": 2, "f2": 0.080299, "f1": 2.225504, "f3": -0.310578, "y": 0.70165449, "x": 0.074084353}], [{"q1": 2.41013029, "distance": 0.2362509754, "q3": 1.912413117, "q2": 3.863739354, "tx": -0.22, "ty": 0.821, "targetID": 3, "f2": -0.475386, "f1": 1.871447, "f3": -0.341617, "y": 0.58549957, "x": -0.23881677}], [{"q1": 2.59196567, "distance": 0.2247514567, "q3": 2.926205027, "q2": 4.718315454, "tx": -0.601, "ty": 0.601, "targetID": 4, "f2": -0.657221, "f1": 2.726023, "f3": -1.355409, "y": 0.3911304, "x": -0.52057632}], [{"q1": 1.74053123, "distance": 0.1685919053, "q3": 1.120354777, "q2": 3.847277454, "tx": 0.4596, "ty": 0.4596, "targetID": 5, "f2": 0.194213, "f1": 1.854985, "f3": 0.450442, "y": 0.47726144, "x": 0.29193574}], [{"q1": 1.22631535, "distance": 0.1193778058, "q3": 3.121297927, "q2": 4.128135854, "tx": 0.1682, "ty": 0.6279, "targetID": 6, "f2": 0.708429, "f1": 2.135843, "f3": -1.550502, "y": 0.51544137, "x": 0.20825143}], [{"q1": 2.12342854, "distance": 0.1463177978, "q3": 2.201062647, "q2": 3.275444754, "tx": -0.1682, "ty": 0.6279, "targetID": 7, "f2": -0.188684, "f1": 1.283152, "f3": -0.630266, "y": 0.51168932, "x": -0.079295693}], [{"q1": 2.6290993, "distance": 0.05729177921, "q3": 2.481481207, "q2": 3.652624354, "tx": -0.4596, "ty": 0.4596, "targetID": 8, "f2": -0.694355, "f1": 1.660332, "f3": -0.910685, "y": 0.42692846, "x": -0.41253708}], [{"q1": 1.11491447, "distance": 0.2001559423, "q3": 3.007006827, "q2": 4.428660554, "tx": 0.3182, "ty": 0.3182, "targetID": 9, "f2": 0.81983, "f1": 2.436368, "f3": -1.436211, "y": 0.51381537, "x": 0.27580863}], [{"q1": 1.958243603, "distance": 0.2398596991, "q3": 1.549747656, "q2": 4.096342954, "tx": 0.1165, "ty": 0.4347, "targetID": 10, "f2": -0.023499, "f1": 2.10405, "f3": 0.021049, "y": 0.67148792, "x": 0.078235706}], [{"q1": 2.016614395, "distance": 0.2511994022, "q3": 1.893500727, "q2": 4.052109254, "tx": -0.1165, "ty": 0.4347, "targetID": 11, "f2": -0.08187, "f1": 2.059817, "f3": -0.322704, "y": 0.67257409, "x": -0.035771709}], [{"q1": 2.54691523, "distance": 0.1336715946, "q3": 2.470736957, "q2": 3.510121754, "tx": -0.3182, "ty": 0.3182, "targetID": 12, "f2": -0.612171, "f1": 1.517829, "f3": -0.899941, "y": 0.44660202, "x": -0.35536203}], [{"q1": 1.925696703, "distance": 0.3325342021, "q3": 1.54886801, "q2": 2.118836004, "tx": 0.1768, "ty": 0.1768, "targetID": 13, "f2": 0.009048, "f1": 0.126543, "f3": 0.021928, "y": 0.19090438, "x": -0.15543495}], [{"q1": 1.905653342, "distance": 0.1555023485, "q3": 1.597625528, "q2": 3.182013754, "tx": 0.0647, "ty": 0.2415, "targetID": 14, "f2": 0.029091, "f1": 1.189721, "f3": -0.026829, "y": 0.38759894, "x": 0.11795486}], [{"q1": 1.64131974, "distance": 0.418530978, "q3": 2.789357327, "q2": 5.437363154, "tx": -0.0647, "ty": 0.2415, "targetID": 15, "f2": 0.293425, "f1": 3.44507, "f3": -1.218561, "y": 0.6589315, "x": -0.095017031}], [{"q1": 1.839177241, "distance": 0.08327605654, "q3": 1.792027277, "q2": 2.018744864, "tx": -0.1768, "ty": 0.1768, "targetID": 16, "f2": 0.095567, "f1": 0.026452, "f3": -0.221231, "y": 0.25047944, "x": -0.13798967}]], "block": 4}], [{"trials": [[{"q1": 1.14136668, "distance": 0.1904048303, "q3": 1.272973347, "q2": 4.343209254, "tx": 0.601, "ty": 0.601, "targetID": 1, "f2": 0.793378, "f1": 2.350917, "f3": 0.297823, "y": 0.41063687, "x": 0.60498474}], [{"q1": 1.41946046, "distance": 0.2806931561, "q3": 1.342025547, "q2": 5.367368454, "tx": 0.22, "ty": 0.821, "targetID": 2, "f2": 0.515284, "f1": 3.375076, "f3": 0.228771, "y": 0.85707296, "x": -0.058365568}], [{"q1": 2.41320905, "distance": 0.2077188073, "q3": 1.679118437, "q2": 3.968480054, "tx": -0.22, "ty": 0.821, "targetID": 3, "f2": -0.478465, "f1": 1.976187, "f3": -0.108322, "y": 0.61385458, "x": -0.20457671}], [{"q1": 2.85824707, "distance": 0.146817743, "q3": 1.563696327, "q2": 4.211011054, "tx": -0.601, "ty": 0.601, "targetID": 4, "f2": -0.923503, "f1": 2.218718, "f3": 0.0071, "y": 0.47656208, "x": -0.5230856}], [{"q1": 1.43617374, "distance": 0.4815083933, "q3": 0.7001353368, "q2": 3.040956254, "tx": 0.4596, "ty": 0.4596, "targetID": 5, "f2": 0.498571, "f1": 1.048664, "f3": 0.870661, "y": 0.11880259, "x": 0.11944201}], [{"q1": 1.923686084, "distance": 0.03113052751, "q3": 1.470265367, "q2": 4.081074754, "tx": 0.1682, "ty": 0.6279, "targetID": 6, "f2": 0.011058, "f1": 2.088782, "f3": 0.100531, "y": 0.64734152, "x": 0.14388669}], [{"q1": 2.37990817, "distance": 0.2806544859, "q3": 1.543024648, "q2": 3.130491654, "tx": -0.1682, "ty": 0.6279, "targetID": 7, "f2": -0.445164, "f1": 1.138199, "f3": 0.027772, "y": 0.36831119, "x": -0.061520151}], [{"q1": 2.75463734, "distance": 0.08044553753, "q3": 1.60786712, "q2": 4.284524354, "tx": -0.4596, "ty": 0.4596, "targetID": 8, "f2": -0.819893, "f1": 2.292232, "f3": -0.037071, "y": 0.5360015, "x": -0.48478522}], [{"q1": 1.76139141, "distance": 0.1364690116, "q3": 1.53121226, "q2": 3.328286354, "tx": 0.3182, "ty": 0.3182, "targetID": 9, "f2": 0.173353, "f1": 1.335994, "f3": 0.039584, "y": 0.36745817, "x": 0.1909309}], [{"q1": 2.08736306, "distance": 0.1599300029, "q3": 1.513116686, "q2": 2.928235934, "tx": 0.1165, "ty": 0.4347, "targetID": 10, "f2": -0.152619, "f1": 0.935943, "f3": 0.05768, "y": 0.30806339, "x": 0.01882311}], [{"q1": 1.7491392, "distance": 0.2170126981, "q3": 1.612516677, "q2": 2.374498814, "tx": -0.1165, "ty": 0.4347, "targetID": 11, "f2": 0.185605, "f1": 0.382206, "f3": -0.04172, "y": 0.234731, "x": -0.032197508}], [{"q1": 2.93659839, "distance": 0.1872081208, "q3": 1.875719307, "q2": 2.498277564, "tx": -0.3182, "ty": 0.3182, "targetID": 12, "f2": -1.001854, "f1": 0.505985, "f3": -0.304923, "y": 0.13658709, "x": -0.27277279}], [{"q1": 1.63321443, "distance": 0.07955454346, "q3": 1.313939707, "q2": 3.093106754, "tx": 0.1768, "ty": 0.1768, "targetID": 13, "f2": 0.30153, "f1": 1.100814, "f3": 0.256857, "y": 0.25531081, "x": 0.18964438}], [{"q1": 1.7672976, "distance": 0.03056587956, "q3": 1.617983049, "q2": 2.672887284, "tx": 0.0647, "ty": 0.2415, "targetID": 14, "f2": 0.167447, "f1": 0.680595, "f3": -0.047187, "y": 0.26349727, "x": 0.043477533}], [{"q1": 1.76629229, "distance": 0.06129763183, "q3": 1.609626412, "q2": 2.120909454, "tx": -0.0647, "ty": 0.2415, "targetID": 15, "f2": 0.168452, "f1": 0.128617, "f3": -0.03883, "y": 0.22268783, "x": -0.12303954}], [{"q1": 1.853440072, "distance": 0.05782399531, "q3": 1.703937027, "q2": 1.906527175, "tx": -0.1768, "ty": 0.1768, "targetID": 16, "f2": 0.081304, "f1": -0.085765, "f3": -0.133141, "y": 0.23291778, "x": -0.19074307}]], "block": 5}], [{"trials": [[{"q1": 1.10146845, "distance": 0.1037096098, "q3": 1.661462691, "q2": 4.467930454, "tx": 0.601, "ty": 0.601, "targetID": 1, "f2": 0.833276, "f1": 2.475638, "f3": -0.090666, "y": 0.50131105, "x": 0.57240286}], [{"q1": 1.69240203, "distance": 0.1191435614, "q3": 1.812950287, "q2": 4.324485354, "tx": 0.22, "ty": 0.821, "targetID": 2, "f2": 0.242342, "f1": 2.332193, "f3": -0.242154, "y": 0.7093421, "x": 0.17843437}], [{"q1": 1.853125913, "distance": 0.4922202594, "q3": 1.745783037, "q2": 3.414051854, "tx": -0.22, "ty": 0.821, "targetID": 3, "f2": 0.081619, "f1": 1.421759, "f3": -0.174987, "y": 0.50065071, "x": 0.15370726}], [{"q1": 2.94608599, "distance": 0.2737246573, "q3": 2.102165307, "q2": 3.732609354, "tx": -0.601, "ty": 0.601, "targetID": 4, "f2": -1.011341, "f1": 1.740317, "f3": -0.531369, "y": 0.3462272, "x": -0.50091999}], [{"q1": 1.25559499, "distance": 0.1268127421, "q3": 1.769219317, "q2": 3.519043854, "tx": 0.4596, "ty": 0.4596, "targetID": 5, "f2": 0.679149, "f1": 1.526751, "f3": -0.198423, "y": 0.34167768, "x": 0.41295455}], [{"q1": 1.70898964, "distance": 0.1431209668, "q3": 1.790896307, "q2": 3.539904054, "tx": 0.1682, "ty": 0.6279, "targetID": 6, "f2": 0.225755, "f1": 1.547611, "f3": -0.2201, "y": 0.49191448, "x": 0.21282678}], [{"q1": 2.26184712, "distance": 0.01919396261, "q3": 1.922968867, "q2": 4.023583654, "tx": -0.1682, "ty": 0.6279, "targetID": 7, "f2": -0.327103, "f1": 2.031291, "f3": -0.352173, "y": 0.64150555, "x": -0.18173873}], [{"q1": 3.07413729, "distance": 0.2021185276, "q3": 2.145267957, "q2": 3.637419054, "tx": -0.4596, "ty": 0.4596, "targetID": 8, "f2": -1.139393, "f1": 1.645126, "f3": -0.574472, "y": 0.26683928, "x": -0.52038819}], [{"q1": 1.64025159, "distance": 0.2862427031, "q3": 1.738054717, "q2": 2.547474904, "tx": 0.3182, "ty": 0.3182, "targetID": 9, "f2": 0.294493, "f1": 0.555182, "f3": -0.167258, "y": 0.25740941, "x": 0.038486952}], [{"q1": 1.68919761, "distance": 0.06531298435, "q3": 1.827715777, "q2": 3.136020854, "tx": 0.1165, "ty": 0.4347, "targetID": 10, "f2": 0.245547, "f1": 1.143728, "f3": -0.256919, "y": 0.39865331, "x": 0.17096487}], [{"q1": 2.23024269, "distance": 0.01750391485, "q3": 2.107631677, "q2": 3.045417354, "tx": -0.1165, "ty": 0.4347, "targetID": 11, "f2": -0.295498, "f1": 1.053125, "f3": -0.536835, "y": 0.4414573, "x": -0.10035299}], [{"q1": 2.72925327, "distance": 0.074672462, "q3": 2.128868847, "q2": 3.352476654, "tx": -0.3182, "ty": 0.3182, "targetID": 12, "f2": -0.794509, "f1": 1.360184, "f3": -0.558073, "y": 0.38333683, "x": -0.3547126}], [{"q1": 1.71872858, "distance": 0.1966749887, "q3": 1.737866227, "q2": 2.411255454, "tx": 0.1768, "ty": 0.1768, "targetID": 13, "f2": 0.216016, "f1": 0.418963, "f3": -0.16707, "y": 0.2614864, "x": -0.00070849228}], [{"q1": 1.970055991, "distance": 0.1768225244, "q3": 1.808552057, "q2": 2.255495284, "tx": 0.0647, "ty": 0.2415, "targetID": 14, "f2": -0.035312, "f1": 0.263203, "f3": -0.237756, "y": 0.24609732, "x": -0.11206275}], [{"q1": 1.72325247, "distance": 0.0342465729, "q3": 1.725739677, "q2": 2.310787314, "tx": -0.0647, "ty": 0.2415, "targetID": 15, "f2": 0.211492, "f1": 0.318495, "f3": -0.154943, "y": 0.25041934, "x": -0.031635319}], [{"q1": 2.52272497, "distance": 0.02449883658, "q3": 1.814521087, "q2": 2.400008544, "tx": -0.1768, "ty": 0.1768, "targetID": 16, "f2": -0.58798, "f1": 0.407716, "f3": -0.243725, "y": 0.19162553, "x": -0.19630376}]], "block": 6}], [{"trials": [[{"q1": 1.31195516, "distance": 0.1017102586, "q3": 1.463668017, "q2": 4.526489754, "tx": 0.601, "ty": 0.601, "targetID": 1, "f2": 0.622789, "f1": 2.534197, "f3": 0.107128, "y": 0.59671533, "x": 0.49938003}], [{"q1": 1.79500645, "distance": 0.1466849645, "q3": 1.446326427, "q2": 4.249212854, "tx": 0.22, "ty": 0.821, "targetID": 2, "f2": 0.139738, "f1": 2.25692, "f3": 0.12447, "y": 0.69998845, "x": 0.13709835}], [{"q1": 2.27277986, "distance": 0.09994132282, "q3": 1.600013139, "q2": 4.490424254, "tx": -0.22, "ty": 0.821, "targetID": 3, "f2": -0.338035, "f1": 2.498132, "f3": -0.029217, "y": 0.72640661, "x": -0.25225459}], [{"q1": 3.80009659, "distance": 0.7116547748, "q3": 1.489554741, "q2": 2.866723554, "tx": -0.601, "ty": 0.601, "targetID": 4, "f2": -1.865352, "f1": 0.874431, "f3": 0.081242, "y": -0.038204776, "x": -0.28815855}], [{"q1": 1.50591709, "distance": 0.09940249481, "q3": 1.581352078, "q2": 3.829244754, "tx": 0.4596, "ty": 0.4596, "targetID": 5, "f2": 0.428827, "f1": 1.836952, "f3": -0.010556, "y": 0.48793471, "x": 0.36432146}], [{"q1": 1.54550116, "distance": 0.2845660297, "q3": 1.672898087, "q2": 3.342423554, "tx": 0.1682, "ty": 0.6279, "targetID": 6, "f2": 0.389243, "f1": 1.350131, "f3": -0.102102, "y": 0.36784969, "x": 0.28374939}], [{"q1": 2.21591703, "distance": 0.2176542675, "q3": 1.770413127, "q2": 3.245285454, "tx": -0.1682, "ty": 0.6279, "targetID": 7, "f2": -0.281173, "f1": 1.252993, "f3": -0.199617, "y": 0.44835219, "x": -0.045171694}], [{"q1": 1.895725909, "distance": 0.1435389767, "q3": 1.578084822, "q2": 1.223482104, "tx": -0.4596, "ty": 0.4596, "targetID": 8, "f2": 0.039019, "f1": -0.768811, "f3": -0.007288, "y": 0.32102965, "x": -0.42216077}], [{"q1": 1.29982861, "distance": 0.07653456165, "q3": 1.642298976, "q2": 3.078969554, "tx": 0.3182, "ty": 0.3182, "targetID": 9, "f2": 0.634916, "f1": 1.086677, "f3": -0.071503, "y": 0.24943299, "x": 0.2846048}], [{"q1": 1.65721619, "distance": 0.1111437894, "q3": 1.702240567, "q2": 3.069858954, "tx": 0.1165, "ty": 0.4347, "targetID": 10, "f2": 0.277528, "f1": 1.077566, "f3": -0.131444, "y": 0.3452001, "x": 0.18239924}], [{"q1": 1.50070205, "distance": 0.2620914377, "q3": 1.56413615, "q2": 0.5961060536, "tx": -0.1165, "ty": 0.4347, "targetID": 11, "f2": 0.434042, "f1": -1.396187, "f3": 0.00666, "y": 0.64393584, "x": -0.27433626}], [{"q1": 1.882468388, "distance": 0.1786535209, "q3": 1.599007829, "q2": 2.04808734, "tx": -0.3182, "ty": 0.3182, "targetID": 12, "f2": 0.052276, "f1": 0.055795, "f3": -0.028212, "y": 0.20504004, "x": -0.17995419}], [{"q1": 1.80034716, "distance": 0.139091036, "q3": 1.528824649, "q2": 2.908129744, "tx": 0.1768, "ty": 0.1768, "targetID": 13, "f2": 0.134397, "f1": 0.915837, "f3": 0.041972, "y": 0.29069087, "x": 0.096955238}], [{"q1": 1.99814183, "distance": 0.14309208, "q3": 1.785681267, "q2": 3.001937654, "tx": 0.0647, "ty": 0.2415, "targetID": 14, "f2": -0.063397, "f1": 1.009645, "f3": -0.214885, "y": 0.38263417, "x": 0.041109972}], [{"q1": 1.836538304, "distance": 0.02891966668, "q3": 1.53969456, "q2": 2.385808554, "tx": -0.0647, "ty": 0.2415, "targetID": 15, "f2": 0.098206, "f1": 0.393516, "f3": 0.031102, "y": 0.21258502, "x": -0.065220627}], [{"q1": 1.955164842, "distance": 0.09483158807, "q3": 1.817474187, "q2": 2.176075824, "tx": -0.1768, "ty": 0.1768, "targetID": 16, "f2": -0.02042, "f1": 0.183783, "f3": -0.246678, "y": 0.24609732, "x": -0.11206275}]], "block": 7}], [{"trials": [[{"q1": 1.28311534, "distance": 0.1061608921, "q3": 1.516823765, "q2": 4.437142854, "tx": 0.601, "ty": 0.601, "targetID": 1, "f2": 0.651629, "f1": 2.44485, "f3": 0.053973, "y": 0.5699778, "x": 0.49947287}], [{"q1": 1.51113214, "distance": 0.05558994512, "q3": 1.434199877, "q2": 4.977371154, "tx": 0.22, "ty": 0.821, "targetID": 2, "f2": 0.423612, "f1": 2.985079, "f3": 0.136596, "y": 0.80775684, "x": 0.27398945}], [{"q1": 1.19728703, "distance": 0.8765736019, "q3": 1.010587527, "q2": 3.438367754, "tx": -0.22, "ty": 0.821, "targetID": 3, "f2": 0.737457, "f1": 1.446075, "f3": 0.560209, "y": 0.15502432, "x": 0.34996287}], [{"q1": 1.856581665, "distance": 0.09937904096, "q3": 1.163583087, "q2": 0.7508608536, "tx": -0.601, "ty": 0.601, "targetID": 4, "f2": 0.078163, "f1": -1.241432, "f3": 0.407213, "y": 0.52816153, "x": -0.53339267}], [{"q1": 1.30623746, "distance": 0.01756656556, "q3": 1.538249427, "q2": 4.084656154, "tx": 0.4596, "ty": 0.4596, "targetID": 5, "f2": 0.628507, "f1": 2.092363, "f3": 0.032547, "y": 0.46669373, "x": 0.47567057}], [{"q1": 1.76999937, "distance": 0.04537716317, "q3": 1.781220207, "q2": 4.118773854, "tx": 0.1682, "ty": 0.6279, "targetID": 6, "f2": 0.164745, "f1": 2.126481, "f3": -0.210424, "y": 0.67048098, "x": 0.1525173}], [{"q1": 1.08312155, "distance": 0.05418404646, "q3": 0.9393362068, "q2": 1.366613064, "tx": -0.1682, "ty": 0.6279, "targetID": 7, "f2": 0.851623, "f1": -0.62568, "f3": 0.63146, "y": 0.60079402, "x": -0.1212833}], [{"q1": 3.01117979, "distance": 0.3121204605, "q3": 1.925356477, "q2": 2.774674884, "tx": -0.4596, "ty": 0.4596, "targetID": 8, "f2": -1.076435, "f1": 0.782382, "f3": -0.35456, "y": 0.19108591, "x": -0.3004794}], [{"q1": 1.32935959, "distance": 0.3343610135, "q3": 1.314693697, "q2": 2.393976694, "tx": 0.3182, "ty": 0.3182, "targetID": 9, "f2": 0.605385, "f1": 0.401684, "f3": 0.256103, "y": 0.20018568, "x": 0.0053583346}], [{"q1": 1.7732038, "distance": 0.1265070999, "q3": 1.667306053, "q2": 2.878347444, "tx": 0.1165, "ty": 0.4347, "targetID": 10, "f2": 0.161541, "f1": 0.886055, "f3": -0.09651, "y": 0.30918913, "x": 0.10065488}], [{"q1": 2.29766127, "distance": 0.03981401998, "q3": 1.811442327, "q2": 3.288388154, "tx": -0.1165, "ty": 0.4347, "targetID": 11, "f2": -0.362917, "f1": 1.296096, "f3": -0.240646, "y": 0.46093492, "x": -0.086551959}], [{"q1": 1.45571444, "distance": 0.203142972, "q3": 1.079576897, "q2": 1.237933424, "tx": -0.3182, "ty": 0.3182, "targetID": 12, "f2": 0.47903, "f1": -0.754359, "f3": 0.491219, "y": 0.52134219, "x": -0.31763632}], [{"q1": 1.76421884, "distance": 0.1927900583, "q3": 1.426848547, "q2": 2.492811194, "tx": 0.1768, "ty": 0.1768, "targetID": 13, "f2": 0.170526, "f1": 0.500519, "f3": 0.143948, "y": 0.2138079, "x": -0.012404709}], [{"q1": 1.847282551, "distance": 0.04103642232, "q3": 1.618485703, "q2": 2.730252764, "tx": 0.0647, "ty": 0.2415, "targetID": 14, "f2": 0.087462, "f1": 0.73796, "f3": -0.047689, "y": 0.27650835, "x": 0.043289643}], [{"q1": 2.015294926, "distance": 0.01947130157, "q3": 1.590337033, "q2": 2.550993494, "tx": -0.0647, "ty": 0.2415, "targetID": 15, "f2": -0.08055, "f1": 0.558701, "f3": -0.019541, "y": 0.22922855, "x": -0.049582358}], [{"q1": 2.16697102, "distance": 0.09480307846, "q3": 1.839214007, "q2": 2.397683774, "tx": -0.1768, "ty": 0.1768, "targetID": 16, "f2": -0.232227, "f1": 0.405391, "f3": -0.268418, "y": 0.25186651, "x": -0.11889799}]], "block": 8}], [{"trials": [[{"q1": 1.12547022, "distance": 0.09114222544, "q3": 1.63532464, "q2": 4.534657954, "tx": 0.601, "ty": 0.601, "targetID": 1, "f2": 0.809274, "f1": 2.542365, "f3": -0.064528, "y": 0.51191376, "x": 0.5817504}], [{"q1": 2.06442943, "distance": 0.6478183966, "q3": 1.831045867, "q2": 5.696041854, "tx": 0.22, "ty": 0.821, "targetID": 2, "f2": -0.129685, "f1": 3.703749, "f3": -0.26025, "y": 0.71713076, "x": -0.41943714}], [{"q1": 2.28522057, "distance": 0.1813142438, "q3": 1.903679487, "q2": 4.062036754, "tx": -0.22, "ty": 0.821, "targetID": 3, "f2": -0.350476, "f1": 2.069744, "f3": -0.332883, "y": 0.64004941, "x": -0.20852224}], [{"q1": 3.02600809, "distance": 0.3724181791, "q3": 1.931325497, "q2": 3.319175754, "tx": -0.601, "ty": 0.601, "targetID": 4, "f2": -1.091264, "f1": 1.326883, "f3": -0.360529, "y": 0.28520041, "x": -0.40360213}], [{"q1": 1.25069411, "distance": 0.06030321635, "q3": 1.707329947, "q2": 3.791482754, "tx": 0.4596, "ty": 0.4596, "targetID": 5, "f2": 0.68405, "f1": 1.79919, "f3": -0.136534, "y": 0.39929705, "x": 0.45942077}], [{"q1": 1.70823566, "distance": 0.1121538478, "q3": 1.676542337, "q2": 3.809012854, "tx": 0.1682, "ty": 0.6279, "targetID": 6, "f2": 0.226509, "f1": 1.81672, "f3": -0.105746, "y": 0.55231613, "x": 0.2510587}], [{"q1": 2.46718161, "distance": 0.1361378484, "q3": 1.679432597, "q2": 3.452567754, "tx": -0.1682, "ty": 0.6279, "targetID": 7, "f2": -0.532437, "f1": 1.460275, "f3": -0.108636, "y": 0.49229837, "x": -0.15612889}], [{"q1": 2.39869489, "distance": 0.3997075667, "q3": 1.651660922, "q2": 1.909543104, "tx": -0.4596, "ty": 0.4596, "targetID": 8, "f2": -0.46395, "f1": -0.08275, "f3": -0.080865, "y": 0.095939386, "x": -0.29371722}], [{"q1": 1.56447638, "distance": 0.1083790023, "q3": 1.668248531, "q2": 3.593562454, "tx": 0.3182, "ty": 0.3182, "targetID": 9, "f2": 0.370268, "f1": 1.60127, "f3": -0.097452, "y": 0.4265748, "x": 0.31724561}], [{"q1": 1.984318822, "distance": 0.0964795243, "q3": 1.594735263, "q2": 3.031217354, "tx": 0.1165, "ty": 0.4347, "targetID": 10, "f2": -0.049574, "f1": 1.038925, "f3": -0.023939, "y": 0.34940108, "x": 0.071417932}], [{"q1": 2.07090112, "distance": 0.1694684155, "q3": 1.621187473, "q2": 3.115035054, "tx": -0.1165, "ty": 0.4347, "targetID": 11, "f2": -0.136157, "f1": 1.122742, "f3": -0.050391, "y": 0.38861536, "x": 0.046582034}], [{"q1": 2.1493781, "distance": 0.2425497507, "q3": 1.668185699, "q2": 2.505817394, "tx": -0.3182, "ty": 0.3182, "targetID": 12, "f2": -0.214634, "f1": 0.513525, "f3": -0.097389, "y": 0.2333115, "x": -0.090990132}], [{"q1": 1.3031587, "distance": 0.06554871197, "q3": 1.835758247, "q2": 2.618851894, "tx": 0.1768, "ty": 0.1768, "targetID": 13, "f2": 0.631586, "f1": 0.626559, "f3": -0.264962, "y": 0.24203423, "x": 0.18321318}], [{"q1": 1.66909142, "distance": 0.102332526, "q3": 1.744652067, "q2": 2.906181954, "tx": 0.0647, "ty": 0.2415, "targetID": 14, "f2": 0.265653, "f1": 0.913889, "f3": -0.173856, "y": 0.31947703, "x": 0.13096861}], [{"q1": 1.71828876, "distance": 0.06549017501, "q3": 1.590714024, "q2": 2.469689074, "tx": -0.0647, "ty": 0.2415, "targetID": 15, "f2": 0.216456, "f1": 0.477396, "f3": -0.019918, "y": 0.23512827, "x": 0.00047947591}], [{"q1": 2.2428719, "distance": 0.09290835279, "q3": 1.679118437, "q2": 2.551621814, "tx": -0.1768, "ty": 0.1768, "targetID": 16, "f2": -0.308127, "f1": 0.559329, "f3": -0.108322, "y": 0.23789626, "x": -0.10680565}]], "block": 9}], [{"trials": [[{"q1": 0.9772498802, "distance": 0.2639272937, "q3": 1.488675095, "q2": 4.292441154, "tx": 0.601, "ty": 0.601, "targetID": 1, "f2": 0.957495, "f1": 2.300149, "f3": 0.082121, "y": 0.34065067, "x": 0.644311}], [{"q1": 1.66349938, "distance": 0.04116000549, "q3": 1.478873326, "q2": 4.803012754, "tx": 0.22, "ty": 0.821, "targetID": 2, "f2": 0.271245, "f1": 2.81072, "f3": 0.091923, "y": 0.80900143, "x": 0.18062767}], [{"q1": 2.88482494, "distance": 0.395793203, "q3": 1.806352947, "q2": 4.434692454, "tx": -0.22, "ty": 0.821, "targetID": 3, "f2": -0.95008, "f1": 2.4424, "f3": -0.235557, "y": 0.55053231, "x": -0.50896278}], [{"q1": 2.68307186, "distance": 0.4691129512, "q3": 1.746034367, "q2": 2.965935054, "tx": -0.601, "ty": 0.601, "targetID": 4, "f2": -0.748327, "f1": 0.973642, "f3": -0.175238, "y": 0.29963236, "x": -0.24149408}], [{"q1": 1.53092417, "distance": 0.1920689621, "q3": 1.519085712, "q2": 4.233819054, "tx": 0.4596, "ty": 0.4596, "targetID": 5, "f2": 0.40382, "f1": 2.241526, "f3": 0.051711, "y": 0.62047351, "x": 0.3546705}], [{"q1": 1.965092275, "distance": 0.1159401298, "q3": 1.654111364, "q2": 3.581812854, "tx": 0.1682, "ty": 0.6279, "targetID": 6, "f2": -0.030348, "f1": 1.58952, "f3": -0.083315, "y": 0.53071945, "x": 0.10496983}], [{"q1": 2.30281349, "distance": 0.2134738306, "q3": 1.857246747, "q2": 3.154681954, "tx": -0.1682, "ty": 0.6279, "targetID": 7, "f2": -0.368069, "f1": 1.162389, "f3": -0.28645, "y": 0.42987923, "x": -0.088457596}], [{"q1": 1.71967106, "distance": 0.3239602222, "q3": 1.501367129, "q2": 1.863927174, "tx": -0.4596, "ty": 0.4596, "targetID": 8, "f2": 0.215073, "f1": -0.128365, "f3": 0.069429, "y": 0.24676898, "x": -0.21535999}], [{"q1": 1.55561709, "distance": 0.4161750966, "q3": 1.610380394, "q2": 2.049092649, "tx": 0.3182, "ty": 0.3182, "targetID": 9, "f2": 0.379127, "f1": 0.0568, "f3": -0.039584, "y": 0.25678425, "x": -0.093418533}], [{"q1": 1.73669849, "distance": 0.06802183706, "q3": 1.703497197, "q2": 3.317542054, "tx": 0.1165, "ty": 0.4347, "targetID": 10, "f2": 0.198046, "f1": 1.325249, "f3": -0.132701, "y": 0.4081254, "x": 0.17911598}], [{"q1": 1.958683426, "distance": 0.2104377458, "q3": 1.571550309, "q2": 2.663399674, "tx": -0.1165, "ty": 0.4347, "targetID": 11, "f2": -0.023939, "f1": 0.671107, "f3": -0.000754, "y": 0.25917565, "x": -0.00041706668}], [{"q1": 2.38059932, "distance": 0.194211825, "q3": 1.792718437, "q2": 1.950697967, "tx": -0.3182, "ty": 0.3182, "targetID": 12, "f2": -0.445855, "f1": -0.041595, "f3": -0.221922, "y": 0.13333171, "x": -0.25868573}], [{"q1": 1.68856929, "distance": 0.1228468349, "q3": 1.633565348, "q2": 2.855476654, "tx": 0.1768, "ty": 0.1768, "targetID": 13, "f2": 0.246175, "f1": 0.863184, "f3": -0.062769, "y": 0.28581701, "x": 0.12017283}], [{"q1": 2.023400235, "distance": 0.08579754646, "q3": 1.641168002, "q2": 2.769459844, "tx": 0.0647, "ty": 0.2415, "targetID": 14, "f2": -0.088656, "f1": 0.777167, "f3": -0.070372, "y": 0.30129884, "x": 0.0031750643}], [{"q1": 1.938388738, "distance": 0.0099401168, "q3": 1.654614019, "q2": 2.442420054, "tx": -0.0647, "ty": 0.2415, "targetID": 15, "f2": -0.003644, "f1": 0.450127, "f3": -0.083818, "y": 0.23875589, "x": -0.055146164}], [{"q1": 2.13756571, "distance": 0.02287588163, "q3": 1.729069767, "q2": 2.065177604, "tx": -0.1768, "ty": 0.1768, "targetID": 16, "f2": -0.202821, "f1": 0.072885, "f3": -0.158273, "y": 0.18763399, "x": -0.19694772}]], "block": 10}], [{"trials": [[{"q1": 1.00106315, "distance": 0.1867404541, "q3": 1.487292794, "q2": 4.432807454, "tx": 0.601, "ty": 0.601, "targetID": 1, "f2": 0.933681, "f1": 2.440515, "f3": 0.083504, "y": 0.41837101, "x": 0.63996985}], [{"q1": 1.33237551, "distance": 0.4034427574, "q3": 1.339449447, "q2": 4.365326054, "tx": 0.22, "ty": 0.821, "targetID": 2, "f2": 0.602369, "f1": 2.373033, "f3": 0.231347, "y": 0.53933024, "x": 0.50883941}], [{"q1": 2.17765243, "distance": 0.1667578276, "q3": 1.778958257, "q2": 4.139319954, "tx": -0.22, "ty": 0.821, "targetID": 3, "f2": -0.242908, "f1": 2.147027, "f3": -0.208162, "y": 0.68297637, "x": -0.12641768}], [{"q1": 2.09496572, "distance": 0.6640949313, "q3": 1.720084807, "q2": 2.693181974, "tx": -0.601, "ty": 0.601, "targetID": 4, "f2": -0.160221, "f1": 0.700889, "f3": -0.149288, "y": 0.2570797, "x": -0.0328971}], [{"q1": 1.76930822, "distance": 0.3586063644, "q3": 1.596054732, "q2": 4.227661454, "tx": 0.4596, "ty": 0.4596, "targetID": 5, "f2": 0.165436, "f1": 2.235369, "f3": -0.025258, "y": 0.68471688, "x": 0.18045682}], [{"q1": 1.910114404, "distance": 0.02972319611, "q3": 1.501429961, "q2": 4.017174754, "tx": 0.1682, "ty": 0.6279, "targetID": 6, "f2": 0.02463, "f1": 2.024882, "f3": 0.069366, "y": 0.64072953, "x": 0.14138822}], [{"q1": 2.25977367, "distance": 0.09168658477, "q3": 1.569162699, "q2": 3.836658854, "tx": -0.1682, "ty": 0.6279, "targetID": 7, "f2": -0.325029, "f1": 1.844366, "f3": 0.001634, "y": 0.60120276, "x": -0.080486334}], [{"q1": 2.74885681, "distance": 0.2990167612, "q3": 2.896171427, "q2": 2.823055414, "tx": -0.4596, "ty": 0.4596, "targetID": 8, "f2": -0.814112, "f1": 0.830763, "f3": -1.325375, "y": 0.1634357, "x": -0.50080353}], [{"q1": 1.52520647, "distance": 0.1443807117, "q3": 1.494329962, "q2": 2.955693454, "tx": 0.3182, "ty": 0.3182, "targetID": 9, "f2": 0.409538, "f1": 0.963401, "f3": 0.076466, "y": 0.24213473, "x": 0.19548136}], [{"q1": 1.62460646, "distance": 0.1271712403, "q3": 1.689925517, "q2": 3.124648354, "tx": 0.1165, "ty": 0.4347, "targetID": 10, "f2": 0.310138, "f1": 1.132356, "f3": -0.119129, "y": 0.3389675, "x": 0.20021268}], [{"q1": 1.82365777, "distance": 0.2762135442, "q3": 1.381483957, "q2": 2.934204964, "tx": -0.1165, "ty": 0.4347, "targetID": 11, "f2": 0.111087, "f1": 0.941912, "f3": 0.189312, "y": 0.26267199, "x": 0.099602489}], [{"q1": 2.41163825, "distance": 0.2041332394, "q3": 1.66718039, "q2": 2.748034184, "tx": -0.3182, "ty": 0.3182, "targetID": 12, "f2": -0.476894, "f1": 0.755742, "f3": -0.096384, "y": 0.2593746, "x": -0.12272634}], [{"q1": 1.44804896, "distance": 0.07733838132, "q3": 1.717697197, "q2": 2.619794374, "tx": 0.1768, "ty": 0.1768, "targetID": 13, "f2": 0.486696, "f1": 0.627502, "f3": -0.146901, "y": 0.24501424, "x": 0.14035768}], [{"q1": 1.839742728, "distance": 0.0743203387, "q3": 1.715246757, "q2": 2.821924444, "tx": 0.0647, "ty": 0.2415, "targetID": 14, "f2": 0.095002, "f1": 0.829632, "f3": -0.14445, "y": 0.31578672, "x": 0.066935168}], [{"q1": 2.01102236, "distance": 0.1313557056, "q3": 0.9527193868, "q2": 3.055030654, "tx": -0.0647, "ty": 0.2415, "targetID": 15, "f2": -0.076278, "f1": 1.062738, "f3": 0.618077, "y": 0.2212485, "x": 0.0650852}], [{"q1": 2.27862322, "distance": 0.1227918194, "q3": 1.018315847, "q2": 2.816709394, "tx": -0.1768, "ty": 0.1768, "targetID": 16, "f2": -0.343879, "f1": 0.824417, "f3": 0.55248, "y": 0.16300188, "x": -0.054785891}]], "block": 11}], [{"trials": [[{"q1": 1.58697018, "distance": 0.3358182509, "q3": 1.738180387, "q2": 4.395171254, "tx": 0.601, "ty": 0.601, "targetID": 1, "f2": 0.347774, "f1": 2.402879, "f3": -0.167384, "y": 0.69309385, "x": 0.27805632}], [{"q1": 1.67876752, "distance": 0.08721366796, "q3": 1.043197257, "q2": 4.666102154, "tx": 0.22, "ty": 0.821, "targetID": 2, "f2": 0.255977, "f1": 2.673809, "f3": 0.527599, "y": 0.75885595, "x": 0.28119102}], [{"q1": 2.58474001, "distance": 0.242619796, "q3": 1.426283067, "q2": 4.223954454, "tx": -0.22, "ty": 0.821, "targetID": 3, "f2": -0.649996, "f1": 2.231662, "f3": 0.144513, "y": 0.61843877, "x": -0.35354143}], [{"q1": 2.59108603, "distance": 0.3800884972, "q3": 2.675568827, "q2": 3.064643854, "tx": -0.601, "ty": 0.601, "targetID": 4, "f2": -0.656342, "f1": 1.072351, "f3": -1.104772, "y": 0.24301531, "x": -0.47327284}], [{"q1": 1.28418348, "distance": 0.01417207223, "q3": 1.643744108, "q2": 4.029238454, "tx": 0.4596, "ty": 0.4596, "targetID": 5, "f2": 0.650561, "f1": 2.036946, "f3": -0.072948, "y": 0.46535898, "x": 0.4725492}], [{"q1": 1.78903742, "distance": 0.09286842648, "q3": 1.332914927, "q2": 4.386437554, "tx": 0.1682, "ty": 0.6279, "targetID": 6, "f2": 0.145707, "f1": 2.394145, "f3": 0.237881, "y": 0.71155502, "x": 0.20852843}], [{"q1": 2.032825013, "distance": 0.07946480177, "q3": 2.734128127, "q2": 3.494036754, "tx": -0.1682, "ty": 0.6279, "targetID": 7, "f2": -0.098081, "f1": 1.501744, "f3": -1.163332, "y": 0.55025403, "x": -0.15129562}], [{"q1": 2.68005593, "distance": 0.4195236937, "q3": 1.333857407, "q2": 2.741750994, "tx": -0.4596, "ty": 0.4596, "targetID": 8, "f2": -0.745311, "f1": 0.749458, "f3": 0.236939, "y": 0.16894772, "x": -0.15707499}], [{"q1": 1.19753836, "distance": 0.1033711347, "q3": 1.645629064, "q2": 3.127412954, "tx": 0.3182, "ty": 0.3182, "targetID": 9, "f2": 0.737206, "f1": 1.13512, "f3": -0.074833, "y": 0.2149303, "x": 0.32277827}], [{"q1": 2.14673916, "distance": 0.1616686657, "q3": 1.243442377, "q2": 3.868765954, "tx": 0.1165, "ty": 0.4347, "targetID": 10, "f2": -0.211995, "f1": 1.876473, "f3": 0.327354, "y": 0.58363618, "x": 0.053613024}], [{"q1": 2.12110377, "distance": 0.23208664, "q3": 1.180359197, "q2": 2.990565134, "tx": -0.1165, "ty": 0.4347, "targetID": 11, "f2": -0.186359, "f1": 0.998272, "f3": 0.390437, "y": 0.24758207, "x": 0.020799267}], [{"q1": 2.30677189, "distance": 0.2259175587, "q3": 1.65499101, "q2": 2.629910294, "tx": -0.3182, "ty": 0.3182, "targetID": 12, "f2": -0.372027, "f1": 0.637618, "f3": -0.084195, "y": 0.24750168, "x": -0.10362952}], [{"q1": 1.8311976, "distance": 0.08019432373, "q3": 1.080582207, "q2": 3.075953654, "tx": 0.1768, "ty": 0.1768, "targetID": 13, "f2": 0.103547, "f1": 1.083661, "f3": 0.490214, "y": 0.23070039, "x": 0.1174209}], [{"q1": 1.67449495, "distance": 0.05792889858, "q3": 1.864660907, "q2": 2.529944824, "tx": 0.0647, "ty": 0.2415, "targetID": 14, "f2": 0.26025, "f1": 0.537652, "f3": -0.293865, "y": 0.2979369, "x": 0.05163732}], [{"q1": 1.56120912, "distance": 0.2272681903, "q3": 2.644529827, "q2": 2.297027144, "tx": -0.0647, "ty": 0.2415, "targetID": 15, "f2": 0.373535, "f1": 0.304734, "f3": -1.073733, "y": 0.44029589, "x": 0.04544093}], [{"q1": 2.14202677, "distance": 0.09315216422, "q3": 1.660268886, "q2": 2.482946594, "tx": -0.1768, "ty": 0.1768, "targetID": 16, "f2": -0.207282, "f1": 0.490654, "f3": -0.089473, "y": 0.22702668, "x": -0.098348701}]], "block": 12}], [{"trials": [[{"q1": 1.856644497, "distance": 0.6320670738, "q3": 1.595614909, "q2": 4.809547254, "tx": 0.601, "ty": 0.601, "targetID": 1, "f2": 0.0781, "f1": 2.817255, "f3": -0.024819, "y": 0.82216996, "x": 0.0088913659}], [{"q1": 1.65068168, "distance": 0.049964053, "q3": 1.528070667, "q2": 4.646372954, "tx": 0.22, "ty": 0.821, "targetID": 2, "f2": 0.284063, "f1": 2.65408, "f3": 0.042726, "y": 0.77347071, "x": 0.20459308}], [{"q1": 2.15999668, "distance": 0.154534669, "q3": 1.580095441, "q2": 4.301111954, "tx": -0.22, "ty": 0.821, "targetID": 3, "f2": -0.225252, "f1": 2.308819, "f3": -0.009299, "y": 0.72280392, "x": -0.10067484}], [{"q1": 2.56758691, "distance": 0.09426136513, "q3": 1.810437017, "q2": 5.123832254, "tx": -0.601, "ty": 0.601, "targetID": 4, "f2": -0.632842, "f1": 3.13154, "f3": -0.239641, "y": 0.51724787, "x": -0.64425258}], [{"q1": 1.37126843, "distance": 0.5137487636, "q3": 1.5054512, "q2": 2.219304144, "tx": 0.4596, "ty": 0.4596, "targetID": 5, "f2": 0.563476, "f1": 0.227011, "f3": 0.065345, "y": 0.235905, "x": -0.0028914476}], [{"q1": 1.947939179, "distance": 0.1552678885, "q3": 1.875907807, "q2": 3.999519054, "tx": 0.1682, "ty": 0.6279, "targetID": 6, "f2": -0.013195, "f1": 2.007226, "f3": -0.305111, "y": 0.66005001, "x": 0.01629709}], [{"q1": 1.81347901, "distance": 0.2817151858, "q3": 1.647451188, "q2": 4.642854354, "tx": -0.1682, "ty": 0.6279, "targetID": 7, "f2": 0.121265, "f1": 2.650562, "f3": -0.076655, "y": 0.79296661, "x": 0.060090298}], [{"q1": 2.03609227, "distance": 0.4578397698, "q3": 1.714304277, "q2": 4.509965054, "tx": -0.4596, "ty": 0.4596, "targetID": 8, "f2": -0.101348, "f1": 2.517672, "f3": -0.143508, "y": 0.75083399, "x": -0.10632954}], [{"q1": 1.910051572, "distance": 0.3825073212, "q3": 1.708963567, "q2": 3.865875654, "tx": 0.3182, "ty": 0.3182, "targetID": 9, "f2": 0.024693, "f1": 1.873583, "f3": -0.138167, "y": 0.63897892, "x": 0.10984277}], [{"q1": "_NaN_", "distance": 0.268339506, "q3": "_NaN_", "q2": 1.886735144, "tx": 0.1165, "ty": 0.4347, "targetID": 10, "f2": "_NaN_", "f1": -0.105558, "f3": "_NaN_", "y": 0.41839942, "x": 0.38434395}], [{"q1": 1.88184007, "distance": 0.2212931243, "q3": 1.797807817, "q2": 3.355366854, "tx": -0.1165, "ty": 0.4347, "targetID": 11, "f2": 0.052904, "f1": 1.363074, "f3": -0.227011, "y": 0.45739908, "x": 0.10362587}], [{"q1": 1.68806663, "distance": 0.6263854674, "q3": 1.517389252, "q2": 5.392564054, "tx": -0.3182, "ty": 0.3182, "targetID": 12, "f2": 0.246678, "f1": 3.400271, "f3": 0.053407, "y": 0.87494766, "x": -0.031162029}], [{"q1": 0.7738003902, "distance": 0.05325998611, "q3": 1.759857377, "q2": 2.098792644, "tx": 0.1768, "ty": 0.1768, "targetID": 13, "f2": 1.160944, "f1": 0.1065, "f3": -0.189061, "y": 0.22379986, "x": 0.15174727}], [{"q1": 0.9461481102, "distance": 0.01456700537, "q3": 1.421193687, "q2": 2.140387334, "tx": 0.0647, "ty": 0.2415, "targetID": 14, "f2": 0.988596, "f1": 0.148095, "f3": 0.149603, "y": 0.24671916, "x": 0.051100073}], [{"q1": 1.55046488, "distance": 0.2142723939, "q3": 1.921398067, "q2": 2.789628874, "tx": -0.0647, "ty": 0.2415, "targetID": 15, "f2": 0.38428, "f1": 0.797336, "f3": -0.350602, "y": 0.30616552, "x": 0.13958174}], [{"q1": 2.09559403, "distance": 0.1678106241, "q3": 1.679998087, "q2": 2.635313834, "tx": -0.1768, "ty": 0.1768, "targetID": 16, "f2": -0.16085, "f1": 0.643021, "f3": -0.109202, "y": 0.25952557, "x": -0.030796967}]], "block": 13}], [{"trials": [[{"q1": 1.14538792, "distance": 0.3066473868, "q3": 2.161038757, "q2": 5.384081754, "tx": 0.601, "ty": 0.601, "targetID": 1, "f2": 0.789357, "f1": 3.391789, "f3": -0.590242, "y": 0.69823484, "x": 0.31017702}], [{"q1": 1.42034011, "distance": 0.2322254666, "q3": 1.983978597, "q2": 4.252731354, "tx": 0.22, "ty": 0.821, "targetID": 2, "f2": 0.514404, "f1": 2.260439, "f3": -0.413182, "y": 0.62028511, "x": 0.33679983}], [{"q1": 2.73333734, "distance": 0.4729443219, "q3": 1.188024677, "q2": 3.367493454, "tx": -0.22, "ty": 0.821, "targetID": 3, "f2": -0.798593, "f1": 1.375201, "f3": 0.382772, "y": 0.36285577, "x": -0.10261092}], [{"q1": 2.41427719, "distance": 0.4209398594, "q3": 2.496121027, "q2": 2.558407654, "tx": -0.601, "ty": 0.601, "targetID": 4, "f2": -0.479533, "f1": 0.566115, "f3": -0.925325, "y": 0.34318336, "x": -0.26825243}], [{"q1": 1.11384633, "distance": 0.1128610222, "q3": 2.076969737, "q2": 3.539150054, "tx": 0.4596, "ty": 0.4596, "targetID": 5, "f2": 0.820898, "f1": 1.546857, "f3": -0.506173, "y": 0.34888017, "x": 0.43772011}], [{"q1": 1.44383922, "distance": 0.1963569747, "q3": 2.196538747, "q2": 5.751773754, "tx": 0.1682, "ty": 0.6279, "targetID": 6, "f2": 0.490905, "f1": 3.759481, "f3": -0.625742, "y": 0.73776844, "x": 0.0054579114}], [{"q1": 2.47629223, "distance": 0.2372885816, "q3": 2.442776787, "q2": 3.315091654, "tx": -0.1682, "ty": 0.6279, "targetID": 7, "f2": -0.541548, "f1": 1.322799, "f3": -0.87198, "y": 0.44040248, "x": -0.31363229}], [{"q1": 2.6387754, "distance": 0.2083355843, "q3": 2.426252007, "q2": 5.279780854, "tx": -0.4596, "ty": 0.4596, "targetID": 8, "f2": -0.704031, "f1": 3.287488, "f3": -0.855456, "y": 0.33149628, "x": -0.62389593}], [{"q1": 1.0414012, "distance": 0.14412817, "q3": 1.808426397, "q2": 2.708387284, "tx": 0.3182, "ty": 0.3182, "targetID": 9, "f2": 0.893343, "f1": 0.716095, "f3": -0.23763, "y": 0.1847203, "x": 0.26382998}], [{"q1": 1.78790645, "distance": 0.04022391201, "q3": 2.056549387, "q2": 2.894369564, "tx": 0.1165, "ty": 0.4347, "targetID": 10, "f2": 0.146838, "f1": 0.902077, "f3": -0.485753, "y": 0.40506025, "x": 0.089307201}], [{"q1": 1.56240293, "distance": 0.2192808561, "q3": 1.748107817, "q2": 2.322348374, "tx": -0.1165, "ty": 0.4347, "targetID": 11, "f2": 0.372342, "f1": 0.330056, "f3": -0.177311, "y": 0.25751304, "x": 0.012685429}], [{"q1": 2.31845862, "distance": 0.1453625442, "q3": 2.387987407, "q2": 2.483826244, "tx": -0.3182, "ty": 0.3182, "targetID": 12, "f2": -0.383714, "f1": 0.491534, "f3": -0.817191, "y": 0.36371938, "x": -0.18014836}], [{"q1": 1.59601797, "distance": 0.1612177035, "q3": 1.948038777, "q2": 2.530447474, "tx": 0.1768, "ty": 0.1768, "targetID": 13, "f2": 0.338727, "f1": 0.538155, "f3": -0.377242, "y": 0.3026863, "x": 0.076083629}], [{"q1": 1.49485869, "distance": 0.03876866339, "q3": 1.760925517, "q2": 2.306954574, "tx": 0.0647, "ty": 0.2415, "targetID": 14, "f2": 0.439886, "f1": 0.314662, "f3": -0.190129, "y": 0.25620837, "x": 0.028829774}], [{"q1": 1.61160027, "distance": 0.174355084, "q3": 2.118124597, "q2": 2.517441284, "tx": -0.0647, "ty": 0.2415, "targetID": 15, "f2": 0.323144, "f1": 0.525149, "f3": -0.547328, "y": 0.34652541, "x": 0.074473843}], [{"q1": 2.85309485, "distance": 0.1370969521, "q3": 1.169614947, "q2": 3.290838554, "tx": -0.1768, "ty": 0.1768, "targetID": 16, "f2": -0.91835, "f1": 1.298546, "f3": 0.401181, "y": 0.31389168, "x": -0.17559769}]], "block": 14}], [{"trials": [[{"q1": 1.12974279, "distance": 0.138169097, "q3": 1.428607847, "q2": 4.400637554, "tx": 0.601, "ty": 0.601, "targetID": 1, "f2": 0.805002, "f1": 2.408345, "f3": 0.142188, "y": 0.46320624, "x": 0.59082262}], [{"q1": 1.80914362, "distance": 0.1342541993, "q3": 1.583425529, "q2": 4.279874754, "tx": 0.22, "ty": 0.821, "targetID": 2, "f2": 0.125601, "f1": 2.287582, "f3": -0.012629, "y": 0.70725326, "x": 0.14868472}], [{"q1": 2.32442764, "distance": 0.1493847938, "q3": 1.640476852, "q2": 4.194234954, "tx": -0.22, "ty": 0.821, "targetID": 3, "f2": -0.389683, "f1": 2.201942, "f3": -0.069681, "y": 0.67430316, "x": -0.19178912}], [{"q1": 2.77989575, "distance": 0.1057979985, "q3": 1.690679507, "q2": 4.468307454, "tx": -0.601, "ty": 0.601, "targetID": 4, "f2": -0.845151, "f1": 2.476015, "f3": -0.119883, "y": 0.49903165, "x": -0.57279234}], [{"q1": 0.7393684902, "distance": 0.3827942605, "q3": 1.227608747, "q2": 3.865435854, "tx": 0.4596, "ty": 0.4596, "targetID": 5, "f2": 1.195376, "f1": 1.873143, "f3": 0.343188, "y": 0.093548707, "x": 0.57157275}], [{"q1": 1.914763961, "distance": 0.04925839597, "q3": 1.561434381, "q2": 4.165457954, "tx": 0.1682, "ty": 0.6279, "targetID": 6, "f2": 0.019981, "f1": 2.173165, "f3": 0.009362, "y": 0.67489009, "x": 0.15342431}], [{"q1": 2.010645369, "distance": 0.3430618406, "q3": 1.566335265, "q2": 3.312389854, "tx": -0.1682, "ty": 0.6279, "targetID": 7, "f2": -0.075901, "f1": 1.320097, "f3": 0.004461, "y": 0.42610469, "x": 0.10923482}], [{"q1": 2.41069578, "distance": 0.4104564, "q3": 1.466746777, "q2": 3.215880154, "tx": -0.4596, "ty": 0.4596, "targetID": 8, "f2": -0.475951, "f1": 1.223588, "f3": 0.10405, "y": 0.37112614, "x": -0.058792275}], [{"q1": 1.47682594, "distance": 0.0462080643, "q3": 1.550375975, "q2": 3.221283654, "tx": 0.3182, "ty": 0.3182, "targetID": 9, "f2": 0.457919, "f1": 1.228991, "f3": 0.02042, "y": 0.28402939, "x": 0.28709446}], [{"q1": 2.004550679, "distance": 0.02440524658, "q3": 1.574566238, "q2": 3.293980154, "tx": 0.1165, "ty": 0.4347, "targetID": 10, "f2": -0.069806, "f1": 1.301688, "f3": -0.00377, "y": 0.43535229, "x": 0.092103472}], [{"q1": 1.915517943, "distance": 0.1897571214, "q3": 1.744589237, "q2": 2.594661634, "tx": -0.1165, "ty": 0.4347, "targetID": 11, "f2": 0.019227, "f1": 0.602369, "f3": -0.173793, "y": 0.28937195, "x": 0.0055144377}], [{"q1": 2.36847277, "distance": 0.2521439701, "q3": 1.710974187, "q2": 3.260993454, "tx": -0.3182, "ty": 0.3182, "targetID": 12, "f2": -0.433728, "f1": 1.268701, "f3": -0.140178, "y": 0.43546212, "x": -0.094982221}], [{"q1": 1.01765076, "distance": 0.0523485449, "q3": 1.561685708, "q2": 2.404720934, "tx": 0.1768, "ty": 0.1768, "targetID": 13, "f2": 0.917094, "f1": 0.412428, "f3": 0.009111, "y": 0.18884386, "x": 0.12585576}], [{"q1": 1.929969269, "distance": 0.09073837847, "q3": 1.484339697, "q2": 3.048370454, "tx": 0.0647, "ty": 0.2415, "targetID": 14, "f2": 0.004775, "f1": 1.056078, "f3": 0.086457, "y": 0.32775319, "x": 0.092875176}], [{"q1": 1.73072946, "distance": 0.09023784832, "q3": 1.703057377, "q2": 2.552689954, "tx": -0.0647, "ty": 0.2415, "targetID": 15, "f2": 0.204015, "f1": 0.560397, "f3": -0.132261, "y": 0.26263785, "x": 0.023027194}], [{"q1": 1.902386086, "distance": 0.1922971349, "q3": 1.654739683, "q2": 2.584043044, "tx": -0.1768, "ty": 0.1768, "targetID": 16, "f2": 0.032358, "f1": 0.59175, "f3": -0.083943, "y": 0.26298908, "x": -0.0048999401}]], "block": 15}], [{"trials": [[{"q1": 1.15632066, "distance": 0.09255799591, "q3": 1.714429947, "q2": 4.470129654, "tx": 0.601, "ty": 0.601, "targetID": 1, "f2": 0.778424, "f1": 2.477837, "f3": -0.143634, "y": 0.52735155, "x": 0.54493853}], [{"q1": 1.55725072, "distance": 0.1026608369, "q3": 1.880306037, "q2": 4.495827854, "tx": 0.22, "ty": 0.821, "targetID": 2, "f2": 0.377494, "f1": 2.503535, "f3": -0.30951, "y": 0.71866236, "x": 0.22813971}], [{"q1": 1.73556752, "distance": 0.5766582021, "q3": 1.881374177, "q2": 2.634811184, "tx": -0.22, "ty": 0.821, "targetID": 3, "f2": 0.199177, "f1": 0.642519, "f3": -0.310578, "y": 0.32217345, "x": 0.069321197}], [{"q1": 2.19292057, "distance": 0.1766087356, "q3": 1.894003377, "q2": 5.162222454, "tx": -0.601, "ty": 0.601, "targetID": 4, "f2": -0.258176, "f1": 3.16993, "f3": -0.323207, "y": 0.68063357, "x": -0.4433639}], [{"q1": 1.28110472, "distance": 0.1768292428, "q3": 1.834752937, "q2": 4.533526954, "tx": 0.4596, "ty": 0.4596, "targetID": 5, "f2": 0.65364, "f1": 2.541234, "f3": -0.263957, "y": 0.63261772, "x": 0.42308357}], [{"q1": 1.84250733, "distance": 0.1195117444, "q3": 2.074519297, "q2": 4.044569454, "tx": 0.1682, "ty": 0.6279, "targetID": 6, "f2": 0.092237, "f1": 2.052277, "f3": -0.503723, "y": 0.66791848, "x": 0.055587486}], [{"q1": 2.40378427, "distance": 0.1480729962, "q3": 1.669944991, "q2": 3.473427954, "tx": -0.1682, "ty": 0.6279, "targetID": 7, "f2": -0.46904, "f1": 1.481135, "f3": -0.099149, "y": 0.48990028, "x": -0.11451863}], [{"q1": 2.42301082, "distance": 0.3971691587, "q3": 1.720273307, "q2": 2.105892644, "tx": -0.4596, "ty": 0.4596, "targetID": 8, "f2": -0.488266, "f1": 0.1136, "f3": -0.149477, "y": 0.13563947, "x": -0.22983291}], [{"q1": 1.69384717, "distance": 0.1056601754, "q3": 1.468757397, "q2": 3.248489854, "tx": 0.3182, "ty": 0.3182, "targetID": 9, "f2": 0.240897, "f1": 1.256197, "f3": 0.102039, "y": 0.34067232, "x": 0.21495724}], [{"q1": 1.76032327, "distance": 0.1028812104, "q3": 1.628161809, "q2": 3.551527954, "tx": 0.1165, "ty": 0.4347, "targetID": 10, "f2": 0.174421, "f1": 1.559235, "f3": -0.057365, "y": 0.48641654, "x": 0.20543786}], [{"q1": 1.883473698, "distance": 0.3627168014, "q3": 1.899155587, "q2": 5.254962254, "tx": -0.1165, "ty": 0.4347, "targetID": 11, "f2": 0.051271, "f1": 3.26267, "f3": -0.328359, "y": 0.7905792, "x": -0.18659617}], [{"q1": 2.22421084, "distance": 0.2133237998, "q3": 1.55565385, "q2": 2.215345734, "tx": -0.3182, "ty": 0.3182, "targetID": 12, "f2": -0.289466, "f1": 0.223053, "f3": 0.015142, "y": 0.1547556, "x": -0.18111254}], [{"q1": 1.62737106, "distance": 0.1857458394, "q3": 1.571801636, "q2": 2.400071384, "tx": 0.1768, "ty": 0.1768, "targetID": 13, "f2": 0.307373, "f1": 0.407779, "f3": -0.001005, "y": 0.22693052, "x": -0.002053146}], [{"q1": 1.47381002, "distance": 0.1083872084, "q3": 1.439352087, "q2": 2.249463424, "tx": 0.0647, "ty": 0.2415, "targetID": 14, "f2": 0.460934, "f1": 0.257171, "f3": 0.131444, "y": 0.22192906, "x": -0.041905653}], [{"q1": 2.295148, "distance": 0.05162081346, "q3": 1.673400747, "q2": 2.693496134, "tx": -0.0647, "ty": 0.2415, "targetID": 15, "f2": -0.360404, "f1": 0.701203, "f3": -0.102604, "y": 0.29262259, "x": -0.071854661}], [{"q1": 1.971438292, "distance": 0.08808826155, "q3": 1.608809598, "q2": 1.830374964, "tx": -0.1768, "ty": 0.1768, "targetID": 16, "f2": -0.036694, "f1": -0.161918, "f3": -0.038013, "y": 0.19881518, "x": -0.26209287}]], "block": 16}], [{"trials": [[{"q1": 1.11849589, "distance": 0.2130066237, "q3": 2.010996287, "q2": 3.962511054, "tx": 0.601, "ty": 0.601, "targetID": 1, "f2": 0.816249, "f1": 1.970218, "f3": -0.4402, "y": 0.4028408, "x": 0.52286708}], [{"q1": 1.60952682, "distance": 0.2197037168, "q3": 2.556439607, "q2": 4.006367754, "tx": 0.22, "ty": 0.821, "targetID": 2, "f2": 0.325218, "f1": 2.014075, "f3": -0.985643, "y": 0.61672014, "x": 0.13913306}], [{"q1": 2.34912056, "distance": 0.1835172854, "q3": 1.826019317, "q2": 4.109914554, "tx": -0.22, "ty": 0.821, "targetID": 3, "f2": -0.414376, "f1": 2.117622, "f3": -0.255223, "y": 0.64534042, "x": -0.27312538}], [{"q1": 2.74835416, "distance": 0.377547597, "q3": 1.787314897, "q2": 5.633084354, "tx": -0.601, "ty": 0.601, "targetID": 4, "f2": -0.81361, "f1": 3.640792, "f3": -0.216519, "y": 0.27217995, "x": -0.7865251}], [{"q1": 1.44672949, "distance": 0.1029093776, "q3": 1.718639677, "q2": 3.748631454, "tx": 0.4596, "ty": 0.4596, "targetID": 5, "f2": 0.488015, "f1": 1.756339, "f3": -0.147843, "y": 0.48990022, "x": 0.36125247}], [{"q1": 1.840748038, "distance": 0.07497184275, "q3": 1.863027277, "q2": 3.651870354, "tx": 0.1682, "ty": 0.6279, "targetID": 6, "f2": 0.093996, "f1": 1.659578, "f3": -0.292231, "y": 0.56236975, "x": 0.13177798}], [{"q1": 2.28220464, "distance": 0.02716798015, "q3": 1.936226387, "q2": 3.973632354, "tx": -0.1682, "ty": 0.6279, "targetID": 7, "f2": -0.34746, "f1": 1.98134, "f3": -0.36543, "y": 0.63070258, "x": -0.19522304}], [{"q1": 2.41188958, "distance": 0.1169855637, "q3": 3.013604127, "q2": 2.574995264, "tx": -0.4596, "ty": 0.4596, "targetID": 8, "f2": -0.477145, "f1": 0.582703, "f3": -1.442808, "y": 0.38092108, "x": -0.37302489}], [{"q1": 1.64119407, "distance": 0.1108025122, "q3": 1.664729947, "q2": 3.151163354, "tx": 0.3182, "ty": 0.3182, "targetID": 9, "f2": 0.29355, "f1": 1.158871, "f3": -0.093934, "y": 0.35303961, "x": 0.21301731}], [{"q1": 1.40689409, "distance": 0.1964682742, "q3": 1.668688354, "q2": 2.654728884, "tx": 0.1165, "ty": 0.4347, "targetID": 10, "f2": 0.52785, "f1": 0.662436, "f3": -0.097892, "y": 0.23923132, "x": 0.13629338}], [{"q1": 4.55038429, "distance": 0.5839939518, "q3": 5.733683027, "q2": 3.926571254, "tx": -0.1165, "ty": 0.4347, "targetID": 11, "f2": -2.61564, "f1": 1.934279, "f3": -4.162887, "y": -0.11056662, "x": -0.32562496}], [{"q1": 2.27045508, "distance": 0.2034933073, "q3": 1.649147648, "q2": 2.075105036, "tx": -0.3182, "ty": 0.3182, "targetID": 12, "f2": -0.335711, "f1": 0.082812, "f3": -0.078351, "y": 0.13445947, "x": -0.23074176}], [{"q1": 1.71030911, "distance": 0.2849593231, "q3": 1.378216697, "q2": 2.234446614, "tx": 0.1768, "ty": 0.1768, "targetID": 13, "f2": 0.224435, "f1": 0.242154, "f3": 0.19258, "y": 0.19659028, "x": -0.10747128}], [{"q1": 2.03741174, "distance": 0.1198946944, "q3": 1.674657377, "q2": 2.984910264, "tx": 0.0647, "ty": 0.2415, "targetID": 14, "f2": -0.102667, "f1": 0.992618, "f3": -0.103861, "y": 0.36132462, "x": 0.060601442}], [{"q1": 2.14271792, "distance": 0.07275325497, "q3": 1.748296307, "q2": 2.749856304, "tx": -0.0647, "ty": 0.2415, "targetID": 15, "f2": -0.207973, "f1": 0.757564, "f3": -0.1775, "y": 0.31167931, "x": -0.045519266}], [{"q1": 1.73720114, "distance": 0.1766421849, "q3": 2.048632567, "q2": 2.095211234, "tx": -0.1768, "ty": 0.1768, "targetID": 16, "f2": 0.197543, "f1": 0.102919, "f3": -0.477836, "y": 0.30952416, "x": -0.060237747}]], "block": 17}], [{"trials": [[{"q1": 0.9864233302, "distance": 0.1563070943, "q3": 1.798184807, "q2": 4.446190654, "tx": 0.601, "ty": 0.601, "targetID": 1, "f2": 0.948321, "f1": 2.453898, "f3": -0.227388, "y": 0.44495935, "x": 0.61012268}], [{"q1": 1.51791798, "distance": 0.07837722047, "q3": 1.972668857, "q2": 4.678291554, "tx": 0.22, "ty": 0.821, "targetID": 2, "f2": 0.416827, "f1": 2.685999, "f3": -0.401873, "y": 0.74877455, "x": 0.18956198}], [{"q1": 2.20975951, "distance": 0.1641561806, "q3": 2.097767077, "q2": 4.223137554, "tx": -0.22, "ty": 0.821, "targetID": 3, "f2": -0.275015, "f1": 2.230845, "f3": -0.526971, "y": 0.65794198, "x": -0.2389561}], [{"q1": 2.007252448, "distance": 0.1926524676, "q3": 4.108983327, "q2": 2.232687324, "tx": -0.601, "ty": 0.601, "targetID": 4, "f2": -0.072508, "f1": 0.240395, "f3": -2.538187, "y": 0.51468417, "x": -0.428766}], [{"q1": 1.23498614, "distance": 0.08776856446, "q3": 1.938488327, "q2": 4.240542054, "tx": 0.4596, "ty": 0.4596, "targetID": 5, "f2": 0.699758, "f1": 2.248249, "f3": -0.367692, "y": 0.54587844, "x": 0.4434956}], [{"q1": 1.80801264, "distance": 0.1532895772, "q3": 2.220037867, "q2": 4.122292454, "tx": 0.1682, "ty": 0.6279, "targetID": 6, "f2": 0.126732, "f1": 2.13, "f3": -0.649242, "y": 0.68121311, "x": 0.02448011}], [{"q1": 2.10966837, "distance": 0.0131427372, "q3": 2.333386527, "q2": 3.978093354, "tx": -0.1682, "ty": 0.6279, "targetID": 7, "f2": -0.174924, "f1": 1.985801, "f3": -0.76259, "y": 0.6212211, "x": -0.17951918}], [{"q1": 2.43205861, "distance": 0.1320452394, "q3": 2.933996227, "q2": 2.381535984, "tx": -0.4596, "ty": 0.4596, "targetID": 8, "f2": -0.497314, "f1": 0.389243, "f3": -1.3632, "y": 0.36239132, "x": -0.37023324}], [{"q1": 1.52973037, "distance": 0.1129244771, "q3": 1.968773287, "q2": 3.148084554, "tx": 0.3182, "ty": 0.3182, "targetID": 9, "f2": 0.405014, "f1": 1.155792, "f3": -0.397977, "y": 0.39388751, "x": 0.23439464}], [{"q1": 1.45389232, "distance": 0.152909393, "q3": 1.966385677, "q2": 3.144503154, "tx": 0.1165, "ty": 0.4347, "targetID": 10, "f2": 0.480852, "f1": 1.152211, "f3": -0.395589, "y": 0.3783925, "x": 0.25866451}], [{"q1": 2.34893207, "distance": 0.07063506978, "q3": 2.045176817, "q2": 3.340412854, "tx": -0.1165, "ty": 0.4347, "targetID": 11, "f2": -0.414188, "f1": 1.34812, "f3": -0.47438, "y": 0.49091094, "x": -0.15927433}], [{"q1": 2.22540464, "distance": 0.1306291623, "q3": 2.357765287, "q2": 2.350057224, "tx": -0.3182, "ty": 0.3182, "targetID": 12, "f2": -0.29066, "f1": 0.357765, "f3": -0.786969, "y": 0.34460706, "x": -0.19026781}], [{"q1": 1.37472418, "distance": 0.1659832113, "q3": 1.969024607, "q2": 2.150691754, "tx": 0.1768, "ty": 0.1768, "targetID": 13, "f2": 0.56002, "f1": 0.158399, "f3": -0.398228, "y": 0.2917632, "x": 0.057075779}], [{"q1": 1.20834544, "distance": 0.05085661957, "q3": 1.967705147, "q2": 2.129517424, "tx": 0.0647, "ty": 0.2415, "targetID": 14, "f2": 0.726399, "f1": 0.137225, "f3": -0.396909, "y": 0.28251236, "x": 0.094772946}], [{"q1": 1.69987902, "distance": 0.1251849971, "q3": 2.012629917, "q2": 2.451342174, "tx": -0.0647, "ty": 0.2415, "targetID": 15, "f2": 0.234865, "f1": 0.45905, "f3": -0.441834, "y": 0.31644803, "x": 0.035570017}], [{"q1": 1.913821483, "distance": 0.2303961986, "q3": 2.030536997, "q2": 2.593216494, "tx": -0.1768, "ty": 0.1768, "targetID": 16, "f2": 0.020923, "f1": 0.600924, "f3": -0.459741, "y": 0.33521498, "x": -0.009506538}]], "block": 18}], [{"trials": [[{"q1": 1.32320206, "distance": 0.1076466521, "q3": 1.069649467, "q2": 4.436451754, "tx": 0.601, "ty": 0.601, "targetID": 1, "f2": 0.611542, "f1": 2.444159, "f3": 0.501147, "y": 0.50974836, "x": 0.54389536}], [{"q1": 1.62385248, "distance": 0.1770749868, "q3": 2.054538767, "q2": 5.054717154, "tx": 0.22, "ty": 0.821, "targetID": 2, "f2": 0.310892, "f1": 3.062425, "f3": -0.483742, "y": 0.78023913, "x": 0.047680232}], [{"q1": 2.09565687, "distance": 0.2284292214, "q3": 2.271874147, "q2": 3.845957954, "tx": -0.22, "ty": 0.821, "targetID": 3, "f2": -0.160912, "f1": 1.853665, "f3": -0.701078, "y": 0.61312837, "x": -0.12529364}], [{"q1": 2.45210197, "distance": 0.2930920014, "q3": 3.023405927, "q2": 3.503461554, "tx": -0.601, "ty": 0.601, "targetID": 4, "f2": -0.517357, "f1": 1.511169, "f3": -1.45261, "y": 0.37651502, "x": -0.41256058}], [{"q1": 1.30573481, "distance": 0.01417207223, "q3": 1.671201627, "q2": 4.045009254, "tx": 0.4596, "ty": 0.4596, "targetID": 5, "f2": 0.62901, "f1": 2.052717, "f3": -0.100405, "y": 0.46535898, "x": 0.4725492}], [{"q1": 1.938954224, "distance": 0.09743806071, "q3": 1.409821117, "q2": 4.236080954, "tx": 0.1682, "ty": 0.6279, "targetID": 6, "f2": -0.00421, "f1": 2.243788, "f3": 0.160975, "y": 0.70327216, "x": 0.10644878}], [{"q1": 2.23753119, "distance": 0.100962812, "q3": 1.486161821, "q2": 4.395673854, "tx": -0.1682, "ty": 0.6279, "targetID": 7, "f2": -0.302787, "f1": 2.403381, "f3": 0.084635, "y": 0.72686737, "x": -0.18817371}], [{"q1": 2.17953739, "distance": 0.3518464228, "q3": 1.934215767, "q2": 1.97111832, "tx": -0.4596, "ty": 0.4596, "targetID": 8, "f2": -0.244793, "f1": -0.021174, "f3": -0.363419, "y": 0.24715928, "x": -0.17912746}], [{"q1": 1.36661887, "distance": 0.1006653053, "q3": 1.012346817, "q2": 3.640623454, "tx": 0.3182, "ty": 0.3182, "targetID": 9, "f2": 0.568126, "f1": 1.648331, "f3": 0.55845, "y": 0.25791514, "x": 0.39881786}], [{"q1": 2.12575332, "distance": 0.2435327317, "q3": 1.912224617, "q2": 4.011205754, "tx": 0.1165, "ty": 0.4347, "targetID": 10, "f2": -0.191009, "f1": 2.018913, "f3": -0.341428, "y": 0.65971705, "x": 0.023357536}], [{"q1": 2.31707632, "distance": 0.1012704808, "q3": 1.414596337, "q2": 3.204633254, "tx": -0.1165, "ty": 0.4347, "targetID": 11, "f2": -0.382332, "f1": 1.212341, "f3": 0.1562, "y": 0.3740854, "x": -0.035373059}], [{"q1": 1.6343454, "distance": 0.4129689623, "q3": 2.868462627, "q2": 5.016201254, "tx": -0.3182, "ty": 0.3182, "targetID": 12, "f2": 0.300399, "f1": 3.023909, "f3": -1.297666, "y": 0.61219001, "x": -0.028177177}], [{"q1": 1.65954097, "distance": 0.06978380103, "q3": 1.104646807, "q2": 2.956384604, "tx": 0.1768, "ty": 0.1768, "targetID": 13, "f2": 0.275204, "f1": 0.964092, "f3": 0.46615, "y": 0.18878074, "x": 0.10805234}], [{"q1": 2.21107898, "distance": 0.1002589324, "q3": 1.418743247, "q2": 3.041081954, "tx": 0.0647, "ty": 0.2415, "targetID": 14, "f2": -0.276334, "f1": 1.048789, "f3": 0.152053, "y": 0.31731917, "x": -0.00089959592}], [{"q1": 2.17520199, "distance": 0.03530169283, "q3": 1.455248547, "q2": 2.622056314, "tx": -0.0647, "ty": 0.2415, "targetID": 15, "f2": -0.240457, "f1": 0.629764, "f3": 0.115548, "y": 0.20883097, "x": -0.078076995}], [{"q1": 2.0262905, "distance": 0.09208561395, "q3": 1.745720207, "q2": 2.315311214, "tx": -0.1768, "ty": 0.1768, "targetID": 16, "f2": -0.091546, "f1": 0.323019, "f3": -0.174924, "y": 0.23520486, "x": -0.10560567}]], "block": 19}], [{"trials": [[{"q1": 0.9061241902, "distance": 0.1016321698, "q3": 2.194967957, "q2": 4.782341054, "tx": 0.601, "ty": 0.601, "targetID": 1, "f2": 1.02862, "f1": 2.790048, "f3": -0.624172, "y": 0.52231352, "x": 0.53667632}], [{"q1": 1.7702507, "distance": 0.2762123034, "q3": 1.942635237, "q2": 3.669274854, "tx": 0.22, "ty": 0.821, "targetID": 2, "f2": 0.164494, "f1": 1.676982, "f3": -0.371839, "y": 0.55244689, "x": 0.15540539}], [{"q1": 2.32329667, "distance": 0.2682936575, "q3": 2.074644957, "q2": 3.646466854, "tx": -0.22, "ty": 0.821, "targetID": 3, "f2": -0.388552, "f1": 1.654174, "f3": -0.503849, "y": 0.5536338, "x": -0.19771095}], [{"q1": 2.08899669, "distance": 0.1094790957, "q3": 1.988628147, "q2": 6.035208254, "tx": -0.601, "ty": 0.601, "targetID": 4, "f2": -0.154252, "f1": 4.042916, "f3": -0.417832, "y": 0.5619958, "x": -0.49870462}], [{"q1": 1.25037995, "distance": 0.03859340648, "q3": 2.027772397, "q2": 3.810018154, "tx": 0.4596, "ty": 0.4596, "targetID": 5, "f2": 0.684365, "f1": 1.817726, "f3": -0.456976, "y": 0.47230265, "x": 0.42315698}], [{"q1": 1.6412569, "distance": 0.08022594924, "q3": 2.150357337, "q2": 3.594002254, "tx": 0.1682, "ty": 0.6279, "targetID": 6, "f2": 0.293488, "f1": 1.60171, "f3": -0.579561, "y": 0.5489147, "x": 0.18225437}], [{"q1": 1.986329441, "distance": 0.169014787, "q3": 2.614496227, "q2": 2.726105864, "tx": -0.1682, "ty": 0.6279, "targetID": 7, "f2": -0.051585, "f1": 0.733813, "f3": -1.0437, "y": 0.46233362, "x": -0.13423278}], [{"q1": 2.50978161, "distance": 0.1371020632, "q3": 3.144922727, "q2": 2.567706764, "tx": -0.4596, "ty": 0.4596, "targetID": 8, "f2": -0.575037, "f1": 0.575414, "f3": -1.574126, "y": 0.32328189, "x": -0.44495935}], [{"q1": 1.45948435, "distance": 0.05600731634, "q3": 1.791084807, "q2": 3.162975754, "tx": 0.3182, "ty": 0.3182, "targetID": 9, "f2": 0.47526, "f1": 1.170683, "f3": -0.220288, "y": 0.33656514, "x": 0.26528931}], [{"q1": 2.020824129, "distance": 0.2189603547, "q3": 2.185166187, "q2": 3.579048254, "tx": 0.1165, "ty": 0.4347, "targetID": 10, "f2": -0.08608, "f1": 1.586756, "f3": -0.61437, "y": 0.57063463, "x": -0.055154925}], [{"q1": 1.897925024, "distance": 0.0707442958, "q3": 2.386667937, "q2": 2.073848399, "tx": -0.1165, "ty": 0.4347, "targetID": 11, "f2": 0.036819, "f1": 0.081556, "f3": -0.815872, "y": 0.36613056, "x": -0.09909347}], [{"q1": 2.23891349, "distance": 0.2007683355, "q3": 2.357639627, "q2": 2.766443914, "tx": -0.3182, "ty": 0.3182, "targetID": 12, "f2": -0.304169, "f1": 0.774151, "f3": -0.786843, "y": 0.40316295, "x": -0.13629557}], [{"q1": 1.20488968, "distance": 0.1948068084, "q3": 2.507619257, "q2": 1.871152844, "tx": 0.1768, "ty": 0.1768, "targetID": 13, "f2": 0.729855, "f1": -0.12114, "f3": -0.936823, "y": 0.37104068, "x": 0.16195915}], [{"q1": 1.80631618, "distance": 0.09307235619, "q3": 1.944520187, "q2": 2.607416494, "tx": 0.0647, "ty": 0.2415, "targetID": 14, "f2": 0.128428, "f1": 0.615124, "f3": -0.373724, "y": 0.32983392, "x": 0.03538137}], [{"q1": 1.2581711, "distance": 0.3001680532, "q3": 2.387924577, "q2": 0.7509237536, "tx": -0.0647, "ty": 0.2415, "targetID": 15, "f2": 0.676573, "f1": -1.241369, "f3": -0.817128, "y": 0.53099567, "x": 0.01462917}], [{"q1": 1.69491531, "distance": 0.1636978953, "q3": 1.847884797, "q2": 2.227974934, "tx": -0.1768, "ty": 0.1768, "targetID": 16, "f2": 0.239829, "f1": 0.235682, "f3": -0.277088, "y": 0.27107896, "x": -0.042977436}]], "block": 20}], [{"trials": [[{"q1": 1.31585074, "distance": 0.241064233, "q3": 1.873268867, "q2": 4.665285354, "tx": 0.601, "ty": 0.601, "targetID": 1, "f2": 0.618894, "f1": 2.672993, "f3": -0.302473, "y": 0.68352168, "x": 0.37450025}], [{"q1": 1.5818808, "distance": 0.08694130538, "q3": 1.860890997, "q2": 4.569215454, "tx": 0.22, "ty": 0.821, "targetID": 2, "f2": 0.352864, "f1": 2.576923, "f3": -0.290095, "y": 0.73802805, "x": 0.1940299}], [{"q1": 1.881023256, "distance": 0.2516321736, "q3": 2.048129917, "q2": 6.213776354, "tx": -0.22, "ty": 0.821, "targetID": 3, "f2": 0.053721, "f1": 4.221484, "f3": -0.477334, "y": 0.61439792, "x": -0.36364655}], [{"q1": 2.74728601, "distance": 0.2272164784, "q3": 1.981088327, "q2": 4.976303054, "tx": -0.601, "ty": 0.601, "targetID": 4, "f2": -0.812542, "f1": 2.98401, "f3": -0.410292, "y": 0.39157899, "x": -0.68914856}], [{"q1": 1.36127817, "distance": 0.06171101538, "q3": 1.841098957, "q2": 3.752904054, "tx": 0.4596, "ty": 0.4596, "targetID": 5, "f2": 0.573466, "f1": 1.760611, "f3": -0.270303, "y": 0.44749133, "x": 0.3990886}], [{"q1": 1.73814362, "distance": 0.04829121101, "q3": 1.903930807, "q2": 4.131277454, "tx": 0.1682, "ty": 0.6279, "targetID": 6, "f2": 0.196601, "f1": 2.138985, "f3": -0.333134, "y": 0.67065405, "x": 0.14574711}], [{"q1": 2.196125, "distance": 0.04561230872, "q3": 2.016336997, "q2": 4.183804854, "tx": -0.1682, "ty": 0.6279, "targetID": 7, "f2": -0.261381, "f1": 2.191512, "f3": -0.445541, "y": 0.66619119, "x": -0.19298442}], [{"q1": 1.78834627, "distance": 0.4656189274, "q3": 2.120826367, "q2": 5.149467654, "tx": -0.4596, "ty": 0.4596, "targetID": 8, "f2": 0.146398, "f1": 3.157175, "f3": -0.55003, "y": 0.76318688, "x": -0.10656177}], [{"q1": 1.41587905, "distance": 0.07443288071, "q3": 1.867739667, "q2": 2.986606724, "tx": 0.3182, "ty": 0.3182, "targetID": 9, "f2": 0.518865, "f1": 0.994314, "f3": -0.296943, "y": 0.30988391, "x": 0.24423314}], [{"q1": 1.71351354, "distance": 0.09800702883, "q3": 1.871321077, "q2": 2.808101434, "tx": 0.1165, "ty": 0.4347, "targetID": 10, "f2": 0.221231, "f1": 0.815809, "f3": -0.300525, "y": 0.33669529, "x": 0.11717418}], [{"q1": 1.60965248, "distance": 0.3117839679, "q3": 1.990827267, "q2": 3.065963354, "tx": -0.1165, "ty": 0.4347, "targetID": 11, "f2": 0.325092, "f1": 1.073671, "f3": -0.420031, "y": 0.39552738, "x": 0.19281335}], [{"q1": 2.43425772, "distance": 0.1164009316, "q3": 2.159405127, "q2": 2.157289104, "tx": -0.3182, "ty": 0.3182, "targetID": 12, "f2": -0.499513, "f1": 0.164996, "f3": -0.588609, "y": 0.23084992, "x": -0.24126405}], [{"q1": 1.20966491, "distance": 0.05153436592, "q3": 1.724545867, "q2": 2.762297014, "tx": 0.1768, "ty": 0.1768, "targetID": 13, "f2": 0.72508, "f1": 0.770004, "f3": -0.15375, "y": 0.2071747, "x": 0.21843134}], [{"q1": 1.933173694, "distance": 0.1139194471, "q3": 1.969778597, "q2": 2.597803224, "tx": 0.0647, "ty": 0.2415, "targetID": 14, "f2": 0.001571, "f1": 0.605511, "f3": -0.398982, "y": 0.33334985, "x": -0.0026887637}], [{"q1": 1.50899585, "distance": 0.1259040108, "q3": 2.047375937, "q2": 1.741593564, "tx": -0.0647, "ty": 0.2415, "targetID": 15, "f2": 0.425749, "f1": -0.250699, "f3": -0.47658, "y": 0.36177134, "x": -0.10193741}], [{"q1": 1.70942946, "distance": 0.1483774938, "q3": 1.976627267, "q2": 1.991475839, "tx": -0.1768, "ty": 0.1768, "targetID": 16, "f2": 0.225315, "f1": -0.000817, "f3": -0.405831, "y": 0.29322468, "x": -0.084815357}]], "block": 21}], [{"trials": [[{"q1": 1.35530914, "distance": 0.3386588387, "q3": 1.695957377, "q2": 4.973664054, "tx": 0.601, "ty": 0.601, "targetID": 1, "f2": 0.579435, "f1": 2.981371, "f3": -0.125161, "y": 0.77311196, "x": 0.30933704}], [{"q1": 1.54964806, "distance": 0.2005463031, "q3": 1.767522857, "q2": 4.168850854, "tx": 0.22, "ty": 0.821, "targetID": 2, "f2": 0.385096, "f1": 2.176558, "f3": -0.196727, "y": 0.63566237, "x": 0.29660798}], [{"q1": 2.3858772, "distance": 0.2023949261, "q3": 1.892181257, "q2": 4.095274754, "tx": -0.22, "ty": 0.821, "targetID": 3, "f2": -0.451133, "f1": 2.102982, "f3": -0.321385, "y": 0.62458295, "x": -0.26882672}], [{"q1": 2.811563, "distance": 0.3668370533, "q3": 2.006723727, "q2": 5.314087054, "tx": -0.601, "ty": 0.601, "targetID": 4, "f2": -0.876819, "f1": 3.321794, "f3": -0.435927, "y": 0.26633298, "x": -0.75122453}], [{"q1": 1.18195606, "distance": 0.08250819324, "q3": 1.666552071, "q2": 4.110542954, "tx": 0.4596, "ty": 0.4596, "targetID": 5, "f2": 0.752788, "f1": 2.11825, "f3": -0.095756, "y": 0.4210469, "x": 0.53254697}], [{"q1": 1.59256222, "distance": 0.1128989012, "q3": 1.932330807, "q2": 3.989465954, "tx": 0.1682, "ty": 0.6279, "targetID": 6, "f2": 0.342182, "f1": 1.997173, "f3": -0.361534, "y": 0.59837383, "x": 0.27716957}], [{"q1": 1.913947147, "distance": 0.2291196534, "q3": 1.683830827, "q2": 4.501419854, "tx": -0.1682, "ty": 0.6279, "targetID": 7, "f2": 0.020797, "f1": 2.509127, "f3": -0.113034, "y": 0.75943883, "x": 0.019398912}], [{"q1": 2.12053828, "distance": 0.0989803143, "q3": 1.872137897, "q2": "_NaN_", "tx": -0.4596, "ty": 0.4596, "targetID": 8, "f2": -0.185794, "f1": "_NaN_", "f3": -0.301342, "y": 0.50305713, "x": -0.5485302}], [{"q1": 1.36599056, "distance": 0.05632305717, "q3": 1.690051187, "q2": 3.108689054, "tx": 0.3182, "ty": 0.3182, "targetID": 9, "f2": 0.568754, "f1": 1.116396, "f3": -0.119255, "y": 0.27852734, "x": 0.27822042}], [{"q1": 2.034458641, "distance": 0.1059913611, "q3": 1.728881267, "q2": 3.519609354, "tx": 0.1165, "ty": 0.4347, "targetID": 10, "f2": -0.099714, "f1": 1.527317, "f3": -0.158085, "y": 0.5256606, "x": 0.062091013}], [{"q1": 2.27485331, "distance": 0.07960460596, "q3": 1.797430817, "q2": 2.943189914, "tx": -0.1165, "ty": 0.4347, "targetID": 11, "f2": -0.340109, "f1": 0.950897, "f3": -0.226634, "y": 0.36672621, "x": -0.075069852}], [{"q1": 2.53309223, "distance": 0.1624028672, "q3": 1.876975947, "q2": 2.409621824, "tx": -0.3182, "ty": 0.3182, "targetID": 12, "f2": -0.598348, "f1": 0.417329, "f3": -0.30618, "y": 0.20441512, "x": -0.20232208}], [{"q1": 1.4276286, "distance": 0.1148494701, "q3": 1.831045867, "q2": 2.843224444, "tx": 0.1768, "ty": 0.1768, "targetID": 13, "f2": 0.507116, "f1": 0.850932, "f3": -0.26025, "y": 0.29010436, "x": 0.19557559}], [{"q1": 1.83201441, "distance": 0.1162744755, "q3": 1.600578625, "q2": 2.369660764, "tx": 0.0647, "ty": 0.2415, "targetID": 14, "f2": 0.10273, "f1": 0.377368, "f3": -0.029782, "y": 0.22621941, "x": -0.050566028}], [{"q1": 2.19034447, "distance": 0.07632434275, "q3": 1.949735237, "q2": 2.608233314, "tx": -0.0647, "ty": 0.2415, "targetID": 15, "f2": -0.2556, "f1": 0.615941, "f3": -0.378939, "y": 0.31559639, "x": -0.083006564}], [{"q1": 2.05506749, "distance": 0.06373811063, "q3": 1.682448527, "q2": 2.281444844, "tx": -0.1768, "ty": 0.1768, "targetID": 16, "f2": -0.120323, "f1": 0.289152, "f3": -0.111652, "y": 0.21402997, "x": -0.12506533}]], "block": 22}], [{"trials": [[{"q1": 1.11566845, "distance": 0.1313789856, "q3": 2.026390097, "q2": 4.333218954, "tx": 0.601, "ty": 0.601, "targetID": 1, "f2": 0.819076, "f1": 2.340926, "f3": -0.455594, "y": 0.51218928, "x": 0.50418526}], [{"q1": 1.838737419, "distance": 0.3102774481, "q3": 1.712293657, "q2": 5.047742854, "tx": 0.22, "ty": 0.821, "targetID": 2, "f2": 0.096007, "f1": 3.05545, "f3": -0.141497, "y": 0.82664725, "x": -0.090226052}], [{"q1": 2.022834748, "distance": 0.1662818061, "q3": 1.763690117, "q2": 4.432995954, "tx": -0.22, "ty": 0.821, "targetID": 3, "f2": -0.08809, "f1": 2.440703, "f3": -0.192894, "y": 0.74192094, "x": -0.073725801}], [{"q1": 2.34403118, "distance": 0.2075406598, "q3": 3.740386527, "q2": 2.008503272, "tx": -0.601, "ty": 0.601, "targetID": 4, "f2": -0.409287, "f1": 0.016211, "f3": -2.16959, "y": 0.41545259, "x": -0.50801998}], [{"q1": 1.59683478, "distance": 0.2827330031, "q3": 1.699601627, "q2": 4.328192454, "tx": 0.4596, "ty": 0.4596, "targetID": 5, "f2": 0.33791, "f1": 2.3359, "f3": -0.128805, "y": 0.67462944, "x": 0.27602361}], [{"q1": 4.08599409, "distance": 1.112182962, "q3": 3.961460327, "q2": 3.772696054, "tx": 0.1682, "ty": 0.6279, "targetID": 6, "f2": -2.15125, "f1": 1.780403, "f3": -2.390664, "y": -0.36481885, "x": -0.3332581}], [{"q1": 1.972443602, "distance": 0.270311478, "q3": 2.110961767, "q2": 2.800938604, "tx": -0.1682, "ty": 0.6279, "targetID": 7, "f2": -0.037699, "f1": 0.808646, "f3": -0.540165, "y": 0.4069381, "x": -0.012494721}], [{"q1": 2.13423562, "distance": 0.1850766013, "q3": 3.114512127, "q2": 1.918402395, "tx": -0.4596, "ty": 0.4596, "targetID": 8, "f2": -0.199491, "f1": -0.07389, "f3": -1.543716, "y": 0.46865107, "x": -0.27474485}], [{"q1": 1.30077109, "distance": 0.1286581742, "q3": 2.394144927, "q2": 2.444556334, "tx": 0.3182, "ty": 0.3182, "targetID": 9, "f2": 0.633973, "f1": 0.452264, "f3": -0.823349, "y": 0.35259154, "x": 0.1942236}], [{"q1": 1.15336757, "distance": 0.1889929016, "q3": 1.942886557, "q2": 2.329511214, "tx": 0.1165, "ty": 0.4347, "targetID": 10, "f2": 0.781377, "f1": 0.337219, "f3": -0.37209, "y": 0.25034118, "x": 0.15809498}], [{"q1": 2.033202004, "distance": 0.2055903377, "q3": 1.614715792, "q2": 2.564062514, "tx": -0.1165, "ty": 0.4347, "targetID": 11, "f2": -0.098458, "f1": 0.57177, "f3": -0.043919, "y": 0.2386278, "x": -0.054668945}], [{"q1": 1.879201132, "distance": 0.1452150632, "q3": 2.029468857, "q2": 1.776653734, "tx": -0.3182, "ty": 0.3182, "targetID": 12, "f2": 0.055543, "f1": -0.215639, "f3": -0.458673, "y": 0.28810958, "x": -0.1761367}], [{"q1": 1.12892597, "distance": 0.09080305209, "q3": 1.910842317, "q2": 2.204664314, "tx": 0.1768, "ty": 0.1768, "targetID": 13, "f2": 0.805819, "f1": 0.212372, "f3": -0.340046, "y": 0.25437937, "x": 0.12961276}], [{"q1": 1.81146839, "distance": 0.144341699, "q3": 2.063021067, "q2": 2.776748344, "tx": 0.0647, "ty": 0.2415, "targetID": 14, "f2": 0.123276, "f1": 0.784456, "f3": -0.492225, "y": 0.38526841, "x": 0.051848138}], [{"q1": 1.86016308, "distance": 0.134893053, "q3": 2.442902447, "q2": 1.906841334, "tx": -0.0647, "ty": 0.2415, "targetID": 15, "f2": 0.074581, "f1": -0.085451, "f3": -0.872106, "y": 0.36999891, "x": -0.10573859}], [{"q1": 2.31789313, "distance": 0.1311253305, "q3": 1.752945867, "q2": 2.676154544, "tx": -0.1768, "ty": 0.1768, "targetID": 16, "f2": -0.383149, "f1": 0.683862, "f3": -0.18215, "y": 0.28398815, "x": -0.10127151}]], "block": 23}], [{"trials": [[{"q1": 0.7033029902, "distance": 0.1594769384, "q3": 2.375798027, "q2": 5.098448154, "tx": 0.601, "ty": 0.601, "targetID": 1, "f2": 1.231442, "f1": 3.106155, "f3": -0.805002, "y": 0.44477038, "x": 0.56898126}], [{"q1": 1.28990118, "distance": 0.161828639, "q3": 2.326035197, "q2": 4.806028654, "tx": 0.22, "ty": 0.821, "targetID": 2, "f2": 0.644843, "f1": 2.813736, "f3": -0.755239, "y": 0.67116786, "x": 0.28114604}], [{"q1": 1.848790515, "distance": 0.3497646332, "q3": 3.367045927, "q2": 4.927545454, "tx": -0.22, "ty": 0.821, "targetID": 3, "f2": 0.085954, "f1": 2.935253, "f3": -1.79625, "y": 0.49465047, "x": -0.094177574}], [{"q1": 2.21440907, "distance": 0.168301054, "q3": 1.902799837, "q2": 5.166369354, "tx": -0.601, "ty": 0.601, "targetID": 4, "f2": -0.279665, "f1": 3.174077, "f3": -0.332004, "y": 0.67674541, "x": -0.45070736}], [{"q1": 1.1025366, "distance": 0.05109838577, "q3": 2.297069717, "q2": 3.752715554, "tx": 0.4596, "ty": 0.4596, "targetID": 5, "f2": 0.832208, "f1": 1.760423, "f3": -0.726273, "y": 0.4085057, "x": 0.46024617}], [{"q1": 1.29530472, "distance": 0.07412011086, "q3": 2.388929887, "q2": 5.105799454, "tx": 0.1682, "ty": 0.6279, "targetID": 6, "f2": 0.63944, "f1": 3.113507, "f3": -0.818134, "y": 0.6927563, "x": 0.20408107}], [{"q1": 2.12726129, "distance": 0.1195890716, "q3": 2.623921027, "q2": 3.181385454, "tx": -0.1682, "ty": 0.6279, "targetID": 7, "f2": -0.192517, "f1": 1.189093, "f3": -1.053125, "y": 0.50832331, "x": -0.16647917}], [{"q1": 2.42225684, "distance": 0.4386259049, "q3": 1.525306065, "q2": 1.875362574, "tx": -0.4596, "ty": 0.4596, "targetID": 8, "f2": -0.487512, "f1": -0.11693, "f3": 0.04549, "y": 0.045601121, "x": -0.31469447}], [{"q1": 0.8633356902, "distance": 0.02529545406, "q3": 2.804248427, "q2": 2.011205042, "tx": 0.3182, "ty": 0.3182, "targetID": 9, "f2": 1.071409, "f1": 0.018912, "f3": -1.233452, "y": 0.33372838, "x": 0.33816821}], [{"q1": 0.8889082902, "distance": 0.2617429629, "q3": 2.245673257, "q2": 2.362120944, "tx": 0.1165, "ty": 0.4347, "targetID": 10, "f2": 1.045836, "f1": 0.369828, "f3": -0.674877, "y": 0.23212819, "x": 0.28225295}], [{"q1": 1.952902896, "distance": 0.09137392519, "q3": 2.564419247, "q2": 3.079409354, "tx": -0.1165, "ty": 0.4347, "targetID": 11, "f2": -0.018158, "f1": 1.087117, "f3": -0.993623, "y": 0.51345543, "x": -0.070166681}], [{"q1": 1.83364804, "distance": 0.2222009915, "q3": 3.380391427, "q2": 3.986575654, "tx": -0.3182, "ty": 0.3182, "targetID": 12, "f2": 0.101096, "f1": 1.994283, "f3": -1.809595, "y": 0.47340839, "x": -0.15919171}], [{"q1": 1.0272012, "distance": 0.243663529, "q3": 2.772832527, "q2": 1.973128939, "tx": 0.1768, "ty": 0.1768, "targetID": 13, "f2": 0.907543, "f1": -0.019164, "f3": -1.202036, "y": 0.40645801, "x": 0.25821937}], [{"q1": 0.7576525902, "distance": 0.1852787947, "q3": 2.241526357, "q2": 1.716586484, "tx": 0.0647, "ty": 0.2415, "targetID": 14, "f2": 1.177092, "f1": -0.275706, "f3": -0.67073, "y": 0.2729721, "x": 0.24728625}], [{"q1": 1.886803786, "distance": 0.2814463835, "q3": 2.987340427, "q2": 2.760726214, "tx": -0.0647, "ty": 0.2415, "targetID": 15, "f2": 0.047941, "f1": 0.768434, "f3": -1.416544, "y": 0.51892344, "x": -0.11211626}], [{"q1": 1.858152461, "distance": 0.3290190853, "q3": 2.503849347, "q2": 2.751238604, "tx": -0.1768, "ty": 0.1768, "targetID": 16, "f2": 0.076592, "f1": 0.758946, "f3": -0.933053, "y": 0.46050128, "x": -0.010165243}]], "block": 24}]]}]], "condition": "H2"}]], "type": "human", "subjectID": "P_3"}}
