# Supplementary material for: Goal-related feedback guides motor exploration and redundancy resolution in human motor skill acquisition
Source: PLoS Comput Biol. 2019 Mar 5;15(3):e1006676. doi: 10.1371/journal.pcbi.1006676 (PMC6420027; doi:10.1371/journal.pcbi.1006676)
Supplement: S1 Dataset — The 220 .json files contain the data (20 for the participants, 200 for simulation runs), the text file legend_json.txt explains the data format. (ZIP) [file pcbi.1006676.s001.zip › S_H1_059.json]

{"data": {"data": [{"phases": [{"phase": "test", "blocks": [[{"trials": [[{"q1": 2.070749924, "distance": 0.508090062, "q3": 3.297014685, "q2": 1.947378281, "tx": 0.175, "ty": 0.3031, "targetID": 9, "y": 0.502882754, "x": -0.2921641707}], [{"q1": 2.210210086, "distance": 0.2153982347, "q3": 3.182845388, "q2": 1.978425544, "tx": -0.175, "ty": 0.3031, "targetID": 7, "y": 0.4458202415, "x": -0.3363298862}], [{"q1": 2.007674639, "distance": 0.2676913869, "q3": 3.334673793, "q2": 1.932746802, "tx": 0.0, "ty": 0.55, "targetID": 5, "y": 0.5254621772, "x": -0.2665643897}], [{"q1": 1.92122932, "distance": 0.6121974917, "q3": 3.397100896, "q2": 1.895840845, "tx": 0.375, "ty": 0.6495, "targetID": 3, "y": 0.5563845198, "x": -0.2300746038}], [{"q1": 2.044597087, "distance": 0.1662636142, "q3": 3.309381332, "q2": 1.923394886, "tx": -0.375, "ty": 0.6495, "targetID": 1, "y": 0.5125467908, "x": -0.2807269503}], [{"q1": 2.17604716, "distance": 0.4453681625, "q3": 3.188583323, "q2": 1.987299342, "tx": 0.0, "ty": 0.15, "targetID": 8, "y": 0.4576014664, "x": -0.3220778447}], [{"q1": 1.868501586, "distance": 0.4300565675, "q3": 3.424961486, "q2": 1.889376985, "tx": 0.0, "ty": 0.95, "targetID": 2, "y": 0.5719550419, "x": -0.2050138065}], [{"q1": 2.396368751, "distance": 0.1231812536, "q3": 3.120400444, "q2": 2.003798542, "tx": -0.4763, "ty": 0.275, "targetID": 4, "y": 0.3714623591, "x": -0.3996929865}], [{"q1": 2.038381312, "distance": 0.7939408487, "q3": 3.323006992, "q2": 1.929419286, "tx": 0.4763, "ty": 0.275, "targetID": 6, "y": 0.5157572125, "x": -0.2802566971}]], "block": 1}], [{"trials": [[{"q1": 2.072105312, "distance": 0.5082884827, "q3": 3.295785534, "q2": 1.947582599, "tx": 0.175, "ty": 0.3031, "targetID": 9, "y": 0.5023387779, "x": -0.292612116}], [{"q1": 2.203055175, "distance": 0.213186832, "q3": 3.176758624, "q2": 2.033861158, "tx": -0.175, "ty": 0.3031, "targetID": 7, "y": 0.4471795825, "x": -0.332129562}], [{"q1": 2.00644566, "distance": 0.2670210495, "q3": 3.334540629, "q2": 1.933619331, "tx": 0.0, "ty": 0.55, "targetID": 5, "y": 0.5257434615, "x": -0.2659170194}], [{"q1": 1.933041912, "distance": 0.6183950408, "q3": 3.394557039, "q2": 1.889198553, "tx": 0.375, "ty": 0.6495, "targetID": 3, "y": 0.5535643288, "x": -0.2359081546}], [{"q1": 2.009061803, "distance": 0.1554728377, "q3": 3.379214557, "q2": 1.967664244, "tx": -0.375, "ty": 0.6495, "targetID": 1, "y": 0.5288741621, "x": -0.2769122307}], [{"q1": 2.169084672, "distance": 0.4374735294, "q3": 3.156060128, "q2": 2.046261006, "tx": 0.0, "ty": 0.15, "targetID": 8, "y": 0.4559968956, "x": -0.3126483469}], [{"q1": 1.8723906, "distance": 0.4316247944, "q3": 3.424877179, "q2": 1.886036317, "tx": 0.0, "ty": 0.95, "targetID": 2, "y": 0.5712879029, "x": -0.207067889}], [{"q1": 2.402479881, "distance": 0.1199327768, "q3": 3.119554857, "q2": 2.006536001, "tx": -0.4763, "ty": 0.275, "targetID": 4, "y": 0.3689645227, "x": -0.4017712176}], [{"q1": 2.048735026, "distance": 0.7973813979, "q3": 3.319817048, "q2": 1.924811421, "tx": 0.4763, "ty": 0.275, "targetID": 6, "y": 0.5125972632, "x": -0.2848600582}]], "block": 2}], [{"trials": [[{"q1": 2.072546019, "distance": 0.5080512227, "q3": 3.294001953, "q2": 1.948573893, "tx": 0.175, "ty": 0.3031, "targetID": 9, "y": 0.5019760783, "x": -0.2925086634}], [{"q1": 2.212880192, "distance": 0.2080320981, "q3": 3.147990683, "q2": 2.038198419, "tx": -0.175, "ty": 0.3031, "targetID": 7, "y": 0.4411038985, "x": -0.3306672022}], [{"q1": 2.00641404, "distance": 0.2669992601, "q3": 3.334547007, "q2": 1.933433327, "tx": 0.0, "ty": 0.55, "targetID": 5, "y": 0.5257589451, "x": -0.2658965516}], [{"q1": 1.934534314, "distance": 0.6185214016, "q3": 3.3884879, "q2": 1.893991217, "tx": 0.375, "ty": 0.6495, "targetID": 3, "y": 0.552205561, "x": -0.235821182}], [{"q1": 2.008647603, "distance": 0.1333070127, "q3": 3.48050041, "q2": 1.889069324, "tx": -0.375, "ty": 0.6495, "targetID": 1, "y": 0.5437537193, "x": -0.2938305245}], [{"q1": 2.183860227, "distance": 0.412731248, "q3": 3.034883526, "q2": 2.072699039, "tx": 0.0, "ty": 0.15, "targetID": 8, "y": 0.4381406614, "x": -0.2955030328}], [{"q1": 1.872667258, "distance": 0.4318842729, "q3": 3.423604115, "q2": 1.887443367, "tx": 0.0, "ty": 0.95, "targetID": 2, "y": 0.5709912587, "x": -0.2070661713}], [{"q1": 2.457590291, "distance": 0.08305216936, "q3": 3.203326528, "q2": 2.068283481, "tx": -0.4763, "ty": 0.275, "targetID": 4, "y": 0.3496979718, "x": -0.4399974403}], [{"q1": 2.050319603, "distance": 0.796703379, "q3": 3.31347629, "q2": 1.929355251, "tx": 0.4763, "ty": 0.275, "targetID": 6, "y": 0.5112449256, "x": -0.2845709544}]], "block": 3}], [{"trials": [[{"q1": 2.074114536, "distance": 0.5072322457, "q3": 3.287883809, "q2": 1.948474534, "tx": 0.175, "ty": 0.3031, "targetID": 9, "y": 0.500811159, "x": -0.2921133146}], [{"q1": 2.239198104, "distance": 0.1511436623, "q3": 2.879038726, "q2": 2.017072587, "tx": -0.175, "ty": 0.3031, "targetID": 7, "y": 0.3990023283, "x": -0.2918210172}], [{"q1": 2.006089375, "distance": 0.2663105043, "q3": 3.331680741, "q2": 1.933213531, "tx": 0.0, "ty": 0.55, "targetID": 5, "y": 0.5254984043, "x": -0.2651809882}], [{"q1": 1.940316062, "distance": 0.6230817321, "q3": 3.395729463, "q2": 1.894954402, "tx": 0.375, "ty": 0.6495, "targetID": 3, "y": 0.5517494243, "x": -0.2403662892}], [{"q1": 2.000903191, "distance": 0.1340160703, "q3": 3.484452234, "q2": 1.923021591, "tx": -0.375, "ty": 0.6495, "targetID": 1, "y": 0.5443249858, "x": -0.2919426494}], [{"q1": 2.228406246, "distance": 0.3295549893, "q3": 2.641418878, "q2": 2.02190318, "tx": 0.0, "ty": 0.15, "targetID": 8, "y": 0.3625231419, "x": -0.2518737881}], [{"q1": 1.873693755, "distance": 0.4320662717, "q3": 3.432400651, "q2": 1.887965184, "tx": 0.0, "ty": 0.95, "targetID": 2, "y": 0.5719758839, "x": -0.2092343919}], [{"q1": 2.465015406, "distance": 0.08047362633, "q3": 3.1824697, "q2": 2.077168067, "tx": -0.4763, "ty": 0.275, "targetID": 4, "y": 0.3457425669, "x": -0.4379399457}], [{"q1": 2.056409693, "distance": 0.7988790241, "q3": 3.312151739, "q2": 1.929969372, "tx": 0.4763, "ty": 0.275, "targetID": 6, "y": 0.5093263834, "x": -0.2874400351}]], "block": 4}], [{"trials": [[{"q1": 2.075095494, "distance": 0.5062911565, "q3": 3.282055961, "q2": 1.950738964, "tx": 0.175, "ty": 0.3031, "targetID": 9, "y": 0.4997857856, "x": -0.2915248514}], [{"q1": 2.269792191, "distance": 0.08177557653, "q3": 2.536152099, "q2": 2.065675807, "tx": -0.175, "ty": 0.3031, "targetID": 7, "y": 0.3367017006, "x": -0.2495531396}], [{"q1": 2.005598806, "distance": 0.265896461, "q3": 3.330858781, "q2": 1.933176972, "tx": 0.0, "ty": 0.55, "targetID": 5, "y": 0.5255276861, "x": -0.2647678867}], [{"q1": 1.94621784, "distance": 0.625256422, "q3": 3.386359468, "q2": 1.900361599, "tx": 0.375, "ty": 0.6495, "targetID": 3, "y": 0.5488751201, "x": -0.2421063335}], [{"q1": 1.986577129, "distance": 0.09717391607, "q3": 3.675682038, "q2": 1.8755659, "tx": -0.375, "ty": 0.6495, "targetID": 1, "y": 0.5685344679, "x": -0.3212659087}], [{"q1": 2.287356184, "distance": 0.2265617558, "q3": 2.042137932, "q2": 2.101725645, "tx": 0.0, "ty": 0.15, "targetID": 8, "y": 0.2345818129, "x": -0.2101812221}], [{"q1": 1.87534952, "distance": 0.4328184268, "q3": 3.433313599, "q2": 1.888287574, "tx": 0.0, "ty": 0.95, "targetID": 2, "y": 0.5717395992, "x": -0.2103588832}], [{"q1": 2.463614566, "distance": 0.08172484357, "q3": 3.175878165, "q2": 2.085412064, "tx": -0.4763, "ty": 0.275, "targetID": 4, "y": 0.3460946585, "x": -0.4359949185}], [{"q1": 2.061918721, "distance": 0.7983027982, "q3": 3.298948331, "q2": 1.936489514, "tx": 0.4763, "ty": 0.275, "targetID": 6, "y": 0.505980671, "x": -0.2878565856}]], "block": 5}], [{"trials": [[{"q1": 1.633135465, "distance": 0.2156295809, "q3": 2.517486892, "q2": 1.992407642, "tx": 0.175, "ty": 0.3031, "targetID": 9, "y": 0.412811938, "x": -0.01063245085}], [{"q1": 2.186772355, "distance": 0.03857658352, "q3": 2.385476855, "q2": 2.070593465, "tx": -0.175, "ty": 0.3031, "targetID": 7, "y": 0.3259985679, "x": -0.2060452635}], [{"q1": 2.068424962, "distance": 0.3319314473, "q3": 3.502052804, "q2": 1.907725293, "tx": 0.0, "ty": 0.55, "targetID": 5, "y": 0.5258694405, "x": -0.3310531707}], [{"q1": 2.230573295, "distance": 0.9161870392, "q3": 4.01385974, "q2": 1.852025811, "tx": 0.375, "ty": 0.6495, "targetID": 3, "y": 0.4711547716, "x": -0.523661043}], [{"q1": 1.989272551, "distance": 0.0771634337, "q3": 3.77379884, "q2": 1.810471501, "tx": -0.375, "ty": 0.6495, "targetID": 1, "y": 0.5811277697, "x": -0.3392308286}], [{"q1": 1.415779851, "distance": 0.1468811979, "q3": 1.094445584, "q2": 2.164025444, "tx": 0.0, "ty": 0.15, "targetID": 8, "y": 0.2230961803, "x": -0.1274010781}], [{"q1": 1.90343452, "distance": 0.446281708, "q3": 3.502711063, "q2": 1.899607071, "tx": 0.0, "ty": 0.95, "targetID": 2, "y": 0.5736685941, "x": -0.2398792109}], [{"q1": 2.463668113, "distance": 0.08113861314, "q3": 3.183712135, "q2": 2.074422984, "tx": -0.4763, "ty": 0.275, "targetID": 4, "y": 0.3463942538, "x": -0.4377469836}], [{"q1": 1.904896388, "distance": 0.6957094936, "q3": 3.115154449, "q2": 1.899753041, "tx": 0.4763, "ty": 0.275, "targetID": 6, "y": 0.5148521622, "x": -0.1767563833}]], "block": 6}], [{"trials": [[{"q1": 1.604342085, "distance": 0.2010630788, "q3": 2.460101749, "q2": 1.994301388, "tx": 0.175, "ty": 0.3031, "targetID": 9, "y": 0.4003211475, "x": -0.0009954832772}], [{"q1": 2.117272426, "distance": 0.02203601895, "q3": 2.319452897, "q2": 2.065180902, "tx": -0.175, "ty": 0.3031, "targetID": 7, "y": 0.3245804761, "x": -0.1799168361}], [{"q1": 2.054743759, "distance": 0.3173664559, "q3": 3.466652057, "q2": 1.908436679, "tx": 0.0, "ty": 0.55, "targetID": 5, "y": 0.5271520944, "x": -0.3165429521}], [{"q1": 2.233647257, "distance": 0.9193398011, "q3": 4.019693742, "q2": 1.853544433, "tx": 0.375, "ty": 0.6495, "targetID": 3, "y": 0.4689345964, "x": -0.5264331949}], [{"q1": 1.982561794, "distance": 0.05492674768, "q3": 3.90652597, "q2": 1.763645202, "tx": -0.375, "ty": 0.6495, "targetID": 1, "y": 0.5965875196, "x": -0.3602617156}], [{"q1": 1.308075, "distance": 0.1597315856, "q3": 0.9736996493, "q2": 2.159908272, "tx": 0.0, "ty": 0.15, "targetID": 8, "y": 0.2421807998, "x": -0.1304487624}], [{"q1": 1.921786132, "distance": 0.4565374524, "q3": 3.549661473, "q2": 1.89812741, "tx": 0.0, "ty": 0.95, "targetID": 2, "y": 0.5743976762, "x": -0.2595175136}], [{"q1": 2.469056319, "distance": 0.07785445718, "q3": 3.189906872, "q2": 2.058511696, "tx": -0.4763, "ty": 0.275, "targetID": 4, "y": 0.3443734671, "x": -0.4409639199}], [{"q1": 1.891213434, "distance": 0.6918780715, "q3": 3.125613668, "q2": 1.90018955, "tx": 0.4763, "ty": 0.275, "targetID": 6, "y": 0.5191274626, "x": -0.1710770523}]], "block": 7}], [{"trials": [[{"q1": 1.583460836, "distance": 0.1843972867, "q3": 2.425998254, "q2": 2.05233591, "tx": 0.175, "ty": 0.3031, "targetID": 9, "y": 0.3938244928, "x": 0.0144651884}], [{"q1": 2.13179729, "distance": 0.01643931604, "q3": 2.295963743, "q2": 2.077759004, "tx": -0.175, "ty": 0.3031, "targetID": 7, "y": 0.3181621069, "x": -0.1815866567}], [{"q1": 2.019934913, "distance": 0.2851442056, "q3": 3.396169924, "q2": 1.919481949, "tx": 0.0, "ty": 0.55, "targetID": 5, "y": 0.5298266522, "x": -0.2844296996}], [{"q1": 2.225447485, "distance": 0.9036677257, "q3": 3.966450818, "q2": 1.866478073, "tx": 0.375, "ty": 0.6495, "targetID": 3, "y": 0.4735475643, "x": -0.5113724379}], [{"q1": 1.977385994, "distance": 0.05539773076, "q3": 3.960667199, "q2": 1.805832103, "tx": -0.375, "ty": 0.6495, "targetID": 1, "y": 0.5941367809, "x": -0.3730448666}], [{"q1": 1.332995049, "distance": 0.1448092364, "q3": 0.9712113518, "q2": 2.206989131, "tx": 0.0, "ty": 0.15, "targetID": 8, "y": 0.2267748968, "x": -0.1227816361}], [{"q1": 1.962883357, "distance": 0.4811469866, "q3": 3.617554695, "q2": 1.882831543, "tx": 0.0, "ty": 0.95, "targetID": 2, "y": 0.5706489045, "x": -0.2959648106}], [{"q1": 2.468938802, "distance": 0.07775343289, "q3": 3.192568097, "q2": 2.055790341, "tx": -0.4763, "ty": 0.275, "targetID": 4, "y": 0.3445368554, "x": -0.4415117538}], [{"q1": 1.861851786, "distance": 0.6869941505, "q3": 3.165090067, "q2": 1.973436668, "tx": 0.4763, "ty": 0.275, "targetID": 6, "y": 0.5308928039, "x": -0.1612577117}]], "block": 8}], [{"trials": [[{"q1": 1.35658569, "distance": 0.09547636739, "q3": 2.28116619, "q2": 2.085300271, "tx": 0.175, "ty": 0.3031, "targetID": 9, "y": 0.3513321065, "x": 0.09260218067}], [{"q1": 2.145064045, "distance": 0.01231044433, "q3": 2.273201879, "q2": 2.108683346, "tx": -0.175, "ty": 0.3031, "targetID": 7, "y": 0.3143326878, "x": -0.1800372379}], [{"q1": 1.951478115, "distance": 0.2428497815, "q3": 3.363881643, "q2": 1.956187573, "tx": 0.0, "ty": 0.55, "targetID": 5, "y": 0.5425348178, "x": -0.2427350149}], [{"q1": 2.234679803, "distance": 0.8492741706, "q3": 3.712443432, "q2": 1.821633653, "tx": 0.375, "ty": 0.6495, "targetID": 3, "y": 0.4790780004, "x": -0.4569993743}], [{"q1": 1.902892801, "distance": 0.03995367248, "q3": 4.218609475, "q2": 1.857262217, "tx": -0.375, "ty": 0.6495, "targetID": 1, "y": 0.6127295532, "x": -0.3906278658}], [{"q1": 0.9339179228, "distance": 0.138850336, "q3": 0.6988152919, "q2": 2.265617808, "tx": 0.0, "ty": 0.15, "targetID": 8, "y": 0.2746680888, "x": -0.06113332507}], [{"q1": 1.936929732, "distance": 0.4735458368, "q3": 3.788811422, "q2": 1.840905081, "tx": 0.0, "ty": 0.95, "targetID": 2, "y": 0.5956309271, "x": -0.3141149784}], [{"q1": 2.468835563, "distance": 0.07748635232, "q3": 3.195441979, "q2": 2.065940632, "tx": -0.4763, "ty": 0.275, "targetID": 4, "y": 0.3445482111, "x": -0.4421359673}], [{"q1": 1.221287279, "distance": 0.3346106352, "q3": 2.770233931, "q2": 2.027658505, "tx": 0.4763, "ty": 0.275, "targetID": 6, "y": 0.43392581, "x": 0.1818397071}]], "block": 9}], [{"trials": [[{"q1": 1.34138035, "distance": 0.08436675554, "q3": 2.267301897, "q2": 2.119102857, "tx": 0.175, "ty": 0.3031, "targetID": 9, "y": 0.346410413, "x": 0.1025986356}], [{"q1": 2.181807848, "distance": 0.01430089951, "q3": 2.272689029, "q2": 2.148968495, "tx": -0.175, "ty": 0.3031, "targetID": 7, "y": 0.3125100756, "x": -0.1857687605}], [{"q1": 1.90926324, "distance": 0.2124131604, "q3": 3.320899283, "q2": 1.973442036, "tx": 0.0, "ty": 0.55, "targetID": 5, "y": 0.5459635945, "x": -0.2123748058}], [{"q1": 2.140247043, "distance": 0.7714840285, "q3": 3.591603913, "q2": 1.837213585, "tx": 0.375, "ty": 0.6495, "targetID": 3, "y": 0.512214879, "x": -0.3841708647}], [{"q1": 1.823758394, "distance": 0.01720214366, "q3": 4.426675683, "q2": 1.849680392, "tx": -0.375, "ty": 0.6495, "targetID": 1, "y": 0.6366121729, "x": -0.3863937552}], [{"q1": 0.9924531844, "distance": 0.1181185486, "q3": 0.7583670403, "q2": 2.294816119, "tx": 0.0, "ty": 0.15, "targetID": 8, "y": 0.2510791151, "x": -0.06111467916}], [{"q1": 1.948398134, "distance": 0.4832550873, "q3": 3.831250315, "q2": 1.827635379, "tx": 0.0, "ty": 0.95, "targetID": 2, "y": 0.5960776157, "x": -0.3290507945}], [{"q1": 2.467261035, "distance": 0.07704465396, "q3": 3.212323124, "q2": 2.07344183, "tx": -0.4763, "ty": 0.275, "targetID": 4, "y": 0.3455687473, "x": -0.4453818724}], [{"q1": 1.073890902, "distance": 0.2653014709, "q3": 2.660711123, "q2": 2.03074588, "tx": 0.4763, "ty": 0.275, "targetID": 6, "y": 0.3804217626, "x": 0.232843387}]], "block": 10}]]}], "condition": "H1"}], "type": "simulation", "subjectID": "S_H1_59"}}
