# Supplementary material for: Goal-related feedback guides motor exploration and redundancy resolution in human motor skill acquisition
Source: PLoS Comput Biol. 2019 Mar 5;15(3):e1006676. doi: 10.1371/journal.pcbi.1006676 (PMC6420027; doi:10.1371/journal.pcbi.1006676)
Supplement: S1 Dataset — The 220 .json files contain the data (20 for the participants, 200 for simulation runs), the text file legend_json.txt explains the data format. (ZIP) [file pcbi.1006676.s001.zip › S_H2_050.json]

{"data": {"data": [{"phases": [{"phase": "test", "blocks": [[{"trials": [[{"q1": 0.4617256655, "distance": 0.1814819096, "q3": -0.2590565162, "q2": 2.980549297, "tx": 0.175, "ty": 0.3031, "targetID": 9, "y": 0.1690197598, "x": 0.05269639126}], [{"q1": 1.162473197, "distance": 0.04377574424, "q3": -0.08651520977, "q2": 2.399340561, "tx": -0.175, "ty": 0.3031, "targetID": 7, "y": 0.3392938339, "x": -0.1996236101}], [{"q1": 1.233355726, "distance": 0.2883973826, "q3": -0.06963155765, "q2": 2.171626548, "tx": 0.0, "ty": 0.55, "targetID": 5, "y": 0.417079688, "x": -0.2559399167}], [{"q1": 0.2471690278, "distance": 0.5135074866, "q3": -0.327672137, "q2": 2.870000153, "tx": 0.375, "ty": 0.6495, "targetID": 3, "y": 0.2176525019, "x": 0.09715530023}], [{"q1": 1.548266353, "distance": 0.09405286586, "q3": -0.01712472227, "q2": 1.538206106, "tx": -0.375, "ty": 0.6495, "targetID": 1, "y": 0.5784971506, "x": -0.4366809286}], [{"q1": 0.846624596, "distance": 0.07264673822, "q3": -0.1532139927, "q2": 2.832841511, "tx": 0.0, "ty": 0.15, "targetID": 8, "y": 0.212276896, "x": -0.03740503705}], [{"q1": 1.563819388, "distance": 0.5602759455, "q3": 0.01662475181, "q2": 1.443639678, "tx": 0.0, "ty": 0.95, "targetID": 2, "y": 0.6064549357, "x": -0.4425900179}], [{"q1": 1.539162837, "distance": 0.1272911672, "q3": 0.01320495211, "q2": 1.995320943, "tx": -0.4763, "ty": 0.275, "targetID": 4, "y": 0.3747003102, "x": -0.3971615807}], [{"q1": -0.0401150857, "distance": 0.494001246, "q3": -0.3803734691, "q2": 3.447096214, "tx": 0.4763, "ty": 0.275, "targetID": 6, "y": -0.05525666559, "x": 0.1089204063}]], "block": 1}], [{"trials": [[{"q1": 0.04657561942, "distance": 0.1275234271, "q3": -0.3238400407, "q2": 2.896143428, "tx": 0.175, "ty": 0.3031, "targetID": 9, "y": 0.1823869981, "x": 0.1338831465}], [{"q1": 1.107346923, "distance": 0.02952021187, "q3": -0.05731519439, "q2": 2.425056505, "tx": -0.175, "ty": 0.3031, "targetID": 7, "y": 0.3326193042, "x": -0.1747685117}], [{"q1": 0.8365668154, "distance": 0.1937240617, "q3": -0.1348909491, "q2": 2.450805309, "tx": 0.0, "ty": 0.55, "targetID": 5, "y": 0.373156771, "x": -0.07909162064}], [{"q1": -0.7755157935, "distance": 0.6153135566, "q3": -0.496004074, "q2": 2.824704983, "tx": 0.375, "ty": 0.6495, "targetID": 3, "y": 0.03965922856, "x": 0.2931158963}], [{"q1": 1.519508326, "distance": 0.06545729973, "q3": 0.00787701367, "q2": 1.503208259, "tx": -0.375, "ty": 0.6495, "targetID": 1, "y": 0.6008844802, "x": -0.4188313737}], [{"q1": 0.6920782064, "distance": 0.07687815151, "q3": -0.1728112245, "q2": 2.817183801, "tx": 0.0, "ty": 0.15, "targetID": 8, "y": 0.2265357406, "x": -0.007247798783}], [{"q1": 1.612973678, "distance": 0.58737982, "q3": -0.03326090109, "q2": 1.436531369, "tx": 0.0, "ty": 0.95, "targetID": 2, "y": 0.5983309226, "x": -0.4704720108}], [{"q1": 1.552513496, "distance": 0.1192557443, "q3": 0.02050204188, "q2": 1.995408958, "tx": -0.4763, "ty": 0.275, "targetID": 4, "y": 0.36783142, "x": -0.4014383942}], [{"q1": -1.025379404, "distance": 0.5086620419, "q3": -0.5950216201, "q2": 3.314476979, "tx": 0.4763, "ty": 0.275, "targetID": 6, "y": -0.07750061326, "x": 0.1095843193}]], "block": 2}], [{"trials": [[{"q1": 0.048325164, "distance": 0.08410332302, "q3": -0.3275595328, "q2": 2.799972729, "tx": 0.175, "ty": 0.3031, "targetID": 9, "y": 0.2225070669, "x": 0.1509552902}], [{"q1": 1.088962775, "distance": 0.03300711543, "q3": -0.07601956428, "q2": 2.435336042, "tx": -0.175, "ty": 0.3031, "targetID": 7, "y": 0.3354306157, "x": -0.1683516197}], [{"q1": 0.8171186588, "distance": 0.1777578051, "q3": -0.1442541338, "q2": 2.426594761, "tx": 0.0, "ty": 0.55, "targetID": 5, "y": 0.3875873434, "x": -0.07224933404}], [{"q1": -0.682030727, "distance": 0.5782952534, "q3": -0.4686753308, "q2": 2.758947538, "tx": 0.375, "ty": 0.6495, "targetID": 3, "y": 0.0749305183, "x": 0.3094613793}], [{"q1": 1.459753325, "distance": 0.02780939552, "q3": -0.01831980308, "q2": 1.521015112, "tx": -0.375, "ty": 0.6495, "targetID": 1, "y": 0.6227344018, "x": -0.3825475316}], [{"q1": 0.68079763, "distance": 0.0771762286, "q3": -0.1737207833, "q2": 2.816667599, "tx": 0.0, "ty": 0.15, "targetID": 8, "y": 0.2270273899, "x": -0.004790768125}], [{"q1": 1.521844289, "distance": 0.5331764752, "q3": -0.01895662719, "q2": 1.474622482, "tx": 0.0, "ty": 0.95, "targetID": 2, "y": 0.6186330987, "x": -0.4176998091}], [{"q1": 1.557048696, "distance": 0.1168315282, "q3": 0.02436527413, "q2": 1.993322396, "tx": -0.4763, "ty": 0.275, "targetID": 4, "y": 0.3660746568, "x": -0.4031220466}], [{"q1": -1.286562359, "distance": 0.4883678348, "q3": -0.6773943623, "q2": 3.163711, "tx": 0.4763, "ty": 0.275, "targetID": 6, "y": -0.1037194588, "x": 0.1679581223}]], "block": 3}], [{"trials": [[{"q1": 0.140564059, "distance": 0.01721325521, "q3": -0.3694997724, "q2": 2.670201309, "tx": 0.175, "ty": 0.3031, "targetID": 9, "y": 0.2951469052, "x": 0.159734207}], [{"q1": 1.106365516, "distance": 0.02155185445, "q3": -0.1360644591, "q2": 2.485945831, "tx": -0.175, "ty": 0.3031, "targetID": 7, "y": 0.3240946017, "x": -0.170130798}], [{"q1": 0.795361897, "distance": 0.1228804341, "q3": -0.2036156522, "q2": 2.336288786, "tx": 0.0, "ty": 0.55, "targetID": 5, "y": 0.4426873091, "x": -0.0598630727}], [{"q1": -0.4014400826, "distance": 0.4401879699, "q3": -0.5162557165, "q2": 2.428158848, "tx": 0.375, "ty": 0.6495, "targetID": 3, "y": 0.2116986599, "x": 0.4207759264}], [{"q1": 1.464800196, "distance": 0.01892086812, "q3": -0.04979848687, "q2": 1.510121469, "tx": -0.375, "ty": 0.6495, "targetID": 1, "y": 0.6325669449, "x": -0.3834422092}], [{"q1": 0.6793669826, "distance": 0.0759399987, "q3": -0.1800445911, "q2": 2.822683089, "tx": 0.0, "ty": 0.15, "targetID": 8, "y": 0.2258343227, "x": -0.00400486028}], [{"q1": 1.512032325, "distance": 0.5397941535, "q3": 0.03097897938, "q2": 1.491744453, "tx": 0.0, "ty": 0.95, "targetID": 2, "y": 0.6039537459, "x": -0.4142821722}], [{"q1": 1.572744862, "distance": 0.1062181871, "q3": 0.003874999761, "q2": 2.014360629, "tx": -0.4763, "ty": 0.275, "targetID": 4, "y": 0.3552985926, "x": -0.4067698677}], [{"q1": -1.240565305, "distance": 0.4573294771, "q3": -0.6732965073, "q2": 3.073689215, "tx": 0.4763, "ty": 0.275, "targetID": 6, "y": -0.09671439163, "x": 0.2098817917}]], "block": 4}], [{"trials": [[{"q1": 0.1765734318, "distance": 0.02168994801, "q3": -0.3703834909, "q2": 2.638180475, "tx": 0.175, "ty": 0.3031, "targetID": 9, "y": 0.3133183395, "x": 0.1558678443}], [{"q1": 1.039020123, "distance": 0.03625404463, "q3": -0.1474649286, "q2": 2.539094979, "tx": -0.175, "ty": 0.3031, "targetID": 7, "y": 0.3147853806, "x": -0.1406807979}], [{"q1": 2.478720571, "distance": 0.9309719715, "q3": -0.1541956757, "q2": 1.219172322, "tx": 0.0, "ty": 0.55, "targetID": 5, "y": 0.1315949201, "x": -0.8316525722}], [{"q1": 0.5264873623, "distance": 0.1151169386, "q3": -0.4934093966, "q2": 1.807408265, "tx": 0.375, "ty": 0.6495, "targetID": 3, "y": 0.6558486821, "x": 0.2600582591}], [{"q1": 1.200459196, "distance": 0.1454258038, "q3": -0.09879849703, "q2": 1.685066719, "tx": -0.375, "ty": 0.6495, "targetID": 1, "y": 0.6478797994, "x": -0.2295832218}], [{"q1": 0.6976220822, "distance": 0.07890724108, "q3": -0.1763299877, "q2": 2.814568483, "tx": 0.0, "ty": 0.15, "targetID": 8, "y": 0.2283936774, "x": -0.008987994145}], [{"q1": 8.823953692, "distance": 0.5506140233, "q3": 0.6151315017, "q2": -2.638049275, "tx": 0.0, "ty": 0.95, "targetID": 2, "y": 0.4004518107, "x": -0.03424310562}], [{"q1": 1.500976405, "distance": 0.1381706711, "q3": -0.002241489129, "q2": 2.056633634, "tx": -0.4763, "ty": 0.275, "targetID": 4, "y": 0.3672671786, "x": -0.3734510715}], [{"q1": -0.9388331073, "distance": 0.3130194548, "q3": -0.6539922462, "q2": 2.724880046, "tx": 0.4763, "ty": 0.275, "targetID": 6, "y": -0.02028092042, "x": 0.3724233563}]], "block": 5}], [{"trials": [[{"q1": 0.1670195724, "distance": 0.01789491825, "q3": -0.383818518, "q2": 2.648536757, "tx": 0.175, "ty": 0.3031, "targetID": 9, "y": 0.3101375091, "x": 0.1585469892}], [{"q1": 1.049687445, "distance": 0.0339234127, "q3": -0.1980205044, "q2": 2.571680416, "tx": -0.175, "ty": 0.3031, "targetID": 7, "y": 0.310582409, "x": -0.1419120643}], [{"q1": 2.321619305, "distance": 0.8515763495, "q3": -0.1758296431, "q2": 1.275371337, "tx": 0.0, "ty": 0.55, "targetID": 5, "y": 0.2410740815, "x": -0.7935660375}], [{"q1": 0.1318525805, "distance": 0.1707275391, "q3": -0.5173745142, "q2": 2.0561123, "tx": 0.375, "ty": 0.6495, "targetID": 3, "y": 0.4796816173, "x": 0.3925957247}], [{"q1": 0.5087299832, "distance": 0.4996185323, "q3": -0.1681645317, "q2": 2.133285343, "tx": -0.375, "ty": 0.6495, "targetID": 1, "y": 0.5149981724, "x": 0.1061734991}], [{"q1": 0.67413378, "distance": 0.07102447364, "q3": -0.1782243182, "q2": 2.832966617, "tx": 0.0, "ty": 0.15, "targetID": 8, "y": 0.2210082874, "x": -0.001516237879}], [{"q1": 8.354543279, "distance": 0.4917466622, "q3": 0.5798631866, "q2": -2.349598705, "tx": 0.0, "ty": 0.95, "targetID": 2, "y": 0.4875634371, "x": 0.1672339832}], [{"q1": 1.47671844, "distance": 0.1492848815, "q3": -0.004731409461, "q2": 2.068900957, "tx": -0.4763, "ty": 0.275, "targetID": 4, "y": 0.3716418837, "x": -0.3625180938}], [{"q1": -0.9265030913, "distance": 0.3077386431, "q3": -0.6534969001, "q2": 2.716078189, "tx": 0.4763, "ty": 0.275, "targetID": 6, "y": -0.01602925581, "x": 0.3762747794}]], "block": 6}], [{"trials": [[{"q1": 0.1567218138, "distance": 0.01474285626, "q3": -0.3710341194, "q2": 2.63965453, "tx": 0.175, "ty": 0.3031, "targetID": 9, "y": 0.3097108716, "x": 0.1618224362}], [{"q1": 1.060586541, "distance": 0.0295187591, "q3": -0.1544318776, "q2": 2.5506467, "tx": -0.175, "ty": 0.3031, "targetID": 7, "y": 0.3083724798, "x": -0.1459559284}], [{"q1": 10.82171722, "distance": 0.8251714317, "q3": 0.358861253, "q2": -3.975024515, "tx": 0.0, "ty": 0.55, "targetID": 5, "y": -0.242191177, "x": 0.2309567727}], [{"q1": -0.06919789404, "distance": 0.2753321078, "q3": -0.5371027686, "q2": 2.167589054, "tx": 0.375, "ty": 0.6495, "targetID": 3, "y": 0.381365959, "x": 0.4375452285}], [{"q1": 0.505493516, "distance": 0.5009539861, "q3": -0.1601233253, "q2": 2.130867288, "tx": -0.375, "ty": 0.6495, "targetID": 1, "y": 0.5141351192, "x": 0.1073186138}], [{"q1": 0.6936344464, "distance": 0.07169747115, "q3": -0.1651387394, "q2": 2.825112845, "tx": 0.0, "ty": 0.15, "targetID": 8, "y": 0.2214255877, "x": -0.006238012331}], [{"q1": 8.281599428, "distance": 0.5040829784, "q3": 0.5705838296, "q2": -2.310635104, "tx": 0.0, "ty": 0.95, "targetID": 2, "y": 0.488849076, "x": 0.2035668795}], [{"q1": 1.288689806, "distance": 0.2988076306, "q3": -0.08386997709, "q2": 1.927733115, "tx": -0.4763, "ty": 0.275, "targetID": 4, "y": 0.5134719421, "x": -0.2962524148}], [{"q1": -0.8219700986, "distance": 0.2610755592, "q3": -0.6446486738, "q2": 2.631511925, "tx": 0.4763, "ty": 0.275, "targetID": 6, "y": 0.02246720255, "x": 0.4100607833}]], "block": 7}], [{"trials": [[{"q1": 0.1491891874, "distance": 0.0134342682, "q3": -0.3415112203, "q2": 2.617642761, "tx": 0.175, "ty": 0.3031, "targetID": 9, "y": 0.3118411179, "x": 0.1647984109}], [{"q1": 1.048221015, "distance": 0.03336297968, "q3": -0.1533206508, "q2": 2.54640763, "tx": -0.175, "ty": 0.3031, "targetID": 7, "y": 0.3116824321, "x": -0.1427598035}], [{"q1": 10.78771076, "distance": 0.8272786594, "q3": 0.3564820941, "q2": -3.96639795, "tx": 0.0, "ty": 0.55, "targetID": 5, "y": -0.2473496117, "x": 0.2205075443}], [{"q1": -0.1590904613, "distance": 0.3220270511, "q3": -0.5421207626, "q2": 2.216541987, "tx": 0.375, "ty": 0.6495, "targetID": 3, "y": 0.3364008356, "x": 0.4503016261}], [{"q1": 0.3400027847, "distance": 0.5704057904, "q3": -0.1716800029, "q2": 2.240746105, "tx": -0.375, "ty": 0.6495, "targetID": 1, "y": 0.4535653802, "x": 0.1606980404}], [{"q1": 0.5372343827, "distance": 0.04768946113, "q3": -0.1691136738, "q2": 2.912410658, "tx": 0.0, "ty": 0.15, "targetID": 8, "y": 0.1820875953, "x": 0.03527989411}], [{"q1": 8.273311211, "distance": 0.5163354715, "q3": 0.5560078663, "q2": -2.325712644, "tx": 0.0, "ty": 0.95, "targetID": 2, "y": 0.4774455609, "x": 0.2080735956}], [{"q1": 1.253772741, "distance": 0.3103105576, "q3": -0.08612381046, "q2": 1.95062797, "tx": -0.4763, "ty": 0.275, "targetID": 4, "y": 0.5137151665, "x": -0.2780382753}], [{"q1": -0.780117674, "distance": 0.2420586659, "q3": -0.6370386337, "q2": 2.600700156, "tx": 0.4763, "ty": 0.275, "targetID": 6, "y": 0.0395062873, "x": 0.4203079558}]], "block": 8}], [{"trials": [[{"q1": 0.1772385109, "distance": 0.02510001597, "q3": -0.3671236425, "q2": 2.607650038, "tx": 0.175, "ty": 0.3031, "targetID": 9, "y": 0.3245467959, "x": 0.1619598409}], [{"q1": 1.103473736, "distance": 0.01405750068, "q3": -0.1571960242, "q2": 2.536045529, "tx": -0.175, "ty": 0.3031, "targetID": 7, "y": 0.3083770499, "x": -0.1619705691}], [{"q1": 10.14476093, "distance": 0.7264267995, "q3": 0.299033257, "q2": -3.579139443, "tx": 0.0, "ty": 0.55, "targetID": 5, "y": -0.1763660916, "x": -0.009391273938}], [{"q1": -0.1992040817, "distance": 0.3437748795, "q3": -0.5620567037, "q2": 2.242662031, "tx": 0.375, "ty": 0.6495, "targetID": 3, "y": 0.3155934256, "x": 0.4567775479}], [{"q1": 0.2264852409, "distance": 0.6145562991, "q3": -0.1855372665, "q2": 2.317613102, "tx": -0.375, "ty": 0.6495, "targetID": 1, "y": 0.4088055652, "x": 0.1904605502}], [{"q1": 0.6147811738, "distance": 0.05937062239, "q3": -0.1667553053, "q2": 2.857206435, "tx": 0.0, "ty": 0.15, "targetID": 8, "y": 0.2075803133, "x": 0.01446991111}], [{"q1": 7.931607758, "distance": 0.6225701407, "q3": 0.5276623864, "q2": -2.11999972, "tx": 0.0, "ty": 0.95, "targetID": 2, "y": 0.4587405774, "x": 0.3824366089}], [{"q1": 1.177842094, "distance": 0.3380876168, "q3": -0.09552455236, "q2": 1.994702976, "tx": -0.4763, "ty": 0.275, "targetID": 4, "y": 0.515635478, "x": -0.2388177831}], [{"q1": -0.7080644546, "distance": 0.2097219682, "q3": -0.6318453942, "q2": 2.55871029, "tx": 0.4763, "ty": 0.275, "targetID": 6, "y": 0.06975069276, "x": 0.433218382}]], "block": 9}], [{"trials": [[{"q1": 0.1665423803, "distance": 0.02103657245, "q3": -0.3520880795, "q2": 2.606633671, "tx": 0.175, "ty": 0.3031, "targetID": 9, "y": 0.3206535796, "x": 0.1634065008}], [{"q1": 1.112972744, "distance": 0.01060353498, "q3": -0.1250853027, "q2": 2.524338189, "tx": -0.175, "ty": 0.3031, "targetID": 7, "y": 0.3048385791, "x": -0.1645399667}], [{"q1": 9.970550269, "distance": 0.6837788933, "q3": 0.2926549038, "q2": -3.481153281, "tx": 0.0, "ty": 0.55, "targetID": 5, "y": -0.1317767225, "x": -0.05228838786}], [{"q1": -0.3179348462, "distance": 0.4045136969, "q3": -0.5828916342, "q2": 2.310909331, "tx": 0.375, "ty": 0.6495, "targetID": 3, "y": 0.2554121277, "x": 0.4662473555}], [{"q1": 0.2011092544, "distance": 0.6239724186, "q3": -0.1873792986, "q2": 2.334075664, "tx": -0.375, "ty": 0.6495, "targetID": 1, "y": 0.3985259262, "x": 0.196273659}], [{"q1": 0.5560159033, "distance": 0.04633839661, "q3": -0.164595425, "q2": 2.907073545, "tx": 0.0, "ty": 0.15, "targetID": 8, "y": 0.184038327, "x": 0.03144263498}], [{"q1": 7.725161638, "distance": 0.7246194635, "q3": 0.5048410847, "q2": -2.005512254, "tx": 0.0, "ty": 0.95, "targetID": 2, "y": 0.4120538303, "x": 0.485476349}], [{"q1": 1.035336233, "distance": 0.3879032475, "q3": -0.1061527059, "q2": 2.078194899, "tx": -0.4763, "ty": 0.275, "targetID": 4, "y": 0.5094393143, "x": -0.1672577094}], [{"q1": -0.6689873313, "distance": 0.1918805029, "q3": -0.6325548572, "q2": 2.534751504, "tx": 0.4763, "ty": 0.275, "targetID": 6, "y": 0.08647727058, "x": 0.4405605554}]], "block": 10}]]}], "condition": "H2"}], "type": "simulation", "subjectID": "S_H2_50"}}
