# Supplementary material for: Goal-related feedback guides motor exploration and redundancy resolution in human motor skill acquisition
Source: PLoS Comput Biol. 2019 Mar 5;15(3):e1006676. doi: 10.1371/journal.pcbi.1006676 (PMC6420027; doi:10.1371/journal.pcbi.1006676)
Supplement: S1 Dataset — The 220 .json files contain the data (20 for the participants, 200 for simulation runs), the text file legend_json.txt explains the data format. (ZIP) [file pcbi.1006676.s001.zip › P_15.json]

{"data": {"data": [[{"phases": [[{"phase": "test", "blocks": [[{"trials": [[{"q1": 1.978852451, "distance": 0.1102375422, "q3": 2.343439627, "q2": -0.1420425464, "tx": -0.375, "ty": 0.6495, "targetID": 1, "f2": -0.044108, "f1": -0.772643, "f3": 2.134335, "y": 0.5393345, "x": -0.37898476}], [{"q1": 1.34739233, "distance": 0.8166605386, "q3": 0.9675477068, "q2": 2.764998784, "tx": 0, "ty": 0.95, "targetID": 2, "f2": 0.587352, "f1": 0.603249, "f3": -0.772706, "y": 0.1367042, "x": 0.07405658}], [{"q1": 1.47582064, "distance": 0.4619599956, "q3": 2.496058197, "q2": 0.4605777536, "tx": 0.375, "ty": 0.6495, "targetID": 3, "f2": 0.458924, "f1": -0.925262, "f3": 1.531715, "y": 0.55252946, "x": -0.076667745}], [{"q1": 2.48087896, "distance": 0.3206501037, "q3": 2.071377697, "q2": 3.350214654, "tx": -0.4763, "ty": 0.275, "targetID": 4, "f2": -0.546134, "f1": -0.500581, "f3": -1.357922, "y": 0.46707759, "x": -0.21954586}], [{"q1": 1.13087376, "distance": 0.4786421861, "q3": 1.774748527, "q2": 3.097190754, "tx": 0, "ty": 0.55, "targetID": 5, "f2": 0.803871, "f1": -0.203952, "f3": -1.104898, "y": 0.2201706, "x": 0.34685863}], [{"q1": 2.10803474, "distance": 0.6476383125, "q3": 0.8188247068, "q2": 2.551119154, "tx": 0.4763, "ty": 0.275, "targetID": 6, "f2": -0.17329, "f1": 0.751972, "f3": -0.558827, "y": 0.084601752, "x": -0.14271849}], [{"q1": 2.0714666, "distance": 0.1151075997, "q3": 2.246364407, "q2": 2.565821804, "tx": -0.175, "ty": 0.3031, "targetID": 7, "f2": -0.136722, "f1": -0.675568, "f3": -0.573529, "y": 0.38388142, "x": -0.092999258}], [{"q1": 1.66167726, "distance": 0.3618543068, "q3": 2.579624527, "q2": 0.7848529536, "tx": 0, "ty": 0.15, "targetID": 8, "f2": 0.273067, "f1": -1.008828, "f3": 1.20744, "y": 0.49178806, "x": -0.11882534}], [{"q1": 1.53079851, "distance": 0.2746396239, "q3": 2.273256447, "q2": 1.423350224, "tx": 0.175, "ty": 0.3031, "targetID": 9, "f2": 0.403946, "f1": -0.70246, "f3": 0.568942, "y": 0.39752046, "x": -0.082898623}]], "block": 1}], [{"trials": [[{"q1": 2.12600465, "distance": 0.3675505393, "q3": 1.925293647, "q2": 0.8647750536, "tx": -0.375, "ty": 0.6495, "targetID": 1, "f2": -0.19126, "f1": -0.354497, "f3": 1.127518, "y": 0.29333903, "x": -0.46578966}], [{"q1": 1.28732508, "distance": 0.212362786, "q3": 1.827715777, "q2": 0.1449733536, "tx": 0, "ty": 0.95, "targetID": 2, "f2": 0.647419, "f1": -0.256919, "f3": 1.847319, "y": 0.74157101, "x": 0.040685489}], [{"q1": 0.4855277902, "distance": 0.5539864936, "q3": -0.2779680732, "q2": 0.1441565536, "tx": 0.375, "ty": 0.6495, "targetID": 3, "f2": 1.449217, "f1": 1.848764, "f3": 1.848136, "y": 0.44569236, "x": 0.89013443}], [{"q1": 3.18340189, "distance": 0.5653677301, "q3": 1.605982165, "q2": 1.371136954, "tx": -0.4763, "ty": 0.275, "targetID": 4, "f2": -1.248657, "f1": -0.035186, "f3": 0.621156, "y": -0.28045134, "x": -0.37087477}], [{"q1": 1.44308524, "distance": 0.3342054846, "q3": 1.328328207, "q2": -0.1975230464, "tx": 0, "ty": 0.55, "targetID": 5, "f2": 0.491659, "f1": 0.242468, "f3": 2.189816, "y": 0.88021183, "x": -0.051511681}], [{"q1": 3.06521519, "distance": 1.265122899, "q3": 1.346675107, "q2": 0.7150467536, "tx": 0.4763, "ty": 0.275, "targetID": 6, "f2": -1.130471, "f1": 0.224121, "f3": 1.277246, "y": -0.28640736, "x": -0.65743618}], [{"q1": 2.35779136, "distance": 0.6075578005, "q3": 1.024536197, "q2": 0.2765432536, "tx": -0.175, "ty": 0.3031, "targetID": 7, "f2": -0.423047, "f1": 0.54626, "f3": 1.715749, "y": 0.42569343, "x": -0.77006078}], [{"q1": 2.36426304, "distance": 0.8680820288, "q3": 0.8342185168, "q2": -0.05319834641, "tx": 0, "ty": 0.15, "targetID": 8, "f2": -0.429519, "f1": 0.736578, "f3": 2.045491, "y": 0.56475114, "x": -0.76259288}], [{"q1": 1.915643607, "distance": 0.4453172713, "q3": 2.665515727, "q2": 0.7171830536, "tx": 0.175, "ty": 0.3031, "targetID": 9, "f2": 0.019101, "f1": -1.094719, "f3": 1.27511, "y": 0.44997516, "x": -0.24539881}]], "block": 2}], [{"trials": [[{"q1": 1.897548033, "distance": 0.1458164772, "q3": 1.123119377, "q2": 0.2881671536, "tx": -0.375, "ty": 0.6495, "targetID": 1, "f2": 0.037196, "f1": 0.447677, "f3": 1.704125, "y": 0.6918805, "x": -0.51452182}], [{"q1": 2.28471791, "distance": 0.8419427975, "q3": 1.671327287, "q2": 0.1018078536, "tx": 0, "ty": 0.95, "targetID": 2, "f2": -0.349973, "f1": -0.100531, "f3": 1.890485, "y": 0.41902523, "x": -0.65340146}], [{"q1": 1.77358079, "distance": 0.4619681013, "q3": 0.4150044268, "q2": -0.7132469464, "tx": 0.375, "ty": 0.6495, "targetID": 3, "f2": 0.161164, "f1": 1.155792, "f3": 2.70554, "y": 0.9606528, "x": 0.033534831}], [{"q1": 2.19807279, "distance": 0.3007585473, "q3": 1.449970677, "q2": 0.02427335359, "tx": -0.4763, "ty": 0.275, "targetID": 4, "f2": -0.263328, "f1": 0.120826, "f3": 1.968019, "y": 0.51859359, "x": -0.65270257}], [{"q1": 1.851178125, "distance": 0.4686388551, "q3": 1.459269787, "q2": 0.05694595359, "tx": 0, "ty": 0.55, "targetID": 5, "f2": 0.083566, "f1": 0.111527, "f3": 1.935347, "y": 0.69998845, "x": -0.44398856}], [{"q1": 3.00898069, "distance": 1.013351684, "q3": 2.753354627, "q2": 0.8660316536, "tx": 0.4763, "ty": 0.275, "targetID": 6, "f2": -1.074236, "f1": -1.182558, "f3": 1.126261, "y": 0.0053915569, "x": -0.50052799}], [{"q1": 2.15540996, "distance": 0.1982436891, "q3": 2.116113977, "q2": 1.204569714, "tx": -0.175, "ty": 0.3031, "targetID": 7, "f2": -0.220665, "f1": -0.545318, "f3": 0.787723, "y": 0.25344457, "x": -0.3669242}], [{"q1": 1.67047372, "distance": 0.3266203963, "q3": 2.566304207, "q2": 2.780078424, "tx": 0, "ty": 0.15, "targetID": 8, "f2": 0.264271, "f1": -0.995508, "f3": -0.787786, "y": 0.46717867, "x": 0.077965214}], [{"q1": 1.913193164, "distance": 0.7581428565, "q3": 0.9517140768, "q2": 0.9866688536, "tx": 0.175, "ty": 0.3031, "targetID": 9, "f2": 0.021551, "f1": 0.619082, "f3": 1.005624, "y": 0.4536024, "x": -0.56805425}]], "block": 3}], [{"trials": [[{"q1": 1.82346928, "distance": 0.04183655848, "q3": 1.808363567, "q2": 0.2029043536, "tx": -0.375, "ty": 0.6495, "targetID": 1, "f2": 0.111275, "f1": -0.237567, "f3": 1.789388, "y": 0.61099733, "x": -0.39136588}], [{"q1": 1.46658435, "distance": 0.2386235927, "q3": 2.394710417, "q2": -0.8306796464, "tx": 0, "ty": 0.95, "targetID": 2, "f2": 0.46816, "f1": -0.823914, "f3": 2.822972, "y": 0.71311252, "x": 0.028732226}], [{"q1": 1.47657462, "distance": 0.5050006641, "q3": 1.566775088, "q2": -0.1068567464, "tx": 0.375, "ty": 0.6495, "targetID": 3, "f2": 0.45817, "f1": 0.004021, "f3": 2.099149, "y": 0.82119958, "x": -0.099915703}], [{"q1": 2.23564623, "distance": 0.3550504774, "q3": 1.946782137, "q2": 2.462212084, "tx": -0.4763, "ty": 0.275, "targetID": 4, "f2": -0.300902, "f1": -0.375986, "f3": -0.469919, "y": 0.28317633, "x": -0.12134368}], [{"q1": 1.962076346, "distance": 0.4071789911, "q3": 2.233609547, "q2": 0.05889365359, "tx": 0, "ty": 0.55, "targetID": 5, "f2": -0.027332, "f1": -0.662813, "f3": 1.933399, "y": 0.5242049, "x": -0.4063611}], [{"q1": 1.01777643, "distance": 0.4255650773, "q3": 2.253590077, "q2": 1.011738754, "tx": 0.4763, "ty": 0.275, "targetID": 6, "f2": 0.916968, "f1": -0.682794, "f3": 0.980554, "y": 0.46748998, "x": 0.096756534}], [{"q1": 2.57575506, "distance": 0.4516667865, "q3": 1.856995417, "q2": 1.040767074, "tx": -0.175, "ty": 0.3031, "targetID": 7, "f2": -0.641011, "f1": -0.286199, "f3": 0.951526, "y": 0.0075602608, "x": -0.51655402}], [{"q1": 1.930723252, "distance": 0.400406744, "q3": 2.751029827, "q2": 0.5623025536, "tx": 0, "ty": 0.15, "targetID": 8, "f2": 0.004021, "f1": -1.180233, "f3": 1.42999, "y": 0.46829017, "x": -0.242934}], [{"q1": 2.17306571, "distance": 0.5929949959, "q3": 2.257988307, "q2": 0.8902847536, "tx": 0.175, "ty": 0.3031, "targetID": 9, "f2": -0.238321, "f1": -0.687192, "f3": 1.102008, "y": 0.28942734, "x": -0.41783735}]], "block": 4}], [{"trials": [[{"q1": 2.30652056, "distance": 0.3867877958, "q3": 1.639345879, "q2": 0.1028759536, "tx": -0.375, "ty": 0.6495, "targetID": 1, "f2": -0.371776, "f1": -0.06855, "f3": 1.889417, "y": 0.40764217, "x": -0.67684365}], [{"q1": 2.0969135, "distance": 0.2439678454, "q3": 0.7777955068, "q2": -0.9442796464, "tx": 0, "ty": 0.95, "targetID": 2, "f2": -0.162169, "f1": 0.793001, "f3": 2.936572, "y": 0.89954248, "x": -0.238693}], [{"q1": 2.22176039, "distance": 0.7473167247, "q3": 1.175772467, "q2": -1.203900846, "tx": 0.375, "ty": 0.6495, "targetID": 3, "f2": -0.287016, "f1": 0.395024, "f3": 3.196194, "y": 0.81028104, "x": -0.35481624}], [{"q1": 1.82617105, "distance": 0.476974125, "q3": 2.433289177, "q2": 2.473396154, "tx": -0.4763, "ty": 0.275, "targetID": 4, "f2": 0.108573, "f1": -0.862493, "f3": -0.481104, "y": 0.42202629, "x": -0.022551627}], [{"q1": 2.25437013, "distance": 0.7270147459, "q3": 1.079451237, "q2": 0.3229759536, "tx": 0, "ty": 0.55, "targetID": 5, "f2": -0.319626, "f1": 0.491345, "f3": 1.669317, "y": 0.4710366, "x": -0.72271379}], [{"q1": 2.79214796, "distance": 1.405885842, "q3": 0.8083946168, "q2": 0.1185839536, "tx": 0.4763, "ty": 0.275, "targetID": 6, "f2": -0.857403, "f1": 0.762402, "f3": 1.873709, "y": 0.15684693, "x": -0.92461215}], [{"q1": 2.60170461, "distance": 0.1395131511, "q3": 1.455122887, "q2": 3.447666854, "tx": -0.175, "ty": 0.3031, "targetID": 7, "f2": -0.66696, "f1": 0.115673, "f3": -1.455374, "y": 0.44258872, "x": -0.17761081}], [{"q1": 2.23495508, "distance": 0.2065877661, "q3": 1.377462717, "q2": 2.205858124, "tx": 0, "ty": 0.15, "targetID": 8, "f2": -0.300211, "f1": 0.193334, "f3": -0.213565, "y": 0.1101246, "x": -0.20270288}], [{"q1": 2.54195152, "distance": 0.7324876625, "q3": 0.9846379668, "q2": 1.408459074, "tx": 0.175, "ty": 0.3031, "targetID": 9, "f2": -0.607207, "f1": 0.586158, "f3": 0.583834, "y": 0.019603843, "x": -0.50040218}]], "block": 5}], [{"trials": [[{"q1": 2.24494535, "distance": 0.358088463, "q3": 2.357262627, "q2": 0.6666033536, "tx": -0.375, "ty": 0.6495, "targetID": 1, "f2": -0.310201, "f1": -0.786466, "f3": 1.325689, "y": 0.30052799, "x": -0.45528626}], [{"q1": 1.870467504, "distance": 0.445207415, "q3": 3.178229927, "q2": -0.08668774641, "tx": 0, "ty": 0.95, "targetID": 2, "f2": 0.064277, "f1": -1.607434, "f3": 2.07898, "y": 0.52959489, "x": -0.14652367}], [{"q1": 1.1266012, "distance": 0.06853898821, "q3": 2.030160007, "q2": -0.9396929464, "tx": 0.375, "ty": 0.6495, "targetID": 3, "f2": 0.808143, "f1": -0.459364, "f3": 2.931986, "y": 0.71134447, "x": 0.34545589}], [{"q1": 2.63607363, "distance": 0.2727311872, "q3": 1.873834357, "q2": 2.697768704, "tx": -0.4763, "ty": 0.275, "targetID": 4, "f2": -0.701329, "f1": -0.303038, "f3": -0.705476, "y": 0.25877399, "x": -0.20405192}], [{"q1": 1.53299762, "distance": 0.2463560255, "q3": 1.724671537, "q2": 0.3461609536, "tx": 0, "ty": 0.55, "targetID": 5, "f2": 0.401747, "f1": -0.153875, "f3": 1.646132, "y": 0.68431233, "x": -0.20652237}], [{"q1": 0.9604737802, "distance": 0.6224421216, "q3": 0.8585344368, "q2": 0.4579387536, "tx": 0.4763, "ty": 0.275, "targetID": 6, "f2": 0.974271, "f1": 0.712262, "f3": 1.534354, "y": 0.8480028, "x": 0.233191}], [{"q1": 2.07429404, "distance": 0.05849432741, "q3": 2.513022797, "q2": 1.951389118, "tx": -0.175, "ty": 0.3031, "targetID": 7, "f2": -0.13955, "f1": -0.942226, "f3": 0.040904, "y": 0.3612334, "x": -0.181488}], [{"q1": 2.011273687, "distance": 0.4616425901, "q3": 0.8615503668, "q2": 1.712628074, "tx": 0, "ty": 0.15, "targetID": 8, "f2": -0.076529, "f1": 0.709246, "f3": 0.279665, "y": 0.17064945, "x": -0.46118053}], [{"q1": 1.44289674, "distance": 0.4344578059, "q3": 1.710031717, "q2": 1.041395394, "tx": 0.175, "ty": 0.3031, "targetID": 9, "f2": 0.491848, "f1": -0.139235, "f3": 0.950897, "y": 0.50593063, "x": -0.20920479}]], "block": 6}], [{"trials": [[{"q1": 1.82516574, "distance": 0.1207644132, "q3": 2.414879437, "q2": -0.05213014641, "tx": -0.375, "ty": 0.6495, "targetID": 1, "f2": 0.109579, "f1": -0.844083, "f3": 2.044423, "y": 0.57289097, "x": -0.2816453}], [{"q1": 1.14212066, "distance": 0.3380985645, "q3": 2.369577677, "q2": -0.3297841464, "tx": 0, "ty": 0.95, "targetID": 2, "f2": 0.792624, "f1": -0.798781, "f3": 2.322077, "y": 0.6567539, "x": 0.16827764}], [{"q1": 0.8086719902, "distance": 0.2481383331, "q3": 2.055544077, "q2": -1.242668146, "tx": 0.375, "ty": 0.6495, "targetID": 3, "f2": 1.126073, "f1": -0.484748, "f3": 3.234961, "y": 0.51799737, "x": 0.5854274}], [{"q1": 2.65127894, "distance": 0.3189237856, "q3": 1.528824649, "q2": 3.313709354, "tx": -0.4763, "ty": 0.275, "targetID": 4, "f2": -0.716534, "f1": 0.041972, "f3": -1.321417, "y": 0.39524328, "x": -0.18091223}], [{"q1": 1.03486669, "distance": 0.3992139422, "q3": 1.889856477, "q2": -0.6124018464, "tx": 0, "ty": 0.55, "targetID": 5, "f2": 0.899878, "f1": -0.31906, "f3": 2.604694, "y": 0.72710411, "x": 0.35777913}], [{"q1": 0.3239242902, "distance": 0.07111666338, "q3": 2.862367927, "q2": 0.1047609536, "tx": 0.4763, "ty": 0.275, "targetID": 6, "f2": 1.61082, "f1": -1.291572, "f3": 1.887532, "y": 0.21553327, "x": 0.51530369}], [{"q1": 1.6809038, "distance": 0.152874812, "q3": 1.021583097, "q2": 1.820133374, "tx": -0.175, "ty": 0.3031, "targetID": 7, "f2": 0.253841, "f1": 0.549213, "f3": 0.172159, "y": 0.26009905, "x": -0.32170251}], [{"q1": 2.29470818, "distance": 0.570452336, "q3": 3.776401727, "q2": 2.010325396, "tx": 0, "ty": 0.15, "targetID": 8, "f2": -0.359964, "f1": -2.205605, "f3": -0.018033, "y": 0.44553569, "x": -0.48792881}], [{"q1": 2.29433119, "distance": 0.6358802483, "q3": 1.968961777, "q2": 1.069669724, "tx": 0.175, "ty": 0.3031, "targetID": 9, "f2": -0.359587, "f1": -0.398165, "f3": 0.922623, "y": 0.1916477, "x": -0.4510368}]], "block": 7}], [{"trials": [[{"q1": 1.51546753, "distance": 0.1803476419, "q3": 1.939179477, "q2": 0.4752175536, "tx": -0.375, "ty": 0.6495, "targetID": 1, "f2": 0.419277, "f1": -0.368383, "f3": 1.517075, "y": 0.61583686, "x": -0.19782194}], [{"q1": 0.7670144902, "distance": 0.6354718885, "q3": 2.416890057, "q2": -0.9824814464, "tx": 0, "ty": 0.95, "targetID": 2, "f2": 1.16773, "f1": -0.846094, "f3": 2.974774, "y": 0.52453281, "x": 0.47201927}], [{"q1": 0.2269746902, "distance": 0.749757679, "q3": 1.824888337, "q2": -1.166264646, "tx": 0.375, "ty": 0.6495, "targetID": 3, "f2": 1.70777, "f1": -0.254092, "f3": 3.158557, "y": 0.042893052, "x": 0.81564111}], [{"q1": 2.03590377, "distance": 0.3594950289, "q3": 1.817348517, "q2": 2.258888204, "tx": -0.4763, "ty": 0.275, "targetID": 4, "f2": -0.101159, "f1": -0.246552, "f3": -0.266596, "y": 0.24122319, "x": -0.11839526}], [{"q1": 1.20608349, "distance": 0.1556095351, "q3": 2.131005127, "q2": -0.05074784641, "tx": 0, "ty": 0.55, "targetID": 5, "f2": 0.728661, "f1": -0.560209, "f3": 2.043041, "y": 0.68967188, "x": 0.068600972}], [{"q1": 1.69328168, "distance": 0.3674197738, "q3": 0.8943485968, "q2": 3.058549154, "tx": 0.4763, "ty": 0.275, "targetID": 6, "f2": 0.241463, "f1": 0.676448, "f3": -1.066256, "y": 0.17913868, "x": 0.12160591}], [{"q1": 1.958683426, "distance": 0.05527984016, "q3": 1.963181247, "q2": 2.094394414, "tx": -0.175, "ty": 0.3031, "targetID": 7, "f2": -0.023939, "f1": -0.392385, "f3": -0.102102, "y": 0.26848276, "x": -0.13190119}], [{"q1": 2.77216743, "distance": 0.1690581373, "q3": 1.066068047, "q2": 2.662394364, "tx": 0, "ty": 0.15, "targetID": 8, "f2": -0.837423, "f1": 0.504728, "f3": -0.670102, "y": 0.064300779, "x": -0.14572679}], [{"q1": 2.005178997, "distance": 0.2461947012, "q3": 2.248186537, "q2": 2.632046584, "tx": 0.175, "ty": 0.3031, "targetID": 9, "f2": -0.070435, "f1": -0.67739, "f3": -0.639754, "y": 0.39607355, "x": -0.052964361}]], "block": 8}], [{"trials": [[{"q1": 1.60242682, "distance": 0.3089768861, "q3": 2.311709537, "q2": 1.107306004, "tx": -0.375, "ty": 0.6495, "targetID": 1, "f2": 0.332318, "f1": -0.740913, "f3": 0.884987, "y": 0.42946287, "x": -0.15808901}], [{"q1": 1.32917109, "distance": 0.2977817499, "q3": 2.308944937, "q2": -1.133215046, "tx": 0, "ty": 0.95, "targetID": 2, "f2": 0.605573, "f1": -0.738149, "f3": 3.125508, "y": 0.71278562, "x": 0.18000919}], [{"q1": 0.2695746902, "distance": 0.7125287389, "q3": 1.710911357, "q2": -1.259569946, "tx": 0.375, "ty": 0.6495, "targetID": 3, "f2": 1.66517, "f1": -0.140115, "f3": 3.251863, "y": 0.099481478, "x": 0.82796449}], [{"q1": 1.96389847, "distance": 0.1416817201, "q3": 1.710911357, "q2": 1.445655534, "tx": -0.4763, "ty": 0.275, "targetID": 4, "f2": -0.029154, "f1": -0.140115, "f3": 0.546637, "y": 0.24622213, "x": -0.33757169}], [{"q1": 1.22606402, "distance": 0.2491311248, "q3": 1.974428147, "q2": -0.3581841464, "tx": 0, "ty": 0.55, "targetID": 5, "f2": 0.70868, "f1": -0.403632, "f3": 2.350477, "y": 0.75636809, "x": 0.1395655}], [{"q1": 0.5638790902, "distance": 0.330649838, "q3": 1.519211376, "q2": 1.939199738, "tx": 0.4763, "ty": 0.275, "targetID": 6, "f2": 1.370865, "f1": 0.051585, "f3": 0.053093, "y": 0.25937524, "x": 0.14601954}], [{"q1": 2.25405597, "distance": 0.2143227566, "q3": 2.027960887, "q2": 1.386216604, "tx": -0.175, "ty": 0.3031, "targetID": 7, "f2": -0.319311, "f1": -0.457165, "f3": 0.606076, "y": 0.19453331, "x": -0.35979047}], [{"q1": 2.1633896, "distance": 0.1178947089, "q3": 1.612139686, "q2": 2.473773144, "tx": 0, "ty": 0.15, "targetID": 8, "f2": -0.228645, "f1": -0.041343, "f3": -0.48148, "y": 0.21295457, "x": -0.099678907}], [{"q1": 1.45904453, "distance": 0.1826639396, "q3": 1.219566267, "q2": 2.617281094, "tx": 0.175, "ty": 0.3031, "targetID": 9, "f2": 0.4757, "f1": 0.35123, "f3": -0.624988, "y": 0.17421125, "x": 0.04556351}]], "block": 9}], [{"trials": [[{"q1": 1.20545517, "distance": 0.5452094077, "q3": 2.745375027, "q2": -0.5937407464, "tx": -0.375, "ty": 0.6495, "targetID": 1, "f2": 0.729289, "f1": -1.174579, "f3": 2.586033, "y": 0.59568503, "x": 0.167547}], [{"q1": 1.34224012, "distance": 0.5519886682, "q3": 3.713946827, "q2": -1.604642446, "tx": 0, "ty": 0.95, "targetID": 2, "f2": 0.592504, "f1": -2.14315, "f3": 3.596935, "y": 0.41120822, "x": 0.11997878}], [{"q1": 0.8909188902, "distance": 0.1010523054, "q3": 2.278597147, "q2": -0.9969955464, "tx": 0.375, "ty": 0.6495, "targetID": 3, "f2": 1.043826, "f1": -0.707801, "f3": 2.989288, "y": 0.58555609, "x": 0.45324797}], [{"q1": 2.010205546, "distance": 0.4475940395, "q3": 1.840344977, "q2": 2.628967824, "tx": -0.4763, "ty": 0.275, "targetID": 4, "f2": -0.075461, "f1": -0.269549, "f3": -0.636675, "y": 0.30370954, "x": -0.029627652}], [{"q1": 0.9659401502, "distance": 0.2320188131, "q3": 2.370268827, "q2": 0.04657865359, "tx": 0, "ty": 0.55, "targetID": 5, "f2": 0.968804, "f1": -0.799473, "f3": 1.945714, "y": 0.58889168, "x": 0.22873602}], [{"q1": 0.4833286902, "distance": 0.1459047838, "q3": 2.567058187, "q2": 2.317447494, "tx": 0.4763, "ty": 0.275, "targetID": 6, "f2": 1.451416, "f1": -0.996262, "f3": -0.325155, "y": 0.14642967, "x": 0.40732264}], [{"q1": 2.13008872, "distance": 0.3477488367, "q3": 2.041721067, "q2": 0.4133910536, "tx": -0.175, "ty": 0.3031, "targetID": 7, "f2": -0.195344, "f1": -0.470925, "f3": 1.578902, "y": 0.3988973, "x": -0.50929348}], [{"q1": 1.74071973, "distance": 0.2885458724, "q3": 2.433791827, "q2": 2.687715604, "tx": 0, "ty": 0.15, "targetID": 8, "f2": 0.194025, "f1": -0.862996, "f3": -0.695423, "y": 0.43496864, "x": 0.045294533}], [{"q1": 1.00897997, "distance": 0.1897502198, "q3": 2.886935127, "q2": 2.811180194, "tx": 0.175, "ty": 0.3031, "targetID": 9, "f2": 0.925765, "f1": -1.316139, "f3": -0.818888, "y": 0.39885867, "x": 0.33881521}]], "block": 10}], [{"trials": [[{"q1": 1.887432105, "distance": 0.0433280705, "q3": 2.178254687, "q2": -0.2545744464, "tx": -0.375, "ty": 0.6495, "targetID": 1, "f2": 0.047312, "f1": -0.607458, "f3": 2.246867, "y": 0.62079882, "x": -0.34254135}], [{"q1": 0.9763702402, "distance": 0.5536030124, "q3": 2.912382027, "q2": -1.234248646, "tx": 0, "ty": 0.95, "targetID": 2, "f2": 0.958374, "f1": -1.341586, "f3": 3.226541, "y": 0.50665564, "x": 0.33154498}], [{"q1": 1.21544544, "distance": 0.2174984518, "q3": 3.133990027, "q2": -1.033123946, "tx": 0.375, "ty": 0.6495, "targetID": 3, "f2": 0.719299, "f1": -1.563194, "f3": 3.025417, "y": 0.51837484, "x": 0.20147257}], [{"q1": 2.09282943, "distance": 0.3391984163, "q3": 2.241714857, "q2": 2.227974934, "tx": -0.4763, "ty": 0.275, "targetID": 4, "f2": -0.158085, "f1": -0.670919, "f3": -0.235682, "y": 0.32746482, "x": -0.14118359}], [{"q1": 1.49781178, "distance": 0.1713756983, "q3": 2.187805127, "q2": -0.07688594641, "tx": 0, "ty": 0.55, "targetID": 5, "f2": 0.436933, "f1": -0.617009, "f3": 2.069179, "y": 0.67921544, "x": -0.11257442}], [{"q1": 0.5721100902, "distance": 0.1999437554, "q3": 2.260250247, "q2": 2.035018314, "tx": 0.4763, "ty": 0.275, "targetID": 6, "f2": 1.362634, "f1": -0.689454, "f3": -0.042726, "y": 0.19531056, "x": 0.29292307}], [{"q1": 2.14988075, "distance": 0.1196389746, "q3": 2.001257357, "q2": 2.697643034, "tx": -0.175, "ty": 0.3031, "targetID": 7, "f2": -0.215136, "f1": -0.430461, "f3": -0.70535, "y": 0.35099996, "x": -0.065368444}], [{"q1": 2.33303561, "distance": 0.2464186997, "q3": 1.952122847, "q2": 2.833548334, "tx": 0, "ty": 0.15, "targetID": 8, "f2": -0.398291, "f1": -0.381327, "f3": -0.841256, "y": 0.3613646, "x": -0.12667747}], [{"q1": 1.57427815, "distance": 0.3846795058, "q3": 2.591688227, "q2": 0.3251122536, "tx": 0.175, "ty": 0.3031, "targetID": 9, "f2": 0.360466, "f1": -1.020892, "f3": 1.66718, "y": 0.55596165, "x": -0.11489534}]], "block": 11}], [{"trials": [[{"q1": 1.870907327, "distance": 0.1409238443, "q3": 2.595772327, "q2": -0.1703169464, "tx": -0.375, "ty": 0.6495, "targetID": 1, "f2": 0.063837, "f1": -1.024976, "f3": 2.16261, "y": 0.54780125, "x": -0.27744543}], [{"q1": 1.39514454, "distance": 0.30377097, "q3": 2.624800627, "q2": -0.8606504464, "tx": 0, "ty": 0.95, "targetID": 2, "f2": 0.5396, "f1": -1.054004, "f3": 2.852943, "y": 0.65571999, "x": 0.07533975}], [{"q1": 1.2948649, "distance": 0.2369783969, "q3": 2.428451117, "q2": -0.8361460464, "tx": 0.375, "ty": 0.6495, "targetID": 3, "f2": 0.63988, "f1": -0.857655, "f3": 2.828439, "y": 0.68673487, "x": 0.14096512}], [{"q1": 2.80213822, "distance": 0.08656828562, "q3": 2.856713027, "q2": 2.160053704, "tx": -0.4763, "ty": 0.275, "targetID": 4, "f2": -0.867394, "f1": -1.285917, "f3": -0.167761, "y": 0.1912806, "x": -0.45427433}], [{"q1": 1.59325337, "distance": 0.2545046077, "q3": 1.923785677, "q2": -0.2751832464, "tx": 0, "ty": 0.55, "targetID": 5, "f2": 0.341491, "f1": -0.352989, "f3": 2.267476, "y": 0.76371632, "x": -0.13819526}], [{"q1": 0.8595029902, "distance": 0.2079415171, "q3": 2.791179427, "q2": 1.480652874, "tx": 0.4763, "ty": 0.275, "targetID": 6, "f2": 1.075241, "f1": -1.220383, "f3": 0.51164, "y": 0.36963791, "x": 0.29114239}], [{"q1": 2.1466135, "distance": 0.02940447899, "q3": 2.270806007, "q2": 1.934990004, "tx": -0.175, "ty": 0.3031, "targetID": 7, "f2": -0.211869, "f1": -0.70001, "f3": 0.057303, "y": 0.2975657, "x": -0.20387897}], [{"q1": 2.3403241, "distance": 0.2541648628, "q3": 2.034181247, "q2": 2.797545684, "tx": 0, "ty": 0.15, "targetID": 8, "f2": -0.40558, "f1": -0.463385, "f3": -0.805253, "y": 0.36321294, "x": -0.13834746}], [{"q1": 0.9798888202, "distance": 0.2461037954, "q3": 2.003330807, "q2": 3.128041254, "tx": 0.175, "ty": 0.3031, "targetID": 9, "f2": 0.954856, "f1": -0.432534, "f3": -1.135749, "y": 0.21121924, "x": 0.40330901}]], "block": 12}], [{"trials": [[{"q1": 1.46645869, "distance": 0.2575408365, "q3": 2.485125457, "q2": 0.08214145359, "tx": -0.375, "ty": 0.6495, "targetID": 1, "f2": 0.468286, "f1": -0.914329, "f3": 1.910151, "y": 0.60502869, "x": -0.1213278}], [{"q1": 1.32690914, "distance": 0.2923918527, "q3": 2.450882097, "q2": -0.8661796464, "tx": 0, "ty": 0.95, "targetID": 2, "f2": 0.607835, "f1": -0.880086, "f3": 2.858472, "y": 0.6844763, "x": 0.12243431}], [{"q1": 0.8025144902, "distance": 0.2289886085, "q3": 2.086268847, "q2": -1.163688446, "tx": 0.375, "ty": 0.6495, "targetID": 3, "f2": 1.13223, "f1": -0.515473, "f3": 3.155981, "y": 0.52930651, "x": 0.56990846}], [{"q1": 2.06499492, "distance": 0.4743370224, "q3": 2.063083897, "q2": 2.947525314, "tx": -0.4763, "ty": 0.275, "targetID": 4, "f2": -0.13025, "f1": -0.492288, "f3": -0.955233, "y": 0.42091755, "x": -0.02496456}], [{"q1": 1.63880646, "distance": 0.2379172707, "q3": 2.237693617, "q2": 0.2007680536, "tx": 0, "ty": 0.55, "targetID": 5, "f2": 0.295938, "f1": -0.666897, "f3": 1.791525, "y": 0.59348043, "x": -0.23391041}], [{"q1": 0.5954835902, "distance": 0.1900135548, "q3": 2.380824577, "q2": 1.146701574, "tx": 0.4763, "ty": 0.275, "targetID": 6, "f2": 1.339261, "f1": -0.810028, "f3": 0.845591, "y": 0.3453407, "x": 0.29978559}], [{"q1": 2.40793118, "distance": 0.0494217581, "q3": 2.230279457, "q2": 2.639460744, "tx": -0.175, "ty": 0.3031, "targetID": 7, "f2": -0.473187, "f1": -0.659483, "f3": -0.647168, "y": 0.33811648, "x": -0.2098763}], [{"q1": 2.19989491, "distance": 0.2238679422, "q3": 1.853099847, "q2": 2.873446564, "tx": 0, "ty": 0.15, "targetID": 8, "f2": -0.26515, "f1": -0.282304, "f3": -0.881154, "y": 0.36737536, "x": -0.053523905}], [{"q1": 1.841816179, "distance": 0.3101380722, "q3": 2.060444957, "q2": 1.915323634, "tx": 0.175, "ty": 0.3031, "targetID": 9, "f2": 0.092928, "f1": -0.489649, "f3": 0.076969, "y": 0.29376198, "x": -0.13499746}]], "block": 13}], [{"trials": [[{"q1": 1.880332105, "distance": 0.1824385921, "q3": 2.249129017, "q2": 0.5306980536, "tx": -0.375, "ty": 0.6495, "targetID": 1, "f2": 0.054412, "f1": -0.678333, "f3": 1.461595, "y": 0.46994959, "x": -0.34266596}], [{"q1": 1.74467813, "distance": 0.2976733229, "q3": 2.246301577, "q2": -0.6538708464, "tx": 0, "ty": 0.95, "targetID": 2, "f2": 0.190066, "f1": -0.675505, "f3": 2.646164, "y": 0.71113006, "x": -0.17762477}], [{"q1": 1.3840233, "distance": 0.2952004556, "q3": 2.301719277, "q2": -0.7652088464, "tx": 0.375, "ty": 0.6495, "targetID": 3, "f2": 0.550721, "f1": -0.730923, "f3": 2.757502, "y": 0.7191782, "x": 0.088140701}], [{"q1": 3.04140189, "distance": 0.2291763479, "q3": 2.558575887, "q2": 1.901312131, "tx": -0.4763, "ty": 0.275, "targetID": 4, "f2": -1.106657, "f1": -0.98778, "f3": 0.090981, "y": 0.054413438, "x": -0.41414401}], [{"q1": 1.4913401, "distance": 0.1898847697, "q3": 2.140492737, "q2": -0.2227814464, "tx": 0, "ty": 0.55, "targetID": 5, "f2": 0.443404, "f1": -0.569696, "f3": 2.215074, "y": 0.71246457, "x": -0.098292875}], [{"q1": 0.8384542902, "distance": 0.4441012873, "q3": 1.778204277, "q2": 0.9803228536, "tx": 0.4763, "ty": 0.275, "targetID": 6, "f2": 1.09629, "f1": -0.207408, "f3": 1.01197, "y": 0.53768599, "x": 0.11821897}], [{"q1": 2.25374181, "distance": 0.104730018, "q3": 2.240898037, "q2": 1.817871434, "tx": -0.175, "ty": 0.3031, "targetID": 7, "f2": -0.318997, "f1": -0.670102, "f3": 0.174421, "y": 0.2446359, "x": -0.26189261}], [{"q1": 2.34692145, "distance": 0.298749535, "q3": 2.038202487, "q2": 3.044537654, "tx": 0, "ty": 0.15, "targetID": 8, "f2": -0.412177, "f1": -0.467406, "f3": -1.052245, "y": 0.41607292, "x": -0.13585465}], [{"q1": 1.25427552, "distance": 0.2672673834, "q3": 2.136345837, "q2": 1.124584764, "tx": 0.175, "ty": 0.3031, "targetID": 9, "f2": 0.680469, "f1": -0.56555, "f3": 0.867708, "y": 0.45752291, "x": -0.043140824}]], "block": 14}], [{"trials": [[{"q1": 1.72802769, "distance": 0.1266786985, "q3": 2.194151137, "q2": -0.1898576464, "tx": -0.375, "ty": 0.6495, "targetID": 1, "f2": 0.206717, "f1": -0.623355, "f3": 2.18215, "y": 0.65568478, "x": -0.24847237}], [{"q1": 1.53909231, "distance": 0.2093846282, "q3": 2.309887417, "q2": -1.066361946, "tx": 0, "ty": 0.95, "targetID": 2, "f2": 0.395652, "f1": -0.739091, "f3": 3.058655, "y": 0.74132929, "x": 0.017275917}], [{"q1": 1.18139057, "distance": 0.16055409, "q3": 2.637869727, "q2": -0.8722115464, "tx": 0.375, "ty": 0.6495, "targetID": 3, "f2": 0.753354, "f1": -1.067073, "f3": 2.864504, "y": 0.62349327, "x": 0.21656621}], [{"q1": 2.40453826, "distance": 0.1522498472, "q3": 2.942729827, "q2": 2.864650104, "tx": -0.4763, "ty": 0.275, "targetID": 4, "f2": -0.469794, "f1": -1.371933, "f3": -0.872357, "y": 0.38932874, "x": -0.3757567}], [{"q1": 1.55033921, "distance": 0.1300869344, "q3": 2.491471467, "q2": -0.04886294641, "tx": 0, "ty": 0.55, "targetID": 5, "f2": 0.384405, "f1": -0.920675, "f3": 2.041156, "y": 0.60971211, "x": -0.11557281}], [{"q1": 1.19684721, "distance": 0.3898556797, "q3": 2.023248497, "q2": 2.05047495, "tx": 0.4763, "ty": 0.275, "targetID": 6, "f2": 0.737897, "f1": -0.452452, "f3": -0.058182, "y": 0.29303369, "x": 0.086861639}], [{"q1": 2.3531418, "distance": 0.05803203445, "q3": 2.047564427, "q2": 2.275350154, "tx": -0.175, "ty": 0.3031, "targetID": 7, "f2": -0.418397, "f1": -0.476768, "f3": -0.283058, "y": 0.24723576, "x": -0.19071317}], [{"q1": 2.39272587, "distance": 0.2622435398, "q3": 2.205837867, "q2": 2.541254554, "tx": 0, "ty": 0.15, "targetID": 8, "f2": -0.457981, "f1": -0.635042, "f3": -0.548962, "y": 0.32577788, "x": -0.19461195}], [{"q1": 1.08808527, "distance": 0.3448122668, "q3": 1.805096307, "q2": 0.7011609536, "tx": 0.175, "ty": 0.3031, "targetID": 9, "f2": 0.846659, "f1": -0.2343, "f3": 1.291132, "y": 0.62041789, "x": 0.040074628}]], "block": 15}], [{"trials": [[{"q1": 1.75975778, "distance": 0.1343282965, "q3": 2.413685637, "q2": -0.00532044641, "tx": -0.375, "ty": 0.6495, "targetID": 1, "f2": 0.174987, "f1": -0.842889, "f3": 1.997613, "y": 0.57129884, "x": -0.26578155}], [{"q1": 1.59582947, "distance": 0.2359997619, "q3": 2.382709537, "q2": -0.9388761464, "tx": 0, "ty": 0.95, "targetID": 2, "f2": 0.338915, "f1": -0.811913, "f3": 2.931169, "y": 0.71744944, "x": -0.040201053}], [{"q1": 1.38729055, "distance": 0.2773611145, "q3": 2.497126337, "q2": -0.8566292464, "tx": 0.375, "ty": 0.6495, "targetID": 3, "f2": 0.547454, "f1": -0.92633, "f3": 2.848922, "y": 0.68106288, "x": 0.099440619}], [{"q1": 2.17595597, "distance": 0.1885581777, "q3": 2.413434307, "q2": 1.509115704, "tx": -0.4763, "ty": 0.275, "targetID": 4, "f2": -0.241211, "f1": -0.842638, "f3": 0.483177, "y": 0.29054451, "x": -0.28838365}], [{"q1": 1.59023744, "distance": 0.2042957262, "q3": 2.227514857, "q2": -0.5928611464, "tx": 0, "ty": 0.55, "targetID": 5, "f2": 0.344507, "f1": -0.656719, "f3": 2.585154, "y": 0.72902571, "x": -0.098420216}], [{"q1": 1.01589147, "distance": 0.405650781, "q3": 2.272816617, "q2": 1.109002464, "tx": 0.4763, "ty": 0.275, "targetID": 6, "f2": 0.918853, "f1": -0.70202, "f3": 0.88329, "y": 0.4517847, "x": 0.11119765}], [{"q1": 1.58596487, "distance": 0.2577561837, "q3": 2.510509517, "q2": 0.3636281536, "tx": -0.175, "ty": 0.3031, "targetID": 7, "f2": 0.34878, "f1": -0.939713, "f3": 1.628664, "y": 0.55659498, "x": -0.12832511}], [{"q1": 1.984821477, "distance": 0.1731270523, "q3": 2.046244957, "q2": 2.288984664, "tx": 0, "ty": 0.15, "targetID": 8, "f2": -0.050077, "f1": -0.475449, "f3": -0.296692, "y": 0.3000802, "x": -0.086307067}], [{"q1": 1.81951087, "distance": 0.5639536944, "q3": 2.314097147, "q2": -0.08850984641, "tx": 0.175, "ty": 0.3031, "targetID": 9, "f2": 0.115234, "f1": -0.743301, "f3": 2.080802, "y": 0.58158514, "x": -0.31539759}]], "block": 16}], [{"trials": [[{"q1": 1.6668923, "distance": 0.2501088421, "q3": 2.602558227, "q2": 0.4138308536, "tx": -0.375, "ty": 0.6495, "targetID": 1, "f2": 0.267852, "f1": -1.031762, "f3": 1.578462, "y": 0.52538973, "x": -0.15785702}], [{"q1": 1.26671623, "distance": 0.3420632535, "q3": 2.454589177, "q2": -1.143456646, "tx": 0, "ty": 0.95, "targetID": 2, "f2": 0.668028, "f1": -0.883793, "f3": 3.135749, "y": 0.67774982, "x": 0.20709203}], [{"q1": 1.38408613, "distance": 0.2675132917, "q3": 2.951589127, "q2": -1.479607046, "tx": 0.375, "ty": 0.6495, "targetID": 3, "f2": 0.550658, "f1": -1.380793, "f3": 3.4719, "y": 0.58827404, "x": 0.11458736}], [{"q1": 2.53899842, "distance": 0.2145465551, "q3": 2.206968837, "q2": 2.166965204, "tx": -0.4763, "ty": 0.275, "targetID": 4, "f2": -0.604254, "f1": -0.636173, "f3": -0.174673, "y": 0.2192869, "x": -0.26911343}], [{"q1": 1.40017108, "distance": 0.1335724656, "q3": 2.509064387, "q2": -0.6406761464, "tx": 0, "ty": 0.55, "targetID": 5, "f2": 0.534573, "f1": -0.938268, "f3": 2.632969, "y": 0.67492529, "x": 0.0472787}], [{"q1": 1.78954008, "distance": 0.6504263685, "q3": 0.9402158468, "q2": 2.369095274, "tx": 0.4763, "ty": 0.275, "targetID": 6, "f2": 0.145204, "f1": 0.63058, "f3": -0.376803, "y": 0.14017714, "x": -0.15999966}], [{"q1": 1.72362946, "distance": 0.1565163874, "q3": 2.299457327, "q2": 0.8699900536, "tx": -0.175, "ty": 0.3031, "targetID": 7, "f2": 0.211115, "f1": -0.728661, "f3": 1.122303, "y": 0.4481304, "x": -0.23385204}], [{"q1": 2.16420642, "distance": 0.2244645414, "q3": 2.148912207, "q2": 2.487658984, "tx": 0, "ty": 0.15, "targetID": 8, "f2": -0.229462, "f1": -0.578116, "f3": -0.495366, "y": 0.34252678, "x": -0.11540264}], [{"q1": 1.14205783, "distance": 0.3491422305, "q3": 2.016651157, "q2": 0.6027033536, "tx": 0.175, "ty": 0.3031, "targetID": 9, "f2": 0.792687, "f1": -0.445855, "f3": 1.389589, "y": 0.59931092, "x": -0.0098225851}]], "block": 17}], [{"trials": [[{"q1": 1.52991886, "distance": 0.2305860128, "q3": 2.282367067, "q2": 0.3370503536, "tx": -0.375, "ty": 0.6495, "targetID": 1, "f2": 0.404826, "f1": -0.711571, "f3": 1.655242, "y": 0.58481709, "x": -0.15367212}], [{"q1": 1.47286754, "distance": 0.2770553883, "q3": 2.525651997, "q2": -0.7380655464, "tx": 0, "ty": 0.95, "targetID": 2, "f2": 0.461877, "f1": -0.954856, "f3": 2.730358, "y": 0.67328388, "x": 0.013706827}], [{"q1": 1.49253391, "distance": 0.4033525717, "q3": 2.195093617, "q2": -0.6508549464, "tx": 0.375, "ty": 0.6495, "targetID": 3, "f2": 0.442211, "f1": -0.624297, "f3": 2.643148, "y": 0.74677478, "x": -0.016447205}], [{"q1": 1.919664845, "distance": 0.351701754, "q3": 2.022054697, "q2": 2.030934244, "tx": -0.4763, "ty": 0.275, "targetID": 4, "f2": 0.01508, "f1": -0.451258, "f3": -0.038642, "y": 0.28622996, "x": -0.12477758}], [{"q1": 1.17140031, "distance": 0.2999677154, "q3": 2.078414867, "q2": -0.6081920464, "tx": 0, "ty": 0.55, "targetID": 5, "f2": 0.763344, "f1": -0.507619, "f3": 2.600485, "y": 0.73275023, "x": 0.23787178}], [{"q1": 1.37956224, "distance": 0.6401185687, "q3": 1.108353887, "q2": 2.014660794, "tx": 0.4763, "ty": 0.275, "targetID": 6, "f2": 0.555182, "f1": 0.462442, "f3": -0.022368, "y": 0.27852734, "x": -0.16380885}], [{"q1": 1.61467903, "distance": 0.1705409733, "q3": 2.565864387, "q2": 0.9752962536, "tx": -0.175, "ty": 0.3031, "targetID": 7, "f2": 0.320065, "f1": -0.995068, "f3": 1.016996, "y": 0.46379485, "x": -0.11789143}], [{"q1": 2.26907278, "distance": 0.2806325206, "q3": 2.333826347, "q2": 2.512037744, "tx": 0, "ty": 0.15, "targetID": 8, "f2": -0.334328, "f1": -0.76303, "f3": -0.519745, "y": 0.36324421, "x": -0.18243223}], [{"q1": 1.13709412, "distance": 0.205438003, "q3": 2.251893617, "q2": 1.076832554, "tx": 0.175, "ty": 0.3031, "targetID": 9, "f2": 0.79765, "f1": -0.681097, "f3": 0.91546, "y": 0.4683292, "x": 0.052917714}]], "block": 18}], [{"trials": [[{"q1": 1.74781973, "distance": 0.288472784, "q3": 3.069461727, "q2": -0.07311604641, "tx": -0.375, "ty": 0.6495, "targetID": 1, "f2": 0.186925, "f1": -1.498665, "f3": 2.065409, "y": 0.54223003, "x": -0.10721333}], [{"q1": 1.29429941, "distance": 0.4063597174, "q3": 2.746757327, "q2": -1.544261046, "tx": 0, "ty": 0.95, "targetID": 2, "f2": 0.640445, "f1": -1.175961, "f3": 3.536554, "y": 0.60372848, "x": 0.21265995}], [{"q1": 1.26432862, "distance": 0.2280916342, "q3": 3.173900827, "q2": -0.7460451464, "tx": 0.375, "ty": 0.6495, "targetID": 3, "f2": 0.670416, "f1": -1.603104, "f3": 2.738338, "y": 0.54266047, "x": 0.17347802}], [{"q1": 2.23815951, "distance": 0.3276656187, "q3": 2.118375927, "q2": 2.429351024, "tx": -0.4763, "ty": 0.275, "targetID": 4, "f2": -0.303415, "f1": -0.54758, "f3": -0.437058, "y": 0.31217711, "x": -0.15075028}], [{"q1": 1.7377038, "distance": 0.2488531365, "q3": 2.199680347, "q2": -0.8863486464, "tx": 0, "ty": 0.55, "targetID": 5, "f2": 0.197041, "f1": -0.628884, "f3": 2.878641, "y": 0.74020356, "x": -0.16046959}], [{"q1": 0.5063879902, "distance": 0.2256737625, "q3": 1.935723727, "q2": 0.3658901536, "tx": 0.4763, "ty": 0.275, "targetID": 6, "f2": 1.428357, "f1": -0.364927, "f3": 1.626402, "y": 0.49815208, "x": 0.44265782}], [{"q1": 1.446164, "distance": 0.3041062061, "q3": 2.075838757, "q2": 0.4630910536, "tx": -0.175, "ty": 0.3031, "targetID": 7, "f2": 0.48858, "f1": -0.505042, "f3": 1.529202, "y": 0.60527157, "x": -0.14075198}], [{"q1": 1.39175162, "distance": 0.3178931276, "q3": 2.093054687, "q2": 1.150471484, "tx": 0, "ty": 0.15, "targetID": 8, "f2": 0.542993, "f1": -0.522258, "f3": 0.841821, "y": 0.44928386, "x": -0.10716908}], [{"q1": 1.32471003, "distance": 0.4738983246, "q3": 2.041344077, "q2": -0.5853212464, "tx": 0.175, "ty": 0.3031, "targetID": 9, "f2": 0.610034, "f1": -0.470548, "f3": 2.577614, "y": 0.77087418, "x": 0.099059638}]], "block": 19}], [{"trials": [[{"q1": 1.63114098, "distance": 0.2870786668, "q3": 2.798279427, "q2": -0.1400319464, "tx": -0.375, "ty": 0.6495, "targetID": 1, "f2": 0.303604, "f1": -1.227483, "f3": 2.132325, "y": 0.57069854, "x": -0.098948391}], [{"q1": 1.38069321, "distance": 0.324823604, "q3": 2.524206867, "q2": -1.348916846, "tx": 0, "ty": 0.95, "targetID": 2, "f2": 0.554051, "f1": -0.953411, "f3": 3.34121, "y": 0.6690059, "x": 0.16294996}], [{"q1": 1.34236578, "distance": 0.2407997625, "q3": 2.572336027, "q2": -1.015593846, "tx": 0.375, "ty": 0.6495, "targetID": 3, "f2": 0.592379, "f1": -1.00154, "f3": 3.007887, "y": 0.66502256, "x": 0.13470107}], [{"q1": 2.29364003, "distance": 0.129325529, "q3": 1.787691887, "q2": 1.195270594, "tx": -0.4763, "ty": 0.275, "targetID": 4, "f2": -0.358896, "f1": -0.216896, "f3": 0.797022, "y": 0.14586326, "x": -0.46931467}], [{"q1": 1.72048787, "distance": 0.2374949398, "q3": 2.371085637, "q2": 0.7046166536, "tx": 0, "ty": 0.55, "targetID": 5, "f2": 0.214257, "f1": -0.800289, "f3": 1.287676, "y": 0.46990224, "x": -0.2235804}], [{"q1": 0.4646675902, "distance": 0.2031301752, "q3": 2.023436997, "q2": 0.08767065359, "tx": 0.4763, "ty": 0.275, "targetID": 6, "f2": 1.470077, "f1": -0.452641, "f3": 1.904622, "y": 0.47482487, "x": 0.51279506}], [{"q1": 1.63208345, "distance": 0.1685626804, "q3": 2.589866127, "q2": 1.037939634, "tx": -0.175, "ty": 0.3031, "targetID": 7, "f2": 0.302661, "f1": -1.01907, "f3": 0.954353, "y": 0.46067684, "x": -0.11514253}], [{"q1": 2.29835242, "distance": 0.3316848346, "q3": 2.365556437, "q2": 2.859686384, "tx": 0, "ty": 0.15, "targetID": 8, "f2": -0.363608, "f1": -0.79476, "f3": -0.867394, "y": 0.42067317, "x": -0.19170515}], [{"q1": 0.5422020902, "distance": 0.2789088162, "q3": 2.220917507, "q2": 0.3308927536, "tx": 0.175, "ty": 0.3031, "targetID": 9, "f2": 1.392542, "f1": -0.650121, "f3": 1.6614, "y": 0.45015683, "x": 0.41199033}]], "block": 20}], [{"trials": [[{"q1": 1.74128521, "distance": 0.2489760228, "q3": 2.802363527, "q2": 0.3094671536, "tx": -0.375, "ty": 0.6495, "targetID": 1, "f2": 0.193459, "f1": -1.231567, "f3": 1.682826, "y": 0.52281323, "x": -0.16066493}], [{"q1": 1.45477196, "distance": 0.212437069, "q3": 2.224813087, "q2": -0.7974416464, "tx": 0, "ty": 0.95, "targetID": 2, "f2": 0.479973, "f1": -0.654017, "f3": 2.789734, "y": 0.7395224, "x": 0.028786945}], [{"q1": 1.35468082, "distance": 0.281657802, "q3": 1.975621957, "q2": -0.6831504464, "tx": 0.375, "ty": 0.6495, "targetID": 3, "f2": 0.580064, "f1": -0.404826, "f3": 2.675443, "y": 0.77950674, "x": 0.12514131}], [{"q1": 2.5456586, "distance": 0.2292595145, "q3": 2.261758217, "q2": 2.878410274, "tx": -0.4763, "ty": 0.275, "targetID": 4, "f2": -0.610914, "f1": -0.690962, "f3": -0.886118, "y": 0.3613855, "x": -0.26393835}], [{"q1": 1.73833212, "distance": 0.2919111311, "q3": 2.129308667, "q2": -0.3362558464, "tx": 0, "ty": 0.55, "targetID": 5, "f2": 0.196412, "f1": -0.558512, "f3": 2.328549, "y": 0.68263044, "x": -0.26004091}], [{"q1": 2.51958338, "distance": 0.7010195224, "q3": 2.134586547, "q2": 2.755134184, "tx": 0.4763, "ty": 0.275, "targetID": 6, "f2": -0.584839, "f1": -0.56379, "f3": -0.762842, "y": 0.33378457, "x": -0.22225046}], [{"q1": 1.864058655, "distance": 0.0873871718, "q3": 2.124847607, "q2": 1.339092714, "tx": -0.175, "ty": 0.3031, "targetID": 7, "f2": 0.070686, "f1": -0.554051, "f3": 0.6532, "y": 0.33112032, "x": -0.25777306}], [{"q1": 2.33580021, "distance": 0.2365566963, "q3": 2.087399827, "q2": 2.609112954, "tx": 0, "ty": 0.15, "targetID": 8, "f2": -0.401056, "f1": -0.516603, "f3": -0.61682, "y": 0.32333851, "x": -0.16097463}], [{"q1": 1.69340734, "distance": 0.3605684238, "q3": 2.354623697, "q2": 1.072120164, "tx": 0.175, "ty": 0.3031, "targetID": 9, "f2": 0.241337, "f1": -0.783827, "f3": 0.920172, "y": 0.44019197, "x": -0.1584897}]], "block": 21}], [{"trials": [[{"q1": 1.61606133, "distance": 0.1782334294, "q3": 2.262952017, "q2": 0.01937245359, "tx": -0.375, "ty": 0.6495, "targetID": 1, "f2": 0.318683, "f1": -0.692156, "f3": 1.97292, "y": 0.63119719, "x": -0.19770882}], [{"q1": 1.1690127, "distance": 0.5396887344, "q3": 2.137539637, "q2": -1.547842446, "tx": 0, "ty": 0.95, "targetID": 2, "f2": 0.765732, "f1": -0.566743, "f3": 3.540135, "y": 0.61747906, "x": 0.42508088}], [{"q1": 1.21525694, "distance": 0.1265271867, "q3": 2.443467937, "q2": -1.139372546, "tx": 0.375, "ty": 0.6495, "targetID": 3, "f2": 0.719488, "f1": -0.872672, "f3": 3.131665, "y": 0.66340902, "x": 0.24923964}], [{"q1": 2.17664712, "distance": 0.3512842919, "q3": 2.139927257, "q2": 2.469249254, "tx": -0.4763, "ty": 0.275, "targetID": 4, "f2": -0.241903, "f1": -0.569131, "f3": -0.476957, "y": 0.33304074, "x": -0.12984376}], [{"q1": 1.14966049, "distance": 0.1857654015, "q3": 2.233232557, "q2": -0.2185089464, "tx": 0, "ty": 0.55, "targetID": 5, "f2": 0.785084, "f1": -0.662436, "f3": 2.210802, "y": 0.68679387, "x": 0.12568302}], [{"q1": 0.2877330902, "distance": 0.3220129024, "q3": 2.204455567, "q2": 3.433655354, "tx": 0.4763, "ty": 0.275, "targetID": 6, "f2": 1.647011, "f1": -0.633659, "f3": -1.441363, "y": -0.039337437, "x": 0.54618766}], [{"q1": 2.2472073, "distance": 0.1489047755, "q3": 2.233232557, "q2": 1.549390924, "tx": -0.175, "ty": 0.3031, "targetID": 7, "f2": -0.312463, "f1": -0.662436, "f3": 0.442902, "y": 0.23858767, "x": -0.30920429}], [{"q1": 2.30947366, "distance": 0.3791359929, "q3": 2.453709527, "q2": 3.111642154, "tx": 0, "ty": 0.15, "targetID": 8, "f2": -0.374729, "f1": -0.882913, "f3": -1.119349, "y": 0.45966519, "x": -0.21875002}], [{"q1": 0.9981728902, "distance": 0.08074093371, "q3": 2.180013977, "q2": 1.540720124, "tx": 0.175, "ty": 0.3031, "targetID": 9, "f2": 0.936572, "f1": -0.609218, "f3": 0.451573, "y": 0.36225702, "x": 0.12004961}]], "block": 22}], [{"trials": [[{"q1": 1.0727543, "distance": 0.532795583, "q3": 2.568440487, "q2": 0.7908219536, "tx": -0.375, "ty": 0.6495, "targetID": 1, "f2": 0.86199, "f1": -0.997644, "f3": 1.201471, "y": 0.48820171, "x": 0.13279326}], [{"q1": 1.29769233, "distance": 0.3219502725, "q3": 2.502027217, "q2": -1.022568146, "tx": 0, "ty": 0.95, "targetID": 2, "f2": 0.637052, "f1": -0.931231, "f3": 3.014861, "y": 0.67347503, "x": 0.16488153}], [{"q1": 1.35059675, "distance": 0.2609482695, "q3": 2.881343127, "q2": -0.9144345464, "tx": 0.375, "ty": 0.6495, "targetID": 3, "f2": 0.584148, "f1": -1.310547, "f3": 2.906727, "y": 0.59387904, "x": 0.12004842}], [{"q1": 1.945614401, "distance": 0.2491595081, "q3": 2.405831657, "q2": 1.361775004, "tx": -0.4763, "ty": 0.275, "targetID": 4, "f2": -0.01087, "f1": -0.835035, "f3": 0.630518, "y": 0.34971055, "x": -0.23860525}], [{"q1": 1.52036842, "distance": 0.1562071951, "q3": 2.335397147, "q2": -0.3461832464, "tx": 0, "ty": 0.55, "targetID": 5, "f2": 0.414376, "f1": -0.764601, "f3": 2.338476, "y": 0.67919346, "x": -0.087805112}], [{"q1": 0.4351994902, "distance": 0.1519426628, "q3": 2.251516627, "q2": 0.5563334536, "tx": 0.4763, "ty": 0.275, "targetID": 6, "f2": 1.499545, "f1": -0.68072, "f3": 1.435959, "y": 0.40614387, "x": 0.39956762}], [{"q1": 2.18148518, "distance": 0.06435415716, "q3": 2.531055537, "q2": 2.081136894, "tx": -0.175, "ty": 0.3031, "targetID": 7, "f2": -0.246741, "f1": -0.960259, "f3": -0.088844, "y": 0.35656571, "x": -0.21081725}], [{"q1": 2.39008693, "distance": 0.3149400647, "q3": 2.313029007, "q2": 2.780204094, "tx": 0, "ty": 0.15, "targetID": 8, "f2": -0.455342, "f1": -0.742233, "f3": -0.787911, "y": 0.37940961, "x": -0.21577413}], [{"q1": 1.27111446, "distance": 0.3513927314, "q3": 2.218906887, "q2": 0.3763830536, "tx": 0.175, "ty": 0.3031, "targetID": 9, "f2": 0.66363, "f1": -0.648111, "f3": 1.61591, "y": 0.61023274, "x": 0.0042770324}]], "block": 23}], [{"trials": [[{"q1": 1.72199584, "distance": 0.144437142, "q3": 2.175238757, "q2": -0.3140133464, "tx": -0.375, "ty": 0.6495, "targetID": 1, "f2": 0.212749, "f1": -0.604442, "f3": 2.306306, "y": 0.67731944, "x": -0.23326727}], [{"q1": 1.35072242, "distance": 0.3787280791, "q3": 2.809840427, "q2": -1.594149546, "tx": 0, "ty": 0.95, "targetID": 2, "f2": 0.584022, "f1": -1.239044, "f3": 3.586442, "y": 0.60136002, "x": 0.14793621}], [{"q1": 0.6953233902, "distance": 0.3390807197, "q3": 2.791996227, "q2": -1.953610546, "tx": 0.375, "ty": 0.6495, "targetID": 3, "f2": 1.239421, "f1": -1.2212, "f3": 3.945903, "y": 0.34239348, "x": 0.51874046}], [{"q1": 1.51867196, "distance": 0.4085811676, "q3": 1.993654697, "q2": 1.816363464, "tx": -0.4763, "ty": 0.275, "targetID": 4, "f2": 0.416073, "f1": -0.422858, "f3": 0.175929, "y": 0.31861756, "x": -0.070053672}], [{"q1": 1.25735428, "distance": 0.3111364877, "q3": 2.003770627, "q2": -0.8132752464, "tx": 0, "ty": 0.55, "targetID": 5, "f2": 0.67739, "f1": -0.432974, "f3": 2.805568, "y": 0.7608658, "x": 0.22878271}], [{"q1": 0.2009622902, "distance": 0.09509257727, "q3": 2.159279467, "q2": 0.2494627536, "tx": 0.4763, "ty": 0.275, "targetID": 6, "f2": 1.733782, "f1": -0.588483, "f3": 1.74283, "y": 0.31888676, "x": 0.56065965}], [{"q1": 1.38923834, "distance": 0.2987363667, "q3": 1.935283907, "q2": 0.5996874536, "tx": -0.175, "ty": 0.3031, "targetID": 7, "f2": 0.545506, "f1": -0.364488, "f3": 1.392605, "y": 0.60066253, "x": -0.14854329}], [{"q1": 2.020761297, "distance": 0.1650989632, "q3": 1.683893667, "q2": 2.122354594, "tx": 0, "ty": 0.15, "targetID": 8, "f2": -0.086017, "f1": -0.113097, "f3": -0.130062, "y": 0.19928652, "x": -0.15757064}], [{"q1": 1.25295605, "distance": 0.1879468964, "q3": 2.333449357, "q2": 1.345690054, "tx": 0.175, "ty": 0.3031, "targetID": 9, "f2": 0.681788, "f1": -0.762653, "f3": 0.646603, "y": 0.42072738, "x": 0.028412704}]], "block": 24}]]}], [{"phase": "train", "blocks": [[{"trials": [[{"q1": 1.935624136, "distance": 0.800888679, "q3": 2.274890077, "q2": 2.007435131, "tx": 0.601, "ty": 0.601, "targetID": 1, "f2": -0.00088, "f1": -0.704094, "f3": -0.015142, "y": 0.29620181, "x": -0.13962186}], [{"q1": 1.30755693, "distance": 0.1648625535, "q3": "_NaN_", "q2": 0.3993795536, "tx": 0.22, "ty": 0.821, "targetID": 2, "f2": 0.627188, "f1": "_NaN_", "f3": 1.592913, "y": 0.97285904, "x": 0.15582451}], [{"q1": 2.56092674, "distance": 0.4632758369, "q3": 2.240646717, "q2": 2.778947454, "tx": -0.22, "ty": 0.821, "targetID": 3, "f2": -0.626182, "f1": -0.66985, "f3": -0.786655, "y": 0.35918428, "x": -0.25675244}], [{"q1": 1.850549807, "distance": 0.5649607376, "q3": 2.279853787, "q2": 2.018682032, "tx": -0.601, "ty": 0.601, "targetID": 4, "f2": 0.084195, "f1": -0.709057, "f3": -0.026389, "y": 0.35265586, "x": -0.093549684}], [{"q1": 1.37227374, "distance": 0.7776695753, "q3": 0.7660459568, "q2": 1.413736954, "tx": 0.4596, "ty": 0.4596, "targetID": 5, "f2": 0.562471, "f1": 0.80475, "f3": 0.578556, "y": 0.52711574, "x": -0.31513324}], [{"q1": 0.7874976902, "distance": 0.226862938, "q3": 1.900663557, "q2": 1.237807764, "tx": 0.1682, "ty": 0.6279, "targetID": 6, "f2": 1.147247, "f1": -0.329867, "f3": 0.754485, "y": 0.4322317, "x": 0.053392731}], [{"q1": "_NaN_", "distance": 1.066063605, "q3": 1.435959167, "q2": "_NaN_", "tx": -0.1682, "ty": 0.6279, "targetID": 7, "f2": "_NaN_", "f1": 0.134837, "f3": "_NaN_", "y": 0.22101463, "x": 0.8171608}], [{"q1": 1.57157638, "distance": 0.3420711757, "q3": 1.934341427, "q2": 1.588158174, "tx": -0.4596, "ty": 0.4596, "targetID": 8, "f2": 0.363168, "f1": -0.363545, "f3": 0.404134, "y": 0.34280831, "x": -0.13808423}], [{"q1": 1.79255601, "distance": 0.5613008974, "q3": 2.018033457, "q2": 1.354863504, "tx": 0.3182, "ty": 0.3182, "targetID": 9, "f2": 0.142188, "f1": -0.447237, "f3": 0.637429, "y": 0.36824261, "x": -0.24086568}], [{"q1": 1.93034626, "distance": 0.2556228341, "q3": 0.9498291268, "q2": 2.960343014, "tx": 0.1165, "ty": 0.4347, "targetID": 10, "f2": 0.004398, "f1": 0.620967, "f3": -0.96805, "y": 0.18437469, "x": 0.064728652}], [{"q1": 2.01611174, "distance": 0.3121140315, "q3": 1.918570637, "q2": 1.072874144, "tx": -0.1165, "ty": 0.4347, "targetID": 11, "f2": -0.081367, "f1": -0.347774, "f3": 0.919419, "y": 0.29571667, "x": -0.39596163}], [{"q1": 1.902637413, "distance": 0.2156616112, "q3": 1.504006067, "q2": 2.187197064, "tx": -0.3182, "ty": 0.3182, "targetID": 12, "f2": 0.032107, "f1": 0.06679, "f3": -0.194904, "y": 0.19127311, "x": -0.14384549}], [{"q1": 1.13445518, "distance": 0.7220744077, "q3": 3.927191927, "q2": 0.9656830536, "tx": 0.1768, "ty": 0.1768, "targetID": 13, "f2": 0.800289, "f1": -2.356396, "f3": 1.02661, "y": 0.88439159, "x": 0.032905622}], [{"q1": 2.27076924, "distance": 0.1792832436, "q3": 1.739562687, "q2": 2.568460744, "tx": 0.0647, "ty": 0.2415, "targetID": 14, "f2": -0.336025, "f1": -0.168766, "f3": -0.576168, "y": 0.26255384, "x": -0.11334274}], [{"q1": 1.7956976, "distance": 0.1301379353, "q3": 0.8102167468, "q2": 2.515053674, "tx": -0.0647, "ty": 0.2415, "targetID": 15, "f2": 0.139047, "f1": 0.76058, "f3": -0.522761, "y": 0.12497373, "x": -0.12264403}], [{"q1": 1.80091264, "distance": 0.1539086339, "q3": 2.154818397, "q2": 1.694595334, "tx": -0.1768, "ty": 0.1768, "targetID": 16, "f2": 0.133832, "f1": -0.584022, "f3": 0.297697, "y": 0.32932131, "x": -0.15618162}]], "block": 1}], [{"trials": [[{"q1": 0.7699675902, "distance": 0.2473427529, "q3": 2.418900677, "q2": -0.07211074641, "tx": 0.601, "ty": 0.601, "targetID": 1, "f2": 1.164777, "f1": -0.848104, "f3": 2.064403, "y": 0.52279998, "x": 0.36634452}], [{"q1": 1.44685515, "distance": 0.3214901458, "q3": 1.416104307, "q2": 0.1800335536, "tx": 0.22, "ty": 0.821, "targetID": 2, "f2": 0.487889, "f1": 0.154692, "f3": 1.812259, "y": 0.80391501, "x": -0.10103585}], [{"q1": 0.9682649302, "distance": 0.494968877, "q3": 1.053815837, "q2": 1.866126294, "tx": -0.22, "ty": 0.821, "targetID": 3, "f2": 0.96648, "f1": 0.51698, "f3": 0.126166, "y": 0.35370925, "x": -0.056802132}], [{"q1": 1.976527672, "distance": 0.01432035832, "q3": 0.7648521468, "q2": 0.6597547536, "tx": -0.601, "ty": 0.601, "targetID": 4, "f2": -0.041783, "f1": 0.805944, "f3": 1.332538, "y": 0.59674034, "x": -0.61467216}], [{"q1": 1.17253128, "distance": 0.4930232642, "q3": 1.055260977, "q2": -0.05967004641, "tx": 0.4596, "ty": 0.4596, "targetID": 5, "f2": 0.762213, "f1": 0.515535, "f3": 2.051963, "y": 0.88810513, "x": 0.21576544}], [{"q1": 1.47487816, "distance": 0.2767865595, "q3": 2.009739657, "q2": -0.2260487464, "tx": 0.1682, "ty": 0.6279, "targetID": 6, "f2": 0.459866, "f1": -0.438943, "f3": 2.218341, "y": 0.73847643, "x": -0.08553934}], [{"q1": 1.1520481, "distance": 0.1879184514, "q3": 1.814646747, "q2": 1.183709534, "tx": -0.1682, "ty": 0.6279, "targetID": 7, "f2": 0.782696, "f1": -0.24385, "f3": 0.808583, "y": 0.48440105, "x": -0.046868241}], [{"q1": 2.2369657, "distance": 0.3338924969, "q3": 0.002387626795, "q2": 0.3758175536, "tx": -0.4596, "ty": 0.4596, "targetID": 8, "f2": -0.302221, "f1": 1.568409, "f3": 1.616475, "y": 0.69198914, "x": -0.6993488}], [{"q1": 0.7461542902, "distance": 0.4229734631, "q3": 1.213345917, "q2": 0.3973688536, "tx": 0.3182, "ty": 0.3182, "targetID": 9, "f2": 1.18859, "f1": 0.35745, "f3": 1.594924, "y": 0.73517336, "x": 0.38919132}], [{"q1": 1.51408523, "distance": 0.2773437441, "q3": 1.257453877, "q2": 2.492057214, "tx": 0.1165, "ty": 0.4347, "targetID": 10, "f2": 0.420659, "f1": 0.313342, "f3": -0.499765, "y": 0.18306467, "x": -0.00011566407}], [{"q1": 1.17736933, "distance": 0.2584526407, "q3": 1.332160947, "q2": 0.8097343536, "tx": -0.1165, "ty": 0.4347, "targetID": 11, "f2": 0.757375, "f1": 0.238635, "f3": 1.182558, "y": 0.68817868, "x": -0.066038864}], [{"q1": 1.05220828, "distance": 0.4927289195, "q3": 1.253998127, "q2": 1.210852894, "tx": -0.3182, "ty": 0.3182, "targetID": 12, "f2": 0.882536, "f1": 0.316798, "f3": 0.78144, "y": 0.74055127, "x": -0.064426099}], [{"q1": 1.890825025, "distance": 0.2348312966, "q3": 1.128145927, "q2": 2.597991714, "tx": 0.1768, "ty": 0.1768, "targetID": 13, "f2": 0.043919, "f1": 0.44265, "f3": -0.605699, "y": 0.1563547, "x": -0.057139581}], [{"q1": 1.17818615, "distance": 0.3264297638, "q3": 0.4721185268, "q2": 1.948498852, "tx": 0.0647, "ty": 0.2415, "targetID": 14, "f2": 0.756558, "f1": 1.098678, "f3": 0.043794, "y": 0.44872474, "x": -0.18751875}], [{"q1": 0.7712870902, "distance": 0.2506746662, "q3": 1.232258307, "q2": 1.555925434, "tx": -0.0647, "ty": 0.2415, "targetID": 15, "f2": 1.163457, "f1": 0.338538, "f3": 0.436367, "y": 0.46905987, "x": 0.040439402}], [{"q1": 1.18013393, "distance": 0.3422150561, "q3": 2.225818397, "q2": 1.137653784, "tx": -0.1768, "ty": 0.1768, "targetID": 16, "f2": 0.754611, "f1": -0.655022, "f3": 0.854639, "y": 0.46206444, "x": 0.012237943}]], "block": 2}], [{"trials": [[{"q1": 0.8410303902, "distance": 0.1127005026, "q3": 1.638591896, "q2": -0.5040797464, "tx": 0.601, "ty": 0.601, "targetID": 1, "f2": 1.093714, "f1": -0.067796, "f3": 2.496372, "y": 0.67540392, "x": 0.51635096}], [{"q1": 1.07633571, "distance": 0.1096734015, "q3": 1.513368013, "q2": 0.3183264536, "tx": 0.22, "ty": 0.821, "targetID": 2, "f2": 0.858409, "f1": 0.057428, "f3": 1.673966, "y": 0.76755536, "x": 0.12422983}], [{"q1": 1.61034363, "distance": 0.0687021459, "q3": 0.9142034668, "q2": 0.2003910536, "tx": -0.22, "ty": 0.821, "targetID": 3, "f2": 0.324401, "f1": 0.656593, "f3": 1.791902, "y": 0.87913782, "x": -0.25660572}], [{"q1": 2.48502586, "distance": 0.4082524575, "q3": 0.9646574368, "q2": 0.3928449536, "tx": -0.601, "ty": 0.601, "targetID": 4, "f2": -0.550281, "f1": 0.606139, "f3": 1.599448, "y": 0.26196779, "x": -0.82843621}], [{"q1": 1.931665729, "distance": 0.76664075, "q3": 1.951054697, "q2": 1.476317474, "tx": 0.4596, "ty": 0.4596, "targetID": 5, "f2": 0.003079, "f1": -0.380258, "f3": 0.515975, "y": 0.27842841, "x": -0.2853261}], [{"q1": 1.63974894, "distance": 0.4923450643, "q3": 1.488612263, "q2": 0.4217476536, "tx": 0.1682, "ty": 0.6279, "targetID": 6, "f2": 0.294996, "f1": 0.082184, "f3": 1.570545, "y": 0.68669458, "x": -0.32062191}], [{"q1": 1.35091091, "distance": 0.1976908547, "q3": 1.655556497, "q2": 0.08572295359, "tx": -0.1682, "ty": 0.6279, "targetID": 7, "f2": 0.583834, "f1": -0.08476, "f3": 1.90657, "y": 0.78193535, "x": -0.044285574}], [{"q1": 1.45395515, "distance": 0.2574305999, "q3": 1.727875957, "q2": 1.282229884, "tx": -0.4596, "ty": 0.4596, "targetID": 8, "f2": 0.480789, "f1": -0.15708, "f3": 0.710063, "y": 0.42747571, "x": -0.20418163}], [{"q1": 1.54292505, "distance": 0.7311791517, "q3": 1.204109637, "q2": 0.07309365359, "tx": 0.3182, "ty": 0.3182, "targetID": 9, "f2": 0.391819, "f1": 0.366687, "f3": 1.919199, "y": 0.86960402, "x": -0.16198388}], [{"q1": 2.4774232, "distance": 0.9489120042, "q3": 0.5923787068, "q2": 0.1075255536, "tx": 0.1165, "ty": 0.4347, "targetID": 10, "f2": -0.542679, "f1": 0.978418, "f3": 1.884767, "y": 0.49696274, "x": -0.83036712}], [{"q1": 1.55580558, "distance": 0.259963251, "q3": 1.450724657, "q2": 0.7560759536, "tx": -0.1165, "ty": 0.4347, "targetID": 11, "f2": 0.378939, "f1": 0.120072, "f3": 1.236217, "y": 0.618305, "x": -0.3005383}], [{"q1": 1.33627109, "distance": 0.2929510288, "q3": 2.130502477, "q2": 1.039950254, "tx": -0.3182, "ty": 0.3182, "targetID": 12, "f2": 0.598473, "f1": -0.559706, "f3": 0.952342, "y": 0.47880747, "x": -0.073198886}], [{"q1": 1.46771533, "distance": 0.3334322455, "q3": 2.757564327, "q2": 1.148335204, "tx": 0.1768, "ty": 0.1768, "targetID": 13, "f2": 0.467029, "f1": -1.186768, "f3": 0.843957, "y": 0.47884271, "x": 0.035565218}], [{"q1": 1.61725514, "distance": 0.2340355667, "q3": 2.398920147, "q2": 1.397714824, "tx": 0.0647, "ty": 0.2415, "targetID": 14, "f2": 0.317489, "f1": -0.828124, "f3": 0.594578, "y": 0.41156088, "x": -0.096085396}], [{"q1": 1.65319496, "distance": 0.2468245051, "q3": 1.187710517, "q2": 1.698490914, "tx": -0.0647, "ty": 0.2415, "targetID": 15, "f2": 0.28155, "f1": 0.383086, "f3": 0.293802, "y": 0.29413567, "x": -0.30584689}], [{"q1": 1.33005074, "distance": 0.2670379506, "q3": 1.160692827, "q2": 1.564910394, "tx": -0.1768, "ty": 0.1768, "targetID": 16, "f2": 0.604694, "f1": 0.410104, "f3": 0.427382, "y": 0.43823162, "x": -0.23123138}]], "block": 3}], [{"trials": [[{"q1": 1.03957908, "distance": 0.4727208649, "q3": 1.204612287, "q2": 0.3125458536, "tx": 0.601, "ty": 0.601, "targetID": 1, "f2": 0.895165, "f1": 0.366184, "f3": 1.679747, "y": 0.82386684, "x": 0.18411226}], [{"q1": 1.16612243, "distance": 0.1091196367, "q3": 0.9716317768, "q2": 0.1427113536, "tx": 0.22, "ty": 0.821, "targetID": 2, "f2": 0.768622, "f1": 0.599165, "f3": 1.849581, "y": 0.898616, "x": 0.14330025}], [{"q1": 1.30221623, "distance": 0.1983106083, "q3": 1.532783056, "q2": 0.1403237536, "tx": -0.22, "ty": 0.821, "targetID": 3, "f2": 0.632528, "f1": 0.038013, "f3": 1.851969, "y": 0.80513138, "x": -0.022325307}], [{"q1": 1.58382859, "distance": 0.3396217651, "q3": 1.694512247, "q2": 1.194390954, "tx": -0.601, "ty": 0.601, "targetID": 4, "f2": 0.350916, "f1": -0.123716, "f3": 0.797902, "y": 0.38265359, "x": -0.34086967}], [{"q1": 2.38304976, "distance": 1.192564698, "q3": 1.319468917, "q2": 0.6822485536, "tx": 0.4596, "ty": 0.4596, "targetID": 5, "f2": -0.448305, "f1": 0.251327, "f3": 1.310044, "y": 0.18597711, "x": -0.70115022}], [{"q1": 2.60252142, "distance": 0.8732243233, "q3": 2.373033427, "q2": 0.5639361536, "tx": 0.1682, "ty": 0.6279, "targetID": 6, "f2": -0.667777, "f1": -0.802237, "f3": 1.428357, "y": 0.12302226, "x": -0.54427399}], [{"q1": 1.46771533, "distance": 0.2235157687, "q3": 0.9523423968, "q2": 0.4857733536, "tx": -0.1682, "ty": 0.6279, "targetID": 7, "f2": 0.467029, "f1": 0.618454, "f3": 1.506519, "y": 0.84671953, "x": -0.21377754}], [{"q1": 2.29734711, "distance": 0.2217523753, "q3": 1.892683907, "q2": 0.6417848536, "tx": -0.4596, "ty": 0.4596, "targetID": 8, "f2": -0.362603, "f1": -0.321888, "f3": 1.350508, "y": 0.26166631, "x": -0.55958185}], [{"q1": 0.8591259902, "distance": 0.322497605, "q3": 2.011498947, "q2": -0.4447664464, "tx": 0.3182, "ty": 0.3182, "targetID": 9, "f2": 1.075619, "f1": -0.440703, "f3": 2.437059, "y": 0.56820993, "x": 0.52191485}], [{"q1": 1.0076605, "distance": 0.566249818, "q3": 0.3707707268, "q2": 0.00994765359, "tx": 0.1165, "ty": 0.4347, "targetID": 10, "f2": 0.927084, "f1": 1.200026, "f3": 1.982345, "y": 0.85891866, "x": 0.49156984}], [{"q1": 2.25795154, "distance": 0.261362428, "q3": 2.892590027, "q2": 0.3589157536, "tx": -0.1165, "ty": 0.4347, "targetID": 11, "f2": -0.323207, "f1": -1.321794, "f3": 1.633377, "y": 0.39227903, "x": -0.37439684}], [{"q1": 1.924942721, "distance": 0.1457698406, "q3": 1.402658287, "q2": 0.8850697536, "tx": -0.3182, "ty": 0.3182, "targetID": 12, "f2": 0.009802, "f1": 0.168138, "f3": 1.107223, "y": 0.33729335, "x": -0.46271398}], [{"q1": 1.72143035, "distance": 0.764007255, "q3": 1.391662717, "q2": 0.3917768536, "tx": 0.1768, "ty": 0.1768, "targetID": 13, "f2": 0.213314, "f1": 0.179134, "f3": 1.600516, "y": 0.69018433, "x": -0.38901235}], [{"q1": 1.867388744, "distance": 0.4894626917, "q3": 1.901920197, "q2": 0.8130644536, "tx": 0.0647, "ty": 0.2415, "targetID": 14, "f2": 0.067356, "f1": -0.331124, "f3": 1.179228, "y": 0.41554147, "x": -0.39277491}], [{"q1": 1.80298609, "distance": 0.392664755, "q3": 1.197826447, "q2": 1.341417484, "tx": -0.0647, "ty": 0.2415, "targetID": 15, "f2": 0.131758, "f1": 0.37297, "f3": 0.650875, "y": 0.38845256, "x": -0.42882986}], [{"q1": 2.14969226, "distance": 0.3013870231, "q3": 2.550282087, "q2": 0.4296644536, "tx": -0.1768, "ty": 0.1768, "targetID": 16, "f2": -0.214948, "f1": -0.979486, "f3": 1.562628, "y": 0.39396162, "x": -0.38578557}]], "block": 4}], [{"trials": [[{"q1": 0.5995047902, "distance": 0.04925639867, "q3": 1.111369817, "q2": 0.07070605359, "tx": 0.601, "ty": 0.601, "targetID": 1, "f2": 1.33524, "f1": 0.459427, "f3": 1.921587, "y": 0.6491863, "x": 0.61121143}], [{"q1": 0.8500153902, "distance": 0.2379845639, "q3": 2.168327247, "q2": 0.2362680536, "tx": 0.22, "ty": 0.821, "targetID": 2, "f2": 1.084729, "f1": -0.597531, "f3": 1.756025, "y": 0.58753228, "x": 0.26614625}], [{"q1": 1.4250525, "distance": 0.2920963903, "q3": 1.810814007, "q2": 0.9030396536, "tx": -0.22, "ty": 0.821, "targetID": 3, "f2": 0.509692, "f1": -0.240018, "f3": 1.089253, "y": 0.52997475, "x": -0.1950079}], [{"q1": 2.47076303, "distance": 0.3269672198, "q3": 2.404386517, "q2": -0.04641244641, "tx": -0.601, "ty": 0.601, "targetID": 4, "f2": -0.536019, "f1": -0.83359, "f3": 2.038705, "y": 0.27537692, "x": -0.5713829}], [{"q1": 1.70836132, "distance": 0.6174435094, "q3": 2.768497127, "q2": 0.2025273536, "tx": 0.4596, "ty": 0.4596, "targetID": 5, "f2": 0.226383, "f1": -1.197701, "f3": 1.789765, "y": 0.53772772, "x": -0.15288065}], [{"q1": 0.9857321802, "distance": 0.1774759901, "q3": 1.072728227, "q2": 0.5841051536, "tx": 0.1682, "ty": 0.6279, "targetID": 6, "f2": 0.949012, "f1": 0.498068, "f3": 1.408187, "y": 0.80034432, "x": 0.1262395}], [{"q1": 1.904773696, "distance": 0.0842117237, "q3": 2.935064327, "q2": -0.8571318464, "tx": -0.1682, "ty": 0.6279, "targetID": 7, "f2": 0.029971, "f1": -1.364268, "f3": 2.849425, "y": 0.55395584, "x": -0.20849734}], [{"q1": 1.77785335, "distance": 0.2562302226, "q3": 2.492539607, "q2": 0.9979157436, "tx": -0.4596, "ty": 0.4596, "targetID": 8, "f2": 0.156891, "f1": -0.921743, "f3": 0.994377, "y": 0.43558186, "x": -0.20449795}], [{"q1": 1.3599587, "distance": 0.3055020312, "q3": 2.264145827, "q2": 1.650173214, "tx": 0.3182, "ty": 0.3182, "targetID": 9, "f2": 0.574786, "f1": -0.693349, "f3": 0.342119, "y": 0.37440507, "x": 0.017912669}], [{"q1": 1.20313039, "distance": 0.146742457, "q3": 2.229022817, "q2": 2.400448374, "tx": 0.1165, "ty": 0.4347, "targetID": 10, "f2": 0.731614, "f1": -0.658226, "f3": -0.408156, "y": 0.30748447, "x": 0.18964067}], [{"q1": 1.25289322, "distance": 0.1223153402, "q3": 2.103107787, "q2": 1.516969684, "tx": -0.1165, "ty": 0.4347, "targetID": 11, "f2": 0.681851, "f1": -0.532311, "f3": 0.475323, "y": 0.38872875, "x": -0.0031523638}], [{"q1": 1.72727371, "distance": 0.3362421868, "q3": 1.684144987, "q2": 0.2789936536, "tx": -0.3182, "ty": 0.3182, "targetID": 12, "f2": 0.207471, "f1": -0.113349, "f3": 1.713299, "y": 0.65271493, "x": -0.35223777}], [{"q1": 1.19967464, "distance": 0.3545131663, "q3": 2.756810427, "q2": 0.5526892536, "tx": 0.1768, "ty": 0.1768, "targetID": 13, "f2": 0.73507, "f1": -1.186014, "f3": 1.439603, "y": 0.52178309, "x": 0.095152877}], [{"q1": 1.12132332, "distance": 0.2608495183, "q3": 2.078854687, "q2": 1.015571494, "tx": 0.0647, "ty": 0.2415, "targetID": 14, "f2": 0.813421, "f1": -0.508058, "f3": 0.976721, "y": 0.49396171, "x": -0.00091673705}], [{"q1": 2.33743384, "distance": 0.2735077542, "q3": 2.770633427, "q2": 1.751520994, "tx": -0.0647, "ty": 0.2415, "targetID": 15, "f2": -0.402689, "f1": -1.199837, "f3": 0.240772, "y": 0.33768219, "x": -0.32073804}], [{"q1": 1.849670161, "distance": 0.3820657015, "q3": 3.297088927, "q2": 1.751583824, "tx": -0.1768, "ty": 0.1768, "targetID": 16, "f2": 0.085074, "f1": -1.726293, "f3": 0.240709, "y": 0.55789678, "x": -0.14960727}]], "block": 5}], [{"trials": [[{"q1": 1.39847462, "distance": 0.5635005962, "q3": 2.843204227, "q2": -0.05514614641, "tx": 0.601, "ty": 0.601, "targetID": 1, "f2": 0.53627, "f1": -1.272408, "f3": 2.047439, "y": 0.56821542, "x": 0.038453919}], [{"q1": 1.27142862, "distance": 0.3925172337, "q3": 2.449059967, "q2": 1.114845824, "tx": 0.22, "ty": 0.821, "targetID": 2, "f2": 0.663316, "f1": -0.878264, "f3": 0.877447, "y": 0.46259884, "x": 0.05994255}], [{"q1": 1.61914009, "distance": 0.3042049738, "q3": 2.939274127, "q2": -0.2753717464, "tx": -0.22, "ty": 0.821, "targetID": 3, "f2": 0.315604, "f1": -1.368478, "f3": 2.267664, "y": 0.56407373, "x": -0.057121033}], [{"q1": 1.989533866, "distance": 0.4079325419, "q3": 3.064937827, "q2": 2.203282014, "tx": -0.601, "ty": 0.601, "targetID": 4, "f2": -0.054789, "f1": -1.494142, "f3": -0.210989, "y": 0.49719122, "x": -0.2064969}], [{"q1": 1.0048959, "distance": 0.1004953942, "q3": 3.357212727, "q2": 1.026504244, "tx": 0.4596, "ty": 0.4596, "targetID": 5, "f2": 0.929849, "f1": -1.786416, "f3": 0.965788, "y": 0.48802363, "x": 0.36320798}], [{"q1": 1.80078698, "distance": 0.462063444, "q3": 1.885521077, "q2": 1.890316554, "tx": 0.1682, "ty": 0.6279, "targetID": 6, "f2": 0.133958, "f1": -0.314725, "f3": 0.101976, "y": 0.27706278, "x": -0.13249232}], [{"q1": 1.44861444, "distance": 0.2291965439, "q3": 2.719111227, "q2": 1.157948474, "tx": -0.1682, "ty": 0.6279, "targetID": 7, "f2": 0.48613, "f1": -1.148315, "f3": 0.834344, "y": 0.47410428, "x": 0.0017350824}], [{"q1": 1.58194364, "distance": 0.171759146, "q3": 1.571173318, "q2": 1.173342284, "tx": -0.4596, "ty": 0.4596, "targetID": 8, "f2": 0.352801, "f1": -0.000377, "f3": 0.81895, "y": 0.44505248, "x": -0.28845803}], [{"q1": 1.02230032, "distance": 0.1223290691, "q3": 2.602306827, "q2": 1.682720114, "tx": 0.3182, "ty": 0.3182, "targetID": 9, "f2": 0.912444, "f1": -1.03151, "f3": 0.309573, "y": 0.37286127, "x": 0.20876259}], [{"q1": 1.05333926, "distance": 0.09746938196, "q3": 1.910590987, "q2": 1.165613964, "tx": 0.1165, "ty": 0.4347, "targetID": 10, "f2": 0.881405, "f1": -0.339795, "f3": 0.826679, "y": 0.48098866, "x": 0.030723311}], [{"q1": 1.69139672, "distance": 0.1851482225, "q3": 1.792090117, "q2": 1.180253784, "tx": -0.1165, "ty": 0.4347, "targetID": 11, "f2": 0.243348, "f1": -0.221294, "f3": 0.812039, "y": 0.40154524, "x": -0.2986555}], [{"q1": 1.53444275, "distance": 0.1186332138, "q3": 1.674908707, "q2": 1.416564384, "tx": -0.3182, "ty": 0.3182, "targetID": 12, "f2": 0.400302, "f1": -0.104112, "f3": 0.575728, "y": 0.38264005, "x": -0.21859418}], [{"q1": 1.18390385, "distance": 0.376101948, "q3": 1.971726377, "q2": 1.121882994, "tx": 0.1768, "ty": 0.1768, "targetID": 13, "f2": 0.750841, "f1": -0.40093, "f3": 0.87041, "y": 0.48446357, "x": -0.039523376}], [{"q1": 1.24981446, "distance": 0.2592850047, "q3": 2.656279427, "q2": 0.7902564536, "tx": 0.0647, "ty": 0.2415, "targetID": 14, "f2": 0.68493, "f1": -1.085483, "f3": 1.202036, "y": 0.50075341, "x": 0.068747603}], [{"q1": 1.56441355, "distance": 0.3492261866, "q3": 2.252961757, "q2": 0.2691290536, "tx": -0.0647, "ty": 0.2415, "targetID": 15, "f2": 0.370331, "f1": -0.682165, "f3": 1.723164, "y": 0.57768604, "x": -0.15924034}], [{"q1": 1.14997465, "distance": 0.3175278568, "q3": 1.835381257, "q2": 1.241891834, "tx": -0.1768, "ty": 0.1768, "targetID": 16, "f2": 0.78477, "f1": -0.264585, "f3": 0.750401, "y": 0.46308695, "x": -0.039454734}]], "block": 6}], [{"trials": [[{"q1": 0.4079304902, "distance": 0.3736495134, "q3": 2.904465227, "q2": 0.4002591536, "tx": 0.601, "ty": 0.601, "targetID": 1, "f2": 1.526814, "f1": -1.333669, "f3": 1.592034, "y": 0.24809703, "x": 0.47822601}], [{"q1": 1.65809584, "distance": 0.3020092774, "q3": 3.526613727, "q2": 0.2747839536, "tx": 0.22, "ty": 0.821, "targetID": 2, "f2": 0.276649, "f1": -1.955817, "f3": 1.717509, "y": 0.58511153, "x": 0.03140988}], [{"q1": 2.45348427, "distance": 0.7703648568, "q3": 1.936226387, "q2": 1.033855564, "tx": -0.22, "ty": 0.821, "targetID": 3, "f2": -0.51874, "f1": -0.36543, "f3": 0.958437, "y": 0.10326949, "x": -0.49986591}], [{"q1": 2.20887986, "distance": 0.451092434, "q3": 2.490277667, "q2": 1.957797967, "tx": -0.601, "ty": 0.601, "targetID": 4, "f2": -0.274135, "f1": -0.919481, "f3": 0.034495, "y": 0.33781359, "x": -0.23464321}], [{"q1": 0.5528835902, "distance": 0.1386955463, "q3": 2.207220167, "q2": -0.5048336464, "tx": 0.4596, "ty": 0.4596, "targetID": 5, "f2": 1.381861, "f1": -0.636424, "f3": 2.497126, "y": 0.42554069, "x": 0.59404857}], [{"q1": 0.5742463902, "distance": 0.6291208697, "q3": 3.376376427, "q2": -0.3659124464, "tx": 0.1682, "ty": 0.6279, "targetID": 6, "f2": 1.360498, "f1": -1.80558, "f3": 2.358205, "y": 0.10509066, "x": 0.5181478}], [{"q1": 1.864498478, "distance": 0.08684049281, "q3": 3.238831227, "q2": 1.576911274, "tx": -0.1682, "ty": 0.6279, "targetID": 7, "f2": 0.070246, "f1": -1.668035, "f3": 0.415381, "y": 0.54173513, "x": -0.1573886}], [{"q1": 1.70691619, "distance": 0.1914794353, "q3": 2.094625487, "q2": 0.9698927536, "tx": -0.4596, "ty": 0.4596, "targetID": 8, "f2": 0.227828, "f1": -0.523829, "f3": 1.0224, "y": 0.43530843, "x": -0.26966766}], [{"q1": 1.27708348, "distance": 0.28788797, "q3": 2.771513027, "q2": 0.8784723536, "tx": 0.3182, "ty": 0.3182, "targetID": 9, "f2": 0.657661, "f1": -1.200717, "f3": 1.11382, "y": 0.49451816, "x": 0.090622783}], [{"q1": 1.57779673, "distance": 0.08705313589, "q3": 3.515014927, "q2": -1.035951346, "tx": 0.1165, "ty": 0.4347, "targetID": 10, "f2": 0.356948, "f1": -1.944219, "f3": 3.028244, "y": 0.49116884, "x": 0.050246558}], [{"q1": 1.30856224, "distance": 0.2856666239, "q3": 3.165782927, "q2": -0.1109407464, "tx": -0.1165, "ty": 0.4347, "targetID": 11, "f2": 0.626182, "f1": -1.594987, "f3": 2.103233, "y": 0.52816153, "x": 0.15344511}], [{"q1": 1.82780468, "distance": 0.1246883976, "q3": 2.121580347, "q2": 0.7217697536, "tx": -0.3182, "ty": 0.3182, "targetID": 12, "f2": 0.10694, "f1": -0.550784, "f3": 1.270523, "y": 0.44097098, "x": -0.33998263}], [{"q1": 0.8013206902, "distance": 0.2904753863, "q3": 2.282744057, "q2": 0.8425954536, "tx": 0.1768, "ty": 0.1768, "targetID": 13, "f2": 1.133424, "f1": -0.711948, "f3": 1.149697, "y": 0.46500254, "x": 0.21306632}], [{"q1": 1.77904716, "distance": 0.469381108, "q3": 1.803399847, "q2": 0.9421838536, "tx": 0.0647, "ty": 0.2415, "targetID": 14, "f2": 0.155697, "f1": -0.232604, "f3": 1.050109, "y": 0.41999225, "x": -0.36941881}], [{"q1": 1.73255159, "distance": 0.2549731159, "q3": 2.325721037, "q2": 0.9477759536, "tx": -0.0647, "ty": 0.2415, "targetID": 15, "f2": 0.202193, "f1": -0.754925, "f3": 1.044517, "y": 0.43204189, "x": -0.23412573}], [{"q1": 1.873671929, "distance": 0.4259123017, "q3": 1.933084787, "q2": 0.3942901536, "tx": -0.1768, "ty": 0.1768, "targetID": 16, "f2": 0.061073, "f1": -0.362288, "f3": 1.598002, "y": 0.52391758, "x": -0.42360088}]], "block": 7}], [{"trials": [[{"q1": 1.33325516, "distance": 0.4637913233, "q3": 1.398385727, "q2": -0.5791009464, "tx": 0.601, "ty": 0.601, "targetID": 1, "f2": 0.601489, "f1": 0.172411, "f3": 2.571394, "y": 0.87205839, "x": 0.22466273}], [{"q1": 1.24887198, "distance": 0.1979193969, "q3": 1.889919307, "q2": 0.04312295359, "tx": 0.22, "ty": 0.821, "targetID": 2, "f2": 0.685873, "f1": -0.319123, "f3": 1.94917, "y": 0.74331046, "x": 0.037965874}], [{"q1": 1.62089938, "distance": 0.3037737791, "q3": 2.832082927, "q2": 0.2420485536, "tx": -0.22, "ty": 0.821, "targetID": 3, "f2": 0.313845, "f1": -1.261287, "f3": 1.750244, "y": 0.5400918, "x": -0.10437521}], [{"q1": 2.11595155, "distance": 0.4827586393, "q3": 2.335334317, "q2": 1.858020984, "tx": -0.601, "ty": 0.601, "targetID": 4, "f2": -0.181207, "f1": -0.764538, "f3": 0.134272, "y": 0.30525715, "x": -0.21943471}], [{"q1": 1.08852509, "distance": 0.3478433383, "q3": 2.436053777, "q2": 0.3794618536, "tx": 0.4596, "ty": 0.4596, "targetID": 5, "f2": 0.846219, "f1": -0.865257, "f3": 1.612831, "y": 0.56077815, "x": 0.1267968}], [{"q1": 1.03775696, "distance": 0.07035440692, "q3": 2.460558197, "q2": 0.2840202536, "tx": 0.1682, "ty": 0.6279, "targetID": 6, "f2": 0.896988, "f1": -0.889762, "f3": 1.708272, "y": 0.55780705, "x": 0.17425978}], [{"q1": 1.1066835, "distance": 0.2705110089, "q3": 2.050140537, "q2": 0.2873503536, "tx": -0.1682, "ty": 0.6279, "targetID": 7, "f2": 0.828061, "f1": -0.479344, "f3": 1.704942, "y": 0.65081766, "x": 0.10133847}], [{"q1": 1.43799586, "distance": 0.2502985628, "q3": 1.52141049, "q2": 1.315216604, "tx": -0.4596, "ty": 0.4596, "targetID": 8, "f2": 0.496749, "f1": 0.049386, "f3": 0.677076, "y": 0.37178867, "x": -0.22521028}], [{"q1": 0.8250082902, "distance": 0.09888910687, "q3": 3.200189627, "q2": -0.4950947464, "tx": 0.3182, "ty": 0.3182, "targetID": 9, "f2": 1.109736, "f1": -1.629393, "f3": 2.487387, "y": 0.39033004, "x": 0.38584845}], [{"q1": 1.15286491, "distance": 0.3020664284, "q3": 2.027458237, "q2": -0.3106832464, "tx": 0.1165, "ty": 0.4347, "targetID": 10, "f2": 0.78188, "f1": -0.456662, "f3": 2.302976, "y": 0.73120164, "x": 0.17421399}], [{"q1": 1.54550116, "distance": 0.1383894661, "q3": 1.639597206, "q2": 1.601352864, "tx": -0.1165, "ty": 0.4347, "targetID": 11, "f2": 0.389243, "f1": -0.068801, "f3": 0.39094, "y": 0.32483963, "x": -0.20065666}], [{"q1": 1.46664718, "distance": 0.2734372209, "q3": 2.207848487, "q2": 0.7793237536, "tx": -0.3182, "ty": 0.3182, "targetID": 12, "f2": 0.468097, "f1": -0.637052, "f3": 1.212969, "y": 0.52005804, "x": -0.13375151}], [{"q1": 1.46532772, "distance": 0.2570594571, "q3": 1.331029977, "q2": 2.117893524, "tx": 0.1768, "ty": 0.1768, "targetID": 13, "f2": 0.469417, "f1": 0.239766, "f3": -0.125601, "y": 0.22558401, "x": -0.075587965}], [{"q1": 2.23665154, "distance": 0.3214512762, "q3": 2.619334327, "q2": 2.245128034, "tx": 0.0647, "ty": 0.2415, "targetID": 14, "f2": -0.301907, "f1": -1.048538, "f3": -0.252835, "y": 0.37366372, "x": -0.22832504}], [{"q1": 1.4830463, "distance": 0.3142320693, "q3": 2.758821027, "q2": 0.2744069536, "tx": -0.0647, "ty": 0.2415, "targetID": 15, "f2": 0.451698, "f1": -1.188025, "f3": 1.717886, "y": 0.55282281, "x": -0.022039698}], [{"q1": 1.66406487, "distance": 0.2336170616, "q3": 2.370017497, "q2": 1.772820994, "tx": -0.1768, "ty": 0.1768, "targetID": 16, "f2": 0.27068, "f1": -0.799221, "f3": 0.219472, "y": 0.37842516, "x": -0.058799041}]], "block": 8}], [{"trials": [[{"q1": 0.9706525402, "distance": 0.3411741895, "q3": 1.677610477, "q2": -0.01945764641, "tx": 0.601, "ty": 0.601, "targetID": 1, "f2": 0.964092, "f1": -0.106814, "f3": 2.01175, "y": 0.73883889, "x": 0.28890984}], [{"q1": 2.41088427, "distance": 0.8182893826, "q3": 2.748390927, "q2": 0.2957697536, "tx": 0.22, "ty": 0.821, "targetID": 2, "f2": -0.47614, "f1": -1.177595, "f3": 1.696523, "y": 0.33154244, "x": -0.43576582}], [{"q1": 1.77200999, "distance": 0.2768269418, "q3": 2.139424597, "q2": 0.2451901536, "tx": -0.22, "ty": 0.821, "targetID": 3, "f2": 0.162735, "f1": -0.568628, "f3": 1.747103, "y": 0.56472395, "x": -0.32466968}], [{"q1": 1.62253301, "distance": 0.3469546589, "q3": 2.124721947, "q2": 0.4831343536, "tx": -0.601, "ty": 0.601, "targetID": 4, "f2": 0.312211, "f1": -0.553926, "f3": 1.509158, "y": 0.55241675, "x": -0.25746368}], [{"q1": 1.43692772, "distance": 0.6025820109, "q3": 1.760674187, "q2": 1.669965244, "tx": 0.4596, "ty": 0.4596, "targetID": 5, "f2": 0.497817, "f1": -0.189878, "f3": 0.322327, "y": 0.33951398, "x": -0.13089507}], [{"q1": 1.37239941, "distance": 0.3412822389, "q3": 1.946216647, "q2": 1.200548474, "tx": 0.1682, "ty": 0.6279, "targetID": 6, "f2": 0.562345, "f1": -0.37542, "f3": 0.791744, "y": 0.45293982, "x": -0.12482304}], [{"q1": 1.39514454, "distance": 0.0996274705, "q3": 1.300430867, "q2": 0.6164635536, "tx": -0.1682, "ty": 0.6279, "targetID": 7, "f2": 0.5396, "f1": 0.270365, "f3": 1.375829, "y": 0.7185528, "x": -0.20952436}], [{"q1": 1.48907816, "distance": 0.3211105634, "q3": 1.776570647, "q2": 1.564282074, "tx": -0.4596, "ty": 0.4596, "targetID": 8, "f2": 0.445666, "f1": -0.205774, "f3": 0.428011, "y": 0.35120304, "x": -0.15733837}], [{"q1": 0.9967277602, "distance": 0.3097441014, "q3": 1.931639657, "q2": 1.205763514, "tx": 0.3182, "ty": 0.3182, "targetID": 9, "f2": 0.938017, "f1": -0.360843, "f3": 0.786529, "y": 0.47519579, "x": 0.051191142}], [{"q1": 2.04771616, "distance": 0.2939703053, "q3": 1.716943217, "q2": 2.353073154, "tx": 0.1165, "ty": 0.4347, "targetID": 10, "f2": -0.112972, "f1": -0.146147, "f3": -0.360781, "y": 0.23390508, "x": -0.098208967}], [{"q1": 1.27821446, "distance": 0.1132038671, "q3": 1.689360037, "q2": 1.012618404, "tx": -0.1165, "ty": 0.4347, "targetID": 11, "f2": 0.65653, "f1": -0.118564, "f3": 0.979674, "y": 0.54684286, "x": -0.13196268}], [{"q1": 1.42454984, "distance": 0.1207589825, "q3": 1.446012267, "q2": 1.534751104, "tx": -0.3182, "ty": 0.3182, "targetID": 12, "f2": 0.510195, "f1": 0.124784, "f3": 0.457542, "y": 0.38311111, "x": -0.21637034}], [{"q1": 1.03901359, "distance": 0.2563076579, "q3": 2.209984767, "q2": 1.272930764, "tx": 0.1768, "ty": 0.1768, "targetID": 13, "f2": 0.895731, "f1": -0.639188, "f3": 0.719362, "y": 0.41981463, "x": 0.095329115}], [{"q1": 1.19948615, "distance": 0.3400619723, "q3": 1.670384814, "q2": 0.9967219436, "tx": 0.0647, "ty": 0.2415, "targetID": 14, "f2": 0.735258, "f1": -0.099588, "f3": 0.995571, "y": 0.55131843, "x": -0.075495169}], [{"q1": 1.72677106, "distance": 0.07607085917, "q3": 2.107945837, "q2": 1.943723632, "tx": -0.0647, "ty": 0.2415, "targetID": 15, "f2": 0.207973, "f1": -0.53715, "f3": 0.048569, "y": 0.31670748, "x": -0.076128498}], [{"q1": 1.944860418, "distance": 0.1826523615, "q3": 2.155132557, "q2": 2.320903244, "tx": -0.1768, "ty": 0.1768, "targetID": 16, "f2": -0.010116, "f1": -0.584336, "f3": -0.328611, "y": 0.33207497, "x": -0.080614924}]], "block": 9}], [{"trials": [[{"q1": 1.51169762, "distance": 0.7937653732, "q3": 1.681568887, "q2": 1.813975854, "tx": 0.601, "ty": 0.601, "targetID": 1, "f2": 0.423047, "f1": -0.110773, "f3": 0.178317, "y": 0.29578573, "x": -0.13173987}], [{"q1": 1.0824304, "distance": 0.1139891262, "q3": 1.878358247, "q2": 0.04507065359, "tx": 0.22, "ty": 0.821, "targetID": 2, "f2": 0.852314, "f1": -0.307562, "f3": 1.947222, "y": 0.72821991, "x": 0.15377783}], [{"q1": 1.64414717, "distance": 0.1126958104, "q3": 1.724043217, "q2": 0.09420525359, "tx": -0.22, "ty": 0.821, "targetID": 3, "f2": 0.290597, "f1": -0.153247, "f3": 1.898087, "y": 0.71699919, "x": -0.26340711}], [{"q1": 2.5085878, "distance": 0.4244459742, "q3": 2.486821917, "q2": 1.201993604, "tx": -0.601, "ty": 0.601, "targetID": 4, "f2": -0.573843, "f1": -0.916026, "f3": 0.790299, "y": 0.22414406, "x": -0.40572075}], [{"q1": 0.8933693902, "distance": 0.3895677386, "q3": 1.517389252, "q2": 0.9634838536, "tx": 0.4596, "ty": 0.4596, "targetID": 5, "f2": 1.041375, "f1": 0.053407, "f3": 1.028809, "y": 0.60537574, "x": 0.098334922}], [{"q1": 1.25320738, "distance": 0.2935657497, "q3": 1.496277749, "q2": 0.5935299536, "tx": 0.1682, "ty": 0.6279, "targetID": 6, "f2": 0.681537, "f1": 0.074519, "f3": 1.398763, "y": 0.68798657, "x": -0.11915075}], [{"q1": 1.80983477, "distance": 0.2600067137, "q3": 1.939179477, "q2": 0.7012865536, "tx": -0.1682, "ty": 0.6279, "targetID": 7, "f2": 0.12491, "f1": -0.368383, "f3": 1.291006, "y": 0.46067059, "x": -0.36729248}], [{"q1": 2.42659224, "distance": 0.2464934339, "q3": 2.236311317, "q2": 0.5323317536, "tx": -0.4596, "ty": 0.4596, "targetID": 8, "f2": -0.491848, "f1": -0.665515, "f3": 1.459961, "y": 0.21803171, "x": -0.5086283}], [{"q1": 1.08136226, "distance": 0.311427443, "q3": 2.219786537, "q2": 0.9021599536, "tx": 0.3182, "ty": 0.3182, "targetID": 9, "f2": 0.853382, "f1": -0.64899, "f3": 1.090133, "y": 0.50961095, "x": 0.072539868}], [{"q1": 1.50466046, "distance": 0.3216922783, "q3": 2.075838757, "q2": 0.6364440536, "tx": 0.1165, "ty": 0.4347, "targetID": 10, "f2": 0.430084, "f1": -0.505042, "f3": 1.355849, "y": 0.55125225, "x": -0.18333578}], [{"q1": 1.74367282, "distance": 0.2286398163, "q3": 1.517891907, "q2": 2.313740414, "tx": -0.1165, "ty": 0.4347, "targetID": 11, "f2": 0.191072, "f1": 0.052904, "f3": -0.321448, "y": 0.21076408, "x": -0.070360328}], [{"q1": 1.76333919, "distance": 0.08508043864, "q3": 2.018284787, "q2": 1.112960874, "tx": -0.3182, "ty": 0.3182, "targetID": 12, "f2": 0.171405, "f1": -0.447488, "f3": 0.879332, "y": 0.3895316, "x": -0.27182669}], [{"q1": 1.27299941, "distance": 0.4256694163, "q3": 2.645346727, "q2": -0.08744164641, "tx": 0.1768, "ty": 0.1768, "targetID": 13, "f2": 0.661745, "f1": -1.07455, "f3": 2.079734, "y": 0.59167179, "x": 0.081532745}], [{"q1": 1.64245071, "distance": 0.3198238919, "q3": 1.309164487, "q2": 1.762202404, "tx": 0.0647, "ty": 0.2415, "targetID": 14, "f2": 0.292294, "f1": 0.261632, "f3": 0.23009, "y": 0.2830118, "x": -0.25241842}], [{"q1": 1.55976399, "distance": 0.4474847159, "q3": 1.052056547, "q2": 1.066465294, "tx": -0.0647, "ty": 0.2415, "targetID": 15, "f2": 0.37498, "f1": 0.51874, "f3": 0.925827, "y": 0.56211506, "x": -0.37686751}], [{"q1": 1.852434762, "distance": 0.219808543, "q3": 1.698533487, "q2": 1.283926344, "tx": -0.1768, "ty": 0.1768, "targetID": 16, "f2": 0.08231, "f1": -0.127737, "f3": 0.708366, "y": 0.31523215, "x": -0.34754055}]], "block": 10}], [{"trials": [[{"q1": 1.06087908, "distance": 0.3599294581, "q3": 1.806667107, "q2": -0.4614168464, "tx": 0.601, "ty": 0.601, "targetID": 1, "f2": 0.873865, "f1": -0.235871, "f3": 2.453709, "y": 0.7547326, "x": 0.27555338}], [{"q1": 1.5623401, "distance": 0.3540739531, "q3": 2.940342227, "q2": -0.2369186464, "tx": 0.22, "ty": 0.821, "targetID": 2, "f2": 0.372404, "f1": -1.369546, "f3": 2.229211, "y": 0.56862568, "x": -0.02834566}], [{"q1": 1.31585074, "distance": 0.3978132714, "q3": 2.815432527, "q2": -0.1160301464, "tx": -0.22, "ty": 0.821, "targetID": 3, "f2": 0.618894, "f1": -1.244636, "f3": 2.108323, "y": 0.56858625, "x": 0.087477963}], [{"q1": 1.39702949, "distance": 0.4624505742, "q3": 1.973862667, "q2": 0.9354608536, "tx": -0.601, "ty": 0.601, "targetID": 4, "f2": 0.537715, "f1": -0.403066, "f3": 1.056832, "y": 0.50855651, "x": -0.14788331}], [{"q1": 1.48819851, "distance": 0.4223494816, "q3": 3.505854027, "q2": 1.543359064, "tx": 0.4596, "ty": 0.4596, "targetID": 5, "f2": 0.446546, "f1": -1.935058, "f3": 0.448934, "y": 0.62302164, "x": 0.070148524}], [{"q1": 0.8048392902, "distance": 0.1376708726, "q3": 1.822437897, "q2": 1.100080344, "tx": 0.1682, "ty": 0.6279, "targetID": 6, "f2": 1.129905, "f1": -0.251642, "f3": 0.892212, "y": 0.49228426, "x": 0.14450105}], [{"q1": 1.6497392, "distance": 0.1449364011, "q3": 2.836921027, "q2": 0.6926157536, "tx": -0.1682, "ty": 0.6279, "targetID": 7, "f2": 0.285005, "f1": -1.266125, "f3": 1.299677, "y": 0.5057688, "x": -0.09015815}], [{"q1": 1.59476133, "distance": 0.4446755204, "q3": 2.429079437, "q2": 1.805619214, "tx": -0.4596, "ty": 0.4596, "targetID": 8, "f2": 0.339983, "f1": -0.858283, "f3": 0.186673, "y": 0.39876991, "x": -0.019104803}], [{"q1": 0.5198967902, "distance": 0.1406467493, "q3": 1.917690987, "q2": 0.8877715536, "tx": 0.3182, "ty": 0.3182, "targetID": 9, "f2": 1.414848, "f1": -0.346895, "f3": 1.104521, "y": 0.45777917, "x": 0.30090366}], [{"q1": 1.55655957, "distance": 0.2950721003, "q3": 2.111715747, "q2": 0.8452343536, "tx": 0.1165, "ty": 0.4347, "targetID": 10, "f2": 0.378185, "f1": -0.540919, "f3": 1.147058, "y": 0.49758931, "x": -0.17179235}], [{"q1": 1.52464099, "distance": 0.02372451095, "q3": 2.371399797, "q2": 1.064643174, "tx": -0.1165, "ty": 0.4347, "targetID": 11, "f2": 0.410104, "f1": -0.800603, "f3": 0.927649, "y": 0.43301687, "x": -0.092835269}], [{"q1": 1.18157907, "distance": 0.3555941999, "q3": 1.933021957, "q2": 0.8233060536, "tx": -0.3182, "ty": 0.3182, "targetID": 12, "f2": 0.753165, "f1": -0.362226, "f3": 1.168987, "y": 0.56995611, "x": -0.06707036}], [{"q1": 1.44905427, "distance": 0.5945403597, "q3": 1.939744967, "q2": 0.04595035359, "tx": 0.1768, "ty": 0.1768, "targetID": 13, "f2": 0.48569, "f1": -0.368949, "f3": 1.946342, "y": 0.73112764, "x": -0.038139775}], [{"q1": 1.16367199, "distance": 0.2371687793, "q3": 2.167196277, "q2": 1.137967944, "tx": 0.0647, "ty": 0.2415, "targetID": 14, "f2": 0.771073, "f1": -0.5964, "f3": 0.854325, "y": 0.47085175, "x": 0.0043112207}], [{"q1": 1.844392285, "distance": 0.3153974102, "q3": 2.095505137, "q2": 0.7395511536, "tx": -0.0647, "ty": 0.2415, "targetID": 15, "f2": 0.090352, "f1": -0.524709, "f3": 1.252741, "y": 0.49194765, "x": -0.25640681}], [{"q1": 1.81341618, "distance": 0.2613046504, "q3": 2.548711287, "q2": 2.117956364, "tx": -0.1768, "ty": 0.1768, "targetID": 16, "f2": 0.121328, "f1": -0.977915, "f3": -0.125664, "y": 0.4109311, "x": -0.060770916}]], "block": 11}], [{"trials": [[{"q1": 0.5077074902, "distance": 0.370274066, "q3": 2.382646697, "q2": -1.057879646, "tx": 0.601, "ty": 0.601, "targetID": 1, "f2": 1.427037, "f1": -0.81185, "f3": 3.050172, "y": 0.23876683, "x": 0.67774643}], [{"q1": 1.23907021, "distance": 0.3009731852, "q3": 3.087682927, "q2": -0.4301266464, "tx": 0.22, "ty": 0.821, "targetID": 2, "f2": 0.695674, "f1": -1.516887, "f3": 2.422419, "y": 0.52044367, "x": 0.20416489}], [{"q1": 2.27271703, "distance": 0.4745956265, "q3": 1.750935247, "q2": -0.3108717464, "tx": -0.22, "ty": 0.821, "targetID": 3, "f2": -0.337973, "f1": -0.180139, "f3": 2.303164, "y": 0.54642511, "x": -0.60710417}], [{"q1": 2.017431209, "distance": 0.5225359951, "q3": 1.980397177, "q2": 1.809891784, "tx": -0.601, "ty": 0.601, "targetID": 4, "f2": -0.082687, "f1": -0.409601, "f3": 0.182401, "y": 0.24521647, "x": -0.21829653}], [{"q1": 0.5677118902, "distance": 0.1022430878, "q3": 1.819736127, "q2": 0.3131113536, "tx": 0.4596, "ty": 0.4596, "targetID": 5, "f2": 1.367033, "f1": -0.24894, "f3": 1.679181, "y": 0.55852504, "x": 0.43376426}], [{"q1": 1.52043125, "distance": 0.1608681885, "q3": 2.981308627, "q2": 0.06398305359, "tx": 0.1682, "ty": 0.6279, "targetID": 6, "f2": 0.414313, "f1": -1.410512, "f3": 1.92831, "y": 0.55097079, "x": 0.02691847}], [{"q1": 1.38936401, "distance": 0.0261310622, "q3": 1.699727287, "q2": 0.5832255536, "tx": -0.1682, "ty": 0.6279, "targetID": 7, "f2": 0.54538, "f1": -0.128931, "f3": 1.409067, "y": 0.65265205, "x": -0.15982334}], [{"q1": 1.28079056, "distance": 0.632751786, "q3": 3.106783827, "q2": 0.4715104536, "tx": -0.4596, "ty": 0.4596, "targetID": 8, "f2": 0.653954, "f1": -1.535988, "f3": 1.520782, "y": 0.52308108, "x": 0.16995935}], [{"q1": 1.10919677, "distance": 0.5514846508, "q3": 1.252929987, "q2": -0.1301045464, "tx": 0.3182, "ty": 0.3182, "targetID": 9, "f2": 0.825548, "f1": 0.317866, "f3": 2.122397, "y": 0.8661205, "x": 0.25560251}], [{"q1": 1.20771712, "distance": 0.09002006108, "q3": 2.972763427, "q2": 0.6011954536, "tx": 0.1165, "ty": 0.4347, "targetID": 10, "f2": 0.727027, "f1": -1.401967, "f3": 1.391097, "y": 0.50210594, "x": 0.17616616}], [{"q1": 1.54292505, "distance": 0.1682114587, "q3": 3.008891827, "q2": -0.1049089464, "tx": -0.1165, "ty": 0.4347, "targetID": 11, "f2": 0.391819, "f1": -1.438095, "f3": 2.097202, "y": 0.55607443, "x": -3.8235566e-05}], [{"q1": 2.26385774, "distance": 0.1524563743, "q3": 2.358959087, "q2": 0.3739326536, "tx": -0.3182, "ty": 0.3182, "targetID": 12, "f2": -0.329113, "f1": -0.788163, "f3": 1.61836, "y": 0.35041348, "x": -0.46721422}], [{"q1": 1.69227637, "distance": 0.7128773977, "q3": 1.883698957, "q2": -0.1897319464, "tx": 0.1768, "ty": 0.1768, "targetID": 13, "f2": 0.242468, "f1": -0.312903, "f3": 2.182025, "y": 0.74961052, "x": -0.24756104}], [{"q1": 2.09238961, "distance": 0.7598908379, "q3": 1.359681297, "q2": 0.1457901536, "tx": 0.0647, "ty": 0.2415, "targetID": 14, "f2": -0.157645, "f1": 0.211115, "f3": 1.846502, "y": 0.56183472, "x": -0.62437166}], [{"q1": 2.12280023, "distance": 0.6171304132, "q3": 1.608621103, "q2": -0.1773540464, "tx": -0.0647, "ty": 0.2415, "targetID": 15, "f2": -0.188056, "f1": -0.037825, "f3": 2.169647, "y": 0.60227826, "x": -0.56538852}], [{"q1": 1.29668702, "distance": 0.3071319427, "q3": 2.001634347, "q2": 1.091535204, "tx": -0.1768, "ty": 0.1768, "targetID": 16, "f2": 0.638057, "f1": -0.430838, "f3": 0.900757, "y": 0.47504566, "x": -0.10345454}]], "block": 12}], [{"trials": [[{"q1": 0.9028569902, "distance": 0.185403286, "q3": 2.379882097, "q2": -0.8671849464, "tx": 0.601, "ty": 0.601, "targetID": 1, "f2": 1.031888, "f1": -0.809086, "f3": 2.859478, "y": 0.58288131, "x": 0.41648417}], [{"q1": 1.26929233, "distance": 0.1397335914, "q3": 2.421288287, "q2": -0.9165079464, "tx": 0.22, "ty": 0.821, "targetID": 2, "f2": 0.665452, "f1": -0.850492, "f3": 2.908801, "y": 0.68865539, "x": 0.17516273}], [{"q1": 1.7773507, "distance": 0.2094874701, "q3": 2.354183867, "q2": -0.2307611464, "tx": -0.22, "ty": 0.821, "targetID": 3, "f2": 0.157394, "f1": -0.783388, "f3": 2.223054, "y": 0.61635179, "x": -0.26476729}], [{"q1": 1.922617942, "distance": 0.3759633727, "q3": 2.287456447, "q2": 0.7637414536, "tx": -0.601, "ty": 0.601, "targetID": 4, "f2": 0.012127, "f1": -0.71666, "f3": 1.228551, "y": 0.37296318, "x": -0.3020892}], [{"q1": 0.8893480902, "distance": 0.2047178339, "q3": 2.264459987, "q2": 0.08528305359, "tx": 0.4596, "ty": 0.4596, "targetID": 5, "f2": 1.045396, "f1": -0.693664, "f3": 1.90701, "y": 0.58136565, "x": 0.29503233}], [{"q1": 1.55436045, "distance": 0.3517849031, "q3": 2.023374167, "q2": -0.01373994641, "tx": 0.1682, "ty": 0.6279, "targetID": 6, "f2": 0.380384, "f1": -0.452578, "f3": 2.006033, "y": 0.6914566, "x": -0.17779592}], [{"q1": 2.016488731, "distance": 0.4541880667, "q3": 1.514184827, "q2": 0.8647122536, "tx": -0.1682, "ty": 0.6279, "targetID": 7, "f2": -0.081744, "f1": 0.056612, "f3": 1.12758, "y": 0.3487297, "x": -0.52646072}], [{"q1": 1.59821708, "distance": 0.1678062088, "q3": 1.682888357, "q2": 1.039573264, "tx": -0.4596, "ty": 0.4596, "targetID": 8, "f2": 0.336527, "f1": -0.112092, "f3": 0.952719, "y": 0.47008456, "x": -0.29212165}], [{"q1": 0.5823516902, "distance": 0.237268025, "q3": 1.798310467, "q2": 0.5895086536, "tx": 0.3182, "ty": 0.3182, "targetID": 9, "f2": 1.352393, "f1": -0.227514, "f3": 1.402784, "y": 0.55424605, "x": 0.34224949}], [{"q1": 2.11764801, "distance": 0.3216140433, "q3": 2.083378587, "q2": 2.179405914, "tx": 0.1165, "ty": 0.4347, "targetID": 10, "f2": -0.182904, "f1": -0.512582, "f3": -0.187113, "y": 0.27623911, "x": -0.16336736}], [{"q1": 1.1605304, "distance": 0.1782785763, "q3": 1.582860043, "q2": 0.9251564536, "tx": -0.1165, "ty": 0.4347, "targetID": 11, "f2": 0.774214, "f1": -0.012064, "f3": 1.067136, "y": 0.60544063, "x": -0.065207817}], [{"q1": 1.80688167, "distance": 0.2317874064, "q3": 2.073325487, "q2": 2.042620968, "tx": -0.3182, "ty": 0.3182, "targetID": 12, "f2": 0.127863, "f1": -0.502529, "f3": -0.050328, "y": 0.30397555, "x": -0.086849472}], [{"q1": 1.82057901, "distance": 0.643263269, "q3": 1.832114007, "q2": 0.5763768536, "tx": 0.1768, "ty": 0.1768, "targetID": 13, "f2": 0.114165, "f1": -0.261318, "f3": 1.415916, "y": 0.5211534, "x": -0.36653081}], [{"q1": 1.08990739, "distance": 0.3912578397, "q3": 1.512551199, "q2": 0.9448856536, "tx": 0.0647, "ty": 0.2415, "targetID": 14, "f2": 0.844837, "f1": 0.058245, "f3": 1.047407, "y": 0.61893464, "x": -0.038381471}], [{"q1": 1.59344186, "distance": 0.4206652324, "q3": 2.244353787, "q2": -0.06639304641, "tx": -0.0647, "ty": 0.2415, "targetID": 15, "f2": 0.341303, "f1": -0.673557, "f3": 2.058686, "y": 0.6423659, "x": -0.19223732}], [{"q1": 2.008257758, "distance": 0.5756982594, "q3": 1.083158317, "q2": 0.4297272536, "tx": -0.1768, "ty": 0.1768, "targetID": 16, "f2": -0.073513, "f1": 0.487638, "f3": 1.562565, "y": 0.57596012, "x": -0.59164899}]], "block": 13}], [{"trials": [[{"q1": 1.06050209, "distance": 0.3753974999, "q3": 2.038013987, "q2": -0.2879381464, "tx": 0.601, "ty": 0.601, "targetID": 1, "f2": 0.874242, "f1": -0.467218, "f3": 2.280231, "y": 0.71156156, "x": 0.24225298}], [{"q1": 0.5279392902, "distance": 0.5352891949, "q3": 1.384122887, "q2": 0.2384043536, "tx": 0.22, "ty": 0.821, "targetID": 2, "f2": 1.406805, "f1": 0.186673, "f3": 1.753888, "y": 0.49848138, "x": 0.64721922}], [{"q1": 1.53990913, "distance": 0.05017601153, "q3": 1.439100767, "q2": 0.2589503536, "tx": -0.22, "ty": 0.821, "targetID": 3, "f2": 0.394835, "f1": 0.131696, "f3": 1.733342, "y": 0.77114458, "x": -0.22566297}], [{"q1": 1.77797902, "distance": 0.2801925379, "q3": 1.913921077, "q2": -0.1066054464, "tx": -0.601, "ty": 0.601, "targetID": 4, "f2": 0.156765, "f1": -0.343125, "f3": 2.098898, "y": 0.67490115, "x": -0.33072888}], [{"q1": 0.3120490902, "distance": 0.2143631804, "q3": 1.349125547, "q2": 0.2771087536, "tx": 0.4596, "ty": 0.4596, "targetID": 5, "f2": 1.622695, "f1": 0.221671, "f3": 1.715184, "y": 0.46310523, "x": 0.67393452}], [{"q1": 0.6098091902, "distance": 0.1862639026, "q3": 1.440545897, "q2": 0.6015095536, "tx": 0.1682, "ty": 0.6279, "targetID": 6, "f2": 1.324935, "f1": 0.13025, "f3": 1.390783, "y": 0.63620168, "x": 0.35427881}], [{"q1": 1.50070205, "distance": 0.1460327386, "q3": 1.504508722, "q2": 0.2057317536, "tx": -0.1682, "ty": 0.6279, "targetID": 7, "f2": 0.434042, "f1": 0.066288, "f3": 1.786561, "y": 0.77156052, "x": -0.1944148}], [{"q1": 1.15613217, "distance": 0.4424805538, "q3": 2.016839647, "q2": 1.054715744, "tx": -0.4596, "ty": 0.4596, "targetID": 8, "f2": 0.778612, "f1": -0.446043, "f3": 0.937577, "y": 0.49765488, "x": -0.01875891}], [{"q1": 0.4074277902, "distance": 0.2894912822, "q3": 1.237536177, "q2": 0.7303148536, "tx": 0.3182, "ty": 0.3182, "targetID": 9, "f2": 1.527317, "f1": 0.33326, "f3": 1.261978, "y": 0.59217349, "x": 0.41170791}], [{"q1": 0.06317209019, "distance": 0.6272418159, "q3": 1.305645907, "q2": 0.4019556536, "tx": 0.1165, "ty": 0.4347, "targetID": 10, "f2": 1.871572, "f1": 0.26515, "f3": 1.590337, "y": 0.33063563, "x": 0.73504903}], [{"q1": 1.25025428, "distance": 0.08579178539, "q3": 2.098206897, "q2": 1.212046704, "tx": -0.1165, "ty": 0.4347, "targetID": 11, "f2": 0.68449, "f1": -0.527411, "f3": 0.780246, "y": 0.44669832, "x": -0.031551364}], [{"q1": 1.32760029, "distance": 0.3354579431, "q3": 1.759480377, "q2": 0.7374148536, "tx": -0.3182, "ty": 0.3182, "targetID": 12, "f2": 0.607144, "f1": -0.188684, "f3": 1.254878, "y": 0.59638631, "x": -0.13073158}], [{"q1": 1.72432061, "distance": 0.2965518652, "q3": 1.684961807, "q2": 2.06844486, "tx": 0.1768, "ty": 0.1768, "targetID": 13, "f2": 0.210424, "f1": -0.114165, "f3": -0.076152, "y": 0.24582885, "x": -0.11160601}], [{"q1": 1.44936843, "distance": 0.3002327964, "q3": 1.352706967, "q2": 1.655451094, "tx": 0.0647, "ty": 0.2415, "targetID": 14, "f2": 0.485376, "f1": 0.218089, "f3": 0.336842, "y": 0.35270478, "x": -0.21417852}], [{"q1": 2.83166919, "distance": 0.5346045796, "q3": 1.984858237, "q2": 1.033352914, "tx": -0.0647, "ty": 0.2415, "targetID": 15, "f2": -0.896925, "f1": -0.414062, "f3": 0.95894, "y": -0.060480144, "x": -0.50584629}], [{"q1": 2.16665686, "distance": 0.168623359, "q3": 1.805850287, "q2": 2.651398794, "tx": -0.1768, "ty": 0.1768, "targetID": 16, "f2": -0.231912, "f1": -0.235054, "f3": -0.659106, "y": 0.30259734, "x": -0.064510791}]], "block": 14}], [{"trials": [[{"q1": 0.3036923902, "distance": 0.2975438089, "q3": 2.355314847, "q2": -0.4303151464, "tx": 0.601, "ty": 0.601, "targetID": 1, "f2": 1.631052, "f1": -0.784519, "f3": 2.422608, "y": 0.30434048, "x": 0.62392264}], [{"q1": 1.44735781, "distance": 0.3320249808, "q3": 2.828187327, "q2": -0.1574363464, "tx": 0.22, "ty": 0.821, "targetID": 2, "f2": 0.487387, "f1": -1.257391, "f3": 2.149729, "y": 0.58147238, "x": -0.0099284827}], [{"q1": 1.69849672, "distance": 0.3357239535, "q3": 2.237128127, "q2": 0.6695564536, "tx": -0.22, "ty": 0.821, "targetID": 3, "f2": 0.236248, "f1": -0.666332, "f3": 1.322736, "y": 0.48745115, "x": -0.25815413}], [{"q1": 2.23822234, "distance": 0.341535118, "q3": 2.077723717, "q2": 0.5585954536, "tx": -0.601, "ty": 0.601, "targetID": 4, "f2": -0.303478, "f1": -0.506927, "f3": 1.433697, "y": 0.25982009, "x": -0.5854274}], [{"q1": 0.8317312902, "distance": 0.268760116, "q3": 2.063272387, "q2": 0.4781706536, "tx": 0.4596, "ty": 0.4596, "targetID": 5, "f2": 1.103013, "f1": -0.492476, "f3": 1.514122, "y": 0.58672048, "x": 0.22280392}], [{"q1": 1.14639323, "distance": 0.1867128438, "q3": 2.029531687, "q2": 1.142868834, "tx": 0.1682, "ty": 0.6279, "targetID": 6, "f2": 0.788351, "f1": -0.458735, "f3": 0.849424, "y": 0.4700345, "x": 0.068499599}], [{"q1": 2.48182143, "distance": 0.523051098, "q3": 2.402815727, "q2": 1.125590074, "tx": -0.1682, "ty": 0.6279, "targetID": 7, "f2": -0.547077, "f1": -0.832019, "f3": 0.866703, "y": 0.17176972, "x": -0.42418363}], [{"q1": 1.16247818, "distance": 0.4912516021, "q3": 2.203701587, "q2": 1.058485654, "tx": -0.4596, "ty": 0.4596, "targetID": 8, "f2": 0.772266, "f1": -0.632905, "f3": 0.933807, "y": 0.47204984, "x": 0.031493818}], [{"q1": 1.36869233, "distance": 0.3596579569, "q3": 2.031039647, "q2": 1.614359054, "tx": 0.3182, "ty": 0.3182, "targetID": 9, "f2": 0.566052, "f1": -0.460243, "f3": 0.377934, "y": 0.35588589, "x": -0.039478095}], [{"q1": 0.7704702902, "distance": 0.2221172812, "q3": 2.563036947, "q2": 0.1255582536, "tx": 0.1165, "ty": 0.4347, "targetID": 10, "f2": 1.164274, "f1": -0.992241, "f3": 1.866734, "y": 0.48932067, "x": 0.3317967}], [{"q1": 1.35574896, "distance": 0.1325361112, "q3": 2.531621027, "q2": 0.9675679536, "tx": -0.1165, "ty": 0.4347, "targetID": 11, "f2": 0.578996, "f1": -0.960825, "f3": 1.024725, "y": 0.4815302, "x": 0.0074869071}], [{"q1": 1.6242923, "distance": 0.3196423208, "q3": 2.847351127, "q2": 0.2950158536, "tx": -0.3182, "ty": 0.3182, "targetID": 12, "f2": 0.310452, "f1": -1.276555, "f3": 1.697277, "y": 0.53871632, "x": -0.086804741}], [{"q1": 1.46388258, "distance": 0.5698712773, "q3": 2.048192747, "q2": -0.00211604641, "tx": 0.1768, "ty": 0.1768, "targetID": 13, "f2": 0.470862, "f1": -0.477396, "f3": 1.994409, "y": 0.70849115, "x": -0.028279969}], [{"q1": 1.48015603, "distance": 0.1037551206, "q3": 2.103987437, "q2": 1.988585574, "tx": 0.0647, "ty": 0.2415, "targetID": 14, "f2": 0.454588, "f1": -0.533191, "f3": 0.003707, "y": 0.32400716, "x": 0.0017897973}], [{"q1": 1.42681179, "distance": 0.1832348811, "q3": 2.152242297, "q2": 1.299822804, "tx": -0.0647, "ty": 0.2415, "targetID": 15, "f2": 0.507933, "f1": -0.581446, "f3": 0.69247, "y": 0.42409655, "x": -0.079981413}], [{"q1": 1.33382065, "distance": 0.2895048211, "q3": 2.380887407, "q2": 1.617374984, "tx": -0.1768, "ty": 0.1768, "targetID": 16, "f2": 0.600924, "f1": -0.810091, "f3": 0.374918, "y": 0.3881995, "x": 0.020996089}]], "block": 15}], [{"trials": [[{"q1": 1.15474987, "distance": 0.3617693554, "q3": 2.405580327, "q2": -0.8359575464, "tx": 0.601, "ty": 0.601, "targetID": 1, "f2": 0.779995, "f1": -0.834784, "f3": 2.82825, "y": 0.66298404, "x": 0.24458024}], [{"q1": 1.34242861, "distance": 0.19281115, "q3": 2.229902467, "q2": -0.1113177464, "tx": 0.22, "ty": 0.821, "targetID": 2, "f2": 0.592316, "f1": -0.659106, "f3": 2.10361, "y": 0.63881866, "x": 0.28313556}], [{"q1": 2.20674358, "distance": 0.5823202351, "q3": 2.231473267, "q2": 0.7296237536, "tx": -0.22, "ty": 0.821, "targetID": 3, "f2": -0.271999, "f1": -0.660677, "f3": 1.262669, "y": 0.28754679, "x": -0.45350488}], [{"q1": 1.1262242, "distance": 0.536683358, "q3": 1.332852097, "q2": 1.392562614, "tx": -0.601, "ty": 0.601, "targetID": 4, "f2": 0.80852, "f1": 0.237944, "f3": 0.59973, "y": 0.46393973, "x": -0.082113202}], [{"q1": 0.8116879902, "distance": 0.262913404, "q3": 2.214382997, "q2": 0.9350210536, "tx": 0.4596, "ty": 0.4596, "targetID": 5, "f2": 1.123056, "f1": -0.643587, "f3": 1.057272, "y": 0.45811144, "x": 0.19669081}], [{"q1": 1.33985251, "distance": 0.1346978417, "q3": 2.597468827, "q2": -0.1066054464, "tx": 0.1682, "ty": 0.6279, "targetID": 6, "f2": 0.594892, "f1": -1.026673, "f3": 2.098898, "y": 0.60651482, "x": 0.035210592}], [{"q1": 1.64961354, "distance": 0.09158347987, "q3": 2.151676807, "q2": 0.5311379536, "tx": -0.1682, "ty": 0.6279, "targetID": 7, "f2": 0.285131, "f1": -0.58088, "f3": 1.461155, "y": 0.54669254, "x": -0.21054244}], [{"q1": 2.12600465, "distance": 0.165047532, "q3": 1.969841427, "q2": 0.8811113536, "tx": -0.4596, "ty": 0.4596, "targetID": 8, "f2": -0.19126, "f1": -0.399045, "f3": 1.111181, "y": 0.29455428, "x": -0.45882661}], [{"q1": 1.10084014, "distance": 0.2301941471, "q3": 2.294367947, "q2": 1.446346684, "tx": 0.3182, "ty": 0.3182, "targetID": 9, "f2": 0.833904, "f1": -0.723572, "f3": 0.545946, "y": 0.39531675, "x": 0.10130751}], [{"q1": 1.15091712, "distance": 0.06477308594, "q3": 2.262386537, "q2": 1.390237834, "tx": 0.1165, "ty": 0.4347, "targetID": 10, "f2": 0.783827, "f1": -0.69159, "f3": 0.602055, "y": 0.41055897, "x": 0.056393733}], [{"q1": 1.70986929, "distance": 0.2027694078, "q3": 1.953316647, "q2": 0.8209812536, "tx": -0.1165, "ty": 0.4347, "targetID": 11, "f2": 0.224875, "f1": -0.38252, "f3": 1.171311, "y": 0.46957946, "x": -0.31624698}], [{"q1": 1.17045783, "distance": 0.3215591537, "q3": 1.982156467, "q2": 1.524760834, "tx": -0.3182, "ty": 0.3182, "targetID": 12, "f2": 0.764287, "f1": -0.41136, "f3": 0.467532, "y": 0.38291146, "x": -0.0032194986}], [{"q1": 1.1560065, "distance": 0.4695431151, "q3": 2.232541407, "q2": 0.5795184536, "tx": 0.1768, "ty": 0.1768, "targetID": 13, "f2": 0.778738, "f1": -0.661745, "f3": 1.412774, "y": 0.56871311, "x": -0.081801723}], [{"q1": 1.15129411, "distance": 0.1692629003, "q3": 2.250071487, "q2": 1.370068814, "tx": 0.0647, "ty": 0.2415, "targetID": 14, "f2": 0.78345, "f1": -0.679275, "f3": 0.622224, "y": 0.41055897, "x": 0.056393733}], [{"q1": 1.0769012, "distance": 0.2422750077, "q3": 2.054413097, "q2": 1.165802454, "tx": -0.0647, "ty": 0.2415, "targetID": 15, "f2": 0.857843, "f1": -0.483617, "f3": 0.82649, "y": 0.46682849, "x": 0.024318262}], [{"q1": 1.39740648, "distance": 0.4464231761, "q3": 2.838617427, "q2": -0.07110544641, "tx": -0.1768, "ty": 0.1768, "targetID": 16, "f2": 0.537338, "f1": -1.267821, "f3": 2.063398, "y": 0.56452224, "x": 0.044480629}]], "block": 16}], [{"trials": [[{"q1": 0.8276471902, "distance": 0.2465441584, "q3": 2.718797127, "q2": -0.6019717464, "tx": 0.601, "ty": 0.601, "targetID": 1, "f2": 1.107097, "f1": -1.148001, "f3": 2.594264, "y": 0.4990972, "x": 0.37650091}], [{"q1": 1.01406935, "distance": 0.0578649123, "q3": 1.190977777, "q2": 0.4420423536, "tx": 0.22, "ty": 0.821, "targetID": 2, "f2": 0.920675, "f1": 0.379819, "f3": 1.55025, "y": 0.80237771, "x": 0.16521352}], [{"q1": 1.76239672, "distance": 0.5310117016, "q3": 1.383683067, "q2": 1.274690064, "tx": -0.22, "ty": 0.821, "targetID": 3, "f2": 0.172348, "f1": 0.187113, "f3": 0.717603, "y": 0.33078253, "x": -0.42410845}], [{"q1": 1.962327673, "distance": 0.3180748264, "q3": 2.234866187, "q2": 0.7410591536, "tx": -0.601, "ty": 0.601, "targetID": 4, "f2": -0.027583, "f1": -0.66407, "f3": 1.251234, "y": 0.3925103, "x": -0.36078418}], [{"q1": 1.41003568, "distance": 0.5180263311, "q3": 2.268104237, "q2": 0.09244595359, "tx": 0.4596, "ty": 0.4596, "targetID": 5, "f2": 0.524709, "f1": -0.697308, "f3": 1.899847, "y": 0.65158751, "x": -0.021536234}], [{"q1": 1.18560031, "distance": 0.1159755627, "q3": 2.506739607, "q2": 0.4262715536, "tx": 0.1682, "ty": 0.6279, "targetID": 6, "f2": 0.749144, "f1": -0.935943, "f3": 1.566021, "y": 0.55198017, "x": 0.080527253}], [{"q1": 1.959311745, "distance": 0.2349032677, "q3": 2.633345827, "q2": 0.7775016536, "tx": -0.1682, "ty": 0.6279, "targetID": 7, "f2": -0.024567, "f1": -1.06255, "f3": 1.214791, "y": 0.42108428, "x": -0.27958583}], [{"q1": 2.49187453, "distance": 0.5296859467, "q3": 0.5867866768, "q2": 2.969453634, "tx": -0.4596, "ty": 0.4596, "targetID": 8, "f2": -0.55713, "f1": 0.98401, "f3": -0.977161, "y": 0.098795065, "x": -0.071802371}], [{"q1": 1.50145603, "distance": 0.5660668702, "q3": 2.091609557, "q2": 0.4068565536, "tx": 0.3182, "ty": 0.3182, "targetID": 9, "f2": 0.433288, "f1": -0.520813, "f3": 1.585436, "y": 0.60452613, "x": -0.17011245}], [{"q1": 1.47481533, "distance": 0.2029790709, "q3": 2.637932527, "q2": 0.3589157536, "tx": 0.1165, "ty": 0.4347, "targetID": 10, "f2": 0.459929, "f1": -1.067136, "f3": 1.633377, "y": 0.55125664, "x": -0.049677775}], [{"q1": 1.77929849, "distance": 0.02019184976, "q3": 2.625931627, "q2": 1.693275864, "tx": -0.1165, "ty": 0.4347, "targetID": 11, "f2": 0.155446, "f1": -1.055135, "f3": 0.299017, "y": 0.42152976, "x": -0.10119459}], [{"q1": 1.48669055, "distance": 0.3101603843, "q3": 2.570451107, "q2": 1.258667934, "tx": -0.3182, "ty": 0.3182, "targetID": 12, "f2": 0.448054, "f1": -0.999655, "f3": 0.733625, "y": 0.44969247, "x": -0.037292196}], [{"q1": 1.11309235, "distance": 0.3382309899, "q3": 2.351482097, "q2": 0.8790378536, "tx": 0.1768, "ty": 0.1768, "targetID": 13, "f2": 0.821652, "f1": -0.780686, "f3": 1.113255, "y": 0.49494996, "x": 0.061992311}], [{"q1": 1.06665961, "distance": 0.3241580455, "q3": 3.275682127, "q2": 0.05217065359, "tx": 0.0647, "ty": 0.2415, "targetID": 14, "f2": 0.868085, "f1": -1.704886, "f3": 1.940122, "y": 0.4674395, "x": 0.29714307}], [{"q1": 1.877881663, "distance": 0.07692206843, "q3": 1.863906917, "q2": 2.500225354, "tx": -0.0647, "ty": 0.2415, "targetID": 15, "f2": 0.056863, "f1": -0.293111, "f3": -0.507933, "y": 0.29778745, "x": -0.012271691}], [{"q1": 1.39194011, "distance": 0.3767714261, "q3": 1.536427303, "q2": 0.8254423536, "tx": -0.1768, "ty": 0.1768, "targetID": 16, "f2": 0.542804, "f1": 0.034369, "f3": 1.16685, "y": 0.55331828, "x": -0.19060914}]], "block": 17}], [{"trials": [[{"q1": 1.02921182, "distance": 0.3128880731, "q3": 4.176295027, "q2": -0.6577035464, "tx": 0.601, "ty": 0.601, "targetID": 1, "f2": 0.905533, "f1": -2.605499, "f3": 2.649996, "y": 0.31958176, "x": 0.46424211}], [{"q1": 0.9830932402, "distance": 0.1883319668, "q3": 2.251956447, "q2": 0.01246095359, "tx": 0.22, "ty": 0.821, "targetID": 2, "f2": 0.951651, "f1": -0.68116, "f3": 1.979832, "y": 0.63267919, "x": 0.22204994}], [{"q1": 1.861231222, "distance": 0.1664802413, "q3": 2.488204217, "q2": -0.8983495464, "tx": -0.22, "ty": 0.821, "targetID": 3, "f2": 0.073513, "f1": -0.917408, "f3": 2.890642, "y": 0.65455039, "x": -0.21680656}], [{"q1": 2.04928696, "distance": 0.199528461, "q3": 2.180390967, "q2": -0.7187133464, "tx": -0.601, "ty": 0.601, "targetID": 4, "f2": -0.114542, "f1": -0.609595, "f3": 2.711006, "y": 0.62515678, "x": -0.40293926}], [{"q1": 1.07539324, "distance": 0.2252324146, "q3": 3.404342927, "q2": -1.503608846, "tx": 0.4596, "ty": 0.4596, "targetID": 5, "f2": 0.859351, "f1": -1.833547, "f3": 3.495901, "y": 0.43542554, "x": 0.23566868}], [{"q1": 1.50981267, "distance": 0.1359126756, "q3": 3.184594727, "q2": 0.06693615359, "tx": 0.1682, "ty": 0.6279, "targetID": 6, "f2": 0.424932, "f1": -1.613798, "f3": 1.925356, "y": 0.54722612, "x": 0.058820018}], [{"q1": 1.992486963, "distance": 0.1466857624, "q3": 2.509064387, "q2": 1.107934324, "tx": -0.1682, "ty": 0.6279, "targetID": 7, "f2": -0.057742, "f1": -0.938268, "f3": 0.884358, "y": 0.49074166, "x": -0.22020291}], [{"q1": 2.16565155, "distance": 0.1048875847, "q3": 2.513588287, "q2": 0.4950724536, "tx": -0.4596, "ty": 0.4596, "targetID": 8, "f2": -0.230907, "f1": -0.942792, "f3": 1.49722, "y": 0.36971497, "x": -0.40554367}], [{"q1": 1.79607459, "distance": 0.8743747097, "q3": 0.8936574468, "q2": -0.03497704641, "tx": 0.3182, "ty": 0.3182, "targetID": 9, "f2": 0.13867, "f1": 0.677139, "f3": 2.02727, "y": 0.88423761, "x": -0.34823271}], [{"q1": 1.78206309, "distance": 0.3993919898, "q3": 2.380636077, "q2": -0.8152858464, "tx": 0.1165, "ty": 0.4347, "targetID": 10, "f2": 0.152681, "f1": -0.80984, "f3": 2.807578, "y": 0.68708906, "x": -0.19303792}], [{"q1": 1.846842728, "distance": 0.1127191545, "q3": 2.728850227, "q2": 0.5866184536, "tx": -0.1165, "ty": 0.4347, "targetID": 11, "f2": 0.087902, "f1": -1.158054, "f3": 1.405674, "y": 0.48012159, "x": -0.21966243}], [{"q1": 1.68517637, "distance": 0.1922481369, "q3": 2.485313947, "q2": 0.4686830536, "tx": -0.3182, "ty": 0.3182, "targetID": 12, "f2": 0.249568, "f1": -0.914518, "f3": 1.52361, "y": 0.4977308, "x": -0.24943927}], [{"q1": 0.9083861902, "distance": 0.4529709537, "q3": 2.357262627, "q2": -0.3667292464, "tx": 0.1768, "ty": 0.1768, "targetID": 13, "f2": 1.026358, "f1": -0.786466, "f3": 2.359022, "y": 0.60170568, "x": 0.33376448}], [{"q1": 2.35540375, "distance": 0.5627910294, "q3": 2.478402447, "q2": 0.3933476536, "tx": 0.0647, "ty": 0.2415, "targetID": 14, "f2": -0.420659, "f1": -0.907606, "f3": 1.598945, "y": 0.28112298, "x": -0.49669448}], [{"q1": 1.51326842, "distance": 0.3942065076, "q3": 2.361849357, "q2": 0.00228215359, "tx": -0.0647, "ty": 0.2415, "targetID": 15, "f2": 0.421476, "f1": -0.791053, "f3": 1.99001, "y": 0.63365644, "x": -0.10485093}], [{"q1": 1.77848167, "distance": 0.2833234948, "q3": 2.506613947, "q2": 0.7656263536, "tx": -0.1768, "ty": 0.1768, "targetID": 16, "f2": 0.156263, "f1": -0.935818, "f3": 1.226666, "y": 0.45644359, "x": -0.22231555}]], "block": 18}], [{"trials": [[{"q1": 1.11365783, "distance": 0.2854176244, "q3": 2.567560847, "q2": -1.134408846, "tx": 0.601, "ty": 0.601, "targetID": 1, "f2": 0.821087, "f1": -0.996765, "f3": 3.126701, "y": 0.6042147, "x": 0.31560048}], [{"q1": 0.9073808902, "distance": 0.1018177787, "q3": 1.215859187, "q2": 0.4064795536, "tx": 0.22, "ty": 0.821, "targetID": 2, "f2": 1.027364, "f1": 0.354937, "f3": 1.585813, "y": 0.7770555, "x": 0.31184629}], [{"q1": 0.9164914902, "distance": 0.6556736868, "q3": 2.924257227, "q2": -0.1894177464, "tx": -0.22, "ty": 0.821, "targetID": 3, "f2": 1.018253, "f1": -1.353461, "f3": 2.18171, "y": 0.46763715, "x": 0.33230669}], [{"q1": 1.50089054, "distance": 0.5293616511, "q3": 2.511828987, "q2": 0.7365980536, "tx": -0.601, "ty": 0.601, "targetID": 4, "f2": 0.433854, "f1": -0.941033, "f3": 1.255695, "y": 0.5045879, "x": -0.080492109}], [{"q1": 0.7744286902, "distance": 0.1455778057, "q3": 2.067042307, "q2": -0.4514894464, "tx": 0.4596, "ty": 0.4596, "targetID": 5, "f2": 1.160316, "f1": -0.496246, "f3": 2.443782, "y": 0.60512876, "x": 0.45582144}], [{"q1": 1.24510207, "distance": 0.03667644402, "q3": 2.601301527, "q2": -1.062906246, "tx": 0.1682, "ty": 0.6279, "targetID": 6, "f2": 0.689642, "f1": -1.030505, "f3": 3.055199, "y": 0.64204045, "x": 0.20204094}], [{"q1": 1.75982061, "distance": 0.1249792484, "q3": 2.326223697, "q2": 0.3875671536, "tx": -0.1682, "ty": 0.6279, "targetID": 7, "f2": 0.174924, "f1": -0.755427, "f3": 1.604726, "y": 0.53693984, "x": -0.25390917}], [{"q1": 1.77081619, "distance": 0.3297425507, "q3": 3.017311227, "q2": 0.6549166536, "tx": -0.4596, "ty": 0.4596, "targetID": 8, "f2": 0.163928, "f1": -1.446515, "f3": 1.337376, "y": 0.51126828, "x": -0.13393063}], [{"q1": 1.20539234, "distance": 0.2912646893, "q3": 2.836229827, "q2": -0.07958774641, "tx": 0.3182, "ty": 0.3182, "targetID": 9, "f2": 0.729352, "f1": -1.265434, "f3": 2.07188, "y": 0.55275451, "x": 0.14551734}], [{"q1": 1.20671181, "distance": 0.2815210476, "q3": 1.761993657, "q2": 0.5663865536, "tx": 0.1165, "ty": 0.4347, "targetID": 10, "f2": 0.728033, "f1": -0.191197, "f3": 1.425906, "y": 0.66407812, "x": -0.046716967}], [{"q1": 2.04784183, "distance": 0.1835406387, "q3": 2.730672327, "q2": 0.2709512536, "tx": -0.1165, "ty": 0.4347, "targetID": 11, "f2": -0.113097, "f1": -1.159876, "f3": 1.721341, "y": 0.47812504, "x": -0.29482956}], [{"q1": 3.12025589, "distance": 0.5010694171, "q3": 3.877686627, "q2": 0.7430069536, "tx": -0.3182, "ty": 0.3182, "targetID": 12, "f2": -1.185511, "f1": -2.30689, "f3": 1.249286, "y": -0.012708269, "x": -0.69445826}], [{"q1": 1.66814894, "distance": 0.5097160536, "q3": 2.562345797, "q2": 0.2353255536, "tx": 0.1768, "ty": 0.1768, "targetID": 13, "f2": 0.266596, "f1": -0.991549, "f3": 1.756967, "y": 0.53717752, "x": -0.18366983}], [{"q1": 1.7079215, "distance": 0.407663937, "q3": 3.940895527, "q2": 0.2588246536, "tx": 0.0647, "ty": 0.2415, "targetID": 14, "f2": 0.226823, "f1": -2.370099, "f3": 1.733468, "y": 0.64896668, "x": 0.052019692}], [{"q1": 1.41675869, "distance": 0.4229795427, "q3": 2.612171427, "q2": -0.3569903464, "tx": -0.0647, "ty": 0.2415, "targetID": 15, "f2": 0.517986, "f1": -1.041375, "f3": 2.349283, "y": 0.60401121, "x": 0.15323879}], [{"q1": 1.66884009, "distance": 0.3433886404, "q3": 2.765355527, "q2": 0.4808724536, "tx": -0.1768, "ty": 0.1768, "targetID": 16, "f2": 0.265904, "f1": -1.194559, "f3": 1.51142, "y": 0.51800023, "x": -0.13809391}]], "block": 19}], [{"trials": [[{"q1": 1.08287023, "distance": 0.342236037, "q3": 2.811788227, "q2": -0.7939858464, "tx": 0.601, "ty": 0.601, "targetID": 1, "f2": 0.851874, "f1": -1.240992, "f3": 2.786278, "y": 0.55925088, "x": 0.26131998}], [{"q1": 1.16687641, "distance": 0.2546419748, "q3": 2.802112127, "q2": -0.4861726464, "tx": 0.22, "ty": 0.821, "targetID": 2, "f2": 0.767868, "f1": -1.231316, "f3": 2.478465, "y": 0.56713356, "x": 0.20014135}], [{"q1": 1.53023302, "distance": 0.1966376936, "q3": 2.344130777, "q2": -0.2225301464, "tx": -0.22, "ty": 0.821, "targetID": 3, "f2": 0.404511, "f1": -0.773334, "f3": 2.214823, "y": 0.66283292, "x": -0.10316868}], [{"q1": 2.09879846, "distance": 0.5508252591, "q3": 2.151551147, "q2": 0.6087352536, "tx": -0.601, "ty": 0.601, "targetID": 4, "f2": -0.164054, "f1": -0.580755, "f3": 1.383557, "y": 0.050735527, "x": -0.57615094}], [{"q1": 1.0711835, "distance": 0.1455614899, "q3": 2.696114827, "q2": -1.496257446, "tx": 0.4596, "ty": 0.4596, "targetID": 5, "f2": 0.863561, "f1": -1.125319, "f3": 3.48855, "y": 0.55328908, "x": 0.34819756}], [{"q1": 1.0289605, "distance": 0.2368432017, "q3": 2.013572397, "q2": 1.337710404, "tx": 0.1682, "ty": 0.6279, "targetID": 6, "f2": 0.905784, "f1": -0.442776, "f3": 0.654582, "y": 0.42190351, "x": 0.051323363}], [{"q1": 1.48072152, "distance": 0.1042953708, "q3": 2.351859097, "q2": -0.2665124464, "tx": -0.1682, "ty": 0.6279, "targetID": 7, "f2": 0.454023, "f1": -0.781063, "f3": 2.258805, "y": 0.67393077, "x": -0.074612113}], [{"q1": 1.49372771, "distance": 0.3443320275, "q3": 2.032924607, "q2": 1.515398894, "tx": -0.4596, "ty": 0.4596, "targetID": 8, "f2": 0.441017, "f1": -0.462128, "f3": 0.476894, "y": 0.38249967, "x": -0.12401084}], [{"q1": 1.843449807, "distance": 0.3345432569, "q3": 2.156137867, "q2": 2.383358104, "tx": 0.3182, "ty": 0.3182, "targetID": 9, "f2": 0.091295, "f1": -0.585342, "f3": -0.391065, "y": 0.33971302, "x": -0.015650836}], [{"q1": 0.4321835902, "distance": 0.3555192922, "q3": 2.051836997, "q2": 0.3178237536, "tx": 0.1165, "ty": 0.4347, "targetID": 10, "f2": 1.502561, "f1": -0.481041, "f3": 1.674469, "y": 0.45121001, "x": 0.47163573}], [{"q1": 2.06876483, "distance": 0.1490140202, "q3": 1.906004267, "q2": 2.481878454, "tx": -0.1165, "ty": 0.4347, "targetID": 11, "f2": -0.13402, "f1": -0.335208, "f3": -0.489586, "y": 0.29164669, "x": -0.074775562}], [{"q1": 1.31968348, "distance": 0.3961160151, "q3": 2.169960877, "q2": 0.4278423536, "tx": -0.3182, "ty": 0.3182, "targetID": 12, "f2": 0.615061, "f1": -0.599165, "f3": 1.56445, "y": 0.60796694, "x": -0.048120349}], [{"q1": 1.07319412, "distance": 0.6059899488, "q3": 1.718891007, "q2": -0.3491363464, "tx": 0.1768, "ty": 0.1768, "targetID": 13, "f2": 0.86155, "f1": -0.148095, "f3": 2.341429, "y": 0.77041123, "x": 0.29865863}], [{"q1": 1.43139852, "distance": 0.0557924203, "q3": 1.995728147, "q2": 2.270386434, "tx": 0.0647, "ty": 0.2415, "targetID": 14, "f2": 0.503346, "f1": -0.424932, "f3": -0.278094, "y": 0.29644259, "x": 0.074400823}], [{"q1": 1.74021707, "distance": 0.07572859022, "q3": 2.093431677, "q2": 1.965400621, "tx": -0.0647, "ty": 0.2415, "targetID": 15, "f2": 0.194527, "f1": -0.522635, "f3": 0.026892, "y": 0.31415995, "x": -0.086038956}], [{"q1": 1.40029675, "distance": 0.2304524981, "q3": 2.095379467, "q2": 1.728398874, "tx": -0.1768, "ty": 0.1768, "targetID": 16, "f2": 0.534448, "f1": -0.524583, "f3": 0.263894, "y": 0.35079977, "x": -0.02569595}]], "block": 20}], [{"trials": [[{"q1": 1.49913125, "distance": 0.4055937498, "q3": 3.712394927, "q2": -0.2280593464, "tx": 0.601, "ty": 0.601, "targetID": 1, "f2": 0.435613, "f1": -2.141599, "f3": 2.220352, "y": 0.52281323, "x": 0.20301367}], [{"q1": 1.24315428, "distance": 0.1458316926, "q3": 2.423864397, "q2": -0.7482442464, "tx": 0.22, "ty": 0.821, "targetID": 2, "f2": 0.69159, "f1": -0.853068, "f3": 2.740537, "y": 0.67695137, "x": 0.19726512}], [{"q1": 1.23159322, "distance": 0.3184982395, "q3": 2.419528997, "q2": -0.2464062464, "tx": -0.22, "ty": 0.821, "targetID": 3, "f2": 0.703151, "f1": -0.848733, "f3": 2.238699, "y": 0.66218009, "x": 0.056074926}], [{"q1": 2.76908867, "distance": 0.5512632933, "q3": 1.245390157, "q2": 3.174096954, "tx": -0.601, "ty": 0.601, "targetID": 4, "f2": -0.834344, "f1": 0.325406, "f3": -1.181804, "y": 0.29027041, "x": -0.1456558}], [{"q1": 0.9986127102, "distance": 0.2753932497, "q3": 2.396469707, "q2": 0.2929423536, "tx": 0.4596, "ty": 0.4596, "targetID": 5, "f2": 0.936132, "f1": -0.825673, "f3": 1.69935, "y": 0.55835872, "x": 0.20252383}], [{"q1": 1.917340067, "distance": 0.2604508716, "q3": 2.240709547, "q2": 2.780895244, "tx": 0.1682, "ty": 0.6279, "targetID": 6, "f2": 0.017404, "f1": -0.669913, "f3": -0.788603, "y": 0.41947004, "x": 0.01202187}], [{"q1": 2.55954444, "distance": 0.5321953737, "q3": 2.226509547, "q2": 1.645146664, "tx": -0.1682, "ty": 0.6279, "targetID": 7, "f2": -0.6248, "f1": -0.655713, "f3": 0.347146, "y": 0.13012015, "x": -0.3564741}], [{"q1": 1.65960381, "distance": 0.2800611973, "q3": 2.408659087, "q2": 0.8407732536, "tx": -0.4596, "ty": 0.4596, "targetID": 8, "f2": 0.275141, "f1": -0.837863, "f3": 1.151519, "y": 0.46910929, "x": -0.17970029}], [{"q1": 1.07112067, "distance": 0.2506786092, "q3": 2.483240497, "q2": 0.7879316536, "tx": 0.3182, "ty": 0.3182, "targetID": 9, "f2": 0.863624, "f1": -0.912444, "f3": 1.204361, "y": 0.4894033, "x": 0.13509021}], [{"q1": 1.45709674, "distance": 0.2567565966, "q3": 2.351042277, "q2": 0.3239184536, "tx": 0.1165, "ty": 0.4347, "targetID": 10, "f2": 0.477648, "f1": -0.780246, "f3": 1.668374, "y": 0.59308892, "x": -0.085581419}], [{"q1": 2.57292762, "distance": 0.2050859892, "q3": 2.449122797, "q2": 2.752558074, "tx": -0.1165, "ty": 0.4347, "targetID": 11, "f2": -0.638183, "f1": -0.878326, "f3": -0.760265, "y": 0.34140195, "x": -0.29913553}], [{"q1": 2.57399576, "distance": 0.08369637997, "q3": 2.812165227, "q2": 2.895312044, "tx": -0.3182, "ty": 0.3182, "targetID": 12, "f2": -0.639251, "f1": -1.241369, "f3": -0.903019, "y": 0.33718159, "x": -0.39971554}], [{"q1": 0.7531914902, "distance": 0.3181803917, "q3": 2.830072327, "q2": 0.1655193536, "tx": 0.1768, "ty": 0.1768, "targetID": 13, "f2": 1.181553, "f1": -1.259276, "f3": 1.826773, "y": 0.41998187, "x": 0.38198611}], [{"q1": 2.39750109, "distance": 0.2158468433, "q3": 1.862901607, "q2": 2.523158984, "tx": 0.0647, "ty": 0.2415, "targetID": 14, "f2": -0.462757, "f1": -0.292105, "f3": -0.530866, "y": 0.26247919, "x": -0.15012489}], [{"q1": 1.4321525, "distance": 0.3343183064, "q3": 2.916026327, "q2": -0.1083646464, "tx": -0.0647, "ty": 0.2415, "targetID": 15, "f2": 0.502592, "f1": -1.34523, "f3": 2.100657, "y": 0.55922377, "x": 0.039320844}], [{"q1": 1.78910025, "distance": 0.4425345266, "q3": 2.082561767, "q2": 0.1188981536, "tx": -0.1768, "ty": 0.1768, "targetID": 16, "f2": 0.145644, "f1": -0.511765, "f3": 1.873395, "y": 0.58672399, "x": -0.34353071}]], "block": 21}], [{"trials": [[{"q1": 0.6740861902, "distance": 0.2472337517, "q3": 2.751972327, "q2": -0.3144531464, "tx": 0.601, "ty": 0.601, "targetID": 1, "f2": 1.260658, "f1": -1.181176, "f3": 2.306746, "y": 0.42780207, "x": 0.42457153}], [{"q1": 1.17008084, "distance": 0.2430848582, "q3": 2.729290027, "q2": -1.362614146, "tx": 0.22, "ty": 0.821, "targetID": 2, "f2": 0.764664, "f1": -1.158494, "f3": 3.354907, "y": 0.58512005, "x": 0.27874434}], [{"q1": 2.001974573, "distance": 0.3642410114, "q3": 2.533317487, "q2": 0.08647685359, "tx": -0.22, "ty": 0.821, "targetID": 3, "f2": -0.06723, "f1": -0.962521, "f3": 1.905816, "y": 0.48301164, "x": -0.35577696}], [{"q1": 1.70999495, "distance": 0.5310693956, "q3": 2.501210407, "q2": 1.530478534, "tx": -0.601, "ty": 0.601, "targetID": 4, "f2": 0.22475, "f1": -0.930414, "f3": 0.461814, "y": 0.40506646, "x": -0.10739616}], [{"q1": 0.8146410902, "distance": 0.06094410286, "q3": 2.507053767, "q2": -0.7095398464, "tx": 0.4596, "ty": 0.4596, "targetID": 5, "f2": 1.120103, "f1": -0.936257, "f3": 2.701833, "y": 0.51709754, "x": 0.43939563}], [{"q1": 1.3343233, "distance": 0.1410230767, "q3": 2.490968817, "q2": 0.09615295359, "tx": 0.1682, "ty": 0.6279, "targetID": 6, "f2": 0.600421, "f1": -0.920172, "f3": 1.89614, "y": 0.6043224, "x": 0.029161858}], [{"q1": 1.7913622, "distance": 0.1935103303, "q3": 2.768434327, "q2": 2.259453694, "tx": -0.1682, "ty": 0.6279, "targetID": 7, "f2": 0.143382, "f1": -1.197638, "f3": -0.267161, "y": 0.47363086, "x": -0.051378425}], [{"q1": 1.871032991, "distance": 0.1929884752, "q3": 2.692344927, "q2": 0.01013615359, "tx": -0.4596, "ty": 0.4596, "targetID": 8, "f2": 0.063711, "f1": -1.121549, "f3": 1.982157, "y": 0.51483892, "x": -0.27468593}], [{"q1": 0.5051941902, "distance": 0.1187200167, "q3": 2.797902427, "q2": 0.4854591536, "tx": 0.3182, "ty": 0.3182, "targetID": 9, "f2": 1.42955, "f1": -1.227106, "f3": 1.506833, "y": 0.30525484, "x": 0.43621214}], [{"q1": 1.01287554, "distance": 0.102978145, "q3": 2.743050227, "q2": 0.5705334536, "tx": 0.1165, "ty": 0.4347, "targetID": 10, "f2": 0.921869, "f1": -1.172254, "f3": 1.421759, "y": 0.48568325, "x": 0.20597182}], [{"q1": 2.28421526, "distance": 0.08715259049, "q3": 2.337910417, "q2": 2.585048354, "tx": -0.1165, "ty": 0.4347, "targetID": 11, "f2": -0.349471, "f1": -0.767114, "f3": -0.592756, "y": 0.37392196, "x": -0.17896282}], [{"q1": 1.60292947, "distance": 0.3593930661, "q3": 2.829129827, "q2": -0.4622336464, "tx": -0.3182, "ty": 0.3182, "targetID": 12, "f2": 0.331815, "f1": -1.258333, "f3": 2.454526, "y": 0.59015333, "x": -0.083243063}], [{"q1": 1.72670822, "distance": 0.3116280575, "q3": 2.560586507, "q2": 2.431298814, "tx": 0.1768, "ty": 0.1768, "targetID": 13, "f2": 0.208036, "f1": -0.98979, "f3": -0.439006, "y": 0.44239798, "x": 0.013797671}], [{"q1": 1.914512633, "distance": 0.1482829937, "q3": 2.226635207, "q2": 2.316944834, "tx": 0.0647, "ty": 0.2415, "targetID": 14, "f2": 0.020232, "f1": -0.655839, "f3": -0.324652, "y": 0.32234671, "x": -0.059604689}], [{"q1": 0.9851666902, "distance": 0.3473467281, "q3": 2.632340527, "q2": 0.7060617536, "tx": -0.0647, "ty": 0.2415, "targetID": 15, "f2": 0.949578, "f1": -1.061544, "f3": 1.286231, "y": 0.47530967, "x": 0.19217115}], [{"q1": 1.0613189, "distance": 0.4169513684, "q3": 2.484999787, "q2": 1.009665304, "tx": -0.1768, "ty": 0.1768, "targetID": 16, "f2": 0.873426, "f1": -0.914203, "f3": 0.982627, "y": 0.45286995, "x": 0.13566412}]], "block": 22}], [{"trials": [[{"q1": 0.3719906902, "distance": 0.2749074571, "q3": 2.158274157, "q2": -0.1344399464, "tx": 0.601, "ty": 0.601, "targetID": 1, "f2": 1.562754, "f1": -0.587478, "f3": 2.126733, "y": 0.32943974, "x": 0.64376839}], [{"q1": 0.8143896902, "distance": 0.3922888189, "q3": 2.688449327, "q2": -0.8156628464, "tx": 0.22, "ty": 0.821, "targetID": 2, "f2": 1.120355, "f1": -1.117653, "f3": 2.807955, "y": 0.48717751, "x": 0.42604141}], [{"q1": 2.22245155, "distance": 0.4824521875, "q3": 2.132638757, "q2": -0.4309434464, "tx": -0.22, "ty": 0.821, "targetID": 3, "f2": -0.287707, "f1": -0.561842, "f3": 2.423236, "y": 0.49137057, "x": -0.57228476}], [{"q1": 1.76560114, "distance": 0.3629978758, "q3": 2.064591857, "q2": 0.9710865536, "tx": -0.601, "ty": 0.601, "targetID": 4, "f2": 0.169143, "f1": -0.493796, "f3": 1.021206, "y": 0.40506025, "x": -0.29542665}], [{"q1": 1.40023392, "distance": 0.4056623702, "q3": 2.405643157, "q2": 1.925251067, "tx": 0.4596, "ty": 0.4596, "targetID": 5, "f2": 0.534511, "f1": -0.834847, "f3": 0.067042, "y": 0.37980633, "x": 0.061862739}], [{"q1": 1.10756314, "distance": 0.07767511822, "q3": 2.297698037, "q2": -0.5283327464, "tx": 0.1682, "ty": 0.6279, "targetID": 6, "f2": 0.827181, "f1": -0.726902, "f3": 2.520625, "y": 0.68014344, "x": 0.22568084}], [{"q1": 2.006247139, "distance": 0.38634774, "q3": 1.937734347, "q2": 1.068413084, "tx": -0.1682, "ty": 0.6279, "targetID": 7, "f2": -0.071503, "f1": -0.366938, "f3": 0.92388, "y": 0.31338375, "x": -0.39257492}], [{"q1": 2.3827356, "distance": 0.1112947584, "q3": 2.681600627, "q2": 3.808566754, "tx": -0.4596, "ty": 0.4596, "targetID": 8, "f2": -0.447991, "f1": -1.110804, "f3": -1.816274, "y": 0.48717751, "x": -0.35177605}], [{"q1": 2.36884976, "distance": 0.590898034, "q3": 2.737018327, "q2": 2.715612944, "tx": 0.3182, "ty": 0.3182, "targetID": 9, "f2": -0.434105, "f1": -1.166222, "f3": -0.72332, "y": 0.40947767, "x": -0.26560551}], [{"q1": 1.19684721, "distance": 0.3178845476, "q3": 2.141875037, "q2": -0.7564752464, "tx": 0.1165, "ty": 0.4347, "targetID": 10, "f2": 0.737897, "f1": -0.571079, "f3": 2.748768, "y": 0.726375, "x": 0.24289731}], [{"q1": 2.22106924, "distance": 0.06809001086, "q3": 1.973925497, "q2": 2.778947454, "tx": -0.1165, "ty": 0.4347, "targetID": 11, "f2": -0.286325, "f1": -0.403129, "f3": -0.786655, "y": 0.37044853, "x": -0.093961185}], [{"q1": 2.29483384, "distance": 0.2081097689, "q3": 2.597029027, "q2": 3.830583054, "tx": -0.3182, "ty": 0.3182, "targetID": 12, "f2": -0.360089, "f1": -1.026233, "f3": -1.83829, "y": 0.5261585, "x": -0.31026664}], [{"q1": 2.017933863, "distance": 0.2268391539, "q3": 1.598505174, "q2": 2.598494374, "tx": 0.1768, "ty": 0.1768, "targetID": 13, "f2": -0.083189, "f1": -0.027709, "f3": -0.606202, "y": 0.24622909, "x": -0.03915278}], [{"q1": 1.19609323, "distance": 0.3687125559, "q3": 2.470611297, "q2": 3.595158354, "tx": 0.0647, "ty": 0.2415, "targetID": 14, "f2": 0.738651, "f1": -0.899815, "f3": -1.602866, "y": 0.45766095, "x": 0.36340285}], [{"q1": 1.361341, "distance": 0.2230201377, "q3": 2.545004207, "q2": 1.824280274, "tx": -0.0647, "ty": 0.2415, "targetID": 15, "f2": 0.573403, "f1": -0.974208, "f3": 0.168012, "y": 0.41028546, "x": 0.081071912}], [{"q1": 1.30384985, "distance": 0.3155327218, "q3": 2.379567937, "q2": 1.715267014, "tx": -0.1768, "ty": 0.1768, "targetID": 16, "f2": 0.630895, "f1": -0.808772, "f3": 0.277026, "y": 0.38133046, "x": 0.063466913}]], "block": 23}], [{"trials": [[{"q1": 1.42272772, "distance": 0.6748255366, "q3": 1.767648527, "q2": -0.2733611464, "tx": 0.601, "ty": 0.601, "targetID": 1, "f2": 0.512017, "f1": -0.196852, "f3": 2.265654, "y": 0.79880561, "x": -0.04418404}], [{"q1": 1.28173304, "distance": 0.3053299162, "q3": 2.397789177, "q2": 0.2098158536, "tx": 0.22, "ty": 0.821, "targetID": 2, "f2": 0.653011, "f1": -0.826993, "f3": 1.782477, "y": 0.6033678, "x": 0.0058444882}], [{"q1": 1.77496309, "distance": 0.2240631933, "q3": 2.714713027, "q2": -0.6232088464, "tx": -0.22, "ty": 0.821, "targetID": 3, "f2": 0.159781, "f1": -1.143917, "f3": 2.615502, "y": 0.60042368, "x": -0.18062486}], [{"q1": 2.22628429, "distance": 0.2805409942, "q3": 2.625805927, "q2": 0.2501538536, "tx": -0.601, "ty": 0.601, "targetID": 4, "f2": -0.29154, "f1": -1.05501, "f3": 1.742139, "y": 0.38291637, "x": -0.42452683}], [{"q1": 0.6853330902, "distance": 0.08712220941, "q3": 2.669474127, "q2": 0.06787865359, "tx": 0.4596, "ty": 0.4596, "targetID": 5, "f2": 1.249411, "f1": -1.098678, "f3": 1.924414, "y": 0.45029613, "x": 0.372976}], [{"q1": 1.36693303, "distance": 0.07654354785, "q3": 2.622790027, "q2": -0.8685044464, "tx": 0.1682, "ty": 0.6279, "targetID": 6, "f2": 0.567811, "f1": -1.051994, "f3": 2.860797, "y": 0.65302995, "x": 0.095899237}], [{"q1": 1.7164038, "distance": 0.07972189024, "q3": 2.642267927, "q2": 0.09860345359, "tx": -0.1682, "ty": 0.6279, "targetID": 7, "f2": 0.218341, "f1": -1.071472, "f3": 1.893689, "y": 0.54917828, "x": -0.18078851}], [{"q1": 1.892081662, "distance": 0.2379950771, "q3": 2.305929007, "q2": 1.287759084, "tx": -0.4596, "ty": 0.4596, "targetID": 8, "f2": 0.042663, "f1": -0.735133, "f3": 0.704534, "y": 0.35430609, "x": -0.24616418}], [{"q1": 1.994686078, "distance": 0.5919693113, "q3": 2.126104247, "q2": 1.420899784, "tx": 0.3182, "ty": 0.3182, "targetID": 9, "f2": -0.059942, "f1": -0.555308, "f3": 0.571393, "y": 0.29351985, "x": -0.27325461}], [{"q1": 1.44327374, "distance": 0.06902928144, "q3": 2.627502427, "q2": 1.697108604, "tx": 0.1165, "ty": 0.4347, "targetID": 10, "f2": 0.491471, "f1": -1.056706, "f3": 0.295184, "y": 0.43088769, "x": 0.047576071}], [{"q1": 1.49473302, "distance": 0.1215999701, "q3": 2.695863527, "q2": 0.2984715536, "tx": -0.1165, "ty": 0.4347, "targetID": 11, "f2": 0.440011, "f1": -1.125067, "f3": 1.693821, "y": 0.54726464, "x": -0.070502668}], [{"q1": 1.60267815, "distance": 0.4060122227, "q3": 1.793221087, "q2": 0.1253697536, "tx": -0.3182, "ty": 0.3182, "targetID": 12, "f2": 0.332066, "f1": -0.222425, "f3": 1.866923, "y": 0.7183294, "x": -0.249335}], [{"q1": 1.63302593, "distance": 0.308719659, "q3": 2.650310427, "q2": 2.339187314, "tx": 0.1768, "ty": 0.1768, "targetID": 13, "f2": 0.301719, "f1": -1.079514, "f3": -0.346895, "y": 0.45340258, "x": 0.039691136}], [{"q1": 0.8617648902, "distance": 0.2226126052, "q3": 2.417015727, "q2": 1.111075914, "tx": 0.0647, "ty": 0.2415, "targetID": 14, "f2": 1.07298, "f1": -0.846219, "f3": 0.881217, "y": 0.40343121, "x": 0.21745685}], [{"q1": 1.18522331, "distance": 0.3524492538, "q3": 2.619585627, "q2": 0.2363936536, "tx": -0.0647, "ty": 0.2415, "targetID": 15, "f2": 0.749521, "f1": -1.048789, "f3": 1.755899, "y": 0.556818, "x": 0.092764394}], [{"q1": 1.83220291, "distance": 0.03601674802, "q3": 1.427791027, "q2": 2.008503272, "tx": -0.1768, "ty": 0.1768, "targetID": 16, "f2": 0.102542, "f1": 0.143005, "f3": -0.016211, "y": 0.19764765, "x": -0.20616974}]], "block": 24}]]}]], "condition": "H1"}], [{"phases": [[{"phase": "test", "blocks": [[{"trials": [[{"q1": 1.06157023, "distance": 0.312908753, "q3": -1.167101673, "q2": 2.303561654, "tx": -0.375, "ty": 0.6495, "targetID": 1, "f2": 0.311269, "f1": -0.873174, "f3": 2.737898, "y": 0.62818414, "x": -0.062818127}], [{"q1": 0.4687516902, "distance": 0.771071015, "q3": -2.548271473, "q2": 2.316065194, "tx": 0, "ty": 0.95, "targetID": 2, "f2": 0.323773, "f1": -1.465993, "f3": 4.119068, "y": 0.36634987, "x": 0.50388792}], [{"q1": 0.8235002902, "distance": 0.2058297289, "q3": -2.065345873, "q2": 2.733582854, "tx": 0.375, "ty": 0.6495, "targetID": 3, "f2": 0.74129, "f1": -1.111244, "f3": 3.636142, "y": 0.52930651, "x": 0.207909}], [{"q1": 1.24667287, "distance": 0.4732801738, "q3": 0.8734884168, "q2": 2.581718264, "tx": -0.4763, "ty": 0.275, "targetID": 4, "f2": 0.589426, "f1": -0.688072, "f3": 0.697308, "y": 0.1612313, "x": -0.016897338}], [{"q1": 0.5560879902, "distance": 0.2610821773, "q3": -1.239735273, "q2": 2.342077584, "tx": 0, "ty": 0.55, "targetID": 5, "f2": 0.349785, "f1": -1.378656, "f3": 2.810532, "y": 0.55938232, "x": 0.26091354}], [{"q1": 0.5993162902, "distance": 0.4018116442, "q3": 1.001225577, "q2": 2.492182874, "tx": 0.4763, "ty": 0.275, "targetID": 6, "f2": 0.49989, "f1": -1.335428, "f3": 0.569571, "y": 0.14251363, "x": 0.096958519}], [{"q1": 0.9137896902, "distance": 0.2408682932, "q3": 0.7095601168, "q2": 1.715581174, "tx": -0.175, "ty": 0.3031, "targetID": 7, "f2": -0.276711, "f1": -1.020955, "f3": 0.861236, "y": 0.51614333, "x": -0.062616397}], [{"q1": 1.5706339, "distance": 0.1374516379, "q3": 1.564890133, "q2": 2.075796187, "tx": 0, "ty": 0.15, "targetID": 8, "f2": 0.083504, "f1": -0.364111, "f3": 0.005906, "y": 0.24743348, "x": -0.096951894}], [{"q1": 1.52432683, "distance": 0.3504005137, "q3": -0.2254406732, "q2": 2.955316464, "tx": 0.175, "ty": 0.3031, "targetID": 9, "f2": 0.963024, "f1": -0.410418, "f3": 1.796237, "y": 0.15037025, "x": -0.14036351}]], "block": 1}], [{"trials": [[{"q1": 0.8045250902, "distance": 0.3682755744, "q3": -0.3604663732, "q2": 2.138942204, "tx": -0.375, "ty": 0.6495, "targetID": 1, "f2": 0.14665, "f1": -1.130219, "f3": 1.931263, "y": 0.57133271, "x": -0.015115611}], [{"q1": 0.7481649902, "distance": 0.4561055588, "q3": -1.569665373, "q2": 2.691485514, "tx": 0, "ty": 0.95, "targetID": 2, "f2": 0.699193, "f1": -1.186579, "f3": 3.140462, "y": 0.52108224, "x": 0.15511878}], [{"q1": 0.6276534902, "distance": 0.1604817784, "q3": -1.658949373, "q2": 2.541945704, "tx": 0.375, "ty": 0.6495, "targetID": 3, "f2": 0.549653, "f1": -1.307091, "f3": 3.229746, "y": 0.53943909, "x": 0.25820532}], [{"q1": 1.3881702, "distance": 0.4397082716, "q3": 2.032547617, "q2": 1.621584724, "tx": -0.4763, "ty": 0.275, "targetID": 4, "f2": -0.370708, "f1": -0.546574, "f3": -0.461751, "y": 0.3609838, "x": -0.045080624}], [{"q1": 0.9938374902, "distance": 0.06474541621, "q3": -1.286356573, "q2": 2.397997934, "tx": 0, "ty": 0.55, "targetID": 5, "f2": 0.405705, "f1": -0.940907, "f3": 2.857153, "y": 0.61320999, "x": -0.014016636}], [{"q1": 1.880646265, "distance": 0.454783157, "q3": 0.7083663068, "q2": 3.003319954, "tx": 0.4763, "ty": 0.275, "targetID": 6, "f2": 1.011027, "f1": -0.054098, "f3": 0.86243, "y": 0.15091262, "x": 0.03877281}], [{"q1": 0.9629870502, "distance": 0.1725477515, "q3": 0.8590999268, "q2": 1.781554614, "tx": -0.175, "ty": 0.3031, "targetID": 7, "f2": -0.210738, "f1": -0.971757, "f3": 0.711696, "y": 0.45140141, "x": -0.086798989}], [{"q1": 1.59205956, "distance": 0.2202895523, "q3": 1.760548527, "q2": 1.737195334, "tx": 0, "ty": 0.15, "targetID": 8, "f2": -0.255097, "f1": -0.342685, "f3": -0.189752, "y": 0.30781231, "x": -0.15369698}], [{"q1": 0.7308233902, "distance": 0.2011653683, "q3": 0.5479566268, "q2": 2.664027994, "tx": 0.175, "ty": 0.3031, "targetID": 9, "f2": 0.671735, "f1": -1.203921, "f3": 1.02284, "y": 0.15962723, "x": 0.033992661}]], "block": 2}], [{"trials": [[{"q1": 1.08758262, "distance": 0.3269947403, "q3": -1.222645073, "q2": 2.190652814, "tx": -0.375, "ty": 0.6495, "targetID": 1, "f2": 0.19836, "f1": -0.847162, "f3": 2.793441, "y": 0.6743356, "x": -0.048949769}], [{"q1": 0.3810383902, "distance": 0.8213824438, "q3": -2.604066173, "q2": 2.620611184, "tx": 0, "ty": 0.95, "targetID": 2, "f2": 0.628319, "f1": -1.553706, "f3": 4.174862, "y": 0.30468268, "x": 0.50816796}], [{"q1": 1.00784899, "distance": 0.1945293596, "q3": -3.334863473, "q2": 3.870085454, "tx": 0.375, "ty": 0.6495, "targetID": 3, "f2": 1.877793, "f1": -0.926895, "f3": 4.90566, "y": 0.45566995, "x": 0.35852021}], [{"q1": 0.9326392902, "distance": 0.4713614896, "q3": 1.141026447, "q2": 1.646277644, "tx": -0.4763, "ty": 0.275, "targetID": 4, "f2": -0.346015, "f1": -1.002105, "f3": 0.42977, "y": 0.45844236, "x": -0.042098947}], [{"q1": 0.6258941902, "distance": 0.2020815087, "q3": -1.408878673, "q2": 2.550490834, "tx": 0, "ty": 0.55, "targetID": 5, "f2": 0.558198, "f1": -1.30885, "f3": 2.979675, "y": 0.53943909, "x": 0.20180536}], [{"q1": 0.4579445902, "distance": 0.3354008948, "q3": -1.168106973, "q2": 3.059743054, "tx": 0.4763, "ty": 0.275, "targetID": 6, "f2": 1.06745, "f1": -1.4768, "f3": 2.738903, "y": 0.32902382, "x": 0.14527857}], [{"q1": 0.4869100902, "distance": 0.4234151459, "q3": -0.8683990732, "q2": 2.439278454, "tx": -0.175, "ty": 0.3031, "targetID": 7, "f2": 0.446986, "f1": -1.447834, "f3": 2.439195, "y": 0.51020222, "x": 0.19430889}], [{"q1": 1.932796703, "distance": 0.2107526828, "q3": 1.535233498, "q2": 1.997884688, "tx": 0, "ty": 0.15, "targetID": 8, "f2": 0.005592, "f1": -0.001948, "f3": 0.035563, "y": 0.19009584, "x": -0.2069034}], [{"q1": 0.2603949902, "distance": 0.3361419884, "q3": -1.134806073, "q2": 2.162692644, "tx": 0.175, "ty": 0.3031, "targetID": 9, "f2": 0.1704, "f1": -1.674349, "f3": 2.705602, "y": 0.49077598, "x": 0.45387123}]], "block": 3}], [{"trials": [[{"q1": 1.65388611, "distance": 0.2771975411, "q3": -0.7248910732, "q2": 2.324107674, "tx": -0.375, "ty": 0.6495, "targetID": 1, "f2": 0.331815, "f1": -0.280858, "f3": 2.295687, "y": 0.37568781, "x": -0.41818983}], [{"q1": 1.30026844, "distance": 0.3165055594, "q3": -2.461626373, "q2": 2.246070504, "tx": 0, "ty": 0.95, "targetID": 2, "f2": 0.253778, "f1": -0.634476, "f3": 4.032423, "y": 0.63900046, "x": 0.058779718}], [{"q1": -0.04427670981, "distance": 0.3543648919, "q3": -1.443310473, "q2": 2.714419144, "tx": 0.375, "ty": 0.6495, "targetID": 3, "f2": 0.722126, "f1": -1.979021, "f3": 3.014107, "y": 0.30031837, "x": 0.43538763}], [{"q1": 0.9835959002, "distance": 0.4257883662, "q3": 0.8898875368, "q2": 2.222194404, "tx": -0.4763, "ty": 0.275, "targetID": 4, "f2": 0.229902, "f1": -0.951149, "f3": 0.680909, "y": 0.27618436, "x": -0.050513281}], [{"q1": 1.06395784, "distance": 0.1199876237, "q3": -0.8702839732, "q2": 2.362686424, "tx": 0, "ty": 0.55, "targetID": 5, "f2": 0.370394, "f1": -0.870787, "f3": 2.44108, "y": 0.54970457, "x": -0.11998726}], [{"q1": 0.4285392902, "distance": 0.4125780768, "q3": -0.07376457321, "q2": 2.574618264, "tx": 0.4763, "ty": 0.275, "targetID": 6, "f2": 0.582326, "f1": -1.506205, "f3": 1.644561, "y": 0.31654736, "x": 0.065819201}], [{"q1": 1.0343012, "distance": 0.2646318528, "q3": -0.7468193732, "q2": 2.517064294, "tx": -0.175, "ty": 0.3031, "targetID": 7, "f2": 0.524772, "f1": -0.900443, "f3": 2.317616, "y": 0.51268495, "x": -0.013432162}], [{"q1": 1.65061885, "distance": 0.173669254, "q3": 1.60039013, "q2": 1.974825399, "tx": 0, "ty": 0.15, "targetID": 8, "f2": -0.017467, "f1": -0.284126, "f3": -0.029594, "y": 0.24952827, "x": -0.14232053}], [{"q1": 0.7074498902, "distance": 0.1958797764, "q3": 0.1973548268, "q2": 2.475909424, "tx": 0.175, "ty": 0.3031, "targetID": 9, "f2": 0.483617, "f1": -1.227295, "f3": 1.373441, "y": 0.29443354, "x": -0.020687964}]], "block": 4}], [{"trials": [[{"q1": 1.64980204, "distance": 0.334678521, "q3": -0.6646353732, "q2": 2.455237744, "tx": -0.375, "ty": 0.6495, "targetID": 1, "f2": 0.462945, "f1": -0.284942, "f3": 2.235432, "y": 0.3151746, "x": -0.39037008}], [{"q1": 1.65174982, "distance": 0.506082611, "q3": -1.926487473, "q2": 2.684008524, "tx": 0, "ty": 0.95, "targetID": 2, "f2": 0.691716, "f1": -0.282995, "f3": 3.497284, "y": 0.51354147, "x": -0.25617096}], [{"q1": 0.2803314902, "distance": 0.2562375826, "q3": -1.784738773, "q2": 2.611437734, "tx": 0.375, "ty": 0.6495, "targetID": 3, "f2": 0.619145, "f1": -1.654413, "f3": 3.355535, "y": 0.39997522, "x": 0.43326734}], [{"q1": 0.5230383902, "distance": 0.7376804205, "q3": 0.6916530368, "q2": 1.501764374, "tx": -0.4763, "ty": 0.275, "targetID": 4, "f2": -0.490528, "f1": -1.411706, "f3": 0.879143, "y": 0.57985389, "x": 0.1954414}], [{"q1": 1.22160296, "distance": 0.2630564601, "q3": -0.7860264732, "q2": 2.722901444, "tx": 0, "ty": 0.55, "targetID": 5, "f2": 0.730609, "f1": -0.713142, "f3": 2.356823, "y": 0.36442139, "x": -0.18643841}], [{"q1": 0.7059418902, "distance": 0.484034388, "q3": 0.08551412679, "q2": 2.647440384, "tx": 0.4763, "ty": 0.275, "targetID": 6, "f2": 0.655148, "f1": -1.228803, "f3": 1.485282, "y": 0.2528189, "x": -0.0072258913}], [{"q1": 0.9261675902, "distance": 0.093040877, "q3": 0.06000442679, "q2": 2.448703234, "tx": -0.175, "ty": 0.3031, "targetID": 7, "f2": 0.456411, "f1": -1.008577, "f3": 1.510792, "y": 0.34642373, "x": -0.092661314}], [{"q1": 1.63648168, "distance": 0.1738475637, "q3": 1.644435259, "q2": 1.951577613, "tx": 0, "ty": 0.15, "targetID": 8, "f2": -0.040715, "f1": -0.298263, "f3": -0.073639, "y": 0.26238742, "x": -0.132635}], [{"q1": 0.5946038902, "distance": 0.1601088499, "q3": 0.1875531268, "q2": 2.441980224, "tx": 0.175, "ty": 0.3031, "targetID": 9, "f2": 0.449688, "f1": -1.340141, "f3": 1.383243, "y": 0.32990249, "x": 0.017150482}]], "block": 5}], [{"trials": [[{"q1": 1.52834806, "distance": 0.2640060752, "q3": -0.6575981732, "q2": 2.371357224, "tx": -0.375, "ty": 0.6495, "targetID": 1, "f2": 0.379065, "f1": -0.406396, "f3": 2.228394, "y": 0.38599166, "x": -0.35879622}], [{"q1": 0.6916790902, "distance": 0.4298225995, "q3": -1.439352073, "q2": 2.518320924, "tx": 0, "ty": 0.95, "targetID": 2, "f2": 0.526028, "f1": -1.243065, "f3": 3.010148, "y": 0.56032469, "x": 0.18138528}], [{"q1": 0.7609826902, "distance": 0.3138457062, "q3": -1.675034373, "q2": 2.922392574, "tx": 0.375, "ty": 0.6495, "targetID": 3, "f2": 0.9301, "f1": -1.173762, "f3": 3.245831, "y": 0.47460112, "x": 0.11440547}], [{"q1": 0.7414418902, "distance": 0.5696600046, "q3": 1.510791907, "q2": 1.686867014, "tx": -0.4763, "ty": 0.275, "targetID": 4, "f2": -0.305426, "f1": -1.193303, "f3": 0.060004, "y": 0.37402538, "x": 0.084687072}], [{"q1": 1.06779058, "distance": 0.27421403, "q3": -0.09368227321, "q2": 2.543139514, "tx": 0, "ty": 0.55, "targetID": 5, "f2": 0.550847, "f1": -0.866954, "f3": 1.664479, "y": 0.31452102, "x": -0.14050973}], [{"q1": 1.08588616, "distance": 0.6355018136, "q3": -0.7782981732, "q2": 2.677285514, "tx": 0.4763, "ty": 0.275, "targetID": 6, "f2": 0.684993, "f1": -0.848858, "f3": 2.349095, "y": 0.41048987, "x": -0.14459053}], [{"q1": 1.854256886, "distance": 0.2423767335, "q3": 0.3202539268, "q2": 2.213712104, "tx": -0.175, "ty": 0.3031, "targetID": 7, "f2": 0.221419, "f1": -0.080488, "f3": 1.250542, "y": 0.15015555, "x": -0.36302786}], [{"q1": 1.74731707, "distance": 0.2098274381, "q3": 1.557852965, "q2": 1.936058146, "tx": 0, "ty": 0.15, "targetID": 8, "f2": -0.056235, "f1": -0.187427, "f3": 0.012943, "y": 0.23749464, "x": -0.19071508}], [{"q1": 1.18754809, "distance": 0.3831413514, "q3": 0.03826462679, "q2": 2.349554574, "tx": 0.175, "ty": 0.3031, "targetID": 9, "f2": 0.357262, "f1": -0.747196, "f3": 1.532532, "y": 0.35233298, "x": -0.20496501}]], "block": 6}], [{"trials": [[{"q1": 1.6102808, "distance": 0.09615253822, "q3": -1.593981273, "q2": 2.331207674, "tx": -0.375, "ty": 0.6495, "targetID": 1, "f2": 0.338915, "f1": -0.324464, "f3": 3.164778, "y": 0.5644805, "x": -0.33008903}], [{"q1": 1.05013483, "distance": 0.3999296266, "q3": -1.799818473, "q2": 2.765061614, "tx": 0, "ty": 0.95, "targetID": 2, "f2": 0.772769, "f1": -0.88461, "f3": 3.370615, "y": 0.55035614, "x": 0.015115931}], [{"q1": 0.4461321902, "distance": 0.2080852433, "q3": -1.862901573, "q2": 2.683694364, "tx": 0.375, "ty": 0.6495, "targetID": 3, "f2": 0.691402, "f1": -1.488612, "f3": 3.433698, "y": 0.44175892, "x": 0.36303705}], [{"q1": 1.54016045, "distance": 0.1187074325, "q3": 0.1006566268, "q2": 2.145916534, "tx": -0.4763, "ty": 0.275, "targetID": 4, "f2": 0.153624, "f1": -0.394584, "f3": 1.47014, "y": 0.30872553, "x": -0.36248417}], [{"q1": 0.7852356902, "distance": 0.06027076662, "q3": -0.9472529732, "q2": 2.591457204, "tx": 0, "ty": 0.55, "targetID": 5, "f2": 0.599165, "f1": -1.149509, "f3": 2.518049, "y": 0.49343914, "x": 0.020819088}], [{"q1": 0.4997905902, "distance": 0.1814812839, "q3": -2.220854673, "q2": 3.646906654, "tx": 0.4763, "ty": 0.275, "targetID": 6, "f2": 1.654614, "f1": -1.434954, "f3": 3.791651, "y": 0.28373203, "x": 0.29502891}], [{"q1": 1.34242861, "distance": 0.1710330328, "q3": 0.03637962679, "q2": 2.104636004, "tx": -0.175, "ty": 0.3031, "targetID": 7, "f2": 0.112343, "f1": -0.592316, "f3": 1.534417, "y": 0.42081029, "x": -0.29908298}], [{"q1": 1.71564982, "distance": 0.1956404316, "q3": 1.707769767, "q2": 1.887049304, "tx": 0, "ty": 0.15, "targetID": 8, "f2": -0.105243, "f1": -0.219095, "f3": -0.136973, "y": 0.26425459, "x": -0.15881142}], [{"q1": 0.5420135902, "distance": 0.1943687627, "q3": -0.3539946732, "q2": 2.335166074, "tx": 0.175, "ty": 0.3031, "targetID": 9, "f2": 0.342873, "f1": -1.392731, "f3": 1.924791, "y": 0.47908464, "x": 0.092485623}]], "block": 7}], [{"trials": [[{"q1": 1.55668523, "distance": 0.2382952217, "q3": -0.3217618732, "q2": 2.127820964, "tx": -0.375, "ty": 0.6495, "targetID": 1, "f2": 0.135528, "f1": -0.378059, "f3": 1.892558, "y": 0.41156908, "x": -0.38817156}], [{"q1": 0.5332799902, "distance": 0.6039370017, "q3": -1.998304273, "q2": 2.347983774, "tx": 0, "ty": 0.95, "targetID": 2, "f2": 0.355691, "f1": -1.401464, "f3": 3.569101, "y": 0.50785882, "x": 0.41140136}], [{"q1": 0.1990145902, "distance": 0.2960893658, "q3": -1.608244073, "q2": 2.438335974, "tx": 0.375, "ty": 0.6495, "targetID": 3, "f2": 0.446043, "f1": -1.73573, "f3": 3.17904, "y": 0.37743086, "x": 0.49182164}], [{"q1": 1.916020598, "distance": 0.2388038382, "q3": 0.1653734268, "q2": 2.438461644, "tx": -0.4763, "ty": 0.275, "targetID": 4, "f2": 0.446169, "f1": -0.018724, "f3": 1.405423, "y": 0.098655082, "x": -0.31527285}], [{"q1": 0.7279958902, "distance": 0.06270414829, "q3": -0.8655715732, "q2": 2.502864294, "tx": 0, "ty": 0.55, "targetID": 5, "f2": 0.510572, "f1": -1.206749, "f3": 2.436368, "y": 0.51229076, "x": 0.050098138}], [{"q1": -0.004460109808, "distance": 0.2595082369, "q3": -0.1472150732, "q2": 2.519954554, "tx": 0.4763, "ty": 0.275, "targetID": 6, "f2": 0.527662, "f1": -1.939205, "f3": 1.718011, "y": 0.30192203, "x": 0.21819202}], [{"q1": 1.45577727, "distance": 0.1144267133, "q3": -0.1081335732, "q2": 2.645241274, "tx": -0.175, "ty": 0.3031, "targetID": 7, "f2": 0.652949, "f1": -0.478967, "f3": 1.67893, "y": 0.19485927, "x": -0.21211357}], [{"q1": 1.913821483, "distance": 0.200370081, "q3": 1.490371555, "q2": 2.024965218, "tx": 0, "ty": 0.15, "targetID": 8, "f2": 0.032673, "f1": -0.020923, "f3": 0.080425, "y": 0.19127311, "x": -0.1960732}], [{"q1": 0.7655693902, "distance": 0.1881047197, "q3": -0.6896423732, "q2": 2.828396124, "tx": 0.175, "ty": 0.3031, "targetID": 9, "f2": 0.836103, "f1": -1.169175, "f3": 2.260439, "y": 0.33713625, "x": -0.0099997818}]], "block": 8}], [{"trials": [[{"q1": 1.55454895, "distance": 0.05308356845, "q3": -0.008984973205, "q2": 1.339721024, "tx": -0.375, "ty": 0.6495, "targetID": 1, "f2": -0.652572, "f1": -0.380196, "f3": 1.579781, "y": 0.68878626, "x": -0.41069951}], [{"q1": 1.39772064, "distance": 0.09719949581, "q3": -0.5216928732, "q2": 0.9438803536, "tx": 0, "ty": 0.95, "targetID": 2, "f2": -1.048412, "f1": -0.537024, "f3": 2.092489, "y": 0.92861425, "x": -0.094817676}], [{"q1": 0.3171446902, "distance": 0.2702718608, "q3": -1.854796273, "q2": 2.811808514, "tx": 0.375, "ty": 0.6495, "targetID": 3, "f2": 0.819516, "f1": -1.6176, "f3": 3.425593, "y": 0.37927115, "x": 0.37982155}], [{"q1": 1.51948877, "distance": 0.2231372528, "q3": 1.140837957, "q2": 1.476820134, "tx": -0.4763, "ty": 0.275, "targetID": 4, "f2": -0.515473, "f1": -0.415256, "f3": 0.429958, "y": 0.41885643, "x": -0.30572579}], [{"q1": 1.00125165, "distance": 0.1663990651, "q3": -0.4149415732, "q2": 2.399945714, "tx": 0, "ty": 0.55, "targetID": 5, "f2": 0.407653, "f1": -0.933493, "f3": 1.985738, "y": 0.44797288, "x": -0.13145005}], [{"q1": 0.7569613902, "distance": 0.3531056967, "q3": -1.831108673, "q2": 3.305038554, "tx": 0.4763, "ty": 0.275, "targetID": 6, "f2": 1.312746, "f1": -1.177783, "f3": 3.401905, "y": 0.37238487, "x": 0.13688901}], [{"q1": 1.32948525, "distance": 0.1077997632, "q3": 0.03669382679, "q2": 2.251725374, "tx": -0.175, "ty": 0.3031, "targetID": 7, "f2": 0.259433, "f1": -0.605259, "f3": 1.534102, "y": 0.36250548, "x": -0.26495431}], [{"q1": 1.75429141, "distance": 0.1679952071, "q3": 1.542459161, "q2": 2.078435125, "tx": 0, "ty": 0.15, "targetID": 8, "f2": 0.086142, "f1": -0.180453, "f3": 0.028337, "y": 0.21626077, "x": -0.15437584}], [{"q1": 0.2426575902, "distance": 0.05927557135, "q3": -0.2073450732, "q2": 2.477668714, "tx": 0.175, "ty": 0.3031, "targetID": 9, "f2": 0.485376, "f1": -1.692087, "f3": 1.778141, "y": 0.36003073, "x": 0.15849287}]], "block": 9}], [{"trials": [[{"q1": 1.6428277, "distance": 0.3683288121, "q3": 0.2484371268, "q2": 2.096907694, "tx": -0.375, "ty": 0.6495, "targetID": 1, "f2": 0.104615, "f1": -0.291917, "f3": 1.322359, "y": 0.28117119, "x": -0.37496081}], [{"q1": 1.24485074, "distance": 0.09857031631, "q3": -0.5588893732, "q2": 0.8388254536, "tx": 0, "ty": 0.95, "targetID": 2, "f2": -1.153467, "f1": -0.689894, "f3": 2.129686, "y": 0.9425169, "x": 0.098285861}], [{"q1": 0.5178233902, "distance": 0.1338297385, "q3": -1.222707873, "q2": 2.331584664, "tx": 0.375, "ty": 0.6495, "targetID": 3, "f2": 0.339292, "f1": -1.416921, "f3": 2.793504, "y": 0.56618055, "x": 0.2702705}], [{"q1": 1.44961975, "distance": 0.2646057, "q3": 0.7538565768, "q2": 1.500193584, "tx": -0.4763, "ty": 0.275, "targetID": 4, "f2": -0.492099, "f1": -0.485125, "f3": 0.81694, "y": 0.49703595, "x": -0.33236872}], [{"q1": 1.14086403, "distance": 0.2169692297, "q3": -0.5345733732, "q2": 2.467866954, "tx": 0, "ty": 0.55, "targetID": 5, "f2": 0.475574, "f1": -0.79388, "f3": 2.10537, "y": 0.42889529, "x": -0.18002582}], [{"q1": 0.3898348902, "distance": 0.3832665969, "q3": -0.1080079732, "q2": 2.461143944, "tx": 0.4763, "ty": 0.275, "targetID": 6, "f2": 0.468851, "f1": -1.54491, "f3": 1.678804, "y": 0.35832223, "x": 0.10220016}], [{"q1": 0.8249454902, "distance": 0.1585585029, "q3": 0.2512017268, "q2": 2.235012104, "tx": -0.175, "ty": 0.3031, "targetID": 7, "f2": 0.242719, "f1": -1.109799, "f3": 1.319595, "y": 0.40997862, "x": -0.057877161}], [{"q1": 1.71144008, "distance": 0.2060357037, "q3": 1.538312259, "q2": 1.910485581, "tx": 0, "ty": 0.15, "targetID": 8, "f2": -0.081807, "f1": -0.223304, "f3": 0.032484, "y": 0.24650263, "x": -0.18203833}], [{"q1": 0.7545737902, "distance": 0.3044117622, "q3": -0.4602433732, "q2": 2.189836004, "tx": 0.175, "ty": 0.3031, "targetID": 9, "f2": 0.197543, "f1": -1.180171, "f3": 2.03104, "y": 0.56847192, "x": 0.025854886}]], "block": 10}], [{"trials": [[{"q1": 1.49894276, "distance": 0.05453941801, "q3": 0.5039743268, "q2": 1.344684744, "tx": -0.375, "ty": 0.6495, "targetID": 1, "f2": -0.647608, "f1": -0.435802, "f3": 1.066822, "y": 0.59557514, "x": -0.38316441}], [{"q1": 1.55178435, "distance": 0.295099643, "q3": -0.1533725732, "q2": 0.9507918536, "tx": 0, "ty": 0.95, "targetID": 2, "f2": -1.041501, "f1": -0.38296, "f3": 1.724169, "y": 0.86648486, "x": -0.28303537}], [{"q1": 0.2977987902, "distance": 0.2556684796, "q3": -1.762810473, "q2": 2.667483744, "tx": 0.375, "ty": 0.6495, "targetID": 3, "f2": 0.675191, "f1": -1.636946, "f3": 3.333607, "y": 0.39632075, "x": 0.41058987}], [{"q1": 1.67506044, "distance": 0.3605794157, "q3": 0.5772990668, "q2": 1.026881234, "tx": -0.4763, "ty": 0.275, "targetID": 4, "f2": -0.965411, "f1": -0.259684, "f3": 0.993497, "y": 0.63557908, "x": -0.47679205}], [{"q1": 1.07068085, "distance": 0.09485722777, "q3": -0.9847007732, "q2": 2.278617404, "tx": 0, "ty": 0.55, "targetID": 5, "f2": 0.286325, "f1": -0.864064, "f3": 2.555497, "y": 0.60495537, "x": -0.07731624}], [{"q1": 0.2462137902, "distance": 0.1628339147, "q3": -1.822877673, "q2": 3.202685454, "tx": 0.4763, "ty": 0.275, "targetID": 6, "f2": 1.210393, "f1": -1.688531, "f3": 3.393674, "y": 0.28209476, "x": 0.31362072}], [{"q1": 1.44402772, "distance": 0.09170346758, "q3": 0.4907167268, "q2": 2.167530694, "tx": -0.175, "ty": 0.3031, "targetID": 7, "f2": 0.175238, "f1": -0.490717, "f3": 1.08008, "y": 0.28050483, "x": -0.26387623}], [{"q1": 1.921612633, "distance": 0.2203257851, "q3": 1.472275981, "q2": 2.010765219, "tx": 0, "ty": 0.15, "targetID": 8, "f2": 0.018473, "f1": -0.013132, "f3": 0.09852, "y": 0.1814325, "x": -0.21807212}], [{"q1": 1.19559057, "distance": 0.3608765846, "q3": -0.5612140732, "q2": 2.656236844, "tx": 0.175, "ty": 0.3031, "targetID": 9, "f2": 0.663944, "f1": -0.739154, "f3": 2.13201, "y": 0.34568659, "x": -0.18335498}]], "block": 11}], [{"trials": [[{"q1": 1.48895249, "distance": 0.2148865749, "q3": -0.6212185732, "q2": 2.229985554, "tx": -0.375, "ty": 0.6495, "targetID": 1, "f2": 0.237693, "f1": -0.445792, "f3": 2.192015, "y": 0.43521819, "x": -0.35888957}], [{"q1": 1.47531798, "distance": 0.02714515736, "q3": -0.5017123732, "q2": 0.7237803536, "tx": 0, "ty": 0.95, "targetID": 2, "f2": -1.268512, "f1": -0.459427, "f3": 2.072509, "y": 0.96539759, "x": -0.022355621}], [{"q1": 0.5919649902, "distance": 0.1747246077, "q3": -1.799127273, "q2": 2.648068704, "tx": 0.375, "ty": 0.6495, "targetID": 3, "f2": 0.655776, "f1": -1.34278, "f3": 3.369924, "y": 0.5015915, "x": 0.28198514}], [{"q1": 1.63176929, "distance": 0.1712913226, "q3": 0.8393707268, "q2": 1.433277654, "tx": -0.4763, "ty": 0.275, "targetID": 4, "f2": -0.559015, "f1": -0.302975, "f3": 0.731426, "y": 0.43450819, "x": -0.4138672}], [{"q1": 1.04058439, "distance": 0.1600379617, "q3": -0.5808176732, "q2": 2.410689964, "tx": 0, "ty": 0.55, "targetID": 5, "f2": 0.418397, "f1": -0.89416, "f3": 2.151614, "y": 0.47119813, "x": -0.13929255}], [{"q1": 0.5344737902, "distance": 0.4309598893, "q3": -0.4964972732, "q2": 2.960343014, "tx": 0.4763, "ty": 0.275, "targetID": 6, "f2": 0.96805, "f1": -1.400271, "f3": 2.067294, "y": 0.23759649, "x": 0.046966326}], [{"q1": 1.35713126, "distance": 0.1355782023, "q3": 0.09537872679, "q2": 2.157728924, "tx": -0.175, "ty": 0.3031, "targetID": 7, "f2": 0.165436, "f1": -0.577613, "f3": 1.475418, "y": 0.38036389, "x": -0.28640799}], [{"q1": 1.77113034, "distance": 0.2187378821, "q3": 1.410763597, "q2": 1.957043984, "tx": 0, "ty": 0.15, "targetID": 8, "f2": -0.035249, "f1": -0.163614, "f3": 0.160033, "y": 0.21049725, "x": -0.21020548}], [{"q1": 0.6334967902, "distance": 0.2255807956, "q3": -0.5447521732, "q2": 2.387693504, "tx": 0.175, "ty": 0.3031, "targetID": 9, "f2": 0.395401, "f1": -1.301248, "f3": 2.115549, "y": 0.50010182, "x": 0.065104694}]], "block": 12}], [{"trials": [[{"q1": 1.5396578, "distance": 0.07592043211, "q3": 0.3746663268, "q2": 1.467835174, "tx": -0.375, "ty": 0.6495, "targetID": 1, "f2": -0.524457, "f1": -0.395087, "f3": 1.19613, "y": 0.57546694, "x": -0.39182314}], [{"q1": 1.37183392, "distance": 0.07656001549, "q3": -0.3340141732, "q2": 0.8745768536, "tx": 0, "ty": 0.95, "targetID": 2, "f2": -1.117716, "f1": -0.562911, "f3": 1.90481, "y": 0.93484912, "x": -0.075045898}], [{"q1": 0.2083387902, "distance": 0.3047896195, "q3": -1.494078673, "q2": 2.894495234, "tx": 0.375, "ty": 0.6495, "targetID": 3, "f2": 0.902203, "f1": -1.726406, "f3": 3.064875, "y": 0.34912307, "x": 0.32332397}], [{"q1": 1.860854231, "distance": 0.2281711693, "q3": 0.6160034868, "q2": 1.163980334, "tx": -0.4763, "ty": 0.275, "targetID": 4, "f2": -0.828312, "f1": -0.07389, "f3": 0.954793, "y": 0.48552326, "x": -0.56428886}], [{"q1": 0.7230321902, "distance": 0.06347753448, "q3": -0.4658353732, "q2": 2.185060784, "tx": 0, "ty": 0.55, "targetID": 5, "f2": 0.192768, "f1": -1.211712, "f3": 2.036632, "y": 0.56572673, "x": 0.061498515}], [{"q1": -0.1418482098, "distance": 0.1742982868, "q3": -1.409569773, "q2": 3.175102254, "tx": 0.4763, "ty": 0.275, "targetID": 6, "f2": 1.18281, "f1": -2.076593, "f3": 2.980366, "y": 0.19126448, "x": 0.32343321}], [{"q1": 1.29109499, "distance": 0.07956678723, "q3": -0.007351373205, "q2": 2.301488204, "tx": -0.175, "ty": 0.3031, "targetID": 7, "f2": 0.309196, "f1": -0.643649, "f3": 1.578148, "y": 0.34436453, "x": -0.24303023}], [{"q1": 1.6412569, "distance": 0.2329723958, "q3": 2.340235197, "q2": 1.842501514, "tx": 0, "ty": 0.15, "targetID": 8, "f2": -0.149791, "f1": -0.293488, "f3": -0.769439, "y": 0.37923907, "x": -0.041540173}], [{"q1": 0.4149675902, "distance": 0.1078908394, "q3": -0.4966229732, "q2": 2.564376674, "tx": 0.175, "ty": 0.3031, "targetID": 9, "f2": 0.572084, "f1": -1.519777, "f3": 2.067419, "y": 0.39497113, "x": 0.11843032}]], "block": 13}], [{"trials": [[{"q1": 1.69717725, "distance": 0.175501662, "q3": 0.6412618968, "q2": 1.268783864, "tx": -0.375, "ty": 0.6495, "targetID": 1, "f2": -0.723509, "f1": -0.237567, "f3": 0.929534, "y": 0.50728303, "x": -0.47783563}], [{"q1": 1.53752151, "distance": 0.2446252031, "q3": -0.1908831732, "q2": 0.8560414536, "tx": 0, "ty": 0.95, "targetID": 2, "f2": -1.136251, "f1": -0.397223, "f3": 1.76168, "y": 0.90290643, "x": -0.24004934}], [{"q1": 0.5954835902, "distance": 0.3701910296, "q3": -1.278816673, "q2": 2.931377534, "tx": 0.375, "ty": 0.6495, "targetID": 3, "f2": 0.939085, "f1": -1.339261, "f3": 2.849613, "y": 0.40728909, "x": 0.095044158}], [{"q1": 1.34657551, "distance": 0.3647583692, "q3": 0.9692441668, "q2": 1.285559974, "tx": -0.4763, "ty": 0.275, "targetID": 4, "f2": -0.706733, "f1": -0.588169, "f3": 0.601552, "y": 0.57045374, "x": -0.26239405}], [{"q1": 0.9608507702, "distance": 0.1732441044, "q3": -0.5181114732, "q2": 2.515744824, "tx": 0, "ty": 0.55, "targetID": 5, "f2": 0.523452, "f1": -0.973894, "f3": 2.088908, "y": 0.41759132, "x": -0.11172046}], [{"q1": -0.02992590981, "distance": 0.1711514153, "q3": -1.400459173, "q2": 3.080728854, "tx": 0.4763, "ty": 0.275, "targetID": 6, "f2": 1.088436, "f1": -1.96467, "f3": 2.971255, "y": 0.22845447, "x": 0.3115993}], [{"q1": 1.43246666, "distance": 0.09563724153, "q3": 0.2092929268, "q2": 2.360047494, "tx": -0.175, "ty": 0.3031, "targetID": 7, "f2": 0.367755, "f1": -0.502278, "f3": 1.361503, "y": 0.2576608, "x": -0.2591532}], [{"q1": 1.65212681, "distance": 0.2073860942, "q3": 2.006283897, "q2": 1.745489134, "tx": 0, "ty": 0.15, "targetID": 8, "f2": -0.246804, "f1": -0.282618, "f3": -0.435488, "y": 0.31780365, "x": -0.12186438}], [{"q1": 0.9621702402, "distance": 0.3158085486, "q3": 0.007100026795, "q2": 2.358413864, "tx": 0.175, "ty": 0.3031, "targetID": 9, "f2": 0.366121, "f1": -0.972574, "f3": 1.563696, "y": 0.40261061, "x": -0.124721}]], "block": 14}], [{"trials": [[{"q1": 1.49756046, "distance": 0.09701900881, "q3": 0.4382521268, "q2": 1.049500694, "tx": -0.375, "ty": 0.6495, "targetID": 1, "f2": -0.942792, "f1": -0.437184, "f3": 1.132544, "y": 0.74141839, "x": -0.34395652}], [{"q1": 1.58144098, "distance": 0.3101865486, "q3": -0.02971947321, "q2": 0.7929582536, "tx": 0, "ty": 0.95, "targetID": 2, "f2": -1.199334, "f1": -0.353304, "f3": 1.600516, "y": 0.88279293, "x": -0.30281827}], [{"q1": 0.6120711902, "distance": 0.3423428641, "q3": -1.493010473, "q2": 3.028955354, "tx": 0.375, "ty": 0.6495, "targetID": 3, "f2": 1.036663, "f1": -1.322673, "f3": 3.063807, "y": 0.40066495, "x": 0.13988353}], [{"q1": 1.43378613, "distance": 0.3422908169, "q3": 0.8360406368, "q2": 1.250059974, "tx": -0.4763, "ty": 0.275, "targetID": 4, "f2": -0.742233, "f1": -0.500958, "f3": 0.734756, "y": 0.58209434, "x": -0.32511776}], [{"q1": 1.08331005, "distance": 0.18022387, "q3": -0.7900476732, "q2": 2.566450124, "tx": 0, "ty": 0.55, "targetID": 5, "f2": 0.574157, "f1": -0.851434, "f3": 2.360844, "y": 0.44934964, "x": -0.14949966}], [{"q1": -0.007457209808, "distance": 0.1951119256, "q3": -0.6322769732, "q2": 2.564313844, "tx": 0.4763, "ty": 0.275, "targetID": 6, "f2": 0.572021, "f1": -1.942202, "f3": 2.203073, "y": 0.33454875, "x": 0.29049739}], [{"q1": 1.07086934, "distance": 0.0508651205, "q3": -0.1209512732, "q2": 2.475846594, "tx": -0.175, "ty": 0.3031, "targetID": 7, "f2": 0.483554, "f1": -0.863875, "f3": 1.691748, "y": 0.34810985, "x": -0.15130667}], [{"q1": 1.943603781, "distance": 0.242656328, "q3": 2.368509537, "q2": 1.979160797, "tx": 0, "ty": 0.15, "targetID": 8, "f2": -0.013132, "f1": 0.008859, "f3": -0.797713, "y": 0.35456139, "x": -0.13052483}], [{"q1": 0.8140755902, "distance": 0.2505679265, "q3": -0.5707016732, "q2": 2.551621814, "tx": 0.175, "ty": 0.3031, "targetID": 9, "f2": 0.559329, "f1": -1.120669, "f3": 2.141498, "y": 0.42957596, "x": -0.041305611}]], "block": 15}], [{"trials": [[{"q1": 1.382641, "distance": 0.1570270613, "q3": 0.7199902068, "q2": 1.530855524, "tx": -0.375, "ty": 0.6495, "targetID": 1, "f2": -0.461437, "f1": -0.552103, "f3": 0.850806, "y": 0.51016894, "x": -0.30258209}], [{"q1": 1.5651047, "distance": 0.4527602444, "q3": -0.7167229732, "q2": 1.620139584, "tx": 0, "ty": 0.95, "targetID": 2, "f2": -0.372153, "f1": -0.36964, "f3": 2.287519, "y": 0.69852378, "x": -0.37649907}], [{"q1": 0.2275715902, "distance": 0.2627949588, "q3": -1.466746773, "q2": 2.693370474, "tx": 0.375, "ty": 0.6495, "targetID": 3, "f2": 0.701078, "f1": -1.707173, "f3": 3.037543, "y": 0.38684735, "x": 0.3663527}], [{"q1": 1.18428084, "distance": 0.3524428198, "q3": 1.113883087, "q2": 1.861036914, "tx": -0.4763, "ty": 0.275, "targetID": 4, "f2": -0.131256, "f1": -0.750464, "f3": 0.456913, "y": 0.34687189, "x": -0.13126323}], [{"q1": 1.04121271, "distance": 0.2512747738, "q3": -0.1272973732, "q2": 2.514299694, "tx": 0, "ty": 0.55, "targetID": 5, "f2": 0.522007, "f1": -0.893532, "f3": 1.698094, "y": 0.3390821, "x": -0.13657471}], [{"q1": 0.4726472902, "distance": 0.4402615178, "q3": -0.1732902732, "q2": 2.999989954, "tx": 0.4763, "ty": 0.275, "targetID": 6, "f2": 1.007697, "f1": -1.462097, "f3": 1.744087, "y": 0.17256518, "x": 0.048120935}], [{"q1": 1.35021976, "distance": 0.06867106099, "q3": 0.3705822268, "q2": 2.375315634, "tx": -0.175, "ty": 0.3031, "targetID": 7, "f2": 0.383023, "f1": -0.584525, "f3": 1.200214, "y": 0.24885442, "x": -0.21710857}], [{"q1": 1.10680916, "distance": 0.1451323817, "q3": 1.590588361, "q2": 1.952394427, "tx": 0, "ty": 0.15, "targetID": 8, "f2": -0.039898, "f1": -0.827935, "f3": -0.019792, "y": 0.29493655, "x": 0.0075368895}], [{"q1": 0.6368268902, "distance": 0.1903576154, "q3": -0.2066539732, "q2": 2.447132434, "tx": 0.175, "ty": 0.3031, "targetID": 9, "f2": 0.45484, "f1": -1.297918, "f3": 1.77745, "y": 0.41356187, "x": 0.019970335}]], "block": 16}], [{"trials": [[{"q1": 1.40406666, "distance": 0.1063687275, "q3": 0.1864849268, "q2": 1.691139584, "tx": -0.375, "ty": 0.6495, "targetID": 1, "f2": -0.301153, "f1": -0.530678, "f3": 1.384311, "y": 0.54730449, "x": -0.34549773}], [{"q1": 1.50233568, "distance": 0.2607524308, "q3": -0.4954919732, "q2": 1.138910424, "tx": 0, "ty": 0.95, "targetID": 2, "f2": -0.853382, "f1": -0.432409, "f3": 2.066288, "y": 0.86528911, "x": -0.24660879}], [{"q1": 0.7991843902, "distance": 0.2397031677, "q3": -1.409506973, "q2": 2.409747484, "tx": 0.375, "ty": 0.6495, "targetID": 3, "f2": 0.417455, "f1": -1.13556, "f3": 2.980303, "y": 0.59873078, "x": 0.14073499}], [{"q1": 1.57302151, "distance": 0.164144917, "q3": 0.9718202668, "q2": 1.511628974, "tx": -0.4763, "ty": 0.275, "targetID": 4, "f2": -0.480664, "f1": -0.361723, "f3": 0.598976, "y": 0.40239938, "x": -0.37279661}], [{"q1": 0.7884401902, "distance": 0.06379502761, "q3": -0.7973361732, "q2": 2.533966064, "tx": 0, "ty": 0.55, "targetID": 5, "f2": 0.541673, "f1": -1.146304, "f3": 2.368133, "y": 0.48620502, "x": -7.7940499e-05}], [{"q1": 0.3337888902, "distance": 0.3669463134, "q3": -0.1243442732, "q2": 2.431361644, "tx": 0.4763, "ty": 0.275, "targetID": 6, "f2": 0.439069, "f1": -1.600956, "f3": 1.695141, "y": 0.37385194, "x": 0.12291934}], [{"q1": 1.46639586, "distance": 0.09165757803, "q3": 0.5642928268, "q2": 2.186128924, "tx": -0.175, "ty": 0.3031, "targetID": 7, "f2": 0.193836, "f1": -0.468349, "f3": 1.006503, "y": 0.25354144, "x": -0.25210422}], [{"q1": 1.01130475, "distance": 0.1554736857, "q3": 1.569916681, "q2": 1.901123635, "tx": 0, "ty": 0.15, "targetID": 8, "f2": -0.091169, "f1": -0.92344, "f3": 0.00088, "y": 0.3036796, "x": 0.023550955}], [{"q1": 0.3299309902, "distance": 0.1192767843, "q3": -0.3578902732, "q2": 2.965432394, "tx": 0.175, "ty": 0.3031, "targetID": 9, "f2": 0.97314, "f1": -1.604813, "f3": 1.928687, "y": 0.2253603, "x": 0.084537354}]], "block": 17}], [{"trials": [[{"q1": 1.13828792, "distance": 0.2686554143, "q3": -0.1432566732, "q2": 2.247452814, "tx": -0.375, "ty": 0.6495, "targetID": 1, "f2": 0.25516, "f1": -0.796457, "f3": 1.714053, "y": 0.42763545, "x": -0.22350131}], [{"q1": 1.52614895, "distance": 0.04713118777, "q3": -0.7671769732, "q2": 0.5440812536, "tx": 0, "ty": 0.95, "targetID": 2, "f2": -1.448211, "f1": -0.408596, "f3": 2.337973, "y": 0.96325358, "x": 0.045229321}], [{"q1": 0.4843967902, "distance": 0.2590528628, "q3": -1.935346773, "q2": 2.998104954, "tx": 0.375, "ty": 0.6495, "targetID": 3, "f2": 1.005812, "f1": -1.450348, "f3": 3.506143, "y": 0.40472197, "x": 0.29019374}], [{"q1": 1.67575159, "distance": 0.2075322238, "q3": 1.234897237, "q2": 1.791796214, "tx": -0.4763, "ty": 0.275, "targetID": 4, "f2": -0.200496, "f1": -0.258993, "f3": 0.335899, "y": 0.25538443, "x": -0.26969687}], [{"q1": 0.9760560802, "distance": 0.1793849176, "q3": -0.4782132732, "q2": 2.520268714, "tx": 0, "ty": 0.55, "targetID": 5, "f2": 0.527976, "f1": -0.958688, "f3": 2.04901, "y": 0.41062828, "x": -0.1129357}], [{"q1": 0.2742493902, "distance": 0.2625497404, "q3": -0.9734538732, "q2": 2.587184634, "tx": 0.4763, "ty": 0.275, "targetID": 6, "f2": 0.594892, "f1": -1.660495, "f3": 2.54425, "y": 0.43092668, "x": 0.26506734}], [{"q1": 0.8664772902, "distance": 0.1964145839, "q3": -0.03895577321, "q2": 2.186694404, "tx": -0.175, "ty": 0.3031, "targetID": 7, "f2": 0.194402, "f1": -1.068267, "f3": 1.609752, "y": 0.47595882, "x": -0.081734159}], [{"q1": 0.7359755902, "distance": 0.1739096635, "q3": 1.250291047, "q2": 2.001717432, "tx": 0, "ty": 0.15, "targetID": 8, "f2": 0.009425, "f1": -1.198769, "f3": 0.320505, "y": 0.31555737, "x": 0.053247801}], [{"q1": 0.8044622902, "distance": 0.2506122812, "q3": -1.100876873, "q2": 2.617092604, "tx": 0.175, "ty": 0.3031, "targetID": 9, "f2": 0.6248, "f1": -1.130282, "f3": 2.671673, "y": 0.5017285, "x": 0.022182349}]], "block": 18}], [{"trials": [[{"q1": 1.38069321, "distance": 0.1019041422, "q3": 0.03970972679, "q2": 1.350528104, "tx": -0.375, "ty": 0.6495, "targetID": 1, "f2": -0.641765, "f1": -0.554051, "f3": 1.531087, "y": 0.7254166, "x": -0.30702115}], [{"q1": 1.55197284, "distance": 0.08920495345, "q3": -0.1830919732, "q2": 0.3781737536, "tx": 0, "ty": 0.95, "targetID": 2, "f2": -1.614119, "f1": -0.382772, "f3": 1.753888, "y": 0.98802456, "x": -0.080694836}], [{"q1": 0.3180871902, "distance": 0.2573800729, "q3": -1.776947673, "q2": 2.777753654, "tx": 0.375, "ty": 0.6495, "targetID": 3, "f2": 0.785461, "f1": -1.616657, "f3": 3.347744, "y": 0.39255069, "x": 0.36011531}], [{"q1": 1.69730292, "distance": 0.1211660652, "q3": 1.096855657, "q2": 1.498245794, "tx": -0.4763, "ty": 0.275, "targetID": 4, "f2": -0.494047, "f1": -0.237442, "f3": 0.473941, "y": 0.34708261, "x": -0.37890743}], [{"q1": 0.8071011902, "distance": 0.1047488235, "q3": -0.8890078732, "q2": 2.181102374, "tx": 0, "ty": 0.55, "targetID": 5, "f2": 0.18881, "f1": -1.127643, "f3": 2.459804, "y": 0.63154599, "x": 0.065746236}], [{"q1": 0.4608976902, "distance": 0.3131792469, "q3": -1.431121073, "q2": 2.869550984, "tx": 0.4763, "ty": 0.275, "targetID": 6, "f2": 0.877258, "f1": -1.473847, "f3": 3.001917, "y": 0.4215217, "x": 0.19951013}], [{"q1": 1.02160917, "distance": 0.1770785576, "q3": 0.006848626795, "q2": 2.156095294, "tx": -0.175, "ty": 0.3031, "targetID": 7, "f2": 0.163803, "f1": -0.913135, "f3": 1.563948, "y": 0.47321508, "x": -0.12583014}], [{"q1": 0.7099003902, "distance": 0.1733033419, "q3": 1.060476017, "q2": 2.031876721, "tx": 0, "ty": 0.15, "targetID": 8, "f2": 0.039584, "f1": -1.224844, "f3": 0.51032, "y": 0.31991477, "x": 0.034103068}], [{"q1": 0.5193312902, "distance": 0.1710663885, "q3": -1.194747673, "q2": 2.702858084, "tx": 0.175, "ty": 0.3031, "targetID": 9, "f2": 0.710565, "f1": -1.415413, "f3": 2.765544, "y": 0.47416423, "x": 0.17414065}]], "block": 19}], [{"trials": [[{"q1": 1.40582595, "distance": 0.08404488728, "q3": 0.3671893268, "q2": 1.551150214, "tx": -0.375, "ty": 0.6495, "targetID": 1, "f2": -0.441142, "f1": -0.528919, "f3": 1.203607, "y": 0.58539935, "x": -0.32064331}], [{"q1": 1.47757993, "distance": 0.03681414187, "q3": -0.6739972732, "q2": 0.7469024536, "tx": 0, "ty": 0.95, "targetID": 2, "f2": -1.24539, "f1": -0.457165, "f3": 2.244794, "y": 0.95575766, "x": -0.036361111}], [{"q1": 0.1020209902, "distance": 0.3666129993, "q3": -1.675913973, "q2": 2.365011204, "tx": 0.375, "ty": 0.6495, "targetID": 3, "f2": 0.372719, "f1": -1.832723, "f3": 3.24671, "y": 0.33197828, "x": 0.55826224}], [{"q1": 1.76949672, "distance": 0.07701534283, "q3": 1.086111417, "q2": 1.568428974, "tx": -0.4763, "ty": 0.275, "targetID": 4, "f2": -0.423864, "f1": -0.165248, "f3": 0.484685, "y": 0.29336206, "x": -0.40150563}], [{"q1": 1.23209588, "distance": 0.223910611, "q3": -0.8083945732, "q2": 2.187197064, "tx": 0, "ty": 0.55, "targetID": 5, "f2": 0.194904, "f1": -0.702649, "f3": 2.379191, "y": 0.58209023, "x": -0.22159914}], [{"q1": 0.5553339902, "distance": 0.3239006722, "q3": -1.570230873, "q2": 2.483574914, "tx": 0.4763, "ty": 0.275, "targetID": 6, "f2": 0.491282, "f1": -1.379411, "f3": 3.141027, "y": 0.53139856, "x": 0.27838228}], [{"q1": 1.32942242, "distance": 0.07897385654, "q3": 0.1256008268, "q2": 2.307897054, "tx": -0.175, "ty": 0.3031, "targetID": 7, "f2": 0.315604, "f1": -0.605322, "f3": 1.445196, "y": 0.31001185, "x": -0.25367081}], [{"q1": 1.23611712, "distance": 0.2032562691, "q3": 0.9488238168, "q2": 2.064423621, "tx": 0, "ty": 0.15, "targetID": 8, "f2": 0.072131, "f1": -0.698627, "f3": 0.621973, "y": 0.29211544, "x": -0.14531453}], [{"q1": 0.9249737902, "distance": 0.3273381654, "q3": -0.8266158732, "q2": 2.449959874, "tx": 0.175, "ty": 0.3031, "targetID": 9, "f2": 0.457667, "f1": -1.009771, "f3": 2.397412, "y": 0.52467614, "x": -0.065944576}]], "block": 20}], [{"trials": [[{"q1": 1.64967637, "distance": 0.1297167394, "q3": 0.3784362268, "q2": 1.306231654, "tx": -0.375, "ty": 0.6495, "targetID": 1, "f2": -0.686061, "f1": -0.285068, "f3": 1.19236, "y": 0.56979695, "x": -0.47734186}], [{"q1": 1.65790735, "distance": 0.3091005045, "q3": -0.8269299732, "q2": 1.048558224, "tx": 0, "ty": 0.95, "targetID": 2, "f2": -0.943734, "f1": -0.276837, "f3": 2.397726, "y": 0.86712864, "x": -0.29778425}], [{"q1": 0.4539861902, "distance": 0.2565984306, "q3": -1.002733573, "q2": 2.608107644, "tx": 0.375, "ty": 0.6495, "targetID": 3, "f2": 0.615815, "f1": -1.480758, "f3": 2.57353, "y": 0.47587116, "x": 0.18606673}], [{"q1": 1.56585868, "distance": 0.1542571061, "q3": 0.7713866568, "q2": 1.642821884, "tx": -0.4763, "ty": 0.275, "targetID": 4, "f2": -0.349471, "f1": -0.368886, "f3": 0.79941, "y": 0.38356216, "x": -0.36671208}], [{"q1": 1.41701002, "distance": 0.3956414498, "q3": -0.6106627732, "q2": 3.000304054, "tx": 0, "ty": 0.55, "targetID": 5, "f2": 1.008011, "f1": -0.517734, "f3": 2.181459, "y": 0.17353161, "x": -0.12167049}], [{"q1": 0.4606463902, "distance": 0.3441558493, "q3": -1.071597273, "q2": 2.516624464, "tx": 0.4763, "ty": 0.275, "targetID": 6, "f2": 0.524332, "f1": -1.474098, "f3": 2.642394, "y": 0.49932692, "x": 0.21530061}], [{"q1": 1.23863039, "distance": 0.06883898236, "q3": 0.06333452679, "q2": 2.317447494, "tx": -0.175, "ty": 0.3031, "targetID": 7, "f2": 0.325155, "f1": -0.696114, "f3": 1.507462, "y": 0.34529812, "x": -0.22938864}], [{"q1": 1.03279324, "distance": 0.1790270495, "q3": 1.594044113, "q2": 1.809640454, "tx": 0, "ty": 0.15, "targetID": 8, "f2": -0.182652, "f1": -0.901951, "f3": -0.023248, "y": 0.32889822, "x": 0.0067905322}], [{"q1": 0.7536941902, "distance": 0.2219498966, "q3": -0.3566335732, "q2": 2.565947474, "tx": 0.175, "ty": 0.3031, "targetID": 9, "f2": 0.573655, "f1": -1.18105, "f3": 1.92743, "y": 0.39147677, "x": -0.028595931}]], "block": 21}], [{"trials": [[{"q1": 1.50227285, "distance": 0.1332955182, "q3": 0.7991583368, "q2": 1.355114834, "tx": -0.375, "ty": 0.6495, "targetID": 1, "f2": -0.637178, "f1": -0.432472, "f3": 0.771638, "y": 0.51629566, "x": -0.3799294}], [{"q1": 1.22355075, "distance": 0.1252116219, "q3": -0.6974335732, "q2": 0.9524254536, "tx": 0, "ty": 0.95, "targetID": 2, "f2": -1.039867, "f1": -0.711194, "f3": 2.26823, "y": 0.9272739, "x": 0.12313194}], [{"q1": 0.7126649902, "distance": 0.2066183319, "q3": -1.987874173, "q2": 2.784602324, "tx": 0.375, "ty": 0.6495, "targetID": 3, "f2": 0.79231, "f1": -1.222079, "f3": 3.55867, "y": 0.4915715, "x": 0.24177191}], [{"q1": 1.54336488, "distance": 0.2381496536, "q3": 1.112060967, "q2": 1.310818374, "tx": -0.4763, "ty": 0.275, "targetID": 4, "f2": -0.681474, "f1": -0.39138, "f3": 0.458735, "y": 0.47110763, "x": -0.34118133}], [{"q1": 0.9126586902, "distance": 0.1272964093, "q3": -0.7220008732, "q2": 2.577005874, "tx": 0, "ty": 0.55, "targetID": 5, "f2": 0.584713, "f1": -1.022086, "f3": 2.292797, "y": 0.44361174, "x": -0.069899313}], [{"q1": 0.3610892902, "distance": 0.3162782852, "q3": -1.039741473, "q2": 2.791513824, "tx": 0.4763, "ty": 0.275, "targetID": 6, "f2": 0.799221, "f1": -1.573655, "f3": 2.610538, "y": 0.37997281, "x": 0.1779501}], [{"q1": 1.05390474, "distance": 0.03932315908, "q3": -0.02651507321, "q2": 2.529190834, "tx": -0.175, "ty": 0.3031, "targetID": 7, "f2": 0.536898, "f1": -0.88084, "f3": 1.597311, "y": 0.30122182, "x": -0.13572172}], [{"q1": 0.8028914902, "distance": 0.1459620978, "q3": 1.426848547, "q2": 2.0087546, "tx": 0, "ty": 0.15, "targetID": 8, "f2": 0.016462, "f1": -1.131853, "f3": 0.143948, "y": 0.2758854, "x": 0.073876925}], [{"q1": 0.8694932902, "distance": 0.3006625422, "q3": -0.6631901732, "q2": 2.445310314, "tx": 0.175, "ty": 0.3031, "targetID": 9, "f2": 0.453018, "f1": -1.065251, "f3": 2.233986, "y": 0.49889543, "x": -0.053171238}]], "block": 22}], [{"trials": [[{"q1": 1.07652421, "distance": 0.2537574439, "q3": 0.5696964268, "q2": 1.505974114, "tx": -0.375, "ty": 0.6495, "targetID": 1, "f2": -0.486319, "f1": -0.85822, "f3": 1.0011, "y": 0.63248657, "x": -0.12181354}], [{"q1": 1.28902154, "distance": 0.03399071868, "q3": -0.7395937732, "q2": 0.9766157536, "tx": 0, "ty": 0.95, "targetID": 2, "f2": -1.015677, "f1": -0.645723, "f3": 2.31039, "y": 0.92608302, "x": 0.024152578}], [{"q1": 0.6734578902, "distance": 0.3327455362, "q3": -1.326757373, "q2": 2.837758064, "tx": 0.375, "ty": 0.6495, "targetID": 3, "f2": 0.845465, "f1": -1.261287, "f3": 2.897554, "y": 0.45048267, "x": 0.10833224}], [{"q1": 1.29555605, "distance": 0.2849648952, "q3": 1.103201677, "q2": 1.892766999, "tx": -0.4763, "ty": 0.275, "targetID": 4, "f2": -0.099526, "f1": -0.639188, "f3": 0.467595, "y": 0.30908506, "x": -0.19338093}], [{"q1": 0.7205817902, "distance": 0.03335208959, "q3": -0.8268671732, "q2": 2.481438634, "tx": 0, "ty": 0.55, "targetID": 5, "f2": 0.489146, "f1": -1.214163, "f3": 2.397664, "y": 0.52147207, "x": 0.017277705}], [{"q1": 0.3665242902, "distance": 0.2742847362, "q3": -1.261286573, "q2": 2.652341274, "tx": 0.4763, "ty": 0.275, "targetID": 6, "f2": 0.660049, "f1": -1.56822, "f3": 2.832083, "y": 0.44373349, "x": 0.26005679}], [{"q1": 0.9223976902, "distance": 0.09791721139, "q3": 0.3891176268, "q2": 2.418355454, "tx": -0.175, "ty": 0.3031, "targetID": 7, "f2": 0.426063, "f1": -1.012347, "f3": 1.181679, "y": 0.28485318, "x": -0.078797953}], [{"q1": 0.5913994902, "distance": 0.1883446705, "q3": 1.475166247, "q2": 1.927261686, "tx": 0, "ty": 0.15, "targetID": 8, "f2": -0.065031, "f1": -1.343345, "f3": 0.09563, "y": 0.26029748, "x": 0.15267017}], [{"q1": 0.4059826902, "distance": 0.1521154955, "q3": -0.7221892732, "q2": 2.517755444, "tx": 0.175, "ty": 0.3031, "targetID": 9, "f2": 0.525463, "f1": -1.528762, "f3": 2.292986, "y": 0.45521529, "x": 0.17474996}]], "block": 23}], [{"trials": [[{"q1": 1.14262332, "distance": 0.2398233289, "q3": -0.5078698732, "q2": 2.307143074, "tx": -0.375, "ty": 0.6495, "targetID": 1, "f2": 0.31485, "f1": -0.792121, "f3": 2.078666, "y": 0.48396411, "x": -0.20146874}], [{"q1": 1.46601887, "distance": 0.1223061977, "q3": -0.1353397732, "q2": 0.6334909536, "tx": 0, "ty": 0.95, "targetID": 2, "f2": -1.358802, "f1": -0.468726, "f3": 1.706136, "y": 0.9520318, "x": -0.12228932}], [{"q1": 0.4598923902, "distance": 0.2190064069, "q3": -1.262103473, "q2": 2.586681984, "tx": 0.375, "ty": 0.6495, "targetID": 3, "f2": 0.594389, "f1": -1.474852, "f3": 2.8329, "y": 0.48339322, "x": 0.23226828}], [{"q1": 1.66720646, "distance": 0.4490242683, "q3": 2.466652887, "q2": 1.803482934, "tx": -0.4763, "ty": 0.275, "targetID": 4, "f2": -0.18881, "f1": -0.267538, "f3": -0.895857, "y": 0.39678343, "x": -0.044106074}], [{"q1": 0.8549162902, "distance": 0.1098805679, "q3": -1.027866273, "q2": 2.748285514, "tx": 0, "ty": 0.55, "targetID": 5, "f2": 0.755993, "f1": -1.079828, "f3": 2.598663, "y": 0.44322951, "x": -0.02595769}], [{"q1": 0.3246216902, "distance": 0.2837483383, "q3": -1.185322873, "q2": 3.008346554, "tx": 0.4763, "ty": 0.275, "targetID": 6, "f2": 1.016054, "f1": -1.610123, "f3": 2.756119, "y": 0.32241413, "x": 0.19654114}], [{"q1": 1.08664014, "distance": 0.04782744143, "q3": -0.09606987321, "q2": 2.406857224, "tx": -0.175, "ty": 0.3031, "targetID": 7, "f2": 0.414565, "f1": -0.848104, "f3": 1.666866, "y": 0.34979742, "x": -0.16466486}], [{"q1": 0.8661002902, "distance": 0.2391978069, "q3": 1.047155667, "q2": 1.882839564, "tx": 0, "ty": 0.15, "targetID": 8, "f2": -0.109453, "f1": -1.068644, "f3": 0.523641, "y": 0.38854629, "x": -0.017642516}], [{"q1": 0.9057471902, "distance": 0.3431286898, "q3": -0.5358300732, "q2": 2.281193514, "tx": 0.175, "ty": 0.3031, "targetID": 9, "f2": 0.288901, "f1": -1.028997, "f3": 2.106626, "y": 0.54538402, "x": -0.067972738}]], "block": 24}]]}], [{"phase": "train", "blocks": [[{"trials": [[{"q1": 1.80518521, "distance": 0.7359989917, "q3": -2.989036873, "q2": 3.394888154, "tx": 0.601, "ty": 0.601, "targetID": 1, "f2": 1.402596, "f1": -0.129559, "f3": 4.559833, "y": 0.52844597, "x": -0.13141411}], [{"q1": 0.6825684902, "distance": 0.1830669547, "q3": -1.259087473, "q2": 2.158043084, "tx": 0.22, "ty": 0.821, "targetID": 2, "f2": 0.16575, "f1": -1.252176, "f3": 2.829884, "y": 0.63820389, "x": 0.2299545}], [{"q1": 1.943289622, "distance": 0.4223581766, "q3": -2.293362673, "q2": 2.850889924, "tx": -0.22, "ty": 0.821, "targetID": 3, "f2": 0.858597, "f1": 0.008545, "f3": 3.864159, "y": 0.42472514, "x": -0.36612551}], [{"q1": 1.47274187, "distance": 0.3782393726, "q3": 0.8305114368, "q2": 1.826856384, "tx": -0.601, "ty": 0.601, "targetID": 4, "f2": -0.165436, "f1": -0.462003, "f3": 0.740285, "y": 0.36047077, "x": -0.30909126}], [{"q1": 1.54669497, "distance": 0.4446234473, "q3": -3.163018273, "q2": 3.280534154, "tx": 0.4596, "ty": 0.4596, "targetID": 5, "f2": 1.288242, "f1": -0.38805, "f3": 4.733815, "y": 0.55028318, "x": 0.024322421}], [{"q1": 1.37472418, "distance": 0.3977084465, "q3": -1.389714973, "q2": 2.519137744, "tx": 0.1682, "ty": 0.6279, "targetID": 6, "f2": 0.526845, "f1": -0.56002, "f3": 2.960511, "y": 0.51064036, "x": -0.21182919}], [{"q1": 1.51634718, "distance": 0.2606552794, "q3": 0.2544690268, "q2": 1.576471454, "tx": -0.1682, "ty": 0.6279, "targetID": 7, "f2": -0.415821, "f1": -0.418397, "f3": 1.316327, "y": 0.53489132, "x": -0.41169653}], [{"q1": 1.26414012, "distance": 0.1831822365, "q3": -0.04253717321, "q2": 2.000774954, "tx": -0.4596, "ty": 0.4596, "targetID": 8, "f2": 0.008482, "f1": -0.670604, "f3": 1.613333, "y": 0.48777885, "x": -0.27859811}], [{"q1": 0.9847268702, "distance": 0.119597164, "q3": -3.121863473, "q2": 3.176484554, "tx": 0.3182, "ty": 0.3182, "targetID": 9, "f2": 1.184192, "f1": -0.950018, "f3": 4.69266, "y": 0.4366511, "x": 0.33471722}], [{"q1": 0.8040224902, "distance": 0.1780404316, "q3": -0.2711194732, "q2": 2.517566944, "tx": 0.1165, "ty": 0.4347, "targetID": 10, "f2": 0.525274, "f1": -1.130722, "f3": 1.841916, "y": 0.38890873, "x": -0.055551024}], [{"q1": 1.847282551, "distance": 0.2440537292, "q3": -1.715058273, "q2": 3.077775754, "tx": -0.1165, "ty": 0.4347, "targetID": 11, "f2": 1.085483, "f1": -0.087462, "f3": 3.285855, "y": 0.31049086, "x": -0.32658168}], [{"q1": 1.949572807, "distance": 0.05975800145, "q3": -1.654237073, "q2": 2.997099654, "tx": -0.3182, "ty": 0.3182, "targetID": 12, "f2": 1.004807, "f1": 0.014828, "f3": 3.225033, "y": 0.27672878, "x": -0.36122507}], [{"q1": 1.8791383, "distance": 0.6746709279, "q3": -0.08526287321, "q2": 2.082770522, "tx": 0.1768, "ty": 0.1768, "targetID": 13, "f2": 0.090478, "f1": -0.055606, "f3": 1.656059, "y": 0.23623434, "x": -0.49524793}], [{"q1": 0.7888171902, "distance": 0.2187436999, "q3": -0.2135654732, "q2": 2.440912084, "tx": 0.0647, "ty": 0.2415, "targetID": 14, "f2": 0.448619, "f1": -1.145927, "f3": 1.784362, "y": 0.43245613, "x": -0.041998466}], [{"q1": 1.31817552, "distance": 0.2846128511, "q3": -1.518960073, "q2": 2.708261624, "tx": -0.0647, "ty": 0.2415, "targetID": 15, "f2": 0.715969, "f1": -0.616569, "f3": 3.089756, "y": 0.50818171, "x": -0.16412505}], [{"q1": 1.26457995, "distance": 0.1250462963, "q3": 0.5449406268, "q2": 2.241358124, "tx": -0.1768, "ty": 0.1768, "targetID": 16, "f2": 0.249065, "f1": -0.670165, "f3": 1.025856, "y": 0.30068833, "x": -0.19377816}]], "block": 1}], [{"trials": [[{"q1": 0.8377002902, "distance": 0.7361603527, "q3": -0.2774026732, "q2": 2.904548324, "tx": 0.601, "ty": 0.601, "targetID": 1, "f2": 0.912256, "f1": -1.097044, "f3": 1.848199, "y": 0.2304432, "x": -0.035097259}], [{"q1": 0.8988985902, "distance": 0.2671125985, "q3": 0.2877070268, "q2": 1.520048444, "tx": 0.22, "ty": 0.821, "targetID": 2, "f2": -0.472244, "f1": -1.035846, "f3": 1.283089, "y": 0.68619996, "x": -0.01060375}], [{"q1": 0.5951693902, "distance": 0.4843006713, "q3": 0.6961140968, "q2": 1.979097965, "tx": -0.22, "ty": 0.821, "targetID": 3, "f2": -0.013195, "f1": -1.339575, "f3": 0.874682, "y": 0.4211735, "x": 0.05328723}], [{"q1": 1.02192333, "distance": 0.6072537766, "q3": 1.490434387, "q2": 0.8956883536, "tx": -0.601, "ty": 0.601, "targetID": 4, "f2": -1.096604, "f1": -0.912821, "f3": 0.080362, "y": 0.62928585, "x": 0.0055946421}], [{"q1": 0.1911668902, "distance": 0.02263518025, "q3": 0.4959946268, "q2": 1.494350214, "tx": 0.4596, "ty": 0.4596, "targetID": 5, "f2": -0.497942, "f1": -1.743578, "f3": 1.074802, "y": 0.47723604, "x": 0.44541122}], [{"q1": 0.8204843902, "distance": 0.1354920089, "q3": 0.3052999268, "q2": 1.237305104, "tx": 0.1682, "ty": 0.6279, "targetID": 6, "f2": -0.754988, "f1": -1.11426, "f3": 1.265496, "y": 0.76126981, "x": 0.14431322}], [{"q1": 0.7292525902, "distance": 0.2609774166, "q3": 0.5619681268, "q2": 2.032944863, "tx": -0.1682, "ty": 0.6279, "targetID": 7, "f2": 0.040652, "f1": -1.205492, "f3": 1.008828, "y": 0.42520916, "x": -0.0038052453}], [{"q1": 1.34550737, "distance": 0.3424910905, "q3": 0.2632654268, "q2": 1.926633368, "tx": -0.4596, "ty": 0.4596, "targetID": 8, "f2": -0.065659, "f1": -0.589237, "f3": 1.307531, "y": 0.26271545, "x": -0.17935614}], [{"q1": 0.7462799902, "distance": 0.3465856803, "q3": 0.2566053268, "q2": 2.521651014, "tx": 0.3182, "ty": 0.3182, "targetID": 9, "f2": 0.529358, "f1": -1.188465, "f3": 1.314191, "y": 0.27301833, "x": -0.02542807}], [{"q1": 0.8442348902, "distance": 0.2377791084, "q3": -0.06295747321, "q2": 1.829495324, "tx": 0.1165, "ty": 0.4347, "targetID": 10, "f2": -0.162797, "f1": -1.09051, "f3": 1.633754, "y": 0.64098469, "x": -0.0017604375}], [{"q1": 0.4872870902, "distance": 0.4288680471, "q3": 1.146681317, "q2": 2.529693494, "tx": -0.1165, "ty": 0.4347, "targetID": 11, "f2": 0.537401, "f1": -1.447457, "f3": 0.424115, "y": 0.094310582, "x": 0.14438857}], [{"q1": 0.3588901902, "distance": 0.523883394, "q3": -0.7530397732, "q2": 2.525735084, "tx": -0.3182, "ty": 0.3182, "targetID": 12, "f2": 0.533442, "f1": -1.575854, "f3": 2.323836, "y": 0.44950164, "x": 0.18896239}], [{"q1": 1.28751357, "distance": 0.262532403, "q3": 1.959788327, "q2": 1.667514804, "tx": 0.1768, "ty": 0.1768, "targetID": 13, "f2": -0.324778, "f1": -0.647231, "f3": -0.388992, "y": 0.34893751, "x": -0.021421947}], [{"q1": 1.12792066, "distance": 0.04171837951, "q3": 1.554334381, "q2": 2.139005034, "tx": 0.0647, "ty": 0.2415, "targetID": 14, "f2": 0.146712, "f1": -0.806824, "f3": 0.016462, "y": 0.25192449, "x": 0.024305035}], [{"q1": 1.54078877, "distance": 0.09114687941, "q3": 1.232132637, "q2": 2.090247513, "tx": -0.0647, "ty": 0.2415, "targetID": 15, "f2": 0.097955, "f1": -0.393956, "f3": 0.338664, "y": 0.22855835, "x": -0.15492343}], [{"q1": 0.6471941902, "distance": 0.2219759542, "q3": 0.7476990468, "q2": 2.414522704, "tx": -0.1768, "ty": 0.1768, "targetID": 16, "f2": 0.42223, "f1": -1.28755, "f3": 0.823097, "y": 0.20655217, "x": 0.043173027}]], "block": 2}], [{"trials": [[{"q1": 1.08883925, "distance": 0.3458326821, "q3": -3.865352773, "q2": 5.764717154, "tx": 0.601, "ty": 0.601, "targetID": 1, "f2": 3.772425, "f1": -0.845905, "f3": 5.436149, "y": 0.64085577, "x": 0.2574716}], [{"q1": 1.27174278, "distance": 0.4057271566, "q3": -2.330182073, "q2": 3.353733254, "tx": 0.22, "ty": 0.821, "targetID": 2, "f2": 1.361441, "f1": -0.663002, "f3": 3.900978, "y": 0.47764015, "x": 0.0038552823}], [{"q1": 1.14369146, "distance": 0.3532804136, "q3": -2.178945873, "q2": 2.715989934, "tx": -0.22, "ty": 0.821, "targetID": 3, "f2": 0.723697, "f1": -0.791053, "f3": 3.749742, "y": 0.58430681, "x": 0.042265866}], [{"q1": -0.2367746098, "distance": 0.9553968732, "q3": 0.6874433068, "q2": 2.404218284, "tx": -0.601, "ty": 0.601, "targetID": 4, "f2": 0.411926, "f1": -2.171519, "f3": 0.883353, "y": 0.11879758, "x": 0.22378119}], [{"q1": 1.09041005, "distance": 0.3040149076, "q3": -2.600296273, "q2": 3.814542054, "tx": 0.4596, "ty": 0.4596, "targetID": 5, "f2": 1.822249, "f1": -0.844334, "f3": 4.171093, "y": 0.43310428, "x": 0.15674188}], [{"q1": 1.73230026, "distance": 0.5700676618, "q3": -1.797179473, "q2": 3.009100554, "tx": 0.1682, "ty": 0.6279, "targetID": 6, "f2": 1.016808, "f1": -0.202444, "f3": 3.367976, "y": 0.34739596, "x": -0.32808079}], [{"q1": 1.63208345, "distance": 0.3965863283, "q3": 1.315573337, "q2": 1.999015662, "tx": -0.1682, "ty": 0.6279, "targetID": 7, "f2": 0.006723, "f1": -0.302661, "f3": 0.255223, "y": 0.23169839, "x": -0.18566425}], [{"q1": 1.28657109, "distance": 0.2286894236, "q3": -0.9226229732, "q2": 2.464536864, "tx": -0.4596, "ty": 0.4596, "targetID": 8, "f2": 0.472244, "f1": -0.648173, "f3": 2.493419, "y": 0.47873609, "x": -0.23171261}], [{"q1": 1.27896844, "distance": 0.3769123073, "q3": -2.581006873, "q2": 2.428911204, "tx": 0.3182, "ty": 0.3182, "targetID": 9, "f2": 0.436619, "f1": -0.655776, "f3": 4.151803, "y": 0.60902323, "x": 0.078440253}], [{"q1": 1.2567888, "distance": 0.2887711435, "q3": -1.390280373, "q2": 2.461458104, "tx": 0.1165, "ty": 0.4347, "targetID": 10, "f2": 0.469165, "f1": -0.677956, "f3": 2.961077, "y": 0.58076737, "x": -0.13260459}], [{"q1": 1.09537376, "distance": 0.131317467, "q3": -1.620810473, "q2": 2.709015604, "tx": -0.1165, "ty": 0.4347, "targetID": 11, "f2": 0.716723, "f1": -0.839371, "f3": 3.191607, "y": 0.53969078, "x": -0.037625332}], [{"q1": 1.53224364, "distance": 0.06743381868, "q3": -0.6827308732, "q2": 2.721896134, "tx": -0.3182, "ty": 0.3182, "targetID": 12, "f2": 0.729603, "f1": -0.402501, "f3": 2.253527, "y": 0.26238742, "x": -0.28035458}], [{"q1": 1.36856666, "distance": 0.3184354795, "q3": -1.954321973, "q2": 3.472673954, "tx": 0.1768, "ty": 0.1768, "targetID": 13, "f2": 1.480381, "f1": -0.566178, "f3": 3.525118, "y": 0.38305724, "x": -0.065808956}], [{"q1": 1.06125607, "distance": 0.2094230583, "q3": -0.3080645732, "q2": 2.642351004, "tx": 0.0647, "ty": 0.2415, "targetID": 14, "f2": 0.650058, "f1": -0.873488, "f3": 1.878861, "y": 0.30979157, "x": -0.13327545}], [{"q1": 4.52379379, "distance": 0.6855411187, "q3": 2.230090957, "q2": 1.237493604, "tx": -0.0647, "ty": 0.2415, "targetID": 15, "f2": -0.754799, "f1": 2.589049, "f3": -0.659295, "y": -0.43079086, "x": 0.069432863}], [{"q1": 1.12930297, "distance": 0.1750760961, "q3": 1.422136167, "q2": 2.032756367, "tx": -0.1768, "ty": 0.1768, "targetID": 16, "f2": 0.040464, "f1": -0.805442, "f3": 0.14866, "y": 0.27664025, "x": -0.032982185}]], "block": 3}], [{"trials": [[{"q1": 0.04350569019, "distance": 0.4525256221, "q3": -2.181270573, "q2": 3.216508454, "tx": 0.601, "ty": 0.601, "targetID": 1, "f2": 1.224216, "f1": -1.891239, "f3": 3.752067, "y": 0.17584592, "x": 0.44600501}], [{"q1": 1.09348881, "distance": 0.293310899, "q3": -1.817599873, "q2": 2.515053674, "tx": 0.22, "ty": 0.821, "targetID": 2, "f2": 0.522761, "f1": -0.841256, "f3": 3.388396, "y": 0.60718296, "x": 0.019217638}], [{"q1": 1.37189675, "distance": 0.390426639, "q3": -1.459521073, "q2": 2.893929744, "tx": -0.22, "ty": 0.821, "targetID": 3, "f2": 0.901637, "f1": -0.562848, "f3": 3.030317, "y": 0.43207809, "x": -0.18575517}], [{"q1": 1.53199231, "distance": 0.2900688305, "q3": -0.9268954732, "q2": 2.392154564, "tx": -0.601, "ty": 0.601, "targetID": 4, "f2": 0.399862, "f1": -0.402752, "f3": 2.497692, "y": 0.44920176, "x": -0.35382148}], [{"q1": 0.4483313902, "distance": 0.09250090253, "q3": -2.241966173, "q2": 2.823746564, "tx": 0.4596, "ty": 0.4596, "targetID": 5, "f2": 0.831454, "f1": -1.486413, "f3": 3.812762, "y": 0.3833501, "x": 0.40723236}], [{"q1": 0.5122941902, "distance": 0.1981334039, "q3": 0.6488017168, "q2": 1.098760874, "tx": 0.1682, "ty": 0.6279, "targetID": 6, "f2": -0.893532, "f1": -1.42245, "f3": 0.921995, "y": 0.6607879, "x": 0.36358483}], [{"q1": 1.60852151, "distance": 0.2399846748, "q3": -1.097609673, "q2": 2.034452827, "tx": -0.1682, "ty": 0.6279, "targetID": 7, "f2": 0.04216, "f1": -0.326223, "f3": 2.668406, "y": 0.56780279, "x": -0.40053805}], [{"q1": 1.39288259, "distance": 0.1418647838, "q3": -0.5746601732, "q2": 2.130020074, "tx": -0.4596, "ty": 0.4596, "targetID": 8, "f2": 0.137727, "f1": -0.541862, "f3": 2.145456, "y": 0.51312419, "x": -0.32821972}], [{"q1": 5.41016279, "distance": 0.5559138534, "q3": 1.983161777, "q2": 2.036714774, "tx": 0.3182, "ty": 0.3182, "targetID": 9, "f2": 0.044422, "f1": 3.475418, "f3": -0.412365, "y": -0.22661597, "x": 0.20767502}], [{"q1": 1.61411354, "distance": 0.3674424211, "q3": -2.118564373, "q2": 1.989842211, "tx": 0.1165, "ty": 0.4347, "targetID": 10, "f2": -0.00245, "f1": -0.320631, "f3": 3.689361, "y": 0.68791522, "x": -0.149763}], [{"q1": 0.9785693502, "distance": 0.09361479496, "q3": -1.362760073, "q2": 3.036558054, "tx": -0.1165, "ty": 0.4347, "targetID": 11, "f2": 1.044265, "f1": -0.956175, "f3": 2.933556, "y": 0.44495935, "x": -0.02344907}], [{"q1": 0.5058224902, "distance": 0.5052888465, "q3": 0.4367442268, "q2": 2.760537724, "tx": -0.3182, "ty": 0.3182, "targetID": 12, "f2": 0.768245, "f1": -1.428922, "f3": 1.134052, "y": 0.041675983, "x": 0.10470813}], [{"q1": 0.9735428002, "distance": 0.2516085236, "q3": -0.1528070732, "q2": 2.893112934, "tx": 0.1768, "ty": 0.1768, "targetID": 13, "f2": 0.90082, "f1": -0.961202, "f3": 1.723603, "y": 0.22913231, "x": -0.069306031}], [{"q1": 0.5377410902, "distance": 0.2362172318, "q3": -0.7526627732, "q2": 2.642853664, "tx": 0.0647, "ty": 0.2415, "targetID": 14, "f2": 0.650561, "f1": -1.397003, "f3": 2.323459, "y": 0.47094938, "x": 0.12083878}], [{"q1": 0.7675171902, "distance": 0.2470523653, "q3": 0.8394335568, "q2": 2.796414714, "tx": -0.0647, "ty": 0.2415, "targetID": 15, "f2": 0.804122, "f1": -1.167227, "f3": 0.731363, "y": 0.07544446, "x": 0.11822192}], [{"q1": 1.37459852, "distance": 0.04599782417, "q3": 0.7630928568, "q2": 2.336108554, "tx": -0.1768, "ty": 0.1768, "targetID": 16, "f2": 0.343816, "f1": -0.560146, "f3": 0.807703, "y": 0.20823218, "x": -0.143217}]], "block": 4}], [{"trials": [[{"q1": -0.2408838098, "distance": 0.3545817974, "q3": -1.285602573, "q2": 2.522028004, "tx": 0.601, "ty": 0.601, "targetID": 1, "f2": 0.529735, "f1": -2.175628, "f3": 2.856399, "y": 0.25938222, "x": 0.50599714}], [{"q1": 0.7069472902, "distance": 0.06966294206, "q3": -0.04944867321, "q2": 1.404437834, "tx": 0.22, "ty": 0.821, "targetID": 2, "f2": -0.587855, "f1": -1.227797, "f3": 1.620245, "y": 0.75133828, "x": 0.21958737}], [{"q1": 1.40224454, "distance": 0.06806969919, "q3": -0.6265592732, "q2": 1.338652884, "tx": -0.22, "ty": 0.821, "targetID": 3, "f2": -0.65364, "f1": -0.5325, "f3": 2.197356, "y": 0.8447014, "x": -0.15618991}], [{"q1": 1.64452416, "distance": 0.5018402439, "q3": 0.6495556968, "q2": 2.118584674, "tx": -0.601, "ty": 0.601, "targetID": 4, "f2": 0.126292, "f1": -0.29022, "f3": 0.921241, "y": 0.20496485, "x": -0.29277964}], [{"q1": 0.4330003902, "distance": 0.2941677609, "q3": -0.9816848732, "q2": 1.021414864, "tx": 0.4596, "ty": 0.4596, "targetID": 5, "f2": -0.970878, "f1": -1.501744, "f3": 2.552481, "y": 0.53646156, "x": 0.74354889}], [{"q1": 0.8860179902, "distance": 0.5218537963, "q3": -0.7892937732, "q2": 3.428251854, "tx": 0.1682, "ty": 0.6279, "targetID": 6, "f2": 1.435959, "f1": -1.048726, "f3": 2.36009, "y": 0.11399423, "x": 0.077468284}], [{"q1": 1.25251623, "distance": 0.3092988854, "q3": 1.379284837, "q2": 1.836155504, "tx": -0.1682, "ty": 0.6279, "targetID": 7, "f2": -0.156137, "f1": -0.682228, "f3": 0.191511, "y": 0.32467108, "x": -0.10722441}], [{"q1": 0.8965109902, "distance": 0.4639081332, "q3": 0.1382929268, "q2": 2.425706774, "tx": -0.4596, "ty": 0.4596, "targetID": 8, "f2": 0.433414, "f1": -1.038234, "f3": 1.432503, "y": 0.23303193, "x": -0.054781935}], [{"q1": 1.24183481, "distance": 0.2496032226, "q3": -0.6144954732, "q2": 3.908789854, "tx": 0.3182, "ty": 0.3182, "targetID": 9, "f2": 1.916497, "f1": -0.69291, "f3": 2.185292, "y": 0.088703442, "x": 0.22005165}], [{"q1": 0.6378950902, "distance": 0.1781552147, "q3": -0.6837990732, "q2": 2.161498834, "tx": 0.1165, "ty": 0.4347, "targetID": 10, "f2": 0.169206, "f1": -1.296849, "f3": 2.254595, "y": 0.60853229, "x": 0.15550789}], [{"q1": 1.52973037, "distance": 0.2702506541, "q3": 0.5251486268, "q2": 2.281507674, "tx": -0.1165, "ty": 0.4347, "targetID": 11, "f2": 0.289215, "f1": -0.405014, "f3": 1.045648, "y": 0.17582796, "x": -0.19409306}], [{"q1": 0.5550826902, "distance": 0.5853226409, "q3": -0.3156672732, "q2": 2.003728051, "tx": -0.3182, "ty": 0.3182, "targetID": 12, "f2": 0.011435, "f1": -1.379662, "f3": 1.886464, "y": 0.61874173, "x": 0.1840721}], [{"q1": 0.5148074902, "distance": 0.08924722582, "q3": 1.754076847, "q2": 1.792173204, "tx": 0.1768, "ty": 0.1768, "targetID": 13, "f2": -0.200119, "f1": -1.419937, "f3": -0.183281, "y": 0.26346171, "x": 0.1981264}], [{"q1": 1.58407992, "distance": 0.5022045015, "q3": -0.1991769732, "q2": 2.035143978, "tx": 0.0647, "ty": 0.2415, "targetID": 14, "f2": 0.042851, "f1": -0.350665, "f3": 1.769973, "y": 0.38507914, "x": -0.41654255}], [{"q1": 0.5824144902, "distance": 0.2429570063, "q3": 1.707895427, "q2": 1.690699764, "tx": -0.0647, "ty": 0.2415, "targetID": 15, "f2": -0.301593, "f1": -1.35233, "f3": -0.137099, "y": 0.31339059, "x": 0.16737725}], [{"q1": 0.8894109902, "distance": 0.2398474885, "q3": -0.1645565732, "q2": 2.390018284, "tx": -0.1768, "ty": 0.1768, "targetID": 16, "f2": 0.397726, "f1": -1.045333, "f3": 1.735353, "y": 0.39845414, "x": -0.085168892}]], "block": 5}], [{"trials": [[{"q1": -0.03190510981, "distance": 0.555181824, "q3": -2.300148473, "q2": 3.819380154, "tx": 0.601, "ty": 0.601, "targetID": 1, "f2": 1.827087, "f1": -1.96665, "f3": 3.870945, "y": 0.086097355, "x": 0.39338949}], [{"q1": 0.7330852902, "distance": 0.3954325857, "q3": -1.552889273, "q2": 2.970270444, "tx": 0.22, "ty": 0.821, "targetID": 2, "f2": 0.977978, "f1": -1.201659, "f3": 3.123686, "y": 0.44285416, "x": 0.10435981}], [{"q1": 0.5415737902, "distance": 0.6338510945, "q3": -0.4102291732, "q2": 1.415810404, "tx": -0.22, "ty": 0.821, "targetID": 3, "f2": -0.576482, "f1": -1.393171, "f3": 1.981026, "y": 0.7137285, "x": 0.40470796}], [{"q1": 1.15581801, "distance": 0.4951419181, "q3": -0.6826680732, "q2": 2.679987284, "tx": -0.601, "ty": 0.601, "targetID": 4, "f2": 0.687695, "f1": -0.778926, "f3": 2.253464, "y": 0.35975079, "x": -0.16860627}], [{"q1": 0.3746295902, "distance": 0.1997837264, "q3": -2.636738673, "q2": 3.324579254, "tx": 0.4596, "ty": 0.4596, "targetID": 5, "f2": 1.332287, "f1": -1.560115, "f3": 4.207535, "y": 0.2599401, "x": 0.4525671}], [{"q1": 0.6485764902, "distance": 0.1915910561, "q3": -0.9023282732, "q2": 2.641157204, "tx": 0.1682, "ty": 0.6279, "targetID": 6, "f2": 0.648865, "f1": -1.286168, "f3": 2.473125, "y": 0.45674648, "x": 0.082097704}], [{"q1": 1.17787199, "distance": 0.141246691, "q3": -0.6675884732, "q2": 2.382666954, "tx": -0.1682, "ty": 0.6279, "targetID": 7, "f2": 0.390374, "f1": -0.756872, "f3": 2.238385, "y": 0.49146584, "x": -0.20475609}], [{"q1": 0.4953923902, "distance": 0.6910096951, "q3": 0.4055168268, "q2": 2.958018234, "tx": -0.4596, "ty": 0.4596, "targetID": 8, "f2": 0.965726, "f1": -1.439352, "f3": 1.16528, "y": 0.049017689, "x": 0.096202631}], [{"q1": 0.2955179902, "distance": 0.2469611156, "q3": -0.6959884732, "q2": 3.170389854, "tx": 0.3182, "ty": 0.3182, "targetID": 9, "f2": 1.178097, "f1": -1.639226, "f3": 2.266785, "y": 0.1761543, "x": 0.11617819}], [{"q1": 0.7065073902, "distance": 0.1497360423, "q3": -0.2369388732, "q2": 2.568335084, "tx": 0.1165, "ty": 0.4347, "targetID": 10, "f2": 0.576042, "f1": -1.228237, "f3": 1.807735, "y": 0.35816877, "x": -0.012200634}], [{"q1": 1.25119676, "distance": 0.1114473984, "q3": -0.8443972732, "q2": 2.494381994, "tx": -0.1165, "ty": 0.4347, "targetID": 11, "f2": 0.502089, "f1": -0.683548, "f3": 2.415194, "y": 0.47247893, "x": -0.22134882}], [{"q1": 1.17466756, "distance": 0.3853651164, "q3": 0.2895292268, "q2": 1.480150224, "tx": -0.3182, "ty": 0.3182, "targetID": 12, "f2": -0.512142, "f1": -0.760077, "f3": 1.281267, "y": 0.68207236, "x": -0.1913017}], [{"q1": 0.9861091702, "distance": 0.1844911095, "q3": 0.7861521468, "q2": 2.493816504, "tx": 0.1768, "ty": 0.1768, "targetID": 13, "f2": 0.501524, "f1": -0.948635, "f3": 0.784644, "y": 0.18851939, "x": -0.0073185091}], [{"q1": 0.7529401902, "distance": 0.1751707649, "q3": -1.497471573, "q2": 3.046548354, "tx": 0.0647, "ty": 0.2415, "targetID": 14, "f2": 1.054256, "f1": -1.181804, "f3": 3.068268, "y": 0.41503764, "x": 0.088563872}], [{"q1": 0.5030578902, "distance": 0.1223340518, "q3": 0.1110867268, "q2": 2.545652784, "tx": -0.0647, "ty": 0.2415, "targetID": 15, "f2": 0.55336, "f1": -1.431687, "f3": 1.45971, "y": 0.2990204, "x": 0.043267698}], [{"q1": 0.7979905902, "distance": 0.4747484051, "q3": 0.3422451268, "q2": 1.624474984, "tx": -0.1768, "ty": 0.1768, "targetID": 16, "f2": -0.367818, "f1": -1.136754, "f3": 1.228551, "y": 0.61391993, "x": 0.008435566}]], "block": 6}], [{"trials": [[{"q1": 0.6519065902, "distance": 0.5155336483, "q3": -1.838585673, "q2": 3.488758854, "tx": 0.601, "ty": 0.601, "targetID": 1, "f2": 1.496466, "f1": -1.282838, "f3": 3.409382, "y": 0.31055424, "x": 0.17507019}], [{"q1": 1.11007642, "distance": 0.1784457832, "q3": -0.3494079732, "q2": 1.120186534, "tx": 0.22, "ty": 0.821, "targetID": 2, "f2": -0.872106, "f1": -0.824668, "f3": 1.920204, "y": 0.88814849, "x": 0.054670094}], [{"q1": 1.28883304, "distance": 0.2917804868, "q3": -1.028368973, "q2": 2.406982884, "tx": -0.22, "ty": 0.821, "targetID": 3, "f2": 0.41469, "f1": -0.645911, "f3": 2.599165, "y": 0.52922083, "x": -0.22087661}], [{"q1": 1.54889408, "distance": 0.2126945946, "q3": -0.6187052732, "q2": 1.984501504, "tx": -0.601, "ty": 0.601, "targetID": 4, "f2": -0.007791, "f1": -0.38585, "f3": 2.189502, "y": 0.56896973, "x": -0.390731}], [{"q1": 0.8183480902, "distance": 0.3366778868, "q3": -1.697402473, "q2": 2.701412944, "tx": 0.4596, "ty": 0.4596, "targetID": 5, "f2": 0.70912, "f1": -1.116396, "f3": 3.268199, "y": 0.54039454, "x": 0.13276022}], [{"q1": 0.8149551902, "distance": 0.1031833569, "q3": -1.332977773, "q2": 2.487973144, "tx": 0.1682, "ty": 0.6279, "targetID": 6, "f2": 0.49568, "f1": -1.119789, "f3": 2.903774, "y": 0.56990846, "x": 0.082854898}], [{"q1": 1.35870206, "distance": 0.1819630848, "q3": -1.518583073, "q2": 2.812750994, "tx": -0.1682, "ty": 0.6279, "targetID": 7, "f2": 0.820458, "f1": -0.576042, "f3": 3.089379, "y": 0.4489283, "x": -0.20105871}], [{"q1": 1.15311624, "distance": 0.3308718991, "q3": 0.08758762679, "q2": 1.654571444, "tx": -0.4596, "ty": 0.4596, "targetID": 8, "f2": -0.337721, "f1": -0.781628, "f3": 1.483209, "y": 0.65001173, "x": -0.18900882}], [{"q1": 0.9622330702, "distance": 0.3433372575, "q3": -1.352329973, "q2": 3.085755354, "tx": 0.3182, "ty": 0.3182, "targetID": 9, "f2": 1.093463, "f1": -0.972511, "f3": 2.923126, "y": 0.37374173, "x": -0.020614977}], [{"q1": 1.60462593, "distance": 0.5630519768, "q3": 0.1717823268, "q2": 1.655136934, "tx": 0.1165, "ty": 0.4347, "targetID": 10, "f2": -0.337156, "f1": -0.330119, "f3": 1.399014, "y": 0.4867899, "x": -0.44413729}], [{"q1": 1.68159495, "distance": 0.07068212119, "q3": 2.261067067, "q2": 1.314462624, "tx": -0.1165, "ty": 0.4347, "targetID": 11, "f2": -0.67783, "f1": -0.25315, "f3": -0.690271, "y": 0.38924341, "x": -0.17062634}], [{"q1": 1.02116935, "distance": 0.2061329408, "q3": 0.1310672268, "q2": 2.153707684, "tx": -0.3182, "ty": 0.3182, "targetID": 12, "f2": 0.161415, "f1": -0.913575, "f3": 1.439729, "y": 0.44320599, "x": -0.1542967}], [{"q1": 1.31032153, "distance": 0.5801644986, "q3": -0.6518176732, "q2": 2.188328034, "tx": 0.1768, "ty": 0.1768, "targetID": 13, "f2": 0.196035, "f1": -0.624423, "f3": 2.222614, "y": 0.54160456, "x": -0.27431914}], [{"q1": 0.9783808502, "distance": 0.1546970054, "q3": 0.2343000268, "q2": 2.519703224, "tx": 0.0647, "ty": 0.2415, "targetID": 14, "f2": 0.527411, "f1": -0.956364, "f3": 1.336496, "y": 0.26703595, "x": -0.08787483}], [{"q1": 1.00049767, "distance": 0.08392197157, "q3": 0.3159814268, "q2": 2.343145724, "tx": -0.0647, "ty": 0.2415, "targetID": 15, "f2": 0.350853, "f1": -0.934247, "f3": 1.254815, "y": 0.31058566, "x": -0.11234524}], [{"q1": 1.49064895, "distance": 0.1649005578, "q3": -0.1410574732, "q2": 2.410752794, "tx": -0.1768, "ty": 0.1768, "targetID": 16, "f2": 0.41846, "f1": -0.444096, "f3": 1.711854, "y": 0.30585844, "x": -0.27944557}]], "block": 7}], [{"trials": [[{"q1": 0.1714878902, "distance": 0.3252307263, "q3": -0.6021804732, "q2": 2.322222714, "tx": 0.601, "ty": 0.601, "targetID": 1, "f2": 0.32993, "f1": -1.763257, "f3": 2.172977, "y": 0.43565966, "x": 0.32093287}], [{"q1": 1.1575773, "distance": 0.1280840507, "q3": -2.152870573, "q2": 1.680835154, "tx": 0.22, "ty": 0.821, "targetID": 2, "f2": -0.311457, "f1": -0.777167, "f3": 3.723667, "y": 0.69365246, "x": 0.20628402}], [{"q1": 0.7086436902, "distance": 0.3482295998, "q3": -0.04800357321, "q2": 1.888054614, "tx": -0.22, "ty": 0.821, "targetID": 3, "f2": -0.104238, "f1": -1.226101, "f3": 1.6188, "y": 0.61456462, "x": 0.060443021}], [{"q1": 1.50403214, "distance": 0.2107191825, "q3": -0.1320097732, "q2": 1.834647534, "tx": -0.601, "ty": 0.601, "targetID": 4, "f2": -0.157645, "f1": -0.430712, "f3": 1.702806, "y": 0.50664953, "x": -0.41258407}], [{"q1": 0.7687109902, "distance": 0.4287688151, "q3": 1.456945007, "q2": 2.01522628, "tx": 0.4596, "ty": 0.4596, "targetID": 5, "f2": 0.022934, "f1": -1.166033, "f3": 0.113851, "y": 0.26566198, "x": 0.077198717}], [{"q1": 1.15085429, "distance": 0.3621498035, "q3": -0.7505264732, "q2": 2.324170504, "tx": 0.1682, "ty": 0.6279, "targetID": 6, "f2": 0.331878, "f1": -0.78389, "f3": 2.321323, "y": 0.53702974, "x": -0.18236394}], [{"q1": 0.5550826902, "distance": 0.2844187117, "q3": 0.3080645268, "q2": 1.991727167, "tx": -0.1682, "ty": 0.6279, "targetID": 7, "f2": -0.000565, "f1": -1.379662, "f3": 1.262732, "y": 0.48844049, "x": 0.079681118}], [{"q1": 1.16147287, "distance": 0.2458132354, "q3": 0.01809552679, "q2": 2.106395304, "tx": -0.4596, "ty": 0.4596, "targetID": 8, "f2": 0.114103, "f1": -0.773272, "f3": 1.552701, "y": 0.45530614, "x": -0.21382427}], [{"q1": 0.6706932902, "distance": 0.32994336, "q3": 0.3873583268, "q2": 2.249840424, "tx": 0.3182, "ty": 0.3182, "targetID": 9, "f2": 0.257548, "f1": -1.264051, "f3": 1.183438, "y": 0.37187973, "x": -0.0073473965}], [{"q1": 0.7751197902, "distance": 0.08317128637, "q3": -1.200842373, "q2": 2.852649214, "tx": 0.1165, "ty": 0.4347, "targetID": 10, "f2": 0.860357, "f1": -1.159625, "f3": 2.771639, "y": 0.43472367, "x": 0.033328717}], [{"q1": 0.8923011902, "distance": 0.2362613613, "q3": 0.5815716368, "q2": 2.488538634, "tx": -0.1165, "ty": 0.4347, "targetID": 11, "f2": 0.496246, "f1": -1.042443, "f3": 0.989225, "y": 0.21560103, "x": -0.028097103}], [{"q1": 1.13734544, "distance": 0.2420005113, "q3": -0.3352707732, "q2": 2.160305034, "tx": -0.3182, "ty": 0.3182, "targetID": 12, "f2": 0.168012, "f1": -0.797399, "f3": 1.906067, "y": 0.52483444, "x": -0.19223788}], [{"q1": 0.3309362902, "distance": 0.2880976699, "q3": -0.5145300732, "q2": 2.334412094, "tx": 0.1768, "ty": 0.1768, "targetID": 13, "f2": 0.342119, "f1": -1.603808, "f3": 2.085326, "y": 0.46164638, "x": 0.21996025}], [{"q1": 1.17504455, "distance": 0.3414367922, "q3": 0.3676291268, "q2": 1.927010359, "tx": 0.0647, "ty": 0.2415, "targetID": 14, "f2": -0.065282, "f1": -0.7597, "f3": 1.203167, "y": 0.44900975, "x": -0.20644348}], [{"q1": 1.35618879, "distance": 0.04625833416, "q3": 1.570796327, "q2": 1.926884695, "tx": -0.0647, "ty": 0.2415, "targetID": 15, "f2": -0.065408, "f1": -0.578556, "f3": 0.0, "y": 0.28699035, "x": -0.073094137}], [{"q1": 1.19760119, "distance": 0.1343203381, "q3": 1.103453007, "q2": 2.226718294, "tx": -0.1768, "ty": 0.1768, "targetID": 16, "f2": 0.234426, "f1": -0.737143, "f3": 0.467343, "y": 0.2377516, "x": -0.057105156}]], "block": 8}], [{"trials": [[{"q1": -0.004742909808, "distance": 0.4148276001, "q3": -1.452295473, "q2": 2.970144784, "tx": 0.601, "ty": 0.601, "targetID": 1, "f2": 0.977852, "f1": -1.939487, "f3": 3.023092, "y": 0.2653866, "x": 0.35718535}], [{"q1": 1.29637286, "distance": 0.435576881, "q3": -1.917816673, "q2": 3.017080154, "tx": 0.22, "ty": 0.821, "targetID": 2, "f2": 1.024787, "f1": -0.638372, "f3": 3.488613, "y": 0.48298305, "x": -0.054721242}], [{"q1": 1.00363926, "distance": 0.2427890671, "q3": -0.6893282732, "q2": 2.111044854, "tx": -0.22, "ty": 0.821, "targetID": 3, "f2": 0.118752, "f1": -0.931105, "f3": 2.260125, "y": 0.62304528, "x": -0.079428097}], [{"q1": 1.33934985, "distance": 0.3050037612, "q3": -0.2026955732, "q2": 1.712502414, "tx": -0.601, "ty": 0.601, "targetID": 4, "f2": -0.27979, "f1": -0.595395, "f3": 1.773492, "y": 0.63713675, "x": -0.29814454}], [{"q1": 1.11365783, "distance": 0.5188459287, "q3": -1.553768873, "q2": 2.834490814, "tx": 0.4596, "ty": 0.4596, "targetID": 5, "f2": 0.842198, "f1": -0.821087, "f3": 3.124565, "y": 0.49005359, "x": -0.058351423}], [{"q1": 1.41606754, "distance": 0.1587512357, "q3": -4.274073973, "q2": 5.581059654, "tx": 0.1682, "ty": 0.6279, "targetID": 6, "f2": 3.588767, "f1": -0.518677, "f3": 5.84487, "y": 0.76921359, "x": 0.095864503}], [{"q1": 1.26935517, "distance": 0.3426394625, "q3": -0.1451415732, "q2": 0.9039192536, "tx": -0.1682, "ty": 0.6279, "targetID": 7, "f2": -1.088373, "f1": -0.665389, "f3": 1.715938, "y": 0.9251391, "x": 0.0022427139}], [{"q1": 0.9529339502, "distance": 0.5014776272, "q3": 0.2282053268, "q2": 2.774360734, "tx": -0.4596, "ty": 0.4596, "targetID": 8, "f2": 0.782068, "f1": -0.981811, "f3": 1.342591, "y": 0.18828659, "x": -0.037855001}], [{"q1": 0.6733949902, "distance": 0.3235142946, "q3": -0.02852567321, "q2": 2.655545694, "tx": 0.3182, "ty": 0.3182, "targetID": 9, "f2": 0.663253, "f1": -1.261349, "f3": 1.599322, "y": 0.27390754, "x": -0.0022679029}], [{"q1": 1.48606223, "distance": 0.5021819325, "q3": -0.1947787732, "q2": 1.983621858, "tx": 0.1165, "ty": 0.4347, "targetID": 10, "f2": -0.008671, "f1": -0.448682, "f3": 1.765575, "y": 0.44983028, "x": -0.38545395}], [{"q1": 0.9605366102, "distance": 0.04606322281, "q3": -0.1438849732, "q2": 2.210382014, "tx": -0.1165, "ty": 0.4347, "targetID": 11, "f2": 0.218089, "f1": -0.974208, "f3": 1.714681, "y": 0.4801571, "x": -0.12394799}], [{"q1": 1.62925602, "distance": 0.1793674376, "q3": 1.582357388, "q2": 1.936812128, "tx": -0.3182, "ty": 0.3182, "targetID": 12, "f2": -0.055481, "f1": -0.305488, "f3": -0.011561, "y": 0.25520241, "x": -0.15025959}], [{"q1": 1.73317991, "distance": 0.2857296893, "q3": 1.386510497, "q2": 2.326369614, "tx": 0.1768, "ty": 0.1768, "targetID": 13, "f2": 0.334077, "f1": -0.201565, "f3": 0.184286, "y": 0.18798359, "x": -0.10871074}], [{"q1": 1.26219233, "distance": 0.2215597064, "q3": 0.1020389268, "q2": 2.549297034, "tx": 0.0647, "ty": 0.2415, "targetID": 14, "f2": 0.557004, "f1": -0.672552, "f3": 1.468757, "y": 0.20158148, "x": -0.15323397}], [{"q1": 1.34217728, "distance": 0.3283340039, "q3": -0.004146873205, "q2": 2.003162565, "tx": -0.0647, "ty": 0.2415, "targetID": 15, "f2": 0.01087, "f1": -0.592567, "f3": 1.574943, "y": 0.46232523, "x": -0.30768032}], [{"q1": 1.46520205, "distance": 0.1628878491, "q3": 1.378845017, "q2": 2.341260764, "tx": -0.1768, "ty": 0.1768, "targetID": 16, "f2": 0.348968, "f1": -0.469542, "f3": 0.191951, "y": 0.20982532, "x": -0.017295205}]], "block": 9}], [{"trials": [[{"q1": 1.15299057, "distance": 0.7177214669, "q3": -0.9669821732, "q2": 3.546689854, "tx": 0.601, "ty": 0.601, "targetID": 1, "f2": 1.554397, "f1": -0.781754, "f3": 2.537778, "y": 0.17061804, "x": 0.026634722}], [{"q1": "_NaN_", "distance": 0.7517300469, "q3": -0.8293176732, "q2": 1.382446684, "tx": 0.22, "ty": 0.821, "targetID": 2, "f2": -0.609846, "f1": "_NaN_", "f3": 2.400114, "y": 0.33411559, "x": 0.79274919}], [{"q1": 1.54078877, "distance": 0.1420566776, "q3": -0.2789734732, "q2": 1.310127224, "tx": -0.22, "ty": 0.821, "targetID": 3, "f2": -0.682165, "f1": -0.393956, "f3": 1.84977, "y": 0.76964681, "x": -0.3524498}], [{"q1": 1.39922861, "distance": 0.2760304477, "q3": -0.02488137321, "q2": 1.858837794, "tx": -0.601, "ty": 0.601, "targetID": 4, "f2": -0.133455, "f1": -0.535516, "f3": 1.595678, "y": 0.49790925, "x": -0.34494316}], [{"q1": 0.4313667902, "distance": 0.2266913238, "q3": -0.2618203732, "q2": 1.800969664, "tx": 0.4596, "ty": 0.4596, "targetID": 5, "f2": -0.191323, "f1": -1.503378, "f3": 1.832617, "y": 0.60965987, "x": 0.28968534}], [{"q1": 0.8035825902, "distance": 0.2023630086, "q3": -0.9464990732, "q2": 1.492905084, "tx": 0.1682, "ty": 0.6279, "targetID": 6, "f2": -0.499388, "f1": -1.131162, "f3": 2.517295, "y": 0.78020542, "x": 0.30144356}], [{"q1": 1.14249765, "distance": 0.5689770304, "q3": 0.7385884368, "q2": 2.859874884, "tx": -0.1682, "ty": 0.6279, "targetID": 7, "f2": 0.867582, "f1": -0.792247, "f3": 0.832208, "y": 0.11355585, "x": 0.075079585}], [{"q1": 1.0853835, "distance": 0.4769581405, "q3": 1.170494587, "q2": 2.182861664, "tx": -0.4596, "ty": 0.4596, "targetID": 8, "f2": 0.190569, "f1": -0.849361, "f3": 0.400302, "y": 0.25714098, "x": -0.027744222}], [{"q1": 0.5654498902, "distance": 0.4054700052, "q3": -0.8687131732, "q2": 1.486998894, "tx": 0.3182, "ty": 0.3182, "targetID": 9, "f2": -0.505294, "f1": -1.369295, "f3": 2.43951, "y": 0.69005366, "x": 0.47985018}], [{"q1": 1.03957908, "distance": 0.363182003, "q3": -0.1698973732, "q2": 1.485239604, "tx": 0.1165, "ty": 0.4347, "targetID": 10, "f2": -0.507053, "f1": -0.895165, "f3": 1.740694, "y": 0.76138347, "x": -0.042179166}], [{"q1": 1.41330294, "distance": 0.14880411, "q3": 1.126637957, "q2": 1.819567894, "tx": -0.1165, "ty": 0.4347, "targetID": 11, "f2": -0.172725, "f1": -0.521442, "f3": 0.444158, "y": 0.31963533, "x": -0.21085457}], [{"q1": 1.68498787, "distance": 0.1540547104, "q3": 1.309604317, "q2": 1.982742212, "tx": -0.3182, "ty": 0.3182, "targetID": 12, "f2": -0.00955, "f1": -0.249757, "f3": 0.261192, "y": 0.21958323, "x": -0.19984635}], [{"q1": 1.33620826, "distance": 0.2824483332, "q3": 1.383683067, "q2": 2.027855483, "tx": 0.1768, "ty": 0.1768, "targetID": 13, "f2": 0.035563, "f1": -0.598536, "f3": 0.187113, "y": 0.26567097, "x": -0.091302614}], [{"q1": 1.37824277, "distance": 0.1783394173, "q3": 1.505199872, "q2": 1.884787354, "tx": 0.0647, "ty": 0.2415, "targetID": 14, "f2": -0.107505, "f1": -0.556502, "f3": 0.065596, "y": 0.29762635, "x": -0.10457723}], [{"q1": 1.28173304, "distance": 0.527806014, "q3": -0.009676073205, "q2": 1.272616604, "tx": -0.0647, "ty": 0.2415, "targetID": 15, "f2": -0.719676, "f1": -0.653011, "f3": 1.580472, "y": 0.74578998, "x": -0.2204909}], [{"q1": 0.9378543102, "distance": 0.4889017798, "q3": -0.1858565732, "q2": 1.830940454, "tx": -0.1768, "ty": 0.1768, "targetID": 16, "f2": -0.161352, "f1": -0.99689, "f3": 1.756653, "y": 0.65041229, "x": -0.05548904}]], "block": 10}], [{"trials": [[{"q1": 0.6264596902, "distance": 0.507163534, "q3": -1.884452973, "q2": 3.122700554, "tx": 0.601, "ty": 0.601, "targetID": 1, "f2": 1.130408, "f1": -1.308285, "f3": 3.455249, "y": 0.45049573, "x": 0.11668263}], [{"q1": 0.3211659902, "distance": 0.3407334525, "q3": -0.9747733732, "q2": 2.327563424, "tx": 0.22, "ty": 0.821, "targetID": 2, "f2": 0.335271, "f1": -1.613579, "f3": 2.54557, "y": 0.49889511, "x": 0.33112032}], [{"q1": 0.7188224902, "distance": 0.3503476349, "q3": 0.05855932679, "q2": 1.750892674, "tx": -0.22, "ty": 0.821, "targetID": 3, "f2": -0.2414, "f1": -1.215922, "f3": 1.512237, "y": 0.64279876, "x": 0.081641813}], [{"q1": 1.47205072, "distance": 0.3765164214, "q3": -0.4146273732, "q2": 2.378582884, "tx": -0.601, "ty": 0.601, "targetID": 4, "f2": 0.38629, "f1": -0.462694, "f3": 1.985424, "y": 0.344986, "x": -0.32491768}], [{"q1": 0.1028629902, "distance": 0.2198371222, "q3": -1.466872473, "q2": 2.971527084, "tx": 0.4596, "ty": 0.4596, "targetID": 5, "f2": 0.979234, "f1": -1.831881, "f3": 3.037669, "y": 0.28059813, "x": 0.33198068}], [{"q1": 0.7521861902, "distance": 0.1324832691, "q3": -1.575885673, "q2": 2.730881084, "tx": 0.1682, "ty": 0.6279, "targetID": 6, "f2": 0.738588, "f1": -1.182558, "f3": 3.146682, "y": 0.49712045, "x": 0.14702157}], [{"q1": 1.27444455, "distance": 0.1309226491, "q3": -0.4142503732, "q2": 1.569685614, "tx": -0.1682, "ty": 0.6279, "targetID": 7, "f2": -0.422607, "f1": -0.6603, "f3": 1.985047, "y": 0.75332021, "x": -0.20575677}], [{"q1": 1.41072684, "distance": 0.1591092266, "q3": 0.2222991268, "q2": 2.007120971, "tx": -0.4596, "ty": 0.4596, "targetID": 8, "f2": 0.014828, "f1": -0.524018, "f3": 1.348497, "y": 0.3890279, "x": -0.31699802}], [{"q1": 0.02116899019, "distance": 0.1520463368, "q3": 0.3249663268, "q2": 2.418292614, "tx": 0.3182, "ty": 0.3182, "targetID": 9, "f2": 0.426, "f1": -1.913576, "f3": 1.24583, "y": 0.24982344, "x": 0.18239597}], [{"q1": 0.2601247902, "distance": 0.07694499728, "q3": 0.1338947268, "q2": 2.278931564, "tx": 0.1165, "ty": 0.4347, "targetID": 10, "f2": 0.286639, "f1": -1.67462, "f3": 1.436902, "y": 0.3784439, "x": 0.16899556}], [{"q1": 0.8478162902, "distance": 0.1997737882, "q3": 0.8395592168, "q2": 2.272397054, "tx": -0.1165, "ty": 0.4347, "targetID": 11, "f2": 0.280104, "f1": -1.086928, "f3": 0.731237, "y": 0.2666627, "x": -0.008458192}], [{"q1": 1.42813126, "distance": 0.1418834862, "q3": -0.8809653732, "q2": 2.383735094, "tx": -0.3182, "ty": 0.3182, "targetID": 12, "f2": 0.391442, "f1": -0.506613, "f3": 2.451762, "y": 0.46005913, "x": -0.31557114}], [{"q1": 0.3959295902, "distance": 0.08919269669, "q3": 0.9287176168, "q2": 2.256751924, "tx": 0.1768, "ty": 0.1768, "targetID": 13, "f2": 0.264459, "f1": -1.538815, "f3": 0.642079, "y": 0.2341748, "x": 0.1085104}], [{"q1": 0.8842586902, "distance": 0.2352055269, "q3": 0.3654929268, "q2": 2.141832464, "tx": 0.0647, "ty": 0.2415, "targetID": 14, "f2": 0.14954, "f1": -1.050486, "f3": 1.205303, "y": 0.42652191, "x": -0.080518913}], [{"q1": 0.9333303902, "distance": 0.07907128375, "q3": 1.232383967, "q2": 2.025656368, "tx": -0.0647, "ty": 0.2415, "targetID": 15, "f2": 0.033364, "f1": -1.001414, "f3": 0.338412, "y": 0.29757436, "x": -0.0089511519}], [{"q1": 1.42442418, "distance": 0.1218029862, "q3": -0.4117999732, "q2": 2.627774014, "tx": -0.1768, "ty": 0.1768, "targetID": 16, "f2": 0.635481, "f1": -0.51032, "f3": 1.982596, "y": 0.26771525, "x": -0.25785791}]], "block": 11}], [{"trials": [[{"q1": 1.59501266, "distance": 0.9262367885, "q3": -1.672709573, "q2": 2.817337714, "tx": 0.601, "ty": 0.601, "targetID": 1, "f2": 0.825045, "f1": -0.339732, "f3": 3.243506, "y": 0.41567665, "x": -0.30650749}], [{"q1": 0.4274082902, "distance": 0.3237838138, "q3": -1.028557473, "q2": 2.469060754, "tx": 0.22, "ty": 0.821, "targetID": 2, "f2": 0.476768, "f1": -1.507336, "f3": 2.599354, "y": 0.49727042, "x": 0.22592597}], [{"q1": 1.25961623, "distance": 0.1062089274, "q3": 0.2001823268, "q2": 1.403621024, "tx": -0.22, "ty": 0.821, "targetID": 3, "f2": -0.588672, "f1": -0.675128, "f3": 1.370614, "y": 0.71484677, "x": -0.21656081}], [{"q1": 0.7651923902, "distance": 0.734140252, "q3": 0.7603910868, "q2": 2.216602374, "tx": -0.601, "ty": 0.601, "targetID": 4, "f2": 0.22431, "f1": -1.169552, "f3": 0.810405, "y": 0.21248297, "x": 0.021909646}], [{"q1": 0.7235348902, "distance": 0.441519891, "q3": 0.2270115268, "q2": 1.866440454, "tx": 0.4596, "ty": 0.4596, "targetID": 5, "f2": -0.125852, "f1": -1.21121, "f3": 1.343785, "y": 0.56641023, "x": 0.031194364}], [{"q1": 0.8168401902, "distance": 0.1268533841, "q3": -0.4750716732, "q2": 1.941901508, "tx": 0.1682, "ty": 0.6279, "targetID": 6, "f2": -0.050391, "f1": -1.117904, "f3": 2.045868, "y": 0.65605188, "x": 0.044509852}], [{"q1": 0.8976418902, "distance": 0.1250886494, "q3": 0.02362472679, "q2": 1.827044884, "tx": -0.1682, "ty": 0.6279, "targetID": 7, "f2": -0.165248, "f1": -1.037103, "f3": 1.547172, "y": 0.64057144, "x": -0.043754812}], [{"q1": 1.36812684, "distance": 0.1363344231, "q3": 0.04907172679, "q2": 1.976396195, "tx": -0.4596, "ty": 0.4596, "targetID": 8, "f2": -0.015896, "f1": -0.566618, "f3": 1.521725, "y": 0.45939567, "x": -0.32326573}], [{"q1": 0.5227242902, "distance": 0.2756894942, "q3": -0.2886495732, "q2": 2.355209434, "tx": 0.3182, "ty": 0.3182, "targetID": 9, "f2": 0.362917, "f1": -1.41202, "f3": 1.859446, "y": 0.46674503, "x": 0.085952134}], [{"q1": 0.6015153902, "distance": 0.1264295598, "q3": -1.196067173, "q2": 2.451530664, "tx": 0.1165, "ty": 0.4347, "targetID": 10, "f2": 0.459238, "f1": -1.333229, "f3": 2.766863, "y": 0.54083593, "x": 0.18519933}], [{"q1": 1.17479323, "distance": 0.09283442689, "q3": 0.6046937568, "q2": 2.046013888, "tx": -0.1165, "ty": 0.4347, "targetID": 11, "f2": 0.053721, "f1": -0.759951, "f3": 0.966103, "y": 0.3641187, "x": -0.17680349}], [{"q1": 1.05937111, "distance": 0.228720992, "q3": 0.3428106268, "q2": 1.931094429, "tx": -0.3182, "ty": 0.3182, "targetID": 12, "f2": -0.061198, "f1": -0.875373, "f3": 1.227986, "y": 0.48736893, "x": -0.16426766}], [{"q1": 0.4684374902, "distance": 0.1247205287, "q3": 0.1697716268, "q2": 2.777062494, "tx": 0.1768, "ty": 0.1768, "targetID": 13, "f2": 0.78477, "f1": -1.466307, "f3": 1.401025, "y": 0.17788995, "x": 0.052084234}], [{"q1": 0.9915127102, "distance": 0.1490627413, "q3": -0.005969073205, "q2": 2.662457194, "tx": 0.0647, "ty": 0.2415, "targetID": 14, "f2": 0.670165, "f1": -0.943232, "f3": 1.576765, "y": 0.25335867, "x": -0.083890285}], [{"q1": 0.6360728902, "distance": 0.1053634703, "q3": 0.6966795868, "q2": 2.299917404, "tx": -0.0647, "ty": 0.2415, "targetID": 15, "f2": 0.307625, "f1": -1.298672, "f3": 0.874117, "y": 0.28256058, "x": 0.032333446}], [{"q1": 1.11252686, "distance": 0.1861668712, "q3": 0.7961424068, "q2": 2.031562562, "tx": -0.1768, "ty": 0.1768, "targetID": 16, "f2": 0.03927, "f1": -0.822218, "f3": 0.774654, "y": 0.36076106, "x": -0.14822672}]], "block": 12}], [{"trials": [[{"q1": 0.7600401902, "distance": 0.3961226741, "q3": -1.671515773, "q2": 2.788812054, "tx": 0.601, "ty": 0.601, "targetID": 1, "f2": 0.796519, "f1": -1.174704, "f3": 3.242312, "y": 0.51206151, "x": 0.21499078}], [{"q1": 0.5159383902, "distance": 0.2917016114, "q3": -1.194056573, "q2": 2.479113854, "tx": 0.22, "ty": 0.821, "targetID": 2, "f2": 0.486821, "f1": -1.418806, "f3": 2.764853, "y": 0.52935519, "x": 0.22575629}], [{"q1": 1.13451801, "distance": 0.1493676673, "q3": 0.1780654268, "q2": 1.529661724, "tx": -0.22, "ty": 0.821, "targetID": 3, "f2": -0.462631, "f1": -0.800226, "f3": 1.392731, "y": 0.68741593, "x": -0.15317189}], [{"q1": 1.34374808, "distance": 0.3133609146, "q3": 0.2585530268, "q2": 1.815106824, "tx": -0.601, "ty": 0.601, "targetID": 4, "f2": -0.177186, "f1": -0.590996, "f3": 1.312243, "y": 0.49070593, "x": -0.30769081}], [{"q1": 0.5285047902, "distance": 0.1674809902, "q3": -1.591216673, "q2": 2.619480214, "tx": 0.4596, "ty": 0.4596, "targetID": 5, "f2": 0.627188, "f1": -1.40624, "f3": 3.162013, "y": 0.479988, "x": 0.29336459}], [{"q1": 0.4869100902, "distance": 0.1037837444, "q3": -0.1680123732, "q2": 2.114123614, "tx": 0.1682, "ty": 0.6279, "targetID": 6, "f2": 0.121831, "f1": -1.447834, "f3": 1.738809, "y": 0.52466531, "x": 0.15753865}], [{"q1": 1.2733764, "distance": 0.2215081954, "q3": -0.4895229732, "q2": 1.342422794, "tx": -0.1682, "ty": 0.6279, "targetID": 7, "f2": -0.64987, "f1": -0.661368, "f3": 2.060319, "y": 0.84112219, "x": -0.10818185}], [{"q1": 1.72840468, "distance": 0.2620441896, "q3": 0.4098522268, "q2": 0.8622617536, "tx": -0.4596, "ty": 0.4596, "targetID": 8, "f2": -1.130031, "f1": -0.20634, "f3": 1.160944, "y": 0.72121408, "x": -0.47460768}], [{"q1": 0.6347534902, "distance": 0.1732936582, "q3": 1.868744977, "q2": 2.170546624, "tx": 0.3182, "ty": 0.3182, "targetID": 9, "f2": 0.178254, "f1": -1.299991, "f3": -0.297949, "y": 0.17527833, "x": 0.22019955}], [{"q1": 1.28261269, "distance": 0.33501624, "q3": -0.5556220732, "q2": 2.916674874, "tx": 0.1165, "ty": 0.4347, "targetID": 10, "f2": 0.924382, "f1": -0.652132, "f3": 2.126418, "y": 0.23730696, "x": -0.15418777}], [{"q1": 0.7766905902, "distance": 0.232147589, "q3": 0.5167291268, "q2": 2.509461634, "tx": -0.1165, "ty": 0.4347, "targetID": 11, "f2": 0.517169, "f1": -1.158054, "f3": 1.054067, "y": 0.22885778, "x": -0.0091618262}], [{"q1": 0.6808091902, "distance": 0.4294068745, "q3": 0.1163017268, "q2": 1.9606254, "tx": -0.3182, "ty": 0.3182, "targetID": 12, "f2": -0.031667, "f1": -1.253935, "f3": 1.454495, "y": 0.55346025, "x": 0.041025387}], [{"q1": 0.6597604902, "distance": 0.04091486181, "q3": 1.773554717, "q2": 2.04438026, "tx": 0.1768, "ty": 0.1768, "targetID": 13, "f2": 0.052088, "f1": -1.274984, "f3": -0.202758, "y": 0.21768875, "x": 0.17826152}], [{"q1": 0.3857507902, "distance": 0.09664827559, "q3": -0.6420158732, "q2": 2.826511164, "tx": 0.0647, "ty": 0.2415, "targetID": 14, "f2": 0.834219, "f1": -1.548994, "f3": 2.212812, "y": 0.32420994, "x": 0.11469955}], [{"q1": 1.08550916, "distance": 0.1921193157, "q3": 2.115988317, "q2": 1.849915674, "tx": -0.0647, "ty": 0.2415, "targetID": 15, "f2": -0.142377, "f1": -0.849235, "f3": -0.545192, "y": 0.32185782, "x": 0.10980631}], [{"q1": 1.69585778, "distance": 0.07206340877, "q3": 1.202852997, "q2": 2.369597934, "tx": -0.1768, "ty": 0.1768, "targetID": 16, "f2": 0.377305, "f1": -0.238887, "f3": 0.367943, "y": 0.175198, "x": -0.1047544}]], "block": 13}], [{"trials": [[{"q1": -0.002600309808, "distance": 0.5064857116, "q3": -1.377651173, "q2": 3.176735954, "tx": 0.601, "ty": 0.601, "targetID": 1, "f2": 1.184443, "f1": -1.937345, "f3": 2.948447, "y": 0.21251385, "x": 0.27602879}], [{"q1": 1.03492952, "distance": 0.1036537636, "q3": -0.7392167732, "q2": 0.9495352536, "tx": 0.22, "ty": 0.821, "targetID": 2, "f2": -1.042757, "f1": -0.899815, "f3": 2.310013, "y": 0.88527824, "x": 0.30131673}], [{"q1": 1.33740206, "distance": 0.2689928391, "q3": -0.09324247321, "q2": 1.823777624, "tx": -0.22, "ty": 0.821, "targetID": 3, "f2": -0.168515, "f1": -0.597342, "f3": 1.664039, "y": 0.56798814, "x": -0.31133535}], [{"q1": 1.38666224, "distance": 0.2748428513, "q3": 0.5460716268, "q2": 1.425612174, "tx": -0.601, "ty": 0.601, "targetID": 4, "f2": -0.56668, "f1": -0.548082, "f3": 1.024725, "y": 0.56739179, "x": -0.32821972}], [{"q1": 0.2651010902, "distance": 0.05303600927, "q3": -1.040306973, "q2": 2.109851054, "tx": 0.4596, "ty": 0.4596, "targetID": 5, "f2": 0.117558, "f1": -1.669643, "f3": 2.611103, "y": 0.50425845, "x": 0.48820841}], [{"q1": 0.5287560902, "distance": 0.1119029005, "q3": 0.4604318268, "q2": 1.810143114, "tx": 0.1682, "ty": 0.6279, "targetID": 6, "f2": -0.18215, "f1": -1.405988, "f3": 1.110364, "y": 0.5188606, "x": 0.1430471}], [{"q1": 1.18132774, "distance": 0.1164886529, "q3": 0.2724389268, "q2": 1.332746694, "tx": -0.1682, "ty": 0.6279, "targetID": 7, "f2": -0.659546, "f1": -0.753417, "f3": 1.298357, "y": 0.74398578, "x": -0.15852023}], [{"q1": 0.9312569902, "distance": 0.3847242897, "q3": 0.6460999468, "q2": 1.793304174, "tx": -0.4596, "ty": 0.4596, "targetID": 8, "f2": -0.198988, "f1": -1.003488, "f3": 0.924696, "y": 0.5209196, "x": -0.079793884}], [{"q1": 0.2266982902, "distance": 0.2526778264, "q3": 0.6701645468, "q2": 2.516938624, "tx": 0.3182, "ty": 0.3182, "targetID": 9, "f2": 0.524646, "f1": -1.708046, "f3": 0.900632, "y": 0.16304679, "x": 0.11876689}], [{"q1": 1.20237641, "distance": 0.3959715474, "q3": 0.1250982268, "q2": 1.567423664, "tx": 0.1165, "ty": 0.4347, "targetID": 10, "f2": -0.424869, "f1": -0.732368, "f3": 1.445698, "y": 0.67678142, "x": -0.19685292}], [{"q1": 1.11189854, "distance": 0.07038235217, "q3": 0.4284504268, "q2": 2.062098843, "tx": -0.1165, "ty": 0.4347, "targetID": 11, "f2": 0.069806, "f1": -0.822846, "f3": 1.142346, "y": 0.42796542, "x": -0.18655941}], [{"q1": 1.36222064, "distance": 0.1747862869, "q3": 0.9974556668, "q2": 2.125119194, "tx": -0.3182, "ty": 0.3182, "targetID": 12, "f2": 0.132827, "f1": -0.572524, "f3": 0.573341, "y": 0.25115932, "x": -0.15678193}], [{"q1": 1.62416664, "distance": 0.376444254, "q3": 1.657944107, "q2": 1.746431614, "tx": 0.1768, "ty": 0.1768, "targetID": 13, "f2": -0.245861, "f1": -0.310578, "f3": -0.087148, "y": 0.2896366, "x": -0.18233532}], [{"q1": 0.4425507902, "distance": 0.1362277673, "q3": 0.5450035268, "q2": 2.133727154, "tx": 0.0647, "ty": 0.2415, "targetID": 14, "f2": 0.141434, "f1": -1.492194, "f3": 1.025793, "y": 0.37732322, "x": 0.075190829}], [{"q1": 0.6588808902, "distance": 0.09976249353, "q3": 0.8089601068, "q2": 2.371357224, "tx": -0.0647, "ty": 0.2415, "targetID": 15, "f2": 0.379065, "f1": -1.275864, "f3": 0.761836, "y": 0.22036916, "x": 0.032798937}], [{"q1": 0.9365348402, "distance": 0.186203575, "q3": 0.8301344468, "q2": 2.139130694, "tx": -0.1768, "ty": 0.1768, "targetID": 16, "f2": 0.146838, "f1": -0.99821, "f3": 0.740662, "y": 0.32488115, "x": -0.063911806}]], "block": 14}], [{"trials": [[{"q1": 0.1820561902, "distance": 0.2647159897, "q3": -1.133046773, "q2": 2.413454564, "tx": 0.601, "ty": 0.601, "targetID": 1, "f2": 0.421162, "f1": -1.752688, "f3": 2.703843, "y": 0.42219959, "x": 0.40579506}], [{"q1": 0.6863383902, "distance": 0.5418470157, "q3": -0.9362574732, "q2": 3.011676654, "tx": 0.22, "ty": 0.821, "targetID": 2, "f2": 1.019384, "f1": -1.248406, "f3": 2.507054, "y": 0.31192284, "x": 0.03442351}], [{"q1": 1.20438703, "distance": 0.2023307059, "q3": -1.221514073, "q2": 1.799210374, "tx": -0.22, "ty": 0.821, "targetID": 3, "f2": -0.193082, "f1": -0.730357, "f3": 2.79231, "y": 0.77784872, "x": -0.022324302}], [{"q1": 1.35813657, "distance": 0.2900255409, "q3": 0.5296097268, "q2": 1.488318364, "tx": -0.601, "ty": 0.601, "targetID": 4, "f2": -0.503974, "f1": -0.576608, "f3": 1.041187, "y": 0.58438449, "x": -0.3114508}], [{"q1": 0.5909596902, "distance": 0.5857408283, "q3": -0.3660583732, "q2": 3.607385454, "tx": 0.4596, "ty": 0.4596, "targetID": 5, "f2": 1.615093, "f1": -1.343785, "f3": 1.936855, "y": -0.081011377, "x": 0.23414123}], [{"q1": 0.7609826902, "distance": 0.1115817629, "q3": -1.721152973, "q2": 2.644612954, "tx": 0.1682, "ty": 0.6279, "targetID": 6, "f2": 0.65232, "f1": -1.173762, "f3": 3.291949, "y": 0.51642258, "x": 0.16337562}], [{"q1": 1.12138615, "distance": 0.03147531627, "q3": -0.04662127321, "q2": 1.848093554, "tx": -0.1682, "ty": 0.6279, "targetID": 7, "f2": -0.144199, "f1": -0.813358, "f3": 1.617418, "y": 0.60190882, "x": -0.18595258}], [{"q1": 1.71118876, "distance": 0.4400269429, "q3": 3.340530827, "q2": 1.095870604, "tx": -0.4596, "ty": 0.4596, "targetID": 8, "f2": -0.896422, "f1": -0.223556, "f3": -1.769734, "y": 0.58783513, "x": -0.038673092}], [{"q1": 1.34236578, "distance": 0.2877312194, "q3": 1.047155667, "q2": 2.723215604, "tx": 0.3182, "ty": 0.3182, "targetID": 9, "f2": 0.730923, "f1": -0.592379, "f3": 0.523641, "y": 0.15286047, "x": 0.082717316}], [{"q1": 0.3081534902, "distance": 0.08160917844, "q3": 0.5467628268, "q2": 1.892390008, "tx": 0.1165, "ty": 0.4347, "targetID": 10, "f2": -0.099903, "f1": -1.626591, "f3": 1.024034, "y": 0.43533858, "x": 0.19810668}], [{"q1": 1.846842728, "distance": 0.1178063634, "q3": 2.158462647, "q2": 1.95314841, "tx": -0.1165, "ty": 0.4347, "targetID": 11, "f2": -0.039144, "f1": -0.087902, "f3": -0.587666, "y": 0.3168937, "x": -0.11637778}], [{"q1": 1.814233, "distance": 0.2685770438, "q3": 1.252678657, "q2": 2.420366064, "tx": -0.3182, "ty": 0.3182, "targetID": 12, "f2": 0.428073, "f1": -0.120511, "f3": 0.318118, "y": 0.16677674, "x": -0.096378845}], [{"q1": 0.9378543102, "distance": 0.2812065872, "q3": 0.4384406268, "q2": 2.416470494, "tx": 0.1768, "ty": 0.1768, "targetID": 13, "f2": 0.424178, "f1": -0.99689, "f3": 1.132356, "y": 0.29185096, "x": -0.079793884}], [{"q1": 1.07244014, "distance": 0.03080200348, "q3": 1.456756517, "q2": 2.168159014, "tx": 0.0647, "ty": 0.2415, "targetID": 14, "f2": 0.175866, "f1": -0.862304, "f3": 0.11404, "y": 0.24233925, "x": 0.033909432}], [{"q1": 0.6728923902, "distance": 0.1594861284, "q3": 0.2114292268, "q2": 2.276355464, "tx": -0.0647, "ty": 0.2415, "targetID": 15, "f2": 0.284063, "f1": -1.261852, "f3": 1.359367, "y": 0.38630453, "x": 0.0021391596}], [{"q1": 0.9097684902, "distance": 0.2153887768, "q3": 0.3387265268, "q2": 2.326495284, "tx": -0.1768, "ty": 0.1768, "targetID": 16, "f2": 0.334203, "f1": -1.024976, "f3": 1.23207, "y": 0.37489448, "x": -0.092236993}]], "block": 15}], [{"trials": [[{"q1": 0.9123445902, "distance": 0.6421966147, "q3": -1.066445073, "q2": 2.629344814, "tx": 0.601, "ty": 0.601, "targetID": 1, "f2": 0.637052, "f1": -1.0224, "f3": 2.637241, "y": 0.47784441, "x": -0.029277076}], [{"q1": -0.2886423098, "distance": 0.9859132731, "q3": -0.2595583732, "q2": 1.110007774, "tx": 0.22, "ty": 0.821, "targetID": 2, "f2": -0.882285, "f1": -2.223387, "f3": 1.830355, "y": 0.092458329, "x": 0.88426803}], [{"q1": 1.12760651, "distance": 0.1335754982, "q3": -0.3637964732, "q2": 1.456588274, "tx": -0.22, "ty": 0.821, "targetID": 3, "f2": -0.535704, "f1": -0.807138, "f3": 1.934593, "y": 0.80024473, "x": -0.088046855}], [{"q1": 1.01224722, "distance": 0.7878528865, "q3": 0.7897963968, "q2": 0.6535971536, "tx": -0.601, "ty": 0.601, "targetID": 4, "f2": -1.338696, "f1": -0.922497, "f3": 0.781, "y": 0.83899334, "x": 0.15004683}], [{"q1": 0.4365189902, "distance": 0.403733036, "q3": -1.038861873, "q2": 3.182453654, "tx": 0.4596, "ty": 0.4596, "targetID": 5, "f2": 1.190161, "f1": -1.498225, "f3": 2.609658, "y": 0.24909976, "x": 0.11508583}], [{"q1": 0.7026118902, "distance": 0.178042997, "q3": -1.088561873, "q2": 1.705967904, "tx": 0.1682, "ty": 0.6279, "targetID": 6, "f2": -0.286325, "f1": -1.232133, "f3": 2.659358, "y": 0.7338107, "x": 0.31131615}], [{"q1": 1.05648085, "distance": 0.04001377025, "q3": 0.5720840268, "q2": 1.527336944, "tx": -0.1682, "ty": 0.6279, "targetID": 7, "f2": -0.464956, "f1": -0.878264, "f3": 0.998712, "y": 0.61400474, "x": -0.13067636}], [{"q1": 1.4049463, "distance": 0.2855490547, "q3": 0.8156202868, "q2": 2.021132475, "tx": -0.4596, "ty": 0.4596, "targetID": 8, "f2": 0.02884, "f1": -0.529798, "f3": 0.755176, "y": 0.29063581, "x": -0.22940581}], [{"q1": 0.08549619019, "distance": 0.0792103884, "q3": 0.3921336268, "q2": 1.989339556, "tx": 0.3182, "ty": 0.3182, "targetID": 9, "f2": -0.002953, "f1": -1.849248, "f3": 1.178663, "y": 0.38903435, "x": 0.2827489}], [{"q1": 1.05201979, "distance": 0.2374771302, "q3": 0.9823760268, "q2": 1.980417434, "tx": 0.1165, "ty": 0.4347, "targetID": 10, "f2": -0.011875, "f1": -0.882725, "f3": 0.58842, "y": 0.34250907, "x": -0.10235205}], [{"q1": 0.8519631902, "distance": 0.1172870303, "q3": -0.1729760732, "q2": 2.105012994, "tx": -0.1165, "ty": 0.4347, "targetID": 11, "f2": 0.11272, "f1": -1.082781, "f3": 1.743772, "y": 0.532843, "x": -0.052280073}], [{"q1": 0.7584064902, "distance": 0.6446901942, "q3": 0.8205211668, "q2": 3.161970454, "tx": -0.3182, "ty": 0.3182, "targetID": 12, "f2": 1.169678, "f1": -1.176338, "f3": 0.750275, "y": -0.0099626199, "x": 0.23671868}], [{"q1": 0.8772215902, "distance": 0.1516693388, "q3": 1.459521117, "q2": 2.010576723, "tx": 0.1768, "ty": 0.1768, "targetID": 13, "f2": 0.018284, "f1": -1.057523, "f3": 0.111275, "y": 0.27667231, "x": 0.062654873}], [{"q1": 0.8405905902, "distance": 0.06911709728, "q3": 1.253621137, "q2": 2.005927166, "tx": 0.0647, "ty": 0.2415, "targetID": 14, "f2": 0.013635, "f1": -1.094154, "f3": 0.317175, "y": 0.2993639, "x": 0.026898648}], [{"q1": 0.6703162902, "distance": 0.07769366352, "q3": 0.5965884468, "q2": 2.372174034, "tx": -0.0647, "ty": 0.2415, "targetID": 15, "f2": 0.379881, "f1": -1.264428, "f3": 0.974208, "y": 0.26949852, "x": 0.0077733622}], [{"q1": 0.7340277902, "distance": 0.2521334899, "q3": 0.6907733968, "q2": 2.043437782, "tx": -0.1768, "ty": 0.1768, "targetID": 16, "f2": 0.051145, "f1": -1.200717, "f3": 0.880023, "y": 0.36997066, "x": -0.014761755}]], "block": 16}], [{"trials": [[{"q1": 0.2159602902, "distance": 0.1661098618, "q3": 0.8452769168, "q2": 1.199229004, "tx": 0.601, "ty": 0.601, "targetID": 1, "f2": -0.793064, "f1": -1.718784, "f3": 0.725519, "y": 0.50873412, "x": 0.46287146}], [{"q1": 0.7847330902, "distance": 0.2629873933, "q3": 0.3396061268, "q2": 1.660980294, "tx": 0.22, "ty": 0.821, "targetID": 2, "f2": -0.331312, "f1": -1.150011, "f3": 1.23119, "y": 0.63267187, "x": 0.036438336}], [{"q1": 1.06785341, "distance": 0.1879955718, "q3": 0.7100627668, "q2": 1.174410424, "tx": -0.22, "ty": 0.821, "targetID": 3, "f2": -0.817882, "f1": -0.866891, "f3": 0.860734, "y": 0.71545647, "x": -0.064427193}], [{"q1": 1.63120381, "distance": 0.2486132885, "q3": 1.388144127, "q2": 0.4880352536, "tx": -0.601, "ty": 0.601, "targetID": 4, "f2": -1.504257, "f1": -0.303541, "f3": 0.182652, "y": 0.67305283, "x": -0.36305682}], [{"q1": 0.5582242902, "distance": 0.2732908216, "q3": -0.09852037321, "q2": 1.559946674, "tx": 0.4596, "ty": 0.4596, "targetID": 5, "f2": -0.432346, "f1": -1.37652, "f3": 1.669317, "y": 0.66902708, "x": 0.28402047}], [{"q1": 0.9018516902, "distance": 0.1366183362, "q3": 0.9601963768, "q2": 1.123516624, "tx": 0.1682, "ty": 0.6279, "targetID": 6, "f2": -0.868776, "f1": -1.032893, "f3": 0.6106, "y": 0.6793593, "x": 0.041643648}], [{"q1": 0.7068843902, "distance": 0.2939384262, "q3": 1.300305197, "q2": 1.388792704, "tx": -0.1682, "ty": 0.6279, "targetID": 7, "f2": -0.6035, "f1": -1.22786, "f3": 0.270491, "y": 0.49866997, "x": 0.095806435}], [{"q1": 1.58407992, "distance": 0.163913125, "q3": 1.192988397, "q2": 1.544804194, "tx": -0.4596, "ty": 0.4596, "targetID": 8, "f2": -0.447488, "f1": -0.350665, "f3": 0.377808, "y": 0.3636514, "x": -0.32670388}], [{"q1": 0.5672091902, "distance": 0.2528629367, "q3": 1.455562707, "q2": 0.8400192536, "tx": 0.3182, "ty": 0.3182, "targetID": 9, "f2": -1.152273, "f1": -1.367535, "f3": 0.115234, "y": 0.57051623, "x": 0.30158119}], [{"q1": 0.1712239902, "distance": 0.1742909649, "q3": -0.3493450732, "q2": 2.230802364, "tx": 0.1165, "ty": 0.4347, "targetID": 10, "f2": 0.23851, "f1": -1.763521, "f3": 1.920141, "y": 0.43161839, "x": 0.29076372}], [{"q1": 0.6102489902, "distance": 0.2711053212, "q3": 1.354906077, "q2": 1.508738714, "tx": -0.1165, "ty": 0.4347, "targetID": 11, "f2": -0.483554, "f1": -1.324496, "f3": 0.21589, "y": 0.46600177, "x": 0.15279221}], [{"q1": 0.7283728902, "distance": 0.4683540356, "q3": 1.842292767, "q2": 1.676876754, "tx": -0.3182, "ty": 0.3182, "targetID": 12, "f2": -0.315416, "f1": -1.206372, "f3": -0.271496, "y": 0.31601526, "x": 0.15014894}], [{"q1": 0.8138870902, "distance": 0.1319420624, "q3": 1.441614037, "q2": 2.060025392, "tx": 0.1768, "ty": 0.1768, "targetID": 13, "f2": 0.067733, "f1": -1.120857, "f3": 0.129182, "y": 0.25796109, "x": 0.072773151}], [{"q1": 0.7375463902, "distance": 0.09379668694, "q3": 1.517012261, "q2": 1.778664354, "tx": 0.0647, "ty": 0.2415, "targetID": 14, "f2": -0.213628, "f1": -1.197198, "f3": 0.053784, "y": 0.33285062, "x": 0.085981041}], [{"q1": 1.04366315, "distance": 0.1017416239, "q3": 1.469385717, "q2": 1.863424524, "tx": -0.0647, "ty": 0.2415, "targetID": 15, "f2": -0.128868, "f1": -0.891081, "f3": 0.101411, "y": 0.3303231, "x": -0.01508332}], [{"q1": 1.28537729, "distance": 0.170513001, "q3": 1.441299877, "q2": 1.777973204, "tx": -0.1768, "ty": 0.1768, "targetID": 16, "f2": -0.214319, "f1": -0.649367, "f3": 0.129496, "y": 0.33334985, "x": -0.10922169}]], "block": 17}], [{"trials": [[{"q1": -0.1162191098, "distance": 0.6138528443, "q3": 3.838335027, "q2": 1.946865224, "tx": 0.601, "ty": 0.601, "targetID": 1, "f2": -0.045427, "f1": -2.050964, "f3": -2.267539, "y": -0.0084447221, "x": 0.67443327}], [{"q1": 1.0838127, "distance": 0.180296684, "q3": 0.3749176268, "q2": 1.022985654, "tx": 0.22, "ty": 0.821, "targetID": 2, "f2": -0.969307, "f1": -0.850932, "f3": 1.195879, "y": 0.82706547, "x": 0.039805371}], [{"q1": 1.09864102, "distance": 0.1652772584, "q3": 0.6385601268, "q2": 1.203752894, "tx": -0.22, "ty": 0.821, "targetID": 3, "f2": -0.78854, "f1": -0.836103, "f3": 0.932236, "y": 0.71128938, "x": -0.096387088}], [{"q1": 1.53004452, "distance": 0.2694589783, "q3": 1.037605217, "q2": 0.7889369536, "tx": -0.601, "ty": 0.601, "targetID": 4, "f2": -1.203356, "f1": -0.4047, "f3": 0.533191, "y": 0.65697742, "x": -0.33741952}], [{"q1": 0.004813890192, "distance": 0.2108061183, "q3": -0.9306025732, "q2": 2.849130634, "tx": 0.4596, "ty": 0.4596, "targetID": 5, "f2": 0.856838, "f1": -1.929931, "f3": 2.501399, "y": 0.30710182, "x": 0.31405439}], [{"q1": 0.7720410902, "distance": 0.199501519, "q3": 0.9715061168, "q2": 1.619699764, "tx": 0.1682, "ty": 0.6279, "targetID": 6, "f2": -0.372593, "f1": -1.162703, "f3": 0.59929, "y": 0.49343914, "x": 0.020819088}], [{"q1": 0.7732976902, "distance": 0.1753917124, "q3": -0.1637397732, "q2": 2.125998834, "tx": -0.1682, "ty": 0.6279, "targetID": 7, "f2": 0.133706, "f1": -1.161447, "f3": 1.734536, "y": 0.54142177, "x": -0.015609802}], [{"q1": 1.72972415, "distance": 0.03834630155, "q3": -0.4802238732, "q2": 1.945231596, "tx": -0.4596, "ty": 0.4596, "targetID": 8, "f2": -0.047061, "f1": -0.20502, "f3": 2.05102, "y": 0.44351522, "x": -0.49440975}], [{"q1": 0.1338641902, "distance": 0.08510669574, "q3": -0.7685592732, "q2": 2.724912064, "tx": 0.3182, "ty": 0.3182, "targetID": 9, "f2": 0.732619, "f1": -1.80088, "f3": 2.339356, "y": 0.32845207, "x": 0.23371305}], [{"q1": 0.8265162902, "distance": 0.1571629688, "q3": 0.8699070068, "q2": 2.033007695, "tx": 0.1165, "ty": 0.4347, "targetID": 10, "f2": 0.040715, "f1": -1.108228, "f3": 0.700889, "y": 0.35673019, "x": -0.019958446}], [{"q1": 0.7238489902, "distance": 0.1089138239, "q3": -0.4417079732, "q2": 2.496141284, "tx": -0.1165, "ty": 0.4347, "targetID": 11, "f2": 0.503849, "f1": -1.210895, "f3": 2.012504, "y": 0.43287405, "x": -0.0076014833}], [{"q1": 0.9785693502, "distance": 0.2861133142, "q3": 1.316452987, "q2": 1.770621874, "tx": -0.3182, "ty": 0.3182, "targetID": 12, "f2": -0.221671, "f1": -0.956175, "f3": 0.254343, "y": 0.40448144, "x": -0.045406412}], [{"q1": 0.5895773902, "distance": 0.1718477932, "q3": 1.720713127, "q2": 1.533431634, "tx": 0.1768, "ty": 0.1768, "targetID": 13, "f2": -0.458861, "f1": -1.345167, "f3": -0.149917, "y": 0.34819756, "x": 0.18923143}], [{"q1": 0.7302578902, "distance": 0.07853447732, "q3": -0.1104583732, "q2": 2.622244814, "tx": 0.0647, "ty": 0.2415, "targetID": 14, "f2": 0.629952, "f1": -1.204487, "f3": 1.681255, "y": 0.24554574, "x": -0.013730199}], [{"q1": 0.7224666902, "distance": 0.1081731138, "q3": 0.9591910668, "q2": 2.309782004, "tx": -0.0647, "ty": 0.2415, "targetID": 15, "f2": 0.317489, "f1": -1.212278, "f3": 0.611605, "y": 0.22668192, "x": 0.042453381}], [{"q1": 1.12427642, "distance": 0.1804045536, "q3": 1.230750337, "q2": 1.952017436, "tx": -0.1768, "ty": 0.1768, "targetID": 16, "f2": -0.040275, "f1": -0.810468, "f3": 0.340046, "y": 0.32349947, "x": -0.071799674}]], "block": 18}], [{"trials": [[{"q1": 0.2747268902, "distance": 0.04075417845, "q3": -0.2703654732, "q2": 1.254206874, "tx": 0.601, "ty": 0.601, "targetID": 1, "f2": -0.738086, "f1": -1.660018, "f3": 1.841162, "y": 0.57247905, "x": 0.63011114}], [{"q1": 0.7332737902, "distance": 0.2704864423, "q3": -2.026955573, "q2": 2.544898804, "tx": 0.22, "ty": 0.821, "targetID": 2, "f2": 0.552606, "f1": -1.201471, "f3": 3.597752, "y": 0.55424533, "x": 0.26477568}], [{"q1": 1.16719057, "distance": 0.1860064595, "q3": 0.4846849268, "q2": 1.480401544, "tx": -0.22, "ty": 0.821, "targetID": 3, "f2": -0.511891, "f1": -0.767554, "f3": 1.086111, "y": 0.63939028, "x": -0.17979661}], [{"q1": 1.42618347, "distance": 0.2612383319, "q3": 0.6152495068, "q2": 1.322756424, "tx": -0.601, "ty": 0.601, "targetID": 4, "f2": -0.669536, "f1": -0.508561, "f3": 0.955547, "y": 0.60383117, "x": -0.33977701}], [{"q1": 0.4460065902, "distance": 0.3423228416, "q3": -0.9994662732, "q2": 2.918120014, "tx": 0.4596, "ty": 0.4596, "targetID": 5, "f2": 0.925827, "f1": -1.488738, "f3": 2.570263, "y": 0.33604574, "x": 0.14035202}], [{"q1": 0.5847392902, "distance": 0.04780814551, "q3": -0.8498636732, "q2": 2.250531574, "tx": 0.1682, "ty": 0.6279, "targetID": 6, "f2": 0.258239, "f1": -1.350005, "f3": 2.42066, "y": 0.58012048, "x": 0.16985416}], [{"q1": 1.10033748, "distance": 0.1957314953, "q3": -0.09946287321, "q2": 2.265799714, "tx": -0.1682, "ty": 0.6279, "targetID": 7, "f2": 0.273507, "f1": -0.834407, "f3": 1.670259, "y": 0.43264305, "x": -0.18182137}], [{"q1": 1.45112772, "distance": 0.1958740054, "q3": 0.5058592268, "q2": 1.334694484, "tx": -0.4596, "ty": 0.4596, "targetID": 8, "f2": -0.657598, "f1": -0.483617, "f3": 1.064937, "y": 0.618459, "x": -0.34501185}], [{"q1": 0.3024231902, "distance": 0.2152892679, "q3": 0.4205964268, "q2": 1.558501544, "tx": 0.3182, "ty": 0.3182, "targetID": 9, "f2": -0.433791, "f1": -1.632321, "f3": 1.1502, "y": 0.53249553, "x": 0.33886143}], [{"q1": 0.3892693902, "distance": 0.1303961415, "q3": -0.5141530732, "q2": 2.216728034, "tx": 0.1165, "ty": 0.4347, "targetID": 10, "f2": 0.224435, "f1": -1.545475, "f3": 2.084949, "y": 0.50994362, "x": 0.22299672}], [{"q1": 1.07872332, "distance": 0.04674624559, "q3": 0.9203609868, "q2": 1.657587374, "tx": -0.1165, "ty": 0.4347, "targetID": 11, "f2": -0.334705, "f1": -0.856021, "f3": 0.650435, "y": 0.47562115, "x": -0.13909803}], [{"q1": 1.25289322, "distance": 0.178724998, "q3": 0.8018601068, "q2": 1.662865244, "tx": -0.3182, "ty": 0.3182, "targetID": 12, "f2": -0.329427, "f1": -0.681851, "f3": 0.768936, "y": 0.47186285, "x": -0.22692923}], [{"q1": 0.2068810902, "distance": 0.0715667348, "q3": 0.5293583268, "q2": 2.604589064, "tx": 0.1768, "ty": 0.1768, "targetID": 13, "f2": 0.612296, "f1": -1.727863, "f3": 1.041438, "y": 0.15768777, "x": 0.10783247}], [{"q1": 1.23907021, "distance": 0.3004554029, "q3": 0.2542805268, "q2": 2.258259884, "tx": 0.0647, "ty": 0.2415, "targetID": 14, "f2": 0.265967, "f1": -0.695674, "f3": 1.316516, "y": 0.33342128, "x": -0.22134882}], [{"q1": 1.12044367, "distance": 0.04370660984, "q3": 0.4910937268, "q2": 2.444556334, "tx": -0.0647, "ty": 0.2415, "targetID": 15, "f2": 0.452264, "f1": -0.814301, "f3": 1.079703, "y": 0.23845057, "x": -0.1083001}], [{"q1": 1.0116189, "distance": 0.200361729, "q3": 0.2983256268, "q2": 2.213963434, "tx": -0.1768, "ty": 0.1768, "targetID": 16, "f2": 0.221671, "f1": -0.923126, "f3": 1.272471, "y": 0.37403646, "x": -0.14154945}]], "block": 19}], [{"trials": [[{"q1": 0.4998534902, "distance": 0.3768791494, "q3": -0.2293990732, "q2": 1.725445774, "tx": 0.601, "ty": 0.601, "targetID": 1, "f2": -0.266847, "f1": -1.434891, "f3": 1.800195, "y": 0.65381473, "x": 0.22783985}], [{"q1": 0.5335941902, "distance": 0.2145592005, "q3": -0.1937105732, "q2": 1.474369694, "tx": 0.22, "ty": 0.821, "targetID": 2, "f2": -0.517923, "f1": -1.40115, "f3": 1.764507, "y": 0.68461876, "x": 0.38563758}], [{"q1": 0.9112135902, "distance": 0.3728860608, "q3": 0.1151708268, "q2": 1.150220164, "tx": -0.22, "ty": 0.821, "targetID": 3, "f2": -0.842072, "f1": -1.023531, "f3": 1.455626, "y": 0.82744608, "x": 0.15283034}], [{"q1": 1.64961354, "distance": 0.1304917708, "q3": 0.4598035268, "q2": 1.247860854, "tx": -0.601, "ty": 0.601, "targetID": 4, "f2": -0.744432, "f1": -0.285131, "f3": 1.110993, "y": 0.57648994, "x": -0.47283074}], [{"q1": 0.1488055902, "distance": 0.1089247344, "q3": -0.2045804732, "q2": 1.556239594, "tx": 0.4596, "ty": 0.4596, "targetID": 5, "f2": -0.436053, "f1": -1.785939, "f3": 1.775377, "y": 0.51616053, "x": 0.55268869}], [{"q1": 0.5573445902, "distance": 0.03822813575, "q3": 0.6017406568, "q2": 1.502204204, "tx": 0.1682, "ty": 0.6279, "targetID": 6, "f2": -0.490088, "f1": -1.3774, "f3": 0.969056, "y": 0.62437166, "x": 0.20626496}], [{"q1": 0.9494782002, "distance": 0.09810963388, "q3": 0.1838460268, "q2": 1.866566114, "tx": -0.1682, "ty": 0.6279, "targetID": 7, "f2": -0.125727, "f1": -0.985266, "f3": 1.38695, "y": 0.56649551, "x": -0.091682101}], [{"q1": 1.4956755, "distance": 0.08395502259, "q3": 0.4403256268, "q2": 1.789471434, "tx": -0.4596, "ty": 0.4596, "targetID": 8, "f2": -0.202821, "f1": -0.439069, "f3": 1.130471, "y": 0.43702643, "x": -0.37873666}], [{"q1": 0.4857162902, "distance": 0.1936397107, "q3": 1.369608737, "q2": 2.051794419, "tx": 0.3182, "ty": 0.3182, "targetID": 9, "f2": 0.059502, "f1": -1.449028, "f3": 0.201188, "y": 0.2286623, "x": 0.14650452}], [{"q1": 0.6788613902, "distance": 0.1242165297, "q3": 0.7046592368, "q2": 2.102939544, "tx": 0.1165, "ty": 0.4347, "targetID": 10, "f2": 0.110647, "f1": -1.255883, "f3": 0.866137, "y": 0.37050193, "x": 0.010159255}], [{"q1": 0.5430817902, "distance": 0.1744805383, "q3": 0.8254848868, "q2": 1.678259054, "tx": -0.1165, "ty": 0.4347, "targetID": 11, "f2": -0.314034, "f1": -1.391663, "f3": 0.745311, "y": 0.37375166, "x": 0.046989321}], [{"q1": 1.68536487, "distance": 0.149291444, "q3": 1.698407817, "q2": 1.804236914, "tx": -0.3182, "ty": 0.3182, "targetID": 12, "f2": -0.188056, "f1": -0.24938, "f3": -0.127611, "y": 0.27153547, "x": -0.17638901}], [{"q1": 0.02925549019, "distance": 0.2559391045, "q3": 1.003550357, "q2": 1.589980294, "tx": 0.1768, "ty": 0.1768, "targetID": 13, "f2": -0.402312, "f1": -1.905489, "f3": 0.567246, "y": 0.36272592, "x": 0.3526874}], [{"q1": 1.08312155, "distance": 0.1551219541, "q3": 0.5892999468, "q2": 2.418795274, "tx": 0.0647, "ty": 0.2415, "targetID": 14, "f2": 0.426503, "f1": -0.851623, "f3": 0.981496, "y": 0.23238716, "x": -0.09015405}], [{"q1": 0.9048047902, "distance": 0.08799697542, "q3": 1.259715827, "q2": 2.021697961, "tx": -0.0647, "ty": 0.2415, "targetID": 15, "f2": 0.029405, "f1": -1.02994, "f3": 0.31108, "y": 0.29364438, "x": 0.0061832231}], [{"q1": 0.7488560902, "distance": 0.3031240993, "q3": 1.584619335, "q2": 1.774014794, "tx": -0.1768, "ty": 0.1768, "targetID": 16, "f2": -0.218278, "f1": -1.185888, "f3": -0.013823, "y": 0.32672377, "x": 0.08665224}]], "block": 20}], [{"trials": [[{"q1": 0.03797019019, "distance": 0.1657751995, "q3": 0.1392354268, "q2": 1.327594484, "tx": 0.601, "ty": 0.601, "targetID": 1, "f2": -0.664698, "f1": -1.896774, "f3": 1.431561, "y": 0.44016109, "x": 0.64115298}], [{"q1": 0.6598861902, "distance": 0.2580180474, "q3": 0.006283226795, "q2": 1.816112134, "tx": 0.22, "ty": 0.821, "targetID": 2, "f2": -0.176181, "f1": -1.274858, "f3": 1.564513, "y": 0.62822489, "x": 0.048503441}], [{"q1": 1.19314013, "distance": 0.1441294724, "q3": 0.5411707268, "q2": 1.326275014, "tx": -0.22, "ty": 0.821, "targetID": 3, "f2": -0.666018, "f1": -0.741604, "f3": 1.029626, "y": 0.6833832, "x": -0.17716402}], [{"q1": 1.43793303, "distance": 0.3477940514, "q3": 0.8552043568, "q2": 1.713759054, "tx": -0.601, "ty": 0.601, "targetID": 4, "f2": -0.278534, "f1": -0.496811, "f3": 0.715592, "y": 0.41560779, "x": -0.30673748}], [{"q1": -0.05932490981, "distance": 0.1986229507, "q3": 0.5615282268, "q2": 1.988459911, "tx": 0.4596, "ty": 0.4596, "targetID": 5, "f2": -0.003833, "f1": -1.994069, "f3": 1.009268, "y": 0.3282481, "x": 0.31061089}], [{"q1": 0.4640392902, "distance": 0.07451494226, "q3": -0.2379442732, "q2": 1.90062098, "tx": 0.1682, "ty": 0.6279, "targetID": 6, "f2": -0.091672, "f1": -1.470705, "f3": 1.808741, "y": 0.59536555, "x": 0.2352372}], [{"q1": 0.8843215902, "distance": 0.1759523427, "q3": 1.096981327, "q2": 1.295927224, "tx": -0.1682, "ty": 0.6279, "targetID": 7, "f2": -0.696365, "f1": -1.050423, "f3": 0.473815, "y": 0.5996282, "x": 0.0054661516}], [{"q1": 1.51157196, "distance": 0.1818799279, "q3": 0.5131477268, "q2": 1.275946694, "tx": -0.4596, "ty": 0.4596, "targetID": 8, "f2": -0.716346, "f1": -0.423173, "f3": 1.057649, "y": 0.62278949, "x": -0.37929123}], [{"q1": 0.5141162902, "distance": 0.2663951036, "q3": 0.3710221268, "q2": 2.421308544, "tx": 0.3182, "ty": 0.3182, "targetID": 9, "f2": 0.429016, "f1": -1.420628, "f3": 1.199774, "y": 0.27600597, "x": 0.055167654}], [{"q1": 0.7381746902, "distance": 0.2016226811, "q3": 0.3906256268, "q2": 1.581246674, "tx": 0.1165, "ty": 0.4347, "targetID": 10, "f2": -0.411046, "f1": -1.19657, "f3": 1.180171, "y": 0.62829686, "x": 0.060179832}], [{"q1": 1.17114898, "distance": 0.101260275, "q3": 0.4408911268, "q2": 2.061784683, "tx": -0.1165, "ty": 0.4347, "targetID": 11, "f2": 0.069492, "f1": -0.763596, "f3": 1.129905, "y": 0.38848931, "x": -0.20660114}], [{"q1": 1.20206225, "distance": 0.1581429597, "q3": 0.9836954868, "q2": 1.784570544, "tx": -0.3182, "ty": 0.3182, "targetID": 12, "f2": -0.207722, "f1": -0.732682, "f3": 0.587101, "y": 0.39951476, "x": -0.18256407}], [{"q1": 1.07105784, "distance": 0.3072228167, "q3": 1.180422027, "q2": 1.881080274, "tx": 0.1768, "ty": 0.1768, "targetID": 13, "f2": -0.111212, "f1": -0.863687, "f3": 0.390374, "y": 0.35157846, "x": -0.07586252}], [{"q1": 0.7878746902, "distance": 0.1237447463, "q3": 1.167981317, "q2": 1.860785584, "tx": 0.0647, "ty": 0.2415, "targetID": 14, "f2": -0.131507, "f1": -1.14687, "f3": 0.402815, "y": 0.35878355, "x": 0.025236965}], [{"q1": 1.49071178, "distance": 0.1939740337, "q3": 1.213408747, "q2": 1.758369664, "tx": -0.0647, "ty": 0.2415, "targetID": 15, "f2": -0.233923, "f1": -0.444033, "f3": 0.357388, "y": 0.3194435, "x": -0.24232527}], [{"q1": 1.15129411, "distance": 0.1192543532, "q3": 0.7793034768, "q2": 2.197752814, "tx": -0.1768, "ty": 0.1768, "targetID": 16, "f2": 0.20546, "f1": -0.78345, "f3": 0.791493, "y": 0.28467225, "x": -0.12595535}]], "block": 21}], [{"trials": [[{"q1": 0.1806990902, "distance": 0.1042295623, "q3": -0.2226132732, "q2": 1.706344894, "tx": 0.601, "ty": 0.601, "targetID": 1, "f2": -0.285948, "f1": -1.754045, "f3": 1.79341, "y": 0.53282485, "x": 0.5221587}], [{"q1": 0.5973684902, "distance": 0.1433493981, "q3": -0.09600707321, "q2": 1.610966134, "tx": 0.22, "ty": 0.821, "targetID": 2, "f2": -0.381327, "f1": -1.337376, "f3": 1.666803, "y": 0.67796687, "x": 0.22951702}], [{"q1": 1.03247908, "distance": 0.1939799732, "q3": 0.5292955268, "q2": 1.385399784, "tx": -0.22, "ty": 0.821, "targetID": 3, "f2": -0.606893, "f1": -0.902265, "f3": 1.041501, "y": 0.68625238, "x": -0.080460368}], [{"q1": 1.68435956, "distance": 0.2573165235, "q3": 0.5686282268, "q2": 1.565475874, "tx": -0.601, "ty": 0.601, "targetID": 4, "f2": -0.426817, "f1": -0.250385, "f3": 1.002168, "y": 0.37955902, "x": -0.46994396}], [{"q1": 0.3812268902, "distance": 0.149614675, "q3": 0.7079893168, "q2": 1.225304224, "tx": 0.4596, "ty": 0.4596, "targetID": 5, "f2": -0.766988, "f1": -1.553518, "f3": 0.862807, "y": 0.59322366, "x": 0.39230016}], [{"q1": 0.3833631902, "distance": 0.2127787775, "q3": 0.3390407268, "q2": 1.413171464, "tx": 0.1682, "ty": 0.6279, "targetID": 6, "f2": -0.579121, "f1": -1.551381, "f3": 1.231756, "y": 0.6090122, "x": 0.38013881}], [{"q1": 1.38006489, "distance": 0.1453308427, "q3": 0.5800008368, "q2": 1.415936064, "tx": -0.1682, "ty": 0.6279, "targetID": 7, "f2": -0.576357, "f1": -0.55468, "f3": 0.990795, "y": 0.59091474, "x": -0.30874588}], [{"q1": 1.18384101, "distance": 0.2472736011, "q3": 0.9518397468, "q2": 1.486244914, "tx": -0.4596, "ty": 0.4596, "targetID": 8, "f2": -0.506048, "f1": -0.750903, "f3": 0.618957, "y": 0.5111369, "x": -0.2177567}], [{"q1": 0.1697034902, "distance": 0.09063215467, "q3": 0.7946344468, "q2": 1.937440446, "tx": 0.3182, "ty": 0.3182, "targetID": 9, "f2": -0.054852, "f1": -1.765041, "f3": 0.776162, "y": 0.34562578, "x": 0.23181705}], [{"q1": 0.5677746902, "distance": 0.1152142245, "q3": 0.8459680668, "q2": 1.544238714, "tx": 0.1165, "ty": 0.4347, "targetID": 10, "f2": -0.448054, "f1": -1.36697, "f3": 0.724828, "y": 0.54322225, "x": 0.15519417}], [{"q1": 1.18402951, "distance": 0.1080179207, "q3": 0.5762309268, "q2": 2.111484684, "tx": -0.1165, "ty": 0.4347, "targetID": 11, "f2": 0.119192, "f1": -0.750715, "f3": 0.994565, "y": 0.35712191, "x": -0.19166323}], [{"q1": 1.20803128, "distance": 0.1666976042, "q3": 0.9764698268, "q2": 1.991036016, "tx": -0.3182, "ty": 0.3182, "targetID": 12, "f2": -0.001257, "f1": -0.726713, "f3": 0.594326, "y": 0.3026431, "x": -0.1522299}], [{"q1": 0.08420819019, "distance": 0.1241269028, "q3": 0.9349379768, "q2": 1.970929824, "tx": 0.1768, "ty": 0.1768, "targetID": 13, "f2": -0.021363, "f1": -1.850536, "f3": 0.635858, "y": 0.2872031, "x": 0.23353309}], [{"q1": 0.2683620902, "distance": 0.1453843292, "q3": 1.107537077, "q2": 1.873226294, "tx": 0.0647, "ty": 0.2415, "targetID": 14, "f2": -0.119066, "f1": -1.666382, "f3": 0.463259, "y": 0.3196858, "x": 0.18727073}], [{"q1": 1.13891624, "distance": 0.03161901624, "q3": 1.058214067, "q2": 2.149435114, "tx": -0.0647, "ty": 0.2415, "targetID": 15, "f2": 0.157142, "f1": -0.795828, "f3": 0.512582, "y": 0.26586881, "x": -0.084847538}], [{"q1": 0.8332392902, "distance": 0.2411989225, "q3": 0.9673592068, "q2": 1.907469652, "tx": -0.1768, "ty": 0.1768, "targetID": 16, "f2": -0.084823, "f1": -1.101505, "f3": 0.603437, "y": 0.34789626, "x": -0.006791206}]], "block": 22}], [{"trials": [[{"q1": 0.3756976902, "distance": 0.1243137695, "q3": 0.6577866668, "q2": 1.028075034, "tx": 0.601, "ty": 0.601, "targetID": 1, "f2": -0.964218, "f1": -1.559047, "f3": 0.91301, "y": 0.61238192, "x": 0.47720838}], [{"q1": 0.7861153902, "distance": 0.06870425966, "q3": 0.3110176268, "q2": 1.176546704, "tx": 0.22, "ty": 0.821, "targetID": 2, "f2": -0.815746, "f1": -1.148629, "f3": 1.259779, "y": 0.77589332, "x": 0.16817662}], [{"q1": 1.15537818, "distance": 0.1495801407, "q3": 0.3762999268, "q2": 1.444021904, "tx": -0.22, "ty": 0.821, "targetID": 3, "f2": -0.548271, "f1": -0.779366, "f3": 1.194496, "y": 0.68007886, "x": -0.16984573}], [{"q1": 1.38867285, "distance": 0.2787360241, "q3": 0.6428955168, "q2": 1.372644924, "tx": -0.601, "ty": 0.601, "targetID": 4, "f2": -0.619648, "f1": -0.546072, "f3": 0.927901, "y": 0.58053403, "x": -0.32301634}], [{"q1": 0.02178479019, "distance": 0.1783472217, "q3": 0.8741795668, "q2": 1.794183824, "tx": 0.4596, "ty": 0.4596, "targetID": 5, "f2": -0.198109, "f1": -1.91296, "f3": 0.696617, "y": 0.34279091, "x": 0.32482846}], [{"q1": 0.5905197902, "distance": 0.2182476095, "q3": 0.7876601068, "q2": 0.8658431536, "tx": 0.1682, "ty": 0.6279, "targetID": 6, "f2": -1.12645, "f1": -1.344225, "f3": 0.783136, "y": 0.70302774, "x": 0.37310935}], [{"q1": 1.38081887, "distance": 0.1524725848, "q3": 0.5460088268, "q2": 0.9954024736, "tx": -0.1682, "ty": 0.6279, "targetID": 7, "f2": -0.99689, "f1": -0.553926, "f3": 1.024787, "y": 0.75180847, "x": -0.25705145}], [{"q1": 1.61021797, "distance": 0.1043142588, "q3": 0.9160884168, "q2": 1.552406854, "tx": -0.4596, "ty": 0.4596, "targetID": 8, "f2": -0.439886, "f1": -0.324527, "f3": 0.654708, "y": 0.38095362, "x": -0.39107109}], [{"q1": 0.3777082902, "distance": 0.3427958581, "q3": -0.08143007321, "q2": 3.113589854, "tx": 0.3182, "ty": 0.3182, "targetID": 9, "f2": 1.121297, "f1": -1.557036, "f3": 1.652226, "y": 0.065232769, "x": 0.086863491}], [{"q1": 0.5007330902, "distance": 0.09566768302, "q3": 0.6175114568, "q2": 2.148618304, "tx": 0.1165, "ty": 0.4347, "targetID": 10, "f2": 0.156326, "f1": -1.434011, "f3": 0.953285, "y": 0.35010123, "x": 0.071830618}], [{"q1": 1.2790941, "distance": 0.1462714137, "q3": 0.7211840068, "q2": 1.580555524, "tx": -0.1165, "ty": 0.4347, "targetID": 11, "f2": -0.411737, "f1": -0.65565, "f3": 0.849612, "y": 0.51748442, "x": -0.23709049}], [{"q1": 1.53192948, "distance": 0.06294564742, "q3": 1.041877787, "q2": 1.582628974, "tx": -0.3182, "ty": 0.3182, "targetID": 12, "f2": -0.409664, "f1": -0.402815, "f3": 0.528919, "y": 0.38101374, "x": -0.32227291}], [{"q1": 0.5540773902, "distance": 0.1500023241, "q3": 0.007351326795, "q2": 2.750233294, "tx": 0.1768, "ty": 0.1768, "targetID": 13, "f2": 0.757941, "f1": -1.380667, "f3": 1.563445, "y": 0.22261578, "x": 0.03396579}], [{"q1": 1.09732155, "distance": 0.4608293682, "q3": 0.09456192679, "q2": 1.677442234, "tx": 0.0647, "ty": 0.2415, "targetID": 14, "f2": -0.31485, "f1": -0.837423, "f3": 1.476234, "y": 0.64754298, "x": -0.15322844}], [{"q1": 1.43296931, "distance": 0.1600852936, "q3": 2.248626357, "q2": 1.447100664, "tx": -0.0647, "ty": 0.2415, "targetID": 15, "f2": -0.545192, "f1": -0.501775, "f3": -0.67783, "y": 0.40105924, "x": -0.051732728}], [{"q1": 1.15707464, "distance": 0.2722067606, "q3": 1.940813107, "q2": 1.454263494, "tx": -0.1768, "ty": 0.1768, "targetID": 16, "f2": -0.538029, "f1": -0.77767, "f3": -0.370017, "y": 0.40368151, "x": -0.026396207}]], "block": 23}], [{"trials": [[{"q1": 0.02171559019, "distance": 0.2327895339, "q3": -0.7920583732, "q2": 1.610966134, "tx": 0.601, "ty": 0.601, "targetID": 1, "f2": -0.381327, "f1": -1.913029, "f3": 2.362855, "y": 0.38890692, "x": 0.69695568}], [{"q1": 0.7967967902, "distance": 0.03914885974, "q3": 0.4805380268, "q2": 1.024116634, "tx": 0.22, "ty": 0.821, "targetID": 2, "f2": -0.968176, "f1": -1.137948, "f3": 1.090258, "y": 0.78627488, "x": 0.20192241}], [{"q1": 0.1046473902, "distance": 0.6744042441, "q3": 0.6804689668, "q2": 1.9931723, "tx": -0.22, "ty": 0.821, "targetID": 3, "f2": 0.00088, "f1": -1.830097, "f3": 0.890327, "y": 0.33081159, "x": 0.24318075}], [{"q1": 1.61172593, "distance": 0.3122138588, "q3": 0.6578494968, "q2": 1.713759054, "tx": -0.601, "ty": 0.601, "targetID": 4, "f2": -0.278534, "f1": -0.323019, "f3": 0.912947, "y": 0.3624296, "x": -0.39960075}], [{"q1": 0.2556511902, "distance": 0.174776986, "q3": -0.04995127321, "q2": 1.174284754, "tx": 0.4596, "ty": 0.4596, "targetID": 5, "f2": -0.818008, "f1": -1.679093, "f3": 1.620748, "y": 0.54751948, "x": 0.6106535}], [{"q1": 1.20602066, "distance": 0.4157785791, "q3": 0.3559424268, "q2": 1.750892674, "tx": 0.1682, "ty": 0.6279, "targetID": 6, "f2": -0.2414, "f1": -0.728724, "f3": 1.214854, "y": 0.54615792, "x": -0.23946415}], [{"q1": 0.9187533902, "distance": 0.1374070041, "q3": 1.091514947, "q2": 1.347386514, "tx": -0.1682, "ty": 0.6279, "targetID": 7, "f2": -0.644906, "f1": -1.015991, "f3": 0.479281, "y": 0.58754647, "x": -0.036852075}], [{"q1": 1.42706312, "distance": 0.2168781028, "q3": 1.109987517, "q2": 1.533745794, "tx": -0.4596, "ty": 0.4596, "targetID": 8, "f2": -0.458547, "f1": -0.507681, "f3": 0.460809, "y": 0.39426885, "x": -0.25279586}], [{"q1": 0.6167834902, "distance": 0.1915556678, "q3": 1.538375091, "q2": 1.804362584, "tx": 0.3182, "ty": 0.3182, "targetID": 9, "f2": -0.18793, "f1": -1.317961, "f3": 0.032421, "y": 0.30914586, "x": 0.12685843}], [{"q1": 0.8734516902, "distance": 0.1113116367, "q3": 1.584242344, "q2": 1.736692674, "tx": 0.1165, "ty": 0.4347, "targetID": 10, "f2": -0.2556, "f1": -1.061293, "f3": -0.013446, "y": 0.34314833, "x": 0.053186714}], [{"q1": 0.7814657902, "distance": 0.1500197315, "q3": 0.8487326668, "q2": 1.652121004, "tx": -0.1165, "ty": 0.4347, "targetID": 11, "f2": -0.340172, "f1": -1.153279, "f3": 0.722064, "y": 0.52880396, "x": 0.00033477459}], [{"q1": 0.2880032902, "distance": 0.607596181, "q3": 1.897207807, "q2": 1.654571444, "tx": -0.3182, "ty": 0.3182, "targetID": 12, "f2": -0.337721, "f1": -1.646741, "f3": -0.326411, "y": 0.21851547, "x": 0.28116309}], [{"q1": 0.6022065902, "distance": 0.1061941719, "q3": 1.609626412, "q2": 1.842438684, "tx": 0.1768, "ty": 0.1768, "targetID": 13, "f2": -0.149854, "f1": -1.332538, "f3": -0.03883, "y": 0.27995285, "x": 0.15156725}], [{"q1": 0.7741772902, "distance": 0.1404999386, "q3": 1.414596337, "q2": 1.721236044, "tx": 0.0647, "ty": 0.2415, "targetID": 14, "f2": -0.271057, "f1": -1.160567, "f3": 0.1562, "y": 0.38187568, "x": 0.058792275}], [{"q1": 1.04737023, "distance": 0.1228665033, "q3": 1.408250327, "q2": 1.768862584, "tx": -0.0647, "ty": 0.2415, "targetID": 15, "f2": -0.22343, "f1": -0.887374, "f3": 0.162546, "y": 0.36256918, "x": -0.043761249}], [{"q1": 1.23988703, "distance": 0.1717326248, "q3": 1.527002525, "q2": 1.868576734, "tx": -0.1768, "ty": 0.1768, "targetID": 16, "f2": -0.123716, "f1": -0.694857, "f3": 0.043794, "y": 0.30838648, "x": -0.066450135}]], "block": 24}]]}]], "condition": "H2"}]], "type": "human", "subjectID": "P_15"}}
