# Supplementary material for: Goal-related feedback guides motor exploration and redundancy resolution in human motor skill acquisition
Source: PLoS Comput Biol. 2019 Mar 5;15(3):e1006676. doi: 10.1371/journal.pcbi.1006676 (PMC6420027; doi:10.1371/journal.pcbi.1006676)
Supplement: S1 Dataset — The 220 .json files contain the data (20 for the participants, 200 for simulation runs), the text file legend_json.txt explains the data format. (ZIP) [file pcbi.1006676.s001.zip › S_H2_046.json]

{"data": {"data": [{"phases": [{"phase": "test", "blocks": [[{"trials": [[{"q1": 1.025692592, "distance": 0.4671015035, "q3": 0.06236927297, "q2": 1.636864662, "tx": 0.175, "ty": 0.3031, "targetID": 9, "y": 0.6650588521, "x": -0.1202449897}], [{"q1": 1.426857508, "distance": 0.2139167728, "q3": 0.05498024249, "q2": 1.965447467, "tx": -0.175, "ty": 0.3031, "targetID": 7, "y": 0.420776525, "x": -0.35364104}], [{"q1": 0.9905426994, "distance": 0.1499621681, "q3": 0.07535751399, "q2": 1.649441416, "tx": 0.0, "ty": 0.55, "targetID": 5, "y": 0.6611947609, "x": -0.1006199632}], [{"q1": 0.6059872949, "distance": 0.1216229356, "q3": 0.0859240559, "q2": 1.304770009, "tx": 0.375, "ty": 0.6495, "targetID": 3, "y": 0.730289874, "x": 0.2840872136}], [{"q1": 1.292478004, "distance": 0.1335703522, "q3": 0.0284440744, "q2": 1.810392491, "tx": -0.375, "ty": 0.6495, "targetID": 1, "y": 0.5398581878, "x": -0.2987129631}], [{"q1": 1.447190987, "distance": 0.4354596353, "q3": 0.0614172942, "q2": 1.996397196, "tx": 0.0, "ty": 0.15, "targetID": 8, "y": 0.3989030645, "x": -0.35731269}], [{"q1": 0.776796121, "distance": 0.23780911, "q3": 0.0503125548, "q2": 1.398031182, "tx": 0.0, "ty": 0.95, "targetID": 2, "y": 0.749261587, "x": 0.1275039699}], [{"q1": 1.533327431, "distance": 0.1288098644, "q3": 0.004800764306, "q2": 2.007330126, "tx": -0.4763, "ty": 0.275, "targetID": 4, "y": 0.373769081, "x": -0.393615964}], [{"q1": 0.6615217467, "distance": 0.5252104098, "q3": 0.0594263194, "q2": 1.363591849, "tx": 0.4763, "ty": 0.275, "targetID": 6, "y": 0.7360062062, "x": 0.2246668298}]], "block": 1}], [{"trials": [[{"q1": 0.6209203969, "distance": 0.1268490443, "q3": 1.291486081, "q2": 1.639556417, "tx": 0.175, "ty": 0.3031, "targetID": 9, "y": 0.4037938158, "x": 0.09785445239}], [{"q1": 1.192536717, "distance": 0.04800389639, "q3": 0.5412894486, "q2": 2.070443407, "tx": -0.175, "ty": 0.3031, "targetID": 7, "y": 0.3454480553, "x": -0.1976056692}], [{"q1": 0.8107866807, "distance": 0.02106395303, "q3": 0.7038749726, "q2": 1.56183313, "tx": 0.0, "ty": 0.55, "targetID": 5, "y": 0.5697572584, "x": -0.007303482591}], [{"q1": 0.54658183, "distance": 0.07621462045, "q3": 0.1806887719, "q2": 1.247348658, "tx": 0.375, "ty": 0.6495, "targetID": 3, "y": 0.7121977625, "x": 0.3316680378}], [{"q1": 1.310912349, "distance": 0.1196019049, "q3": -0.01675918293, "q2": 1.79744954, "tx": -0.375, "ty": 0.6495, "targetID": 1, "y": 0.5502494896, "x": -0.3082620659}], [{"q1": 0.9159230705, "distance": 0.1433773789, "q3": 1.098906856, "q2": 2.061789299, "tx": 0.0, "ty": 0.15, "targetID": 8, "y": 0.2918887151, "x": -0.02060740881}], [{"q1": 0.7959327639, "distance": 0.2273319863, "q3": 0.05199051155, "q2": 1.36974245, "tx": 0.0, "ty": 0.95, "targetID": 2, "y": 0.7588770176, "x": 0.1230928007}], [{"q1": 1.545994863, "distance": 0.1163569474, "q3": 0.04035422184, "q2": 2.022828418, "tx": -0.4763, "ty": 0.275, "targetID": 4, "y": 0.3551870343, "x": -0.3919852402}], [{"q1": 0.65724935, "distance": 0.5228247767, "q3": 0.06306602547, "q2": 1.360119355, "tx": 0.4763, "ty": 0.275, "targetID": 6, "y": 0.7353599269, "x": 0.2284805397}]], "block": 2}], [{"trials": [[{"q1": 0.5187512071, "distance": 0.02217126955, "q3": 1.780683514, "q2": 1.608621001, "tx": 0.175, "ty": 0.3031, "targetID": 9, "y": 0.307670205, "x": 0.1966951243}], [{"q1": 1.199703057, "distance": 0.01161725422, "q3": 0.6731979739, "q2": 2.090036833, "tx": -0.175, "ty": 0.3031, "targetID": 7, "y": 0.314636811, "x": -0.1763647667}], [{"q1": 0.7966848857, "distance": 0.006309428444, "q3": 0.783011843, "q2": 1.551268845, "tx": 0.0, "ty": 0.55, "targetID": 5, "y": 0.5560691237, "x": 0.001724710236}], [{"q1": 0.6445525959, "distance": 0.1263611036, "q3": -0.1170117243, "q2": 1.252067064, "tx": 0.375, "ty": 0.6495, "targetID": 3, "y": 0.7637372011, "x": 0.3209908306}], [{"q1": 1.320931599, "distance": 0.1107745324, "q3": -0.04016882451, "q2": 1.785989504, "tx": -0.375, "ty": 0.6495, "targetID": 1, "y": 0.5575431391, "x": -0.313234858}], [{"q1": 0.8711920935, "distance": 0.1130116419, "q3": 1.474348584, "q2": 2.162825325, "tx": 0.0, "ty": 0.15, "targetID": 8, "y": 0.2246278025, "x": 0.08486649691}], [{"q1": 0.8140041808, "distance": 0.2173913291, "q3": -0.02405324997, "q2": 1.382114462, "tx": 0.0, "ty": 0.95, "targetID": 2, "y": 0.7678366269, "x": 0.1186401932}], [{"q1": 1.55033339, "distance": 0.113420062, "q3": 0.03790769464, "q2": 2.028926343, "tx": -0.4763, "ty": 0.275, "targetID": 4, "y": 0.3515075035, "x": -0.3925700032}], [{"q1": -0.2982830596, "distance": 0.5244642474, "q3": 3.606275131, "q2": 0.8511053682, "tx": 0.4763, "ty": 0.275, "targetID": 6, "y": -0.2349180855, "x": 0.5989633316}]], "block": 3}], [{"trials": [[{"q1": 0.5709838325, "distance": 0.01485576912, "q3": 1.698805285, "q2": 1.661502485, "tx": 0.175, "ty": 0.3031, "targetID": 9, "y": 0.3149861011, "x": 0.16608852}], [{"q1": 1.217052979, "distance": 0.002314654162, "q3": 0.6800891425, "q2": 2.107201143, "tx": -0.175, "ty": 0.3031, "targetID": 7, "y": 0.304157019, "x": -0.1770592073}], [{"q1": 0.7948451549, "distance": 0.006643208734, "q3": 0.7900492954, "q2": 1.547885102, "tx": 0.0, "ty": 0.55, "targetID": 5, "y": 0.555774947, "x": 0.003283627545}], [{"q1": 0.6211166766, "distance": 0.1131902528, "q3": -0.1372691228, "q2": 1.281744335, "tx": 0.375, "ty": 0.6495, "targetID": 3, "y": 0.7535221726, "x": 0.3303746603}], [{"q1": 1.341497637, "distance": 0.09476706758, "q3": -0.09027805176, "q2": 1.768328961, "tx": -0.375, "ty": 0.6495, "targetID": 1, "y": 0.5701422885, "x": -0.3232008618}], [{"q1": 0.9582087634, "distance": 0.09144529899, "q3": 1.395042257, "q2": 2.2215653, "tx": 0.0, "ty": 0.15, "targetID": 8, "y": 0.2185267352, "x": 0.06055022102}], [{"q1": 0.8391276992, "distance": 0.2046466776, "q3": -0.1195680886, "q2": 1.395862966, "tx": 0.0, "ty": 0.95, "targetID": 2, "y": 0.7788486333, "x": 0.1121939049}], [{"q1": 1.593828719, "distance": 0.08978102882, "q3": 0.04242387723, "q2": 2.038977941, "tx": -0.4763, "ty": 0.275, "targetID": 4, "y": 0.3292718882, "x": -0.4047794066}], [{"q1": -0.2265445309, "distance": 0.447875276, "q3": 3.384678672, "q2": 0.8952234412, "tx": 0.4763, "ty": 0.275, "targetID": 6, "y": -0.1619294828, "x": 0.5747118386}]], "block": 4}], [{"trials": [[{"q1": 0.6053926244, "distance": 0.02547065016, "q3": 1.684167035, "q2": 1.686670158, "tx": 0.175, "ty": 0.3031, "targetID": 9, "y": 0.3152280814, "x": 0.1526021505}], [{"q1": 1.235851808, "distance": 0.00467275627, "q3": 0.721330059, "q2": 2.090190811, "tx": -0.175, "ty": 0.3031, "targetID": 7, "y": 0.3011153707, "x": -0.1792303543}], [{"q1": 0.8006127029, "distance": 0.005549088501, "q3": 0.8548593989, "q2": 1.518390434, "tx": 0.0, "ty": 0.55, "targetID": 5, "y": 0.5524258432, "x": 0.004990758254}], [{"q1": 0.6088964886, "distance": 0.107100725, "q3": -0.1044488329, "q2": 1.2781205, "tx": 0.375, "ty": 0.6495, "targetID": 3, "y": 0.748396882, "x": 0.3338907305}], [{"q1": 1.378431261, "distance": 0.06620673259, "q3": -0.09388246743, "q2": 1.692631896, "tx": -0.375, "ty": 0.6495, "targetID": 1, "y": 0.5925373946, "x": -0.341256956}], [{"q1": 1.027076924, "distance": 0.0841074436, "q3": 1.392627639, "q2": 2.236353033, "tx": 0.0, "ty": 0.15, "targetID": 8, "y": 0.2186960329, "x": 0.04852748841}], [{"q1": 0.8494029181, "distance": 0.1998121371, "q3": -0.1617635708, "q2": 1.401835358, "tx": 0.0, "ty": 0.95, "targetID": 2, "y": 0.7832856318, "x": 0.1101417703}], [{"q1": 1.63413325, "distance": 0.07130593276, "q3": 0.1145220097, "q2": 1.980613506, "tx": -0.4763, "ty": 0.275, "targetID": 4, "y": 0.3216191452, "x": -0.4223445429}], [{"q1": -0.1806884947, "distance": 0.3958923472, "q3": 3.230116003, "q2": 0.9175863012, "tx": 0.4763, "ty": 0.275, "targetID": 6, "y": -0.1129777279, "x": 0.5550656854}]], "block": 5}], [{"trials": [[{"q1": 0.6276655618, "distance": 0.04141198762, "q3": 1.644639686, "q2": 1.690096191, "tx": 0.175, "ty": 0.3031, "targetID": 9, "y": 0.3234540145, "x": 0.1389352414}], [{"q1": 1.249023541, "distance": 0.007202715347, "q3": 0.7479777815, "q2": 2.075479993, "tx": -0.175, "ty": 0.3031, "targetID": 7, "y": 0.3003621465, "x": -0.1816620767}], [{"q1": 0.8046037778, "distance": 0.005930729716, "q3": 0.8915988036, "q2": 1.500910353, "tx": 0.0, "ty": 0.55, "targetID": 5, "y": 0.5507746232, "x": 0.005879924647}], [{"q1": 0.6082933176, "distance": 0.1069374992, "q3": -0.07986422157, "q2": 1.264812284, "tx": 0.375, "ty": 0.6495, "targetID": 3, "y": 0.7485600635, "x": 0.3347168454}], [{"q1": 1.380772592, "distance": 0.06428233434, "q3": -0.07015103157, "q2": 1.675797707, "tx": -0.375, "ty": 0.6495, "targetID": 1, "y": 0.5939809203, "x": -0.3425986066}], [{"q1": 1.090299046, "distance": 0.07837909885, "q3": 1.387878553, "q2": 2.241698394, "tx": 0.0, "ty": 0.15, "targetID": 8, "y": 0.220144469, "x": 0.03497194024}], [{"q1": 0.8672628399, "distance": 0.1913482291, "q3": -0.2110038837, "q2": 1.398862837, "tx": 0.0, "ty": 0.95, "targetID": 2, "y": 0.7912957887, "x": 0.1068976992}], [{"q1": 1.630962671, "distance": 0.07247929533, "q3": 0.1068718039, "q2": 1.989376802, "tx": -0.4763, "ty": 0.275, "targetID": 4, "y": 0.3209937906, "x": -0.4202837571}], [{"q1": -0.1071646453, "distance": 0.3100597768, "q3": 2.976633752, "q2": 0.9412961871, "tx": 0.4763, "ty": 0.275, "targetID": 6, "y": -0.03174318895, "x": 0.521529208}]], "block": 6}], [{"trials": [[{"q1": 0.6489754, "distance": 0.05599248211, "q3": 1.600445164, "q2": 1.706927744, "tx": 0.175, "ty": 0.3031, "targetID": 9, "y": 0.3278485561, "x": 0.1247738412}], [{"q1": 1.271415991, "distance": 0.0125819988, "q3": 0.7761115215, "q2": 2.066269793, "tx": -0.175, "ty": 0.3031, "targetID": 7, "y": 0.2958176997, "x": -0.1852603507}], [{"q1": 0.8028622971, "distance": 0.007859320837, "q3": 0.9050455087, "q2": 1.495461416, "tx": 0.0, "ty": 0.55, "targetID": 5, "y": 0.5497848764, "x": 0.007856376127}], [{"q1": 0.6116842464, "distance": 0.1089237047, "q3": -0.06526197366, "q2": 1.254963, "tx": 0.375, "ty": 0.6495, "targetID": 3, "y": 0.7501053557, "x": 0.3332515168}], [{"q1": 1.392020289, "distance": 0.05611963069, "q3": -0.172667046, "q2": 1.70184425, "tx": -0.375, "ty": 0.6495, "targetID": 1, "y": 0.6011573234, "x": -0.3464973937}], [{"q1": 1.181539617, "distance": 0.06961585275, "q3": 1.383877341, "q2": 2.281439713, "tx": 0.0, "ty": 0.15, "targetID": 8, "y": 0.2148128078, "x": 0.02540997648}], [{"q1": 0.909196841, "distance": 0.1724506826, "q3": -0.3153435816, "q2": 1.392397065, "tx": 0.0, "ty": 0.95, "targetID": 2, "y": 0.8073602814, "x": 0.0969182573}], [{"q1": 1.638702447, "distance": 0.06819739171, "q3": 0.08528356206, "q2": 2.001496251, "tx": -0.4763, "ty": 0.275, "targetID": 4, "y": 0.3171005084, "x": -0.4226489849}], [{"q1": -0.04293126721, "distance": 0.2403696873, "q3": 2.782158127, "q2": 0.9710157989, "tx": 0.4763, "ty": 0.275, "targetID": 6, "y": 0.03534018288, "x": 0.4947596492}]], "block": 7}], [{"trials": [[{"q1": 0.6604143143, "distance": 0.06357218416, "q3": 1.582934264, "q2": 1.708192882, "tx": 0.175, "ty": 0.3031, "targetID": 9, "y": 0.3315495559, "x": 0.1181489194}], [{"q1": 1.272172515, "distance": 0.01113804184, "q3": 0.7958617602, "q2": 2.055689254, "tx": -0.175, "ty": 0.3031, "targetID": 7, "y": 0.29686109, "x": -0.1842266992}], [{"q1": 0.802319155, "distance": 0.008731401629, "q3": 0.9138981392, "q2": 1.493270587, "tx": 0.0, "ty": 0.55, "targetID": 5, "y": 0.5486119599, "x": 0.008620366536}], [{"q1": 0.6017786442, "distance": 0.1038832538, "q3": -0.03630264448, "q2": 1.252455698, "tx": 0.375, "ty": 0.6495, "targetID": 3, "y": 0.7455465393, "x": 0.3354172676}], [{"q1": 1.404875354, "distance": 0.04563758305, "q3": -0.2234532068, "q2": 1.695442359, "tx": -0.375, "ty": 0.6495, "targetID": 1, "y": 0.610601442, "x": -0.3511317957}], [{"q1": 1.199423221, "distance": 0.06935976694, "q3": 1.389463877, "q2": 2.280417634, "tx": 0.0, "ty": 0.15, "targetID": 8, "y": 0.2156079304, "x": 0.02250281629}], [{"q1": 0.918538755, "distance": 0.1681990159, "q3": -0.3314514789, "q2": 1.387009138, "tx": 0.0, "ty": 0.95, "targetID": 2, "y": 0.810991379, "x": 0.09469694953}], [{"q1": 1.662154259, "distance": 0.05630038006, "q3": 0.06192581984, "q2": 2.008600719, "tx": -0.4763, "ty": 0.275, "targetID": 4, "y": 0.3087394313, "x": -0.4312291272}], [{"q1": 0.0364001886, "distance": 0.1541598768, "q3": 2.526022384, "q2": 0.999017111, "tx": 0.4763, "ty": 0.275, "targetID": 6, "y": 0.1218179569, "x": 0.4589642192}]], "block": 8}], [{"trials": [[{"q1": 0.6793177315, "distance": 0.07562394957, "q3": 1.534120077, "q2": 1.743410827, "tx": 0.175, "ty": 0.3031, "targetID": 9, "y": 0.3299358527, "x": 0.104297675}], [{"q1": 1.271340808, "distance": 0.01068326596, "q3": 0.7979048151, "q2": 2.05571032, "tx": -0.175, "ty": 0.3031, "targetID": 7, "y": 0.2967517548, "x": -0.1835925523}], [{"q1": 0.8000014197, "distance": 0.009063105102, "q3": 0.9072169301, "q2": 1.500635496, "tx": 0.0, "ty": 0.55, "targetID": 5, "y": 0.5473366904, "x": 0.008662947316}], [{"q1": 0.6010390097, "distance": 0.1035226296, "q3": -0.02815196117, "q2": 1.249259761, "tx": 0.375, "ty": 0.6495, "targetID": 3, "y": 0.7452231403, "x": 0.335579}], [{"q1": 1.409362099, "distance": 0.040566701, "q3": -0.207363627, "q2": 1.673477236, "tx": -0.375, "ty": 0.6495, "targetID": 1, "y": 0.6152327545, "x": -0.3532879499}], [{"q1": 1.223184345, "distance": 0.06090118268, "q3": 1.346077014, "q2": 2.321516736, "tx": 0.0, "ty": 0.15, "targetID": 8, "y": 0.2074115619, "x": 0.02031911934}], [{"q1": 0.9277207196, "distance": 0.164029382, "q3": -0.346055254, "q2": 1.380660021, "tx": 0.0, "ty": 0.95, "targetID": 2, "y": 0.8146352837, "x": 0.09263925595}], [{"q1": 1.663826259, "distance": 0.05539716051, "q3": 0.06206384124, "q2": 2.010516973, "tx": -0.4763, "ty": 0.275, "targetID": 4, "y": 0.3072632768, "x": -0.4312674966}], [{"q1": 0.0772249541, "distance": 0.1153648327, "q3": 2.388027667, "q2": 1.027034545, "tx": 0.4763, "ty": 0.275, "targetID": 6, "y": 0.1660872975, "x": 0.438259655}]], "block": 9}], [{"trials": [[{"q1": 0.6850094147, "distance": 0.08133630415, "q3": 1.517208641, "q2": 1.741755679, "tx": 0.175, "ty": 0.3031, "targetID": 9, "y": 0.3336808674, "x": 0.09963153893}], [{"q1": 1.27784655, "distance": 0.01267697126, "q3": 0.8016704628, "q2": 2.05597437, "tx": -0.175, "ty": 0.3031, "targetID": 7, "y": 0.2949967012, "x": -0.1847489563}], [{"q1": 0.7972554052, "distance": 0.01182383015, "q3": 0.919477302, "q2": 1.502856788, "tx": 0.0, "ty": 0.55, "targetID": 5, "y": 0.5437280191, "x": 0.01002323375}], [{"q1": 0.5967464406, "distance": 0.1013142412, "q3": -0.005639017592, "q2": 1.243351099, "tx": 0.375, "ty": 0.6495, "targetID": 3, "y": 0.7431896069, "x": 0.336440526}], [{"q1": 1.440037677, "distance": 0.01496705344, "q3": -0.2148998069, "q2": 1.601521687, "tx": -0.375, "ty": 0.6495, "targetID": 1, "y": 0.6374691585, "x": -0.3660965433}], [{"q1": 1.245876773, "distance": 0.06081988781, "q3": 1.356738993, "q2": 2.325058783, "tx": 0.0, "ty": 0.15, "targetID": 8, "y": 0.2077545318, "x": 0.01906496278}], [{"q1": 0.9483426038, "distance": 0.154534411, "q3": -0.3713864274, "q2": 1.3623131, "tx": 0.0, "ty": 0.95, "targetID": 2, "y": 0.8229220826, "x": 0.08793228687}], [{"q1": 1.664047952, "distance": 0.05517591936, "q3": 0.0548556176, "q2": 2.017472761, "tx": -0.4763, "ty": 0.275, "targetID": 4, "y": 0.3058694961, "x": -0.4305675576}], [{"q1": 0.1141974194, "distance": 0.08772040322, "q3": 2.273467878, "q2": 1.033743698, "tx": 0.4763, "ty": 0.275, "targetID": 6, "y": 0.2057140688, "x": 0.4225010327}]], "block": 10}]]}], "condition": "H2"}], "type": "simulation", "subjectID": "S_H2_46"}}
