# Supplementary material for: Goal-related feedback guides motor exploration and redundancy resolution in human motor skill acquisition
Source: PLoS Comput Biol. 2019 Mar 5;15(3):e1006676. doi: 10.1371/journal.pcbi.1006676 (PMC6420027; doi:10.1371/journal.pcbi.1006676)
Supplement: S1 Dataset — The 220 .json files contain the data (20 for the participants, 200 for simulation runs), the text file legend_json.txt explains the data format. (ZIP) [file pcbi.1006676.s001.zip › S_H1_018.json]

{"data": {"data": [{"phases": [{"phase": "test", "blocks": [[{"trials": [[{"q1": 2.138377942, "distance": 0.4677565525, "q3": 3.0000541, "q2": 1.950830669, "tx": 0.175, "ty": 0.3031, "targetID": 9, "y": 0.4434108256, "x": -0.2712163877}], [{"q1": 2.125375064, "distance": 0.1645890455, "q3": 2.978215429, "q2": 1.900373708, "tx": -0.175, "ty": 0.3031, "targetID": 7, "y": 0.4420499861, "x": -0.2632182252}], [{"q1": 2.103214309, "distance": 0.2751768313, "q3": 3.011834051, "q2": 1.922649608, "tx": 0.0, "ty": 0.55, "targetID": 5, "y": 0.4539532863, "x": -0.2578707375}], [{"q1": 2.114155948, "distance": 0.670585776, "q3": 3.046014387, "q2": 1.97684893, "tx": 0.375, "ty": 0.6495, "targetID": 3, "y": 0.4574517441, "x": -0.2674972766}], [{"q1": 2.18134379, "distance": 0.2252190354, "q3": 3.047579906, "q2": 1.914622403, "tx": -0.375, "ty": 0.6495, "targetID": 1, "y": 0.4376122388, "x": -0.2986639628}], [{"q1": 2.144217825, "distance": 0.3942078224, "q3": 2.97400462, "q2": 1.926576481, "tx": 0.0, "ty": 0.15, "targetID": 8, "y": 0.4370405793, "x": -0.2701990249}], [{"q1": 2.062226806, "distance": 0.5384575916, "q3": 3.049648933, "q2": 1.918711472, "tx": 0.0, "ty": 0.95, "targetID": 2, "y": 0.4704063911, "x": -0.2447989956}], [{"q1": 2.398661899, "distance": 0.119708434, "q3": 3.151507212, "q2": 1.991486859, "tx": -0.4763, "ty": 0.275, "targetID": 4, "y": 0.372743074, "x": -0.4071884912}], [{"q1": 2.158240401, "distance": 0.7764680309, "q3": 3.017302538, "q2": 1.995441725, "tx": 0.4763, "ty": 0.275, "targetID": 6, "y": 0.4415402663, "x": -0.2820976152}]], "block": 1}], [{"trials": [[{"q1": 2.154875562, "distance": 0.4714256497, "q3": 2.988861619, "q2": 1.929176898, "tx": 0.175, "ty": 0.3031, "targetID": 9, "y": 0.4365811806, "x": -0.2771337386}], [{"q1": 2.095705266, "distance": 0.1595193495, "q3": 2.954264221, "q2": 1.912844119, "tx": -0.175, "ty": 0.3031, "targetID": 7, "y": 0.4458349788, "x": -0.2462260394}], [{"q1": 2.094426766, "distance": 0.2704285594, "q3": 3.007466919, "q2": 1.91695217, "tx": 0.0, "ty": 0.55, "targetID": 5, "y": 0.4553545953, "x": -0.2533255871}], [{"q1": 2.155516361, "distance": 0.6947477004, "q3": 3.064514874, "q2": 1.935431848, "tx": 0.375, "ty": 0.6495, "targetID": 3, "y": 0.4479965888, "x": -0.2898840068}], [{"q1": 2.154376837, "distance": 0.2160173261, "q3": 3.077128843, "q2": 1.949284283, "tx": -0.375, "ty": 0.6495, "targetID": 1, "y": 0.4503007015, "x": -0.2914349075}], [{"q1": 2.13799588, "distance": 0.3872079903, "q3": 2.945793058, "q2": 1.921861978, "tx": 0.0, "ty": 0.15, "targetID": 8, "y": 0.4338794324, "x": -0.263329633}], [{"q1": 2.050871859, "distance": 0.5321608418, "q3": 3.06914111, "q2": 1.91204189, "tx": 0.0, "ty": 0.95, "targetID": 2, "y": 0.4763000842, "x": -0.2424944355}], [{"q1": 2.40604096, "distance": 0.1150979211, "q3": 3.159449573, "q2": 2.000732916, "tx": -0.4763, "ty": 0.275, "targetID": 4, "y": 0.3702225775, "x": -0.4116455943}], [{"q1": 2.215723712, "distance": 0.798149574, "q3": 3.018038765, "q2": 1.945351028, "tx": 0.4763, "ty": 0.275, "targetID": 6, "y": 0.4235431941, "x": -0.3079051148}]], "block": 2}], [{"trials": [[{"q1": 2.152165888, "distance": 0.4621143879, "q3": 2.946814937, "q2": 1.938864309, "tx": 0.175, "ty": 0.3031, "targetID": 9, "y": 0.4308305767, "x": -0.2691110304}], [{"q1": 2.103937726, "distance": 0.1595844794, "q3": 2.954969435, "q2": 1.916678649, "tx": -0.175, "ty": 0.3031, "targetID": 7, "y": 0.4440289098, "x": -0.2498748853}], [{"q1": 2.089231763, "distance": 0.267868694, "q3": 3.009959359, "q2": 1.920279392, "tx": 0.0, "ty": 0.55, "targetID": 5, "y": 0.4571523942, "x": -0.2512627297}], [{"q1": 2.135830386, "distance": 0.6802944595, "q3": 3.027915096, "q2": 1.940536595, "tx": 0.375, "ty": 0.6495, "targetID": 3, "y": 0.4481851309, "x": -0.274825265}], [{"q1": 2.157846247, "distance": 0.2117100959, "q3": 3.101915693, "q2": 1.914769686, "tx": -0.375, "ty": 0.6495, "targetID": 1, "y": 0.4524477147, "x": -0.2975948219}], [{"q1": 2.145414979, "distance": 0.3805001944, "q3": 2.912418626, "q2": 1.932714887, "tx": 0.0, "ty": 0.15, "targetID": 8, "y": 0.4266419989, "x": -0.2612462485}], [{"q1": 2.033066223, "distance": 0.5216018359, "q3": 3.107491915, "q2": 1.907827424, "tx": 0.0, "ty": 0.95, "targetID": 2, "y": 0.4868311804, "x": -0.2398814703}], [{"q1": 2.419439524, "distance": 0.1079755457, "q3": 3.155958362, "q2": 2.005267343, "tx": -0.4763, "ty": 0.275, "targetID": 4, "y": 0.3644458357, "x": -0.4158172673}], [{"q1": 2.204777318, "distance": 0.7778981742, "q3": 2.934896983, "q2": 1.95850368, "tx": 0.4763, "ty": 0.275, "targetID": 6, "y": 0.4149359348, "x": -0.288908144}]], "block": 3}], [{"trials": [[{"q1": 2.172621088, "distance": 0.4477617339, "q3": 2.826850127, "q2": 1.915702668, "tx": 0.175, "ty": 0.3031, "targetID": 9, "y": 0.4036963083, "x": -0.2613151993}], [{"q1": 2.117841722, "distance": 0.1437225951, "q3": 2.875680223, "q2": 2.017400991, "tx": -0.175, "ty": 0.3031, "targetID": 7, "y": 0.4308465786, "x": -0.2408558728}], [{"q1": 2.073780684, "distance": 0.2625654804, "q3": 3.034968408, "q2": 1.896302628, "tx": 0.0, "ty": 0.55, "targetID": 5, "y": 0.464753161, "x": -0.248341716}], [{"q1": 2.113393949, "distance": 0.6758246102, "q3": 3.065429101, "q2": 1.7581193, "tx": 0.375, "ty": 0.6495, "targetID": 3, "y": 0.4578102238, "x": -0.2730693894}], [{"q1": 2.120355113, "distance": 0.1820711444, "q3": 3.240834201, "q2": 1.977843667, "tx": -0.375, "ty": 0.6495, "targetID": 1, "y": 0.4809577434, "x": -0.3061275863}], [{"q1": 2.183367038, "distance": 0.3444087547, "q3": 2.731810374, "q2": 2.010692966, "tx": 0.0, "ty": 0.15, "targetID": 8, "y": 0.3894021572, "x": -0.2475964406}], [{"q1": 1.964206828, "distance": 0.4733187509, "q3": 3.338150188, "q2": 1.781913062, "tx": 0.0, "ty": 0.95, "targetID": 2, "y": 0.541674989, "x": -0.2393769523}], [{"q1": 2.426012577, "distance": 0.1039935352, "q3": 3.160331323, "q2": 2.02143535, "tx": -0.4763, "ty": 0.275, "targetID": 4, "y": 0.3618962591, "x": -0.4191712374}], [{"q1": 2.234046255, "distance": 0.7648470261, "q3": 2.769431127, "q2": 1.835575039, "tx": 0.4763, "ty": 0.275, "targetID": 6, "y": 0.3720265629, "x": -0.2823677926}]], "block": 4}], [{"trials": [[{"q1": 2.112128909, "distance": 0.3466407461, "q3": 2.23297583, "q2": 2.0856206, "tx": 0.175, "ty": 0.3031, "targetID": 9, "y": 0.3085829326, "x": -0.1715973807}], [{"q1": 2.167100426, "distance": 0.01462965287, "q3": 2.248864154, "q2": 2.08216237, "tx": -0.175, "ty": 0.3031, "targetID": 7, "y": 0.301771045, "x": -0.1895691668}], [{"q1": 1.910939392, "distance": 0.201948827, "q3": 3.278453302, "q2": 1.80086818, "tx": 0.0, "ty": 0.55, "targetID": 5, "y": 0.5431938722, "x": -0.2018341035}], [{"q1": 1.769823818, "distance": 0.5411649067, "q3": 3.621256327, "q2": 1.694951775, "tx": 0.375, "ty": 0.6495, "targetID": 3, "y": 0.6295364031, "x": -0.1657965524}], [{"q1": 1.844841625, "distance": 0.1758287937, "q3": 3.558655127, "q2": 1.738770502, "tx": -0.375, "ty": 0.6495, "targetID": 1, "y": 0.6036086525, "x": -0.2052656519}], [{"q1": 2.043637831, "distance": 0.2076242529, "q3": 1.010800179, "q2": 2.288676781, "tx": 0.0, "ty": 0.15, "targetID": 8, "y": 0.09899953127, "x": -0.2012629687}], [{"q1": 1.463639186, "distance": 0.1503983293, "q3": 4.537189051, "q2": 1.396513999, "tx": 0.0, "ty": 0.95, "targetID": 2, "y": 0.8112828721, "x": -0.05811381836}], [{"q1": 2.439654072, "distance": 0.09729802355, "q3": 3.150236043, "q2": 2.006413384, "tx": -0.4763, "ty": 0.275, "targetID": 4, "y": 0.3556382682, "x": -0.4218539249}], [{"q1": 2.155542587, "distance": 0.6685779613, "q3": 2.334822579, "q2": 2.083801265, "tx": 0.4763, "ty": 0.275, "targetID": 6, "y": 0.3228778119, "x": -0.190561459}]], "block": 5}], [{"trials": [[{"q1": 1.976037112, "distance": 0.3345991515, "q3": 2.295579748, "q2": 1.909825744, "tx": 0.175, "ty": 0.3031, "targetID": 9, "y": 0.3301785775, "x": -0.1585016384}], [{"q1": 2.13249859, "distance": 0.01860797787, "q3": 2.157667262, "q2": 2.059764326, "tx": -0.175, "ty": 0.3031, "targetID": 7, "y": 0.285253544, "x": -0.1802688564}], [{"q1": 1.77123907, "distance": 0.1218910411, "q3": 3.288008, "q2": 1.628700997, "tx": 0.0, "ty": 0.55, "targetID": 5, "y": 0.5701096343, "x": -0.1202207491}], [{"q1": 1.503207285, "distance": 0.3540106093, "q3": 3.820637626, "q2": 1.38444086, "tx": 0.375, "ty": 0.6495, "targetID": 3, "y": 0.6980623497, "x": 0.02433604455}], [{"q1": 1.868154555, "distance": 0.1486790947, "q3": 3.637448202, "q2": 1.714683699, "tx": -0.375, "ty": 0.6495, "targetID": 1, "y": 0.6110878727, "x": -0.231368591}], [{"q1": 1.915473002, "distance": 0.2393748584, "q3": 0.7496133499, "q2": 2.305753693, "tx": 0.0, "ty": 0.15, "targetID": 8, "y": 0.1017228496, "x": -0.2344560504}], [{"q1": 1.402261921, "distance": 0.1217199945, "q3": 4.620300091, "q2": 1.335483, "tx": 0.0, "ty": 0.95, "targetID": 2, "y": 0.828516054, "x": -0.007576801222}], [{"q1": 2.435258693, "distance": 0.09749599617, "q3": 3.188008786, "q2": 1.966963003, "tx": -0.4763, "ty": 0.275, "targetID": 4, "y": 0.3599327364, "x": -0.4284262121}], [{"q1": 1.798093423, "distance": 0.6191199003, "q3": 2.719056869, "q2": 1.596620014, "tx": 0.4763, "ty": 0.275, "targetID": 6, "y": 0.4415712109, "x": -0.1199914411}]], "block": 6}], [{"trials": [[{"q1": 1.903549589, "distance": 0.3222493621, "q3": 2.185634894, "q2": 1.874379122, "tx": 0.175, "ty": 0.3031, "targetID": 9, "y": 0.3154271094, "x": -0.1470134993}], [{"q1": 2.118903292, "distance": 0.01929776266, "q3": 2.142660683, "q2": 2.056054148, "tx": -0.175, "ty": 0.3031, "targetID": 7, "y": 0.2838967679, "x": -0.1769077524}], [{"q1": 1.686843611, "distance": 0.06843868691, "q3": 3.227611322, "q2": 1.567270312, "tx": 0.0, "ty": 0.55, "targetID": 5, "y": 0.5654154277, "x": -0.06667997042}], [{"q1": 1.532559187, "distance": 0.3782010536, "q3": 3.836568122, "q2": 1.396661532, "tx": 0.375, "ty": 0.6495, "targetID": 3, "y": 0.701442842, "x": 0.0003828913648}], [{"q1": 1.893823672, "distance": 0.1091790823, "q3": 3.753132283, "q2": 1.731766588, "tx": -0.375, "ty": 0.6495, "targetID": 1, "y": 0.6169202173, "x": -0.2707952507}], [{"q1": 1.880159801, "distance": 0.2481482126, "q3": 0.7011269536, "q2": 2.29801237, "tx": 0.0, "ty": 0.15, "targetID": 8, "y": 0.1083667974, "x": -0.2446307664}], [{"q1": 1.38484083, "distance": 0.1052828242, "q3": 4.771050714, "q2": 1.310248072, "tx": 0.0, "ty": 0.95, "targetID": 2, "y": 0.8459649821, "x": -0.01616131528}], [{"q1": 2.438292023, "distance": 0.09670254766, "q3": 3.171559495, "q2": 1.978585684, "tx": -0.4763, "ty": 0.275, "targetID": 4, "y": 0.3575729385, "x": -0.4259701624}], [{"q1": 1.909448628, "distance": 0.6574765161, "q3": 2.658844523, "q2": 1.623379546, "tx": 0.4763, "ty": 0.275, "targetID": 6, "y": 0.4124007315, "x": -0.166659103}]], "block": 7}], [{"trials": [[{"q1": 1.764508392, "distance": 0.2751322874, "q3": 2.194503124, "q2": 1.887462268, "tx": 0.175, "ty": 0.3031, "targetID": 9, "y": 0.3346324967, "x": -0.09831936851}], [{"q1": 2.048516965, "distance": 0.02218021856, "q3": 2.125998958, "q2": 2.061772514, "tx": -0.175, "ty": 0.3031, "targetID": 7, "y": 0.2924435463, "x": -0.15554744}], [{"q1": 1.621934783, "distance": 0.03243066421, "q3": 3.204954427, "q2": 1.585531331, "tx": 0.0, "ty": 0.55, "targetID": 5, "y": 0.5634672341, "x": -0.0295022302}], [{"q1": 1.499644149, "distance": 0.3592367956, "q3": 3.872640994, "q2": 1.391554365, "tx": 0.375, "ty": 0.6495, "targetID": 3, "y": 0.7083910281, "x": 0.0206231919}], [{"q1": 1.897582796, "distance": 0.09402883285, "q3": 3.806909154, "q2": 1.752788096, "tx": -0.375, "ty": 0.6495, "targetID": 1, "y": 0.618820044, "x": -0.2861171462}], [{"q1": 1.64899755, "distance": 0.2382339188, "q3": 0.5718406872, "q2": 2.309075509, "tx": 0.0, "ty": 0.15, "targetID": 8, "y": 0.16308813, "x": -0.2378741283}], [{"q1": 1.372597297, "distance": 0.1024238556, "q3": 4.818428678, "q2": 1.317200682, "tx": 0.0, "ty": 0.95, "targetID": 2, "y": 0.8491476889, "x": -0.01787337476}], [{"q1": 2.444456488, "distance": 0.09489991205, "q3": 3.147508217, "q2": 1.980759507, "tx": -0.4763, "ty": 0.275, "targetID": 4, "y": 0.3534867851, "x": -0.4229537923}], [{"q1": 1.832302019, "distance": 0.6344556859, "q3": 2.606643943, "q2": 1.569104454, "tx": 0.4763, "ty": 0.275, "targetID": 6, "y": 0.4123710785, "x": -0.1431055248}]], "block": 8}], [{"trials": [[{"q1": 1.608234905, "distance": 0.2450879747, "q3": 2.230676164, "q2": 1.7666997, "tx": 0.175, "ty": 0.3031, "targetID": 9, "y": 0.3565341285, "x": -0.06419220144}], [{"q1": 1.969319085, "distance": 0.03254753473, "q3": 2.103301708, "q2": 2.009957077, "tx": -0.175, "ty": 0.3031, "targetID": 7, "y": 0.2948684855, "x": -0.1435105702}], [{"q1": 1.589503468, "distance": 0.01330698128, "q3": 3.180899724, "q2": 1.503362658, "tx": 0.0, "ty": 0.55, "targetID": 5, "y": 0.5587435489, "x": -0.01003125633}], [{"q1": 1.490960745, "distance": 0.3558166582, "q3": 3.89195055, "q2": 1.391799096, "tx": 0.375, "ty": 0.6495, "targetID": 3, "y": 0.7120309206, "x": 0.02472099947}], [{"q1": 1.90283319, "distance": 0.07770250007, "q3": 3.868509216, "q2": 1.751418482, "tx": -0.375, "ty": 0.6495, "targetID": 1, "y": 0.6223679206, "x": -0.3021884021}], [{"q1": 1.486023414, "distance": 0.2628333519, "q3": 0.512958249, "q2": 2.2189756, "tx": 0.0, "ty": 0.15, "targetID": 8, "y": 0.2298056808, "x": -0.250424488}], [{"q1": 1.366310987, "distance": 0.09969250121, "q3": 4.840408073, "q2": 1.312184511, "tx": 0.0, "ty": 0.95, "targetID": 2, "y": 0.8515399041, "x": -0.01562703781}], [{"q1": 2.446157932, "distance": 0.09448663022, "q3": 3.140201657, "q2": 1.984864657, "tx": -0.4763, "ty": 0.275, "targetID": 4, "y": 0.3523084854, "x": -0.4219757755}], [{"q1": 1.798075489, "distance": 0.618737411, "q3": 2.579321489, "q2": 1.597701881, "tx": 0.4763, "ty": 0.275, "targetID": 6, "y": 0.4110499616, "x": -0.127294559}]], "block": 9}], [{"trials": [[{"q1": 1.415683363, "distance": 0.1988467266, "q3": 2.210605326, "q2": 1.683186577, "tx": 0.175, "ty": 0.3031, "targetID": 9, "y": 0.3669365373, "x": -0.01332131371}], [{"q1": 1.91435273, "distance": 0.04508493987, "q3": 2.04888687, "q2": 2.004348962, "tx": -0.175, "ty": 0.3031, "targetID": 7, "y": 0.2902483422, "x": -0.1317855731}], [{"q1": 1.553777881, "distance": 0.01032181157, "q3": 3.157299734, "q2": 1.473954094, "tx": 0.0, "ty": 0.55, "targetID": 5, "y": 0.5534345728, "x": 0.009733627468}], [{"q1": 1.46067611, "distance": 0.3320275592, "q3": 3.905844079, "q2": 1.365144156, "tx": 0.375, "ty": 0.6495, "targetID": 3, "y": 0.7141014971, "x": 0.04931772134}], [{"q1": 1.900687226, "distance": 0.07647815636, "q3": 3.876904754, "q2": 1.758280991, "tx": -0.375, "ty": 0.6495, "targetID": 1, "y": 0.6227689804, "x": -0.3033455445}], [{"q1": 1.383196085, "distance": 0.2659091641, "q3": 0.5157308887, "q2": 2.17338624, "tx": 0.0, "ty": 0.15, "targetID": 8, "y": 0.2691730704, "x": -0.2377087774}], [{"q1": 1.363963001, "distance": 0.09830123105, "q3": 4.854379089, "q2": 1.309338652, "tx": 0.0, "ty": 0.95, "targetID": 2, "y": 0.8529615804, "x": -0.0157059592}], [{"q1": 2.448977773, "distance": 0.09388069968, "q3": 3.127988794, "q2": 1.993597019, "tx": -0.4763, "ty": 0.275, "targetID": 4, "y": 0.3503675233, "x": -0.420323914}], [{"q1": 1.733971397, "distance": 0.5987815886, "q3": 2.548916438, "q2": 1.573051862, "tx": 0.4763, "ty": 0.275, "targetID": 6, "y": 0.4124094574, "x": -0.1065018805}]], "block": 10}]]}], "condition": "H1"}], "type": "simulation", "subjectID": "S_H1_18"}}
