# Supplementary material for: Goal-related feedback guides motor exploration and redundancy resolution in human motor skill acquisition
Source: PLoS Comput Biol. 2019 Mar 5;15(3):e1006676. doi: 10.1371/journal.pcbi.1006676 (PMC6420027; doi:10.1371/journal.pcbi.1006676)
Supplement: S1 Dataset — The 220 .json files contain the data (20 for the participants, 200 for simulation runs), the text file legend_json.txt explains the data format. (ZIP) [file pcbi.1006676.s001.zip › S_H2_011.json]

{"data": {"data": [{"phases": [{"phase": "test", "blocks": [[{"trials": [[{"q1": 1.263246292, "distance": 0.470797304, "q3": 0.2006993462, "q2": 1.957063977, "tx": 0.175, "ty": 0.3031, "targetID": 9, "y": 0.4444458383, "x": -0.2740784513}], [{"q1": 1.298080814, "distance": 0.1803254361, "q3": 0.2338764275, "q2": 1.924195856, "tx": -0.175, "ty": 0.3031, "targetID": 7, "y": 0.4419247883, "x": -0.2900866676}], [{"q1": 1.282269458, "distance": 0.2996965076, "q3": 0.1914918509, "q2": 1.907301759, "tx": 0.0, "ty": 0.55, "targetID": 5, "y": 0.4631068666, "x": -0.2868232558}], [{"q1": 1.289485147, "distance": 0.6931854274, "q3": 0.1317642746, "q2": 1.951102662, "tx": 0.375, "ty": 0.6495, "targetID": 3, "y": 0.4546818961, "x": -0.2902457765}], [{"q1": 1.294425101, "distance": 0.1884214392, "q3": 0.2258117513, "q2": 1.846044921, "tx": -0.375, "ty": 0.6495, "targetID": 1, "y": 0.4792504154, "x": -0.2942676168}], [{"q1": 1.256749578, "distance": 0.3958494707, "q3": 0.243135433, "q2": 1.949582665, "tx": 0.0, "ty": 0.15, "targetID": 8, "y": 0.4403612603, "x": -0.2690485866}], [{"q1": 1.312802064, "distance": 0.5582894941, "q3": 0.1409277555, "q2": 1.867317523, "tx": 0.0, "ty": 0.95, "targetID": 2, "y": 0.4829696676, "x": -0.3058918564}], [{"q1": 1.540890712, "distance": 0.1242699024, "q3": -0.0002973191384, "q2": 2.012076228, "tx": -0.4763, "ty": 0.275, "targetID": 4, "y": 0.3698741908, "x": -0.3960385736}], [{"q1": 1.260796789, "distance": 0.7639020739, "q3": 0.1663675002, "q2": 2.003056889, "tx": 0.4763, "ty": 0.275, "targetID": 6, "y": 0.4322997979, "x": -0.271231372}]], "block": 1}], [{"trials": [[{"q1": 0.7979992273, "distance": 0.2444387469, "q3": 0.1315023324, "q2": 2.360708243, "tx": 0.175, "ty": 0.3031, "targetID": 9, "y": 0.3566118416, "x": -0.06350950465}], [{"q1": 1.054447725, "distance": 0.05373268144, "q3": 0.3171656541, "q2": 2.214719015, "tx": -0.175, "ty": 0.3031, "targetID": 7, "y": 0.3528686972, "x": -0.1547446839}], [{"q1": 0.8658770447, "distance": 0.1081980794, "q3": 0.07587402371, "q2": 2.085416571, "tx": 0.0, "ty": 0.55, "targetID": 5, "y": 0.4871639269, "x": -0.08808207701}], [{"q1": 0.9488456247, "distance": 0.5296273142, "q3": -0.01263650901, "q2": 2.117197028, "tx": 0.375, "ty": 0.6495, "targetID": 3, "y": 0.4838077559, "x": -0.1280419189}], [{"q1": 1.372522414, "distance": 0.1549797934, "q3": 0.2207802291, "q2": 1.748247166, "tx": -0.375, "ty": 0.6495, "targetID": 1, "y": 0.4992181225, "x": -0.3371305711}], [{"q1": 0.9319712852, "distance": 0.1640679522, "q3": 0.363375908, "q2": 2.38025697, "tx": 0.0, "ty": 0.15, "targetID": 8, "y": 0.2888084713, "x": -0.08746714376}], [{"q1": 1.199477994, "distance": 0.3897456651, "q3": 0.0505893975, "q2": 1.635748749, "tx": 0.0, "ty": 0.95, "targetID": 2, "y": 0.6373007058, "x": -0.2326388507}], [{"q1": 1.555275991, "distance": 0.1157968967, "q3": -0.0009255826011, "q2": 2.015981665, "tx": -0.4763, "ty": 0.275, "targetID": 4, "y": 0.3626683009, "x": -0.4006482301}], [{"q1": 0.8286426544, "distance": 0.5446733309, "q3": 0.09780956653, "q2": 2.479851522, "tx": 0.4763, "ty": 0.275, "targetID": 6, "y": 0.3091124723, "x": -0.06730406236}]], "block": 2}], [{"trials": [[{"q1": 0.7856162027, "distance": 0.234805052, "q3": 0.1429590556, "q2": 2.397708548, "tx": 0.175, "ty": 0.3031, "targetID": 9, "y": 0.338286858, "x": -0.05715360743}], [{"q1": 1.060887886, "distance": 0.03628285903, "q3": 0.3258177, "q2": 2.266680982, "tx": -0.175, "ty": 0.3031, "targetID": 7, "y": 0.3282382398, "x": -0.1488367671}], [{"q1": 0.7537729626, "distance": 0.05903598652, "q3": 0.01425069484, "q2": 2.102130436, "tx": 0.0, "ty": 0.55, "targetID": 5, "y": 0.5001526936, "x": -0.03163058257}], [{"q1": 1.011034941, "distance": 0.5575564364, "q3": 0.04733741987, "q2": 2.066699287, "tx": 0.375, "ty": 0.6495, "targetID": 3, "y": 0.4841354491, "x": -0.1574694781}], [{"q1": 1.34529353, "distance": 0.1042614016, "q3": 0.3231783735, "q2": 1.579397173, "tx": -0.375, "ty": 0.6495, "targetID": 1, "y": 0.5606289573, "x": -0.320480484}], [{"q1": 0.8068557211, "distance": 0.06998137487, "q3": 0.371752636, "q2": 2.570694861, "tx": 0.0, "ty": 0.15, "targetID": 8, "y": 0.2160917132, "x": -0.02300604856}], [{"q1": 1.497053102, "distance": 0.341164456, "q3": -0.3548636651, "q2": 1.176501741, "tx": 0.0, "ty": 0.95, "targetID": 2, "y": 0.8149633019, "x": -0.3133022123}], [{"q1": 1.61580443, "distance": 0.08966425499, "q3": 0.03585597353, "q2": 1.965027948, "tx": -0.4763, "ty": 0.275, "targetID": 4, "y": 0.3508411368, "x": -0.4284690415}], [{"q1": 0.9150401651, "distance": 0.5537310268, "q3": 0.209014251, "q2": 2.519480965, "tx": 0.4763, "ty": 0.275, "targetID": 6, "y": 0.2626983797, "x": -0.07729436433}]], "block": 3}], [{"trials": [[{"q1": 0.7711887042, "distance": 0.2288806864, "q3": 0.1518102953, "q2": 2.402900287, "tx": 0.175, "ty": 0.3031, "targetID": 9, "y": 0.3347984679, "x": -0.05167504437}], [{"q1": 1.10502363, "distance": 0.02029051569, "q3": 0.3690412792, "q2": 2.261558141, "tx": -0.175, "ty": 0.3031, "targetID": 7, "y": 0.3152808565, "x": -0.1587724998}], [{"q1": 0.7427763322, "distance": 0.02036886089, "q3": -0.05521212958, "q2": 2.055022953, "tx": 0.0, "ty": 0.55, "targetID": 5, "y": 0.5352362361, "x": -0.01403288172}], [{"q1": 0.996938846, "distance": 0.5474912996, "q3": 0.03105624771, "q2": 2.056061822, "tx": 0.375, "ty": 0.6495, "targetID": 3, "y": 0.4947427351, "x": -0.1501637003}], [{"q1": 1.379727797, "distance": 0.06966048054, "q3": 0.2341539821, "q2": 1.533939295, "tx": -0.375, "ty": 0.6495, "targetID": 1, "y": 0.5894300202, "x": -0.3397270631}], [{"q1": 0.80829575, "distance": 0.04788381432, "q3": 0.5095788916, "q2": 2.556478045, "tx": 0.0, "ty": 0.15, "targetID": 8, "y": 0.1974032996, "x": -0.00676659889}], [{"q1": 1.439608883, "distance": 0.2786002512, "q3": -0.3699366277, "q2": 1.15329964, "tx": 0.0, "ty": 0.95, "targetID": 2, "y": 0.8414483017, "x": -0.2565825964}], [{"q1": 1.612157506, "distance": 0.08867483354, "q3": 0.05337197528, "q2": 1.970129134, "tx": -0.4763, "ty": 0.275, "targetID": 4, "y": 0.346854839, "x": -0.4243374344}], [{"q1": 0.9525781143, "distance": 0.5544967101, "q3": 0.2487387677, "q2": 2.545079134, "tx": 0.4763, "ty": 0.275, "targetID": 6, "y": 0.2418343846, "x": -0.07720396884}]], "block": 4}], [{"trials": [[{"q1": 0.5433654691, "distance": 0.1532309402, "q3": 0.08353307708, "q2": 2.495239687, "tx": 0.175, "ty": 0.3031, "targetID": 9, "y": 0.3118690312, "x": 0.02202018066}], [{"q1": 1.134217315, "distance": 0.009868739083, "q3": 0.3639638572, "q2": 2.279164151, "tx": -0.175, "ty": 0.3031, "targetID": 7, "y": 0.3044083045, "x": -0.1652183667}], [{"q1": 0.7416473708, "distance": 0.02022609102, "q3": -0.07726108941, "q2": 2.066850225, "tx": 0.0, "ty": 0.55, "targetID": 5, "y": 0.5348556687, "x": -0.01340686347}], [{"q1": 0.9969900603, "distance": 0.5475162006, "q3": 0.03109920936, "q2": 2.056031267, "tx": 0.375, "ty": 0.6495, "targetID": 3, "y": 0.4947391053, "x": -0.1501885903}], [{"q1": 1.392610991, "distance": 0.0562201722, "q3": 0.1951647827, "q2": 1.51740878, "tx": -0.375, "ty": 0.6495, "targetID": 1, "y": 0.6011212945, "x": -0.3463607155}], [{"q1": 0.755089509, "distance": 0.02693671414, "q3": 0.4768893489, "q2": 2.632608419, "tx": 0.0, "ty": 0.15, "targetID": 8, "y": 0.1732607747, "x": 0.01358392177}], [{"q1": 1.411580651, "distance": 0.259887372, "q3": -0.3610699085, "q2": 1.162638837, "tx": 0.0, "ty": 0.95, "targetID": 2, "y": 0.8441176046, "x": -0.2373401873}], [{"q1": 1.640610448, "distance": 0.06911673894, "q3": 0.06858850656, "q2": 1.987391175, "tx": -0.4763, "ty": 0.275, "targetID": 4, "y": 0.3249211966, "x": -0.4284983501}], [{"q1": 0.9526879819, "distance": 0.5544802475, "q3": 0.2490651926, "q2": 2.545108779, "tx": 0.4763, "ty": 0.275, "targetID": 6, "y": 0.2417537586, "x": -0.0771826396}]], "block": 5}], [{"trials": [[{"q1": 0.491461757, "distance": 0.1371379896, "q3": 0.05383113034, "q2": 2.505660974, "tx": 0.175, "ty": 0.3031, "targetID": 9, "y": 0.3123119197, "x": 0.03817175462}], [{"q1": 1.167766508, "distance": 0.001522162072, "q3": 0.3884190915, "q2": 2.260192004, "tx": -0.175, "ty": 0.3031, "targetID": 7, "y": 0.3018128893, "x": -0.1758126029}], [{"q1": 0.7353540238, "distance": 0.01007899139, "q3": -0.07924855764, "q2": 2.049323613, "tx": 0.0, "ty": 0.55, "targetID": 5, "y": 0.5426337558, "x": -0.006879281496}], [{"q1": 1.332741241, "distance": 0.7135268023, "q3": 0.21435277, "q2": 1.900980612, "tx": 0.375, "ty": 0.6495, "targetID": 3, "y": 0.4459054445, "x": -0.3088638421}], [{"q1": 1.400403085, "distance": 0.04432849001, "q3": 0.151113904, "q2": 1.506745142, "tx": -0.375, "ty": 0.6495, "targetID": 1, "y": 0.6130307598, "x": -0.3498006042}], [{"q1": 0.7264566677, "distance": 0.02969182531, "q3": 0.4609590949, "q2": 2.635357331, "tx": 0.0, "ty": 0.15, "targetID": 8, "y": 0.1744886591, "x": 0.01679017768}], [{"q1": 0.6998778882, "distance": 0.3518374867, "q3": -0.6119142652, "q2": 1.462274664, "tx": 0.0, "ty": 0.95, "targetID": 2, "y": 0.7660125198, "x": 0.2998970226}], [{"q1": 1.634685102, "distance": 0.07168760551, "q3": 0.05989047615, "q2": 1.996017491, "tx": -0.4763, "ty": 0.275, "targetID": 4, "y": 0.3257509803, "x": -0.4256694679}], [{"q1": 0.9702881824, "distance": 0.554395349, "q3": 0.2662761484, "q2": 2.55733642, "tx": 0.4763, "ty": 0.275, "targetID": 6, "y": 0.2324807691, "x": -0.0764624426}]], "block": 6}], [{"trials": [[{"q1": 0.4698666085, "distance": 0.1306079407, "q3": 0.03984838848, "q2": 2.517472026, "tx": 0.175, "ty": 0.3031, "targetID": 9, "y": 0.3092768744, "x": 0.04453820328}], [{"q1": 1.165312618, "distance": 0.003311202195, "q3": 0.3274435, "q2": 2.285415091, "tx": -0.175, "ty": 0.3031, "targetID": 7, "y": 0.3031978876, "x": -0.178309755}], [{"q1": 0.747304639, "distance": 0.01307766301, "q3": -0.09988958332, "q2": 2.053364612, "tx": 0.0, "ty": 0.55, "targetID": 5, "y": 0.5450475488, "x": -0.01210365634}], [{"q1": 1.197576311, "distance": 0.6382714362, "q3": 0.09850665298, "q2": 1.888720704, "tx": 0.375, "ty": 0.6495, "targetID": 3, "y": 0.5148526856, "x": -0.2489074667}], [{"q1": 1.404436906, "distance": 0.03825382904, "q3": 0.1007054063, "q2": 1.51528232, "tx": -0.375, "ty": 0.6495, "targetID": 1, "y": 0.6191158691, "x": -0.3517586569}], [{"q1": 0.724841892, "distance": 0.02875901006, "q3": 0.4430369475, "q2": 2.645635426, "tx": 0.0, "ty": 0.15, "targetID": 8, "y": 0.1735483467, "x": 0.01650927099}], [{"q1": 0.7228485507, "distance": 0.3316359619, "q3": -0.5929448305, "q2": 1.455286416, "tx": 0.0, "ty": 0.95, "targetID": 2, "y": 0.7735778323, "x": 0.2808160073}], [{"q1": 1.637275261, "distance": 0.07014577268, "q3": 0.04122990787, "q2": 2.005893985, "tx": -0.4763, "ty": 0.275, "targetID": 4, "y": 0.3243814264, "x": -0.4264812871}], [{"q1": 0.9296532259, "distance": 0.5510562294, "q3": 0.2261174817, "q2": 2.54683157, "tx": 0.4763, "ty": 0.275, "targetID": 6, "y": 0.2471174741, "x": -0.07405037267}]], "block": 7}], [{"trials": [[{"q1": 0.4952567499, "distance": 0.1392806278, "q3": 0.05892108657, "q2": 2.531286681, "tx": 0.175, "ty": 0.3031, "targetID": 9, "y": 0.2998428696, "x": 0.03575746203}], [{"q1": 1.172222941, "distance": 0.006197110273, "q3": 0.3034270689, "q2": 2.299350902, "tx": -0.175, "ty": 0.3031, "targetID": 7, "y": 0.3008064642, "x": -0.1807570712}], [{"q1": 0.7487519206, "distance": 0.009680547144, "q3": -0.1712320998, "q2": 2.076269873, "tx": 0.0, "ty": 0.55, "targetID": 5, "y": 0.5498978381, "x": -0.009680008055}], [{"q1": 0.9382010099, "distance": 0.461681881, "q3": -0.1229502081, "q2": 1.850707825, "tx": 0.375, "ty": 0.6495, "targetID": 3, "y": 0.6243196442, "x": -0.08599469509}], [{"q1": 1.404739482, "distance": 0.03720575358, "q3": 0.08781998529, "q2": 1.51869014, "tx": -0.375, "ty": 0.6495, "targetID": 1, "y": 0.6203767596, "x": -0.3518460593}], [{"q1": 0.7238883391, "distance": 0.02858559623, "q3": 0.4360181325, "q2": 2.648935786, "tx": 0.0, "ty": 0.15, "targetID": 8, "y": 0.1734656775, "x": 0.01632477534}], [{"q1": 0.7824267312, "distance": 0.285125042, "q3": -0.565440395, "q2": 1.432295138, "tx": 0.0, "ty": 0.95, "targetID": 2, "y": 0.7920014486, "x": 0.2373452071}], [{"q1": 1.636581872, "distance": 0.07024537632, "q3": 0.03259242719, "q2": 2.012288605, "tx": -0.4763, "ty": 0.275, "targetID": 4, "y": 0.3238498161, "x": -0.4258212088}], [{"q1": 0.8015589261, "distance": 0.5334281731, "q3": 0.1195028452, "q2": 2.492756442, "tx": 0.4763, "ty": 0.275, "targetID": 6, "y": 0.3004165137, "x": -0.05652231247}]], "block": 8}], [{"trials": [[{"q1": 0.4752741982, "distance": 0.1338548554, "q3": 0.02966706754, "q2": 2.552020207, "tx": 0.175, "ty": 0.3031, "targetID": 9, "y": 0.2963506899, "x": 0.0413154118}], [{"q1": 1.167885584, "distance": 0.006676063691, "q3": 0.2382712004, "q2": 2.331693243, "tx": -0.175, "ty": 0.3031, "targetID": 7, "y": 0.3007718406, "x": -0.1812569561}], [{"q1": 0.7313093218, "distance": 0.00196791136, "q3": -0.2544822672, "q2": 2.116784484, "tx": 0.0, "ty": 0.55, "targetID": 5, "y": 0.5496249574, "x": 0.001931843207}], [{"q1": 0.4059164939, "distance": 0.0780433511, "q3": -0.5964915535, "q2": 1.926379088, "tx": 0.375, "ty": 0.6495, "targetID": 3, "y": 0.6019728896, "x": 0.3130973472}], [{"q1": 1.413490263, "distance": 0.03036429013, "q3": 0.05627714306, "q2": 1.515296031, "tx": -0.375, "ty": 0.6495, "targetID": 1, "y": 0.6258053731, "x": -0.3560117201}], [{"q1": 0.6871515612, "distance": 0.03151493567, "q3": 0.3816618596, "q2": 2.667601717, "tx": 0.0, "ty": 0.15, "targetID": 8, "y": 0.1752056157, "x": 0.01891740223}], [{"q1": 0.8374424786, "distance": 0.2369335015, "q3": -0.5048814065, "q2": 1.413318531, "tx": 0.0, "ty": 0.95, "targetID": 2, "y": 0.8051325662, "x": 0.1874857615}], [{"q1": 1.640750526, "distance": 0.06794833613, "q3": 0.005370625014, "q2": 2.026257481, "tx": -0.4763, "ty": 0.275, "targetID": 4, "y": 0.321903477, "x": -0.4271365966}], [{"q1": 0.8087084376, "distance": 0.5348363743, "q3": 0.1413068142, "q2": 2.485301671, "tx": 0.4763, "ty": 0.275, "targetID": 6, "y": 0.2985647485, "x": -0.05801699388}]], "block": 9}], [{"trials": [[{"q1": 0.4637299125, "distance": 0.1307010915, "q3": 0.005480624622, "q2": 2.5665683, "tx": 0.175, "ty": 0.3031, "targetID": 9, "y": 0.2947612558, "x": 0.04456518612}], [{"q1": 1.163434356, "distance": 0.006141579964, "q3": 0.1985660316, "q2": 2.351089653, "tx": -0.175, "ty": 0.3031, "targetID": 7, "y": 0.3013142814, "x": -0.1808762414}], [{"q1": 0.7223102117, "distance": 0.009822284791, "q3": -0.3225095859, "q2": 2.145844061, "tx": 0.0, "ty": 0.55, "targetID": 5, "y": 0.5506667333, "x": 0.009799629854}], [{"q1": 0.3649121304, "distance": 0.0656010071, "q3": -0.6563760307, "q2": 1.930744854, "tx": 0.375, "ty": 0.6495, "targetID": 3, "y": 0.5891826905, "x": 0.3492063125}], [{"q1": 1.422746875, "distance": 0.02310058486, "q3": 0.008860624156, "q2": 1.518136153, "tx": -0.375, "ty": 0.6495, "targetID": 1, "y": 0.631742164, "x": -0.360225147}], [{"q1": 0.6789664319, "distance": 0.03189329022, "q3": 0.3549016129, "q2": 2.678334248, "tx": 0.0, "ty": 0.15, "targetID": 8, "y": 0.1757024893, "x": 0.01888290241}], [{"q1": 0.8776266455, "distance": 0.2064313606, "q3": -0.4727425481, "q2": 1.393922187, "tx": 0.0, "ty": 0.95, "targetID": 2, "y": 0.8142304408, "x": 0.1555009114}], [{"q1": 1.649109417, "distance": 0.06344432759, "q3": -0.03290360206, "q2": 2.047104727, "tx": -0.4763, "ty": 0.275, "targetID": 4, "y": 0.317691151, "x": -0.4293676196}], [{"q1": 0.8137172407, "distance": 0.535508012, "q3": 0.1496579257, "q2": 2.486741631, "tx": 0.4763, "ty": 0.275, "targetID": 6, "y": 0.2958482477, "x": -0.05880202904}]], "block": 10}]]}], "condition": "H2"}], "type": "simulation", "subjectID": "S_H2_11"}}
