# Supplementary material for: Goal-related feedback guides motor exploration and redundancy resolution in human motor skill acquisition
Source: PLoS Comput Biol. 2019 Mar 5;15(3):e1006676. doi: 10.1371/journal.pcbi.1006676 (PMC6420027; doi:10.1371/journal.pcbi.1006676)
Supplement: S1 Dataset — The 220 .json files contain the data (20 for the participants, 200 for simulation runs), the text file legend_json.txt explains the data format. (ZIP) [file pcbi.1006676.s001.zip › S_H1_080.json]

{"data": {"data": [{"phases": [{"phase": "test", "blocks": [[{"trials": [[{"q1": 1.893208048, "distance": 0.4008920765, "q3": 2.726946583, "q2": 1.129557022, "tx": 0.175, "ty": 0.3031, "targetID": 9, "y": 0.4339153775, "x": -0.2039482735}], [{"q1": 2.153192758, "distance": 0.169505619, "q3": 2.997950585, "q2": 1.661230471, "tx": -0.175, "ty": 0.3031, "targetID": 7, "y": 0.4326977626, "x": -0.2842546329}], [{"q1": 1.901288076, "distance": 0.2259045753, "q3": 2.774786292, "q2": 1.189287183, "tx": 0.0, "ty": 0.55, "targetID": 5, "y": 0.4404107331, "x": -0.197542577}], [{"q1": 1.576093867, "distance": 0.5428603241, "q3": 2.451371584, "q2": 0.5416165033, "tx": 0.375, "ty": 0.6495, "targetID": 3, "y": 0.5194787591, "x": -0.1520595872}], [{"q1": 2.184712836, "distance": 0.2225009265, "q3": 3.069997353, "q2": 1.773765886, "tx": -0.375, "ty": 0.6495, "targetID": 1, "y": 0.4381316685, "x": -0.3055011458}], [{"q1": 2.09722257, "distance": 0.379532505, "q3": 2.915373787, "q2": 1.520018396, "tx": 0.0, "ty": 0.15, "targetID": 8, "y": 0.4280451631, "x": -0.2583327498}], [{"q1": 1.705364045, "distance": 0.506123879, "q3": 2.634212346, "q2": 0.8585822118, "tx": 0.0, "ty": 0.95, "targetID": 2, "y": 0.468918694, "x": -0.1572328145}], [{"q1": 2.41333705, "distance": 0.1041527648, "q3": 3.228240301, "q2": 2.144635782, "tx": -0.4763, "ty": 0.275, "targetID": 4, "y": 0.3682235045, "x": -0.4298545846}], [{"q1": 1.684846987, "distance": 0.6937161009, "q3": 2.505064573, "q2": 0.6985030576, "tx": 0.4763, "ty": 0.275, "targetID": 6, "y": 0.4796240989, "x": -0.1865506671}]], "block": 1}], [{"trials": [[{"q1": 1.398222473, "distance": 0.2761222609, "q3": 2.683354254, "q2": 0.6821295411, "tx": 0.175, "ty": 0.3031, "targetID": 9, "y": 0.5135428265, "x": -0.003766103463}], [{"q1": 2.10284619, "distance": 0.1708828537, "q3": 3.011888496, "q2": 1.635347552, "tx": -0.175, "ty": 0.3031, "targetID": 7, "y": 0.448836737, "x": -0.2642286566}], [{"q1": 1.496273126, "distance": 0.04983442511, "q3": 2.814264136, "q2": 0.9071950985, "tx": 0.0, "ty": 0.55, "targetID": 5, "y": 0.5029994484, "x": -0.01656556902}], [{"q1": 0.6853304023, "distance": 0.1434735776, "q3": 2.400332619, "q2": -0.216384874, "tx": 0.375, "ty": 0.6495, "targetID": 3, "y": 0.5103150025, "x": 0.409816719}], [{"q1": 2.138949753, "distance": 0.1920461905, "q3": 3.191671653, "q2": 1.850513006, "tx": -0.375, "ty": 0.6495, "targetID": 1, "y": 0.4708327201, "x": -0.3045745617}], [{"q1": 1.95346062, "distance": 0.3633036126, "q3": 2.880158897, "q2": 1.367756589, "tx": 0.0, "ty": 0.15, "targetID": 8, "y": 0.4516351192, "x": -0.2024988143}], [{"q1": 1.079065824, "distance": 0.473054276, "q3": 2.71897296, "q2": 0.4568338553, "tx": 0.0, "ty": 0.95, "targetID": 2, "y": 0.5078381508, "x": 0.1681465051}], [{"q1": 2.420431892, "distance": 0.09994370745, "q3": 3.230727122, "q2": 2.150073581, "tx": -0.4763, "ty": 0.275, "targetID": 4, "y": 0.3650892706, "x": -0.4330256661}], [{"q1": 0.8249546811, "distance": 0.3144351336, "q3": 2.452417256, "q2": -0.06703053098, "tx": 0.4763, "ty": 0.275, "targetID": 6, "y": 0.5431965242, "x": 0.3121656719}]], "block": 2}], [{"trials": [[{"q1": 1.366806816, "distance": 0.2715163583, "q3": 2.666913464, "q2": 0.6463834175, "tx": 0.175, "ty": 0.3031, "targetID": 9, "y": 0.5170527737, "x": 0.007831392119}], [{"q1": 2.085943675, "distance": 0.1564007931, "q3": 2.946121483, "q2": 1.555734952, "tx": -0.175, "ty": 0.3031, "targetID": 7, "y": 0.4382166446, "x": -0.2537699209}], [{"q1": 1.414536917, "distance": 0.04359428843, "q3": 2.74732855, "q2": 0.7811032834, "tx": 0.0, "ty": 0.55, "targetID": 5, "y": 0.5067410661, "x": 0.005396908681}], [{"q1": 0.6532126576, "distance": 0.1554065202, "q3": 2.358122508, "q2": -0.2498868947, "tx": 0.375, "ty": 0.6495, "targetID": 3, "y": 0.506052594, "x": 0.4347831769}], [{"q1": 2.132205828, "distance": 0.2027212749, "q3": 3.135523099, "q2": 1.810587522, "tx": -0.375, "ty": 0.6495, "targetID": 1, "y": 0.4646248081, "x": -0.2918310233}], [{"q1": 1.92820866, "distance": 0.357786441, "q3": 2.853025109, "q2": 1.331719759, "tx": 0.0, "ty": 0.15, "targetID": 8, "y": 0.450562016, "x": -0.1940969137}], [{"q1": 0.9387904473, "distance": 0.4884419546, "q3": 2.597167271, "q2": 0.2296367897, "tx": 0.0, "ty": 0.95, "targetID": 2, "y": 0.5193301438, "x": 0.2304322416}], [{"q1": 2.426545376, "distance": 0.09610119907, "q3": 3.231562336, "q2": 2.172194566, "tx": -0.4763, "ty": 0.275, "targetID": 4, "y": 0.3619976343, "x": -0.4354729}], [{"q1": 0.8238840292, "distance": 0.315011474, "q3": 2.446148661, "q2": -0.07103002928, "tx": 0.4763, "ty": 0.275, "targetID": 6, "y": 0.544512334, "x": 0.3132192515}]], "block": 3}], [{"trials": [[{"q1": 1.34996562, "distance": 0.2678786631, "q3": 2.659447131, "q2": 0.6388409579, "tx": 0.175, "ty": 0.3031, "targetID": 9, "y": 0.5177334531, "x": 0.01471444567}], [{"q1": 2.045767078, "distance": 0.1229615911, "q3": 2.783761742, "q2": 1.495063035, "tx": -0.175, "ty": 0.3031, "targetID": 7, "y": 0.4109710914, "x": -0.2340201704}], [{"q1": 1.380726288, "distance": 0.04418974051, "q3": 2.708484854, "q2": 0.7482002161, "tx": 0.0, "ty": 0.55, "targetID": 5, "y": 0.5077067476, "x": 0.01280679368}], [{"q1": 0.6349174561, "distance": 0.1639043829, "q3": 2.343186615, "q2": -0.2459464405, "tx": 0.375, "ty": 0.6495, "targetID": 3, "y": 0.5011097942, "x": 0.444605988}], [{"q1": 2.129513337, "distance": 0.2074423407, "q3": 3.111280604, "q2": 1.894318672, "tx": -0.375, "ty": 0.6495, "targetID": 1, "y": 0.4619518863, "x": -0.2863544712}], [{"q1": 1.8793036, "distance": 0.3397347446, "q3": 2.73521872, "q2": 1.267016238, "tx": 0.0, "ty": 0.15, "targetID": 8, "y": 0.4350094421, "x": -0.1849035278}], [{"q1": 0.9009796092, "distance": 0.4975511357, "q3": 2.567252059, "q2": 0.1894352494, "tx": 0.0, "ty": 0.95, "targetID": 2, "y": 0.5196680812, "x": 0.2497430125}], [{"q1": 2.433140967, "distance": 0.08829352617, "q3": 3.263183261, "q2": 2.229630504, "tx": -0.4763, "ty": 0.275, "targetID": 4, "y": 0.3575567383, "x": -0.4449929444}], [{"q1": 0.8088759298, "distance": 0.3085011569, "q3": 2.437938291, "q2": -0.06578280732, "tx": 0.4763, "ty": 0.275, "targetID": 6, "y": 0.5412879916, "x": 0.3205320016}]], "block": 4}], [{"trials": [[{"q1": 1.331887511, "distance": 0.2645146222, "q3": 2.653633015, "q2": 0.6226495634, "tx": 0.175, "ty": 0.3031, "targetID": 9, "y": 0.5192349373, "x": 0.02250844541}], [{"q1": 1.994553718, "distance": 0.1034897227, "q3": 2.646291958, "q2": 1.36462603, "tx": -0.175, "ty": 0.3031, "targetID": 7, "y": 0.3910955524, "x": -0.2294693075}], [{"q1": 1.344930813, "distance": 0.0406605885, "q3": 2.657850181, "q2": 0.6789424395, "tx": 0.0, "ty": 0.55, "targetID": 5, "y": 0.5134346454, "x": 0.01778365253}], [{"q1": 0.6142067237, "distance": 0.174932601, "q3": 2.324957226, "q2": -0.2529889962, "tx": 0.375, "ty": 0.6495, "targetID": 3, "y": 0.4954522291, "x": 0.4578896807}], [{"q1": 2.139075355, "distance": 0.2106627111, "q3": 3.098542745, "q2": 1.907209624, "tx": -0.375, "ty": 0.6495, "targetID": 1, "y": 0.4574081903, "x": -0.2885158136}], [{"q1": 1.826392944, "distance": 0.3336252143, "q3": 2.631933789, "q2": 1.159831484, "tx": 0.0, "ty": 0.15, "targetID": 8, "y": 0.4281062223, "x": -0.1842897522}], [{"q1": 0.8490104456, "distance": 0.5056374388, "q3": 2.495243149, "q2": 0.08173514758, "tx": 0.0, "ty": 0.95, "targetID": 2, "y": 0.5301795336, "x": 0.2818155345}], [{"q1": 2.449419903, "distance": 0.07821341271, "q3": 3.267488824, "q2": 2.262954461, "tx": -0.4763, "ty": 0.275, "targetID": 4, "y": 0.3492359314, "x": -0.4516755321}], [{"q1": 0.7963395923, "distance": 0.301449665, "q3": 2.4385898, "q2": -0.06706335983, "tx": 0.4763, "ty": 0.275, "targetID": 6, "y": 0.5371540315, "x": 0.3274807665}]], "block": 5}], [{"trials": [[{"q1": 1.323714632, "distance": 0.2601143173, "q3": 2.667539936, "q2": 0.6204319076, "tx": 0.175, "ty": 0.3031, "targetID": 9, "y": 0.5189364514, "x": 0.02983084256}], [{"q1": 1.959262612, "distance": 0.09714327169, "q3": 2.585965109, "q2": 1.328518498, "tx": -0.175, "ty": 0.3031, "targetID": 7, "y": 0.3866733804, "x": -0.2245207565}], [{"q1": 1.360964561, "distance": 0.0455314621, "q3": 2.695831223, "q2": 0.7296676244, "tx": 0.0, "ty": 0.55, "targetID": 5, "y": 0.5088309552, "x": 0.01944797647}], [{"q1": 0.6101706037, "distance": 0.1791950007, "q3": 2.321970443, "q2": -0.2742346299, "tx": 0.375, "ty": 0.6495, "targetID": 3, "y": 0.4939612092, "x": 0.4639861383}], [{"q1": 2.128493043, "distance": 0.1887169888, "q3": 3.212292929, "q2": 2.053615417, "tx": -0.375, "ty": 0.6495, "targetID": 1, "y": 0.4742160316, "x": -0.3050740945}], [{"q1": 1.80052824, "distance": 0.3315824503, "q3": 2.572135591, "q2": 1.125899432, "tx": 0.0, "ty": 0.15, "targetID": 8, "y": 0.4246140517, "x": -0.1858333768}], [{"q1": 0.8720470574, "distance": 0.507908172, "q3": 2.557245967, "q2": 0.1316313573, "tx": 0.0, "ty": 0.95, "targetID": 2, "y": 0.5192741113, "x": 0.2691577977}], [{"q1": 2.438717977, "distance": 0.07749066091, "q3": 3.314404581, "q2": 2.321512524, "tx": -0.4763, "ty": 0.275, "targetID": 4, "y": 0.3503297691, "x": -0.458127812}], [{"q1": 0.7890573098, "distance": 0.2977670734, "q3": 2.436202594, "q2": -0.07402389851, "tx": 0.4763, "ty": 0.275, "targetID": 6, "y": 0.5356790715, "x": 0.3323845676}]], "block": 6}], [{"trials": [[{"q1": 1.303372079, "distance": 0.2503339904, "q3": 2.672499486, "q2": 0.6491893873, "tx": 0.175, "ty": 0.3031, "targetID": 9, "y": 0.5151094077, "x": 0.04188682348}], [{"q1": 1.936720664, "distance": 0.08485752074, "q3": 2.502281311, "q2": 1.351276411, "tx": -0.175, "ty": 0.3031, "targetID": 7, "y": 0.3742954652, "x": -0.221173635}], [{"q1": 1.365613727, "distance": 0.05397047033, "q3": 2.722160277, "q2": 0.8092413353, "tx": 0.0, "ty": 0.55, "targetID": 5, "y": 0.5024703281, "x": 0.02556837798}], [{"q1": 0.6079485847, "distance": 0.1786875695, "q3": 2.307024551, "q2": -0.2723631697, "tx": 0.375, "ty": 0.6495, "targetID": 3, "y": 0.4959189121, "x": 0.4663350806}], [{"q1": 2.133282845, "distance": 0.1754332368, "q3": 3.335386384, "q2": 2.167024492, "tx": -0.375, "ty": 0.6495, "targetID": 1, "y": 0.4787580579, "x": -0.3347009952}], [{"q1": 1.768857017, "distance": 0.3240354991, "q3": 2.46667627, "q2": 1.142161523, "tx": 0.0, "ty": 0.15, "targetID": 8, "y": 0.4136544095, "x": -0.1883755744}], [{"q1": 0.8828799282, "distance": 0.519685315, "q3": 2.621052365, "q2": 0.2280519384, "tx": 0.0, "ty": 0.95, "targetID": 2, "y": 0.5012847646, "x": 0.2621592343}], [{"q1": 2.424675836, "distance": 0.08077458514, "q3": 3.348787176, "q2": 2.338427483, "tx": -0.4763, "ty": 0.275, "targetID": 4, "y": 0.3542324822, "x": -0.4605918057}], [{"q1": 0.7889700058, "distance": 0.2976480542, "q3": 2.436571964, "q2": -0.07392687555, "tx": 0.4763, "ty": 0.275, "targetID": 6, "y": 0.5355616015, "x": 0.3324180483}]], "block": 7}], [{"trials": [[{"q1": 1.290119341, "distance": 0.2485399092, "q3": 2.66002604, "q2": 0.6432263813, "tx": 0.175, "ty": 0.3031, "targetID": 9, "y": 0.5154431962, "x": 0.04583942751}], [{"q1": 1.869095305, "distance": 0.1088732057, "q3": 2.301568958, "q2": 1.125664124, "tx": -0.175, "ty": 0.3031, "targetID": 7, "y": 0.3709127879, "x": -0.260175118}], [{"q1": 1.368191906, "distance": 0.05402001449, "q3": 2.738530919, "q2": 0.8045858192, "tx": 0.0, "ty": 0.55, "targetID": 5, "y": 0.5036354899, "x": 0.02772172739}], [{"q1": 0.6071603264, "distance": 0.1763429128, "q3": 2.287070128, "q2": -0.2665046196, "tx": 0.375, "ty": 0.6495, "targetID": 3, "y": 0.4995677344, "x": 0.4678285443}], [{"q1": 2.140429013, "distance": 0.1671040904, "q3": 3.459844739, "q2": 2.135414004, "tx": -0.375, "ty": 0.6495, "targetID": 1, "y": 0.4826831642, "x": -0.3652061069}], [{"q1": 1.69833412, "distance": 0.3659507521, "q3": 2.224913786, "q2": 0.9385037486, "tx": 0.0, "ty": 0.15, "targetID": 8, "y": 0.4318464485, "x": -0.2334149362}], [{"q1": 0.9265575544, "distance": 0.5313348247, "q3": 2.750132936, "q2": 0.3147507219, "tx": 0.0, "ty": 0.95, "targetID": 2, "y": 0.483637676, "x": 0.2546033752}], [{"q1": 2.414717372, "distance": 0.08966955222, "q3": 3.329965214, "q2": 2.295068058, "tx": -0.4763, "ty": 0.275, "targetID": 4, "y": 0.3616253836, "x": -0.4531338281}], [{"q1": 0.7789219438, "distance": 0.2939584866, "q3": 2.428045694, "q2": -0.0672060217, "tx": 0.4763, "ty": 0.275, "targetID": 6, "y": 0.5337490891, "x": 0.3367991013}]], "block": 8}], [{"trials": [[{"q1": 1.286317849, "distance": 0.2494470535, "q3": 2.661064898, "q2": 0.620457456, "tx": 0.175, "ty": 0.3031, "targetID": 9, "y": 0.5176608077, "x": 0.04776992374}], [{"q1": 1.840577351, "distance": 0.1351410975, "q3": 2.206839292, "q2": 1.017969328, "tx": -0.175, "ty": 0.3031, "targetID": 7, "y": 0.3818178023, "x": -0.2848481854}], [{"q1": 1.357319447, "distance": 0.04250047849, "q3": 2.685537964, "q2": 0.6993557823, "tx": 0.0, "ty": 0.55, "targetID": 5, "y": 0.5115747701, "x": 0.01816018661}], [{"q1": 0.6383892188, "distance": 0.1561253135, "q3": 2.257454134, "q2": -0.2974793556, "tx": 0.375, "ty": 0.6495, "targetID": 3, "y": 0.5192771058, "x": 0.461122653}], [{"q1": 2.223117508, "distance": 0.2815140133, "q3": 3.88872121, "q2": 2.383932776, "tx": -0.375, "ty": 0.6495, "targetID": 1, "y": 0.3935502275, "x": -0.492217122}], [{"q1": 1.673894008, "distance": 0.3884334232, "q3": 2.156581437, "q2": 0.8607524154, "tx": 0.0, "ty": 0.15, "targetID": 8, "y": 0.4504613516, "x": -0.2461777823}], [{"q1": 0.9596664539, "distance": 0.5166445891, "q3": 2.761365479, "q2": 0.2670049534, "tx": 0.0, "ty": 0.95, "targetID": 2, "y": 0.4937496036, "x": 0.2423988599}], [{"q1": 2.392566117, "distance": 0.09190249827, "q3": 3.413354448, "q2": 2.324709979, "tx": -0.4763, "ty": 0.275, "targetID": 4, "y": 0.3659567074, "x": -0.4631490852}], [{"q1": 0.7831888058, "distance": 0.2963134758, "q3": 2.426457545, "q2": -0.08077736709, "tx": 0.4763, "ty": 0.275, "targetID": 6, "y": 0.5362748322, "x": 0.3365246874}]], "block": 9}], [{"trials": [[{"q1": 1.273701649, "distance": 0.2338838455, "q3": 2.702733034, "q2": 0.6876237076, "tx": 0.175, "ty": 0.3031, "targetID": 9, "y": 0.5092270569, "x": 0.0644862471}], [{"q1": 1.812777198, "distance": 0.153665083, "q3": 2.126661274, "q2": 0.9635726894, "tx": -0.175, "ty": 0.3031, "targetID": 7, "y": 0.3934160075, "x": -0.2993220678}], [{"q1": 1.37854624, "distance": 0.0527705102, "q3": 2.750835544, "q2": 0.8131111362, "tx": 0.0, "ty": 0.55, "targetID": 5, "y": 0.5038076516, "x": 0.02551457818}], [{"q1": 0.6260067777, "distance": 0.1621488311, "q3": 2.24522336, "q2": -0.2879351658, "tx": 0.375, "ty": 0.6495, "targetID": 3, "y": 0.5160700013, "x": 0.4671340267}], [{"q1": 2.17618597, "distance": 0.2272414961, "q3": 3.803501701, "q2": 2.301703009, "tx": -0.375, "ty": 0.6495, "targetID": 1, "y": 0.4381719652, "x": -0.4585413626}], [{"q1": 1.675378361, "distance": 0.3849016639, "q3": 2.14956161, "q2": 0.8832316653, "tx": 0.0, "ty": 0.15, "targetID": 8, "y": 0.4458631351, "x": -0.2461997079}], [{"q1": 0.966837399, "distance": 0.5129476863, "q3": 2.7602702, "q2": 0.2606850627, "tx": 0.0, "ty": 0.95, "targetID": 2, "y": 0.4961019984, "x": 0.2389391827}], [{"q1": 2.391756272, "distance": 0.09326198797, "q3": 3.406889441, "q2": 2.318660983, "tx": -0.4763, "ty": 0.275, "targetID": 4, "y": 0.3670801172, "x": -0.4614996482}], [{"q1": 0.7812949846, "distance": 0.3006434585, "q3": 2.402281757, "q2": -0.05371688511, "tx": 0.4763, "ty": 0.275, "targetID": 6, "y": 0.539588679, "x": 0.3335438439}]], "block": 10}]]}], "condition": "H1"}], "type": "simulation", "subjectID": "S_H1_80"}}
