# Supplementary material for: Goal-related feedback guides motor exploration and redundancy resolution in human motor skill acquisition
Source: PLoS Comput Biol. 2019 Mar 5;15(3):e1006676. doi: 10.1371/journal.pcbi.1006676 (PMC6420027; doi:10.1371/journal.pcbi.1006676)
Supplement: S1 Dataset — The 220 .json files contain the data (20 for the participants, 200 for simulation runs), the text file legend_json.txt explains the data format. (ZIP) [file pcbi.1006676.s001.zip › S_H2_066.json]

{"data": {"data": [{"phases": [{"phase": "test", "blocks": [[{"trials": [[{"q1": 0.7852312084, "distance": 0.3347870055, "q3": -0.1775719622, "q2": 2.012810534, "tx": 0.175, "ty": 0.3031, "targetID": 9, "y": 0.5766483456, "x": -0.01801202464}], [{"q1": 1.397739771, "distance": 0.218991564, "q3": -0.07185343575, "q2": 2.002416648, "tx": -0.175, "ty": 0.3031, "targetID": 7, "y": 0.4424877366, "x": -0.3439034162}], [{"q1": 0.878247231, "distance": 0.07559816623, "q3": -0.205469923, "q2": 1.985575138, "tx": 0.0, "ty": 0.55, "targetID": 5, "y": 0.5895356515, "x": -0.06443613117}], [{"q1": 0.2580020273, "distance": 0.1233974147, "q3": -0.3460559931, "q2": 1.959621189, "tx": 0.375, "ty": 0.6495, "targetID": 3, "y": 0.5347814834, "x": 0.3295403048}], [{"q1": 1.285444988, "distance": 0.1545815613, "q3": -0.1541540137, "q2": 1.954973291, "tx": -0.375, "ty": 0.6495, "targetID": 1, "y": 0.5180024942, "x": -0.2937358316}], [{"q1": 1.289972395, "distance": 0.4242058889, "q3": -0.05594711467, "q2": 2.037138056, "tx": 0.0, "ty": 0.15, "targetID": 8, "y": 0.4578806989, "x": -0.2918220543}], [{"q1": 0.5308893983, "distance": 0.3836501055, "q3": -0.3539359997, "q2": 1.92872578, "tx": 0.0, "ty": 0.95, "targetID": 2, "y": 0.6138632854, "x": 0.1849311022}], [{"q1": 1.551091322, "distance": 0.1215273328, "q3": -0.02093315322, "q2": 2.009075862, "tx": -0.4763, "ty": 0.275, "targetID": 4, "y": 0.3713099857, "x": -0.4021833402}], [{"q1": 0.3494784709, "distance": 0.3530557077, "q3": -0.2671242654, "q2": 2.003513997, "tx": 0.4763, "ty": 0.275, "targetID": 6, "y": 0.5437398624, "x": 0.2473300913}]], "block": 1}], [{"trials": [[{"q1": 0.6542502291, "distance": 0.2774329275, "q3": -0.241339102, "q2": 2.111677838, "tx": 0.175, "ty": 0.3031, "targetID": 9, "y": 0.5474445315, "x": 0.04360449341}], [{"q1": 1.174698064, "distance": 0.05051217052, "q3": -0.2774202213, "q2": 2.478129367, "tx": -0.175, "ty": 0.3031, "targetID": 7, "y": 0.3452028548, "x": -0.2029075077}], [{"q1": 0.7476729029, "distance": 0.006276335041, "q3": -0.2815493551, "q2": 2.129948249, "tx": 0.0, "ty": 0.55, "targetID": 5, "y": 0.5494143021, "x": -0.006248947072}], [{"q1": 0.2163698442, "distance": 0.1322970749, "q3": -0.3620924873, "q2": 1.970601688, "tx": 0.375, "ty": 0.6495, "targetID": 3, "y": 0.5194745923, "x": 0.350588745}], [{"q1": 1.302609246, "distance": 0.1298097465, "q3": -0.1323143852, "q2": 1.880513311, "tx": -0.375, "ty": 0.6495, "targetID": 1, "y": 0.5413959999, "x": -0.303138359}], [{"q1": 0.9189581384, "distance": 0.1502352744, "q3": -0.386474737, "q2": 2.784270191, "tx": 0.0, "ty": 0.15, "targetID": 8, "y": 0.2781949684, "x": -0.07833701395}], [{"q1": 0.6105901452, "distance": 0.334823383, "q3": -0.3001547016, "q2": 1.779734345, "tx": 0.0, "ty": 0.95, "targetID": 2, "y": 0.6642497875, "x": 0.1745093517}], [{"q1": 1.581975654, "distance": 0.09545629718, "q3": -0.05373382861, "q2": 2.093401347, "tx": -0.4763, "ty": 0.275, "targetID": 4, "y": 0.3315763882, "x": -0.3994168616}], [{"q1": 0.3383756687, "distance": 0.346999117, "q3": -0.2691204186, "q2": 2.005003573, "tx": 0.4763, "ty": 0.275, "targetID": 6, "y": 0.5407816096, "x": 0.2532114005}]], "block": 2}], [{"trials": [[{"q1": 0.3165097285, "distance": 0.06514939999, "q3": -0.4919787959, "q2": 2.729582972, "tx": 0.175, "ty": 0.3031, "targetID": 9, "y": 0.3173526572, "x": 0.1114287323}], [{"q1": 1.15618823, "distance": 0.02518650563, "q3": -0.3144328194, "q2": 2.5536533, "tx": -0.175, "ty": 0.3031, "targetID": 7, "y": 0.3258181261, "x": -0.1858741351}], [{"q1": 0.7768673553, "distance": 0.02087865246, "q3": -0.347219937, "q2": 2.116819175, "tx": 0.0, "ty": 0.55, "targetID": 5, "y": 0.5669241639, "x": -0.01222664325}], [{"q1": 0.224504217, "distance": 0.1134402335, "q3": -0.4619015911, "q2": 1.891791884, "tx": 0.375, "ty": 0.6495, "targetID": 3, "y": 0.5390022312, "x": 0.4006696257}], [{"q1": 1.374609002, "distance": 0.06734527675, "q3": -0.1386419283, "q2": 1.716968456, "tx": -0.375, "ty": 0.6495, "targetID": 1, "y": 0.5928945341, "x": -0.3385142831}], [{"q1": 0.7537511138, "distance": 0.04545104676, "q3": -0.5277950261, "q2": 3.082488232, "tx": 0.0, "ty": 0.15, "targetID": 8, "y": 0.1950148972, "x": 0.006281455368}], [{"q1": 0.7252479875, "distance": 0.2716848738, "q3": -0.3329555841, "q2": 1.633356668, "tx": 0.0, "ty": 0.95, "targetID": 2, "y": 0.7256649712, "x": 0.1532529461}], [{"q1": 1.576681746, "distance": 0.09741037013, "q3": -0.05289227667, "q2": 2.110428026, "tx": -0.4763, "ty": 0.275, "targetID": 4, "y": 0.3268353683, "x": -0.3938265206}], [{"q1": 0.2991707196, "distance": 0.3247564422, "q3": -0.2894686601, "q2": 2.004647294, "tx": 0.4763, "ty": 0.275, "targetID": 6, "y": 0.5325377405, "x": 0.2784590058}]], "block": 3}], [{"trials": [[{"q1": 0.2672004979, "distance": 0.04942963001, "q3": -0.4893858834, "q2": 2.733199591, "tx": 0.175, "ty": 0.3031, "targetID": 9, "y": 0.309543368, "x": 0.1259921299}], [{"q1": 1.164248507, "distance": 0.002743071118, "q3": -0.35445628, "q2": 2.624820703, "tx": -0.175, "ty": 0.3031, "targetID": 7, "y": 0.3044656299, "x": -0.1773789691}], [{"q1": 0.7758607345, "distance": 0.01937376676, "q3": -0.3609899846, "q2": 2.126925593, "tx": 0.0, "ty": 0.55, "targetID": 5, "y": 0.5654108116, "x": -0.0117409422}], [{"q1": 0.2117313104, "distance": 0.1204114356, "q3": -0.4665628239, "q2": 1.895964167, "tx": 0.375, "ty": 0.6495, "targetID": 3, "y": 0.5333699765, "x": 0.4068234418}], [{"q1": 1.420014597, "distance": 0.02698456448, "q3": -0.09760470407, "q2": 1.582218778, "tx": -0.375, "ty": 0.6495, "targetID": 1, "y": 0.627833439, "x": -0.3589150115}], [{"q1": 0.7043884028, "distance": 0.03873507792, "q3": -0.5354164145, "q2": 3.117360952, "tx": 0.0, "ty": 0.15, "targetID": 8, "y": 0.1822035324, "x": 0.02152530522}], [{"q1": 0.777300317, "distance": 0.2562321168, "q3": -0.4980548239, "q2": 1.744226701, "tx": 0.0, "ty": 0.95, "targetID": 2, "y": 0.718829613, "x": 0.1105221689}], [{"q1": 1.580182267, "distance": 0.09596766212, "q3": -0.07328972818, "q2": 2.137343638, "tx": -0.4763, "ty": 0.275, "targetID": 4, "y": 0.3190444361, "x": -0.3910364097}], [{"q1": 0.2987548275, "distance": 0.3245350664, "q3": -0.2895292291, "q2": 2.004924591, "tx": 0.4763, "ty": 0.275, "targetID": 6, "y": 0.5323592372, "x": 0.2785900298}]], "block": 4}], [{"trials": [[{"q1": 0.2004886427, "distance": 0.03322697722, "q3": -0.4069514123, "q2": 2.696031399, "tx": 0.175, "ty": 0.3031, "targetID": 9, "y": 0.300651741, "x": 0.1418633429}], [{"q1": 1.154975053, "distance": 0.002605367491, "q3": -0.2224686888, "q2": 2.565873129, "tx": -0.175, "ty": 0.3031, "targetID": 7, "y": 0.3013817688, "x": -0.1769584742}], [{"q1": 0.7697333596, "distance": 0.01682024067, "q3": -0.3291958035, "q2": 2.118571514, "tx": 0.0, "ty": 0.55, "targetID": 5, "y": 0.5629238523, "x": -0.01076543258}], [{"q1": 0.2025418997, "distance": 0.1249245189, "q3": -0.4569358845, "q2": 1.897781771, "tx": 0.375, "ty": 0.6495, "targetID": 3, "y": 0.5292307252, "x": 0.4087851588}], [{"q1": 1.423249835, "distance": 0.02461459781, "q3": -0.05566114454, "q2": 1.555219056, "tx": -0.375, "ty": 0.6495, "targetID": 1, "y": 0.6293992247, "x": -0.360793056}], [{"q1": 0.6107401736, "distance": 0.04047084565, "q3": -0.4323712361, "q2": 3.096087329, "tx": 0.0, "ty": 0.15, "targetID": 8, "y": 0.1650910698, "x": 0.03755195017}], [{"q1": 0.7785101175, "distance": 0.2559715486, "q3": -0.5068593436, "q2": 1.746435805, "tx": 0.0, "ty": 0.95, "targetID": 2, "y": 0.719203871, "x": 0.1107004088}], [{"q1": 1.59139428, "distance": 0.09113664115, "q3": -0.008923658132, "q2": 2.115666631, "tx": -0.4763, "ty": 0.275, "targetID": 4, "y": 0.3104683277, "x": -0.3923483169}], [{"q1": 0.2980487833, "distance": 0.3241726689, "q3": -0.2892913501, "q2": 2.005303386, "tx": 0.4763, "ty": 0.275, "targetID": 6, "y": 0.5320459503, "x": 0.2787770932}]], "block": 5}], [{"trials": [[{"q1": 0.1863386348, "distance": 0.02969810385, "q3": -0.3788811209, "q2": 2.67968918, "tx": 0.175, "ty": 0.3031, "targetID": 9, "y": 0.300076501, "x": 0.145456205}], [{"q1": 1.181398698, "distance": 0.01279488388, "q3": -0.1875113046, "q2": 2.551456868, "tx": -0.175, "ty": 0.3031, "targetID": 7, "y": 0.2950126152, "x": -0.1849148001}], [{"q1": 0.7704610466, "distance": 0.01835045022, "q3": -0.2933626448, "q2": 2.099921272, "tx": 0.0, "ty": 0.55, "targetID": 5, "y": 0.5637207737, "x": -0.01218521199}], [{"q1": 0.2469228076, "distance": 0.09639740132, "q3": -0.3579792434, "q2": 1.784086485, "tx": 0.375, "ty": 0.6495, "targetID": 3, "y": 0.5598474328, "x": 0.4104242315}], [{"q1": 1.448667602, "distance": 0.03760671886, "q3": 0.01790027483, "q2": 1.536507507, "tx": -0.375, "ty": 0.6495, "targetID": 1, "y": 0.6120207809, "x": -0.378094097}], [{"q1": 0.6176542521, "distance": 0.03898854957, "q3": -0.4220658828, "q2": 3.093681556, "tx": 0.0, "ty": 0.15, "targetID": 8, "y": 0.164043128, "x": 0.03637165864}], [{"q1": 0.7794674486, "distance": 0.2553910312, "q3": -0.5069080901, "q2": 1.744719871, "tx": 0.0, "ty": 0.95, "targetID": 2, "y": 0.7197962793, "x": 0.1105930639}], [{"q1": 1.616032019, "distance": 0.08001385778, "q3": 0.007793017609, "q2": 2.101618322, "tx": -0.4763, "ty": 0.275, "targetID": 4, "y": 0.3028457139, "x": -0.4012877766}], [{"q1": 0.2927956327, "distance": 0.3210537998, "q3": -0.2914623974, "q2": 2.000262034, "tx": 0.4763, "ty": 0.275, "targetID": 6, "y": 0.5320091529, "x": 0.2838894033}]], "block": 6}], [{"trials": [[{"q1": 0.07496284478, "distance": 0.0441989516, "q3": -0.395707242, "q2": 2.745648666, "tx": 0.175, "ty": 0.3031, "targetID": 9, "y": 0.2599785116, "x": 0.1653002803}], [{"q1": 1.170920506, "distance": 0.009773318575, "q3": -0.1707507706, "q2": 2.545115516, "tx": -0.175, "ty": 0.3031, "targetID": 7, "y": 0.2959686556, "x": -0.1816829397}], [{"q1": 0.776517603, "distance": 0.02224108663, "q3": -0.2847989518, "q2": 2.087914938, "tx": 0.0, "ty": 0.55, "targetID": 5, "y": 0.5668955192, "x": -0.01446400234}], [{"q1": 0.3319025826, "distance": 0.04909288175, "q3": -0.350252912, "q2": 1.706982697, "tx": 0.375, "ty": 0.6495, "targetID": 3, "y": 0.6034502402, "x": 0.3920156006}], [{"q1": 1.446814996, "distance": 0.03658862643, "q3": 0.02656481138, "q2": 1.531627186, "tx": -0.375, "ty": 0.6495, "targetID": 1, "y": 0.6129608137, "x": -0.3769014328}], [{"q1": 0.6220643915, "distance": 0.03818232165, "q3": -0.4181027535, "q2": 3.093126511, "tx": 0.0, "ty": 0.15, "targetID": 8, "y": 0.163549047, "x": 0.03569752108}], [{"q1": 0.844095726, "distance": 0.2152230812, "q3": -0.4685033674, "q2": 1.608555909, "tx": 0.0, "ty": 0.95, "targetID": 2, "y": 0.7601412572, "x": 0.1013638617}], [{"q1": 1.615722484, "distance": 0.08031644706, "q3": 0.00983229359, "q2": 2.102260963, "tx": -0.4763, "ty": 0.275, "targetID": 4, "y": 0.302345527, "x": -0.400782096}], [{"q1": 0.2568187419, "distance": 0.3012477192, "q3": -0.2919886823, "q2": 1.997066478, "tx": 0.4763, "ty": 0.275, "targetID": 6, "y": 0.5222290199, "x": 0.3041721404}]], "block": 7}], [{"trials": [[{"q1": 0.07600058617, "distance": 0.03865753684, "q3": -0.382578456, "q2": 2.726575532, "tx": 0.175, "ty": 0.3031, "targetID": 9, "y": 0.2652172061, "x": 0.1672994104}], [{"q1": 1.176041858, "distance": 0.01183957226, "q3": -0.1386978914, "q2": 2.527232948, "tx": -0.175, "ty": 0.3031, "targetID": 7, "y": 0.2955038682, "x": -0.1840815336}], [{"q1": 0.7701365921, "distance": 0.01907504356, "q3": -0.2636258685, "q2": 2.085075018, "tx": 0.0, "ty": 0.55, "targetID": 5, "y": 0.5640928298, "x": -0.01285493819}], [{"q1": 0.3316472158, "distance": 0.04867165117, "q3": -0.3350621014, "q2": 1.698950688, "tx": 0.375, "ty": 0.6495, "targetID": 3, "y": 0.603963912, "x": 0.3921870393}], [{"q1": 1.447010827, "distance": 0.03646206079, "q3": 0.02553773244, "q2": 1.531679893, "tx": -0.375, "ty": 0.6495, "targetID": 1, "y": 0.613092474, "x": -0.3769934715}], [{"q1": 0.6288323945, "distance": 0.03632561078, "q3": -0.3981363264, "q2": 3.083211367, "tx": 0.0, "ty": 0.15, "targetID": 8, "y": 0.1634285995, "x": 0.03375237347}], [{"q1": 1.022281116, "distance": 0.1303692183, "q3": -0.4300116945, "q2": 1.40374962, "tx": 0.0, "ty": 0.95, "targetID": 2, "y": 0.8218872255, "x": 0.02415057085}], [{"q1": 1.614964689, "distance": 0.08072873324, "q3": 0.005461706268, "q2": 2.105375423, "tx": -0.4763, "ty": 0.275, "targetID": 4, "y": 0.302297576, "x": -0.4003265131}], [{"q1": 0.2452589552, "distance": 0.2950018886, "q3": -0.2894123785, "q2": 1.99602483, "tx": 0.4763, "ty": 0.275, "targetID": 6, "y": 0.5186955909, "x": 0.3100514714}]], "block": 8}], [{"trials": [[{"q1": 0.07456224001, "distance": 0.02993768522, "q3": -0.3601440738, "q2": 2.69451891, "tx": 0.175, "ty": 0.3031, "targetID": 9, "y": 0.27335169, "x": 0.1716379995}], [{"q1": 1.168569774, "distance": 0.009768053646, "q3": -0.1018300649, "q2": 2.508912985, "tx": -0.175, "ty": 0.3031, "targetID": 7, "y": 0.2965934269, "x": -0.1822855596}], [{"q1": 0.7662671067, "distance": 0.01709834502, "q3": -0.2418121366, "q2": 2.080597666, "tx": 0.0, "ty": 0.55, "targetID": 5, "y": 0.5617678471, "x": -0.01240448218}], [{"q1": 0.3590884553, "distance": 0.03410585672, "q3": -0.3507128586, "q2": 1.682665542, "tx": 0.375, "ty": 0.6495, "targetID": 3, "y": 0.6171620655, "x": 0.3858382402}], [{"q1": 1.450781961, "distance": 0.03488953066, "q3": 0.0439058079, "q2": 1.515398635, "tx": -0.375, "ty": 0.6495, "targetID": 1, "y": 0.6148131237, "x": -0.3787549912}], [{"q1": 0.6368915907, "distance": 0.03301323464, "q3": -0.3448671725, "q2": 3.055198974, "tx": 0.0, "ty": 0.15, "targetID": 8, "y": 0.1634429582, "x": 0.03015228907}], [{"q1": 1.076389011, "distance": 0.1159058947, "q3": -0.4510444953, "q2": 1.366763052, "tx": 0.0, "ty": 0.95, "targetID": 2, "y": 0.8341425338, "x": -0.003350215377}], [{"q1": 1.622491676, "distance": 0.07774621725, "q3": 0.03008474923, "q2": 2.09384355, "tx": -0.4763, "ty": 0.275, "targetID": 4, "y": 0.2990115253, "x": -0.4023546083}], [{"q1": 0.2407569573, "distance": 0.2926592836, "q3": -0.289269683, "q2": 1.9996422, "tx": 0.4763, "ty": 0.275, "targetID": 6, "y": 0.5164778828, "x": 0.3109582678}]], "block": 9}], [{"trials": [[{"q1": 0.07823283305, "distance": 0.02988653288, "q3": -0.3705984278, "q2": 2.700416396, "tx": 0.175, "ty": 0.3031, "targetID": 9, "y": 0.2735039228, "x": 0.1708434317}], [{"q1": 1.171296135, "distance": 0.009701314893, "q3": -0.1541267797, "q2": 2.531264505, "tx": -0.175, "ty": 0.3031, "targetID": 7, "y": 0.2979543356, "x": -0.1832242111}], [{"q1": 0.7654716285, "distance": 0.01504460625, "q3": -0.2777001403, "q2": 2.104146425, "tx": 0.0, "ty": 0.55, "targetID": 5, "y": 0.5590673049, "x": -0.01200517218}], [{"q1": 0.3769813586, "distance": 0.02563911942, "q3": -0.3838229222, "q2": 1.682375797, "tx": 0.375, "ty": 0.6495, "targetID": 3, "y": 0.6249075951, "x": 0.3822510733}], [{"q1": 1.448106174, "distance": 0.03297291765, "q3": 0.02695036042, "q2": 1.522174567, "tx": -0.375, "ty": 0.6495, "targetID": 1, "y": 0.6165912177, "x": -0.3770555642}], [{"q1": 0.6413814259, "distance": 0.03253647901, "q3": -0.349334243, "q2": 3.061210756, "tx": 0.0, "ty": 0.15, "targetID": 8, "y": 0.1620893516, "x": 0.03020711908}], [{"q1": 1.077697541, "distance": 0.1148892994, "q3": -0.4492301377, "q2": 1.362273983, "tx": 0.0, "ty": 0.95, "targetID": 2, "y": 0.8351564608, "x": -0.003242318031}], [{"q1": 1.668744279, "distance": 0.05522934582, "q3": -0.001553442968, "q2": 2.080996322, "tx": -0.4763, "ty": 0.275, "targetID": 4, "y": 0.2905440247, "x": -0.4233031705}], [{"q1": 0.2368609633, "distance": 0.2906988286, "q3": -0.2870687742, "q2": 2.001626156, "tx": 0.4763, "ty": 0.275, "targetID": 6, "y": 0.514638459, "x": 0.3117423567}]], "block": 10}]]}], "condition": "H2"}], "type": "simulation", "subjectID": "S_H2_66"}}
