# Supplementary material for: Goal-related feedback guides motor exploration and redundancy resolution in human motor skill acquisition
Source: PLoS Comput Biol. 2019 Mar 5;15(3):e1006676. doi: 10.1371/journal.pcbi.1006676 (PMC6420027; doi:10.1371/journal.pcbi.1006676)
Supplement: S1 Dataset — The 220 .json files contain the data (20 for the participants, 200 for simulation runs), the text file legend_json.txt explains the data format. (ZIP) [file pcbi.1006676.s001.zip › S_H2_089.json]

{"data": {"data": [{"phases": [{"phase": "test", "blocks": [[{"trials": [[{"q1": 1.317156297, "distance": 0.4824141368, "q3": 0.01372364482, "q2": 2.09120212, "tx": 0.175, "ty": 0.3031, "targetID": 9, "y": 0.4108042328, "x": -0.2952373843}], [{"q1": 1.313081732, "distance": 0.160655955, "q3": 0.04564167907, "q2": 2.075962215, "tx": -0.175, "ty": 0.3031, "targetID": 7, "y": 0.4117203623, "x": -0.2933720946}], [{"q1": 1.2981164, "distance": 0.3110038214, "q3": -0.03332931534, "q2": 2.035101639, "tx": 0.0, "ty": 0.55, "targetID": 5, "y": 0.4513585555, "x": -0.2949461686}], [{"q1": 1.299580439, "distance": 0.6979370842, "q3": -0.0816324829, "q2": 2.037221351, "tx": 0.375, "ty": 0.6495, "targetID": 3, "y": 0.4607517533, "x": -0.296930259}], [{"q1": 1.297841997, "distance": 0.195501694, "q3": -0.01808154327, "q2": 1.985907727, "tx": -0.375, "ty": 0.6495, "targetID": 1, "y": 0.4699151339, "x": -0.2977330068}], [{"q1": 1.322800151, "distance": 0.3778150249, "q3": 0.06215441408, "q2": 2.110835356, "tx": 0.0, "ty": 0.15, "targetID": 8, "y": 0.390355407, "x": -0.291502095}], [{"q1": 1.273085251, "distance": 0.5226856815, "q3": -0.1282316476, "q2": 1.959949546, "tx": 0.0, "ty": 0.95, "targetID": 2, "y": 0.5135356753, "x": -0.2875747119}], [{"q1": 1.56536548, "distance": 0.1208148792, "q3": -0.004863375216, "q2": 1.97145434, "tx": -0.4763, "ty": 0.275, "targetID": 4, "y": 0.3777447783, "x": -0.4127410071}], [{"q1": 1.325093703, "distance": 0.7831528908, "q3": 0.0005481245158, "q2": 2.113204787, "tx": 0.4763, "ty": 0.275, "targetID": 6, "y": 0.4017965251, "x": -0.2965202194}]], "block": 1}], [{"trials": [[{"q1": 0.6868290634, "distance": 0.2137044318, "q3": 0.205799435, "q2": 2.2607456, "tx": 0.175, "ty": 0.3031, "targetID": 9, "y": 0.3894785486, "x": -0.02046951297}], [{"q1": 1.187117878, "distance": 0.07466149416, "q3": 0.1500872884, "q2": 2.211172501, "tx": -0.175, "ty": 0.3031, "targetID": 7, "y": 0.3638636809, "x": -0.2183833355}], [{"q1": 1.150528897, "distance": 0.2438174941, "q3": 0.003436121878, "q2": 2.10412839, "tx": 0.0, "ty": 0.55, "targetID": 5, "y": 0.4506001323, "x": -0.2226356592}], [{"q1": 1.009908585, "distance": 0.5619320165, "q3": 0.01269327803, "q2": 2.116407317, "tx": 0.375, "ty": 0.6495, "targetID": 3, "y": 0.4697491881, "x": -0.1574070217}], [{"q1": 1.391684546, "distance": 0.1564833111, "q3": -0.1471646159, "q2": 1.925978601, "tx": -0.375, "ty": 0.6495, "targetID": 1, "y": 0.4952868696, "x": -0.3484418169}], [{"q1": 0.9901258505, "distance": 0.2338526421, "q3": 0.2589488429, "q2": 2.282822282, "tx": 0.0, "ty": 0.15, "targetID": 8, "y": 0.3447764792, "x": -0.1294186284}], [{"q1": 1.438594214, "distance": 0.5454853821, "q3": -0.279134529, "q2": 1.827215228, "tx": 0.0, "ty": 0.95, "targetID": 2, "y": 0.5520409883, "x": -0.3730722813}], [{"q1": 1.588254197, "distance": 0.1027915686, "q3": 0.006865102686, "q2": 1.987952743, "tx": -0.4763, "ty": 0.275, "targetID": 4, "y": 0.3590401259, "x": -0.4171107797}], [{"q1": 0.4259384958, "distance": 0.4118849904, "q3": 0.2859934247, "q2": 2.325432824, "tx": 0.4763, "ty": 0.275, "targetID": 6, "y": 0.3362438776, "x": 0.06899368678}]], "block": 2}], [{"trials": [[{"q1": 0.2910491761, "distance": 0.07032182457, "q3": 0.2987722293, "q2": 2.378750223, "tx": 0.175, "ty": 0.3031, "targetID": 9, "y": 0.2988213568, "x": 0.1048084605}], [{"q1": 1.167638696, "distance": 0.04899413132, "q3": 0.1584593627, "q2": 2.264738841, "tx": -0.175, "ty": 0.3031, "targetID": 7, "y": 0.3436821641, "x": -0.2024501888}], [{"q1": 0.8470141408, "distance": 0.07798809923, "q3": 0.08041805675, "q2": 2.011061266, "tx": 0.0, "ty": 0.55, "targetID": 5, "y": 0.5204425402, "x": -0.07216993966}], [{"q1": 0.4685095404, "distance": 0.2524023833, "q3": 0.2053158596, "q2": 1.868626997, "tx": 0.375, "ty": 0.6495, "targetID": 3, "y": 0.5373432219, "x": 0.1488853825}], [{"q1": 1.403019928, "distance": 0.04727911411, "q3": -0.3292748357, "q2": 1.746191127, "tx": -0.375, "ty": 0.6495, "targetID": 1, "y": 0.6116942213, "x": -0.3466091965}], [{"q1": 0.2225154078, "distance": 0.1309720134, "q3": 0.3413739421, "q2": 2.50740927, "tx": 0.0, "ty": 0.15, "targetID": 8, "y": 0.2272103404, "x": 0.105793344}], [{"q1": 1.233191677, "distance": 0.3107885383, "q3": -0.4376120719, "q2": 1.652821765, "tx": 0.0, "ty": 0.95, "targetID": 2, "y": 0.7196081646, "x": -0.208588393}], [{"q1": 1.582071707, "distance": 0.09947903786, "q3": 0.02500027133, "q2": 2.014370797, "tx": -0.4763, "ty": 0.275, "targetID": 4, "y": 0.3472459638, "x": -0.4079143313}], [{"q1": -0.07550175899, "distance": 0.3228581124, "q3": 0.4321069208, "q2": 2.476006217, "tx": 0.4763, "ty": 0.275, "targetID": 6, "y": 0.1788288445, "x": 0.1680980052}]], "block": 3}], [{"trials": [[{"q1": 0.216171623, "distance": 0.04167735004, "q3": 0.3665682378, "q2": 2.320351934, "tx": 0.175, "ty": 0.3031, "targetID": 9, "y": 0.2991102073, "x": 0.1335140619}], [{"q1": 1.178721738, "distance": 0.04392512886, "q3": 0.1671050125, "q2": 2.273233991, "tx": -0.175, "ty": 0.3031, "targetID": 7, "y": 0.336154419, "x": -0.2039278815}], [{"q1": 0.8369848872, "distance": 0.06646383816, "q3": 0.2333766658, "q2": 1.918599202, "tx": 0.0, "ty": 0.55, "targetID": 5, "y": 0.5273650632, "x": -0.0624908107}], [{"q1": 0.3011171198, "distance": 0.09708372349, "q3": 0.3297399362, "q2": 1.555976277, "tx": 0.375, "ty": 0.6495, "targetID": 3, "y": 0.5626039301, "x": 0.3317065546}], [{"q1": 1.403814036, "distance": 0.04686825996, "q3": -0.3316403448, "q2": 1.746071323, "tx": -0.375, "ty": 0.6495, "targetID": 1, "y": 0.6119761746, "x": -0.3469180428}], [{"q1": 0.2342283822, "distance": 0.1177846483, "q3": 0.3361113692, "q2": 2.545971371, "tx": 0.0, "ty": 0.15, "targetID": 8, "y": 0.2128935555, "x": 0.09958726849}], [{"q1": 1.28036942, "distance": 0.3217080869, "q3": -0.7011715487, "q2": 1.748552702, "tx": 0.0, "ty": 0.95, "targetID": 2, "y": 0.7158236686, "x": -0.2205845392}], [{"q1": 1.587639077, "distance": 0.09661645366, "q3": 0.0205667481, "q2": 2.015750212, "tx": -0.4763, "ty": 0.275, "targetID": 4, "y": 0.3452999111, "x": -0.4100228425}], [{"q1": -0.1334660527, "distance": 0.2596864024, "q3": 0.2400029684, "q2": 2.399240542, "tx": 0.4763, "ty": 0.275, "targetID": 6, "y": 0.2332392017, "x": 0.2199934193}]], "block": 4}], [{"trials": [[{"q1": 0.1804818143, "distance": 0.02725040268, "q3": 0.3870947581, "q2": 2.29462709, "tx": 0.175, "ty": 0.3031, "targetID": 9, "y": 0.2998757157, "x": 0.1479410193}], [{"q1": 1.194590632, "distance": 0.03505270089, "q3": 0.2128305278, "q2": 2.275250226, "tx": -0.175, "ty": 0.3031, "targetID": 7, "y": 0.3231105406, "x": -0.2037796821}], [{"q1": 0.804842059, "distance": 0.04309936659, "q3": 0.2809378119, "q2": 1.873625563, "tx": 0.0, "ty": 0.55, "targetID": 5, "y": 0.5376802492, "x": -0.04130107917}], [{"q1": 0.2039380673, "distance": 0.1351252636, "q3": 0.3652078575, "q2": 1.35446714, "tx": 0.375, "ty": 0.6495, "targetID": 3, "y": 0.5475134738, "x": 0.463643022}], [{"q1": 1.40704674, "distance": 0.04314438713, "q3": -0.3465259043, "q2": 1.740847734, "tx": -0.375, "ty": 0.6495, "targetID": 1, "y": 0.6163068582, "x": -0.347438188}], [{"q1": 0.267728263, "distance": 0.1064434276, "q3": 0.3601273726, "q2": 2.560751308, "tx": 0.0, "ty": 0.15, "targetID": 8, "y": 0.2042283207, "x": 0.09159417288}], [{"q1": 1.294592211, "distance": 0.3330279774, "q3": -0.696440279, "q2": 1.750831578, "tx": 0.0, "ty": 0.95, "targetID": 2, "y": 0.7110004356, "x": -0.2319199042}], [{"q1": 1.596004574, "distance": 0.09194533863, "q3": 0.01686517439, "q2": 2.01889811, "tx": -0.4763, "ty": 0.275, "targetID": 4, "y": 0.3413367971, "x": -0.4126338815}], [{"q1": -0.1541549252, "distance": 0.2517984467, "q3": 0.2330754586, "q2": 2.391565919, "tx": 0.4763, "ty": 0.275, "targetID": 6, "y": 0.232298914, "x": 0.2281486852}]], "block": 5}], [{"trials": [[{"q1": 0.175501396, "distance": 0.02520306339, "q3": 0.4001889839, "q2": 2.287293384, "tx": 0.175, "ty": 0.3031, "targetID": 9, "y": 0.2991781819, "x": 0.1501039411}], [{"q1": 1.190040339, "distance": 0.02118613139, "q3": 0.2399270992, "q2": 2.296591862, "tx": -0.175, "ty": 0.3031, "targetID": 7, "y": 0.310269947, "x": -0.1949359982}], [{"q1": 0.7731849975, "distance": 0.01898127691, "q3": 0.3368988124, "q2": 1.822784597, "tx": 0.0, "ty": 0.55, "targetID": 5, "y": 0.5475166637, "x": -0.01881812727}], [{"q1": 0.2202139529, "distance": 0.1255644488, "q3": 0.3541057233, "q2": 1.349685624, "tx": 0.375, "ty": 0.6495, "targetID": 3, "y": 0.5562512312, "x": 0.4590898205}], [{"q1": 1.439262794, "distance": 0.01714487288, "q3": -0.332962032, "q2": 1.656672988, "tx": -0.375, "ty": 0.6495, "targetID": 1, "y": 0.6386867353, "x": -0.3616951147}], [{"q1": 0.2958717862, "distance": 0.09719029655, "q3": 0.3582791239, "q2": 2.582868104, "tx": 0.0, "ty": 0.15, "targetID": 8, "y": 0.1973904534, "x": 0.08485339514}], [{"q1": 1.294826235, "distance": 0.3267595286, "q3": -0.7108823505, "q2": 1.742911464, "tx": 0.0, "ty": 0.95, "targetID": 2, "y": 0.7162118218, "x": -0.2282868311}], [{"q1": 1.601979936, "distance": 0.08873571376, "q3": 0.01212296043, "q2": 2.021356158, "tx": -0.4763, "ty": 0.275, "targetID": 4, "y": 0.338826897, "x": -0.41465461}], [{"q1": -0.1652146537, "distance": 0.2459410182, "q3": 0.2347025216, "q2": 2.380620346, "tx": 0.4763, "ty": 0.275, "targetID": 6, "y": 0.2328733423, "x": 0.2339937287}]], "block": 6}], [{"trials": [[{"q1": 0.157065532, "distance": 0.01866481359, "q3": 0.3913831993, "q2": 2.284693806, "tx": 0.175, "ty": 0.3031, "targetID": 9, "y": 0.2992575982, "x": 0.1567349729}], [{"q1": 1.179613353, "distance": 0.01077654091, "q3": 0.268498091, "q2": 2.308226978, "tx": -0.175, "ty": 0.3031, "targetID": 7, "y": 0.3023249422, "x": -0.1857486334}], [{"q1": 0.7475932797, "distance": 0.005697121926, "q3": 0.3652133009, "q2": 1.7881175, "tx": 0.0, "ty": 0.55, "targetID": 5, "y": 0.5556955153, "x": -0.0001352893397}], [{"q1": 0.2526170765, "distance": 0.1073561508, "q3": 0.3648979178, "q2": 1.324701719, "tx": 0.375, "ty": 0.6495, "targetID": 3, "y": 0.5721194424, "x": 0.4494150014}], [{"q1": 1.442621296, "distance": 0.01459821225, "q3": -0.3253905679, "q2": 1.645889616, "tx": -0.375, "ty": 0.6495, "targetID": 1, "y": 0.6405638335, "x": -0.3634564854}], [{"q1": 0.3281128291, "distance": 0.08740000539, "q3": 0.3602987184, "q2": 2.606257933, "tx": 0.0, "ty": 0.15, "targetID": 8, "y": 0.189225433, "x": 0.07810330561}], [{"q1": 1.293811299, "distance": 0.321277465, "q3": -0.714854067, "q2": 1.733166178, "tx": 0.0, "ty": 0.95, "targetID": 2, "y": 0.7207222814, "x": -0.2250576309}], [{"q1": 1.603096337, "distance": 0.0882797341, "q3": 0.01160891018, "q2": 2.020609975, "tx": -0.4763, "ty": 0.275, "targetID": 4, "y": 0.338762095, "x": -0.4152450519}], [{"q1": -0.1883407136, "distance": 0.2281188568, "q3": 0.2142725126, "q2": 2.354667258, "tx": 0.4763, "ty": 0.275, "targetID": 6, "y": 0.238459745, "x": 0.2511266832}]], "block": 7}], [{"trials": [[{"q1": 0.1364219425, "distance": 0.01287608665, "q3": 0.344989795, "q2": 2.301424708, "tx": 0.175, "ty": 0.3031, "targetID": 9, "y": 0.2993918851, "x": 0.1626694083}], [{"q1": 1.174678745, "distance": 0.009783450073, "q3": 0.2443553747, "q2": 2.32076455, "tx": -0.175, "ty": 0.3031, "targetID": 7, "y": 0.3027347549, "x": -0.1847766299}], [{"q1": 0.7404113609, "distance": 0.007038189018, "q3": 0.3482147419, "q2": 1.796050888, "tx": 0.0, "ty": 0.55, "targetID": 5, "y": 0.5561931954, "x": 0.003343715783}], [{"q1": 0.2659553984, "distance": 0.1008880987, "q3": 0.3549737489, "q2": 1.315502291, "tx": 0.375, "ty": 0.6495, "targetID": 3, "y": 0.5796711666, "x": 0.4478171854}], [{"q1": 1.443821137, "distance": 0.01469590197, "q3": -0.3303944593, "q2": 1.649557618, "tx": -0.375, "ty": 0.6495, "targetID": 1, "y": 0.6395823784, "x": -0.364155171}], [{"q1": 0.3331357661, "distance": 0.08361253778, "q3": 0.3308307136, "q2": 2.631446529, "tx": 0.0, "ty": 0.15, "targetID": 8, "y": 0.1850008123, "x": 0.07593417949}], [{"q1": 1.288749328, "distance": 0.3026914759, "q3": -0.7457632653, "q2": 1.71263029, "tx": 0.0, "ty": 0.95, "targetID": 2, "y": 0.7339828155, "x": -0.2120346801}], [{"q1": 1.609152348, "distance": 0.08458325868, "q3": -0.004641933498, "q2": 2.032172482, "tx": -0.4763, "ty": 0.275, "targetID": 4, "y": 0.3348776264, "x": -0.4165589128}], [{"q1": -0.2050098166, "distance": 0.2128553503, "q3": 0.1837747438, "q2": 2.338196295, "tx": 0.4763, "ty": 0.275, "targetID": 6, "y": 0.2435959366, "x": 0.2657740278}]], "block": 8}], [{"trials": [[{"q1": 0.1293506824, "distance": 0.01163900455, "q3": 0.313714231, "q2": 2.316031399, "tx": 0.175, "ty": 0.3031, "targetID": 9, "y": 0.2992189262, "x": 0.1640271383}], [{"q1": 1.173290027, "distance": 0.01000737027, "q3": 0.2138148948, "q2": 2.336351898, "tx": -0.175, "ty": 0.3031, "targetID": 7, "y": 0.3025059506, "x": -0.184989723}], [{"q1": 0.7307277993, "distance": 0.01061942755, "q3": 0.3145828035, "q2": 1.811623837, "tx": 0.0, "ty": 0.55, "targetID": 5, "y": 0.5571666873, "x": 0.007836506555}], [{"q1": 0.2825193694, "distance": 0.08972061571, "q3": 0.3379469852, "q2": 1.318368105, "tx": 0.375, "ty": 0.6495, "targetID": 3, "y": 0.5881578272, "x": 0.4404746265}], [{"q1": 1.446023571, "distance": 0.0140420178, "q3": -0.3472145674, "q2": 1.654797059, "tx": -0.375, "ty": 0.6495, "targetID": 1, "y": 0.6400186697, "x": -0.3646422667}], [{"q1": 0.3435029325, "distance": 0.08030126589, "q3": 0.3159800451, "q2": 2.646517501, "tx": 0.0, "ty": 0.15, "targetID": 8, "y": 0.1823810719, "x": 0.07348305576}], [{"q1": 1.288525597, "distance": 0.2986698178, "q3": -0.7411823868, "q2": 1.70054406, "tx": 0.0, "ty": 0.95, "targetID": 2, "y": 0.7377834496, "x": -0.2101613565}], [{"q1": 1.620560902, "distance": 0.07837310393, "q3": -0.03214386387, "q2": 2.047712526, "tx": -0.4763, "ty": 0.275, "targetID": 4, "y": 0.3294286677, "x": -0.4199097212}], [{"q1": -0.2277346846, "distance": 0.2034932538, "q3": 0.1581855586, "q2": 2.338145669, "tx": 0.4763, "ty": 0.275, "targetID": 6, "y": 0.2412627441, "x": 0.2756228915}]], "block": 9}], [{"trials": [[{"q1": 0.1241277741, "distance": 0.007929944329, "q3": 0.3216874891, "q2": 2.30521549, "tx": 0.175, "ty": 0.3031, "targetID": 9, "y": 0.3008004538, "x": 0.1674107903}], [{"q1": 1.173968155, "distance": 0.009809553137, "q3": 0.2346327737, "q2": 2.325576771, "tx": -0.175, "ty": 0.3031, "targetID": 7, "y": 0.3027658912, "x": -0.1848038617}], [{"q1": 0.7214213708, "distance": 0.01946997456, "q3": 0.3413799193, "q2": 1.787238554, "tx": 0.0, "ty": 0.55, "targetID": 5, "y": 0.5610130843, "x": 0.01605589873}], [{"q1": 0.3120748982, "distance": 0.078024064, "q3": 0.3695356291, "q2": 1.269492302, "tx": 0.375, "ty": 0.6495, "targetID": 3, "y": 0.6027795877, "x": 0.4374896602}], [{"q1": 1.451494818, "distance": 0.008994814689, "q3": -0.3242673717, "q2": 1.629158351, "tx": -0.375, "ty": 0.6495, "targetID": 1, "y": 0.644337445, "x": -0.3676342198}], [{"q1": 0.3474339709, "distance": 0.07933434081, "q3": 0.3220104375, "q2": 2.647124299, "tx": 0.0, "ty": 0.15, "targetID": 8, "y": 0.1810620592, "x": 0.07300058977}], [{"q1": 1.281311104, "distance": 0.2890018868, "q3": -0.7060287585, "q2": 1.669420462, "tx": 0.0, "ty": 0.95, "targetID": 2, "y": 0.7456112261, "x": -0.2043216084}], [{"q1": 1.624376836, "distance": 0.07622057847, "q3": -0.01083482881, "q2": 2.037842965, "tx": -0.4763, "ty": 0.275, "targetID": 4, "y": 0.3274911376, "x": -0.4210346668}], [{"q1": -0.2492244794, "distance": 0.1282959304, "q3": 0.196350998, "q2": 2.14763329, "tx": 0.4763, "ty": 0.275, "targetID": 6, "y": 0.2721888066, "x": 0.3480348724}]], "block": 10}]]}], "condition": "H2"}], "type": "simulation", "subjectID": "S_H2_89"}}
