# Supplementary material for: Goal-related feedback guides motor exploration and redundancy resolution in human motor skill acquisition
Source: PLoS Comput Biol. 2019 Mar 5;15(3):e1006676. doi: 10.1371/journal.pcbi.1006676 (PMC6420027; doi:10.1371/journal.pcbi.1006676)
Supplement: S1 Dataset — The 220 .json files contain the data (20 for the participants, 200 for simulation runs), the text file legend_json.txt explains the data format. (ZIP) [file pcbi.1006676.s001.zip › S_H2_031.json]

{"data": {"data": [{"phases": [{"phase": "test", "blocks": [[{"trials": [[{"q1": 1.419428732, "distance": 0.4694392913, "q3": 0.1159085707, "q2": 2.237730972, "tx": 0.175, "ty": 0.3031, "targetID": 9, "y": 0.2999541167, "x": -0.2944287504}], [{"q1": 1.531970323, "distance": 0.1839775868, "q3": 0.04589779909, "q2": 2.15058072, "tx": -0.175, "ty": 0.3031, "targetID": 7, "y": 0.3091271614, "x": -0.3588788345}], [{"q1": 1.411083219, "distance": 0.3584755835, "q3": -0.2699121686, "q2": 1.861727797, "tx": 0.0, "ty": 0.55, "targetID": 5, "y": 0.5446667993, "x": -0.3584359091}], [{"q1": 1.279516256, "distance": 0.6486974219, "q3": -0.3409970465, "q2": 1.798172091, "tx": 0.375, "ty": 0.6495, "targetID": 3, "y": 0.6298348836, "x": -0.2733992816}], [{"q1": 1.515820733, "distance": 0.03641497215, "q3": -0.4413660365, "q2": 1.672179712, "tx": -0.375, "ty": 0.6495, "targetID": 1, "y": 0.625304238, "x": -0.402214248}], [{"q1": 1.501964231, "distance": 0.2453499339, "q3": 0.2930051191, "q2": 2.389913593, "tx": 0.0, "ty": 0.15, "targetID": 8, "y": 0.2008672785, "x": -0.2400189785}], [{"q1": 1.391245778, "distance": 0.2279368701, "q3": -0.767417032, "q2": 1.350096968, "tx": 0.0, "ty": 0.95, "targetID": 2, "y": 0.8357926621, "x": -0.1972609965}], [{"q1": 1.628523731, "distance": 0.07695584146, "q3": 0.02120278837, "q2": 2.10937558, "tx": -0.4763, "ty": 0.275, "targetID": 4, "y": 0.2924495649, "x": -0.4013485876}], [{"q1": 1.327219831, "distance": 0.7022072661, "q3": 0.214751091, "q2": 2.348371102, "tx": 0.4763, "ty": 0.275, "targetID": 6, "y": 0.2660818993, "x": -0.2258506334}]], "block": 1}], [{"trials": [[{"q1": 0.3044811843, "distance": 0.07852920957, "q3": 0.2568453441, "q2": 2.417901159, "tx": 0.175, "ty": 0.3031, "targetID": 9, "y": 0.2928446972, "x": 0.09714330138}], [{"q1": 1.233706214, "distance": 0.04219377301, "q3": 0.1784418479, "q2": 2.296723369, "tx": -0.175, "ty": 0.3031, "targetID": 7, "y": 0.3128450132, "x": -0.2160530048}], [{"q1": 1.039019725, "distance": 0.1592908494, "q3": -0.1815774403, "q2": 1.948928151, "tx": 0.0, "ty": 0.55, "targetID": 5, "y": 0.5825036701, "x": -0.1559393668}], [{"q1": -0.4344164876, "distance": 0.4559664546, "q3": -0.1184476486, "q2": 2.017316063, "tx": 0.375, "ty": 0.6495, "targetID": 3, "y": 0.2172278037, "x": 0.5200729334}], [{"q1": 1.471318348, "distance": 0.01669645418, "q3": -0.4213332778, "q2": 1.685066778, "tx": -0.375, "ty": 0.6495, "targetID": 1, "y": 0.6329254457, "x": -0.3770138845}], [{"q1": 0.5560568721, "distance": 0.05457257865, "q3": 0.4423684174, "q2": 2.603001951, "tx": 0.0, "ty": 0.15, "targetID": 8, "y": 0.1865280211, "x": 0.04054466689}], [{"q1": 2.371090573, "distance": 0.9375264143, "q3": -0.9712972423, "q2": 1.106662218, "tx": 0.0, "ty": 0.95, "targetID": 2, "y": 0.4423428214, "x": -0.7881877737}], [{"q1": 1.624173808, "distance": 0.08186950525, "q3": 0.04848962423, "q2": 2.113368891, "tx": -0.4763, "ty": 0.275, "targetID": 4, "y": 0.2877563489, "x": -0.3954304046}], [{"q1": -0.7983015702, "distance": 0.4124183063, "q3": 0.4636543943, "q2": 2.630617842, "tx": 0.4763, "ty": 0.275, "targetID": 6, "y": -0.008158531496, "x": 0.1764498618}]], "block": 2}], [{"trials": [[{"q1": 0.2801414054, "distance": 0.06941339792, "q3": 0.2305101946, "q2": 2.415106692, "tx": 0.175, "ty": 0.3031, "targetID": 9, "y": 0.297382911, "x": 0.1058224408}], [{"q1": 1.181552956, "distance": 0.01419272313, "q3": 0.1468776994, "q2": 2.368116217, "tx": -0.175, "ty": 0.3031, "targetID": 7, "y": 0.3010145447, "x": -0.1890386704}], [{"q1": 0.9703844262, "distance": 0.1230123966, "q3": -0.1845819462, "q2": 1.982385965, "tx": 0.0, "ty": 0.55, "targetID": 5, "y": 0.5781167449, "x": -0.1197559952}], [{"q1": -0.8849582836, "distance": 0.6933356986, "q3": -0.1151269131, "q2": 2.057024306, "tx": 0.375, "ty": 0.6495, "targetID": 3, "y": -0.02234652801, "x": 0.5462794025}], [{"q1": 1.473723896, "distance": 0.009603916863, "q3": -0.4710760581, "q2": 1.690394723, "tx": -0.375, "ty": 0.6495, "targetID": 1, "y": 0.6399161702, "x": -0.374379174}], [{"q1": 0.5507867677, "distance": 0.05441604057, "q3": 0.4150847092, "q2": 2.614744361, "tx": 0.0, "ty": 0.15, "targetID": 8, "y": 0.1868236663, "x": 0.04006398719}], [{"q1": 2.35742446, "distance": 0.9264043706, "q3": -0.9713539636, "q2": 1.106007245, "tx": 0.0, "ty": 0.95, "targetID": 2, "y": 0.4533399896, "x": -0.7820191123}], [{"q1": 1.634429012, "distance": 0.07694650133, "q3": 0.01657364051, "q2": 2.122968315, "tx": -0.4763, "ty": 0.275, "targetID": 4, "y": 0.2859337772, "x": -0.4001342821}], [{"q1": -0.6132422121, "distance": 0.3307292169, "q3": 0.3728518124, "q2": 2.537195144, "tx": 0.4763, "ty": 0.275, "targetID": 6, "y": 0.06283903775, "x": 0.2225884689}]], "block": 3}], [{"trials": [[{"q1": 0.2643192622, "distance": 0.06143511684, "q3": 0.2151104015, "q2": 2.400840855, "tx": 0.175, "ty": 0.3031, "targetID": 9, "y": 0.3050069658, "x": 0.1135944867}], [{"q1": 1.173071966, "distance": 0.01015424876, "q3": 0.1621095652, "q2": 2.371000917, "tx": -0.175, "ty": 0.3031, "targetID": 7, "y": 0.2985461785, "x": -0.1840758734}], [{"q1": 0.9336014632, "distance": 0.104150586, "q3": -0.1670238041, "q2": 1.992226228, "tx": 0.0, "ty": 0.55, "targetID": 5, "y": 0.5742831009, "x": -0.1012801835}], [{"q1": -0.8344328086, "distance": 0.6739831967, "q3": -0.1360222648, "q2": 2.042710318, "tx": 0.375, "ty": 0.6495, "targetID": 3, "y": 0.0004860741585, "x": 0.5567533316}], [{"q1": 1.470634183, "distance": 0.009131435688, "q3": -0.4701556281, "q2": 1.690801996, "tx": -0.375, "ty": 0.6495, "targetID": 1, "y": 0.6407093534, "x": -0.372528634}], [{"q1": 0.5380704239, "distance": 0.05705499827, "q3": 0.4141273239, "q2": 2.609425009, "tx": 0.0, "ty": 0.15, "targetID": 8, "y": 0.1887836075, "x": 0.0418462019}], [{"q1": 2.371281223, "distance": 0.9364024754, "q3": -0.9723537304, "q2": 1.102660021, "tx": 0.0, "ty": 0.95, "targetID": 2, "y": 0.4439578331, "x": -0.7878901709}], [{"q1": 1.669275429, "distance": 0.06100834583, "q3": 0.01120666584, "q2": 2.105146628, "tx": -0.4763, "ty": 0.275, "targetID": 4, "y": 0.2791674521, "x": -0.415434159}], [{"q1": -0.6173725854, "distance": 0.3157281447, "q3": 0.3497102543, "q2": 2.513783223, "tx": 0.4763, "ty": 0.275, "targetID": 6, "y": 0.0703985399, "x": 0.2358368971}]], "block": 4}], [{"trials": [[{"q1": 0.2553451276, "distance": 0.05785856107, "q3": 0.2200396809, "q2": 2.393749047, "tx": 0.175, "ty": 0.3031, "targetID": 9, "y": 0.3058527304, "x": 0.1172069592}], [{"q1": 1.168849993, "distance": 0.007341089616, "q3": 0.2518976743, "q2": 2.333979575, "tx": -0.175, "ty": 0.3031, "targetID": 7, "y": 0.2971709867, "x": -0.1793287871}], [{"q1": 0.8581402798, "distance": 0.06605782704, "q3": -0.09946140445, "q2": 1.992806255, "tx": 0.0, "ty": 0.55, "targetID": 5, "y": 0.5661886588, "x": -0.06404345275}], [{"q1": -0.8183759045, "distance": 0.6672732874, "q3": -0.1473254431, "q2": 2.042183281, "tx": 0.375, "ty": 0.6495, "targetID": 3, "y": 0.008136122228, "x": 0.5591358638}], [{"q1": 1.484009769, "distance": 0.004604203964, "q3": -0.4411134322, "q2": 1.645456228, "tx": -0.375, "ty": 0.6495, "targetID": 1, "y": 0.6491816303, "x": -0.3795931835}], [{"q1": 0.5500479232, "distance": 0.05424869243, "q3": 0.4221243727, "q2": 2.613780607, "tx": 0.0, "ty": 0.15, "targetID": 8, "y": 0.1857747081, "x": 0.04078101139}], [{"q1": 2.38505261, "distance": 0.9454950708, "q3": -0.9796998192, "q2": 1.101329412, "tx": 0.0, "ty": 0.95, "targetID": 2, "y": 0.4349242519, "x": -0.7928795007}], [{"q1": 1.682164445, "distance": 0.05440712136, "q3": 0.02980050216, "q2": 2.084766264, "tx": -0.4763, "ty": 0.275, "targetID": 4, "y": 0.2777986233, "x": -0.4219649049}], [{"q1": -0.6184358809, "distance": 0.3154367434, "q3": 0.3491282021, "q2": 2.513169391, "tx": 0.4763, "ty": 0.275, "targetID": 6, "y": 0.07035959994, "x": 0.236252826}]], "block": 5}], [{"trials": [[{"q1": 0.2489091509, "distance": 0.05392686132, "q3": 0.2516059348, "q2": 2.370043917, "tx": 0.175, "ty": 0.3031, "targetID": 9, "y": 0.3080425127, "x": 0.1213001123}], [{"q1": 1.182751927, "distance": 0.01215280614, "q3": 0.2809672807, "q2": 2.325301541, "tx": -0.175, "ty": 0.3031, "targetID": 7, "y": 0.2927815818, "x": -0.1814203538}], [{"q1": 0.8231089305, "distance": 0.04834172101, "q3": -0.07739501084, "q2": 1.997840589, "tx": 0.0, "ty": 0.55, "targetID": 5, "y": 0.5614220063, "x": -0.04697296841}], [{"q1": -0.8017205608, "distance": 0.6605391048, "q3": -0.1577510994, "q2": 2.039954944, "tx": 0.375, "ty": 0.6495, "targetID": 3, "y": 0.01595920841, "x": 0.5619170253}], [{"q1": 1.482659096, "distance": 0.003904275271, "q3": -0.4419192016, "q2": 1.647661047, "tx": -0.375, "ty": 0.6495, "targetID": 1, "y": 0.648914785, "x": -0.3788601669}], [{"q1": 0.569234935, "distance": 0.05313997651, "q3": 0.4559984431, "q2": 2.598951791, "tx": 0.0, "ty": 0.15, "targetID": 8, "y": 0.1860429558, "x": 0.03904820658}], [{"q1": 2.397664129, "distance": 0.9539011931, "q3": -0.9847751257, "q2": 1.099198847, "tx": 0.0, "ty": 0.95, "targetID": 2, "y": 0.426653751, "x": -0.7975187709}], [{"q1": 1.686454306, "distance": 0.05163751605, "q3": 0.02654492538, "q2": 2.080468641, "tx": -0.4763, "ty": 0.275, "targetID": 4, "y": 0.278115752, "x": -0.4247565702}], [{"q1": -0.6182280452, "distance": 0.3140525419, "q3": 0.3471376107, "q2": 2.511056931, "tx": 0.4763, "ty": 0.275, "targetID": 6, "y": 0.07113377681, "x": 0.2374118209}]], "block": 6}], [{"trials": [[{"q1": 0.2421685028, "distance": 0.05182097801, "q3": 0.2132284783, "q2": 2.382105496, "tx": 0.175, "ty": 0.3031, "targetID": 9, "y": 0.3105393746, "x": 0.1237157971}], [{"q1": 1.159446541, "distance": 0.007022738261, "q3": 0.1919997775, "q2": 2.368502245, "tx": -0.175, "ty": 0.3031, "targetID": 7, "y": 0.2963407563, "x": -0.1769056437}], [{"q1": 0.8061242136, "distance": 0.03939379046, "q3": -0.1081283409, "q2": 2.021008195, "tx": 0.0, "ty": 0.55, "targetID": 5, "y": 0.5587559982, "x": -0.03840837439}], [{"q1": -0.6554672052, "distance": 0.5991924395, "q3": -0.2121356904, "q2": 1.998197921, "tx": 0.375, "ty": 0.6495, "targetID": 3, "y": 0.08748225034, "x": 0.5827682088}], [{"q1": 1.488233638, "distance": 0.005414367924, "q3": -0.466473241, "q2": 1.650613811, "tx": -0.375, "ty": 0.6495, "targetID": 1, "y": 0.6504867719, "x": -0.3803236887}], [{"q1": 0.5695190791, "distance": 0.05247447996, "q3": 0.4450712071, "q2": 2.60514019, "tx": 0.0, "ty": 0.15, "targetID": 8, "y": 0.1856077788, "x": 0.03854422308}], [{"q1": 2.392263298, "distance": 0.9498475677, "q3": -0.9832197321, "q2": 1.098861503, "tx": 0.0, "ty": 0.95, "targetID": 2, "y": 0.4308053268, "x": -0.795391283}], [{"q1": 1.692648647, "distance": 0.04884015355, "q3": 0.01617974859, "q2": 2.081937074, "tx": -0.4763, "ty": 0.275, "targetID": 4, "y": 0.2768019882, "x": -0.4274931005}], [{"q1": -0.6156384519, "distance": 0.2915890043, "q3": 0.3105286244, "q2": 2.478615955, "tx": 0.4763, "ty": 0.275, "targetID": 6, "y": 0.08320565912, "x": 0.2566660357}]], "block": 7}], [{"trials": [[{"q1": 0.2132766557, "distance": 0.04199805656, "q3": 0.1962949031, "q2": 2.384203154, "tx": 0.175, "ty": 0.3031, "targetID": 9, "y": 0.3095788535, "x": 0.1335046845}], [{"q1": 1.15615198, "distance": 0.006035012495, "q3": 0.1581323346, "q2": 2.383523502, "tx": -0.175, "ty": 0.3031, "targetID": 7, "y": 0.2973766304, "x": -0.1769142666}], [{"q1": 0.7849156934, "distance": 0.02845917547, "q3": -0.1307408443, "q2": 2.042662285, "tx": 0.0, "ty": 0.55, "targetID": 5, "y": 0.5550222996, "x": -0.02801251819}], [{"q1": -0.5398792893, "distance": 0.5474584419, "q3": -0.2416126926, "q2": 1.956922055, "tx": 0.375, "ty": 0.6495, "targetID": 3, "y": 0.1472703702, "x": 0.5928902123}], [{"q1": 1.487718819, "distance": 0.004600275324, "q3": -0.4774423774, "q2": 1.657614278, "tx": -0.375, "ty": 0.6495, "targetID": 1, "y": 0.6499028115, "x": -0.3795826058}], [{"q1": 0.5737389346, "distance": 0.05136216436, "q3": 0.4350534997, "q2": 2.611188924, "tx": 0.0, "ty": 0.15, "targetID": 8, "y": 0.1852008684, "x": 0.03740281798}], [{"q1": 2.402922153, "distance": 0.9575722149, "q3": -0.9824692842, "q2": 1.095407467, "tx": 0.0, "ty": 0.95, "targetID": 2, "y": 0.4235243496, "x": -0.7998549471}], [{"q1": 1.691323942, "distance": 0.04933642481, "q3": 0.01330125456, "q2": 2.083811173, "tx": -0.4763, "ty": 0.275, "targetID": 4, "y": 0.2772082415, "x": -0.4270130191}], [{"q1": -0.6023998276, "distance": 0.2739193302, "q3": 0.2861699486, "q2": 2.453273024, "tx": 0.4763, "ty": 0.275, "targetID": 6, "y": 0.09447294852, "x": 0.2702859638}]], "block": 8}], [{"trials": [[{"q1": 0.2022412377, "distance": 0.03859740454, "q3": 0.1738438027, "q2": 2.393569262, "tx": 0.175, "ty": 0.3031, "targetID": 9, "y": 0.3090404235, "x": 0.1368624725}], [{"q1": 1.225572264, "distance": 0.03042254261, "q3": 0.1068963014, "q2": 2.416811595, "tx": -0.175, "ty": 0.3031, "targetID": 7, "y": 0.2810545054, "x": -0.1959649057}], [{"q1": 0.7633878451, "distance": 0.01688049839, "q3": -0.1702025258, "q2": 2.069894066, "tx": 0.0, "ty": 0.55, "targetID": 5, "y": 0.552134832, "x": -0.01674496098}], [{"q1": -0.5285303831, "distance": 0.5419181038, "q3": -0.2316184851, "q2": 1.946547573, "tx": 0.375, "ty": 0.6495, "targetID": 3, "y": 0.1536140599, "x": 0.5935689037}], [{"q1": 1.485807667, "distance": 0.003277122625, "q3": -0.4858553615, "q2": 1.665237607, "tx": -0.375, "ty": 0.6495, "targetID": 1, "y": 0.6490697676, "x": -0.3782487586}], [{"q1": 0.4954703352, "distance": 0.0580657508, "q3": 0.4484171255, "q2": 2.636563907, "tx": 0.0, "ty": 0.15, "targetID": 8, "y": 0.1680416365, "x": 0.0551917636}], [{"q1": 2.409767768, "distance": 0.9627688367, "q3": -0.9779873881, "q2": 1.090900194, "tx": 0.0, "ty": 0.95, "targetID": 2, "y": 0.4189922708, "x": -0.8030906702}], [{"q1": 1.697635644, "distance": 0.04729561707, "q3": 0.002804736736, "q2": 2.088162624, "tx": -0.4763, "ty": 0.275, "targetID": 4, "y": 0.2748240615, "x": -0.4290047102}], [{"q1": -0.6052230639, "distance": 0.2707148794, "q3": 0.2796703194, "q2": 2.448405729, "tx": 0.4763, "ty": 0.275, "targetID": 6, "y": 0.09536031592, "x": 0.2737756068}]], "block": 9}], [{"trials": [[{"q1": 0.1769023985, "distance": 0.02705237384, "q3": 0.2197157674, "q2": 2.350828862, "tx": 0.175, "ty": 0.3031, "targetID": 9, "y": 0.3128003564, "x": 0.1497466039}], [{"q1": 1.203765651, "distance": 0.02236123408, "q3": 0.1318400565, "q2": 2.400819269, "tx": -0.175, "ty": 0.3031, "targetID": 7, "y": 0.2867939666, "x": -0.1903015706}], [{"q1": 0.7544353071, "distance": 0.01274768362, "q3": -0.1558116052, "q2": 2.066594596, "tx": 0.0, "ty": 0.55, "targetID": 5, "y": 0.5507562259, "x": -0.0127252332}], [{"q1": -0.4347152697, "distance": 0.4973880437, "q3": -0.2474494519, "q2": 1.908887601, "tx": 0.375, "ty": 0.6495, "targetID": 3, "y": 0.204129192, "x": 0.5964491124}], [{"q1": 1.488916205, "distance": 0.005198376983, "q3": -0.4777690201, "q2": 1.655696302, "tx": -0.375, "ty": 0.6495, "targetID": 1, "y": 0.6503288241, "x": -0.3801318782}], [{"q1": 0.491246268, "distance": 0.05925344287, "q3": 0.4554388646, "q2": 2.628490462, "tx": 0.0, "ty": 0.15, "targetID": 8, "y": 0.1698379209, "x": 0.05583392684}], [{"q1": 2.395751597, "distance": 0.9524603605, "q3": -0.9757475657, "q2": 1.09223646, "tx": 0.0, "ty": 0.95, "targetID": 2, "y": 0.4292745196, "x": -0.7975122021}], [{"q1": 1.69804142, "distance": 0.04752692086, "q3": 0.01168779714, "q2": 2.084941462, "tx": -0.4763, "ty": 0.275, "targetID": 4, "y": 0.2742160244, "x": -0.4287795456}], [{"q1": -0.5964142668, "distance": 0.2488853836, "q3": 0.2537029829, "q2": 2.412462922, "tx": 0.4763, "ty": 0.275, "targetID": 6, "y": 0.1069121013, "x": 0.2927505721}]], "block": 10}]]}], "condition": "H2"}], "type": "simulation", "subjectID": "S_H2_31"}}
