# Supplementary material for: Goal-related feedback guides motor exploration and redundancy resolution in human motor skill acquisition
Source: PLoS Comput Biol. 2019 Mar 5;15(3):e1006676. doi: 10.1371/journal.pcbi.1006676 (PMC6420027; doi:10.1371/journal.pcbi.1006676)
Supplement: S1 Dataset — The 220 .json files contain the data (20 for the participants, 200 for simulation runs), the text file legend_json.txt explains the data format. (ZIP) [file pcbi.1006676.s001.zip › S_H1_038.json]

{"data": {"data": [{"phases": [{"phase": "test", "blocks": [[{"trials": [[{"q1": 2.105808973, "distance": 0.5174937395, "q3": 3.287349739, "q2": 1.873245641, "tx": 0.175, "ty": 0.3031, "targetID": 9, "y": 0.4932455805, "x": -0.3062945342}], [{"q1": 2.242042002, "distance": 0.226013406, "q3": 3.212147908, "q2": 1.883772189, "tx": -0.175, "ty": 0.3031, "targetID": 7, "y": 0.4389895792, "x": -0.3555992303}], [{"q1": 2.100537468, "distance": 0.3137651315, "q3": 3.318367983, "q2": 1.873209293, "tx": 0.0, "ty": 0.55, "targetID": 5, "y": 0.498663522, "x": -0.3095369506}], [{"q1": 2.086416131, "distance": 0.6948171918, "q3": 3.319826801, "q2": 1.921569204, "tx": 0.375, "ty": 0.6495, "targetID": 3, "y": 0.5016093483, "x": -0.3038956364}], [{"q1": 2.107024074, "distance": 0.1607553992, "q3": 3.337944006, "q2": 1.839662089, "tx": -0.375, "ty": 0.6495, "targetID": 1, "y": 0.5001080599, "x": -0.3156337923}], [{"q1": 2.271609688, "distance": 0.4546378724, "q3": 3.18048791, "q2": 1.907551293, "tx": 0.0, "ty": 0.15, "targetID": 8, "y": 0.4246756962, "x": -0.3622828411}], [{"q1": 2.084441953, "distance": 0.5406403428, "q3": 3.361527565, "q2": 1.903780045, "tx": 0.0, "ty": 0.95, "targetID": 2, "y": 0.5074886405, "x": -0.3106053396}], [{"q1": 2.379772842, "distance": 0.1308060735, "q3": 3.140035921, "q2": 1.986368936, "tx": -0.4763, "ty": 0.275, "targetID": 4, "y": 0.3795125267, "x": -0.3976402224}], [{"q1": 2.098752895, "distance": 0.8078031009, "q3": 3.276912764, "q2": 1.903959262, "tx": 0.4763, "ty": 0.275, "targetID": 6, "y": 0.4933291927, "x": -0.3014391681}]], "block": 1}], [{"trials": [[{"q1": 1.990273788, "distance": 0.3815208162, "q3": 2.806193133, "q2": 1.932440271, "tx": 0.175, "ty": 0.3031, "targetID": 9, "y": 0.4408984961, "x": -0.1807663667}], [{"q1": 2.259022485, "distance": 0.1670711357, "q3": 2.938551146, "q2": 1.90138494, "tx": -0.175, "ty": 0.3031, "targetID": 7, "y": 0.3970785948, "x": -0.3131332259}], [{"q1": 2.042156972, "distance": 0.2561222105, "q3": 3.135412646, "q2": 1.895580539, "tx": 0.0, "ty": 0.55, "targetID": 5, "y": 0.4890475105, "x": -0.2487637047}], [{"q1": 2.028600958, "distance": 0.6368338468, "q3": 3.13593725, "q2": 1.919571707, "tx": 0.375, "ty": 0.6495, "targetID": 3, "y": 0.492480629, "x": -0.2421728004}], [{"q1": 2.087575403, "distance": 0.155764639, "q3": 3.357217102, "q2": 1.853730235, "tx": -0.375, "ty": 0.6495, "targetID": 1, "y": 0.5079913486, "x": -0.3099006579}], [{"q1": 2.294625803, "distance": 0.3638530741, "q3": 2.761124529, "q2": 1.922394316, "tx": 0.0, "ty": 0.15, "targetID": 8, "y": 0.3582274945, "x": -0.2983795739}], [{"q1": 2.104634189, "distance": 0.5618988206, "q3": 3.584534646, "q2": 1.860368377, "tx": 0.0, "ty": 0.95, "targetID": 2, "y": 0.523096099, "x": -0.3653537244}], [{"q1": 2.431781809, "distance": 0.1043538069, "q3": 3.112740243, "q2": 1.976851154, "tx": -0.4763, "ty": 0.275, "targetID": 4, "y": 0.3563988457, "x": -0.4110011108}], [{"q1": 1.96224578, "distance": 0.6494365739, "q3": 2.685413024, "q2": 1.961388204, "tx": 0.4763, "ty": 0.275, "targetID": 6, "y": 0.4218604844, "x": -0.1563135168}]], "block": 2}], [{"trials": [[{"q1": 1.573971547, "distance": 0.2070370639, "q3": 2.553361651, "q2": 1.905006194, "tx": 0.175, "ty": 0.3031, "targetID": 9, "y": 0.4196672775, "x": 0.003896476855}], [{"q1": 2.222267677, "distance": 0.07996261212, "q3": 2.556473168, "q2": 1.970829325, "tx": -0.175, "ty": 0.3031, "targetID": 7, "y": 0.3431909941, "x": -0.2441862091}], [{"q1": 1.435205694, "distance": 0.08079608493, "q3": 3.040707577, "q2": 1.825579527, "tx": 0.0, "ty": 0.55, "targetID": 5, "y": 0.5223159991, "x": 0.07590522665}], [{"q1": 0.5183806075, "distance": 0.3746636249, "q3": 3.31529495, "q2": 1.702107693, "tx": 0.375, "ty": 0.6495, "targetID": 3, "y": 0.2987310655, "x": 0.5066585982}], [{"q1": 2.095636109, "distance": 0.1470012543, "q3": 3.411093439, "q2": 1.855382138, "tx": -0.375, "ty": 0.6495, "targetID": 1, "y": 0.5114233889, "x": -0.3245597561}], [{"q1": 2.240048621, "distance": 0.2611759693, "q3": 2.281617776, "q2": 2.011349416, "tx": 0.0, "ty": 0.15, "targetID": 8, "y": 0.2854733789, "x": -0.2232931941}], [{"q1": 0.5656535286, "distance": 0.7767050244, "q3": 3.677539623, "q2": 1.649785197, "tx": 0.0, "ty": 0.95, "targetID": 2, "y": 0.3890425636, "x": 0.5372126669}], [{"q1": 2.437782845, "distance": 0.1076890296, "q3": 3.037031879, "q2": 1.984750229, "tx": -0.4763, "ty": 0.275, "targetID": 4, "y": 0.3480303547, "x": -0.3971577585}], [{"q1": 0.9108472156, "distance": 0.231216245, "q3": 2.541217637, "q2": 1.838512167, "tx": 0.4763, "ty": 0.275, "targetID": 6, "y": 0.3320926091, "x": 0.2522433421}]], "block": 3}], [{"trials": [[{"q1": 1.562869372, "distance": 0.2016547484, "q3": 2.546484893, "q2": 1.914360626, "tx": 0.175, "ty": 0.3031, "targetID": 9, "y": 0.4181462764, "x": 0.009382996533}], [{"q1": 2.201197245, "distance": 0.04914726946, "q3": 2.42114077, "q2": 2.030452624, "tx": -0.175, "ty": 0.3031, "targetID": 7, "y": 0.3260688502, "x": -0.2184498103}], [{"q1": 1.485280442, "distance": 0.054990885, "q3": 3.055141333, "q2": 1.896991289, "tx": 0.0, "ty": 0.55, "targetID": 5, "y": 0.5289225081, "x": 0.05079110914}], [{"q1": 0.5587900106, "distance": 0.3471951394, "q3": 3.340554583, "q2": 1.735286522, "tx": 0.375, "ty": 0.6495, "targetID": 3, "y": 0.3243492477, "x": 0.4967433904}], [{"q1": 2.08858338, "distance": 0.1376684533, "q3": 3.469097608, "q2": 1.877992537, "tx": -0.375, "ty": 0.6495, "targetID": 1, "y": 0.5182333889, "x": -0.3335068698}], [{"q1": 2.209497732, "distance": 0.2514089176, "q3": 2.237688119, "q2": 1.998537733, "tx": 0.0, "ty": 0.15, "targetID": 8, "y": 0.2810045362, "x": -0.214579252}], [{"q1": 0.602006933, "distance": 0.7546195752, "q3": 3.720712298, "q2": 1.600792004, "tx": 0.0, "ty": 0.95, "targetID": 2, "y": 0.4138110491, "x": 0.530991631}], [{"q1": 2.438203714, "distance": 0.100019144, "q3": 3.1243, "q2": 1.984961472, "tx": -0.4763, "ty": 0.275, "targetID": 4, "y": 0.3546014026, "x": -0.4157405592}], [{"q1": 0.7242480479, "distance": 0.1160770064, "q3": 2.860709368, "q2": 1.80146983, "tx": 0.4763, "ty": 0.275, "targetID": 6, "y": 0.3185970052, "x": 0.3687213192}]], "block": 4}], [{"trials": [[{"q1": 1.555933796, "distance": 0.1989435876, "q3": 2.53748332, "q2": 1.910836686, "tx": 0.175, "ty": 0.3031, "targetID": 9, "y": 0.4161079256, "x": 0.01126924607}], [{"q1": 2.126813549, "distance": 0.02107147837, "q3": 2.309096374, "q2": 1.99142016, "tx": -0.175, "ty": 0.3031, "targetID": 7, "y": 0.3130306906, "x": -0.193584633}], [{"q1": 1.489901109, "distance": 0.05193710414, "q3": 3.057662275, "q2": 1.870801562, "tx": 0.0, "ty": 0.55, "targetID": 5, "y": 0.5296180155, "x": 0.04777067608}], [{"q1": 0.5980169127, "distance": 0.3208566715, "q3": 3.378775761, "q2": 1.70794018, "tx": 0.375, "ty": 0.6495, "targetID": 3, "y": 0.3497831948, "x": 0.4895375061}], [{"q1": 2.08317917, "distance": 0.1285891278, "q3": 3.519168326, "q2": 1.859773211, "tx": -0.375, "ty": 0.6495, "targetID": 1, "y": 0.5256951991, "x": -0.340250395}], [{"q1": 2.15287828, "distance": 0.2345556478, "q3": 2.158607988, "q2": 1.987266503, "tx": 0.0, "ty": 0.15, "targetID": 8, "y": 0.2737737121, "x": -0.1992396047}], [{"q1": 0.6126932908, "distance": 0.7411148437, "q3": 3.717748044, "q2": 1.653566129, "tx": 0.0, "ty": 0.95, "targetID": 2, "y": 0.4227201495, "x": 0.5207947492}], [{"q1": 2.42825193, "distance": 0.1035293439, "q3": 3.151133643, "q2": 1.98535961, "tx": -0.4763, "ty": 0.275, "targetID": 4, "y": 0.3605220788, "x": -0.4179536284}], [{"q1": 0.6812366724, "distance": 0.08819650428, "q3": 2.958591202, "q2": 1.782954071, "tx": 0.4763, "ty": 0.275, "targetID": 6, "y": 0.3168144121, "x": 0.3986457773}]], "block": 5}], [{"trials": [[{"q1": 1.519241266, "distance": 0.182431502, "q3": 2.500922906, "q2": 1.922371621, "tx": 0.175, "ty": 0.3031, "targetID": 9, "y": 0.4076004822, "x": 0.02546437836}], [{"q1": 2.072728732, "distance": 0.002876599236, "q3": 2.22577494, "q2": 2.003661401, "tx": -0.175, "ty": 0.3031, "targetID": 7, "y": 0.3054224243, "x": -0.1733025995}], [{"q1": 1.495385284, "distance": 0.04757880196, "q3": 3.072961668, "q2": 1.884087821, "tx": 0.0, "ty": 0.55, "targetID": 5, "y": 0.5333167043, "x": 0.04455794026}], [{"q1": 0.6404985013, "distance": 0.2903291229, "q3": 3.418195954, "q2": 1.716240436, "tx": 0.375, "ty": 0.6495, "targetID": 3, "y": 0.3781935972, "x": 0.47836264}], [{"q1": 2.067710362, "distance": 0.1182006241, "q3": 3.566742524, "q2": 1.842619946, "tx": -0.375, "ty": 0.6495, "targetID": 1, "y": 0.5362619585, "x": -0.3411099795}], [{"q1": 2.026734176, "distance": 0.1924958465, "q3": 1.964077429, "q2": 2.041595131, "tx": 0.0, "ty": 0.15, "targetID": 8, "y": 0.2580564937, "x": -0.1593061363}], [{"q1": 0.6667701569, "distance": 0.6979535034, "q3": 3.795894573, "q2": 1.635521448, "tx": 0.0, "ty": 0.95, "targetID": 2, "y": 0.4662000379, "x": 0.5030672814}], [{"q1": 2.427672978, "distance": 0.1039404595, "q3": 3.149993396, "q2": 1.976840463, "tx": -0.4763, "ty": 0.275, "targetID": 4, "y": 0.3607059223, "x": -0.4174942691}], [{"q1": 0.6606675197, "distance": 0.07347188063, "q3": 3.05464873, "q2": 1.770689447, "tx": 0.4763, "ty": 0.275, "targetID": 6, "y": 0.3232446803, "x": 0.4208872933}]], "block": 6}], [{"trials": [[{"q1": 1.510325299, "distance": 0.1786494431, "q3": 2.490907673, "q2": 1.923164926, "tx": 0.175, "ty": 0.3031, "targetID": 9, "y": 0.4052401406, "x": 0.02842914607}], [{"q1": 2.071516069, "distance": 0.005840968445, "q3": 2.209322619, "q2": 2.024209754, "tx": -0.175, "ty": 0.3031, "targetID": 7, "y": 0.3038414452, "x": -0.1692062817}], [{"q1": 1.52319201, "distance": 0.03036922838, "q3": 3.098551614, "q2": 1.902308884, "tx": 0.0, "ty": 0.55, "targetID": 5, "y": 0.5400248671, "x": 0.02868425974}], [{"q1": 0.7074859367, "distance": 0.2354298915, "q3": 3.51001687, "q2": 1.738102814, "tx": 0.375, "ty": 0.6495, "targetID": 3, "y": 0.4293246851, "x": 0.4583670472}], [{"q1": 2.051178154, "distance": 0.1063309864, "q3": 3.633442817, "q2": 1.842389744, "tx": -0.375, "ty": 0.6495, "targetID": 1, "y": 0.5471359896, "x": -0.3462269563}], [{"q1": 1.9751521, "distance": 0.1799543522, "q3": 1.888119713, "q2": 2.049927426, "tx": 0.0, "ty": 0.15, "targetID": 8, "y": 0.2503702073, "x": -0.1493632831}], [{"q1": 0.7063298689, "distance": 0.667197914, "q3": 3.849629282, "q2": 1.611693326, "tx": 0.0, "ty": 0.95, "targetID": 2, "y": 0.4960929324, "x": 0.4890004401}], [{"q1": 2.425872452, "distance": 0.104785472, "q3": 3.152093785, "q2": 1.977965961, "tx": -0.4763, "ty": 0.275, "targetID": 4, "y": 0.3615942698, "x": -0.4172963766}], [{"q1": 0.6548175311, "distance": 0.07063074873, "q3": 3.108039918, "q2": 1.770754085, "tx": 0.4763, "ty": 0.275, "targetID": 6, "y": 0.3293467643, "x": 0.431187564}]], "block": 7}], [{"trials": [[{"q1": 1.504254223, "distance": 0.1761008622, "q3": 2.482082464, "q2": 1.922825674, "tx": 0.175, "ty": 0.3031, "targetID": 9, "y": 0.4032104439, "x": 0.03012276686}], [{"q1": 2.043986343, "distance": 0.009305789197, "q3": 2.193975451, "q2": 1.997937442, "tx": -0.175, "ty": 0.3031, "targetID": 7, "y": 0.3026352125, "x": -0.1657058252}], [{"q1": 1.540664555, "distance": 0.01960140437, "q3": 3.111922111, "q2": 1.898992955, "tx": 0.0, "ty": 0.55, "targetID": 5, "y": 0.5433406835, "x": 0.01843552433}], [{"q1": 0.8017740337, "distance": 0.151736386, "q3": 3.672984858, "q2": 1.715634645, "tx": 0.375, "ty": 0.6495, "targetID": 3, "y": 0.5058747636, "x": 0.4239461163}], [{"q1": 2.029860488, "distance": 0.09207898543, "q3": 3.720422222, "q2": 1.844660106, "tx": -0.375, "ty": 0.6495, "targetID": 1, "y": 0.5600144703, "x": -0.3533002413}], [{"q1": 1.911879405, "distance": 0.1735836413, "q3": 1.82982294, "q2": 2.031458457, "tx": 0.0, "ty": 0.15, "targetID": 8, "y": 0.2467929619, "x": -0.1440916481}], [{"q1": 0.7376569619, "distance": 0.6379821245, "q3": 3.89661478, "q2": 1.616430117, "tx": 0.0, "ty": 0.95, "targetID": 2, "y": 0.52203216, "x": 0.4731434446}], [{"q1": 2.418895786, "distance": 0.107378253, "q3": 3.170824964, "q2": 1.983620175, "tx": -0.4763, "ty": 0.275, "targetID": 4, "y": 0.3656892083, "x": -0.4188060289}], [{"q1": 0.6652319805, "distance": 0.07885188895, "q3": 3.157134598, "q2": 1.768598947, "tx": 0.4763, "ty": 0.275, "targetID": 6, "y": 0.3421575152, "x": 0.4349782316}]], "block": 8}], [{"trials": [[{"q1": 1.496439529, "distance": 0.1734995969, "q3": 2.47485114, "q2": 1.91897235, "tx": 0.175, "ty": 0.3031, "targetID": 9, "y": 0.4014877484, "x": 0.03209457297}], [{"q1": 2.047243011, "distance": 0.01242958722, "q3": 2.180159235, "q2": 2.019535426, "tx": -0.175, "ty": 0.3031, "targetID": 7, "y": 0.3008778337, "x": -0.1627706658}], [{"q1": 1.496379571, "distance": 0.04701182916, "q3": 3.074719485, "q2": 1.895448117, "tx": 0.0, "ty": 0.55, "targetID": 5, "y": 0.5337862888, "x": 0.04412740248}], [{"q1": 0.8131002413, "distance": 0.1413715342, "q3": 3.693400751, "q2": 1.712656535, "tx": 0.375, "ty": 0.6495, "targetID": 3, "y": 0.5151045412, "x": 0.4188608179}], [{"q1": 2.023861103, "distance": 0.08609025668, "q3": 3.763402018, "q2": 1.840917477, "tx": -0.375, "ty": 0.6495, "targetID": 1, "y": 0.5648990678, "x": -0.3590558923}], [{"q1": 1.870959879, "distance": 0.1678912208, "q3": 1.781916413, "q2": 2.032382844, "tx": 0.0, "ty": 0.15, "targetID": 8, "y": 0.2434568033, "x": -0.1394750441}], [{"q1": 0.8016949583, "distance": 0.6383840538, "q3": 3.541223323, "q2": 1.643407048, "tx": 0.0, "ty": 0.95, "targetID": 2, "y": 0.4737221675, "x": 0.4250807293}], [{"q1": 2.428914905, "distance": 0.1031797848, "q3": 3.150684344, "q2": 1.993978195, "tx": -0.4763, "ty": 0.275, "targetID": 4, "y": 0.360199218, "x": -0.4181006766}], [{"q1": 0.7029607169, "distance": 0.103922975, "q3": 3.206011925, "q2": 1.764308185, "tx": 0.4763, "ty": 0.275, "targetID": 6, "y": 0.3671691506, "x": 0.4282913299}]], "block": 9}], [{"trials": [[{"q1": 1.478311418, "distance": 0.1671864362, "q3": 2.457161102, "q2": 1.913140043, "tx": 0.175, "ty": 0.3031, "targetID": 9, "y": 0.3972842137, "x": 0.03686731614}], [{"q1": 2.00451826, "distance": 0.02461864902, "q3": 2.142024702, "q2": 2.018938057, "tx": -0.175, "ty": 0.3031, "targetID": 7, "y": 0.2989688658, "x": -0.1507304386}], [{"q1": 1.505030347, "distance": 0.04168598016, "q3": 3.081060675, "q2": 1.884688149, "tx": 0.0, "ty": 0.55, "targetID": 5, "y": 0.5355152822, "x": 0.03908853915}], [{"q1": 0.8183620512, "distance": 0.1362696708, "q3": 3.704692734, "q2": 1.710033354, "tx": 0.375, "ty": 0.6495, "targetID": 3, "y": 0.5197320825, "x": 0.4165897917}], [{"q1": 1.996082144, "distance": 0.06749158035, "q3": 3.839525483, "q2": 1.791952887, "tx": -0.375, "ty": 0.6495, "targetID": 1, "y": 0.5847347362, "x": -0.3560112132}], [{"q1": 1.745683736, "distance": 0.154307142, "q3": 1.646783911, "q2": 2.040145058, "tx": 0.0, "ty": 0.15, "targetID": 8, "y": 0.2373550127, "x": -0.1271998264}], [{"q1": 0.8135927154, "distance": 0.6280245252, "q3": 3.561282399, "q2": 1.648208699, "tx": 0.0, "ty": 0.95, "targetID": 2, "y": 0.4832945278, "x": 0.4202389873}], [{"q1": 2.43169338, "distance": 0.1019574967, "q3": 3.146430976, "q2": 1.99553226, "tx": -0.4763, "ty": 0.275, "targetID": 4, "y": 0.358770276, "x": -0.4181805369}], [{"q1": 0.7065684815, "distance": 0.1071312171, "q3": 3.218247917, "q2": 1.758576986, "tx": 0.4763, "ty": 0.275, "targetID": 6, "y": 0.3709252296, "x": 0.4285983438}]], "block": 10}]]}], "condition": "H1"}], "type": "simulation", "subjectID": "S_H1_38"}}
