# Supplementary material for: Goal-related feedback guides motor exploration and redundancy resolution in human motor skill acquisition
Source: PLoS Comput Biol. 2019 Mar 5;15(3):e1006676. doi: 10.1371/journal.pcbi.1006676 (PMC6420027; doi:10.1371/journal.pcbi.1006676)
Supplement: S1 Dataset — The 220 .json files contain the data (20 for the participants, 200 for simulation runs), the text file legend_json.txt explains the data format. (ZIP) [file pcbi.1006676.s001.zip › S_H2_027.json]

{"data": {"data": [{"phases": [{"phase": "test", "blocks": [[{"trials": [[{"q1": 0.6201690202, "distance": 0.1873700536, "q3": -0.3963131826, "q2": 3.019136266, "tx": 0.175, "ty": 0.3031, "targetID": 9, "y": 0.1894503832, "x": 0.02603254859}], [{"q1": 1.139992556, "distance": 0.03057733469, "q3": -0.1560175894, "q2": 2.463927411, "tx": -0.175, "ty": 0.3031, "targetID": 7, "y": 0.3315424526, "x": -0.1862249849}], [{"q1": 1.061822832, "distance": 0.262739344, "q3": -0.1791570624, "q2": 2.488231427, "tx": 0.0, "ty": 0.55, "targetID": 5, "y": 0.3397727252, "x": -0.1575958623}], [{"q1": 0.6183274729, "distance": 0.5670260644, "q3": -0.3685682394, "q2": 2.962407236, "tx": 0.375, "ty": 0.6495, "targetID": 3, "y": 0.2072925895, "x": 0.02007583366}], [{"q1": 1.472539154, "distance": 0.2012476382, "q3": -0.06946148288, "q2": 1.9254095, "tx": -0.375, "ty": 0.6495, "targetID": 1, "y": 0.4484898684, "x": -0.3847744003}], [{"q1": 0.7554336698, "distance": 0.07988075255, "q3": -0.3447054511, "q2": 2.901421706, "tx": 0.0, "ty": 0.15, "targetID": 8, "y": 0.2280210547, "x": -0.0171362086}], [{"q1": 1.330538532, "distance": 0.5987994622, "q3": -0.06676453445, "q2": 2.063244233, "tx": 0.0, "ty": 0.95, "targetID": 2, "y": 0.4365768652, "x": -0.3081517169}], [{"q1": 1.566098506, "distance": 0.1235004109, "q3": 0.007039767646, "q2": 1.954113255, "tx": -0.4763, "ty": 0.275, "targetID": 4, "y": 0.3821872592, "x": -0.4149547235}], [{"q1": 0.1148294115, "distance": 0.460420876, "q3": -0.6278887829, "q2": 3.549622729, "tx": 0.4763, "ty": 0.275, "targetID": 6, "y": -0.02575027247, "x": 0.1276789211}]], "block": 1}], [{"trials": [[{"q1": 0.4952545881, "distance": 0.1809778735, "q3": -0.3930240694, "q2": 3.050824584, "tx": 0.175, "ty": 0.3031, "targetID": 9, "y": 0.170263599, "x": 0.05208750571}], [{"q1": 1.072380787, "distance": 0.03574310983, "q3": -0.1591537962, "q2": 2.483073557, "tx": -0.175, "ty": 0.3031, "targetID": 7, "y": 0.3359126877, "x": -0.160826171}], [{"q1": 0.7935340137, "distance": 0.1442016577, "q3": -0.3299854507, "q2": 2.45520894, "tx": 0.0, "ty": 0.55, "targetID": 5, "y": 0.4177212162, "x": -0.05741464488}], [{"q1": 0.3660394703, "distance": 0.5321362859, "q3": -0.4421535575, "q2": 2.966272181, "tx": 0.375, "ty": 0.6495, "targetID": 3, "y": 0.2101825239, "x": 0.07471816233}], [{"q1": 1.464517667, "distance": 0.1588534934, "q3": -0.1319326441, "q2": 1.867591264, "tx": -0.375, "ty": 0.6495, "targetID": 1, "y": 0.4911156588, "x": -0.3871997058}], [{"q1": 0.6840016996, "distance": 0.05204400432, "q3": -0.3107043307, "q2": 2.947278146, "tx": 0.0, "ty": 0.15, "targetID": 8, "y": 0.2016595824, "x": 0.006313946988}], [{"q1": 0.8806137187, "distance": 0.3219349896, "q3": -0.3811280564, "q2": 1.965262779, "tx": 0.0, "ty": 0.95, "targetID": 2, "y": 0.6306176045, "x": -0.04046014003}], [{"q1": 1.616603225, "distance": 0.09679116009, "q3": 0.0616288287, "q2": 1.92370055, "tx": -0.4763, "ty": 0.275, "targetID": 4, "y": 0.3621142709, "x": -0.4341143095}], [{"q1": 0.06516871029, "distance": 0.4730788753, "q3": -0.6250713382, "q2": 3.580333512, "tx": 0.4763, "ty": 0.275, "targetID": 6, "y": -0.04562971574, "x": 0.1284491589}]], "block": 2}], [{"trials": [[{"q1": 0.4210596465, "distance": 0.1627494211, "q3": -0.3977063923, "q2": 3.008805717, "tx": 0.175, "ty": 0.3031, "targetID": 9, "y": 0.1854069961, "x": 0.06259123307}], [{"q1": 1.077855024, "distance": 0.03100256979, "q3": -0.1329781643, "q2": 2.478909635, "tx": -0.175, "ty": 0.3031, "targetID": 7, "y": 0.331112224, "x": -0.1617156242}], [{"q1": 0.7518647518, "distance": 0.05645102094, "q3": -0.2731291028, "q2": 2.243420314, "tx": 0.0, "ty": 0.55, "targetID": 5, "y": 0.5000833426, "x": -0.02636370753}], [{"q1": 0.5529350867, "distance": 0.6039108341, "q3": -0.2528637997, "q2": 3.047965732, "tx": 0.375, "ty": 0.6495, "targetID": 3, "y": 0.1429834056, "x": 0.04613948987}], [{"q1": 1.439762576, "distance": 0.08505695907, "q3": -0.1012319888, "q2": 1.709744622, "tx": -0.375, "ty": 0.6495, "targetID": 1, "y": 0.564470256, "x": -0.3771514918}], [{"q1": 0.5881445951, "distance": 0.05439128951, "q3": -0.2672292822, "q2": 2.928419635, "tx": 0.0, "ty": 0.15, "targetID": 8, "y": 0.1985495746, "x": 0.02452246285}], [{"q1": 0.5617555586, "distance": 0.5243769731, "q3": -0.4402959103, "q2": 1.203181163, "tx": 0.0, "ty": 0.95, "targetID": 2, "y": 0.7319608422, "x": 0.4768963573}], [{"q1": 1.645139286, "distance": 0.08237599935, "q3": 0.06614814677, "q2": 1.917437301, "tx": -0.4763, "ty": 0.275, "targetID": 4, "y": 0.3512115707, "x": -0.4450333762}], [{"q1": -0.01365240107, "distance": 0.4915935718, "q3": -0.5982834418, "q2": 3.595717641, "tx": 0.4763, "ty": 0.275, "targetID": 6, "y": -0.06808091552, "x": 0.1242208537}]], "block": 3}], [{"trials": [[{"q1": 0.4013099777, "distance": 0.1570093499, "q3": -0.4075476051, "q2": 3.000966582, "tx": 0.175, "ty": 0.3031, "targetID": 9, "y": 0.1897773715, "x": 0.06632655416}], [{"q1": 1.081777219, "distance": 0.02874044704, "q3": -0.124398205, "q2": 2.477940508, "tx": -0.175, "ty": 0.3031, "targetID": 7, "y": 0.3290336576, "x": -0.1626121552}], [{"q1": 0.7516351465, "distance": 0.03726044325, "q3": -0.2653459782, "q2": 2.195402511, "tx": 0.0, "ty": 0.55, "targetID": 5, "y": 0.5189264432, "x": -0.02056148575}], [{"q1": 0.5512177969, "distance": 0.6010926737, "q3": -0.2548547109, "q2": 3.03915077, "tx": 0.375, "ty": 0.6495, "targetID": 3, "y": 0.1470702866, "x": 0.04503517545}], [{"q1": 1.459904488, "distance": 0.06671700457, "q3": -0.1001235792, "q2": 1.64876499, "tx": -0.375, "ty": 0.6495, "targetID": 1, "y": 0.5838754465, "x": -0.3870240041}], [{"q1": 0.568648487, "distance": 0.05612051744, "q3": -0.292528604, "q2": 2.941764351, "tx": 0.0, "ty": 0.15, "targetID": 8, "y": 0.197906664, "x": 0.02923121655}], [{"q1": 0.7319787163, "distance": 0.3320585577, "q3": -0.3884377567, "q2": 1.299396043, "tx": 0.0, "ty": 0.95, "targetID": 2, "y": 0.7935573217, "x": 0.2928968661}], [{"q1": 1.646676294, "distance": 0.08076544383, "q3": 0.07231228779, "q2": 1.917078444, "tx": -0.4763, "ty": 0.275, "targetID": 4, "y": 0.3494492601, "x": -0.4449892256}], [{"q1": 0.03491182868, "distance": 0.4982601652, "q3": -0.5970314908, "q2": 3.651563782, "tx": 0.4763, "ty": 0.275, "targetID": 6, "y": -0.08569584205, "x": 0.1325534338}]], "block": 4}], [{"trials": [[{"q1": 0.3851093858, "distance": 0.1523151805, "q3": -0.4022556005, "q2": 2.986801883, "tx": 0.175, "ty": 0.3031, "targetID": 9, "y": 0.1937440374, "x": 0.0689755328}], [{"q1": 1.095423643, "distance": 0.02082649084, "q3": -0.0971247704, "q2": 2.47645082, "tx": -0.175, "ty": 0.3031, "targetID": 7, "y": 0.3215823352, "x": -0.1654007289}], [{"q1": 0.7458122994, "distance": 0.008640155241, "q3": -0.2431912885, "q2": 2.119525441, "tx": 0.0, "ty": 0.55, "targetID": 5, "y": 0.5462724221, "x": -0.007794706233}], [{"q1": 0.540769639, "distance": 0.6001934266, "q3": -0.2593387034, "q2": 3.040117358, "tx": 0.375, "ty": 0.6495, "targetID": 3, "y": 0.1471732409, "x": 0.04651868186}], [{"q1": 1.454315963, "distance": 0.05711675693, "q3": -0.08109301178, "q2": 1.623743049, "tx": -0.375, "ty": 0.6495, "targetID": 1, "y": 0.592986233, "x": -0.3832775638}], [{"q1": 0.5511634157, "distance": 0.06031494171, "q3": -0.2952086571, "q2": 2.934541982, "tx": 0.0, "ty": 0.15, "targetID": 8, "y": 0.2011179063, "x": 0.03201330739}], [{"q1": 0.7759592546, "distance": 0.3137076951, "q3": -0.3595410297, "q2": 1.225221695, "tx": 0.0, "ty": 0.95, "targetID": 2, "y": 0.8141374077, "x": 0.2827611607}], [{"q1": 1.653898971, "distance": 0.07446243395, "q3": 0.08348729664, "q2": 1.919943063, "tx": -0.4763, "ty": 0.275, "targetID": 4, "y": 0.3428816347, "x": -0.4456938284}], [{"q1": 0.07224220713, "distance": 0.5028648124, "q3": -0.6067008417, "q2": 3.707832, "tx": 0.4763, "ty": 0.275, "targetID": 6, "y": -0.1015455775, "x": 0.143003664}]], "block": 5}], [{"trials": [[{"q1": 0.372120752, "distance": 0.1467675254, "q3": -0.4079153761, "q2": 2.975970915, "tx": 0.175, "ty": 0.3031, "targetID": 9, "y": 0.1988556273, "x": 0.0716858322}], [{"q1": 1.095576296, "distance": 0.02040715429, "q3": -0.09496670006, "q2": 2.476601569, "tx": -0.175, "ty": 0.3031, "targetID": 7, "y": 0.3210355609, "x": -0.1652651347}], [{"q1": 0.7458996345, "distance": 0.01014093519, "q3": -0.2368993569, "q2": 2.083125566, "tx": 0.0, "ty": 0.55, "targetID": 5, "y": 0.5599385074, "x": -0.002016094687}], [{"q1": 0.5457419382, "distance": 0.5453959515, "q3": -0.2605028994, "q2": 2.852682831, "tx": 0.375, "ty": 0.6495, "targetID": 3, "y": 0.2291507268, "x": 0.02748995353}], [{"q1": 1.446249261, "distance": 0.03756862653, "q3": -0.0863465178, "q2": 1.590694865, "tx": -0.375, "ty": 0.6495, "targetID": 1, "y": 0.6119557714, "x": -0.3763537357}], [{"q1": 0.5453076368, "distance": 0.06209723927, "q3": -0.2991353915, "q2": 2.932733237, "tx": 0.0, "ty": 0.15, "targetID": 8, "y": 0.2026004642, "x": 0.03300391329}], [{"q1": 0.9265366897, "distance": 0.1922375291, "q3": -0.3102448936, "q2": 1.178336705, "tx": 0.0, "ty": 0.95, "targetID": 2, "y": 0.8528029398, "x": 0.1658553559}], [{"q1": 1.657508501, "distance": 0.07132126271, "q3": 0.08341259396, "q2": 1.92419082, "tx": -0.4763, "ty": 0.275, "targetID": 4, "y": 0.3395909712, "x": -0.4460555136}], [{"q1": 0.1016680226, "distance": 0.5089595935, "q3": -0.5856957581, "q2": 3.748194399, "tx": 0.4763, "ty": 0.275, "targetID": 6, "y": -0.1180561596, "x": 0.1529631427}]], "block": 6}], [{"trials": [[{"q1": 0.3653400436, "distance": 0.1450403889, "q3": -0.4022590309, "q2": 2.968994752, "tx": 0.175, "ty": 0.3031, "targetID": 9, "y": 0.2001949946, "x": 0.07278809132}], [{"q1": 1.119060932, "distance": 0.009849736585, "q3": -0.06911523429, "q2": 2.475713676, "tx": -0.175, "ty": 0.3031, "targetID": 7, "y": 0.3120124337, "x": -0.1708064529}], [{"q1": 0.7449977404, "distance": 0.008880249404, "q3": -0.228349183, "q2": 2.082497555, "tx": 0.0, "ty": 0.55, "targetID": 5, "y": 0.5585515541, "x": -0.002393689987}], [{"q1": 0.5458300142, "distance": 0.5441426848, "q3": -0.2607669881, "q2": 2.848694637, "tx": 0.375, "ty": 0.6495, "targetID": 3, "y": 0.2309782372, "x": 0.02724894623}], [{"q1": 1.444959568, "distance": 0.03750235378, "q3": -0.08479346182, "q2": 1.590907169, "tx": -0.375, "ty": 0.6495, "targetID": 1, "y": 0.6120031898, "x": -0.3756447963}], [{"q1": 0.5686307172, "distance": 0.05503545561, "q3": -0.271941088, "q2": 2.933450688, "tx": 0.0, "ty": 0.15, "targetID": 8, "y": 0.1969014964, "x": 0.02879498244}], [{"q1": 0.930303992, "distance": 0.1892525772, "q3": -0.3099308392, "q2": 1.177786091, "tx": 0.0, "ty": 0.95, "targetID": 2, "y": 0.8534971544, "x": 0.1627996891}], [{"q1": 1.66638205, "distance": 0.06383547938, "q3": 0.0963635739, "q2": 1.928135528, "tx": -0.4763, "ty": 0.275, "targetID": 4, "y": 0.3315618039, "x": -0.4467072514}], [{"q1": 0.09149162978, "distance": 0.5052190482, "q3": -0.6243026833, "q2": 3.750318, "tx": 0.4763, "ty": 0.275, "targetID": 6, "y": -0.1118004075, "x": 0.1512896441}]], "block": 7}], [{"trials": [[{"q1": 0.3591720983, "distance": 0.1416423268, "q3": -0.4204247547, "q2": 2.970931741, "tx": 0.175, "ty": 0.3031, "targetID": 9, "y": 0.2028744193, "x": 0.07491312925}], [{"q1": 1.132040494, "distance": 0.00520482479, "q3": -0.1028836955, "q2": 2.496909377, "tx": -0.175, "ty": 0.3031, "targetID": 7, "y": 0.3081476911, "x": -0.1737307421}], [{"q1": 0.7408008531, "distance": 0.01087534456, "q3": -0.2752969759, "q2": 2.099505353, "tx": 0.0, "ty": 0.55, "targetID": 5, "y": 0.5606136728, "x": 0.002371301041}], [{"q1": 0.5454442383, "distance": 0.5439189024, "q3": -0.2607373163, "q2": 2.848105943, "tx": 0.375, "ty": 0.6495, "targetID": 3, "y": 0.2312217474, "x": 0.02730606012}], [{"q1": 1.444618975, "distance": 0.0300407146, "q3": -0.1131686155, "q2": 1.588434783, "tx": -0.375, "ty": 0.6495, "targetID": 1, "y": 0.61947746, "x": -0.3739551903}], [{"q1": 0.5869518051, "distance": 0.05183561851, "q3": -0.2875051147, "q2": 2.947935052, "tx": 0.0, "ty": 0.15, "targetID": 8, "y": 0.1946184254, "x": 0.02638422745}], [{"q1": 0.9301339093, "distance": 0.1902013622, "q3": -0.3068879737, "q2": 1.172983733, "tx": 0.0, "ty": 0.95, "targetID": 2, "y": 0.8541089244, "x": 0.1642603415}], [{"q1": 1.671446476, "distance": 0.05916482182, "q3": 0.08083975799, "q2": 1.943213008, "tx": -0.4763, "ty": 0.275, "targetID": 4, "y": 0.3263492466, "x": -0.4469106989}], [{"q1": 0.08803340483, "distance": 0.5073816969, "q3": -0.5965071009, "q2": 3.73568423, "tx": 0.4763, "ty": 0.275, "targetID": 6, "y": -0.112734523, "x": 0.1490414998}]], "block": 8}], [{"trials": [[{"q1": 0.3368856646, "distance": 0.1294017856, "q3": -0.4552629039, "q2": 2.960418747, "tx": 0.175, "ty": 0.3031, "targetID": 9, "y": 0.2133040032, "x": 0.08182542697}], [{"q1": 1.141400351, "distance": 0.002343055786, "q3": -0.1032965114, "q2": 2.500287024, "tx": -0.175, "ty": 0.3031, "targetID": 7, "y": 0.305224968, "x": -0.1759871279}], [{"q1": 0.7328693517, "distance": 0.0203594382, "q3": -0.3092447902, "q2": 2.099189435, "tx": 0.0, "ty": 0.55, "targetID": 5, "y": 0.5670002431, "x": 0.01120260937}], [{"q1": 0.5458201859, "distance": 0.5388256981, "q3": -0.2628461094, "q2": 2.832555662, "tx": 0.375, "ty": 0.6495, "targetID": 3, "y": 0.2385993163, "x": 0.0264404484}], [{"q1": 1.445705622, "distance": 0.02597988081, "q3": -0.1254962621, "q2": 1.584413048, "tx": -0.375, "ty": 0.6495, "targetID": 1, "y": 0.6235529182, "x": -0.3736949517}], [{"q1": 0.582995886, "distance": 0.05608300724, "q3": -0.3227475756, "q2": 2.955848739, "tx": 0.0, "ty": 0.15, "targetID": 8, "y": 0.1989927975, "x": 0.02729486208}], [{"q1": 0.9410148816, "distance": 0.1801494224, "q3": -0.3040264507, "q2": 1.175722414, "tx": 0.0, "ty": 0.95, "targetID": 2, "y": 0.8552279835, "x": 0.1532060028}], [{"q1": 1.6736782, "distance": 0.05735520411, "q3": 0.083602038, "q2": 1.944503443, "tx": -0.4763, "ty": 0.275, "targetID": 4, "y": 0.3243195082, "x": -0.4470219272}], [{"q1": 0.06445514795, "distance": 0.5063634999, "q3": -0.6011735577, "q2": 3.713619773, "tx": 0.4763, "ty": 0.275, "targetID": 6, "y": -0.1062503124, "x": 0.143055055}]], "block": 9}], [{"trials": [[{"q1": 0.3290237477, "distance": 0.1272231927, "q3": -0.4418567125, "q2": 2.948046238, "tx": 0.175, "ty": 0.3031, "targetID": 9, "y": 0.2151883113, "x": 0.08303655204}], [{"q1": 1.143039324, "distance": 0.002665918293, "q3": -0.08646359591, "q2": 2.491277391, "tx": -0.175, "ty": 0.3031, "targetID": 7, "y": 0.3050981388, "x": -0.1767648121}], [{"q1": 0.7351260204, "distance": 0.01479920268, "q3": -0.29649878, "q2": 2.103803629, "tx": 0.0, "ty": 0.55, "targetID": 5, "y": 0.5628274293, "x": 0.007380613554}], [{"q1": 0.5453189776, "distance": 0.5361138101, "q3": -0.2648188389, "q2": 2.825112141, "tx": 0.375, "ty": 0.6495, "targetID": 3, "y": 0.2423333492, "x": 0.02624028935}], [{"q1": 1.444879822, "distance": 0.02545234962, "q3": -0.1191130989, "q2": 1.580694636, "tx": -0.375, "ty": 0.6495, "targetID": 1, "y": 0.6241096149, "x": -0.3732250499}], [{"q1": 0.5904343125, "distance": 0.05302661221, "q3": -0.2950703736, "q2": 2.94773028, "tx": 0.0, "ty": 0.15, "targetID": 8, "y": 0.196490178, "x": 0.02550460641}], [{"q1": 0.9404591739, "distance": 0.1811936864, "q3": -0.3057097422, "q2": 1.174463194, "tx": 0.0, "ty": 0.95, "targetID": 2, "y": 0.8554468373, "x": 0.1545666569}], [{"q1": 1.690736057, "distance": 0.04640567368, "q3": 0.1118206091, "q2": 1.939419079, "tx": -0.4763, "ty": 0.275, "targetID": 4, "y": 0.3133276967, "x": -0.4501375418}], [{"q1": 0.03593232208, "distance": 0.5012626151, "q3": -0.6224688843, "q2": 3.684522386, "tx": 0.4763, "ty": 0.275, "targetID": 6, "y": -0.09352418766, "x": 0.1365145789}]], "block": 10}]]}], "condition": "H2"}], "type": "simulation", "subjectID": "S_H2_27"}}
