# Supplementary material for: Goal-related feedback guides motor exploration and redundancy resolution in human motor skill acquisition
Source: PLoS Comput Biol. 2019 Mar 5;15(3):e1006676. doi: 10.1371/journal.pcbi.1006676 (PMC6420027; doi:10.1371/journal.pcbi.1006676)
Supplement: S1 Dataset — The 220 .json files contain the data (20 for the participants, 200 for simulation runs), the text file legend_json.txt explains the data format. (ZIP) [file pcbi.1006676.s001.zip › S_H2_070.json]

{"data": {"data": [{"phases": [{"phase": "test", "blocks": [[{"trials": [[{"q1": 1.030871041, "distance": 0.4783864008, "q3": 0.3864293767, "q2": 1.384326952, "tx": 0.175, "ty": 0.3031, "targetID": 9, "y": 0.6962283401, "x": -0.09758697074}], [{"q1": 1.475832201, "distance": 0.2292884752, "q3": 0.02088996736, "q2": 1.961659719, "tx": -0.175, "ty": 0.3031, "targetID": 7, "y": 0.4118204644, "x": -0.3768738851}], [{"q1": 1.08908298, "distance": 0.1965939613, "q3": 0.2528469775, "q2": 1.482753479, "tx": 0.0, "ty": 0.55, "targetID": 5, "y": 0.6788993783, "x": -0.1484389973}], [{"q1": 0.7640058831, "distance": 0.2310565976, "q3": 0.3885680545, "q2": 1.146583623, "tx": 0.375, "ty": 0.6495, "targetID": 3, "y": 0.7605459538, "x": 0.1723773274}], [{"q1": 1.317041447, "distance": 0.092194187, "q3": -0.06931125216, "q2": 1.740488939, "tx": -0.375, "ty": 0.6495, "targetID": 1, "y": 0.5856527897, "x": -0.3084920918}], [{"q1": 1.480002493, "distance": 0.4250553462, "q3": 0.130485492, "q2": 2.000513356, "tx": 0.0, "ty": 0.15, "targetID": 8, "y": 0.3711476705, "x": -0.3629955305}], [{"q1": 0.9038739601, "distance": 0.1901873923, "q3": 0.2198891623, "q2": 1.29124901, "tx": 0.0, "ty": 0.95, "targetID": 2, "y": 0.7641777882, "x": 0.04051357522}], [{"q1": 1.640397345, "distance": 0.08147500299, "q3": -0.06231454178, "q2": 1.993736059, "tx": -0.4763, "ty": 0.275, "targetID": 4, "y": 0.3484312781, "x": -0.4410009419}], [{"q1": 0.8339172848, "distance": 0.6065883409, "q3": 0.4886257665, "q2": 1.193686329, "tx": 0.4763, "ty": 0.275, "targetID": 6, "y": 0.7409560222, "x": 0.08792595254}]], "block": 1}], [{"trials": [[{"q1": 1.028912516, "distance": 0.3410424927, "q3": 0.4245724742, "q2": 2.055241508, "tx": 0.175, "ty": 0.3031, "targetID": 9, "y": 0.4033609354, "x": -0.1509719722}], [{"q1": 1.291433811, "distance": 0.08137416838, "q3": 0.3658823877, "q2": 2.110458118, "tx": -0.175, "ty": 0.3031, "targetID": 7, "y": 0.3389066744, "x": -0.2480728222}], [{"q1": 1.009360357, "distance": 0.1525321384, "q3": 0.5708491556, "q2": 1.332854039, "tx": 0.0, "ty": 0.55, "targetID": 5, "y": 0.6778505849, "x": -0.08318822749}], [{"q1": 0.6412108622, "distance": 0.1139367372, "q3": 0.6134967984, "q2": 0.9618201864, "tx": 0.375, "ty": 0.6495, "targetID": 3, "y": 0.7335729878, "x": 0.2981019324}], [{"q1": 1.308971628, "distance": 0.09097662306, "q3": -0.006885854505, "q2": 1.6973209, "tx": -0.375, "ty": 0.6495, "targetID": 1, "y": 0.5934894924, "x": -0.3033092127}], [{"q1": 1.27194428, "distance": 0.24441872, "q3": 0.4791197981, "q2": 2.211481335, "tx": 0.0, "ty": 0.15, "targetID": 8, "y": 0.2855440445, "x": -0.2033920419}], [{"q1": 0.9175616109, "distance": 0.1847326653, "q3": 0.1785075698, "q2": 1.302695225, "tx": 0.0, "ty": 0.95, "targetID": 2, "y": 0.7681435078, "x": 0.03247112363}], [{"q1": 1.672219893, "distance": 0.05197357869, "q3": -0.01269740467, "q2": 2.028975295, "tx": -0.4763, "ty": 0.275, "targetID": 4, "y": 0.3107220432, "x": -0.438548331}], [{"q1": 0.6649217665, "distance": 0.4928393492, "q3": 0.7805336754, "q2": 0.9365985309, "tx": 0.4763, "ty": 0.275, "targetID": 6, "y": 0.7191745478, "x": 0.2627593828}]], "block": 2}], [{"trials": [[{"q1": 0.8362892503, "distance": 0.3463194704, "q3": 1.054991895, "q2": 1.188709852, "tx": 0.175, "ty": 0.3031, "targetID": 9, "y": 0.6242277705, "x": 0.04533068749}], [{"q1": 1.218478616, "distance": 0.0373126759, "q3": 0.4676359668, "q2": 2.138846091, "tx": -0.175, "ty": 0.3031, "targetID": 7, "y": 0.3259855455, "x": -0.2044701135}], [{"q1": 0.9779185244, "distance": 0.1313557688, "q3": 0.6473860692, "q2": 1.331065963, "tx": 0.0, "ty": 0.55, "targetID": 5, "y": 0.6640020025, "x": -0.06525244386}], [{"q1": 0.5913158672, "distance": 0.07301695386, "q3": 0.6999048181, "q2": 0.9148147386, "tx": 0.375, "ty": 0.6495, "targetID": 3, "y": 0.7122386148, "x": 0.3376457263}], [{"q1": 1.318041034, "distance": 0.08567896399, "q3": -0.05614658666, "q2": 1.709020569, "tx": -0.375, "ty": 0.6495, "targetID": 1, "y": 0.5964543667, "x": -0.3077166762}], [{"q1": 1.223677891, "distance": 0.1945498485, "q3": 0.579283192, "q2": 2.264436409, "tx": 0.0, "ty": 0.15, "targetID": 8, "y": 0.2609813319, "x": -0.159789823}], [{"q1": 0.9250313514, "distance": 0.1784734182, "q3": 0.1361319467, "q2": 1.305420388, "tx": 0.0, "ty": 0.95, "targetID": 2, "y": 0.7744851333, "x": 0.03236190019}], [{"q1": 1.676398035, "distance": 0.04993613035, "q3": -0.01046343375, "q2": 2.026018724, "tx": -0.4763, "ty": 0.275, "targetID": 4, "y": 0.3095883685, "x": -0.4402824781}], [{"q1": 0.654450616, "distance": 0.4881966799, "q3": 0.7676421019, "q2": 0.9433084331, "tx": 0.4763, "ty": 0.275, "targetID": 6, "y": 0.7173436566, "x": 0.2697374484}]], "block": 3}], [{"trials": [[{"q1": 0.655258568, "distance": 0.139066716, "q3": 0.9314194136, "q2": 2.153008543, "tx": 0.175, "ty": 0.3031, "targetID": 9, "y": 0.2820771474, "x": 0.03753149026}], [{"q1": 1.187903086, "distance": 0.005765515149, "q3": 0.540975315, "q2": 2.168349038, "tx": -0.175, "ty": 0.3031, "targetID": 7, "y": 0.307950924, "x": -0.1781160393}], [{"q1": 0.9342140132, "distance": 0.08084184331, "q3": 0.8570255285, "q2": 1.332705226, "tx": 0.0, "ty": 0.55, "targetID": 5, "y": 0.6188933984, "x": -0.04229779292}], [{"q1": 0.5863694598, "distance": 0.06830405565, "q3": 0.7139141241, "q2": 0.9029564735, "tx": 0.375, "ty": 0.6495, "targetID": 3, "y": 0.7100727441, "x": 0.3434344066}], [{"q1": 1.326702158, "distance": 0.08036371584, "q3": -0.0545133833, "q2": 1.695287996, "tx": -0.375, "ty": 0.6495, "targetID": 1, "y": 0.5995210306, "x": -0.3120680571}], [{"q1": 1.08388898, "distance": 0.08891657272, "q3": 0.7873455345, "q2": 2.369748932, "tx": 0.0, "ty": 0.15, "targetID": 8, "y": 0.2165455249, "x": -0.05897329917}], [{"q1": 0.9271708751, "distance": 0.1736456784, "q3": 0.08297900807, "q2": 1.314814815, "tx": 0.0, "ty": 0.95, "targetID": 2, "y": 0.7801418028, "x": 0.03606957858}], [{"q1": 1.690770812, "distance": 0.04323626163, "q3": -0.04323719211, "q2": 2.034159266, "tx": -0.4763, "ty": 0.275, "targetID": 4, "y": 0.3064136738, "x": -0.4465921657}], [{"q1": 0.6540626038, "distance": 0.4881936507, "q3": 0.76541999, "q2": 0.9465163524, "tx": 0.4763, "ty": 0.275, "targetID": 6, "y": 0.7170603105, "x": 0.2691388974}]], "block": 4}], [{"trials": [[{"q1": 0.4205936595, "distance": 0.08445609547, "q3": 0.9416170546, "q2": 2.162539789, "tx": 0.175, "ty": 0.3031, "targetID": 9, "y": 0.2596728525, "x": 0.1025644084}], [{"q1": 1.177985193, "distance": 0.004427175162, "q3": 0.520473385, "q2": 2.182822216, "tx": -0.175, "ty": 0.3031, "targetID": 7, "y": 0.3075179713, "x": -0.1752853228}], [{"q1": 0.8808598017, "distance": 0.0475761823, "q3": 0.8431492199, "q2": 1.42307051, "tx": 0.0, "ty": 0.55, "targetID": 5, "y": 0.5901661654, "x": -0.02549847608}], [{"q1": 0.5586840834, "distance": 0.05315509533, "q3": 0.71731246, "q2": 0.9321766426, "tx": 0.375, "ty": 0.6495, "targetID": 3, "y": 0.6966438861, "x": 0.350445608}], [{"q1": 1.350378464, "distance": 0.06600124446, "q3": -0.1110877792, "q2": 1.686261651, "tx": -0.375, "ty": 0.6495, "targetID": 1, "y": 0.6084962165, "x": -0.3232810092}], [{"q1": 0.9717332364, "distance": 0.07253523472, "q3": 0.8294389927, "q2": 2.367789251, "tx": 0.0, "ty": 0.15, "targetID": 8, "y": 0.2173945227, "x": -0.02682048818}], [{"q1": 0.9285665217, "distance": 0.1725419562, "q3": 0.08608011413, "q2": 1.309315255, "tx": 0.0, "ty": 0.95, "targetID": 2, "y": 0.7813291991, "x": 0.03634401676}], [{"q1": 1.690940431, "distance": 0.04322729119, "q3": -0.04446230635, "q2": 2.034102189, "tx": -0.4763, "ty": 0.275, "targetID": 4, "y": 0.3065961343, "x": -0.4467994407}], [{"q1": -0.02888178394, "distance": 0.2812722765, "q3": 1.286018992, "q2": 2.066479644, "tx": 0.4763, "ty": 0.275, "targetID": 6, "y": 0.1443153296, "x": 0.2272305108}]], "block": 5}], [{"trials": [[{"q1": 0.3484516307, "distance": 0.0409507605, "q3": 1.041017531, "q2": 2.022976606, "tx": 0.175, "ty": 0.3031, "targetID": 9, "y": 0.2842510326, "x": 0.1386450662}], [{"q1": 1.178897572, "distance": 0.005264286145, "q3": 0.4545535825, "q2": 2.213993684, "tx": -0.175, "ty": 0.3031, "targetID": 7, "y": 0.3063994925, "x": -0.1791019578}], [{"q1": 0.8721752792, "distance": 0.03702338631, "q3": 0.8792378312, "q2": 1.427766692, "tx": 0.0, "ty": 0.55, "targetID": 5, "y": 0.5804886474, "x": -0.02100413086}], [{"q1": 0.525287623, "distance": 0.03445293301, "q3": 0.7171651965, "q2": 0.9581959888, "tx": 0.375, "ty": 0.6495, "targetID": 3, "y": 0.681772671, "x": 0.3629385199}], [{"q1": 1.393263475, "distance": 0.0426707078, "q3": -0.249153033, "q2": 1.690120139, "tx": -0.375, "ty": 0.6495, "targetID": 1, "y": 0.622517667, "x": -0.3419433364}], [{"q1": 0.8977216603, "distance": 0.06195303898, "q3": 0.845908324, "q2": 2.381775852, "tx": 0.0, "ty": 0.15, "targetID": 8, "y": 0.2117809587, "x": -0.00461434563}], [{"q1": 0.9308691559, "distance": 0.1710879185, "q3": 0.08261321907, "q2": 1.306548482, "tx": 0.0, "ty": 0.95, "targetID": 2, "y": 0.7827548773, "x": 0.03605752082}], [{"q1": 1.690102834, "distance": 0.04341472663, "q3": -0.05714835364, "q2": 2.043500365, "tx": -0.4763, "ty": 0.275, "targetID": 4, "y": 0.3058458488, "x": -0.4457488609}], [{"q1": -0.02055222308, "distance": 0.1764505822, "q3": 1.289207785, "q2": 1.70797068, "tx": 0.4763, "ty": 0.275, "targetID": 6, "y": 0.2491180449, "x": 0.3017579353}]], "block": 6}], [{"trials": [[{"q1": 0.3136474442, "distance": 0.02464890423, "q3": 1.025684559, "q2": 1.98943011, "tx": 0.175, "ty": 0.3031, "targetID": 9, "y": 0.2951454457, "x": 0.1516699004}], [{"q1": 1.189198815, "distance": 0.008117848115, "q3": 0.4482428993, "q2": 2.215443262, "tx": -0.175, "ty": 0.3031, "targetID": 7, "y": 0.3050500947, "x": -0.1828801389}], [{"q1": 0.8554995854, "distance": 0.02409935795, "q3": 0.891186775, "q2": 1.452862684, "tx": 0.0, "ty": 0.55, "targetID": 5, "y": 0.5686855892, "x": -0.01521932351}], [{"q1": 0.5192661483, "distance": 0.03091046577, "q3": 0.7198139955, "q2": 0.959273575, "tx": 0.375, "ty": 0.6495, "targetID": 3, "y": 0.6791063272, "x": 0.3661161784}], [{"q1": 1.392286043, "distance": 0.04303154376, "q3": -0.2430910747, "q2": 1.688240618, "tx": -0.375, "ty": 0.6495, "targetID": 1, "y": 0.6223764617, "x": -0.3415930033}], [{"q1": 0.8720812019, "distance": 0.05997334963, "q3": 0.8538826059, "q2": 2.384330173, "tx": 0.0, "ty": 0.15, "targetID": 8, "y": 0.2099066782, "x": 0.00282711306}], [{"q1": 0.9314720396, "distance": 0.1705962897, "q3": 0.08291850758, "q2": 1.304647047, "tx": 0.0, "ty": 0.95, "targetID": 2, "y": 0.7832854404, "x": 0.03618493717}], [{"q1": 1.690316239, "distance": 0.04304230039, "q3": -0.04957911545, "q2": 2.041965094, "tx": -0.4763, "ty": 0.275, "targetID": 4, "y": 0.3048716838, "x": -0.4453109353}], [{"q1": -0.06719239683, "distance": 0.1261974796, "q3": 1.273834098, "q2": 1.581239082, "tx": 0.4763, "ty": 0.275, "targetID": 6, "y": 0.2656457824, "x": 0.3504496823}]], "block": 7}], [{"trials": [[{"q1": 0.3922083341, "distance": 0.06968702948, "q3": 0.9130994635, "q2": 1.917534696, "tx": 0.175, "ty": 0.3031, "targetID": 9, "y": 0.3582805248, "x": 0.1324395516}], [{"q1": 1.200565856, "distance": 0.008874019217, "q3": 0.5081203438, "q2": 2.184659336, "tx": -0.175, "ty": 0.3031, "targetID": 7, "y": 0.3048004949, "x": -0.1837095657}], [{"q1": 0.8425128343, "distance": 0.01796481438, "q3": 0.8734302001, "q2": 1.477800739, "tx": 0.0, "ty": 0.55, "targetID": 5, "y": 0.5634502266, "x": -0.01190907049}], [{"q1": 0.5239974745, "distance": 0.03501504815, "q3": 0.6994002516, "q2": 0.9603672001, "tx": 0.375, "ty": 0.6495, "targetID": 3, "y": 0.6833873374, "x": 0.3661851285}], [{"q1": 1.426980295, "distance": 0.0213770034, "q3": -0.231609106, "q2": 1.624696385, "tx": -0.375, "ty": 0.6495, "targetID": 1, "y": 0.6356289188, "x": -0.3587344112}], [{"q1": 0.8711914495, "distance": 0.05835993048, "q3": 0.8766138128, "q2": 2.38167085, "tx": 0.0, "ty": 0.15, "targetID": 8, "y": 0.2079750024, "x": 0.006691829833}], [{"q1": 0.9555481736, "distance": 0.1545888975, "q3": 0.03498991457, "q2": 1.276192288, "tx": 0.0, "ty": 0.95, "targetID": 2, "y": 0.7994419878, "x": 0.03507152956}], [{"q1": 1.699094619, "distance": 0.03849801329, "q3": -0.0002572441082, "q2": 2.014689988, "tx": -0.4763, "ty": 0.275, "targetID": 4, "y": 0.3018639747, "x": -0.4487242155}], [{"q1": -0.8692588676, "distance": 0.553324137, "q3": 2.119757666, "q2": 1.89400112, "tx": 0.4763, "ty": 0.275, "targetID": 6, "y": -0.2284915057, "x": 0.2468138255}]], "block": 8}], [{"trials": [[{"q1": 0.4105361689, "distance": 0.08344247305, "q3": 0.8867826409, "q2": 1.904193929, "tx": 0.175, "ty": 0.3031, "targetID": 9, "y": 0.3715889288, "x": 0.127335412}], [{"q1": 1.188362666, "distance": 0.008449130211, "q3": 0.4737313236, "q2": 2.198668958, "tx": -0.175, "ty": 0.3031, "targetID": 7, "y": 0.3073754186, "x": -0.1822875646}], [{"q1": 0.8247568444, "distance": 0.00928233005, "q3": 0.8484795136, "q2": 1.517298947, "tx": 0.0, "ty": 0.55, "targetID": 5, "y": 0.5542353226, "x": -0.008259763545}], [{"q1": 0.5167400849, "distance": 0.03083421724, "q3": 0.703548891, "q2": 0.967732015, "tx": 0.375, "ty": 0.6495, "targetID": 3, "y": 0.6793736268, "x": 0.3673635497}], [{"q1": 1.433043904, "distance": 0.01917613351, "q3": -0.2747073104, "q2": 1.63801703, "tx": -0.375, "ty": 0.6495, "targetID": 1, "y": 0.6367912661, "x": -0.3606399102}], [{"q1": 0.8659064507, "distance": 0.05632565496, "q3": 0.8746439145, "q2": 2.389081162, "tx": 0.0, "ty": 0.15, "targetID": 8, "y": 0.2056030059, "x": 0.008993616851}], [{"q1": 0.9582406063, "distance": 0.1532934816, "q3": 0.04090860429, "q2": 1.269446461, "tx": 0.0, "ty": 0.95, "targetID": 2, "y": 0.8005840658, "x": 0.03426032822}], [{"q1": 1.698451014, "distance": 0.03881846076, "q3": -0.007749173605, "q2": 2.018698889, "tx": -0.4763, "ty": 0.275, "targetID": 4, "y": 0.3020550234, "x": -0.4484629994}], [{"q1": -0.8255089913, "distance": 0.5239381905, "q3": 2.078179419, "q2": 1.856514172, "tx": 0.4763, "ty": 0.275, "targetID": 6, "y": -0.2038920415, "x": 0.263759086}]], "block": 9}], [{"trials": [[{"q1": 0.4063579605, "distance": 0.08428137157, "q3": 0.8665174404, "q2": 1.911903455, "tx": 0.175, "ty": 0.3031, "targetID": 9, "y": 0.3727009427, "x": 0.1274704474}], [{"q1": 1.189482623, "distance": 0.008134263857, "q3": 0.4651943451, "q2": 2.205199071, "tx": -0.175, "ty": 0.3031, "targetID": 7, "y": 0.3060870972, "x": -0.1825659434}], [{"q1": 0.8043148443, "distance": 0.008599177112, "q3": 0.7354159101, "q2": 1.586032694, "tx": 0.0, "ty": 0.55, "targetID": 5, "y": 0.5533305793, "x": -0.007927993995}], [{"q1": 0.5229442718, "distance": 0.03753527482, "q3": 0.6582666905, "q2": 0.9827864638, "tx": 0.375, "ty": 0.6495, "targetID": 3, "y": 0.6857720656, "x": 0.3653442186}], [{"q1": 1.440545592, "distance": 0.0160485466, "q3": -0.314176641, "q2": 1.646438291, "tx": -0.375, "ty": 0.6495, "targetID": 1, "y": 0.6387306382, "x": -0.3631013995}], [{"q1": 0.8678620908, "distance": 0.05198653006, "q3": 0.866007968, "q2": 2.405789984, "tx": 0.0, "ty": 0.15, "targetID": 8, "y": 0.2008989818, "x": 0.01057794682}], [{"q1": 0.9871512373, "distance": 0.1357250487, "q3": -0.04537772291, "q2": 1.252443669, "tx": 0.0, "ty": 0.95, "targetID": 2, "y": 0.8181547014, "x": 0.03221965349}], [{"q1": 1.698527388, "distance": 0.03875208202, "q3": -0.007699208239, "q2": 2.018967695, "tx": -0.4763, "ty": 0.275, "targetID": 4, "y": 0.3019095814, "x": -0.4484145505}], [{"q1": -0.7633910266, "distance": 0.4787911454, "q3": 2.005971282, "q2": 1.804256751, "tx": 0.4763, "ty": 0.275, "targetID": 6, "y": -0.1648288648, "x": 0.2871135031}]], "block": 10}]]}], "condition": "H2"}], "type": "simulation", "subjectID": "S_H2_70"}}
