# Supplementary material for: Goal-related feedback guides motor exploration and redundancy resolution in human motor skill acquisition
Source: PLoS Comput Biol. 2019 Mar 5;15(3):e1006676. doi: 10.1371/journal.pcbi.1006676 (PMC6420027; doi:10.1371/journal.pcbi.1006676)
Supplement: S1 Dataset — The 220 .json files contain the data (20 for the participants, 200 for simulation runs), the text file legend_json.txt explains the data format. (ZIP) [file pcbi.1006676.s001.zip › S_H1_096.json]

{"data": {"data": [{"phases": [{"phase": "test", "blocks": [[{"trials": [[{"q1": 1.971333639, "distance": 0.4197411232, "q3": 3.05019416, "q2": 2.008245792, "tx": 0.175, "ty": 0.3031, "targetID": 9, "y": 0.4920325319, "x": -0.1998161}], [{"q1": 2.045410924, "distance": 0.1895652705, "q3": 3.083073598, "q2": 1.992495186, "tx": -0.175, "ty": 0.3031, "targetID": 7, "y": 0.4806892131, "x": -0.241310355}], [{"q1": 1.897258076, "distance": 0.1678744736, "q3": 3.039557091, "q2": 2.010129336, "tx": 0.0, "ty": 0.55, "targetID": 5, "y": 0.5036193631, "x": -0.1613402473}], [{"q1": 1.848904066, "distance": 0.5281483182, "q3": 3.015379718, "q2": 2.022737691, "tx": 0.375, "ty": 0.6495, "targetID": 3, "y": 0.5065692575, "x": -0.1334402117}], [{"q1": 2.148230638, "distance": 0.2024624549, "q3": 3.14432707, "q2": 2.028590854, "tx": -0.375, "ty": 0.6495, "targetID": 1, "y": 0.4611395279, "x": -0.300761343}], [{"q1": 2.025945531, "distance": 0.4044527835, "q3": 3.068297424, "q2": 1.998880412, "tx": 0.0, "ty": 0.15, "targetID": 8, "y": 0.4830836397, "x": -0.2294282962}], [{"q1": 1.768125605, "distance": 0.4448152199, "q3": 3.010593698, "q2": 2.021173682, "tx": 0.0, "ty": 0.95, "targetID": 2, "y": 0.5147252912, "x": -0.09163245966}], [{"q1": 2.392370655, "distance": 0.1212447832, "q3": 3.175190663, "q2": 2.043584901, "tx": -0.4763, "ty": 0.275, "targetID": 4, "y": 0.3765287662, "x": -0.4100262714}], [{"q1": 1.965642512, "distance": 0.7053313317, "q3": 3.0380361, "q2": 2.015183665, "tx": 0.4763, "ty": 0.275, "targetID": 6, "y": 0.4912461843, "x": -0.1950641897}]], "block": 1}], [{"trials": [[{"q1": 1.979087026, "distance": 0.4238434078, "q3": 3.0568541, "q2": 2.010423131, "tx": 0.175, "ty": 0.3031, "targetID": 9, "y": 0.4915869621, "x": -0.2046259994}], [{"q1": 2.050637513, "distance": 0.1604549491, "q3": 2.952260515, "q2": 1.867537505, "tx": -0.175, "ty": 0.3031, "targetID": 7, "y": 0.4548639154, "x": -0.2270913111}], [{"q1": 1.889278154, "distance": 0.1631288276, "q3": 3.032628583, "q2": 2.008585867, "tx": 0.0, "ty": 0.55, "targetID": 5, "y": 0.5036275205, "x": -0.1563988732}], [{"q1": 1.8747359, "distance": 0.5437479895, "q3": 3.042299273, "q2": 2.030022286, "tx": 0.375, "ty": 0.6495, "targetID": 3, "y": 0.5079063859, "x": -0.1499886899}], [{"q1": 2.167012744, "distance": 0.2137673466, "q3": 3.09578007, "q2": 1.954351553, "tx": -0.375, "ty": 0.6495, "targetID": 1, "y": 0.4491686724, "x": -0.3004088635}], [{"q1": 2.0178044, "distance": 0.4008393299, "q3": 3.055116612, "q2": 1.994180425, "tx": 0.0, "ty": 0.15, "targetID": 8, "y": 0.4827916152, "x": -0.2234321133}], [{"q1": 1.760540388, "distance": 0.4437406923, "q3": 3.00835071, "q2": 2.021323074, "tx": 0.0, "ty": 0.95, "targetID": 2, "y": 0.5149670161, "x": -0.08747631037}], [{"q1": 2.400988195, "distance": 0.1165903264, "q3": 3.175237528, "q2": 2.032150276, "tx": -0.4763, "ty": 0.275, "targetID": 4, "y": 0.3730675784, "x": -0.4132440385}], [{"q1": 2.000035615, "distance": 0.7256296009, "q3": 3.070411811, "q2": 2.024111624, "tx": 0.4763, "ty": 0.275, "targetID": 6, "y": 0.4895011074, "x": -0.2169009756}]], "block": 2}], [{"trials": [[{"q1": 1.993218329, "distance": 0.4292580982, "q3": 3.059126117, "q2": 2.010486121, "tx": 0.175, "ty": 0.3031, "targetID": 9, "y": 0.4890111785, "x": -0.211910259}], [{"q1": 2.062956787, "distance": 0.148556056, "q3": 2.88710553, "q2": 2.008519072, "tx": -0.175, "ty": 0.3031, "targetID": 7, "y": 0.4450454029, "x": -0.2188224185}], [{"q1": 1.858953175, "distance": 0.1465671511, "q3": 3.024337543, "q2": 2.008038714, "tx": 0.0, "ty": 0.55, "targetID": 5, "y": 0.5066031114, "x": -0.1399951422}], [{"q1": 1.931357104, "distance": 0.5766210336, "q3": 3.069734816, "q2": 2.021576103, "tx": 0.375, "ty": 0.6495, "targetID": 3, "y": 0.5030908938, "x": -0.1827241164}], [{"q1": 2.18361476, "distance": 0.212733441, "q3": 3.112646892, "q2": 2.031394978, "tx": -0.375, "ty": 0.6495, "targetID": 1, "y": 0.446726787, "x": -0.3106685071}], [{"q1": 1.993267776, "distance": 0.3947809411, "q3": 3.036530965, "q2": 2.002761832, "tx": 0.0, "ty": 0.15, "targetID": 8, "y": 0.4852136614, "x": -0.2085276785}], [{"q1": 1.724733165, "distance": 0.437665927, "q3": 3.009405043, "q2": 2.013122199, "tx": 0.0, "ty": 0.95, "targetID": 2, "y": 0.5178557333, "x": -0.06930221124}], [{"q1": 2.419183477, "distance": 0.1066152214, "q3": 3.172177649, "q2": 2.062903036, "tx": -0.4763, "ty": 0.275, "targetID": 4, "y": 0.3651248807, "x": -0.4193411436}], [{"q1": 2.085443647, "distance": 0.7653051641, "q3": 3.098737732, "q2": 2.020268009, "tx": 0.4763, "ty": 0.275, "targetID": 6, "y": 0.4730909719, "x": -0.262923891}]], "block": 3}], [{"trials": [[{"q1": 1.993761555, "distance": 0.4260797832, "q3": 3.043148822, "q2": 2.009641153, "tx": 0.175, "ty": 0.3031, "targetID": 9, "y": 0.4863071304, "x": -0.2096805545}], [{"q1": 2.085233077, "distance": 0.1275712523, "q3": 2.787044226, "q2": 2.061503722, "tx": -0.175, "ty": 0.3031, "targetID": 7, "y": 0.4251332966, "x": -0.2121792809}], [{"q1": 1.832734035, "distance": 0.1309820845, "q3": 2.998935012, "q2": 2.022475382, "tx": 0.0, "ty": 0.55, "targetID": 5, "y": 0.5055595773, "x": -0.1232126426}], [{"q1": 1.966424361, "distance": 0.6044574634, "q3": 3.146170589, "q2": 1.990583057, "tx": 0.375, "ty": 0.6495, "targetID": 3, "y": 0.5082195291, "x": -0.2127147723}], [{"q1": 2.173285415, "distance": 0.1931479019, "q3": 3.230032405, "q2": 2.047898593, "tx": -0.375, "ty": 0.6495, "targetID": 1, "y": 0.4617586799, "x": -0.329620393}], [{"q1": 1.96597117, "distance": 0.3750326584, "q3": 2.955956669, "q2": 2.026271119, "tx": 0.0, "ty": 0.15, "targetID": 8, "y": 0.477317296, "x": -0.1830652414}], [{"q1": 1.70028749, "distance": 0.4290409377, "q3": 3.037117837, "q2": 2.018933782, "tx": 0.0, "ty": 0.95, "targetID": 2, "y": 0.5250680826, "x": -0.05923674414}], [{"q1": 2.420820959, "distance": 0.1059604695, "q3": 3.168888502, "q2": 2.066308862, "tx": -0.4763, "ty": 0.275, "targetID": 4, "y": 0.3642704587, "x": -0.4192175482}], [{"q1": 2.134831531, "distance": 0.7953154954, "q3": 3.150782926, "q2": 1.985371745, "tx": 0.4763, "ty": 0.275, "targetID": 6, "y": 0.4659539281, "x": -0.2957513808}]], "block": 4}], [{"trials": [[{"q1": 2.001756617, "distance": 0.4220426109, "q3": 3.010856508, "q2": 2.018356528, "tx": 0.175, "ty": 0.3031, "targetID": 9, "y": 0.479510382, "x": -0.2084049329}], [{"q1": 2.119227739, "distance": 0.09462734648, "q3": 2.646804888, "q2": 2.05634368, "tx": -0.175, "ty": 0.3031, "targetID": 7, "y": 0.3915116587, "x": -0.208730006}], [{"q1": 1.826468846, "distance": 0.1291033734, "q3": 3.020590412, "q2": 2.015510085, "tx": 0.0, "ty": 0.55, "targetID": 5, "y": 0.5102953827, "x": -0.1228463446}], [{"q1": 1.972628259, "distance": 0.6041606609, "q3": 3.116535385, "q2": 2.005700276, "tx": 0.375, "ty": 0.6495, "targetID": 3, "y": 0.5023615253, "x": -0.2109696012}], [{"q1": 2.091988527, "distance": 0.1358782373, "q3": 3.533495281, "q2": 1.969300947, "tx": -0.375, "ty": 0.6495, "targetID": 1, "y": 0.5154895003, "x": -0.3525482441}], [{"q1": 1.973203022, "distance": 0.3695890401, "q3": 2.929077547, "q2": 2.027217723, "tx": 0.0, "ty": 0.15, "targetID": 8, "y": 0.471229792, "x": -0.1827771302}], [{"q1": 1.681703027, "distance": 0.414933297, "q3": 3.102036723, "q2": 2.004585537, "tx": 0.0, "ty": 0.95, "targetID": 2, "y": 0.5389195644, "x": -0.05641379631}], [{"q1": 2.46347278, "distance": 0.08390167144, "q3": 3.151836207, "q2": 2.100548133, "tx": -0.4763, "ty": 0.275, "targetID": 4, "y": 0.3453605128, "x": -0.430595638}], [{"q1": 2.155974716, "distance": 0.7857321725, "q3": 3.067470276, "q2": 2.013502024, "tx": 0.4763, "ty": 0.275, "targetID": 6, "y": 0.4493502356, "x": -0.2898442698}]], "block": 5}], [{"trials": [[{"q1": 2.031332151, "distance": 0.4057229327, "q3": 2.880527217, "q2": 2.039236293, "tx": 0.175, "ty": 0.3031, "targetID": 9, "y": 0.4518243595, "x": -0.2024813412}], [{"q1": 2.156989189, "distance": 0.03476968473, "q3": 2.379812968, "q2": 2.07915852, "tx": -0.175, "ty": 0.3031, "targetID": 7, "y": 0.3317162211, "x": -0.1947495029}], [{"q1": 1.803191358, "distance": 0.1213486196, "q3": 3.08080745, "q2": 2.002459561, "tx": 0.0, "ty": 0.55, "targetID": 5, "y": 0.5241948552, "x": -0.1185731081}], [{"q1": 1.969926427, "distance": 0.6061545031, "q3": 3.14441686, "q2": 2.011587356, "tx": 0.375, "ty": 0.6495, "targetID": 3, "y": 0.5071931757, "x": -0.2142130764}], [{"q1": 2.04630781, "distance": 0.1045359026, "q3": 3.77936944, "q2": 1.937731688, "tx": -0.375, "ty": 0.6495, "targetID": 1, "y": 0.545148358, "x": -0.3812040108}], [{"q1": 1.99112704, "distance": 0.170827244, "q3": 1.448670925, "q2": 2.160048569, "tx": 0.0, "ty": 0.15, "targetID": 8, "y": 0.169575708, "x": -0.169701912}], [{"q1": 1.596858012, "distance": 0.3535361984, "q3": 3.398523841, "q2": 1.957706824, "tx": 0.0, "ty": 0.95, "targetID": 2, "y": 0.5992180141, "x": -0.04404363663}], [{"q1": 2.468523941, "distance": 0.08080840123, "q3": 3.155267162, "q2": 2.097700239, "tx": -0.4763, "ty": 0.275, "targetID": 4, "y": 0.3432908997, "x": -0.4330987185}], [{"q1": 2.220200826, "distance": 0.7653860725, "q3": 2.852780569, "q2": 2.058212598, "tx": 0.4763, "ty": 0.275, "targetID": 6, "y": 0.4026434916, "x": -0.2783674625}]], "block": 6}], [{"trials": [[{"q1": 2.036605816, "distance": 0.4023468908, "q3": 2.854310667, "q2": 2.045148545, "tx": 0.175, "ty": 0.3031, "targetID": 9, "y": 0.4463622127, "x": -0.2009773383}], [{"q1": 2.112641174, "distance": 0.01662643588, "q3": 2.287905323, "q2": 2.077025102, "tx": -0.175, "ty": 0.3031, "targetID": 7, "y": 0.3197250917, "x": -0.1752114106}], [{"q1": 1.795675467, "distance": 0.1165825434, "q3": 3.070428905, "q2": 1.994955715, "tx": 0.0, "ty": 0.55, "targetID": 5, "y": 0.5230620572, "x": -0.1134276715}], [{"q1": 1.971514477, "distance": 0.6097134358, "q3": 3.164765327, "q2": 2.019808129, "tx": 0.375, "ty": 0.6495, "targetID": 3, "y": 0.5098260348, "x": -0.2184995006}], [{"q1": 2.028289893, "distance": 0.09602344235, "q3": 3.934882949, "q2": 1.906579655, "tx": -0.375, "ty": 0.6495, "targetID": 1, "y": 0.5580637709, "x": -0.4043243497}], [{"q1": 1.852364652, "distance": 0.1781511318, "q3": 1.278837963, "q2": 2.152959822, "tx": 0.0, "ty": 0.15, "targetID": 8, "y": 0.1680681557, "x": -0.1772325238}], [{"q1": 1.519869588, "distance": 0.3547482104, "q3": 3.366316741, "q2": 1.930827829, "tx": 0.0, "ty": 0.95, "targetID": 2, "y": 0.5953280609, "x": 0.007355842316}], [{"q1": 2.495482116, "distance": 0.06410785548, "q3": 3.181501288, "q2": 2.042546819, "tx": -0.4763, "ty": 0.275, "targetID": 4, "y": 0.332527907, "x": -0.4480094177}], [{"q1": 2.237908826, "distance": 0.7658377993, "q3": 2.825891309, "q2": 2.079782747, "tx": 0.4763, "ty": 0.275, "targetID": 6, "y": 0.3949588313, "x": -0.280084435}]], "block": 7}], [{"trials": [[{"q1": 2.037078422, "distance": 0.4023614819, "q3": 2.853499602, "q2": 2.044898496, "tx": 0.175, "ty": 0.3031, "targetID": 9, "y": 0.4461106818, "x": -0.2010886957}], [{"q1": 2.079310031, "distance": 0.01782086207, "q3": 2.213053598, "q2": 2.09716833, "tx": -0.175, "ty": 0.3031, "targetID": 7, "y": 0.3108350347, "x": -0.158945332}], [{"q1": 1.794368471, "distance": 0.1159839637, "q3": 3.072190143, "q2": 1.997270106, "tx": 0.0, "ty": 0.55, "targetID": 5, "y": 0.5235627085, "x": -0.1129307286}], [{"q1": 1.968526562, "distance": 0.608249489, "q3": 3.166265818, "q2": 2.012498609, "tx": 0.375, "ty": 0.6495, "targetID": 3, "y": 0.5107247742, "x": -0.2172067861}], [{"q1": 2.021812583, "distance": 0.09372449026, "q3": 3.9483846, "q2": 1.908372047, "tx": -0.375, "ty": 0.6495, "targetID": 1, "y": 0.5603281762, "x": -0.4038559511}], [{"q1": 1.705471601, "distance": 0.1816001492, "q3": 1.09636456, "q2": 2.17936972, "tx": 0.0, "ty": 0.15, "targetID": 8, "y": 0.1758466757, "x": -0.1797513937}], [{"q1": 1.500242408, "distance": 0.3422986265, "q3": 3.432241916, "q2": 1.924720972, "tx": 0.0, "ty": 0.95, "targetID": 2, "y": 0.607900839, "x": 0.01168391022}], [{"q1": 2.524435989, "distance": 0.04992585516, "q3": 3.159310977, "q2": 2.032135578, "tx": -0.4763, "ty": 0.275, "targetID": 4, "y": 0.3188790301, "x": -0.4524835828}], [{"q1": 2.238286778, "distance": 0.7661380394, "q3": 2.825737045, "q2": 2.072548605, "tx": 0.4763, "ty": 0.275, "targetID": 6, "y": 0.3943954212, "x": -0.2804775293}]], "block": 8}], [{"trials": [[{"q1": 2.035614658, "distance": 0.3987523328, "q3": 2.837068233, "q2": 2.044291418, "tx": 0.175, "ty": 0.3031, "targetID": 9, "y": 0.4434156383, "x": -0.1982491722}], [{"q1": 2.046724777, "distance": 0.02893958274, "q3": 2.204919059, "q2": 2.099035203, "tx": -0.175, "ty": 0.3031, "targetID": 7, "y": 0.3142158701, "x": -0.1482804027}], [{"q1": 1.783105835, "distance": 0.1103750345, "q3": 3.078299973, "q2": 2.000759764, "tx": 0.0, "ty": 0.55, "targetID": 5, "y": 0.5259853514, "x": -0.107730891}], [{"q1": 1.95588533, "distance": 0.6032534526, "q3": 3.181025392, "q2": 2.006767322, "tx": 0.375, "ty": 0.6495, "targetID": 3, "y": 0.5156372118, "x": -0.2132138064}], [{"q1": 2.012594318, "distance": 0.09017007132, "q3": 3.967567389, "q2": 1.9090882, "tx": -0.375, "ty": 0.6495, "targetID": 1, "y": 0.5637992394, "x": -0.4030360732}], [{"q1": 1.574224458, "distance": 0.1704706402, "q3": 1.053121622, "q2": 2.181662072, "tx": 0.0, "ty": 0.15, "targetID": 8, "y": 0.1963603007, "x": -0.1640456085}], [{"q1": 1.482188659, "distance": 0.3324984388, "q3": 3.486409339, "q2": 1.920593214, "tx": 0.0, "ty": 0.95, "targetID": 2, "y": 0.6178981934, "x": 0.01623581939}], [{"q1": 2.53375213, "distance": 0.04411888316, "q3": 3.169461992, "q2": 2.020747599, "tx": -0.4763, "ty": 0.275, "targetID": 4, "y": 0.3150024015, "x": -0.4576912997}], [{"q1": 2.23997097, "distance": 0.7636054583, "q3": 2.80802614, "q2": 2.064650346, "tx": 0.4763, "ty": 0.275, "targetID": 6, "y": 0.3907846444, "x": -0.2784762662}]], "block": 9}], [{"trials": [[{"q1": 2.032961004, "distance": 0.392722752, "q3": 2.810065566, "q2": 2.046907289, "tx": 0.175, "ty": 0.3031, "targetID": 9, "y": 0.4391225546, "x": -0.1934142024}], [{"q1": 2.022086153, "distance": 0.03241300444, "q3": 2.210707939, "q2": 2.071449394, "tx": -0.175, "ty": 0.3031, "targetID": 7, "y": 0.3164022417, "x": -0.1454423746}], [{"q1": 1.770535657, "distance": 0.1044497722, "q3": 3.087576644, "q2": 1.992981324, "tx": 0.0, "ty": 0.55, "targetID": 5, "y": 0.5290007488, "x": -0.1023170873}], [{"q1": 1.952293784, "distance": 0.6029411455, "q3": 3.192700096, "q2": 2.016709939, "tx": 0.375, "ty": 0.6495, "targetID": 3, "y": 0.5180222783, "x": -0.213431503}], [{"q1": 2.00774453, "distance": 0.08814774125, "q3": 3.9783717, "q2": 1.908223579, "tx": -0.375, "ty": 0.6495, "targetID": 1, "y": 0.5658071236, "x": -0.4026681538}], [{"q1": 1.496949183, "distance": 0.1730499149, "q3": 1.06250313, "q2": 2.14132867, "tx": 0.0, "ty": 0.15, "targetID": 8, "y": 0.2163005278, "x": -0.1598452785}], [{"q1": 1.446807929, "distance": 0.3101887589, "q3": 3.61542856, "q2": 1.915028678, "tx": 0.0, "ty": 0.95, "targetID": 2, "y": 0.6405502258, "x": 0.021398677}], [{"q1": 2.530804086, "distance": 0.04451890002, "q3": 3.192420471, "q2": 2.008511245, "tx": -0.4763, "ty": 0.275, "targetID": 4, "y": 0.3171148604, "x": -0.4618684031}], [{"q1": 2.246705267, "distance": 0.758570588, "q3": 2.771585176, "q2": 2.082247745, "tx": 0.4763, "ty": 0.275, "targetID": 6, "y": 0.3845155984, "x": -0.2743235213}]], "block": 10}]]}], "condition": "H1"}], "type": "simulation", "subjectID": "S_H1_96"}}
