# Supplementary material for: Goal-related feedback guides motor exploration and redundancy resolution in human motor skill acquisition
Source: PLoS Comput Biol. 2019 Mar 5;15(3):e1006676. doi: 10.1371/journal.pcbi.1006676 (PMC6420027; doi:10.1371/journal.pcbi.1006676)
Supplement: S1 Dataset — The 220 .json files contain the data (20 for the participants, 200 for simulation runs), the text file legend_json.txt explains the data format. (ZIP) [file pcbi.1006676.s001.zip › S_H1_079.json]

{"data": {"data": [{"phases": [{"phase": "test", "blocks": [[{"trials": [[{"q1": 1.610480606, "distance": 0.3067284207, "q3": 3.102712516, "q2": 2.344273454, "tx": 0.175, "ty": 0.3031, "targetID": 9, "y": 0.5434332687, "x": -0.01558395537}], [{"q1": 2.16650093, "distance": 0.1863718487, "q3": 3.066992772, "q2": 2.002697094, "tx": -0.175, "ty": 0.3031, "targetID": 7, "y": 0.4460610225, "x": -0.2945684408}], [{"q1": 1.622335683, "distance": 0.03967843617, "q3": 3.202890573, "q2": 2.352024664, "tx": 0.0, "ty": 0.55, "targetID": 5, "y": 0.5582309491, "x": -0.03881532911}], [{"q1": 1.102398906, "distance": 0.2001038164, "q3": 3.199718199, "q2": 2.644481293, "tx": 0.375, "ty": 0.6495, "targetID": 3, "y": 0.5012935931, "x": 0.2405515031}], [{"q1": 2.039760785, "distance": 0.1868308571, "q3": 3.220565681, "q2": 2.137842753, "tx": -0.375, "ty": 0.6495, "targetID": 1, "y": 0.4990635199, "x": -0.2642090499}], [{"q1": 1.970907168, "distance": 0.3962166497, "q3": 3.047093114, "q2": 2.127361, "tx": 0.0, "ty": 0.15, "targetID": 8, "y": 0.4935053191, "x": -0.1974632352}], [{"q1": 1.287125085, "distance": 0.4074885708, "q3": 3.351696938, "q2": 2.561357282, "tx": 0.0, "ty": 0.95, "targetID": 2, "y": 0.5604875498, "x": 0.1196953904}], [{"q1": 2.403872768, "distance": 0.1169859986, "q3": 3.149962797, "q2": 1.976434651, "tx": -0.4763, "ty": 0.275, "targetID": 4, "y": 0.3705378158, "x": -0.4087851896}], [{"q1": 1.308919159, "distance": 0.4009590127, "q3": 3.048859827, "q2": 2.505283593, "tx": 0.4763, "ty": 0.275, "targetID": 6, "y": 0.5143487306, "x": 0.1546164365}]], "block": 1}], [{"trials": [[{"q1": 1.400195326, "distance": 0.2255135539, "q3": 3.01636603, "q2": 2.409321623, "tx": 0.175, "ty": 0.3031, "targetID": 9, "y": 0.5188609105, "x": 0.1093982279}], [{"q1": 2.170406308, "distance": 0.1064211593, "q3": 2.709911263, "q2": 1.936238691, "tx": -0.175, "ty": 0.3031, "targetID": 7, "y": 0.3834867261, "x": -0.2447383496}], [{"q1": 1.588987152, "distance": 0.02341687626, "q3": 3.014665548, "q2": 2.321406912, "tx": 0.0, "ty": 0.55, "targetID": 5, "y": 0.528179292, "x": 0.008497458192}], [{"q1": 0.9715381578, "distance": 0.1945697912, "q3": 3.225997334, "q2": 2.707890893, "tx": 0.375, "ty": 0.6495, "targetID": 3, "y": 0.47004503, "x": 0.2998114544}], [{"q1": 2.045573869, "distance": 0.1687371318, "q3": 3.316900343, "q2": 2.157068575, "tx": -0.375, "ty": 0.6495, "targetID": 1, "y": 0.5053053891, "x": -0.2873636273}], [{"q1": 1.905315047, "distance": 0.274319109, "q3": 2.522731994, "q2": 2.027716107, "tx": 0.0, "ty": 0.15, "targetID": 8, "y": 0.3980930618, "x": -0.1170504433}], [{"q1": 1.270044602, "distance": 0.3865111637, "q3": 3.517468278, "q2": 2.615330256, "tx": 0.0, "ty": 0.95, "targetID": 2, "y": 0.575459656, "x": 0.09544846966}], [{"q1": 2.408712288, "distance": 0.114426308, "q3": 3.148594355, "q2": 1.975180323, "tx": -0.4763, "ty": 0.275, "targetID": 4, "y": 0.3684603081, "x": -0.4102806787}], [{"q1": 0.9883248871, "distance": 0.24120885, "q3": 3.085518253, "q2": 2.654088342, "tx": 0.4763, "ty": 0.275, "targetID": 6, "y": 0.4480768625, "x": 0.3082937235}]], "block": 2}], [{"trials": [[{"q1": 1.331845025, "distance": 0.2131142838, "q3": 3.031793948, "q2": 2.462055952, "tx": 0.175, "ty": 0.3031, "targetID": 9, "y": 0.5139572037, "x": 0.1440655918}], [{"q1": 2.163532782, "distance": 0.08203924749, "q3": 2.59996957, "q2": 1.932129901, "tx": -0.175, "ty": 0.3031, "targetID": 7, "y": 0.3628204231, "x": -0.2312486373}], [{"q1": 1.587149372, "distance": 0.02229786301, "q3": 3.020105681, "q2": 2.359557189, "tx": 0.0, "ty": 0.55, "targetID": 5, "y": 0.5298338478, "x": 0.009514252494}], [{"q1": 0.8858928137, "distance": 0.2030140167, "q3": 3.27507194, "q2": 2.762642706, "tx": 0.375, "ty": 0.6495, "targetID": 3, "y": 0.4511701509, "x": 0.331641472}], [{"q1": 2.045736356, "distance": 0.1487070835, "q3": 3.464494044, "q2": 2.195411521, "tx": -0.375, "ty": 0.6495, "targetID": 1, "y": 0.5111788488, "x": -0.320400954}], [{"q1": 1.917542149, "distance": 0.2347417076, "q3": 2.329295888, "q2": 2.048333757, "tx": 0.0, "ty": 0.15, "targetID": 8, "y": 0.3547990892, "x": -0.1147214119}], [{"q1": 1.238436442, "distance": 0.3717444416, "q3": 3.74132403, "q2": 2.674385286, "tx": 0.0, "ty": 0.95, "targetID": 2, "y": 0.583594724, "x": 0.06277820992}], [{"q1": 2.424994369, "distance": 0.1041700591, "q3": 3.169904163, "q2": 1.969803294, "tx": -0.4763, "ty": 0.275, "targetID": 4, "y": 0.363156211, "x": -0.4208033003}], [{"q1": 0.9755022522, "distance": 0.2364345258, "q3": 3.095326755, "q2": 2.661189706, "tx": 0.4763, "ty": 0.275, "targetID": 6, "y": 0.4461200408, "x": 0.3131460339}]], "block": 3}], [{"trials": [[{"q1": 1.282218697, "distance": 0.2089319123, "q3": 3.060438528, "q2": 2.466153208, "tx": 0.175, "ty": 0.3031, "targetID": 9, "y": 0.5118513765, "x": 0.1663162932}], [{"q1": 2.064249245, "distance": 0.02537490799, "q3": 2.277359433, "q2": 1.835104349, "tx": -0.175, "ty": 0.3031, "targetID": 7, "y": 0.3058336143, "x": -0.2002272335}], [{"q1": 1.57660892, "distance": 0.0243859278, "q3": 3.024302051, "q2": 2.346559394, "tx": 0.0, "ty": 0.55, "targetID": 5, "y": 0.5302126848, "x": 0.01425256587}], [{"q1": 0.8428190323, "distance": 0.2036461512, "q3": 3.345190317, "q2": 2.780371324, "tx": 0.375, "ty": 0.6495, "targetID": 3, "y": 0.4487533917, "x": 0.3407574224}], [{"q1": 2.038116246, "distance": 0.1457163889, "q3": 3.68115057, "q2": 2.296097178, "tx": -0.375, "ty": 0.6495, "targetID": 1, "y": 0.5040032868, "x": -0.3670017235}], [{"q1": 1.909253666, "distance": 0.2555640633, "q3": 1.663370344, "q2": 1.763646454, "tx": 0.0, "ty": 0.15, "targetID": 8, "y": 0.2221848385, "x": -0.2451577849}], [{"q1": 1.246393091, "distance": 0.3867141956, "q3": 4.038194902, "q2": 2.799252646, "tx": 0.0, "ty": 0.95, "targetID": 2, "y": 0.5635808007, "x": -0.01510203678}], [{"q1": 2.431615252, "distance": 0.09606956025, "q3": 3.24168656, "q2": 2.004360542, "tx": -0.4763, "ty": 0.275, "targetID": 4, "y": 0.3635516344, "x": -0.4390445514}], [{"q1": 0.7248708232, "distance": 0.1295346243, "q3": 3.227457323, "q2": 2.811981351, "tx": 0.4763, "ty": 0.275, "targetID": 6, "y": 0.382160184, "x": 0.4035269702}]], "block": 4}], [{"trials": [[{"q1": 1.245061896, "distance": 0.164619169, "q3": 2.878133416, "q2": 2.405780033, "tx": 0.175, "ty": 0.3031, "targetID": 9, "y": 0.4661339528, "x": 0.1977903712}], [{"q1": 1.965217599, "distance": 0.01420362803, "q3": 2.189730293, "q2": 1.896209089, "tx": -0.175, "ty": 0.3031, "targetID": 7, "y": 0.3076978426, "x": -0.1615611424}], [{"q1": 1.575207836, "distance": 0.01631035953, "q3": 3.062130835, "q2": 2.361839618, "tx": 0.0, "ty": 0.55, "targetID": 5, "y": 0.5369862431, "x": 0.009832088193}], [{"q1": 0.8106212571, "distance": 0.19970835, "q3": 3.431452811, "q2": 2.780365207, "tx": 0.375, "ty": 0.6495, "targetID": 3, "y": 0.4524398325, "x": 0.3425852589}], [{"q1": 2.025257582, "distance": 0.1449799158, "q3": 3.704537876, "q2": 2.32053707, "tx": -0.375, "ty": 0.6495, "targetID": 1, "y": 0.5048008063, "x": -0.3659822769}], [{"q1": 1.72785991, "distance": 0.3514856163, "q3": 1.014950121, "q2": 1.777805257, "tx": 0.0, "ty": 0.15, "targetID": 8, "y": 0.2422361131, "x": -0.3391675662}], [{"q1": 1.226884934, "distance": 0.3912525153, "q3": 4.08286645, "q2": 2.811467385, "tx": 0.0, "ty": 0.95, "targetID": 2, "y": 0.5590126884, "x": -0.01440322522}], [{"q1": 2.416056267, "distance": 0.1075514192, "q3": 3.190743141, "q2": 1.999950785, "tx": -0.4763, "ty": 0.275, "targetID": 4, "y": 0.3679139555, "x": -0.4221307778}], [{"q1": 0.7089725633, "distance": 0.1237066876, "q3": 3.24027504, "q2": 2.821085992, "tx": 0.4763, "ty": 0.275, "targetID": 6, "y": 0.3781810613, "x": 0.4080576881}]], "block": 5}], [{"trials": [[{"q1": 1.223581681, "distance": 0.1482311474, "q3": 2.814519288, "q2": 2.387762338, "tx": 0.175, "ty": 0.3031, "targetID": 9, "y": 0.4473224956, "x": 0.2092395217}], [{"q1": 1.878339722, "distance": 0.0424561156, "q3": 2.089076556, "q2": 1.939983598, "tx": -0.175, "ty": 0.3031, "targetID": 7, "y": 0.3007126296, "x": -0.1326110602}], [{"q1": 1.559407926, "distance": 0.006335454815, "q3": 3.141163207, "q2": 2.410277741, "tx": 0.0, "ty": 0.55, "targetID": 5, "y": 0.5498989728, "x": 0.006334649258}], [{"q1": 0.8085202165, "distance": 0.2003640454, "q3": 3.426776332, "q2": 2.76717349, "tx": 0.375, "ty": 0.6495, "targetID": 3, "y": 0.4514029857, "x": 0.3449446575}], [{"q1": 1.963058439, "distance": 0.1462351311, "q3": 3.881355109, "q2": 2.409852102, "tx": -0.375, "ty": 0.6495, "targetID": 1, "y": 0.5032805901, "x": -0.3728557634}], [{"q1": 1.616014415, "distance": 0.3340011642, "q3": 0.9424982218, "q2": 1.827232598, "tx": 0.0, "ty": 0.15, "targetID": 8, "y": 0.2694872176, "x": -0.3118967497}], [{"q1": 1.165635526, "distance": 0.4420827691, "q3": 4.30099124, "q2": 2.953084685, "tx": 0.0, "ty": 0.95, "targetID": 2, "y": 0.5089147946, "x": -0.02968191974}], [{"q1": 2.41282149, "distance": 0.1116035729, "q3": 3.156975781, "q2": 1.984233506, "tx": -0.4763, "ty": 0.275, "targetID": 4, "y": 0.3673224744, "x": -0.4135949906}], [{"q1": 0.6899494862, "distance": 0.1136527261, "q3": 3.242068363, "q2": 2.818705881, "tx": 0.4763, "ty": 0.275, "targetID": 6, "y": 0.3707323725, "x": 0.4150443471}]], "block": 6}], [{"trials": [[{"q1": 1.187417304, "distance": 0.138661888, "q3": 2.776320379, "q2": 2.40906353, "tx": 0.175, "ty": 0.3031, "targetID": 9, "y": 0.4313534735, "x": 0.2277083077}], [{"q1": 1.810811089, "distance": 0.06509426518, "q3": 2.003251791, "q2": 1.982413875, "tx": -0.175, "ty": 0.3031, "targetID": 7, "y": 0.2925380006, "x": -0.1107683292}], [{"q1": 1.52371707, "distance": 0.0159122979, "q3": 3.251212124, "q2": 2.471592457, "tx": 0.0, "ty": 0.55, "targetID": 5, "y": 0.5645493279, "x": 0.006443468083}], [{"q1": 0.7839367434, "distance": 0.2002727822, "q3": 3.503005643, "q2": 2.835350823, "tx": 0.375, "ty": 0.6495, "targetID": 3, "y": 0.4523106127, "x": 0.3399923889}], [{"q1": 1.812773961, "distance": 0.1744405244, "q3": 4.273247055, "q2": 2.579458709, "tx": -0.375, "ty": 0.6495, "targetID": 1, "y": 0.475302227, "x": -0.3658004121}], [{"q1": 1.47579043, "distance": 0.2796283656, "q3": 0.9120781075, "q2": 1.940521945, "tx": 0.0, "ty": 0.15, "targetID": 8, "y": 0.2778681475, "x": -0.2486800348}], [{"q1": 1.075264786, "distance": 0.5094259934, "q3": 4.560384646, "q2": 3.073136624, "tx": 0.0, "ty": 0.95, "targetID": 2, "y": 0.441371911, "x": -0.02850105046}], [{"q1": 2.360260846, "distance": 0.1384764041, "q3": 3.185726534, "q2": 2.00535676, "tx": -0.4763, "ty": 0.275, "targetID": 4, "y": 0.3904918143, "x": -0.3998974128}], [{"q1": 0.6592426262, "distance": 0.1031673052, "q3": 3.270153369, "q2": 2.845854717, "tx": 0.4763, "ty": 0.275, "targetID": 6, "y": 0.3631865087, "x": 0.4227590574}]], "block": 7}], [{"trials": [[{"q1": 1.163307289, "distance": 0.1204267408, "q3": 2.688123558, "q2": 2.403414859, "tx": 0.175, "ty": 0.3031, "targetID": 9, "y": 0.4057910767, "x": 0.2379058239}], [{"q1": 1.814401029, "distance": 0.05967243529, "q3": 1.981846512, "q2": 1.969179326, "tx": -0.175, "ty": 0.3031, "targetID": 7, "y": 0.2876736531, "x": -0.1173560293}], [{"q1": 1.527925787, "distance": 0.01476319422, "q3": 3.239674033, "q2": 2.458389023, "tx": 0.0, "ty": 0.55, "targetID": 5, "y": 0.5633145526, "x": 0.006377663625}], [{"q1": 0.768310428, "distance": 0.1967847016, "q3": 3.574002844, "q2": 2.84235727, "tx": 0.375, "ty": 0.6495, "targetID": 3, "y": 0.4569489726, "x": 0.3344004851}], [{"q1": 1.814575532, "distance": 0.1806493193, "q3": 4.256163995, "q2": 2.614576047, "tx": -0.375, "ty": 0.6495, "targetID": 1, "y": 0.469328384, "x": -0.3618712003}], [{"q1": 1.397488453, "distance": 0.2454861624, "q3": 0.9284045631, "q2": 1.993765665, "tx": 0.0, "ty": 0.15, "targetID": 8, "y": 0.278298566, "x": -0.2092915046}], [{"q1": 1.022840712, "distance": 0.5532706712, "q3": 4.742066533, "q2": 3.114272042, "tx": 0.0, "ty": 0.95, "targetID": 2, "y": 0.3974499981, "x": -0.02822996691}], [{"q1": 2.342761062, "distance": 0.1424848793, "q3": 3.262032763, "q2": 2.050551417, "tx": -0.4763, "ty": 0.275, "targetID": 4, "y": 0.401030348, "x": -0.4098297644}], [{"q1": 0.6402672114, "distance": 0.09796163772, "q3": 3.293212944, "q2": 2.859189469, "tx": 0.4763, "ty": 0.275, "targetID": 6, "y": 0.359502229, "x": 0.4267434085}]], "block": 8}], [{"trials": [[{"q1": 1.162246588, "distance": 0.1081784291, "q3": 2.62428046, "q2": 2.405671276, "tx": 0.175, "ty": 0.3031, "targetID": 9, "y": 0.3912462931, "x": 0.2377120686}], [{"q1": 1.809668445, "distance": 0.06662928172, "q3": 1.952617736, "q2": 2.000559319, "tx": -0.175, "ty": 0.3031, "targetID": 7, "y": 0.2830376213, "x": -0.1114629073}], [{"q1": 1.511134869, "distance": 0.01881340778, "q3": 3.285055375, "q2": 2.513219016, "tx": 0.0, "ty": 0.55, "targetID": 5, "y": 0.5676635001, "x": 0.006476501982}], [{"q1": 0.7663247563, "distance": 0.1976327427, "q3": 3.599824844, "q2": 2.876917621, "tx": 0.375, "ty": 0.6495, "targetID": 3, "y": 0.4575271418, "x": 0.3280412656}], [{"q1": 1.80247515, "distance": 0.1870506413, "q3": 4.283730417, "q2": 2.639929669, "tx": -0.375, "ty": 0.6495, "targetID": 1, "y": 0.4631711303, "x": -0.3585837061}], [{"q1": 1.369659256, "distance": 0.2078146514, "q3": 0.9529318747, "q2": 2.068133773, "tx": 0.0, "ty": 0.15, "targetID": 8, "y": 0.2597772928, "x": -0.1764536067}], [{"q1": 0.9458407652, "distance": 0.6382604448, "q3": 4.956670308, "q2": 3.247360585, "tx": 0.0, "ty": 0.95, "targetID": 2, "y": 0.3117717143, "x": -0.006407085661}], [{"q1": 2.322539242, "distance": 0.1576732473, "q3": 3.2022136, "q2": 2.043795349, "tx": -0.4763, "ty": 0.275, "targetID": 4, "y": 0.4060096515, "x": -0.3885656047}], [{"q1": 0.6214778888, "distance": 0.09274201606, "q3": 3.315665715, "q2": 2.879497509, "tx": 0.4763, "ty": 0.275, "targetID": 6, "y": 0.3555140357, "x": 0.4302720564}]], "block": 9}], [{"trials": [[{"q1": 1.112297617, "distance": 0.08743140929, "q3": 2.487739843, "q2": 2.398427945, "tx": 0.175, "ty": 0.3031, "targetID": 9, "y": 0.3488133973, "x": 0.2495287638}], [{"q1": 1.807330919, "distance": 0.06437335531, "q3": 1.944905272, "q2": 1.990127376, "tx": -0.175, "ty": 0.3031, "targetID": 7, "y": 0.2816313505, "x": -0.1143120608}], [{"q1": 1.493091526, "distance": 0.02415076933, "q3": 3.33181415, "q2": 2.512348187, "tx": 0.0, "ty": 0.55, "targetID": 5, "y": 0.5728864178, "x": 0.007711779161}], [{"q1": 0.7648593963, "distance": 0.1965751514, "q3": 3.628274257, "q2": 2.885694198, "tx": 0.375, "ty": 0.6495, "targetID": 3, "y": 0.4600032242, "x": 0.322724173}], [{"q1": 1.76521371, "distance": 0.1757891148, "q3": 4.36472241, "q2": 2.58965585, "tx": -0.375, "ty": 0.6495, "targetID": 1, "y": 0.4747049458, "x": -0.356331794}], [{"q1": 1.263517122, "distance": 0.1932275468, "q3": 0.9450669795, "q2": 2.076929805, "tx": 0.0, "ty": 0.15, "targetID": 8, "y": 0.2749807052, "x": -0.147365899}], [{"q1": 0.9242105862, "distance": 0.6532079924, "q3": 5.060224366, "q2": 3.224878004, "tx": 0.0, "ty": 0.95, "targetID": 2, "y": 0.296848453, "x": -0.008587081161}], [{"q1": 2.318592391, "distance": 0.1596725985, "q3": 3.203972244, "q2": 2.047357387, "tx": -0.4763, "ty": 0.275, "targetID": 4, "y": 0.4076051814, "x": -0.3873550474}], [{"q1": 0.6197594346, "distance": 0.09191385874, "q3": 3.316142554, "q2": 2.882945343, "tx": 0.4763, "ty": 0.275, "targetID": 6, "y": 0.3548081536, "x": 0.4307059648}]], "block": 10}]]}], "condition": "H1"}], "type": "simulation", "subjectID": "S_H1_79"}}
