# Supplementary material for: Goal-related feedback guides motor exploration and redundancy resolution in human motor skill acquisition
Source: PLoS Comput Biol. 2019 Mar 5;15(3):e1006676. doi: 10.1371/journal.pcbi.1006676 (PMC6420027; doi:10.1371/journal.pcbi.1006676)
Supplement: S1 Dataset — The 220 .json files contain the data (20 for the participants, 200 for simulation runs), the text file legend_json.txt explains the data format. (ZIP) [file pcbi.1006676.s001.zip › S_H1_002.json]

{"data": {"data": [{"phases": [{"phase": "test", "blocks": [[{"trials": [[{"q1": 1.651072153, "distance": 0.4296496716, "q3": 3.907867449, "q2": 2.956673576, "tx": 0.175, "ty": 0.3031, "targetID": 9, "y": 0.501982511, "x": -0.2058471965}], [{"q1": 1.969683436, "distance": 0.2483029279, "q3": 3.588212023, "q2": 2.493900892, "tx": -0.175, "ty": 0.3031, "targetID": 7, "y": 0.5093620496, "x": -0.3132400482}], [{"q1": 1.661265981, "distance": 0.2195001848, "q3": 3.919876516, "q2": 2.931716612, "tx": 0.0, "ty": 0.55, "targetID": 5, "y": 0.5022558272, "x": -0.2142447784}], [{"q1": 1.270780425, "distance": 0.4951504844, "q3": 4.319379313, "q2": 3.496756822, "tx": 0.375, "ty": 0.6495, "targetID": 3, "y": 0.3753553326, "x": -0.03733324331}], [{"q1": 1.909225043, "distance": 0.1518733522, "q3": 3.691038344, "q2": 2.560251715, "tx": -0.375, "ty": 0.6495, "targetID": 1, "y": 0.514919966, "x": -0.3046172639}], [{"q1": 1.895706332, "distance": 0.4662697293, "q3": 3.64942952, "q2": 2.60637501, "tx": 0.0, "ty": 0.15, "targetID": 8, "y": 0.5162955268, "x": -0.2885048484}], [{"q1": 1.441062626, "distance": 0.5273912546, "q3": 4.177679247, "q2": 3.259527817, "tx": 0.0, "ty": 0.95, "targetID": 2, "y": 0.4373278039, "x": -0.1237285528}], [{"q1": 2.406470203, "distance": 0.1203845258, "q3": 3.075828818, "q2": 1.941956463, "tx": -0.4763, "ty": 0.275, "targetID": 4, "y": 0.3631547923, "x": -0.3943172783}], [{"q1": 1.401249264, "distance": 0.5949455465, "q3": 4.155176551, "q2": 3.322003681, "tx": 0.4763, "ty": 0.275, "targetID": 6, "y": 0.4340304036, "x": -0.09699707311}]], "block": 1}], [{"trials": [[{"q1": 1.13885123, "distance": 0.1483931463, "q3": 4.488459704, "q2": 3.659165136, "tx": 0.175, "ty": 0.3031, "targetID": 9, "y": 0.3063274181, "x": 0.02664195459}], [{"q1": 1.556191848, "distance": 0.161176125, "q3": 4.127133982, "q2": 3.079743425, "tx": -0.175, "ty": 0.3031, "targetID": 7, "y": 0.463853417, "x": -0.1866654277}], [{"q1": 1.351585252, "distance": 0.1556243843, "q3": 4.245839579, "q2": 3.326948848, "tx": 0.0, "ty": 0.55, "targetID": 5, "y": 0.4199176169, "x": -0.08542553832}], [{"q1": 0.7984047022, "distance": 0.5580084244, "q3": 4.778880461, "q2": 4.093294713, "tx": 0.375, "ty": 0.6495, "targetID": 3, "y": 0.1177912946, "x": 0.2057095562}], [{"q1": 1.938324745, "distance": 0.1491901977, "q3": 3.653401328, "q2": 2.507451588, "tx": -0.375, "ty": 0.6495, "targetID": 1, "y": 0.5144897404, "x": -0.3115181528}], [{"q1": 1.388863558, "distance": 0.2846705819, "q3": 4.258150291, "q2": 3.320091648, "tx": 0.0, "ty": 0.15, "targetID": 8, "y": 0.4153428296, "x": -0.1031044278}], [{"q1": 1.408409649, "distance": 0.5039322654, "q3": 4.117082786, "q2": 3.235854909, "tx": 0.0, "ty": 0.95, "targetID": 2, "y": 0.4568464954, "x": -0.1036694216}], [{"q1": 2.421084295, "distance": 0.1133444067, "q3": 3.06142251, "q2": 1.924564863, "tx": -0.4763, "ty": 0.275, "targetID": 4, "y": 0.355735972, "x": -0.3967471411}], [{"q1": 0.7378822442, "distance": 0.3081644274, "q3": 4.904170753, "q2": 4.227501193, "tx": 0.4763, "ty": 0.275, "targetID": 6, "y": 0.05535217313, "x": 0.2601515638}]], "block": 2}], [{"trials": [[{"q1": 1.003856511, "distance": 0.1036751588, "q3": 4.604202928, "q2": 3.788637198, "tx": 0.175, "ty": 0.3031, "targetID": 9, "y": 0.2459905901, "x": 0.08847223652}], [{"q1": 1.469318031, "distance": 0.1195324929, "q3": 4.283158873, "q2": 3.221067092, "tx": -0.175, "ty": 0.3031, "targetID": 7, "y": 0.4203421617, "x": -0.1517128279}], [{"q1": 1.27780109, "distance": 0.1329100575, "q3": 4.245766407, "q2": 3.305794622, "tx": 0.0, "ty": 0.55, "targetID": 5, "y": 0.4296161789, "x": -0.05632778199}], [{"q1": 0.6367031375, "distance": 0.5963636093, "q3": 4.806994642, "q2": 4.119153744, "tx": 0.375, "ty": 0.6495, "targetID": 3, "y": 0.07124588604, "x": 0.2291516742}], [{"q1": 1.963622525, "distance": 0.1496095544, "q3": 3.612431121, "q2": 2.473719252, "tx": -0.375, "ty": 0.6495, "targetID": 1, "y": 0.512265358, "x": -0.3154208777}], [{"q1": 1.271685217, "distance": 0.2153848542, "q3": 4.404148871, "q2": 3.4805076, "tx": 0.0, "ty": 0.15, "targetID": 8, "y": 0.3604329616, "x": -0.04591953911}], [{"q1": 1.376142125, "distance": 0.5020167864, "q3": 4.145337047, "q2": 3.226966244, "tx": 0.0, "ty": 0.95, "targetID": 2, "y": 0.45679105, "x": -0.09362577354}], [{"q1": 2.424587579, "distance": 0.1112972864, "q3": 3.06444409, "q2": 1.927060533, "tx": -0.4763, "ty": 0.275, "targetID": 4, "y": 0.3546744988, "x": -0.3985886096}], [{"q1": 0.6408967726, "distance": 0.3286023839, "q3": 5.013299523, "q2": 4.3454523, "tx": 0.4763, "ty": 0.275, "targetID": 6, "y": -0.01009451477, "x": 0.312896682}]], "block": 3}], [{"trials": [[{"q1": 0.8977504548, "distance": 0.0819185958, "q3": 4.525002904, "q2": 3.888999921, "tx": 0.175, "ty": 0.3031, "targetID": 9, "y": 0.2310578631, "x": 0.1360052973}], [{"q1": 1.498512507, "distance": 0.08473628317, "q3": 4.337036805, "q2": 3.317709863, "tx": -0.175, "ty": 0.3031, "targetID": 7, "y": 0.3851194294, "x": -0.1537150079}], [{"q1": 1.298461811, "distance": 0.04925298441, "q3": 3.946447925, "q2": 3.130259202, "tx": 0.0, "ty": 0.55, "targetID": 5, "y": 0.5088485643, "x": -0.0270631819}], [{"q1": 0.6184325464, "distance": 0.4586108611, "q3": 4.356932919, "q2": 3.875172546, "tx": 0.375, "ty": 0.6495, "targetID": 3, "y": 0.2214501061, "x": 0.2103876969}], [{"q1": 1.967784707, "distance": 0.1506013638, "q3": 3.603657456, "q2": 2.475989465, "tx": -0.375, "ty": 0.6495, "targetID": 1, "y": 0.511097939, "x": -0.3156228977}], [{"q1": 1.255723302, "distance": 0.1851413282, "q3": 4.459097621, "q2": 3.559375385, "tx": 0.0, "ty": 0.15, "targetID": 8, "y": 0.3328642915, "x": -0.02894757798}], [{"q1": 1.408434945, "distance": 0.4473191903, "q3": 3.989604088, "q2": 3.043526977, "tx": 0.0, "ty": 0.95, "targetID": 2, "y": 0.5126170511, "x": -0.0937582742}], [{"q1": 2.433686007, "distance": 0.1069842722, "q3": 3.055848123, "q2": 1.919791636, "tx": -0.4763, "ty": 0.275, "targetID": 4, "y": 0.3500924217, "x": -0.4000978826}], [{"q1": 0.4741129869, "distance": 0.3813730382, "q3": 5.017271417, "q2": 4.522182988, "tx": 0.4763, "ty": 0.275, "targetID": 6, "y": -0.08984549615, "x": 0.3652452467}]], "block": 4}], [{"trials": [[{"q1": 0.8355663368, "distance": 0.0856832538, "q3": 4.516943924, "q2": 3.906716025, "tx": 0.175, "ty": 0.3031, "targetID": 9, "y": 0.2201018121, "x": 0.1537180644}], [{"q1": 1.518391924, "distance": 0.045239895, "q3": 4.459359285, "q2": 3.379807995, "tx": -0.175, "ty": 0.3031, "targetID": 7, "y": 0.3432307748, "x": -0.1541153403}], [{"q1": 1.325103331, "distance": 0.01541861558, "q3": 3.80367744, "q2": 3.006786228, "tx": 0.0, "ty": 0.55, "targetID": 5, "y": 0.540713738, "x": -0.0123084948}], [{"q1": 0.6455287182, "distance": 0.4045046311, "q3": 4.22810801, "q2": 3.748384584, "tx": 0.375, "ty": 0.6495, "targetID": 3, "y": 0.2790424967, "x": 0.2125646751}], [{"q1": 1.97413801, "distance": 0.1502452796, "q3": 3.594759318, "q2": 2.46114476, "tx": -0.375, "ty": 0.6495, "targetID": 1, "y": 0.5109702977, "x": -0.3168350137}], [{"q1": 1.233352497, "distance": 0.1674976074, "q3": 4.506851226, "q2": 3.589906699, "tx": 0.0, "ty": 0.15, "targetID": 8, "y": 0.3166320713, "x": -0.01700592039}], [{"q1": 1.427134552, "distance": 0.420643411, "q3": 3.884732783, "q2": 2.952860747, "tx": 0.0, "ty": 0.95, "targetID": 2, "y": 0.5379348965, "x": -0.08451762967}], [{"q1": 2.450093448, "distance": 0.0990579958, "q3": 3.040692414, "q2": 1.895520345, "tx": -0.4763, "ty": 0.275, "targetID": 4, "y": 0.3415352493, "x": -0.4029137129}], [{"q1": 0.3183693767, "distance": 0.4455309226, "q3": 5.004194711, "q2": 4.633037436, "tx": 0.4763, "ty": 0.275, "targetID": 6, "y": -0.1603482473, "x": 0.381591465}]], "block": 5}], [{"trials": [[{"q1": 0.7864686056, "distance": 0.04014460057, "q3": 4.382416073, "q2": 3.791465788, "tx": 0.175, "ty": 0.3031, "targetID": 9, "y": 0.2671355054, "x": 0.1571634061}], [{"q1": 1.524432789, "distance": 0.03185196091, "q3": 4.517763722, "q2": 3.392535563, "tx": -0.175, "ty": 0.3031, "targetID": 7, "y": 0.3268613655, "x": -0.1537880948}], [{"q1": 1.366690005, "distance": 0.02991289458, "q3": 3.629524232, "q2": 2.729552131, "tx": 0.0, "ty": 0.55, "targetID": 5, "y": 0.5781114853, "x": 0.01022377897}], [{"q1": 0.9408449274, "distance": 0.2036919532, "q3": 3.181846428, "q2": 2.495799349, "tx": 0.375, "ty": 0.6495, "targetID": 3, "y": 0.4530412518, "x": 0.3212006315}], [{"q1": 1.989601766, "distance": 0.1503892155, "q3": 3.561742658, "q2": 2.425035781, "tx": -0.375, "ty": 0.6495, "targetID": 1, "y": 0.5106834768, "x": -0.3171476964}], [{"q1": 1.228987423, "distance": 0.1639086363, "q3": 4.511985729, "q2": 3.600964729, "tx": 0.0, "ty": 0.15, "targetID": 8, "y": 0.3133532232, "x": -0.01348204481}], [{"q1": 1.470499235, "distance": 0.3721824595, "q3": 3.701714774, "q2": 2.667216615, "tx": 0.0, "ty": 0.95, "targetID": 2, "y": 0.5833538798, "x": -0.06395627982}], [{"q1": 2.455078086, "distance": 0.09681110084, "q3": 3.032080662, "q2": 1.879534323, "tx": -0.4763, "ty": 0.275, "targetID": 4, "y": 0.3382915496, "x": -0.4030431301}], [{"q1": 0.142417429, "distance": 0.4540843159, "q3": 4.754949796, "q2": 4.532558694, "tx": 0.4763, "ty": 0.275, "targetID": 6, "y": -0.1479357704, "x": 0.3110187244}]], "block": 6}], [{"trials": [[{"q1": 0.7565307476, "distance": 0.03999588265, "q3": 4.376059836, "q2": 3.788492717, "tx": 0.175, "ty": 0.3031, "targetID": 9, "y": 0.2642649201, "x": 0.1654340607}], [{"q1": 1.557632282, "distance": 0.01812179163, "q3": 4.538954093, "q2": 3.373835875, "tx": -0.175, "ty": 0.3031, "targetID": 7, "y": 0.3200638991, "x": -0.1686261896}], [{"q1": 1.319701082, "distance": 0.02986198414, "q3": 3.688360513, "q2": 2.79975377, "tx": 0.0, "ty": 0.55, "targetID": 5, "y": 0.5709191978, "x": 0.02131021493}], [{"q1": 1.081006833, "distance": 0.2431709617, "q3": 2.929916749, "q2": 2.089930787, "tx": 0.375, "ty": 0.6495, "targetID": 3, "y": 0.4379383479, "x": 0.2551092832}], [{"q1": 2.03408189, "distance": 0.1564861542, "q3": 3.412782799, "q2": 2.240743308, "tx": -0.375, "ty": 0.6495, "targetID": 1, "y": 0.5101151315, "x": -0.3038679054}], [{"q1": 1.243130385, "distance": 0.1588349069, "q3": 4.534627076, "q2": 3.602136504, "tx": 0.0, "ty": 0.15, "targetID": 8, "y": 0.307816804, "x": -0.01795505625}], [{"q1": 1.473603261, "distance": 0.3786307902, "q3": 3.744413932, "q2": 2.697404048, "tx": 0.0, "ty": 0.95, "targetID": 2, "y": 0.5791552882, "x": -0.07639028112}], [{"q1": 2.455319575, "distance": 0.09633379397, "q3": 3.039146058, "q2": 1.88993657, "tx": -0.4763, "ty": 0.275, "targetID": 4, "y": 0.3391517473, "x": -0.4044337828}], [{"q1": 0.1369470959, "distance": 0.4599978647, "q3": 4.764992786, "q2": 4.54681431, "tx": 0.4763, "ty": 0.275, "targetID": 6, "y": -0.1552162545, "x": 0.3134749101}]], "block": 7}], [{"trials": [[{"q1": 0.7392631194, "distance": 0.04199035136, "q3": 4.391567244, "q2": 3.773293188, "tx": 0.175, "ty": 0.3031, "targetID": 9, "y": 0.261962291, "x": 0.1665810626}], [{"q1": 1.397319063, "distance": 0.1932513638, "q3": 4.92159025, "q2": 3.699571862, "tx": -0.175, "ty": 0.3031, "targetID": 7, "y": 0.207300348, "x": -0.007165211362}], [{"q1": 1.344808957, "distance": 0.04561883148, "q3": 3.613237355, "q2": 2.6531014, "tx": 0.0, "ty": 0.55, "targetID": 5, "y": 0.5844410725, "x": 0.02991471731}], [{"q1": 1.084322849, "distance": 0.2451911888, "q3": 2.921596734, "q2": 2.077239326, "tx": 0.375, "ty": 0.6495, "targetID": 3, "y": 0.4369936084, "x": 0.2526899325}], [{"q1": 2.039565806, "distance": 0.1578978376, "q3": 3.393269993, "q2": 2.20401524, "tx": -0.375, "ty": 0.6495, "targetID": 1, "y": 0.5096614159, "x": -0.3016726687}], [{"q1": 1.274032907, "distance": 0.1314949377, "q3": 4.63891838, "q2": 3.623402393, "tx": 0.0, "ty": 0.15, "targetID": 8, "y": 0.2797471571, "x": -0.0213680573}], [{"q1": 1.48416442, "distance": 0.3934585673, "q3": 3.829742241, "q2": 2.737308438, "tx": 0.0, "ty": 0.95, "targetID": 2, "y": 0.5701473923, "x": -0.1025750487}], [{"q1": 2.47779361, "distance": 0.08713619473, "q3": 2.999121346, "q2": 1.840665266, "tx": -0.4763, "ty": 0.275, "targetID": 4, "y": 0.3244952474, "x": -0.4045857272}], [{"q1": 0.005014279414, "distance": 0.5168585992, "q3": 4.754040216, "q2": 4.630412328, "tx": 0.4763, "ty": 0.275, "targetID": 6, "y": -0.213632771, "x": 0.3078339007}]], "block": 8}], [{"trials": [[{"q1": 0.7140218856, "distance": 0.05316652953, "q3": 4.417773391, "q2": 3.783626418, "tx": 0.175, "ty": 0.3031, "targetID": 9, "y": 0.2500645142, "x": 0.1712694353}], [{"q1": 1.405960402, "distance": 0.1852099401, "q3": 4.909678729, "q2": 3.687456809, "tx": -0.175, "ty": 0.3031, "targetID": 7, "y": 0.2106926428, "x": -0.01448955726}], [{"q1": 1.359974256, "distance": 0.04621831548, "q3": 3.605234337, "q2": 2.605164383, "tx": 0.0, "ty": 0.55, "targetID": 5, "y": 0.588783164, "x": 0.02513958786}], [{"q1": 1.080885664, "distance": 0.2433465264, "q3": 2.929467649, "q2": 2.085994694, "tx": 0.375, "ty": 0.6495, "targetID": 3, "y": 0.4378228291, "x": 0.2549570609}], [{"q1": 2.052323942, "distance": 0.158737172, "q3": 3.386258537, "q2": 2.185191326, "tx": -0.375, "ty": 0.6495, "targetID": 1, "y": 0.5064190746, "x": -0.3062589019}], [{"q1": 1.288965889, "distance": 0.1185621536, "q3": 4.690174776, "q2": 3.631558643, "tx": 0.0, "ty": 0.15, "targetID": 8, "y": 0.2665656465, "x": -0.02166643305}], [{"q1": 1.451038061, "distance": 0.3957931289, "q3": 3.897035029, "q2": 2.758480828, "tx": 0.0, "ty": 0.95, "targetID": 2, "y": 0.5667763706, "x": -0.09895378114}], [{"q1": 2.443846416, "distance": 0.1012200564, "q3": 3.054321821, "q2": 1.892069216, "tx": -0.4763, "ty": 0.275, "targetID": 4, "y": 0.3453645865, "x": -0.4035378891}], [{"q1": 0.0134196426, "distance": 0.5166153459, "q3": 4.765096419, "q2": 4.633109414, "tx": 0.4763, "ty": 0.275, "targetID": 6, "y": -0.2141723984, "x": 0.3101621651}]], "block": 9}], [{"trials": [[{"q1": 0.7005373786, "distance": 0.0519666037, "q3": 4.424169899, "q2": 3.764466503, "tx": 0.175, "ty": 0.3031, "targetID": 9, "y": 0.2512267804, "x": 0.1718860014}], [{"q1": 1.41180273, "distance": 0.1702659863, "q3": 4.891983182, "q2": 3.656807085, "tx": -0.175, "ty": 0.3031, "targetID": 7, "y": 0.2173161385, "x": -0.02792302964}], [{"q1": 1.30783398, "distance": 0.04328544044, "q3": 3.760366572, "q2": 2.658863006, "tx": 0.0, "ty": 0.55, "targetID": 5, "y": 0.5889943773, "x": 0.01879010088}], [{"q1": 1.073052075, "distance": 0.2400611999, "q3": 2.944284606, "q2": 2.097334419, "tx": 0.375, "ty": 0.6495, "targetID": 3, "y": 0.4390497641, "x": 0.259500745}], [{"q1": 2.065567516, "distance": 0.1620479763, "q3": 3.357947795, "q2": 2.139821085, "tx": -0.375, "ty": 0.6495, "targetID": 1, "y": 0.5029097632, "x": -0.3059286665}], [{"q1": 1.295669316, "distance": 0.1037916059, "q3": 4.762591633, "q2": 3.625615847, "tx": 0.0, "ty": 0.15, "targetID": 8, "y": 0.2515591371, "x": -0.02141119136}], [{"q1": 1.386976533, "distance": 0.430377325, "q3": 4.096900282, "q2": 2.885505923, "tx": 0.0, "ty": 0.95, "targetID": 2, "y": 0.532927278, "x": -0.1061837393}], [{"q1": 2.428419296, "distance": 0.108932002, "q3": 3.061616504, "q2": 1.895128926, "tx": -0.4763, "ty": 0.275, "targetID": 4, "y": 0.3523500889, "x": -0.399598339}], [{"q1": 0.02267093578, "distance": 0.5145244818, "q3": 4.772959971, "q2": 4.630441029, "tx": 0.4763, "ty": 0.275, "targetID": 6, "y": -0.212428015, "x": 0.3115293332}]], "block": 10}]]}], "condition": "H1"}], "type": "simulation", "subjectID": "S_H1_2"}}
