# Supplementary material for: Goal-related feedback guides motor exploration and redundancy resolution in human motor skill acquisition
Source: PLoS Comput Biol. 2019 Mar 5;15(3):e1006676. doi: 10.1371/journal.pcbi.1006676 (PMC6420027; doi:10.1371/journal.pcbi.1006676)
Supplement: S1 Dataset — The 220 .json files contain the data (20 for the participants, 200 for simulation runs), the text file legend_json.txt explains the data format. (ZIP) [file pcbi.1006676.s001.zip › S_H1_055.json]

{"data": {"data": [{"phases": [{"phase": "test", "blocks": [[{"trials": [[{"q1": 2.153463791, "distance": 0.5125818401, "q3": 3.186956103, "q2": 2.0531098, "tx": 0.175, "ty": 0.3031, "targetID": 9, "y": 0.4639900299, "x": -0.3116770398}], [{"q1": 2.176107438, "distance": 0.2130606187, "q3": 3.187928257, "q2": 2.025083735, "tx": -0.175, "ty": 0.3031, "targetID": 7, "y": 0.4571667571, "x": -0.3221674611}], [{"q1": 2.113581325, "distance": 0.3067556154, "q3": 3.213530657, "q2": 2.068903204, "tx": 0.0, "ty": 0.55, "targetID": 5, "y": 0.478622484, "x": -0.2983358138}], [{"q1": 2.158633386, "distance": 0.7152207762, "q3": 3.19193997, "q2": 2.099851207, "tx": 0.375, "ty": 0.6495, "targetID": 3, "y": 0.4623869635, "x": -0.3153111402}], [{"q1": 2.059924563, "distance": 0.1801521051, "q3": 3.244796799, "q2": 2.05761031, "tx": -0.375, "ty": 0.6495, "targetID": 1, "y": 0.4975066367, "x": -0.2782901324}], [{"q1": 2.158781388, "distance": 0.4424471765, "q3": 3.184101818, "q2": 2.025602384, "tx": 0.0, "ty": 0.15, "targetID": 8, "y": 0.4622747172, "x": -0.3134389972}], [{"q1": 2.087864845, "distance": 0.5462103915, "q3": 3.236029374, "q2": 2.110133902, "tx": 0.0, "ty": 0.95, "targetID": 2, "y": 0.4876654997, "x": -0.2908480731}], [{"q1": 2.403660247, "distance": 0.1189831986, "q3": 3.122179698, "q2": 1.980379437, "tx": -0.4763, "ty": 0.275, "targetID": 4, "y": 0.3685691787, "x": -0.4028029909}], [{"q1": 2.196608744, "distance": 0.8213326127, "q3": 3.163531309, "q2": 2.06683853, "tx": 0.4763, "ty": 0.275, "targetID": 6, "y": 0.4478615493, "x": -0.3266359535}]], "block": 1}], [{"trials": [[{"q1": 2.116862624, "distance": 0.4840714459, "q3": 3.11487246, "q2": 2.044441457, "tx": 0.175, "ty": 0.3031, "targetID": 9, "y": 0.4667996805, "x": -0.2805519502}], [{"q1": 2.175755447, "distance": 0.1942971893, "q3": 3.09998068, "q2": 2.050797913, "tx": -0.175, "ty": 0.3031, "targetID": 7, "y": 0.4478460828, "x": -0.3046146956}], [{"q1": 2.087774732, "distance": 0.2898671601, "q3": 3.195973657, "q2": 2.059246064, "tx": 0.0, "ty": 0.55, "targetID": 5, "y": 0.4843950414, "x": -0.282345462}], [{"q1": 2.138418971, "distance": 0.7100077485, "q3": 3.226170794, "q2": 2.053962287, "tx": 0.375, "ty": 0.6495, "targetID": 3, "y": 0.4724963776, "x": -0.3125905181}], [{"q1": 2.040001112, "distance": 0.1850065492, "q3": 3.227109867, "q2": 2.072726033, "tx": -0.375, "ty": 0.6495, "targetID": 1, "y": 0.5007276011, "x": -0.2650263825}], [{"q1": 2.132140079, "distance": 0.4130360211, "q3": 3.061437041, "q2": 2.04583512, "tx": 0.0, "ty": 0.15, "targetID": 8, "y": 0.4557995619, "x": -0.2776425447}], [{"q1": 2.080337641, "distance": 0.5449023583, "q3": 3.325782077, "q2": 2.076072477, "tx": 0.0, "ty": 0.95, "targetID": 2, "y": 0.4986488552, "x": -0.3052879365}], [{"q1": 2.412899321, "distance": 0.1141916617, "q3": 3.118772361, "q2": 1.979220939, "tx": -0.4763, "ty": 0.275, "targetID": 4, "y": 0.3645705171, "x": -0.4054702176}], [{"q1": 2.159562421, "distance": 0.7946871685, "q3": 3.104072562, "q2": 2.03565042, "tx": 0.4763, "ty": 0.275, "targetID": 6, "y": 0.4530839663, "x": -0.2981764662}]], "block": 2}], [{"trials": [[{"q1": 2.075287249, "distance": 0.3717656124, "q3": 2.490172029, "q2": 1.924261399, "tx": 0.175, "ty": 0.3031, "targetID": 9, "y": 0.3574079788, "x": -0.1927775333}], [{"q1": 2.167432166, "distance": 0.1135836843, "q3": 2.742052986, "q2": 1.961007487, "tx": -0.175, "ty": 0.3031, "targetID": 7, "y": 0.3919384638, "x": -0.2457741527}], [{"q1": 2.069632131, "distance": 0.2591973586, "q3": 3.049407602, "q2": 2.0351784, "tx": 0.0, "ty": 0.55, "targetID": 5, "y": 0.4703684403, "x": -0.2466618848}], [{"q1": 2.115567383, "distance": 0.6849898033, "q3": 3.148558002, "q2": 2.060703346, "tx": 0.375, "ty": 0.6495, "targetID": 3, "y": 0.4711811093, "x": -0.286372364}], [{"q1": 2.041245385, "distance": 0.1614337189, "q3": 3.349912501, "q2": 2.090392083, "tx": -0.375, "ty": 0.6495, "targetID": 1, "y": 0.5117144608, "x": -0.2908810913}], [{"q1": 2.098174649, "distance": 0.2593389292, "q3": 2.324906069, "q2": 1.886409209, "tx": 0.0, "ty": 0.15, "targetID": 8, "y": 0.3131958859, "x": -0.2015534247}], [{"q1": 2.091152836, "distance": 0.6360688338, "q3": 3.875099704, "q2": 2.202672794, "tx": 0.0, "ty": 0.95, "targetID": 2, "y": 0.4855595932, "x": -0.4346017371}], [{"q1": 2.417158021, "distance": 0.1106288766, "q3": 3.13632411, "q2": 1.97994009, "tx": -0.4763, "ty": 0.275, "targetID": 4, "y": 0.3641211295, "x": -0.4107548048}], [{"q1": 2.106381134, "distance": 0.6799216602, "q3": 2.346805292, "q2": 1.899527008, "tx": 0.4763, "ty": 0.275, "targetID": 6, "y": 0.3174684117, "x": -0.2022940598}]], "block": 3}], [{"trials": [[{"q1": 1.229834877, "distance": 0.2137002631, "q3": 1.650600264, "q2": 1.840413798, "tx": 0.175, "ty": 0.3031, "targetID": 9, "y": 0.309385312, "x": -0.03860781188}], [{"q1": 2.103447196, "distance": 0.07168664363, "q3": 2.561055457, "q2": 1.925950999, "tx": -0.175, "ty": 0.3031, "targetID": 7, "y": 0.3673278297, "x": -0.2068396101}], [{"q1": 1.471136794, "distance": 0.1772620975, "q3": 2.358481324, "q2": 1.955185409, "tx": 0.0, "ty": 0.55, "targetID": 5, "y": 0.3765178484, "x": 0.03641145822}], [{"q1": 0.2988865527, "distance": 0.3650774639, "q3": 1.092618546, "q2": 1.819686579, "tx": 0.375, "ty": 0.6495, "targetID": 3, "y": 0.3383828294, "x": 0.1839825641}], [{"q1": 2.026982968, "distance": 0.139178564, "q3": 3.497071272, "q2": 2.126078324, "tx": -0.375, "ty": 0.6495, "targetID": 1, "y": 0.5233849834, "x": -0.3161300139}], [{"q1": 1.786636814, "distance": 0.1978092498, "q3": 2.053695494, "q2": 1.873901538, "tx": 0.0, "ty": 0.15, "targetID": 8, "y": 0.3044275747, "x": -0.1236148189}], [{"q1": 2.074447596, "distance": 0.6195708345, "q3": 3.846781405, "q2": 2.201079263, "tx": 0.0, "ty": 0.95, "targetID": 2, "y": 0.4947841423, "x": -0.4202933997}], [{"q1": 2.473650161, "distance": 0.08403108876, "q3": 3.084054982, "q2": 1.970072797, "tx": -0.4763, "ty": 0.275, "targetID": 4, "y": 0.3368610387, "x": -0.4194278999}], [{"q1": 0.607518167, "distance": 0.4521499714, "q3": 0.8107260275, "q2": 1.731934543, "tx": 0.4763, "ty": 0.275, "targetID": 6, "y": 0.4737656687, "x": 0.07018202992}]], "block": 4}], [{"trials": [[{"q1": 0.8209082191, "distance": 0.1758436589, "q3": 1.218192462, "q2": 1.829208726, "tx": 0.175, "ty": 0.3031, "targetID": 9, "y": 0.359160121, "x": 0.008331901072}], [{"q1": 2.057338875, "distance": 0.05379974296, "q3": 2.470416345, "q2": 1.910603987, "tx": -0.175, "ty": 0.3031, "targetID": 7, "y": 0.3554700478, "x": -0.1873203263}], [{"q1": 1.102387147, "distance": 0.2582303601, "q3": 1.856906891, "q2": 1.904000818, "tx": 0.0, "ty": 0.55, "targetID": 5, "y": 0.2986437039, "x": 0.05918556643}], [{"q1": -0.2348493867, "distance": 0.3568089553, "q3": 0.4825527068, "q2": 1.761100653, "tx": 0.375, "ty": 0.6495, "targetID": 3, "y": 0.3005533873, "x": 0.449490886}], [{"q1": 1.992110721, "distance": 0.1234180757, "q3": 3.630502528, "q2": 2.16595607, "tx": -0.375, "ty": 0.6495, "targetID": 1, "y": 0.5351145986, "x": -0.3286534644}], [{"q1": 1.49856196, "distance": 0.1660320172, "q3": 1.795479759, "q2": 1.872860607, "tx": 0.0, "ty": 0.15, "targetID": 8, "y": 0.2951512202, "x": -0.08060864724}], [{"q1": 2.047625125, "distance": 0.5943246907, "q3": 3.806417225, "q2": 2.19643367, "tx": 0.0, "ty": 0.95, "targetID": 2, "y": 0.50854776, "x": -0.3979217986}], [{"q1": 2.468493728, "distance": 0.0829241332, "q3": 3.130991639, "q2": 1.971989223, "tx": -0.4763, "ty": 0.275, "targetID": 4, "y": 0.3422238412, "x": -0.4277472756}], [{"q1": 0.4449874695, "distance": 0.3839185494, "q3": 0.714415231, "q2": 1.740002653, "tx": 0.4763, "ty": 0.275, "targetID": 6, "y": 0.4745852368, "x": 0.1483378287}]], "block": 5}], [{"trials": [[{"q1": 0.5740908848, "distance": 0.1130199446, "q3": 1.091377924, "q2": 1.835623696, "tx": 0.175, "ty": 0.3031, "targetID": 9, "y": 0.3698933199, "x": 0.08382895033}], [{"q1": 2.072946345, "distance": 0.04811587066, "q3": 2.451072105, "q2": 1.902700773, "tx": -0.175, "ty": 0.3031, "targetID": 7, "y": 0.3476378724, "x": -0.1932075516}], [{"q1": 1.077868338, "distance": 0.2565410517, "q3": 1.843687947, "q2": 1.884771412, "tx": 0.0, "ty": 0.55, "targetID": 5, "y": 0.3005649662, "x": 0.05996228097}], [{"q1": -0.370170637, "distance": 0.4321590164, "q3": 0.3537965501, "q2": 1.738552025, "tx": 0.375, "ty": 0.6495, "targetID": 3, "y": 0.2438572295, "x": 0.524048174}], [{"q1": 1.964303078, "distance": 0.116765693, "q3": 3.695307627, "q2": 2.189487936, "tx": -0.375, "ty": 0.6495, "targetID": 1, "y": 0.5421611205, "x": -0.3290370584}], [{"q1": 1.417078923, "distance": 0.1583498113, "q3": 1.751241795, "q2": 1.885344884, "tx": 0.0, "ty": 0.15, "targetID": 8, "y": 0.2954597579, "x": -0.06257892292}], [{"q1": 2.012473805, "distance": 0.5754641655, "q3": 3.818932141, "q2": 2.206044884, "tx": 0.0, "ty": 0.95, "targetID": 2, "y": 0.5203299128, "x": -0.3828088584}], [{"q1": 2.467267819, "distance": 0.08614189616, "q3": 3.097963236, "q2": 1.958878836, "tx": -0.4763, "ty": 0.275, "targetID": 4, "y": 0.3404272992, "x": -0.4202670204}], [{"q1": 0.1488880793, "distance": 0.2396974006, "q3": 0.6012664997, "q2": 1.7376671, "tx": 0.4763, "ty": 0.275, "targetID": 6, "y": 0.4323038821, "x": 0.2954400196}]], "block": 6}], [{"trials": [[{"q1": 0.511534196, "distance": 0.1088700818, "q3": 1.037338575, "q2": 1.801415612, "tx": 0.175, "ty": 0.3031, "targetID": 9, "y": 0.3884455001, "x": 0.1074068027}], [{"q1": 2.086930895, "distance": 0.04035506569, "q3": 2.416086999, "q2": 1.923045313, "tx": -0.175, "ty": 0.3031, "targetID": 7, "y": 0.3386523405, "x": -0.1940935175}], [{"q1": 1.084572445, "distance": 0.2535823878, "q3": 1.858914183, "q2": 1.873928413, "tx": 0.0, "ty": 0.55, "targetID": 5, "y": 0.3034626998, "x": 0.05935812505}], [{"q1": -0.4488287926, "distance": 0.4949370008, "q3": 0.2680611714, "q2": 1.69422951, "tx": 0.375, "ty": 0.6495, "targetID": 3, "y": 0.1991724173, "x": 0.5803477612}], [{"q1": 1.962865647, "distance": 0.116898633, "q3": 3.72430375, "q2": 2.214600568, "tx": -0.375, "ty": 0.6495, "targetID": 1, "y": 0.5394400206, "x": -0.3356034095}], [{"q1": 1.395142568, "distance": 0.1564995533, "q3": 1.738625512, "q2": 1.888689189, "tx": 0.0, "ty": 0.15, "targetID": 8, "y": 0.2953705207, "x": -0.05796138268}], [{"q1": 1.983109, "distance": 0.5509130864, "q3": 3.809609666, "q2": 2.171266205, "tx": 0.0, "ty": 0.95, "targetID": 2, "y": 0.536678716, "x": -0.3642399551}], [{"q1": 2.472219866, "distance": 0.08523872713, "q3": 3.08220868, "q2": 1.992757445, "tx": -0.4763, "ty": 0.275, "targetID": 4, "y": 0.3376170813, "x": -0.4184662578}], [{"q1": 0.08518287369, "distance": 0.2057243881, "q3": 0.5646086704, "q2": 1.729903959, "tx": 0.4763, "ty": 0.275, "targetID": 6, "y": 0.4204299548, "x": 0.3307917456}]], "block": 7}], [{"trials": [[{"q1": 0.4117228662, "distance": 0.07508920838, "q3": 0.9799938817, "q2": 1.861803887, "tx": 0.175, "ty": 0.3031, "targetID": 9, "y": 0.3666656797, "x": 0.1350275898}], [{"q1": 2.105332047, "distance": 0.03832139415, "q3": 2.406070118, "q2": 1.94751628, "tx": -0.175, "ty": 0.3031, "targetID": 7, "y": 0.3348030411, "x": -0.196527806}], [{"q1": 1.139884493, "distance": 0.2520856669, "q3": 1.924853311, "q2": 1.89546964, "tx": 0.0, "ty": 0.55, "targetID": 5, "y": 0.3054544043, "x": 0.0611934236}], [{"q1": -0.4715962353, "distance": 0.5117968775, "q3": 0.2332684185, "q2": 1.697774439, "tx": 0.375, "ty": 0.6495, "targetID": 3, "y": 0.1855077272, "x": 0.5909796625}], [{"q1": 1.944755319, "distance": 0.1153503127, "q3": 3.771738803, "q2": 2.247100702, "tx": -0.375, "ty": 0.6495, "targetID": 1, "y": 0.5404385813, "x": -0.3374327058}], [{"q1": 1.430510684, "distance": 0.1433983103, "q3": 1.807809766, "q2": 1.968101709, "tx": 0.0, "ty": 0.15, "targetID": 8, "y": 0.2893058028, "x": -0.03401424245}], [{"q1": 1.980319652, "distance": 0.5395842776, "q3": 3.774102178, "q2": 2.140951162, "tx": 0.0, "ty": 0.95, "targetID": 2, "y": 0.5425066239, "x": -0.3536952658}], [{"q1": 2.445041554, "distance": 0.09211643337, "q3": 3.176874621, "q2": 2.050387612, "tx": -0.4763, "ty": 0.275, "targetID": 4, "y": 0.3544385418, "x": -0.4296635833}], [{"q1": -0.04413527933, "distance": 0.1394511925, "q3": 0.4922973005, "q2": 1.757354471, "tx": 0.4763, "ty": 0.275, "targetID": 6, "y": 0.3796338232, "x": 0.3841132431}]], "block": 8}], [{"trials": [[{"q1": 0.3607744642, "distance": 0.02971498886, "q3": 1.120326816, "q2": 1.864928424, "tx": 0.175, "ty": 0.3031, "targetID": 9, "y": 0.3269194177, "x": 0.157234418}], [{"q1": 2.094211817, "distance": 0.02989779283, "q3": 2.365733756, "q2": 1.944326134, "tx": -0.175, "ty": 0.3031, "targetID": 7, "y": 0.3277217849, "x": -0.1919601216}], [{"q1": 1.200652174, "distance": 0.2430117477, "q3": 2.071388664, "q2": 1.90961635, "tx": 0.0, "ty": 0.55, "targetID": 5, "y": 0.3191207607, "x": 0.07582536776}], [{"q1": -0.424355045, "distance": 0.4899025316, "q3": 0.1688965039, "q2": 1.699193282, "tx": 0.375, "ty": 0.6495, "targetID": 3, "y": 0.2119506635, "x": 0.5953521467}], [{"q1": 1.862067544, "distance": 0.09449911506, "q3": 3.942944692, "q2": 2.218338685, "tx": -0.375, "ty": 0.6495, "targetID": 1, "y": 0.5670713104, "x": -0.3287875139}], [{"q1": 1.441543423, "distance": 0.1465624385, "q3": 1.858272789, "q2": 1.972800616, "tx": 0.0, "ty": 0.15, "targetID": 8, "y": 0.294196014, "x": -0.0262308583}], [{"q1": 1.754576022, "distance": 0.4293280279, "q3": 3.968896921, "q2": 2.132003308, "tx": 0.0, "ty": 0.95, "targetID": 2, "y": 0.6131962891, "x": -0.2662439029}], [{"q1": 2.457426339, "distance": 0.08790016019, "q3": 3.145269903, "q2": 2.036750131, "tx": -0.4763, "ty": 0.275, "targetID": 4, "y": 0.3477925735, "x": -0.4270285133}], [{"q1": -0.2317122665, "distance": 0.03743141792, "q3": 0.4760322533, "q2": 1.757755394, "tx": 0.4763, "ty": 0.275, "targetID": 6, "y": 0.3028674728, "x": 0.4513097017}]], "block": 9}], [{"trials": [[{"q1": 0.3897383614, "distance": 0.04124809317, "q3": 1.13100549, "q2": 1.84389615, "tx": 0.175, "ty": 0.3031, "targetID": 9, "y": 0.3365559676, "x": 0.1508731804}], [{"q1": 1.985614524, "distance": 0.004532163156, "q3": 2.194727285, "q2": 1.880303734, "tx": -0.175, "ty": 0.3031, "targetID": 7, "y": 0.3046032396, "x": -0.1707243979}], [{"q1": 1.238010509, "distance": 0.2310746922, "q3": 2.15044718, "q2": 1.898385242, "tx": 0.0, "ty": 0.55, "targetID": 5, "y": 0.3321090136, "x": 0.07693524194}], [{"q1": -0.3004412852, "distance": 0.4249874117, "q3": 0.1603901237, "q2": 1.652045645, "tx": 0.375, "ty": 0.6495, "targetID": 3, "y": 0.2814596913, "x": 0.5875103086}], [{"q1": 1.844111817, "distance": 0.08984586109, "q3": 3.968487174, "q2": 2.194537212, "tx": -0.375, "ty": 0.6495, "targetID": 1, "y": 0.5761149185, "x": -0.3231646012}], [{"q1": 1.30995905, "distance": 0.1450684841, "q3": 1.662120202, "q2": 1.925199488, "tx": 0.0, "ty": 0.15, "targetID": 8, "y": 0.2892090776, "x": -0.0408129611}], [{"q1": 3.539583029, "distance": 1.219151757, "q3": 6.812095451, "q2": 2.355383715, "tx": 0.0, "ty": 0.95, "targetID": 2, "y": -0.2667818701, "x": -0.07597951638}], [{"q1": 2.45157947, "distance": 0.0883993743, "q3": 3.182611505, "q2": 2.014557944, "tx": -0.4763, "ty": 0.275, "targetID": 4, "y": 0.3521666765, "x": -0.4331751416}], [{"q1": -0.2089055338, "distance": 0.04648088881, "q3": 0.420107939, "q2": 1.739792294, "tx": 0.4763, "ty": 0.275, "targetID": 6, "y": 0.3196896757, "x": 0.4635208799}]], "block": 10}]]}], "condition": "H1"}], "type": "simulation", "subjectID": "S_H1_55"}}
