# Supplementary material for: Goal-related feedback guides motor exploration and redundancy resolution in human motor skill acquisition
Source: PLoS Comput Biol. 2019 Mar 5;15(3):e1006676. doi: 10.1371/journal.pcbi.1006676 (PMC6420027; doi:10.1371/journal.pcbi.1006676)
Supplement: S1 Dataset — The 220 .json files contain the data (20 for the participants, 200 for simulation runs), the text file legend_json.txt explains the data format. (ZIP) [file pcbi.1006676.s001.zip › S_H1_043.json]

{"data": {"data": [{"phases": [{"phase": "test", "blocks": [[{"trials": [[{"q1": 2.279684984, "distance": 0.518916988, "q3": 3.021043037, "q2": 2.037879714, "tx": 0.175, "ty": 0.3031, "targetID": 9, "y": 0.4055821756, "x": -0.3336966131}], [{"q1": 2.237743752, "distance": 0.1722391694, "q3": 2.972742251, "q2": 2.048964813, "tx": -0.175, "ty": 0.3031, "targetID": 7, "y": 0.4136145081, "x": -0.3071093296}], [{"q1": 2.233006437, "distance": 0.3378185552, "q3": 3.012061507, "q2": 2.081329356, "tx": 0.0, "ty": 0.55, "targetID": 5, "y": 0.4207462712, "x": -0.3121135208}], [{"q1": 2.265981004, "distance": 0.7492050146, "q3": 3.067174008, "q2": 2.086459786, "tx": 0.375, "ty": 0.6495, "targetID": 3, "y": 0.4158893452, "x": -0.3368526644}], [{"q1": 2.225408806, "distance": 0.2363842481, "q3": 3.007732677, "q2": 2.089288637, "tx": -0.375, "ty": 0.6495, "targetID": 1, "y": 0.4228206053, "x": -0.3079629598}], [{"q1": 2.2756578, "distance": 0.4126298148, "q3": 2.989215091, "q2": 2.018829109, "tx": 0.0, "ty": 0.15, "targetID": 8, "y": 0.4026924466, "x": -0.3262052905}], [{"q1": 2.190338655, "distance": 0.592414563, "q3": 3.034886668, "q2": 2.143842904, "tx": 0.0, "ty": 0.95, "targetID": 2, "y": 0.4377414978, "x": -0.2975672049}], [{"q1": 2.429010056, "distance": 0.1036787988, "q3": 3.1434752, "q2": 1.90380499, "tx": -0.4763, "ty": 0.275, "targetID": 4, "y": 0.3597411501, "x": -0.41656533}], [{"q1": 2.31770374, "distance": 0.8417239825, "q3": 3.059158388, "q2": 2.02511641, "tx": 0.4763, "ty": 0.275, "targetID": 6, "y": 0.3961818061, "x": -0.3566551204}]], "block": 1}], [{"trials": [[{"q1": 2.322527089, "distance": 0.5255912252, "q3": 2.984653136, "q2": 2.007920593, "tx": 0.175, "ty": 0.3031, "targetID": 9, "y": 0.3861060764, "x": -0.3439953057}], [{"q1": 2.221368533, "distance": 0.1718224067, "q3": 2.978677991, "q2": 2.060912546, "tx": -0.175, "ty": 0.3031, "targetID": 7, "y": 0.4197308166, "x": -0.3011752435}], [{"q1": 2.243849253, "distance": 0.3418188518, "q3": 2.999073375, "q2": 2.07078182, "tx": 0.0, "ty": 0.55, "targetID": 5, "y": 0.4155749334, "x": -0.314276994}], [{"q1": 2.339528702, "distance": 0.7775078246, "q3": 3.012592281, "q2": 2.031241911, "tx": 0.375, "ty": 0.6495, "targetID": 3, "y": 0.3838775807, "x": -0.3557278205}], [{"q1": 2.196955477, "distance": 0.2143713473, "q3": 3.11422938, "q2": 2.121838696, "tx": -0.375, "ty": 0.6495, "targetID": 1, "y": 0.4432177288, "x": -0.3166673411}], [{"q1": 2.290229687, "distance": 0.4101881993, "q3": 2.970793486, "q2": 2.010243323, "tx": 0.0, "ty": 0.15, "targetID": 8, "y": 0.3953872261, "x": -0.3286935778}], [{"q1": 2.197449444, "distance": 0.5960575494, "q3": 3.027340751, "q2": 2.131338843, "tx": 0.0, "ty": 0.95, "targetID": 2, "y": 0.4345367049, "x": -0.299302846}], [{"q1": 2.456640033, "distance": 0.08636314738, "q3": 3.187302709, "q2": 1.909009903, "tx": -0.4763, "ty": 0.275, "targetID": 4, "y": 0.3512228269, "x": -0.4356961346}], [{"q1": 2.411935111, "distance": 0.8582061553, "q3": 2.987879613, "q2": 1.959794732, "tx": 0.4763, "ty": 0.275, "targetID": 6, "y": 0.3526276509, "x": -0.3783881026}]], "block": 2}], [{"trials": [[{"q1": 2.336868503, "distance": 0.5372495562, "q3": 3.019180473, "q2": 2.051256032, "tx": 0.175, "ty": 0.3031, "targetID": 9, "y": 0.3860022084, "x": -0.3558147601}], [{"q1": 2.216629622, "distance": 0.1657425354, "q3": 2.954225398, "q2": 2.043799274, "tx": -0.175, "ty": 0.3031, "targetID": 7, "y": 0.4173826911, "x": -0.2950418866}], [{"q1": 2.244977292, "distance": 0.3447711487, "q3": 3.019795078, "q2": 2.091024444, "tx": 0.0, "ty": 0.55, "targetID": 5, "y": 0.4180720432, "x": -0.3185312531}], [{"q1": 2.360867126, "distance": 0.801317529, "q3": 3.098109693, "q2": 2.115266068, "tx": 0.375, "ty": 0.6495, "targetID": 3, "y": 0.3845912087, "x": -0.3812625963}], [{"q1": 2.184545723, "distance": 0.2150160336, "q3": 3.09953414, "q2": 2.042002282, "tx": -0.375, "ty": 0.6495, "targetID": 1, "y": 0.4450284026, "x": -0.3084924022}], [{"q1": 2.296518991, "distance": 0.4106252498, "q3": 2.969081314, "q2": 2.021369858, "tx": 0.0, "ty": 0.15, "targetID": 8, "y": 0.3934832525, "x": -0.3306493635}], [{"q1": 2.193420392, "distance": 0.5941807334, "q3": 3.070471029, "q2": 2.160680385, "tx": 0.0, "ty": 0.95, "targetID": 2, "y": 0.4406534973, "x": -0.3059687633}], [{"q1": 2.486877547, "distance": 0.0711464977, "q3": 3.159032603, "q2": 1.887909397, "tx": -0.4763, "ty": 0.275, "targetID": 4, "y": 0.3361806809, "x": -0.4399854241}], [{"q1": 2.44390789, "distance": 0.884963776, "q3": 3.06841506, "q2": 2.051918503, "tx": 0.4763, "ty": 0.275, "targetID": 6, "y": 0.3492220143, "x": -0.4055457787}]], "block": 3}], [{"trials": [[{"q1": 2.378367615, "distance": 0.5342118573, "q3": 2.941813701, "q2": 2.052253305, "tx": 0.175, "ty": 0.3031, "targetID": 9, "y": 0.3634762015, "x": -0.3557890567}], [{"q1": 2.208706703, "distance": 0.1666159981, "q3": 2.961548582, "q2": 2.043074547, "tx": -0.175, "ty": 0.3031, "targetID": 7, "y": 0.4206709114, "x": -0.2930591869}], [{"q1": 2.24798016, "distance": 0.345052517, "q3": 3.009866739, "q2": 2.084208233, "tx": 0.0, "ty": 0.55, "targetID": 5, "y": 0.4158599755, "x": -0.3179114552}], [{"q1": 2.411329425, "distance": 0.8093437448, "q3": 3.006807321, "q2": 2.109266432, "tx": 0.375, "ty": 0.6495, "targetID": 3, "y": 0.3591195122, "x": -0.380457788}], [{"q1": 2.130553814, "distance": 0.181158078, "q3": 3.263485156, "q2": 2.071394567, "tx": -0.375, "ty": 0.6495, "targetID": 1, "y": 0.4779705668, "x": -0.3167256251}], [{"q1": 2.321814032, "distance": 0.4024690025, "q3": 2.918966848, "q2": 2.02469404, "tx": 0.0, "ty": 0.15, "targetID": 8, "y": 0.3790884905, "x": -0.3309074818}], [{"q1": 2.174130027, "distance": 0.5856742611, "q3": 3.100720553, "q2": 2.143728797, "tx": 0.0, "ty": 0.95, "targetID": 2, "y": 0.449189494, "x": -0.3036497609}], [{"q1": 2.489226432, "distance": 0.06715321273, "q3": 3.226987574, "q2": 1.917293654, "tx": -0.4763, "ty": 0.275, "targetID": 4, "y": 0.338884484, "x": -0.4556039452}], [{"q1": 2.52956069, "distance": 0.8774835194, "q3": 2.914814483, "q2": 2.05630964, "tx": 0.4763, "ty": 0.275, "targetID": 6, "y": 0.3038942132, "x": -0.4007076688}]], "block": 4}], [{"trials": [[{"q1": 2.392036278, "distance": 0.5350454655, "q3": 2.923007252, "q2": 2.024455441, "tx": 0.175, "ty": 0.3031, "targetID": 9, "y": 0.3553742221, "x": -0.357485733}], [{"q1": 2.222591702, "distance": 0.1534806207, "q3": 2.895298819, "q2": 2.074642157, "tx": -0.175, "ty": 0.3031, "targetID": 7, "y": 0.4089088715, "x": -0.2861790612}], [{"q1": 2.169435301, "distance": 0.314874883, "q3": 3.079699478, "q2": 2.06739228, "tx": 0.0, "ty": 0.55, "targetID": 5, "y": 0.4476020607, "x": -0.2977597252}], [{"q1": 2.298397353, "distance": 0.7825379514, "q3": 3.165785711, "q2": 2.025843652, "tx": 0.375, "ty": 0.6495, "targetID": 3, "y": 0.4127236901, "x": -0.3708569731}], [{"q1": 2.071312791, "distance": 0.1548659958, "q3": 3.384835014, "q2": 2.036134117, "tx": -0.375, "ty": 0.6495, "targetID": 1, "y": 0.5079055357, "x": -0.312274532}], [{"q1": 2.39090829, "distance": 0.3870637674, "q3": 2.811160226, "q2": 2.035316412, "tx": 0.0, "ty": 0.15, "targetID": 8, "y": 0.3428930791, "x": -0.3355750588}], [{"q1": 1.947956184, "distance": 0.4794069229, "q3": 3.348154866, "q2": 2.099501556, "tx": 0.0, "ty": 0.95, "targetID": 2, "y": 0.5360515316, "x": -0.2418215524}], [{"q1": 2.543749145, "distance": 0.04214188643, "q3": 3.126937826, "q2": 1.992059491, "tx": -0.4763, "ty": 0.275, "targetID": 4, "y": 0.3089707454, "x": -0.4513615348}], [{"q1": 2.555476941, "distance": 0.8868172026, "q3": 2.919660942, "q2": 1.982399675, "tx": 0.4763, "ty": 0.275, "targetID": 6, "y": 0.290187504, "x": -0.4103871436}]], "block": 5}], [{"trials": [[{"q1": 2.389977471, "distance": 0.5036136957, "q3": 2.748865984, "q2": 1.946890106, "tx": 0.175, "ty": 0.3031, "targetID": 9, "y": 0.3280336656, "x": -0.3279960903}], [{"q1": 2.259790784, "distance": 0.1421087879, "q3": 2.825518303, "q2": 2.063740079, "tx": -0.175, "ty": 0.3031, "targetID": 7, "y": 0.3877074931, "x": -0.2891774046}], [{"q1": 2.000719478, "distance": 0.2459708598, "q3": 3.208778736, "q2": 2.148683765, "tx": 0.0, "ty": 0.55, "targetID": 5, "y": 0.5075815034, "x": -0.2422856476}], [{"q1": 2.015161128, "distance": 0.6519792793, "q3": 3.276541111, "q2": 2.084839736, "tx": 0.375, "ty": 0.6495, "targetID": 3, "y": 0.5123129121, "x": -0.2623826822}], [{"q1": 1.899087767, "distance": 0.1031410031, "q3": 3.842817392, "q2": 2.218117036, "tx": -0.375, "ty": 0.6495, "targetID": 1, "y": 0.5580530209, "x": -0.3272976255}], [{"q1": 2.522342757, "distance": 0.349394648, "q3": 2.538371277, "q2": 1.914166717, "tx": 0.0, "ty": 0.15, "targetID": 8, "y": 0.2462564987, "x": -0.3358739444}], [{"q1": 1.479103281, "distance": 0.3402921084, "q3": 3.879056889, "q2": 2.383228327, "tx": 0.0, "ty": 0.95, "targetID": 2, "y": 0.6227783355, "x": -0.09340610943}], [{"q1": 2.528875193, "distance": 0.0482331104, "q3": 3.150081078, "q2": 2.037674691, "tx": -0.4763, "ty": 0.275, "targetID": 4, "y": 0.3165705149, "x": -0.4518393126}], [{"q1": 2.542475817, "distance": 0.8355079315, "q3": 2.622259517, "q2": 1.832240357, "tx": 0.4763, "ty": 0.275, "targetID": 6, "y": 0.2451667978, "x": -0.3586751395}]], "block": 6}], [{"trials": [[{"q1": 2.357731775, "distance": 0.4650111583, "q3": 2.595950327, "q2": 2.023222561, "tx": 0.175, "ty": 0.3031, "targetID": 9, "y": 0.3194209931, "x": -0.2897246523}], [{"q1": 2.311493128, "distance": 0.11534656, "q3": 2.655788828, "q2": 2.018308495, "tx": -0.175, "ty": 0.3031, "targetID": 7, "y": 0.3425287438, "x": -0.2833983536}], [{"q1": 1.89744111, "distance": 0.2476754117, "q3": 3.49105197, "q2": 2.212311577, "tx": 0.0, "ty": 0.55, "targetID": 5, "y": 0.5533807422, "x": -0.2476523372}], [{"q1": 1.77502943, "distance": 0.6181717256, "q3": 3.754686801, "q2": 2.292601225, "tx": 0.375, "ty": 0.6495, "targetID": 3, "y": 0.5836263275, "x": -0.2396518865}], [{"q1": 1.897463879, "distance": 0.1000770575, "q3": 4.010450596, "q2": 2.225942579, "tx": -0.375, "ty": 0.6495, "targetID": 1, "y": 0.550070613, "x": -0.3636327466}], [{"q1": 2.603009671, "distance": 0.3054256017, "q3": 2.102566949, "q2": 1.903362783, "tx": 0.0, "ty": 0.15, "targetID": 8, "y": 0.133869246, "x": -0.3049993392}], [{"q1": 1.191873089, "distance": 0.4175549196, "q3": 4.879417349, "q2": 2.521254108, "tx": 0.0, "ty": 0.95, "targetID": 2, "y": 0.5556504482, "x": -0.1372608533}], [{"q1": 2.508150273, "distance": 0.06438185117, "q3": 3.096896585, "q2": 1.982768132, "tx": -0.4763, "ty": 0.275, "targetID": 4, "y": 0.3231299739, "x": -0.4335387048}], [{"q1": 2.449960885, "distance": 0.7722656189, "q3": 2.432756077, "q2": 2.004283283, "tx": 0.4763, "ty": 0.275, "targetID": 6, "y": 0.2609945415, "x": -0.2958386101}]], "block": 7}], [{"trials": [[{"q1": 2.367691311, "distance": 0.457611079, "q3": 2.477407785, "q2": 1.963849743, "tx": 0.175, "ty": 0.3031, "targetID": 9, "y": 0.2884547608, "x": -0.2823766682}], [{"q1": 2.336928816, "distance": 0.08838044147, "q3": 2.411357296, "q2": 2.005341609, "tx": -0.175, "ty": 0.3031, "targetID": 7, "y": 0.2885528309, "x": -0.2621750096}], [{"q1": 1.880043534, "distance": 0.254551892, "q3": 3.564306951, "q2": 2.220631161, "tx": 0.0, "ty": 0.55, "targetID": 5, "y": 0.5607033863, "x": -0.2543267647}], [{"q1": 1.732248845, "distance": 0.6173527245, "q3": 3.877826889, "q2": 2.257632413, "tx": 0.375, "ty": 0.6495, "targetID": 3, "y": 0.5990422516, "x": -0.2402872516}], [{"q1": 1.838604978, "distance": 0.1065193319, "q3": 4.22812781, "q2": 2.27622223, "tx": -0.375, "ty": 0.6495, "targetID": 1, "y": 0.5430179692, "x": -0.3778187213}], [{"q1": 2.486103491, "distance": 0.4215790655, "q3": 1.033238613, "q2": 1.87706246, "tx": 0.0, "ty": 0.15, "targetID": 8, "y": -0.05055217088, "x": -0.3708203544}], [{"q1": 1.120935775, "distance": 0.4994608615, "q3": 5.245246034, "q2": 2.594335869, "tx": 0.0, "ty": 0.95, "targetID": 2, "y": 0.4739123098, "x": -0.1510021964}], [{"q1": 2.447856657, "distance": 0.08707281144, "q3": 3.244921388, "q2": 2.004495295, "tx": -0.4763, "ty": 0.275, "targetID": 4, "y": 0.3564850866, "x": -0.4456103414}], [{"q1": 2.454046906, "distance": 0.7720600237, "q3": 2.275785659, "q2": 1.892635562, "tx": 0.4763, "ty": 0.275, "targetID": 6, "y": 0.2138147362, "x": -0.2933317585}]], "block": 8}], [{"trials": [[{"q1": 2.315637805, "distance": 0.4466038035, "q3": 2.576409033, "q2": 2.059212917, "tx": 0.175, "ty": 0.3031, "targetID": 9, "y": 0.3314355771, "x": -0.2707039964}], [{"q1": 2.324254605, "distance": 0.08495177951, "q3": 2.393506667, "q2": 1.991471708, "tx": -0.175, "ty": 0.3031, "targetID": 7, "y": 0.2865868586, "x": -0.2583313927}], [{"q1": 1.860436581, "distance": 0.2423631648, "q3": 3.558880552, "q2": 2.2141832, "tx": 0.0, "ty": 0.55, "targetID": 5, "y": 0.5658730973, "x": -0.2418428176}], [{"q1": 1.683548451, "distance": 0.6153182405, "q3": 3.995334431, "q2": 2.281688707, "tx": 0.375, "ty": 0.6495, "targetID": 3, "y": 0.6051645176, "x": -0.2387189113}], [{"q1": 1.697958909, "distance": 0.119464719, "q3": 4.084598096, "q2": 2.285926089, "tx": -0.375, "ty": 0.6495, "targetID": 1, "y": 0.5975142194, "x": -0.2674393302}], [{"q1": 2.386853436, "distance": 0.3888934267, "q3": 1.077279852, "q2": 1.903128481, "tx": 0.0, "ty": 0.15, "targetID": 8, "y": -0.006872497333, "x": -0.3558498517}], [{"q1": 1.043576468, "distance": 0.5014065322, "q3": 5.361562182, "q2": 2.585080191, "tx": 0.0, "ty": 0.95, "targetID": 2, "y": 0.4647349235, "x": -0.126199509}], [{"q1": 2.432727317, "distance": 0.09361055203, "q3": 3.281261063, "q2": 2.008446813, "tx": -0.4763, "ty": 0.275, "targetID": 4, "y": 0.3643157466, "x": -0.4482708569}], [{"q1": 2.351088915, "distance": 0.7466482713, "q3": 2.501132696, "q2": 2.088600281, "tx": 0.4763, "ty": 0.275, "targetID": 6, "y": 0.3117344337, "x": -0.269444073}]], "block": 9}], [{"trials": [[{"q1": 2.294280884, "distance": 0.4479527738, "q3": 2.624468743, "q2": 2.048138608, "tx": 0.175, "ty": 0.3031, "targetID": 9, "y": 0.3445760935, "x": -0.2710284982}], [{"q1": 2.306489729, "distance": 0.07328511954, "q3": 2.389769672, "q2": 2.034810082, "tx": -0.175, "ty": 0.3031, "targetID": 7, "y": 0.2955045231, "x": -0.2478904485}], [{"q1": 1.853877686, "distance": 0.2401120832, "q3": 3.564993496, "q2": 2.213814381, "tx": 0.0, "ty": 0.55, "targetID": 5, "y": 0.5677842941, "x": -0.2394525661}], [{"q1": 1.694094325, "distance": 0.6136588615, "q3": 3.956319992, "q2": 2.289969595, "tx": 0.375, "ty": 0.6495, "targetID": 3, "y": 0.6020699822, "x": -0.2368231703}], [{"q1": 1.66083404, "distance": 0.1189512092, "q3": 4.178387458, "q2": 2.28179694, "tx": -0.375, "ty": 0.6495, "targetID": 1, "y": 0.6032296724, "x": -0.2654169404}], [{"q1": 2.275415832, "distance": 0.3326109054, "q3": 1.088883454, "q2": 2.006016161, "tx": 0.0, "ty": 0.15, "targetID": 8, "y": 0.03656058375, "x": -0.3126683758}], [{"q1": 1.03584983, "distance": 0.5040945938, "q3": 5.374724594, "q2": 2.589199508, "tx": 0.0, "ty": 0.95, "targetID": 2, "y": 0.4613461937, "x": -0.1238096002}], [{"q1": 2.425213008, "distance": 0.09683592181, "q3": 3.301235742, "q2": 2.010132022, "tx": -0.4763, "ty": 0.275, "targetID": 4, "y": 0.3681930653, "x": -0.4499893875}], [{"q1": 2.317272438, "distance": 0.755689052, "q3": 2.610533641, "q2": 2.046884948, "tx": 0.4763, "ty": 0.275, "targetID": 6, "y": 0.3357345128, "x": -0.2769444904}]], "block": 10}]]}], "condition": "H1"}], "type": "simulation", "subjectID": "S_H1_43"}}
