# Supplementary material for: Goal-related feedback guides motor exploration and redundancy resolution in human motor skill acquisition
Source: PLoS Comput Biol. 2019 Mar 5;15(3):e1006676. doi: 10.1371/journal.pcbi.1006676 (PMC6420027; doi:10.1371/journal.pcbi.1006676)
Supplement: S1 Dataset — The 220 .json files contain the data (20 for the participants, 200 for simulation runs), the text file legend_json.txt explains the data format. (ZIP) [file pcbi.1006676.s001.zip › P_19.json]

{"data": {"data": [[{"phases": [[{"phase": "test", "blocks": [[{"trials": [[{"q1": 1.3487118, "distance": 0.7210183249, "q3": 1.381358287, "q2": 2.857047444, "tx": -0.375, "ty": 0.6495, "targetID": 1, "f2": -0.586033, "f1": -0.189438, "f3": -0.864755, "y": 0.18364793, "x": 0.17531743}], [{"q1": 3.71797529, "distance": 1.170995297, "q3": 2.232541407, "q2": 3.349963354, "tx": 0, "ty": 0.95, "targetID": 2, "f2": 1.783231, "f1": 0.661745, "f3": -1.357671, "y": -0.098520843, "x": -0.52137705}], [{"q1": 3.58552579, "distance": 1.132673518, "q3": 2.158085657, "q2": 1.402175894, "tx": 0.375, "ty": 0.6495, "targetID": 3, "f2": 1.650781, "f1": 0.587289, "f3": 0.590117, "y": -0.26113194, "x": -0.29857165}], [{"q1": 1.12025518, "distance": 0.6530337695, "q3": 2.393013957, "q2": 2.012021856, "tx": -0.4763, "ty": 0.275, "targetID": 4, "f2": -0.814489, "f1": 0.822218, "f3": -0.019729, "y": 0.33540646, "x": 0.17393393}], [{"q1": 3.16304439, "distance": 0.8638120287, "q3": 0.9649715968, "q2": 1.939702393, "tx": 0, "ty": 0.55, "targetID": 5, "f2": 1.2283, "f1": -0.605825, "f3": 0.05259, "y": -0.27447117, "x": -0.25771789}], [{"q1": 2.39146923, "distance": 0.9746805506, "q3": 3.596369627, "q2": 1.371702444, "tx": 0.4763, "ty": 0.275, "targetID": 6, "f2": 0.456725, "f1": 2.025573, "f3": 0.62059, "y": 0.42863885, "x": -0.48619534}], [{"q1": 0.6488905902, "distance": 0.257460465, "q3": 1.016870707, "q2": 2.309153694, "tx": -0.175, "ty": 0.3031, "targetID": 7, "f2": -1.285854, "f1": -0.553926, "f3": -0.316861, "y": 0.21326509, "x": 0.06627905}], [{"q1": 2.21698517, "distance": 0.3113509761, "q3": 2.542742267, "q2": 1.752903294, "tx": 0, "ty": 0.15, "targetID": 8, "f2": 0.282241, "f1": 0.971946, "f3": 0.239389, "y": 0.32105808, "x": -0.26015104}], [{"q1": 1.40262153, "distance": 0.2620533253, "q3": 3.309856327, "q2": 3.203690754, "tx": 0.175, "ty": 0.3031, "targetID": 9, "f2": -0.532123, "f1": 1.73906, "f3": -1.211398, "y": 0.53892778, "x": 0.060731879}]], "block": 1}], [{"trials": [[{"q1": 2.76437628, "distance": 0.4553260523, "q3": 3.168798827, "q2": 2.503806774, "tx": -0.375, "ty": 0.6495, "targetID": 1, "f2": 0.829632, "f1": 1.598002, "f3": -0.511514, "y": 0.21492929, "x": -0.51090479}], [{"q1": 2.80967804, "distance": 1.17590867, "q3": -0.7030695732, "q2": 0.8010635536, "tx": 0, "ty": 0.95, "targetID": 2, "f2": 0.874934, "f1": -2.273866, "f3": 1.191229, "y": 0.22742279, "x": -0.92770867}], [{"q1": 2.83223468, "distance": 1.105419569, "q3": 1.60818128, "q2": 1.455394474, "tx": 0.375, "ty": 0.6495, "targetID": 3, "f2": 0.89749, "f1": 0.037385, "f3": 0.536898, "y": -0.1198754, "x": -0.41873416}], [{"q1": 3.69064349, "distance": 0.5044945133, "q3": 3.692628027, "q2": 0.2377131536, "tx": -0.4763, "ty": 0.275, "targetID": 4, "f2": 1.755899, "f1": 2.121832, "f3": 1.754579, "y": -0.2222977, "x": -0.56121002}], [{"q1": 1.78388521, "distance": 0.0500122291, "q3": 2.474318377, "q2": 3.482161554, "tx": 0, "ty": 0.55, "targetID": 5, "f2": -0.150859, "f1": 0.903522, "f3": -1.489869, "y": 0.54738745, "x": 0.049943945}], [{"q1": 1.946494047, "distance": 0.7309180866, "q3": 4.203513827, "q2": 3.472611154, "tx": 0.4763, "ty": 0.275, "targetID": 6, "f2": 0.01175, "f1": 2.632718, "f3": -1.480319, "y": 0.26790291, "x": -0.25458363}], [{"q1": 1.45238435, "distance": 0.2912609749, "q3": 2.030222837, "q2": 2.415465184, "tx": -0.175, "ty": 0.3031, "targetID": 7, "f2": -0.48236, "f1": 0.459427, "f3": -0.423173, "y": 0.30400785, "x": 0.11625956}], [{"q1": 1.46765249, "distance": 0.3010960333, "q3": 1.873897187, "q2": 2.962416464, "tx": 0, "ty": 0.15, "targetID": 8, "f2": -0.467092, "f1": 0.303101, "f3": -0.970124, "y": 0.33859784, "x": 0.2347119}], [{"q1": 2.13015155, "distance": 0.4256094476, "q3": 0.2989539268, "q2": 2.756265154, "tx": 0.175, "ty": 0.3031, "targetID": 9, "f2": 0.195407, "f1": -1.271842, "f3": -0.763973, "y": 0.043687516, "x": -0.16241453}]], "block": 2}], [{"trials": [[{"q1": 2.15961969, "distance": 0.1221016853, "q3": 3.623827127, "q2": 1.709486484, "tx": -0.375, "ty": 0.6495, "targetID": 1, "f2": 0.224875, "f1": 2.053031, "f3": 0.282806, "y": 0.52745475, "x": -0.37871194}], [{"q1": -0.4547383098, "distance": 1.213478789, "q3": 4.258680127, "q2": 2.340946604, "tx": 0, "ty": 0.95, "targetID": 2, "f2": -2.389483, "f1": 2.687884, "f3": -0.348654, "y": -0.075789491, "x": 0.64829522}], [{"q1": 2.58517983, "distance": 0.7711248659, "q3": 2.177123707, "q2": 2.231242194, "tx": 0.375, "ty": 0.6495, "targetID": 3, "f2": 0.650435, "f1": 0.606327, "f3": -0.23895, "y": 0.19794769, "x": -0.25008725}], [{"q1": 0.9727888202, "distance": 0.8793813013, "q3": 2.589175027, "q2": 3.151351854, "tx": -0.4763, "ty": 0.275, "targetID": 4, "f2": -0.961956, "f1": 1.018379, "f3": -1.159059, "y": 0.34575855, "x": 0.40022992}], [{"q1": 0.9668197902, "distance": 0.02970081114, "q3": 1.716880387, "q2": 1.068790074, "tx": 0, "ty": 0.55, "targetID": 5, "f2": -0.967925, "f1": 0.146084, "f3": 0.923503, "y": 0.52890202, "x": 0.020904866}], [{"q1": 2.62294178, "distance": 0.8019575324, "q3": 2.265088307, "q2": 1.930214783, "tx": 0.4763, "ty": 0.275, "targetID": 6, "f2": 0.688197, "f1": 0.694292, "f3": 0.062078, "y": 0.16735272, "x": -0.31839991}], [{"q1": 1.60487726, "distance": 0.237424691, "q3": 2.500205097, "q2": 2.112175834, "tx": -0.175, "ty": 0.3031, "targetID": 7, "f2": -0.329867, "f1": 0.929409, "f3": -0.119883, "y": 0.42133781, "x": 0.030889058}], [{"q1": 2.85736742, "distance": 0.2620094986, "q3": 1.611511368, "q2": 2.195867854, "tx": 0, "ty": 0.15, "targetID": 8, "f2": 0.922623, "f1": 0.040715, "f3": -0.203575, "y": 0.034477206, "x": -0.23516688}], [{"q1": 3.01243639, "distance": 0.6530781466, "q3": 2.740159927, "q2": 2.171300604, "tx": 0.175, "ty": 0.3031, "targetID": 9, "f2": 1.077692, "f1": 1.169364, "f3": -0.179008, "y": 0.10913433, "x": -0.44860916}]], "block": 3}], [{"trials": [[{"q1": 3.59897179, "distance": 1.168590615, "q3": 1.498916687, "q2": 0.9514201536, "tx": -0.375, "ty": 0.6495, "targetID": 1, "f2": 1.664227, "f1": -0.07188, "f3": 1.040873, "y": -0.51796624, "x": -0.3237496}], [{"q1": 3.96829739, "distance": 1.684886245, "q3": 1.068958317, "q2": 0.6495131536, "tx": 0, "ty": 0.95, "targetID": 2, "f2": 2.033553, "f1": -0.501838, "f3": 1.34278, "y": -0.71953318, "x": -0.22693748}], [{"q1": 1.64615779, "distance": 0.5155621342, "q3": 3.803840427, "q2": 2.494193494, "tx": 0.375, "ty": 0.6495, "targetID": 3, "f2": -0.288587, "f1": 2.233044, "f3": -0.501901, "y": 0.59721512, "x": -0.13790409}], [{"q1": 3.91181159, "distance": 0.6926811157, "q3": 2.818008627, "q2": 0.6796724536, "tx": -0.4763, "ty": 0.275, "targetID": 4, "f2": 1.977067, "f1": 1.247212, "f3": 1.31262, "y": -0.40156178, "x": -0.32773592}], [{"q1": 1.61543301, "distance": 0.04537384697, "q3": 3.275550127, "q2": 2.922769564, "tx": 0, "ty": 0.55, "targetID": 5, "f2": -0.319311, "f1": 1.704754, "f3": -0.930477, "y": 0.55414878, "x": -0.045183776}], [{"q1": 1.60399762, "distance": 0.6059144711, "q3": 3.400774027, "q2": 2.370854564, "tx": 0.4763, "ty": 0.275, "targetID": 6, "f2": -0.330747, "f1": 1.829978, "f3": -0.378562, "y": 0.58456793, "x": -0.044564707}], [{"q1": 2.44236303, "distance": 0.1229721455, "q3": 2.391003337, "q2": 2.922078414, "tx": -0.175, "ty": 0.3031, "targetID": 7, "f2": 0.507619, "f1": 0.820207, "f3": -0.929786, "y": 0.39985827, "x": -0.25089457}], [{"q1": 1.30479233, "distance": 0.07680270343, "q3": 1.322673337, "q2": 2.607228004, "tx": 0, "ty": 0.15, "targetID": 8, "f2": -0.629952, "f1": -0.248123, "f3": -0.614935, "y": 0.17124502, "x": 0.073805856}], [{"q1": 1.16656225, "distance": 0.1282205966, "q3": 2.555622797, "q2": 2.703737724, "tx": 0.175, "ty": 0.3031, "targetID": 9, "f2": -0.768182, "f1": 0.984826, "f3": -0.711445, "y": 0.36836235, "x": 0.28536914}]], "block": 4}], [{"trials": [[{"q1": 0.1010345902, "distance": 1.054701783, "q3": 2.522636067, "q2": 2.590012074, "tx": -0.375, "ty": 0.6495, "targetID": 1, "f2": -1.83371, "f1": 0.95184, "f3": -0.597719, "y": -0.11046568, "x": 0.35633304}], [{"q1": 0.4241410902, "distance": 0.9410976459, "q3": 2.505043147, "q2": 2.402773154, "tx": 0, "ty": 0.95, "targetID": 2, "f2": -1.510603, "f1": 0.934247, "f3": -0.410481, "y": 0.10467359, "x": 0.4136279}], [{"q1": 0.1932025902, "distance": 0.5935386775, "q3": 3.121297927, "q2": 2.616715614, "tx": 0.375, "ty": 0.6495, "targetID": 3, "f2": -1.741542, "f1": 1.550502, "f3": -0.624423, "y": 0.079508705, "x": 0.54052367}], [{"q1": 2.021452447, "distance": 0.4645579829, "q3": 1.433445897, "q2": 2.699151004, "tx": -0.4763, "ty": 0.275, "targetID": 4, "f2": 0.086708, "f1": -0.13735, "f3": -0.706858, "y": 0.22357265, "x": -0.014597339}], [{"q1": 2.25945951, "distance": 0.3930407458, "q3": 3.381107727, "q2": 2.173122724, "tx": 0, "ty": 0.55, "targetID": 5, "f2": 0.324715, "f1": 1.810311, "f3": -0.18083, "y": 0.44382335, "x": -0.37842773}], [{"q1": 2.65737363, "distance": 0.707951871, "q3": 1.968961777, "q2": 2.679484634, "tx": 0.4763, "ty": 0.275, "targetID": 6, "f2": 0.722629, "f1": 0.398165, "f3": -0.687192, "y": 0.25375908, "x": -0.23133315}], [{"q1": 1.61694098, "distance": 0.3196596738, "q3": 2.421916607, "q2": 2.744892594, "tx": -0.175, "ty": 0.3031, "targetID": 7, "f2": -0.317804, "f1": 0.85112, "f3": -0.7526, "y": 0.43286348, "x": 0.11713652}], [{"q1": 1.5804985, "distance": 0.2906465698, "q3": 2.094248497, "q2": 2.898579304, "tx": 0, "ty": 0.15, "targetID": 8, "f2": -0.354246, "f1": 0.523452, "f3": -0.906287, "y": 0.38274476, "x": 0.17408419}], [{"q1": 2.33435508, "distance": 0.3618808269, "q3": 2.144702477, "q2": 2.398060764, "tx": 0.175, "ty": 0.3031, "targetID": 9, "f2": 0.399611, "f1": 0.573906, "f3": -0.405768, "y": 0.28443835, "x": -0.18639933}]], "block": 5}], [{"trials": [[{"q1": 2.002288732, "distance": 0.3531013724, "q3": 2.453583867, "q2": 1.981862566, "tx": -0.375, "ty": 0.6495, "targetID": 1, "f2": 0.067544, "f1": 0.882788, "f3": 0.01043, "y": 0.373866, "x": -0.15430456}], [{"q1": 0.8317312902, "distance": 0.6288835016, "q3": 3.981528827, "q2": 1.296806874, "tx": 0, "ty": 0.95, "targetID": 2, "f2": -1.103013, "f1": 2.410732, "f3": 0.695486, "y": 0.54551747, "x": 0.48154786}], [{"q1": 0.5137392902, "distance": 0.4471879313, "q3": 2.529170577, "q2": 1.777973204, "tx": 0.375, "ty": 0.6495, "targetID": 3, "f2": -1.421005, "f1": 0.958374, "f3": 0.214319, "y": 0.20259068, "x": 0.35921692}], [{"q1": 2.18236482, "distance": 0.2690167576, "q3": 2.370708647, "q2": 1.985129822, "tx": -0.4763, "ty": 0.275, "targetID": 4, "f2": 0.24762, "f1": 0.799912, "f3": 0.007163, "y": 0.31400276, "x": -0.21012562}], [{"q1": 1.74235336, "distance": 0.09062012869, "q3": 2.956804127, "q2": 1.755290904, "tx": 0, "ty": 0.55, "targetID": 5, "f2": -0.192391, "f1": 1.386008, "f3": 0.237002, "y": 0.50189974, "x": -0.076800864}], [{"q1": 0.6801180902, "distance": 0.1845039819, "q3": 2.346078567, "q2": 2.075482027, "tx": 0.4763, "ty": 0.275, "targetID": 6, "f2": -1.254626, "f1": 0.775282, "f3": -0.083189, "y": 0.2189115, "x": 0.30052799}], [{"q1": 2.41063295, "distance": 0.1423007235, "q3": 2.705539627, "q2": 1.953462569, "tx": -0.175, "ty": 0.3031, "targetID": 7, "f2": 0.475888, "f1": 1.134743, "f3": 0.03883, "y": 0.31342652, "x": -0.31692554}], [{"q1": 1.59915956, "distance": 0.1865965774, "q3": 1.887908687, "q2": 1.823714794, "tx": 0, "ty": 0.15, "targetID": 8, "f2": -0.335585, "f1": 0.317112, "f3": 0.168578, "y": 0.31039881, "x": -0.095344137}], [{"q1": 0.9431950202, "distance": 0.2427899112, "q3": 3.352267827, "q2": 1.824908594, "tx": 0.175, "ty": 0.3031, "targetID": 9, "f2": -0.991549, "f1": 1.781472, "f3": 0.167384, "y": 0.48562658, "x": 0.33509681}]], "block": 6}], [{"trials": [[{"q1": 1.35901622, "distance": 0.5563978719, "q3": 2.954102427, "q2": 3.094677554, "tx": -0.375, "ty": 0.6495, "targetID": 1, "f2": -0.575728, "f1": 1.383306, "f3": -1.102385, "y": 0.51785714, "x": 0.16560036}], [{"q1": 0.5876295902, "distance": 0.9708575936, "q3": 2.486256427, "q2": 3.384143854, "tx": 0, "ty": 0.95, "targetID": 2, "f2": -1.347115, "f1": 0.91546, "f3": -1.391851, "y": 0.14204812, "x": 0.53831053}], [{"q1": 0.5971171902, "distance": 0.3734704813, "q3": 3.056769627, "q2": 3.451625254, "tx": 0.375, "ty": 0.6495, "targetID": 3, "f2": -1.337627, "f1": 1.485973, "f3": -1.459333, "y": 0.28980348, "x": 0.47549186}], [{"q1": 2.032259526, "distance": 0.2535485364, "q3": 1.674217557, "q2": 1.950320976, "tx": -0.4763, "ty": 0.275, "targetID": 4, "f2": 0.097515, "f1": 0.103421, "f3": 0.041972, "y": 0.18004665, "x": -0.24120274}], [{"q1": 1.75737017, "distance": 0.1181308353, "q3": 2.442462627, "q2": 2.636004984, "tx": 0, "ty": 0.55, "targetID": 5, "f2": -0.177374, "f1": 0.871666, "f3": -0.643712, "y": 0.43617674, "x": 0.031609488}], [{"q1": 0.005863190192, "distance": 0.3145271203, "q3": 2.397286527, "q2": 2.127506804, "tx": 0.4763, "ty": 0.275, "targetID": 6, "f2": -1.928881, "f1": 0.82649, "f3": -0.135214, "y": -0.024264255, "x": 0.37951046}], [{"q1": 1.66682947, "distance": 0.2138117561, "q3": 2.167133447, "q2": 2.346161654, "tx": -0.175, "ty": 0.3031, "targetID": 7, "f2": -0.267915, "f1": 0.596337, "f3": -0.353869, "y": 0.349699, "x": 0.033671992}], [{"q1": 2.04294094, "distance": 0.2300322545, "q3": 1.187459187, "q2": 2.113746624, "tx": 0, "ty": 0.15, "targetID": 8, "f2": 0.108196, "f1": -0.383337, "f3": -0.121454, "y": 0.12158797, "x": -0.22827088}], [{"q1": 0.6108773902, "distance": 0.2451739003, "q3": 3.121926327, "q2": 2.759972234, "tx": 0.175, "ty": 0.3031, "targetID": 9, "f2": -1.323867, "f1": 1.55113, "f3": -0.76768, "y": 0.36372153, "x": 0.41256109}]], "block": 7}], [{"trials": [[{"q1": 0.1652989902, "distance": 1.087697711, "q3": 3.242626227, "q2": 2.464411194, "tx": -0.375, "ty": 0.6495, "targetID": 1, "f2": -1.769446, "f1": 1.67183, "f3": -0.472119, "y": 0.087346445, "x": 0.55616577}], [{"q1": 2.07385421, "distance": 0.6239238316, "q3": 4.041596127, "q2": 2.160179364, "tx": 0, "ty": 0.95, "targetID": 2, "f2": 0.13911, "f1": 2.4708, "f3": -0.167887, "y": 0.50808481, "x": -0.44044513}], [{"q1": 0.6939410902, "distance": 0.3110081861, "q3": 3.179166127, "q2": 2.778947454, "tx": 0.375, "ty": 0.6495, "targetID": 3, "f2": -1.240803, "f1": 1.60837, "f3": -0.786655, "y": 0.3438547, "x": 0.43250689}], [{"q1": 2.20636659, "distance": 0.2495921878, "q3": 2.579247527, "q2": 1.878190004, "tx": -0.4763, "ty": 0.275, "targetID": 4, "f2": 0.271622, "f1": 1.008451, "f3": 0.114103, "y": 0.35105766, "x": -0.23857854}], [{"q1": 1.23592862, "distance": 0.1722043371, "q3": 3.460275827, "q2": 2.266805024, "tx": 0, "ty": 0.55, "targetID": 5, "f2": -0.698816, "f1": 1.889479, "f3": -0.274512, "y": 0.57409993, "x": 0.17050961}], [{"q1": 0.6732065902, "distance": 0.08255489119, "q3": 3.306526227, "q2": 1.578859064, "tx": 0.4763, "ty": 0.275, "targetID": 6, "f2": -1.261538, "f1": 1.73573, "f3": 0.413434, "y": 0.35510976, "x": 0.45635667}], [{"q1": 1.56347107, "distance": 0.2065249666, "q3": 2.450379437, "q2": 1.676185604, "tx": -0.175, "ty": 0.3031, "targetID": 7, "f2": -0.371273, "f1": 0.879583, "f3": 0.316107, "y": 0.39870741, "x": 0.0080622435}], [{"q1": 1.11246403, "distance": 0.3062583814, "q3": 1.926927267, "q2": 2.848627984, "tx": 0, "ty": 0.15, "targetID": 8, "f2": -0.82228, "f1": 0.356131, "f3": -0.856335, "y": 0.23515422, "x": 0.29418184}], [{"q1": 1.28412065, "distance": 0.2249044783, "q3": 2.805379427, "q2": 1.380310404, "tx": 0.175, "ty": 0.3031, "targetID": 9, "f2": -0.650624, "f1": 1.234583, "f3": 0.611982, "y": 0.47728782, "x": 0.03273044}]], "block": 8}], [{"trials": [[{"q1": 1.842821489, "distance": 0.2044944164, "q3": 3.469574927, "q2": 2.072026276, "tx": -0.375, "ty": 0.6495, "targetID": 1, "f2": -0.091923, "f1": 1.898779, "f3": -0.079734, "y": 0.57389935, "x": -0.1849934}], [{"q1": 0.7553277902, "distance": 0.8007742855, "q3": 2.880463427, "q2": 2.358351034, "tx": 0, "ty": 0.95, "targetID": 2, "f2": -1.179417, "f1": 1.309667, "f3": -0.366058, "y": 0.24653149, "x": 0.3825853}], [{"q1": 0.8212383902, "distance": 0.1425198083, "q3": 3.834690827, "q2": 2.547726234, "tx": 0.375, "ty": 0.6495, "targetID": 3, "f2": -1.113506, "f1": 2.263895, "f3": -0.555434, "y": 0.51772892, "x": 0.32070195}], [{"q1": 2.26234977, "distance": 0.214428752, "q3": 2.974271427, "q2": 1.861728064, "tx": -0.4763, "ty": 0.275, "targetID": 4, "f2": 0.327605, "f1": 1.403475, "f3": 0.130565, "y": 0.40559555, "x": -0.30622798}], [{"q1": 1.02387112, "distance": 0.2840718529, "q3": 3.340141327, "q2": 2.446881114, "tx": 0, "ty": 0.55, "targetID": 5, "f2": -0.910873, "f1": 1.769345, "f3": -0.454588, "y": 0.50422548, "x": 0.28035961}], [{"q1": 0.6083011902, "distance": 0.08065689428, "q3": 2.665641327, "q2": 2.850261604, "tx": 0.4763, "ty": 0.275, "targetID": 6, "f2": -1.326443, "f1": 1.094845, "f3": -0.857969, "y": 0.19723541, "x": 0.45489432}], [{"q1": 2.11551173, "distance": 0.0169503956, "q3": 2.150483007, "q2": 2.124113884, "tx": -0.175, "ty": 0.3031, "targetID": 7, "f2": 0.180767, "f1": 0.579687, "f3": -0.131821, "y": 0.29036698, "x": -0.16381134}], [{"q1": 1.39068347, "distance": 0.1939871785, "q3": 1.944520187, "q2": 2.482820934, "tx": 0, "ty": 0.15, "targetID": 8, "f2": -0.544061, "f1": 0.373724, "f3": -0.490528, "y": 0.27425562, "x": 0.14896834}], [{"q1": 1.21286933, "distance": 0.04694957332, "q3": 2.226383877, "q2": 2.513734204, "tx": 0.175, "ty": 0.3031, "targetID": 9, "f2": -0.721875, "f1": 0.655588, "f3": -0.521442, "y": 0.30798801, "x": 0.22169443}]], "block": 9}], [{"trials": [[{"q1": 0.6354445902, "distance": 0.8795946344, "q3": 3.122868727, "q2": 1.747374094, "tx": -0.375, "ty": 0.6495, "targetID": 1, "f2": -1.2993, "f1": 1.552072, "f3": 0.244919, "y": 0.31836297, "x": 0.43988342}], [{"q1": 0.2027215902, "distance": 0.9078037013, "q3": 3.781535127, "q2": 2.592085524, "tx": 0, "ty": 0.95, "targetID": 2, "f2": -1.732023, "f1": 2.210739, "f3": -0.599793, "y": 0.23135246, "x": 0.55466501}], [{"q1": 0.01202699019, "distance": 0.6525900763, "q3": 3.273728027, "q2": 2.584105874, "tx": 0.375, "ty": 0.6495, "targetID": 3, "f2": -1.922718, "f1": 1.702932, "f3": -0.591813, "y": 0.024760688, "x": 0.5636123}], [{"q1": 1.4548348, "distance": 0.5893284227, "q3": 2.833151127, "q2": 2.003665219, "tx": -0.4763, "ty": 0.275, "targetID": 4, "f2": -0.47991, "f1": 1.262355, "f3": -0.011373, "y": 0.47582267, "x": 0.077756175}], [{"q1": 0.9127843902, "distance": 0.348005931, "q3": 3.218938627, "q2": 2.526237744, "tx": 0, "ty": 0.55, "targetID": 5, "f2": -1.02196, "f1": 1.648142, "f3": -0.533945, "y": 0.44802829, "x": 0.33273097}], [{"q1": -0.2499127098, "distance": 0.4109587887, "q3": 3.172820127, "q2": 2.674143924, "tx": 0.4763, "ty": 0.275, "targetID": 6, "f2": -2.184657, "f1": 1.602024, "f3": -0.681851, "y": -0.13140467, "x": 0.53731123}], [{"q1": 1.35348702, "distance": 0.3012675336, "q3": 2.511075007, "q2": 2.085283797, "tx": -0.175, "ty": 0.3031, "targetID": 7, "f2": -0.581257, "f1": 0.940279, "f3": -0.092991, "y": 0.3911532, "x": 0.11311241}], [{"q1": 1.3005826, "distance": 0.1986032989, "q3": 2.194151137, "q2": 1.897856379, "tx": 0, "ty": 0.15, "targetID": 8, "f2": -0.634162, "f1": 0.623355, "f3": 0.094436, "y": 0.33906528, "x": 0.060807814}], [{"q1": 0.6629020902, "distance": 0.2432839288, "q3": 2.983821827, "q2": 1.931911243, "tx": 0.175, "ty": 0.3031, "targetID": 9, "f2": -1.271842, "f1": 1.413026, "f3": 0.060381, "y": 0.29065162, "x": 0.41796524}]], "block": 10}], [{"trials": [[{"q1": 1.64710027, "distance": 0.4011655197, "q3": 2.813861727, "q2": 1.935241331, "tx": -0.375, "ty": 0.6495, "targetID": 1, "f2": -0.287644, "f1": 1.243065, "f3": 0.057051, "y": 0.47428873, "x": -0.014119431}], [{"q1": -0.3142211098, "distance": 1.198944834, "q3": 3.699225327, "q2": 2.441163414, "tx": 0, "ty": 0.95, "targetID": 2, "f2": -2.248966, "f1": 2.128429, "f3": -0.448871, "y": -0.084686968, "x": 0.60571577}], [{"q1": -0.07135090981, "distance": 0.7109647909, "q3": 3.367159027, "q2": 3.210476654, "tx": 0.375, "ty": 0.6495, "targetID": 3, "f2": -2.006095, "f1": 1.796363, "f3": -1.218184, "y": -0.040677545, "x": 0.54566309}], [{"q1": 1.2327242, "distance": 0.6737267134, "q3": 2.892778527, "q2": 1.775271434, "tx": -0.4763, "ty": 0.275, "targetID": 4, "f2": -0.70202, "f1": 1.321982, "f3": 0.217021, "y": 0.4633239, "x": 0.17057077}], [{"q1": 0.3710481902, "distance": 0.6414716409, "q3": 3.344728027, "q2": 2.210005024, "tx": 0, "ty": 0.55, "targetID": 5, "f2": -1.563696, "f1": 1.773932, "f3": -0.217712, "y": 0.21360008, "x": 0.54618766}], [{"q1": 0.5783304902, "distance": 0.05959922473, "q3": 3.343408527, "q2": 2.143843084, "tx": 0.4763, "ty": 0.275, "targetID": 6, "f2": -1.356414, "f1": 1.772612, "f3": -0.15155, "y": 0.33454985, "x": 0.47872548}], [{"q1": 1.21902685, "distance": 0.3430281675, "q3": 2.530929877, "q2": 1.968856373, "tx": -0.175, "ty": 0.3031, "targetID": 7, "f2": -0.715718, "f1": 0.960134, "f3": 0.023436, "y": 0.37912539, "x": 0.15949733}], [{"q1": 0.6059764902, "distance": 0.3211632109, "q3": 2.293613967, "q2": 2.187574054, "tx": 0, "ty": 0.15, "targetID": 8, "f2": -1.328768, "f1": 0.722818, "f3": -0.195281, "y": 0.16799693, "x": 0.32065857}], [{"q1": 0.9797003202, "distance": 0.1722924826, "q3": 2.980994427, "q2": 1.9450431, "tx": 0.175, "ty": 0.3031, "targetID": 9, "f2": -0.955044, "f1": 1.410198, "f3": 0.04725, "y": 0.3957195, "x": 0.32028017}]], "block": 11}], [{"trials": [[{"q1": 1.55599408, "distance": 0.4299981849, "q3": 2.947505027, "q2": 1.964772302, "tx": -0.375, "ty": 0.6495, "targetID": 1, "f2": -0.37875, "f1": 1.376709, "f3": 0.02752, "y": 0.50171255, "x": 0.028803552}], [{"q1": 1.13772243, "distance": 0.5763736769, "q3": 3.003236927, "q2": 1.865372314, "tx": 0, "ty": 0.95, "targetID": 2, "f2": -0.797022, "f1": 1.432441, "f3": 0.12692, "y": 0.44000506, "x": 0.26853636}], [{"q1": 0.1276249902, "distance": 0.5975200446, "q3": 3.290252827, "q2": 2.774612054, "tx": 0.375, "ty": 0.6495, "targetID": 3, "f2": -1.807119, "f1": 1.719456, "f3": -0.782319, "y": 0.079334817, "x": 0.55372288}], [{"q1": 1.955227674, "distance": 0.3471639013, "q3": 2.350728117, "q2": 1.935555491, "tx": -0.4763, "ty": 0.275, "targetID": 4, "f2": 0.020483, "f1": 0.779932, "f3": 0.056737, "y": 0.34586405, "x": -0.13644553}], [{"q1": 1.20061712, "distance": 0.2274953206, "q3": 2.898747527, "q2": 1.867759924, "tx": 0, "ty": 0.55, "targetID": 5, "f2": -0.734127, "f1": 1.327951, "f3": 0.124533, "y": 0.450137, "x": 0.20440524}], [{"q1": -0.4209348098, "distance": 0.5611494384, "q3": 2.519368817, "q2": 2.756139494, "tx": 0.4763, "ty": 0.275, "targetID": 6, "f2": -2.355679, "f1": 0.948572, "f3": -0.763847, "y": -0.27763921, "x": 0.37894192}], [{"q1": 1.977658646, "distance": 0.02206569972, "q3": 2.076404247, "q2": 1.802351964, "tx": -0.175, "ty": 0.3031, "targetID": 7, "f2": 0.042914, "f1": 0.505608, "f3": 0.189941, "y": 0.28238908, "x": -0.18261268}], [{"q1": 0.8706870902, "distance": 0.1897910089, "q3": 2.063021067, "q2": 2.305509444, "tx": 0, "ty": 0.15, "targetID": 8, "f2": -1.064057, "f1": 0.492225, "f3": -0.313217, "y": 0.28860994, "x": 0.12964533}], [{"q1": 1.07432509, "distance": 0.1006535544, "q3": 2.053847617, "q2": 1.700501524, "tx": 0.175, "ty": 0.3031, "targetID": 9, "f2": -0.860419, "f1": 0.483051, "f3": 0.291791, "y": 0.33787741, "x": 0.080545409}]], "block": 12}], [{"trials": [[{"q1": 1.50560293, "distance": 0.4963703896, "q3": 3.039490927, "q2": 2.529442164, "tx": -0.375, "ty": 0.6495, "targetID": 1, "f2": -0.429142, "f1": 1.468695, "f3": -0.53715, "y": 0.52203365, "x": 0.10472481}], [{"q1": 0.6020180902, "distance": 0.8281013562, "q3": 2.968176727, "q2": 2.330013864, "tx": 0, "ty": 0.95, "targetID": 2, "f2": -1.332726, "f1": 1.39738, "f3": -0.337721, "y": 0.25485962, "x": 0.45003523}], [{"q1": 0.07200629019, "distance": 0.599530167, "q3": 3.416984627, "q2": 3.288639454, "tx": 0.375, "ty": 0.6495, "targetID": 3, "f2": -1.862738, "f1": 1.846188, "f3": -1.296347, "y": 0.071436438, "x": 0.53399352}], [{"q1": 1.6217162, "distance": 0.5341852961, "q3": 2.151299817, "q2": 2.325992624, "tx": -0.4763, "ty": 0.275, "targetID": 4, "f2": -0.313028, "f1": 0.580503, "f3": -0.3337, "y": 0.34002168, "x": 0.05391327}], [{"q1": 0.3051060902, "distance": 0.669728344, "q3": 3.076875827, "q2": 2.978815584, "tx": 0, "ty": 0.55, "targetID": 5, "f2": -1.629638, "f1": 1.50608, "f3": -0.986523, "y": 0.13933816, "x": 0.52904906}], [{"q1": 0.6233808902, "distance": 0.1805185521, "q3": 2.272376797, "q2": 2.550113844, "tx": 0.4763, "ty": 0.275, "targetID": 6, "f2": -1.311364, "f1": 0.70158, "f3": -0.557821, "y": 0.12398728, "x": 0.37739547}], [{"q1": 1.20269057, "distance": 0.2323094745, "q3": 1.844868867, "q2": 2.019561678, "tx": -0.175, "ty": 0.3031, "targetID": 7, "f2": -0.732054, "f1": 0.274073, "f3": -0.027269, "y": 0.28163154, "x": 0.056315363}], [{"q1": 0.7262365902, "distance": 0.1675005893, "q3": 1.665106938, "q2": 2.164577594, "tx": 0, "ty": 0.15, "targetID": 8, "f2": -1.208508, "f1": 0.094311, "f3": -0.172285, "y": 0.18552379, "x": 0.16369028}], [{"q1": 0.01692779019, "distance": 0.4620577503, "q3": 2.939336927, "q2": 2.126124504, "tx": 0.175, "ty": 0.3031, "targetID": 9, "f2": -1.917817, "f1": 1.368541, "f3": -0.133832, "y": -0.02032076, "x": 0.50499451}]], "block": 13}], [{"trials": [[{"q1": 2.37356215, "distance": 0.2340105633, "q3": 3.289624527, "q2": 1.737886484, "tx": -0.375, "ty": 0.6495, "targetID": 1, "f2": 0.438818, "f1": 1.718828, "f3": 0.254406, "y": 0.41681482, "x": -0.39987068}], [{"q1": 0.7360383902, "distance": 0.6572674284, "q3": 3.804154527, "q2": 2.277989094, "tx": 0, "ty": 0.95, "targetID": 2, "f2": -1.198706, "f1": 2.233358, "f3": -0.285696, "y": 0.46227092, "x": 0.44059144}], [{"q1": -0.4064772098, "distance": 0.7685138772, "q3": 3.651221827, "q2": 3.254019054, "tx": 0.375, "ty": 0.6495, "targetID": 3, "f2": -2.341222, "f1": 2.080426, "f3": -1.261726, "y": -0.10674172, "x": 0.51179196}], [{"q1": 2.26919844, "distance": 0.2372967392, "q3": 2.633597127, "q2": 2.0087546, "tx": -0.4763, "ty": 0.275, "targetID": 4, "f2": 0.334454, "f1": 1.062801, "f3": -0.016462, "y": 0.35195057, "x": -0.2518265}], [{"q1": 2.36093295, "distance": 0.4612565, "q3": 3.511483727, "q2": 1.537955524, "tx": 0, "ty": 0.55, "targetID": 5, "f2": 0.426188, "f1": 1.940687, "f3": 0.454337, "y": 0.43915529, "x": -0.44773989}], [{"q1": -0.4435291098, "distance": 0.4556520408, "q3": 2.189061757, "q2": 2.084466982, "tx": 0.4763, "ty": 0.275, "targetID": 6, "f2": -2.378274, "f1": 0.618265, "f3": -0.092174, "y": -0.14752668, "x": 0.30574213}], [{"q1": 1.54876842, "distance": 0.298324435, "q3": 2.970815727, "q2": 1.931534252, "tx": -0.175, "ty": 0.3031, "targetID": 7, "f2": -0.385976, "f1": 1.400019, "f3": 0.060758, "y": 0.50731607, "x": 0.042470148}], [{"q1": 0.6916790902, "distance": 0.3878753735, "q3": 2.339732547, "q2": 2.522656324, "tx": 0, "ty": 0.15, "targetID": 8, "f2": -1.243065, "f1": 0.768936, "f3": -0.530364, "y": 0.11406915, "x": 0.38620756}], [{"q1": -0.04151830981, "distance": 0.4753276579, "q3": 3.262167027, "q2": 2.732012064, "tx": 0.175, "ty": 0.3031, "targetID": 9, "f2": -1.976263, "f1": 1.691371, "f3": -0.739719, "y": 0.020055025, "x": 0.55686637}]], "block": 14}], [{"trials": [[{"q1": 1.25553216, "distance": 0.5226133346, "q3": 3.469449227, "q2": 2.143151934, "tx": -0.375, "ty": 0.6495, "targetID": 1, "f2": -0.679212, "f1": 1.898653, "f3": -0.150859, "y": 0.58853317, "x": 0.14404503}], [{"q1": 1.09788704, "distance": 0.4146093617, "q3": 3.806982027, "q2": 1.932916553, "tx": 0, "ty": 0.95, "targetID": 2, "f2": -0.836857, "f1": 2.236186, "f3": 0.059376, "y": 0.62396349, "x": 0.25612715}], [{"q1": 0.9166799902, "distance": 0.07993608044, "q3": 3.928184627, "q2": 2.045008579, "tx": 0.375, "ty": 0.6495, "targetID": 3, "f2": -1.018064, "f1": 2.357388, "f3": -0.052716, "y": 0.58739883, "x": 0.32466888}], [{"q1": 2.0984843, "distance": 0.270749063, "q3": 2.502844037, "q2": 1.709737814, "tx": -0.4763, "ty": 0.275, "targetID": 4, "f2": 0.16374, "f1": 0.932048, "f3": 0.282555, "y": 0.34831819, "x": -0.21566712}], [{"q1": 0.7699675902, "distance": 0.3575919026, "q3": 3.474978427, "q2": 2.053051056, "tx": 0, "ty": 0.55, "targetID": 5, "f2": -1.164777, "f1": 1.904182, "f3": -0.060758, "y": 0.50106449, "x": 0.35422773}], [{"q1": -0.7601388098, "distance": 0.7044514771, "q3": 3.460401427, "q2": 1.245850244, "tx": 0.4763, "ty": 0.275, "targetID": 6, "f2": -2.694883, "f1": 1.889605, "f3": 0.746442, "y": -0.42837614, "x": 0.43739127}], [{"q1": 1.84219317, "distance": 0.1643120922, "q3": 2.836983827, "q2": 1.559758174, "tx": -0.175, "ty": 0.3031, "targetID": 7, "f2": -0.092551, "f1": 1.266188, "f3": 0.432534, "y": 0.46235997, "x": -0.13456826}], [{"q1": -0.2683099098, "distance": 0.294754013, "q3": 1.576891016, "q2": 2.331584664, "tx": 0, "ty": 0.15, "targetID": 8, "f2": -2.203054, "f1": 0.006095, "f3": -0.339292, "y": -0.041758297, "x": 0.22384969}], [{"q1": 0.9859206802, "distance": 0.05812700497, "q3": 2.422230767, "q2": 2.101682914, "tx": 0.175, "ty": 0.3031, "targetID": 9, "f2": -0.948824, "f1": 0.851434, "f3": -0.10939, "y": 0.27354827, "x": 0.12494559}]], "block": 15}], [{"trials": [[{"q1": 0.6862755902, "distance": 0.8614052054, "q3": 3.101820127, "q2": 2.811682854, "tx": -0.375, "ty": 0.6495, "targetID": 1, "f2": -1.248469, "f1": 1.531024, "f3": -0.81939, "y": 0.3370096, "x": 0.42772578}], [{"q1": 0.07063649019, "distance": 1.082670661, "q3": 3.184883827, "q2": 3.957239454, "tx": 0, "ty": 0.95, "targetID": 2, "f2": -1.864108, "f1": 1.614087, "f3": -1.964947, "y": 0.017275917, "x": 0.54972861}], [{"q1": -0.1046455098, "distance": 0.8265553852, "q3": 2.720053727, "q2": 3.243903154, "tx": 0.375, "ty": 0.6495, "targetID": 3, "f2": -2.03939, "f1": 1.149257, "f3": -1.25161, "y": -0.16401372, "x": 0.52125058}], [{"q1": 2.15107456, "distance": 0.2895392011, "q3": 2.254218397, "q2": 1.98506699, "tx": -0.4763, "ty": 0.275, "targetID": 4, "f2": 0.21633, "f1": 0.683422, "f3": 0.007226, "y": 0.29137929, "x": -0.18722446}], [{"q1": 1.51628435, "distance": 0.04549688164, "q3": 3.418806827, "q2": 2.194234234, "tx": 0, "ty": 0.55, "targetID": 5, "f2": -0.41846, "f1": 1.848011, "f3": -0.201942, "y": 0.59212379, "x": 0.017191642}], [{"q1": 0.003638890192, "distance": 0.3206425605, "q3": 3.340141327, "q2": 2.619354544, "tx": 0.4763, "ty": 0.275, "targetID": 6, "f2": -1.931106, "f1": 1.769345, "f3": -0.627062, "y": -0.032481937, "x": 0.56722035}], [{"q1": 0.5261171902, "distance": 0.6699088271, "q3": 2.843078527, "q2": 2.742379314, "tx": -0.175, "ty": 0.3031, "targetID": 7, "f2": -1.408627, "f1": 1.272282, "f3": -0.750087, "y": 0.17961168, "x": 0.48342879}], [{"q1": 0.5409454902, "distance": 0.3869922921, "q3": 2.279790957, "q2": 2.562931544, "tx": 0, "ty": 0.15, "targetID": 8, "f2": -1.393799, "f1": 0.708995, "f3": -0.570639, "y": 0.084227796, "x": 0.3813621}], [{"q1": -0.5087172098, "distance": 0.5860061702, "q3": 2.187239637, "q2": 2.665598794, "tx": 0.175, "ty": 0.3031, "targetID": 9, "f2": -2.443462, "f1": 0.616443, "f3": -0.673306, "y": -0.27488365, "x": 0.27163401}]], "block": 16}], [{"trials": [[{"q1": 0.7339020902, "distance": 0.8399485228, "q3": 2.984701527, "q2": 1.665441354, "tx": -0.375, "ty": 0.6495, "targetID": 1, "f2": -1.200842, "f1": 1.413905, "f3": 0.326851, "y": 0.33189734, "x": 0.40258734}], [{"q1": 0.4806897902, "distance": 0.7663610898, "q3": 3.705822727, "q2": 2.298660774, "tx": 0, "ty": 0.95, "targetID": 2, "f2": -1.454055, "f1": 2.135026, "f3": -0.306368, "y": 0.3742508, "x": 0.50578867}], [{"q1": 0.1190609902, "distance": 0.5825631893, "q3": 3.288870527, "q2": 2.626391714, "tx": 0.375, "ty": 0.6495, "targetID": 3, "f2": -1.815684, "f1": 1.718074, "f3": -0.634099, "y": 0.095518555, "x": 0.55523437}], [{"q1": 1.89101352, "distance": 0.3955003733, "q3": 2.203575917, "q2": 2.238216524, "tx": -0.4763, "ty": 0.275, "targetID": 4, "f2": -0.043731, "f1": 0.63278, "f3": -0.245924, "y": 0.32412184, "x": -0.083861992}], [{"q1": 0.3969976902, "distance": 0.4960150094, "q3": 2.529924567, "q2": 1.381504214, "tx": 0, "ty": 0.55, "targetID": 5, "f2": -1.537747, "f1": 0.959128, "f3": 0.610788, "y": 0.22422191, "x": 0.37403145}], [{"q1": 0.2545829902, "distance": 0.2431037543, "q3": 1.254060957, "q2": 1.702512144, "tx": 0.4763, "ty": 0.275, "targetID": 6, "f2": -1.680162, "f1": -0.316735, "f3": 0.289781, "y": 0.34103392, "x": 0.24233642}], [{"q1": 1.34324543, "distance": 0.2550902971, "q3": 2.496623687, "q2": 1.490768804, "tx": -0.175, "ty": 0.3031, "targetID": 7, "f2": -0.591499, "f1": 0.925827, "f3": 0.501524, "y": 0.4107106, "x": 0.056281254}], [{"q1": 0.5511242902, "distance": 0.1241047872, "q3": 0.8220291368, "q2": 2.738672234, "tx": 0, "ty": 0.15, "targetID": 8, "f2": -1.38362, "f1": -0.748767, "f3": -0.74638, "y": 0.085432929, "x": 0.10598628}], [{"q1": 0.3384383902, "distance": 0.2955729964, "q3": 1.935409567, "q2": 2.338119174, "tx": 0.175, "ty": 0.3031, "targetID": 9, "f2": -1.596306, "f1": 0.364613, "f3": -0.345827, "y": 0.029265637, "x": 0.28625708}]], "block": 17}], [{"trials": [[{"q1": 1.30290738, "distance": 0.5672764355, "q3": 2.969684727, "q2": 2.362560764, "tx": -0.375, "ty": 0.6495, "targetID": 1, "f2": -0.631837, "f1": 1.398888, "f3": -0.370268, "y": 0.48878666, "x": 0.16903472}], [{"q1": 0.4478914902, "distance": 0.862670071, "q3": 3.369232427, "q2": 2.392657224, "tx": 0, "ty": 0.95, "targetID": 2, "f2": -1.486853, "f1": 1.798436, "f3": -0.400365, "y": 0.25909857, "x": 0.51657997}], [{"q1": 0.2938780902, "distance": 0.5814786889, "q3": 3.059220127, "q2": 2.237462544, "tx": 0.375, "ty": 0.6495, "targetID": 3, "f2": -1.640866, "f1": 1.488424, "f3": -0.24517, "y": 0.087836952, "x": 0.5255061}], [{"q1": 2.35936215, "distance": 0.2267456461, "q3": 2.487324567, "q2": 2.293257234, "tx": -0.4763, "ty": 0.275, "targetID": 4, "f2": 0.424618, "f1": 0.916528, "f3": -0.300965, "y": 0.32892523, "x": -0.25606}], [{"q1": 0.8966994902, "distance": 0.3684890983, "q3": 3.219378527, "q2": 2.232435994, "tx": 0, "ty": 0.55, "targetID": 5, "f2": -1.038045, "f1": 1.648582, "f3": -0.240143, "y": 0.43791015, "x": 0.35102718}], [{"q1": 0.1644130902, "distance": 0.2695392176, "q3": 2.683045827, "q2": 2.346224484, "tx": 0.4763, "ty": 0.275, "targetID": 6, "f2": -1.770331, "f1": 1.112249, "f3": -0.353932, "y": 0.0058588854, "x": 0.46165588}], [{"q1": 1.928524137, "distance": 0.07266702806, "q3": 1.940247627, "q2": 2.154524494, "tx": -0.175, "ty": 0.3031, "targetID": 7, "f2": -0.00622, "f1": 0.369451, "f3": -0.162232, "y": 0.27017072, "x": -0.11022223}], [{"q1": 0.7771303902, "distance": 0.2629093192, "q3": "_NaN_", "q2": 2.350748374, "tx": 0, "ty": 0.15, "targetID": 8, "f2": -1.157614, "f1": "_NaN_", "f3": -0.358456, "y": 0.39842625, "x": -0.086056426}], [{"q1": 0.06753889019, "distance": 0.3562547382, "q3": 2.079294517, "q2": 2.295707674, "tx": 0.175, "ty": 0.3031, "targetID": 9, "f2": -1.867206, "f1": 0.508498, "f3": -0.303415, "y": -0.023148801, "x": 0.31810541}]], "block": 18}], [{"trials": [[{"q1": 1.67141619, "distance": 0.3415672588, "q3": 3.395810327, "q2": 1.443519254, "tx": -0.375, "ty": 0.6495, "targetID": 1, "f2": -0.263328, "f1": 1.825014, "f3": 0.548773, "y": 0.60528683, "x": -0.036306351}], [{"q1": -0.4368564098, "distance": 1.173400068, "q3": 3.645315627, "q2": 3.625625554, "tx": 0, "ty": 0.95, "targetID": 2, "f2": -2.371601, "f1": 2.074519, "f3": -1.633333, "y": -0.12671171, "x": 0.46643286}], [{"q1": -0.1004421098, "distance": 0.6781413407, "q3": 3.556659827, "q2": 2.264794404, "tx": 0.375, "ty": 0.6495, "targetID": 3, "f2": -2.035187, "f1": 1.985864, "f3": -0.272502, "y": 0.013772528, "x": 0.6110641}], [{"q1": 3.49033549, "distance": 0.4569745784, "q3": 2.169206897, "q2": 1.864869654, "tx": -0.4763, "ty": 0.275, "targetID": 4, "f2": 1.555591, "f1": 0.598411, "f3": 0.127423, "y": -0.14955769, "x": -0.30725405}], [{"q1": 1.05949678, "distance": 0.2257483981, "q3": 3.705885527, "q2": 2.303624484, "tx": 0, "ty": 0.55, "targetID": 5, "f2": -0.875248, "f1": 2.135089, "f3": -0.311332, "y": 0.58527042, "x": 0.22297609}], [{"q1": -0.2012369098, "distance": 0.4227598904, "q3": 2.616192727, "q2": 2.283204134, "tx": 0.4763, "ty": 0.275, "targetID": 6, "f2": -2.135981, "f1": 1.045396, "f3": -0.290911, "y": -0.14405833, "x": 0.42047849}], [{"q1": 1.09568792, "distance": 0.4083628667, "q3": 2.437184747, "q2": 2.265862544, "tx": -0.175, "ty": 0.3031, "targetID": 7, "f2": -0.839057, "f1": 0.866388, "f3": -0.27357, "y": 0.32620989, "x": 0.23270843}], [{"q1": 1.85538786, "distance": 0.3380493132, "q3": -0.5912288732, "q2": 2.723655424, "tx": 0, "ty": 0.15, "targetID": 8, "f2": -0.079357, "f1": -2.162025, "f3": -0.731363, "y": 0.15260708, "x": -0.33803926}], [{"q1": -0.5922898098, "distance": 0.505647559, "q3": 1.491062705, "q2": 2.697266044, "tx": 0.175, "ty": 0.3031, "targetID": 9, "f2": -2.527034, "f1": -0.079734, "f3": -0.704973, "y": -0.20133513, "x": 0.14000495}]], "block": 19}], [{"trials": [[{"q1": 1.73801796, "distance": 0.2223747267, "q3": 3.968334127, "q2": 3.028955354, "tx": -0.375, "ty": 0.6495, "targetID": 1, "f2": -0.196727, "f1": 2.397538, "f3": -1.036663, "y": 0.46713478, "x": -0.24774653}], [{"q1": 0.5156242902, "distance": 0.7919018333, "q3": 3.367473127, "q2": 2.773292584, "tx": 0, "ty": 0.95, "targetID": 2, "f2": -1.41912, "f1": 1.796677, "f3": -0.781, "y": 0.31298058, "x": 0.47044104}], [{"q1": -0.7140328098, "distance": 0.9375882388, "q3": 3.688104127, "q2": 4.468320054, "tx": 0.375, "ty": 0.6495, "targetID": 3, "f2": -2.648777, "f1": 2.117308, "f3": -2.476027, "y": -0.2866042, "x": 0.3222683}], [{"q1": 2.51122674, "distance": 0.1486763802, "q3": 2.636927227, "q2": 2.076675833, "tx": -0.4763, "ty": 0.275, "targetID": 4, "f2": 0.576482, "f1": 1.066131, "f3": -0.084383, "y": 0.28485924, "x": -0.32795088}], [{"q1": 0.5766967902, "distance": 0.6120296142, "q3": 2.866075027, "q2": 3.515588054, "tx": 0, "ty": 0.55, "targetID": 5, "f2": -1.358048, "f1": 1.295279, "f3": -1.523295, "y": 0.22716833, "x": 0.5199615}], [{"q1": -0.4050697098, "distance": 0.6636768914, "q3": 2.005906907, "q2": 3.226184554, "tx": 0.4763, "ty": 0.275, "targetID": 6, "f2": -2.339814, "f1": 0.435111, "f3": -1.233892, "y": -0.36677132, "x": 0.30719474}], [{"q1": 0.7700303902, "distance": 0.772863165, "q3": 2.224561757, "q2": 4.039046554, "tx": -0.175, "ty": 0.3031, "targetID": 7, "f2": -1.164714, "f1": 0.653765, "f3": -2.046754, "y": 0.27673664, "x": 0.59741339}], [{"q1": 0.1995360902, "distance": 0.3223315493, "q3": 1.431121117, "q2": 2.781460724, "tx": 0, "ty": 0.15, "targetID": 8, "f2": -1.735208, "f1": -0.139675, "f3": -0.789168, "y": -0.071373606, "x": 0.23428904}], [{"q1": 0.1693578902, "distance": 0.5088042701, "q3": 2.847351127, "q2": 4.215415554, "tx": 0.175, "ty": 0.3031, "targetID": 9, "f2": -1.765387, "f1": 1.276555, "f3": -2.223123, "y": 0.033099049, "x": 0.60625546}]], "block": 20}], [{"trials": [[{"q1": 1.935121481, "distance": 0.1387949419, "q3": 3.697277527, "q2": 1.432775004, "tx": -0.375, "ty": 0.6495, "targetID": 1, "f2": 0.000377, "f1": 2.126481, "f3": 0.559518, "y": 0.6241188, "x": -0.2385455}], [{"q1": -0.3557216098, "distance": 1.234129051, "q3": 2.959317427, "q2": 2.108782914, "tx": 0, "ty": 0.95, "targetID": 2, "f2": -2.290466, "f1": 1.388521, "f3": -0.11649, "y": -0.18896496, "x": 0.47521925}], [{"q1": 0.09002009019, "distance": 0.6468592675, "q3": 2.319186527, "q2": 2.116071404, "tx": 0.375, "ty": 0.6495, "targetID": 3, "f2": -1.844724, "f1": 0.74839, "f3": -0.123779, "y": 0.0026967037, "x": 0.36649072}], [{"q1": 1.32703481, "distance": 0.5788404216, "q3": 2.116365307, "q2": 2.143654584, "tx": -0.4763, "ty": 0.275, "targetID": 4, "f2": -0.60771, "f1": 0.545569, "f3": -0.151362, "y": 0.31136543, "x": 0.10139697}], [{"q1": -0.4689697098, "distance": 0.9480547679, "q3": 2.900632527, "q2": 2.185437774, "tx": 0, "ty": 0.55, "targetID": 5, "f2": -2.403714, "f1": 1.329836, "f3": -0.193145, "y": -0.31445899, "x": 0.38925377}], [{"q1": -0.9586812098, "distance": 0.8855915377, "q3": 2.392825457, "q2": 3.408962454, "tx": 0.4763, "ty": 0.275, "targetID": 6, "f2": -2.893426, "f1": 0.822029, "f3": -1.41667, "y": -0.53919807, "x": 0.12794117}], [{"q1": 0.4558711902, "distance": 0.4479005581, "q3": 1.935283907, "q2": 1.992983804, "tx": -0.175, "ty": 0.3031, "targetID": 7, "f2": -1.478873, "f1": 0.364488, "f3": -0.000691, "y": 0.16595965, "x": 0.25138883}], [{"q1": 1.08758262, "distance": 0.08031512138, "q3": 0.04234862679, "q2": 2.798927984, "tx": 0, "ty": 0.15, "targetID": 8, "f2": -0.847162, "f1": -1.528448, "f3": -0.806635, "y": 0.18437833, "x": -0.072585461}], [{"q1": 0.6925587902, "distance": 0.273146257, "q3": 3.227483827, "q2": 1.681400644, "tx": 0.175, "ty": 0.3031, "targetID": 9, "f2": -1.242186, "f1": 1.656688, "f3": 0.310892, "y": 0.34709372, "x": 0.4445801}]], "block": 21}], [{"trials": [[{"q1": 1.33306666, "distance": 0.522447861, "q3": 3.177029827, "q2": 1.972689116, "tx": -0.375, "ty": 0.6495, "targetID": 1, "f2": -0.601678, "f1": 1.606234, "f3": 0.019604, "y": 0.53971852, "x": 0.13578351}], [{"q1": -0.02709840981, "distance": 1.113308886, "q3": 3.223902427, "q2": 2.065554595, "tx": 0, "ty": 0.95, "targetID": 2, "f2": -1.961843, "f1": 1.653106, "f3": -0.073262, "y": -0.010858834, "x": 0.56232284}], [{"q1": -0.08142290981, "distance": 0.6454813071, "q3": 3.487733327, "q2": 2.659504104, "tx": 0.375, "ty": 0.6495, "targetID": 3, "f2": -2.016167, "f1": 1.916937, "f3": -0.667211, "y": 0.036944014, "x": 0.57852219}], [{"q1": 1.60412328, "distance": 0.5067976753, "q3": 2.595458227, "q2": 1.951640445, "tx": -0.4763, "ty": 0.275, "targetID": 4, "f2": -0.330621, "f1": 1.024662, "f3": 0.040652, "y": 0.42470174, "x": 0.0078830984}], [{"q1": 0.9428808602, "distance": 0.3556080026, "q3": 3.057397927, "q2": 1.920098855, "tx": 0, "ty": 0.55, "targetID": 5, "f2": -0.991864, "f1": 1.486602, "f3": 0.072194, "y": 0.41500095, "x": 0.32898679}], [{"q1": -0.1470759098, "distance": 0.3460897464, "q3": 3.289121827, "q2": 2.054244861, "tx": 0.4763, "ty": 0.275, "targetID": 6, "f2": -2.08182, "f1": 1.718325, "f3": -0.061952, "y": -0.057711573, "x": 0.57159492}], [{"q1": 1.2171419, "distance": 0.3676193771, "q3": 2.583834327, "q2": 2.095902384, "tx": -0.175, "ty": 0.3031, "targetID": 7, "f2": -0.717603, "f1": 1.013038, "f3": -0.10361, "y": 0.38737675, "x": 0.18282878}], [{"q1": -0.8114976098, "distance": 0.4336640209, "q3": 1.437404307, "q2": 2.876588154, "tx": 0, "ty": 0.15, "targetID": 8, "f2": -2.746242, "f1": -0.133392, "f3": -0.884296, "y": -0.27997977, "x": 0.056408159}], [{"q1": 1.10171978, "distance": 0.1103430792, "q3": 2.690774127, "q2": 2.264605904, "tx": 0.175, "ty": 0.3031, "targetID": 9, "f2": -0.833025, "f1": 1.119978, "f3": -0.272313, "y": 0.3772421, "x": 0.25672236}]], "block": 22}], [{"trials": [[{"q1": 1.27645517, "distance": 0.4892952088, "q3": 2.188244947, "q2": 1.608955514, "tx": -0.375, "ty": 0.6495, "targetID": 1, "f2": -0.658289, "f1": 0.617449, "f3": 0.383337, "y": 0.37576924, "x": 0.030562908}], [{"q1": -0.4286191098, "distance": 1.336125111, "q3": 2.992995327, "q2": 3.839750154, "tx": 0, "ty": 0.95, "targetID": 2, "f2": -2.363364, "f1": 1.422199, "f3": -1.847457, "y": -0.29195995, "x": 0.49271269}], [{"q1": 0.2733948902, "distance": 0.4545090719, "q3": 3.651724427, "q2": 2.284900594, "tx": 0.375, "ty": 0.6495, "targetID": 3, "f2": -1.66135, "f1": 2.080928, "f3": -0.292608, "y": 0.24083114, "x": 0.57391772}], [{"q1": 2.61370549, "distance": 0.1493924062, "q3": 2.460055547, "q2": 1.381629874, "tx": -0.4763, "ty": 0.275, "targetID": 4, "f2": 0.678961, "f1": 0.889259, "f3": 0.610663, "y": 0.14415482, "x": -0.40420541}], [{"q1": 0.8508949902, "distance": 0.394751761, "q3": 3.206246627, "q2": 2.753437724, "tx": 0, "ty": 0.55, "targetID": 5, "f2": -1.083849, "f1": 1.63545, "f3": -0.761145, "y": 0.41372233, "x": 0.37048259}], [{"q1": -0.1584170098, "distance": 0.4953746261, "q3": 2.537150227, "q2": 3.341166854, "tx": 0.4763, "ty": 0.275, "targetID": 6, "f2": -2.093161, "f1": 0.966354, "f3": -1.348874, "y": -0.21957514, "x": 0.50443274}], [{"q1": 1.54166842, "distance": 0.30061742, "q3": 2.990544927, "q2": 2.0186192, "tx": -0.175, "ty": 0.3031, "targetID": 7, "f2": -0.393076, "f1": 1.419749, "f3": -0.026327, "y": 0.50789642, "x": 0.045066489}], [{"q1": 0.9264188902, "distance": 0.343593468, "q3": 1.199585737, "q2": 3.221032354, "tx": 0, "ty": 0.15, "targetID": 8, "f2": -1.008326, "f1": -0.371211, "f3": -1.22874, "y": 0.058518344, "x": 0.33119115}], [{"q1": 0.1840165902, "distance": 0.4459322606, "q3": 2.843644027, "q2": 2.819850994, "tx": 0.175, "ty": 0.3031, "targetID": 9, "f2": -1.750728, "f1": 1.272848, "f3": -0.827558, "y": 0.019805175, "x": 0.51938296}]], "block": 23}], [{"trials": [[{"q1": 2.24073561, "distance": 0.2186320272, "q3": 3.060602427, "q2": 2.764998784, "tx": -0.375, "ty": 0.6495, "targetID": 1, "f2": 0.305991, "f1": 1.489806, "f3": -0.772706, "y": 0.43888392, "x": -0.31634141}], [{"q1": 1.35706843, "distance": 0.432023025, "q3": 3.271340427, "q2": 3.351596954, "tx": 0, "ty": 0.95, "targetID": 2, "f2": -0.577676, "f1": 1.700544, "f3": -1.359304, "y": 0.5318332, "x": 0.10853765}], [{"q1": 0.04212339019, "distance": 0.6011603744, "q3": 3.692628027, "q2": 4.008284054, "tx": 0.375, "ty": 0.6495, "targetID": 3, "f2": -1.892621, "f1": 2.121832, "f3": -2.015991, "y": 0.052239641, "x": 0.44336563}], [{"q1": 3.04799929, "distance": 0.2051022006, "q3": 2.973894427, "q2": 1.497617474, "tx": -0.4763, "ty": 0.275, "targetID": 4, "f2": 1.113255, "f1": 1.403098, "f3": 0.494675, "y": 0.071693831, "x": -0.50338347}], [{"q1": 1.01004811, "distance": 0.25305995, "q3": 3.458893527, "q2": 3.285120854, "tx": 0, "ty": 0.55, "targetID": 5, "f2": -0.924696, "f1": 1.888097, "f3": -1.292828, "y": 0.47664772, "x": 0.24219575}], [{"q1": 0.3697286902, "distance": 0.1798085313, "q3": 2.777105027, "q2": 3.748436654, "tx": 0.4763, "ty": 0.275, "targetID": 6, "f2": -1.565016, "f1": 1.206309, "f3": -1.756144, "y": 0.12483806, "x": 0.57520652}], [{"q1": 2.52153117, "distance": 0.2276190478, "q3": 2.723006827, "q2": 1.296618374, "tx": -0.175, "ty": 0.3031, "targetID": 7, "f2": 0.586787, "f1": 1.152211, "f3": 0.695674, "y": 0.24700799, "x": -0.39559945}], [{"q1": 1.24485074, "distance": 0.354001076, "q3": 0.5048539268, "q2": 3.611551154, "tx": 0, "ty": 0.15, "targetID": 8, "f2": -0.689894, "f1": -1.065942, "f3": -1.619258, "y": 0.11647374, "x": 0.35240992}], [{"q1": 1.73563035, "distance": 0.3067537224, "q3": 2.941410327, "q2": 2.596043934, "tx": 0.175, "ty": 0.3031, "targetID": 9, "f2": -0.199114, "f1": 1.370614, "f3": -0.603751, "y": 0.51876262, "x": -0.043145549}]], "block": 24}]]}], [{"phase": "train", "blocks": [[{"trials": [[{"q1": 2.59567275, "distance": 0.8129480957, "q3": 4.509944727, "q2": 4.410495854, "tx": 0.601, "ty": 0.601, "targetID": 1, "f2": 0.660928, "f1": 2.939148, "f3": -2.418203, "y": 0.27478138, "x": -0.14362475}], [{"q1": 1.79324716, "distance": 0.3485538603, "q3": 3.522353727, "q2": 0.1024361536, "tx": 0.22, "ty": 0.821, "targetID": 2, "f2": -0.141497, "f1": 1.951557, "f3": 1.889857, "y": 0.57374613, "x": -0.025673192}], [{"q1": 0.5270596902, "distance": 0.6948485545, "q3": 1.913606917, "q2": 1.658906844, "tx": -0.22, "ty": 0.821, "targetID": 3, "f2": -1.407685, "f1": 0.342811, "f3": 0.333386, "y": 0.28157282, "x": 0.21798725}], [{"q1": 2.65423204, "distance": 0.6576451948, "q3": 1.590965352, "q2": 1.820196204, "tx": -0.601, "ty": 0.601, "targetID": 4, "f2": 0.719488, "f1": 0.020169, "f3": 0.172096, "y": 0.0032120636, "x": -0.32687086}], [{"q1": 1.82698786, "distance": 0.6561486028, "q3": 1.199334407, "q2": 2.215659894, "tx": 0.4596, "ty": 0.4596, "targetID": 5, "f2": -0.107757, "f1": -0.371462, "f3": -0.223367, "y": 0.18598978, "x": -0.13677944}], [{"q1": 2.20341349, "distance": 0.4835059149, "q3": 2.519745807, "q2": 1.982616548, "tx": 0.1682, "ty": 0.6279, "targetID": 6, "f2": 0.268669, "f1": 0.948949, "f3": 0.009676, "y": 0.34501722, "x": -0.22391644}], [{"q1": 2.44908604, "distance": 0.3450043873, "q3": 2.774905927, "q2": 2.0596484, "tx": -0.1682, "ty": 0.6279, "targetID": 7, "f2": 0.514342, "f1": 1.20411, "f3": -0.067356, "y": 0.35440507, "x": -0.37850585}], [{"q1": 1.02016404, "distance": 0.534108135, "q3": 1.006314957, "q2": 1.405191814, "tx": -0.4596, "ty": 0.4596, "targetID": 8, "f2": -0.91458, "f1": -0.564481, "f3": 0.587101, "y": 0.59467467, "x": 0.057145908}], [{"q1": 2.98277979, "distance": 0.8367282329, "q3": 3.895763427, "q2": 3.668809854, "tx": 0.3182, "ty": 0.3182, "targetID": 9, "f2": 1.048035, "f1": 2.324967, "f3": -1.676517, "y": -0.051824784, "x": -0.43226372}], [{"q1": 2.18462677, "distance": 0.4392153459, "q3": 3.225850127, "q2": 2.846366034, "tx": 0.1165, "ty": 0.4347, "targetID": 10, "f2": 0.249882, "f1": 1.655054, "f3": -0.854073, "y": 0.45010631, "x": -0.32244506}], [{"q1": 2.18431261, "distance": 0.2146801527, "q3": 3.016431627, "q2": 2.537610304, "tx": -0.1165, "ty": 0.4347, "targetID": 11, "f2": 0.249568, "f1": 1.445635, "f3": -0.545318, "y": 0.45389576, "x": -0.33032023}], [{"q1": 2.08711173, "distance": 0.1726092449, "q3": 3.409759027, "q2": 2.380342174, "tx": -0.3182, "ty": 0.3182, "targetID": 12, "f2": 0.152367, "f1": 1.838963, "f3": -0.38805, "y": 0.49079157, "x": -0.3206701}], [{"q1": 1.41468524, "distance": 0.1678051369, "q3": 2.075775927, "q2": 2.162189984, "tx": 0.1768, "ty": 0.1768, "targetID": 13, "f2": -0.520059, "f1": 0.50498, "f3": -0.169897, "y": 0.31174302, "x": 0.0770556}], [{"q1": 2.46649046, "distance": 0.3383166803, "q3": 4.179449227, "q2": 3.861552854, "tx": 0.0647, "ty": 0.2415, "targetID": 14, "f2": 0.531746, "f1": 2.608653, "f3": -1.86926, "y": 0.15569149, "x": -0.26255384}], [{"q1": 2.34246038, "distance": 0.1361468087, "q3": 4.269550127, "q2": 4.206637954, "tx": -0.0647, "ty": 0.2415, "targetID": 15, "f2": 0.407716, "f1": 2.698754, "f3": -2.214345, "y": 0.23587334, "x": -0.20073049}], [{"q1": 2.29577632, "distance": 0.3007297059, "q3": 3.070027127, "q2": 3.078529754, "tx": -0.1768, "ty": 0.1768, "targetID": 16, "f2": 0.361032, "f1": 1.499231, "f3": -1.086237, "y": 0.43428497, "x": -0.33217003}]], "block": 1}], [{"trials": [[{"q1": 2.85912671, "distance": 0.7780029884, "q3": 0.6982503868, "q2": 3.690210354, "tx": 0.601, "ty": 0.601, "targetID": 1, "f2": 0.924382, "f1": -0.872546, "f3": -1.697918, "y": 0.3781406, "x": -0.14440079}], [{"q1": 1.48342329, "distance": 0.3762226785, "q3": 3.472779327, "q2": 3.467270454, "tx": 0.22, "ty": 0.821, "targetID": 2, "f2": -0.451321, "f1": 1.901983, "f3": -1.474978, "y": 0.51831541, "x": -0.0034402443}], [{"q1": 1.876499362, "distance": 0.6606089429, "q3": 1.582043229, "q2": 4.254107454, "tx": -0.22, "ty": 0.821, "targetID": 3, "f2": -0.058245, "f1": 0.011247, "f3": -2.261815, "y": 0.47203006, "x": 0.34091368}], [{"q1": 2.06600023, "distance": 0.4933090112, "q3": 2.571770627, "q2": 2.773229754, "tx": -0.601, "ty": 0.601, "targetID": 4, "f2": 0.131256, "f1": 1.000974, "f3": -0.780937, "y": 0.46652861, "x": -0.12637254}], [{"q1": 1.45948435, "distance": 0.3404817877, "q3": 3.031762527, "q2": 3.152796954, "tx": 0.4596, "ty": 0.4596, "targetID": 5, "f2": -0.47526, "f1": 1.460966, "f3": -1.160504, "y": 0.53269688, "x": 0.12705723}], [{"q1": 1.45131621, "distance": 0.1879522939, "q3": 3.518835127, "q2": 3.374279254, "tx": 0.1682, "ty": 0.6279, "targetID": 6, "f2": -0.483428, "f1": 1.948039, "f3": -1.381987, "y": 0.52516736, "x": 0.010808547}], [{"q1": 3.00835239, "distance": 0.335081552, "q3": 1.498099873, "q2": 3.368561554, "tx": -0.1682, "ty": 0.6279, "targetID": 7, "f2": 1.073608, "f1": -0.072696, "f3": -1.376269, "y": 0.3250558, "x": -0.31160515}], [{"q1": 1.04529678, "distance": 0.8470969363, "q3": 2.089096287, "q2": 3.091158954, "tx": -0.4596, "ty": 0.4596, "targetID": 8, "f2": -0.889448, "f1": 0.5183, "f3": -1.098866, "y": 0.28492747, "x": 0.36929247}], [{"q1": 1.20187376, "distance": 0.2729294894, "q3": 3.630487327, "q2": 3.552721754, "tx": 0.3182, "ty": 0.3182, "targetID": 9, "f2": -0.732871, "f1": 2.059691, "f3": -1.560429, "y": 0.48365709, "x": 0.10114135}], [{"q1": 1.12716668, "distance": 0.07081615163, "q3": 3.487356327, "q2": 3.615176554, "tx": 0.1165, "ty": 0.4347, "targetID": 10, "f2": -0.807578, "f1": 1.91656, "f3": -1.622884, "y": 0.47675176, "x": 0.17347874}], [{"q1": 1.58539939, "distance": 0.1181728752, "q3": 3.450913827, "q2": 3.111390754, "tx": -0.1165, "ty": 0.4347, "targetID": 11, "f2": -0.349345, "f1": 1.880118, "f3": -1.119098, "y": 0.5433752, "x": -0.070083092}], [{"q1": 1.50943568, "distance": 0.156832927, "q3": 4.087714727, "q2": 3.330359754, "tx": -0.3182, "ty": 0.3182, "targetID": 12, "f2": -0.425309, "f1": 2.516918, "f3": -1.338067, "y": 0.41032676, "x": -0.19127787}], [{"q1": 1.57088523, "distance": 0.4262674684, "q3": 4.016714727, "q2": 3.276010254, "tx": 0.1768, "ty": 0.1768, "targetID": 13, "f2": -0.363859, "f1": 2.445918, "f3": -1.283718, "y": 0.45797885, "x": -0.14357854}], [{"q1": 1.6582215, "distance": 0.3055162139, "q3": 3.338319227, "q2": 2.800058954, "tx": 0.0647, "ty": 0.2415, "targetID": 14, "f2": -0.276523, "f1": 1.767523, "f3": -0.807766, "y": 0.54376696, "x": 0.020260807}], [{"q1": 1.76736043, "distance": 0.2940208976, "q3": 3.401590827, "q2": 3.164986354, "tx": -0.0647, "ty": 0.2415, "targetID": 15, "f2": -0.167384, "f1": 1.830795, "f3": -1.172694, "y": 0.52580004, "x": -0.1396785}], [{"q1": 1.55517727, "distance": 0.2564650063, "q3": 4.184852727, "q2": 3.226373054, "tx": -0.1768, "ty": 0.1768, "targetID": 16, "f2": -0.379567, "f1": 2.614056, "f3": -1.23408, "y": 0.43323421, "x": -0.17282566}]], "block": 2}], [{"trials": [[{"q1": 1.07105784, "distance": 0.3169249861, "q3": 3.785744827, "q2": 2.072780258, "tx": 0.601, "ty": 0.601, "targetID": 1, "f2": -0.863687, "f1": 2.214949, "f3": -0.080488, "y": 0.59848665, "x": 0.28408498}], [{"q1": 1.16876137, "distance": 0.2119627057, "q3": 3.650907627, "q2": 1.884536024, "tx": 0.22, "ty": 0.821, "targetID": 2, "f2": -0.765983, "f1": 2.080111, "f3": 0.107757, "y": 0.60906867, "x": 0.22364691}], [{"q1": 1.959940063, "distance": 0.4245459115, "q3": 2.577676727, "q2": 2.292880244, "tx": -0.22, "ty": 0.821, "targetID": 3, "f2": 0.025196, "f1": 1.00688, "f3": -0.300588, "y": 0.42234874, "x": -0.073998617}], [{"q1": 2.013975457, "distance": 0.280305041, "q3": 3.629356327, "q2": 1.970929824, "tx": -0.601, "ty": 0.601, "targetID": 4, "f2": 0.079231, "f1": 2.05856, "f3": 0.021363, "y": 0.54970302, "x": -0.32542871}], [{"q1": 1.13049677, "distance": 0.2538789472, "q3": 3.591028927, "q2": 1.925879385, "tx": 0.4596, "ty": 0.4596, "targetID": 5, "f2": -0.804248, "f1": 2.020233, "f3": 0.066413, "y": 0.58778239, "x": 0.24045668}], [{"q1": 1.4941047, "distance": 0.1880504057, "q3": 2.775534327, "q2": 2.107337774, "tx": 0.1682, "ty": 0.6279, "targetID": 6, "f2": -0.44064, "f1": 1.204738, "f3": -0.115045, "y": 0.46588661, "x": 0.072729499}], [{"q1": 2.04708784, "distance": 0.1822058916, "q3": 3.683454527, "q2": 1.709172324, "tx": -0.1682, "ty": 0.6279, "targetID": 7, "f2": 0.112343, "f1": 2.112658, "f3": 0.28312, "y": 0.56717092, "x": -0.33998756}], [{"q1": 2.28195331, "distance": 0.1639341265, "q3": 2.915963427, "q2": 2.172808564, "tx": -0.4596, "ty": 0.4596, "targetID": 8, "f2": 0.347209, "f1": 1.345167, "f3": -0.180516, "y": 0.40346152, "x": -0.3055777}], [{"q1": 1.50359231, "distance": 0.4530252544, "q3": 3.959223527, "q2": 1.037688314, "tx": 0.3182, "ty": 0.3182, "targetID": 9, "f2": -0.431152, "f1": 2.388427, "f3": 0.954604, "y": 0.71366315, "x": 0.097200502}], [{"q1": 1.566487, "distance": 0.124650696, "q3": 3.023971427, "q2": 2.140764324, "tx": 0.1165, "ty": 0.4347, "targetID": 10, "f2": -0.368257, "f1": 1.453175, "f3": -0.148472, "y": 0.52455257, "x": 0.030103752}], [{"q1": 1.881651574, "distance": 0.04941330226, "q3": 2.547580317, "q2": 1.652372324, "tx": -0.1165, "ty": 0.4347, "targetID": 11, "f2": -0.053093, "f1": 0.976784, "f3": 0.33992, "y": 0.39599027, "x": -0.14721207}], [{"q1": 2.18236482, "distance": 0.1237823174, "q3": 3.062738727, "q2": 1.812907714, "tx": -0.3182, "ty": 0.3182, "targetID": 12, "f2": 0.24762, "f1": 1.491942, "f3": 0.179385, "y": 0.43967154, "x": -0.29439397}], [{"q1": 1.893401131, "distance": 0.3703801167, "q3": 2.605385627, "q2": 1.932916553, "tx": 0.1768, "ty": 0.1768, "targetID": 13, "f2": -0.041343, "f1": 1.034589, "f3": 0.059376, "y": 0.41003771, "x": -0.11091792}], [{"q1": 1.51050382, "distance": 0.3962148427, "q3": 3.501556327, "q2": 1.300765284, "tx": 0.0647, "ty": 0.2415, "targetID": 14, "f2": -0.424241, "f1": 1.93076, "f3": 0.691527, "y": 0.62548921, "x": -0.032965184}], [{"q1": 1.61467903, "distance": 0.1979658775, "q3": 1.433131737, "q2": 2.869739484, "tx": -0.0647, "ty": 0.2415, "targetID": 15, "f2": -0.320065, "f1": -0.137665, "f3": -0.877447, "y": 0.24243912, "x": 0.13326365}], [{"q1": 2.029494924, "distance": 0.3075966042, "q3": 2.956050227, "q2": 2.320714754, "tx": -0.1768, "ty": 0.1768, "targetID": 16, "f2": 0.09475, "f1": 1.385254, "f3": -0.328422, "y": 0.48436338, "x": -0.18132086}]], "block": 3}], [{"trials": [[{"q1": 1.21092154, "distance": 0.3024031965, "q3": 2.180328137, "q2": 3.414428854, "tx": 0.601, "ty": 0.601, "targetID": 1, "f2": -0.723823, "f1": 0.609532, "f3": -1.422136, "y": 0.3836871, "x": 0.39070783}], [{"q1": 1.77571707, "distance": 0.4322107476, "q3": 3.330653727, "q2": 2.804771344, "tx": 0.22, "ty": 0.821, "targetID": 2, "f2": -0.159027, "f1": 1.759857, "f3": -0.812479, "y": 0.54676997, "x": -0.11407188}], [{"q1": 1.12785783, "distance": 0.7055495397, "q3": 2.573781227, "q2": 3.444022654, "tx": -0.22, "ty": 0.821, "targetID": 3, "f2": -0.806887, "f1": 1.002985, "f3": -1.45173, "y": 0.43184165, "x": 0.36852012}], [{"q1": 2.51474533, "distance": 0.3985873761, "q3": 2.907167027, "q2": 1.815169664, "tx": -0.601, "ty": 0.601, "targetID": 4, "f2": 0.580001, "f1": 1.336371, "f3": 0.177123, "y": 0.28230796, "x": -0.36161061}], [{"q1": 1.74423831, "distance": 0.2407054296, "q3": 5.216049127, "q2": 4.547218054, "tx": 0.4596, "ty": 0.4596, "targetID": 5, "f2": -0.190506, "f1": 3.645253, "f3": -2.554925, "y": 0.34605958, "x": 0.24735562}], [{"q1": 1.35694277, "distance": 0.1291897672, "q3": 2.862556427, "q2": 3.222289054, "tx": 0.1682, "ty": 0.6279, "targetID": 6, "f2": -0.577802, "f1": 1.29176, "f3": -1.229996, "y": 0.50537306, "x": 0.20915296}], [{"q1": 2.10382501, "distance": 0.2293159626, "q3": 3.603658127, "q2": 2.224833344, "tx": -0.1682, "ty": 0.6279, "targetID": 7, "f2": 0.169081, "f1": 2.032862, "f3": -0.232541, "y": 0.50338259, "x": -0.36076486}], [{"q1": 0.5571560902, "distance": 1.133682723, "q3": 2.361849357, "q2": 4.367958754, "tx": -0.4596, "ty": 0.4596, "targetID": 8, "f2": -1.377588, "f1": 0.791053, "f3": -2.375666, "y": 0.23004302, "x": 0.65059823}], [{"q1": 0.9539392602, "distance": 0.05710559225, "q3": 2.887940427, "q2": 2.609238624, "tx": 0.3182, "ty": 0.3182, "targetID": 9, "f2": -0.980805, "f1": 1.317144, "f3": -0.616946, "y": 0.36543665, "x": 0.35028968}], [{"q1": 1.48178966, "distance": 0.1768188554, "q3": 3.549371427, "q2": 3.090907654, "tx": 0.1165, "ty": 0.4347, "targetID": 10, "f2": -0.452955, "f1": 1.978575, "f3": -1.098615, "y": 0.54422973, "x": -0.022309747}], [{"q1": 2.10407633, "distance": 0.1835170926, "q3": 3.281707727, "q2": 2.513168714, "tx": -0.1165, "ty": 0.4347, "targetID": 11, "f2": 0.169332, "f1": 1.710911, "f3": -0.520876, "y": 0.48462777, "x": -0.29309485}], [{"q1": 1.975019708, "distance": 0.2177964003, "q3": 3.410010327, "q2": 2.373493504, "tx": -0.3182, "ty": 0.3182, "targetID": 12, "f2": 0.040275, "f1": 1.839214, "f3": -0.381201, "y": 0.52711215, "x": -0.25662902}], [{"q1": 1.41003568, "distance": 0.2833234948, "q3": 2.540166157, "q2": 3.067722654, "tx": 0.1768, "ty": 0.1768, "targetID": 13, "f2": -0.524709, "f1": 0.96937, "f3": -1.07543, "y": 0.45644359, "x": 0.22231555}], [{"q1": 1.26112419, "distance": 0.2800546942, "q3": 3.612014727, "q2": 3.243714654, "tx": 0.0647, "ty": 0.2415, "targetID": 14, "f2": -0.67362, "f1": 2.041218, "f3": -1.251422, "y": 0.52056784, "x": 0.088189836}], [{"q1": 1.63403124, "distance": 0.2738422223, "q3": 2.544752877, "q2": 2.743698784, "tx": -0.0647, "ty": 0.2415, "targetID": 15, "f2": -0.300713, "f1": 0.973957, "f3": -0.751406, "y": 0.47278058, "x": 0.081924882}], [{"q1": 2.12895775, "distance": 0.2889661298, "q3": 2.935127227, "q2": 2.462149254, "tx": -0.1768, "ty": 0.1768, "targetID": 16, "f2": 0.194213, "f1": 1.364331, "f3": -0.469857, "y": 0.46037795, "x": -0.23234251}]], "block": 4}], [{"trials": [[{"q1": 1.33909852, "distance": 0.4728078615, "q3": 3.473219127, "q2": 3.087577554, "tx": 0.601, "ty": 0.601, "targetID": 1, "f2": -0.595646, "f1": 1.902423, "f3": -1.095285, "y": 0.53375508, "x": 0.13299851}], [{"q1": 1.887934759, "distance": 0.4280641848, "q3": 2.638812127, "q2": 2.579079334, "tx": 0.22, "ty": 0.821, "targetID": 2, "f2": -0.04681, "f1": 1.068016, "f3": -0.586787, "y": 0.46847644, "x": -0.022829335}], [{"q1": 1.81084008, "distance": 0.584307036, "q3": 1.808489227, "q2": 2.055815657, "tx": -0.22, "ty": 0.821, "targetID": 3, "f2": -0.123904, "f1": 0.237693, "f3": -0.063523, "y": 0.24453865, "x": -0.12456927}], [{"q1": 2.11595155, "distance": 0.3019239408, "q3": 2.907921027, "q2": 2.591143044, "tx": -0.601, "ty": 0.601, "targetID": 4, "f2": 0.181207, "f1": 1.337125, "f3": -0.59885, "y": 0.46953377, "x": -0.329201}], [{"q1": 0.1939816902, "distance": 0.3983841153, "q3": 3.046025427, "q2": 4.210828854, "tx": 0.4596, "ty": 0.4596, "targetID": 5, "f2": -1.740763, "f1": 1.475229, "f3": -2.218536, "y": 0.081335333, "x": 0.58460298}], [{"q1": 1.895788741, "distance": 0.3001051753, "q3": 3.305269627, "q2": 2.796226214, "tx": 0.1682, "ty": 0.6279, "targetID": 6, "f2": -0.038956, "f1": 1.734473, "f3": -0.803934, "y": 0.51022324, "x": -0.10787118}], [{"q1": 2.41628781, "distance": 0.3196432631, "q3": 2.906413027, "q2": 2.223388214, "tx": -0.1682, "ty": 0.6279, "targetID": 7, "f2": 0.481543, "f1": 1.335617, "f3": -0.231096, "y": 0.36247481, "x": -0.3463047}], [{"q1": 2.48182143, "distance": 0.1244815615, "q3": 3.503943927, "q2": 2.220686444, "tx": -0.4596, "ty": 0.4596, "targetID": 8, "f2": 0.547077, "f1": 1.933148, "f3": -0.228394, "y": 0.34209326, "x": -0.50068315}], [{"q1": 1.51364541, "distance": 0.1153311011, "q3": 1.850460907, "q2": 2.962981954, "tx": 0.3182, "ty": 0.3182, "targetID": 9, "f2": -0.421099, "f1": 0.279665, "f3": -0.970689, "y": 0.33098349, "x": 0.20357956}], [{"q1": 1.61260558, "distance": 0.1605476595, "q3": 3.253433327, "q2": 2.589195254, "tx": 0.1165, "ty": 0.4347, "targetID": 10, "f2": -0.322139, "f1": 1.682637, "f3": -0.596903, "y": 0.56055283, "x": 0.016817423}], [{"q1": 1.888186087, "distance": 0.08212798691, "q3": 2.830763427, "q2": 2.773292584, "tx": -0.1165, "ty": 0.4347, "targetID": 11, "f2": -0.046558, "f1": 1.259967, "f3": -0.781, "y": 0.51065488, "x": -0.085261203}], [{"q1": 1.963207319, "distance": 0.2221954752, "q3": 2.843581127, "q2": 2.406040404, "tx": -0.3182, "ty": 0.3182, "targetID": 12, "f2": 0.028463, "f1": 1.272785, "f3": -0.413748, "y": 0.47085175, "x": -0.15674328}], [{"q1": 1.5479516, "distance": 0.1425101381, "q3": 1.782539667, "q2": 2.970019124, "tx": 0.1768, "ty": 0.1768, "targetID": 13, "f2": -0.386793, "f1": 0.211743, "f3": -0.977726, "y": 0.31685562, "x": 0.20313558}], [{"q1": 0.2253222902, "distance": 0.5175245673, "q3": 2.690271427, "q2": 3.023551854, "tx": 0.0647, "ty": 0.2415, "targetID": 14, "f2": -1.709422, "f1": 1.119475, "f3": -1.031259, "y": -0.00042641926, "x": 0.52219676}], [{"q1": 1.856581665, "distance": 0.246608856, "q3": 2.734819227, "q2": 2.665975784, "tx": -0.0647, "ty": 0.2415, "targetID": 15, "f2": -0.078163, "f1": 1.164023, "f3": -0.673683, "y": 0.48801519, "x": -0.071496246}], [{"q1": 1.63239761, "distance": 0.2463640083, "q3": 2.205146717, "q2": 2.137811224, "tx": -0.1768, "ty": 0.1768, "targetID": 16, "f2": -0.302347, "f1": 0.63435, "f3": -0.145519, "y": 0.34633955, "x": 0.0019500086}]], "block": 5}], [{"trials": [[{"q1": 0.5654498902, "distance": 0.3494738815, "q3": 3.196947527, "q2": 2.181667864, "tx": 0.601, "ty": 0.601, "targetID": 1, "f2": -1.369295, "f1": 1.626151, "f3": -0.189375, "y": 0.27131204, "x": 0.48507829}], [{"q1": 1.1899357, "distance": 0.241568205, "q3": 3.506582927, "q2": 1.610777644, "tx": 0.22, "ty": 0.821, "targetID": 2, "f2": -0.744809, "f1": 1.935787, "f3": 0.381515, "y": 0.57999545, "x": 0.23649256}], [{"q1": 2.007189617, "distance": 0.392125639, "q3": 2.719048427, "q2": 2.167090874, "tx": -0.22, "ty": 0.821, "targetID": 3, "f2": 0.072445, "f1": 1.148252, "f3": -0.174798, "y": 0.43535229, "x": -0.14901859}], [{"q1": 2.45210197, "distance": 0.3536851738, "q3": 2.989351027, "q2": 1.785513024, "tx": -0.601, "ty": 0.601, "targetID": 4, "f2": 0.517357, "f1": 1.418555, "f3": 0.20678, "y": 0.32218918, "x": -0.38338169}], [{"q1": 0.9842242202, "distance": 0.2561591551, "q3": 2.551036067, "q2": 1.836092664, "tx": 0.4596, "ty": 0.4596, "targetID": 5, "f2": -0.95052, "f1": 0.98024, "f3": 0.1562, "y": 0.32374633, "x": 0.24243349}], [{"q1": 2.12864359, "distance": 0.4761802838, "q3": 2.444096257, "q2": 1.899427175, "tx": 0.1682, "ty": 0.6279, "targetID": 6, "f2": 0.193899, "f1": 0.8733, "f3": 0.092865, "y": 0.3328331, "x": -0.20554214}], [{"q1": 1.78690114, "distance": 0.07683305832, "q3": 3.317521827, "q2": 1.619197114, "tx": -0.1682, "ty": 0.6279, "targetID": 7, "f2": -0.147843, "f1": 1.746725, "f3": 0.373096, "y": 0.57400378, "x": -0.11344129}], [{"q1": 2.10363651, "distance": 0.2342413921, "q3": 2.786027227, "q2": 1.967536904, "tx": -0.4596, "ty": 0.4596, "targetID": 8, "f2": 0.168892, "f1": 1.215231, "f3": 0.024756, "y": 0.41457695, "x": -0.22972622}], [{"q1": 1.49492152, "distance": 0.1638870054, "q3": 2.290723697, "q2": 2.853151874, "tx": 0.3182, "ty": 0.3182, "targetID": 9, "f2": -0.439823, "f1": 0.719927, "f3": -0.860859, "y": 0.40383729, "x": 0.17846738}], [{"q1": 1.82868432, "distance": 0.1435719984, "q3": 2.598536927, "q2": 2.503618274, "tx": 0.1165, "ty": 0.4347, "targetID": 10, "f2": -0.10606, "f1": 1.027741, "f3": -0.511326, "y": 0.45372916, "x": -0.02580534}], [{"q1": 1.84828786, "distance": 0.0340589805, "q3": 2.790551127, "q2": 2.047459021, "tx": -0.1165, "ty": 0.4347, "targetID": 11, "f2": -0.086457, "f1": 1.219755, "f3": -0.055166, "y": 0.4601416, "x": -0.093856256}], [{"q1": 2.27171172, "distance": 0.06811975673, "q3": 2.895543127, "q2": 1.945671419, "tx": -0.3182, "ty": 0.3182, "targetID": 12, "f2": 0.336967, "f1": 1.324747, "f3": 0.046621, "y": 0.38413843, "x": -0.30109957}], [{"q1": 2.06103651, "distance": 0.3736024221, "q3": 1.938048507, "q2": 1.891824524, "tx": 0.1768, "ty": 0.1768, "targetID": 13, "f2": 0.126292, "f1": 0.367252, "f3": 0.100468, "y": 0.2475753, "x": -0.19003733}], [{"q1": 1.917402899, "distance": 0.2201127586, "q3": 2.580441327, "q2": 2.385871384, "tx": 0.0647, "ty": 0.2415, "targetID": 14, "f2": -0.017342, "f1": 1.009645, "f3": -0.393579, "y": 0.43752923, "x": -0.035410776}], [{"q1": 1.92085865, "distance": 0.2136544951, "q3": 2.656153727, "q2": 2.428597044, "tx": -0.0647, "ty": 0.2415, "targetID": 15, "f2": -0.013886, "f1": 1.085357, "f3": -0.436304, "y": 0.45449038, "x": -0.081532745}], [{"q1": 2.16131615, "distance": 0.2407021494, "q3": 2.826490927, "q2": 1.957295312, "tx": -0.1768, "ty": 0.1768, "targetID": 16, "f2": 0.226572, "f1": 1.255695, "f3": 0.034997, "y": 0.4088203, "x": -0.24086329}]], "block": 6}], [{"trials": [[{"q1": -0.01418020981, "distance": 0.6493065725, "q3": 3.103328027, "q2": 2.633931534, "tx": 0.601, "ty": 0.601, "targetID": 1, "f2": -1.948925, "f1": 1.532532, "f3": -0.641639, "y": -0.045425868, "x": 0.53990481}], [{"q1": 1.77496309, "distance": 0.4954652182, "q3": 3.714242127, "q2": 2.354141294, "tx": 0.22, "ty": 0.821, "targetID": 2, "f2": -0.159781, "f1": 2.143446, "f3": -0.361849, "y": 0.58223061, "x": -0.21413703}], [{"q1": 2.14548253, "distance": 0.3965304788, "q3": 2.844460827, "q2": 2.155215654, "tx": -0.22, "ty": 0.821, "targetID": 3, "f2": 0.210738, "f1": 1.273664, "f3": -0.162923, "y": 0.42481221, "x": -0.23648198}], [{"q1": 1.50428346, "distance": 0.7720754977, "q3": 2.315919277, "q2": 2.625135074, "tx": -0.601, "ty": 0.601, "targetID": 4, "f2": -0.430461, "f1": 0.745123, "f3": -0.632842, "y": 0.39373023, "x": 0.1427337}], [{"q1": 1.05767465, "distance": 0.09244233434, "q3": 2.512143147, "q2": 3.395956254, "tx": 0.4596, "ty": 0.4596, "targetID": 5, "f2": -0.87707, "f1": 0.941347, "f3": -1.403664, "y": 0.38959372, "x": 0.3992286}], [{"q1": 0.2375241902, "distance": 0.6703381476, "q3": 2.933116527, "q2": 2.391903244, "tx": 0.1682, "ty": 0.6279, "targetID": 6, "f2": -1.69722, "f1": 1.36232, "f3": -0.399611, "y": 0.050577563, "x": 0.50886411}], [{"q1": 1.58489673, "distance": 0.2311635743, "q3": 2.927336027, "q2": 2.398877574, "tx": -0.1682, "ty": 0.6279, "targetID": 7, "f2": -0.349848, "f1": 1.35654, "f3": -0.406585, "y": 0.51245082, "x": 0.03207003}], [{"q1": 1.860351576, "distance": 0.1589526814, "q3": 4.139174027, "q2": 2.250468734, "tx": -0.4596, "ty": 0.4596, "targetID": 8, "f2": -0.074393, "f1": 2.568378, "f3": -0.258176, "y": 0.56892358, "x": -0.34421235}], [{"q1": 1.39395073, "distance": 0.1489322344, "q3": 2.479156427, "q2": 2.680929764, "tx": 0.3182, "ty": 0.3182, "targetID": 9, "f2": -0.540794, "f1": 0.90836, "f3": -0.688637, "y": 0.40554954, "x": 0.19757302}], [{"q1": 1.3402295, "distance": 0.123705342, "q3": 3.363074927, "q2": 2.704177554, "tx": 0.1165, "ty": 0.4347, "targetID": 10, "f2": -0.594515, "f1": 1.792279, "f3": -0.711885, "y": 0.5576127, "x": 0.10251859}], [{"q1": 0.1311309902, "distance": 0.4443842509, "q3": 1.380667137, "q2": 1.562711274, "tx": -0.1165, "ty": 0.4347, "targetID": 11, "f2": -1.803613, "f1": -0.190129, "f3": 0.429581, "y": 0.31847638, "x": 0.31241658}], [{"q1": 1.19609323, "distance": 0.5366887309, "q3": 2.363671477, "q2": 2.421936864, "tx": -0.3182, "ty": 0.3182, "targetID": 12, "f2": -0.738651, "f1": 0.792875, "f3": -0.429644, "y": 0.32604849, "x": 0.21843134}], [{"q1": 0.7359755902, "distance": 0.3165512255, "q3": 3.485282927, "q2": 2.749165154, "tx": 0.1768, "ty": 0.1768, "targetID": 13, "f2": -1.198769, "f1": 1.914487, "f3": -0.756872, "y": 0.40872702, "x": 0.39224033}], [{"q1": 0.09769189019, "distance": 0.3960988812, "q3": 2.762528127, "q2": 1.588786494, "tx": 0.0647, "ty": 0.2415, "targetID": 14, "f2": -1.837053, "f1": 1.191732, "f3": 0.403506, "y": 0.075284546, "x": 0.42423685}], [{"q1": 2.000906431, "distance": 0.2526504862, "q3": 2.915335127, "q2": 2.168787334, "tx": -0.0647, "ty": 0.2415, "targetID": 15, "f2": 0.066162, "f1": 1.344539, "f3": -0.176495, "y": 0.46881436, "x": -0.17497443}], [{"q1": 1.996256874, "distance": 0.3210798381, "q3": 3.102825427, "q2": 2.180222724, "tx": -0.1768, "ty": 0.1768, "targetID": 16, "f2": 0.061512, "f1": 1.532029, "f3": -0.18793, "y": 0.49645679, "x": -0.20699601}]], "block": 7}], [{"trials": [[{"q1": 0.5522551902, "distance": 0.3130324671, "q3": 3.395119227, "q2": 1.763710374, "tx": 0.601, "ty": 0.601, "targetID": 1, "f2": -1.382489, "f1": 1.824323, "f3": 0.228582, "y": 0.299329, "x": 0.51743007}], [{"q1": 0.9323878902, "distance": 0.401824534, "q3": 3.185135127, "q2": 1.257536964, "tx": 0.22, "ty": 0.821, "targetID": 2, "f2": -1.002357, "f1": 1.614339, "f3": 0.734756, "y": 0.43846591, "x": 0.34300661}], [{"q1": 1.37905958, "distance": 0.4380607125, "q3": 2.879960827, "q2": 1.131873254, "tx": -0.22, "ty": 0.821, "targetID": 3, "f2": -0.555685, "f1": 1.309165, "f3": 0.860419, "y": 0.49020083, "x": 0.067174332}], [{"q1": 2.25487278, "distance": 0.4755513385, "q3": 2.353429887, "q2": 1.949692658, "tx": -0.601, "ty": 0.601, "targetID": 4, "f2": 0.320128, "f1": 0.782634, "f3": 0.0426, "y": 0.2936937, "x": -0.23807864}], [{"q1": 0.7079525902, "distance": 0.07603144825, "q3": 3.330025427, "q2": 2.099483794, "tx": 0.4596, "ty": 0.4596, "targetID": 5, "f2": -1.226792, "f1": 1.759229, "f3": -0.107191, "y": 0.38429636, "x": 0.4491051}], [{"q1": 1.39401356, "distance": 0.06682230775, "q3": 3.337251027, "q2": 1.646968794, "tx": 0.1682, "ty": 0.6279, "targetID": 6, "f2": -0.540731, "f1": 1.766455, "f3": 0.345324, "y": 0.57901939, "x": 0.12263788}], [{"q1": 1.874614407, "distance": 0.1566419852, "q3": 2.745312127, "q2": 2.438964294, "tx": -0.1682, "ty": 0.6279, "targetID": 7, "f2": -0.06013, "f1": 1.174516, "f3": -0.446672, "y": 0.47915173, "x": -0.11910149}], [{"q1": 2.27234004, "distance": 0.2659435916, "q3": 2.407905107, "q2": 1.859277624, "tx": -0.4596, "ty": 0.4596, "targetID": 8, "f2": 0.337596, "f1": 0.837109, "f3": 0.133015, "y": 0.28677138, "x": -0.25747068}], [{"q1": 1.07702686, "distance": 0.02365386685, "q3": 2.337659097, "q2": 2.724786394, "tx": 0.3182, "ty": 0.3182, "targetID": 9, "f2": -0.857718, "f1": 0.766863, "f3": -0.732494, "y": 0.29689186, "x": 0.30793021}], [{"q1": 1.12534456, "distance": 0.1386864121, "q3": 3.265559927, "q2": 2.371357224, "tx": 0.1165, "ty": 0.4347, "targetID": 10, "f2": -0.8094, "f1": 1.694764, "f3": -0.379065, "y": 0.52358671, "x": 0.22295691}], [{"q1": 1.20225075, "distance": 0.3292329958, "q3": 3.107349327, "q2": 2.375441294, "tx": -0.1165, "ty": 0.4347, "targetID": 11, "f2": -0.732494, "f1": 1.536553, "f3": -0.383149, "y": 0.50484682, "x": 0.20517342}], [{"q1": 2.007252448, "distance": 0.1842984455, "q3": 2.727844927, "q2": 1.984501504, "tx": -0.3182, "ty": 0.3182, "targetID": 12, "f2": 0.072508, "f1": 1.157049, "f3": 0.007791, "y": 0.42188205, "x": -0.16583219}], [{"q1": 1.22782331, "distance": 0.2936812795, "q3": 2.990042227, "q2": 2.126941314, "tx": 0.1768, "ty": 0.1768, "targetID": 13, "f2": -0.706921, "f1": 1.419246, "f3": -0.134649, "y": 0.46911189, "x": 0.2051276}], [{"q1": 1.29643569, "distance": 0.3343819148, "q3": 3.394239527, "q2": 2.310724484, "tx": 0.0647, "ty": 0.2415, "targetID": 14, "f2": -0.638309, "f1": 1.823443, "f3": -0.318432, "y": 0.56597449, "x": 0.14549338}], [{"q1": 1.50334099, "distance": 0.1775669464, "q3": 2.233860877, "q2": 2.334035104, "tx": -0.0647, "ty": 0.2415, "targetID": 15, "f2": -0.431403, "f1": 0.663065, "f3": -0.341742, "y": 0.32983605, "x": 0.08933494}], [{"q1": 0.9016631902, "distance": 0.6393202653, "q3": 3.494393527, "q2": 1.909480272, "tx": -0.1768, "ty": 0.1768, "targetID": 16, "f2": -1.033081, "f1": 1.923597, "f3": 0.082812, "y": 0.4877915, "x": 0.38178275}]], "block": 8}], [{"trials": [[{"q1": 0.3312818902, "distance": 0.3115868117, "q3": 3.996545727, "q2": 2.852209394, "tx": 0.601, "ty": 0.601, "targetID": 1, "f2": -1.603463, "f1": 2.425749, "f3": -0.859917, "y": 0.32453047, "x": 0.45729565}], [{"q1": 1.19778969, "distance": 0.2866645486, "q3": 3.433320927, "q2": 2.819662494, "tx": 0.22, "ty": 0.821, "targetID": 2, "f2": -0.736955, "f1": 1.862525, "f3": -0.82737, "y": 0.53957614, "x": 0.16543651}], [{"q1": 1.950263958, "distance": 0.3318963279, "q3": 2.920487327, "q2": 2.583791714, "tx": -0.22, "ty": 0.821, "targetID": 3, "f2": 0.015519, "f1": 1.349691, "f3": -0.591499, "y": 0.49538188, "x": -0.15575039}], [{"q1": 1.965532098, "distance": 0.3648184637, "q3": 3.397066927, "q2": 2.889971334, "tx": -0.601, "ty": 0.601, "targetID": 4, "f2": 0.030788, "f1": 1.826271, "f3": -0.897679, "y": 0.49984943, "x": -0.25048456}], [{"q1": 1.22380207, "distance": 0.2197842023, "q3": 2.962898827, "q2": 2.649199674, "tx": 0.4596, "ty": 0.4596, "targetID": 5, "f2": -0.710942, "f1": 1.392103, "f3": -0.656907, "y": 0.4683137, "x": 0.2399886}], [{"q1": 0.9598454602, "distance": 0.4293131926, "q3": "_NaN_", "q2": 2.626014724, "tx": 0.1682, "ty": 0.6279, "targetID": 6, "f2": -0.974899, "f1": "_NaN_", "f3": -0.633722, "y": 0.28215319, "x": -0.086297467}], [{"q1": 1.895474582, "distance": 0.1123250789, "q3": 3.041815627, "q2": 2.757898784, "tx": -0.1682, "ty": 0.6279, "targetID": 7, "f2": -0.03927, "f1": 1.471019, "f3": -0.765606, "y": 0.51866091, "x": -0.14205149}], [{"q1": 2.41767011, "distance": 0.09427934185, "q3": 3.222080227, "q2": 2.309907674, "tx": -0.4596, "ty": 0.4596, "targetID": 8, "f2": 0.482926, "f1": 1.651284, "f3": -0.317615, "y": 0.37650091, "x": -0.41506759}], [{"q1": 1.52105957, "distance": 0.2341435612, "q3": 2.627188227, "q2": 2.684511184, "tx": 0.3182, "ty": 0.3182, "targetID": 9, "f2": -0.413685, "f1": 1.056392, "f3": -0.692219, "y": 0.45973316, "x": 0.13167501}], [{"q1": 1.69956486, "distance": 0.1611412829, "q3": 2.973454627, "q2": 2.758401434, "tx": 0.1165, "ty": 0.4347, "targetID": 10, "f2": -0.23518, "f1": 1.402658, "f3": -0.766109, "y": 0.53074037, "x": -0.012893819}], [{"q1": 2.03854271, "distance": 0.0406876771, "q3": 2.705539627, "q2": 2.588818264, "tx": -0.1165, "ty": 0.4347, "targetID": 11, "f2": 0.103798, "f1": 1.134743, "f3": -0.596526, "y": 0.46732039, "x": -0.14081866}], [{"q1": 2.24092411, "distance": 0.1132129404, "q3": 3.030443127, "q2": 2.436199694, "tx": -0.3182, "ty": 0.3182, "targetID": 12, "f2": 0.30618, "f1": 1.459647, "f3": -0.443907, "y": 0.43104387, "x": -0.30906595}], [{"q1": 1.29134631, "distance": 0.411557423, "q3": 3.699665127, "q2": 2.812374004, "tx": 0.1768, "ty": 0.1768, "targetID": 13, "f2": -0.643398, "f1": 2.128869, "f3": -0.820081, "y": 0.57194548, "x": 0.061736704}], [{"q1": 1.56466488, "distance": 0.2940344031, "q3": 3.013855527, "q2": 2.663839504, "tx": 0.0647, "ty": 0.2415, "targetID": 14, "f2": -0.37008, "f1": 1.443059, "f3": -0.671547, "y": 0.53458843, "x": 0.041133023}], [{"q1": 1.31063569, "distance": 0.3688178347, "q3": 3.328831527, "q2": 2.339375814, "tx": -0.0647, "ty": 0.2415, "targetID": 15, "f2": -0.624109, "f1": 1.758035, "f3": -0.347083, "y": 0.56223025, "x": 0.11739531}], [{"q1": 1.68121796, "distance": 0.3704125605, "q3": 3.474287327, "q2": 2.976427964, "tx": -0.1768, "ty": 0.1768, "targetID": 16, "f2": -0.253527, "f1": 1.903491, "f3": -0.984135, "y": 0.54313891, "x": -0.12201617}]], "block": 9}], [{"trials": [[{"q1": -0.04807800981, "distance": 0.6519281277, "q3": 3.089505027, "q2": 2.337553684, "tx": 0.601, "ty": 0.601, "targetID": 1, "f2": -1.982822, "f1": 1.518709, "f3": -0.345261, "y": -0.047262435, "x": 0.53196306}], [{"q1": 0.8605710902, "distance": 0.3725013421, "q3": 3.706136827, "q2": 3.239065154, "tx": 0.22, "ty": 0.821, "targetID": 2, "f2": -1.074173, "f1": 2.13534, "f3": -1.246773, "y": 0.45079307, "x": 0.26128049}], [{"q1": 1.60161001, "distance": 0.5944773834, "q3": 1.995099827, "q2": 3.001497854, "tx": -0.22, "ty": 0.821, "targetID": 3, "f2": -0.333134, "f1": 0.424304, "f3": -1.009205, "y": 0.38372535, "x": 0.18273346}], [{"q1": 2.11607722, "distance": 0.3950769573, "q3": 2.888317427, "q2": 1.867759924, "tx": -0.601, "ty": 0.601, "targetID": 4, "f2": 0.181333, "f1": 1.317521, "f3": 0.124533, "y": 0.42884341, "x": -0.24540485}], [{"q1": 0.9962251002, "distance": 0.1257838457, "q3": 3.014232527, "q2": 3.169258954, "tx": 0.4596, "ty": 0.4596, "targetID": 5, "f2": -0.938519, "f1": 1.443436, "f3": -1.176966, "y": 0.43281913, "x": 0.3367002}], [{"q1": 1.52300736, "distance": 0.1537037155, "q3": 3.427289127, "q2": 2.139256354, "tx": 0.1682, "ty": 0.6279, "targetID": 6, "f2": -0.411737, "f1": 1.856493, "f3": -0.146964, "y": 0.60055391, "x": 0.016948476}], [{"q1": 1.43359763, "distance": 0.3705114714, "q3": 3.081085627, "q2": 1.604557284, "tx": -0.1682, "ty": 0.6279, "targetID": 7, "f2": -0.501147, "f1": 1.510289, "f3": 0.387735, "y": 0.50434218, "x": 0.18110247}], [{"q1": 0.05257859019, "distance": 1.017311462, "q3": 2.732180327, "q2": 1.823212134, "tx": -0.4596, "ty": 0.4596, "targetID": 8, "f2": -1.882166, "f1": 1.161384, "f3": 0.169081, "y": 0.0080378259, "x": 0.45199981}], [{"q1": 1.4842401, "distance": 0.379294753, "q3": 3.255506827, "q2": 2.268438644, "tx": 0.3182, "ty": 0.3182, "targetID": 9, "f2": -0.450504, "f1": 1.68471, "f3": -0.276146, "y": 0.56988549, "x": 0.034441434}], [{"q1": 1.74266752, "distance": 0.161919535, "q3": 2.389746697, "q2": 2.136680254, "tx": 0.1165, "ty": 0.4347, "targetID": 10, "f2": -0.192077, "f1": 0.81895, "f3": -0.144388, "y": 0.37863382, "x": -0.035402993}], [{"q1": 4.09534339, "distance": 1.056993645, "q3": 5.906194227, "q2": -0.9150628464, "tx": -0.1165, "ty": 0.4347, "targetID": 11, "f2": 2.160599, "f1": 4.335398, "f3": 2.907355, "y": -0.43063456, "x": -0.72348572}], [{"q1": 1.21274367, "distance": 0.6065748706, "q3": 2.656216627, "q2": 2.897134174, "tx": -0.3182, "ty": 0.3182, "targetID": 12, "f2": -0.722001, "f1": 1.08542, "f3": -0.904842, "y": 0.42108428, "x": 0.27958583}], [{"q1": 1.67292416, "distance": 0.263075071, "q3": 2.325344047, "q2": 2.203847504, "tx": 0.1768, "ty": 0.1768, "targetID": 13, "f2": -0.26182, "f1": 0.754548, "f3": -0.211555, "y": 0.36894093, "x": -0.0028951753}], [{"q1": 1.77037636, "distance": 0.2739994748, "q3": 2.930226327, "q2": 2.084843974, "tx": 0.0647, "ty": 0.2415, "targetID": 14, "f2": -0.164368, "f1": 1.35943, "f3": -0.092551, "y": 0.48815252, "x": -0.054624124}], [{"q1": 1.51609585, "distance": 0.3780056721, "q3": 3.573812927, "q2": 2.228100594, "tx": -0.0647, "ty": 0.2415, "targetID": 15, "f2": -0.418649, "f1": 2.003017, "f3": -0.235808, "y": 0.61832746, "x": -0.034877969}], [{"q1": 2.027421473, "distance": 0.3907394693, "q3": 3.617418327, "q2": 2.025467872, "tx": -0.1768, "ty": 0.1768, "targetID": 16, "f2": 0.092677, "f1": 2.046622, "f3": -0.033175, "y": 0.5428676, "x": -0.31344496}]], "block": 10}], [{"trials": [[{"q1": 0.6958259902, "distance": 0.1876499757, "q3": 3.956458927, "q2": 2.105829814, "tx": 0.601, "ty": 0.601, "targetID": 1, "f2": -1.238919, "f1": 2.385663, "f3": -0.113537, "y": 0.50928518, "x": 0.43729018}], [{"q1": 1.19552774, "distance": 0.1975680298, "q3": 4.018159827, "q2": 2.193354584, "tx": 0.22, "ty": 0.821, "targetID": 2, "f2": -0.739217, "f1": 2.447363, "f3": -0.201062, "y": 0.65977325, "x": 0.10581129}], [{"q1": 1.898553343, "distance": 0.4310554316, "q3": 2.520813947, "q2": 2.213963434, "tx": -0.22, "ty": 0.821, "targetID": 3, "f2": -0.036191, "f1": 0.950018, "f3": -0.221671, "y": 0.41058108, "x": -0.088223313}], [{"q1": 2.011902006, "distance": 0.311076688, "q3": 3.533412127, "q2": 2.185814764, "tx": -0.601, "ty": 0.601, "targetID": 4, "f2": 0.077158, "f1": 1.962616, "f3": -0.193522, "y": 0.53580589, "x": -0.29683157}], [{"q1": 0.8218666902, "distance": 0.110420671, "q3": 3.086677627, "q2": 2.392657224, "tx": 0.4596, "ty": 0.4596, "targetID": 5, "f2": -1.112878, "f1": 1.515881, "f3": -0.400365, "y": 0.37477389, "x": 0.38890873}], [{"q1": 1.35235604, "distance": 0.1114574491, "q3": 3.702743927, "q2": 2.273213874, "tx": 0.1682, "ty": 0.6279, "targetID": 6, "f2": -0.582388, "f1": 2.131948, "f3": -0.280921, "y": 0.62945559, "x": 0.056753407}], [{"q1": 1.71495867, "distance": 0.1006690598, "q3": 3.288179327, "q2": 2.307331564, "tx": -0.1682, "ty": 0.6279, "targetID": 7, "f2": -0.219786, "f1": 1.717383, "f3": -0.315039, "y": 0.56298122, "x": -0.091259688}], [{"q1": 2.12726129, "distance": 0.1489382071, "q3": 3.325501527, "q2": 2.190527154, "tx": -0.4596, "ty": 0.4596, "targetID": 8, "f2": 0.192517, "f1": 1.754705, "f3": -0.198235, "y": 0.48588811, "x": -0.31300012}], [{"q1": 1.25911357, "distance": 0.28760553, "q3": 3.367850127, "q2": 2.235200594, "tx": 0.3182, "ty": 0.3182, "targetID": 9, "f2": -0.675631, "f1": 1.797054, "f3": -0.242908, "y": 0.563106, "x": 0.16740878}], [{"q1": 1.28016224, "distance": 0.06000994549, "q3": 2.923126327, "q2": 1.838228954, "tx": 0.1165, "ty": 0.4347, "targetID": 10, "f2": -0.654582, "f1": 1.35233, "f3": 0.154064, "y": 0.47443595, "x": 0.16146941}], [{"q1": 1.930220597, "distance": 0.08006329823, "q3": 3.039553727, "q2": 1.971243983, "tx": -0.1165, "ty": 0.4347, "targetID": 11, "f2": -0.004524, "f1": 1.468757, "f3": 0.021049, "y": 0.49515801, "x": -0.16898772}], [{"q1": 1.864938301, "distance": 0.2251369135, "q3": 1.474789256, "q2": 2.232812984, "tx": -0.3182, "ty": 0.3182, "targetID": 12, "f2": -0.069806, "f1": -0.096007, "f3": -0.24052, "y": 0.19127762, "x": -0.13225017}], [{"q1": 1.15255075, "distance": 0.4098780811, "q3": 3.501744827, "q2": 2.045448402, "tx": 0.1768, "ty": 0.1768, "targetID": 13, "f2": -0.782194, "f1": 1.930948, "f3": -0.053156, "y": 0.58660748, "x": 0.18440728}], [{"q1": 1.27544986, "distance": 0.4039421058, "q3": 3.853980227, "q2": 2.254301484, "tx": 0.0647, "ty": 0.2415, "targetID": 14, "f2": -0.659295, "f1": 2.283184, "f3": -0.262009, "y": 0.6451246, "x": 0.080712717}], [{"q1": 1.67650557, "distance": 0.1255663917, "q3": 2.221608657, "q2": 2.216036884, "tx": -0.0647, "ty": 0.2415, "targetID": 15, "f2": -0.258239, "f1": 0.650812, "f3": -0.223744, "y": 0.34968168, "x": -0.00095329156}], [{"q1": 1.83289406, "distance": 0.3405372331, "q3": 3.043009427, "q2": 2.153142194, "tx": -0.1768, "ty": 0.1768, "targetID": 16, "f2": -0.10185, "f1": 1.472213, "f3": -0.16085, "y": 0.5121232, "x": -0.11743706}]], "block": 11}], [{"trials": [[{"q1": 0.8006295902, "distance": 0.2466410488, "q3": 3.818040427, "q2": 2.385305894, "tx": 0.601, "ty": 0.601, "targetID": 1, "f2": -1.134115, "f1": 2.247244, "f3": -0.393013, "y": 0.50431815, "x": 0.3740982}], [{"q1": 1.35744542, "distance": 0.3480025955, "q3": 3.893250127, "q2": 2.856921784, "tx": 0.22, "ty": 0.821, "targetID": 2, "f2": -0.577299, "f1": 2.322454, "f3": -0.864629, "y": 0.55920238, "x": -0.0092767163}], [{"q1": 1.905841838, "distance": 0.3129184642, "q3": 3.098113027, "q2": 2.175259014, "tx": -0.22, "ty": 0.821, "targetID": 3, "f2": -0.028903, "f1": 1.527317, "f3": -0.182966, "y": 0.5140712, "x": -0.15906826}], [{"q1": 2.146425, "distance": 0.4577602655, "q3": 2.545632527, "q2": 1.897793547, "tx": -0.601, "ty": 0.601, "targetID": 4, "f2": 0.211681, "f1": 0.974836, "f3": 0.094499, "y": 0.3469701, "x": -0.22019392}], [{"q1": 1.1747304, "distance": 0.1897219477, "q3": 2.823537827, "q2": 2.578890834, "tx": 0.4596, "ty": 0.4596, "targetID": 5, "f2": -0.760014, "f1": 1.252741, "f3": -0.586598, "y": 0.41685677, "x": 0.27475565}], [{"q1": 1.43504276, "distance": 0.127916175, "q3": 3.097987327, "q2": 1.845454614, "tx": 0.1682, "ty": 0.6279, "targetID": 6, "f2": -0.499702, "f1": 1.527191, "f3": 0.146838, "y": 0.52912164, "x": 0.08692649}], [{"q1": 1.6783277, "distance": 0.2077951523, "q3": 2.804751127, "q2": 1.957106816, "tx": -0.1682, "ty": 0.6279, "targetID": 7, "f2": -0.256417, "f1": 1.233955, "f3": 0.035186, "y": 0.4736112, "x": -0.029010232}], [{"q1": 2.18267898, "distance": 0.1747848967, "q3": 3.007006827, "q2": 1.708229844, "tx": -0.4596, "ty": 0.4596, "targetID": 8, "f2": 0.247934, "f1": 1.436211, "f3": 0.284063, "y": 0.42666018, "x": -0.28794707}], [{"q1": 1.37893392, "distance": 0.2496212582, "q3": 2.769690927, "q2": 1.845266114, "tx": 0.3182, "ty": 0.3182, "targetID": 9, "f2": -0.555811, "f1": 1.198895, "f3": 0.147027, "y": 0.44685877, "x": 0.10428952}], [{"q1": 1.47104541, "distance": 0.1766751194, "q3": 3.394930727, "q2": 1.830249304, "tx": 0.1165, "ty": 0.4347, "targetID": 10, "f2": -0.463699, "f1": 1.824134, "f3": 0.162043, "y": 0.60029113, "x": 0.05490718}], [{"q1": 1.979857761, "distance": 0.1151952953, "q3": 3.151080227, "q2": 1.799336034, "tx": -0.1165, "ty": 0.4347, "targetID": 11, "f2": 0.045113, "f1": 1.580284, "f3": 0.192957, "y": 0.51137707, "x": -0.2024685}], [{"q1": 1.996256874, "distance": 0.2027180227, "q3": 3.108794427, "q2": 1.591362604, "tx": -0.3182, "ty": 0.3182, "targetID": 12, "f2": 0.061512, "f1": 1.537998, "f3": 0.40093, "y": 0.4916228, "x": -0.21322796}], [{"q1": 1.43083303, "distance": 0.4685758093, "q3": 3.545350127, "q2": 1.698679404, "tx": 0.1768, "ty": 0.1768, "targetID": 13, "f2": -0.503911, "f1": 1.974554, "f3": 0.293613, "y": 0.63312403, "x": 0.070349689}], [{"q1": 1.39281976, "distance": 0.3197760771, "q3": 3.264366127, "q2": 2.142963434, "tx": 0.0647, "ty": 0.2415, "targetID": 14, "f2": -0.541925, "f1": 1.69357, "f3": -0.150671, "y": 0.5598423, "x": 0.094947637}], [{"q1": 1.48116134, "distance": 0.1686629064, "q3": 1.504760049, "q2": 1.623532504, "tx": -0.0647, "ty": 0.2415, "targetID": 15, "f2": -0.453583, "f1": -0.066036, "f3": 0.36876, "y": 0.34582282, "x": -0.19722896}], [{"q1": 1.40017108, "distance": 0.1313926494, "q3": 1.459081297, "q2": 1.845454614, "tx": -0.1768, "ty": 0.1768, "targetID": 16, "f2": -0.534573, "f1": -0.111715, "f3": 0.146838, "y": 0.30157411, "x": -0.13562416}]], "block": 12}], [{"trials": [[{"q1": 0.6294127902, "distance": 0.2675815444, "q3": 3.717949227, "q2": 2.723781084, "tx": 0.601, "ty": 0.601, "targetID": 1, "f2": -1.305332, "f1": 2.147153, "f3": -0.731488, "y": 0.42274327, "x": 0.40143943}], [{"q1": 1.17604986, "distance": 0.4543651608, "q3": 2.582954627, "q2": 2.175698834, "tx": 0.22, "ty": 0.821, "targetID": 2, "f2": -0.758695, "f1": 1.012158, "f3": -0.183406, "y": 0.36665678, "x": 0.21553482}], [{"q1": 1.80191795, "distance": 0.1796152873, "q3": 3.765638627, "q2": 1.708606834, "tx": -0.22, "ty": 0.821, "targetID": 3, "f2": -0.132827, "f1": 2.194842, "f3": 0.283686, "y": 0.64256701, "x": -0.19942527}], [{"q1": 2.24928075, "distance": 0.4919620372, "q3": 2.298137857, "q2": 2.291560774, "tx": -0.601, "ty": 0.601, "targetID": 4, "f2": 0.314536, "f1": 0.727342, "f3": -0.299268, "y": 0.31730197, "x": -0.19907703}], [{"q1": 0.9139781902, "distance": 0.1421112789, "q3": 2.969873227, "q2": 2.122731584, "tx": 0.4596, "ty": 0.4596, "targetID": 5, "f2": -1.020766, "f1": 1.399077, "f3": -0.130439, "y": 0.38276401, "x": 0.34005149}], [{"q1": 1.44415338, "distance": 0.1887098569, "q3": 2.783765227, "q2": 1.897290892, "tx": 0.1682, "ty": 0.6279, "targetID": 6, "f2": -0.490591, "f1": 1.212969, "f3": 0.095002, "y": 0.45742996, "x": 0.087259432}], [{"q1": 2.05362236, "distance": 0.3341779726, "q3": 2.172599817, "q2": 2.070266984, "tx": -0.1682, "ty": 0.6279, "targetID": 7, "f2": 0.118878, "f1": 0.601803, "f3": -0.077974, "y": 0.2938969, "x": -0.15739044}], [{"q1": 1.69284186, "distance": 0.4019959145, "q3": 1.774120207, "q2": 2.094457244, "tx": -0.4596, "ty": 0.4596, "targetID": 8, "f2": -0.241903, "f1": 0.203324, "f3": -0.102165, "y": 0.24644596, "x": -0.11876856}], [{"q1": 1.18704544, "distance": 0.1821521206, "q3": 3.005561727, "q2": 2.026096191, "tx": 0.3182, "ty": 0.3182, "targetID": 9, "f2": -0.747699, "f1": 1.434765, "f3": -0.033804, "y": 0.46949765, "x": 0.21676817}], [{"q1": 1.43931533, "distance": 0.1897653525, "q3": 3.450599727, "q2": 1.967348408, "tx": 0.1165, "ty": 0.4347, "targetID": 10, "f2": -0.495429, "f1": 1.879803, "f3": 0.024944, "y": 0.61470739, "x": 0.056431468}], [{"q1": 1.29203746, "distance": 0.1741018071, "q3": 1.673337907, "q2": 1.964395311, "tx": -0.1165, "ty": 0.4347, "targetID": 11, "f2": -0.642707, "f1": 0.102542, "f3": 0.027897, "y": 0.28572741, "x": -0.026396689}], [{"q1": 2.013661297, "distance": 0.261129893, "q3": 1.974239657, "q2": 2.438775804, "tx": -0.3182, "ty": 0.3182, "targetID": 12, "f2": 0.078917, "f1": 0.403443, "f3": -0.446483, "y": 0.30987334, "x": -0.057202897}], [{"q1": 1.41236046, "distance": 0.230931537, "q3": 2.022431687, "q2": 1.904390892, "tx": 0.1768, "ty": 0.1768, "targetID": 13, "f2": -0.522384, "f1": 0.451635, "f3": 0.087902, "y": 0.31839105, "x": -0.0056317662}], [{"q1": 0.8896622902, "distance": 0.2901067181, "q3": 2.786718327, "q2": 2.300482894, "tx": 0.0647, "ty": 0.2415, "targetID": 14, "f2": -1.045082, "f1": 1.215922, "f3": -0.30819, "y": 0.34049883, "x": 0.33739239}], [{"q1": 2.13825686, "distance": 0.262844804, "q3": 2.908486527, "q2": 2.205543964, "tx": -0.0647, "ty": 0.2415, "targetID": 15, "f2": 0.203512, "f1": 1.33769, "f3": -0.213251, "y": 0.4446982, "x": -0.23142697}], [{"q1": 1.52941621, "distance": 0.1630514726, "q3": 1.805975957, "q2": 2.063983798, "tx": -0.1768, "ty": 0.1768, "targetID": 16, "f2": -0.405328, "f1": 0.23518, "f3": -0.071691, "y": 0.2734633, "x": -0.045491245}]], "block": 13}], [{"trials": [[{"q1": 0.7572755902, "distance": 0.3276201701, "q3": 4.614559827, "q2": 2.032756367, "tx": 0.601, "ty": 0.601, "targetID": 1, "f2": -1.177469, "f1": 3.043763, "f3": -0.040464, "y": 0.65921173, "x": 0.27859285}], [{"q1": 1.0824304, "distance": 0.134786512, "q3": 4.203890827, "q2": 1.887237794, "tx": 0.22, "ty": 0.821, "targetID": 2, "f2": -0.852314, "f1": 2.633094, "f3": 0.105055, "y": 0.69053191, "x": 0.18615504}], [{"q1": 1.950640949, "distance": 0.3228120812, "q3": 2.940844927, "q2": 2.656551004, "tx": -0.22, "ty": 0.821, "targetID": 3, "f2": 0.015896, "f1": 1.370049, "f3": -0.664258, "y": 0.50695272, "x": -0.14528758}], [{"q1": 2.35684888, "distance": 0.3986281815, "q3": 2.695172327, "q2": 2.327186434, "tx": -0.601, "ty": 0.601, "targetID": 4, "f2": 0.422104, "f1": 1.124376, "f3": -0.334894, "y": 0.37004369, "x": -0.27609446}], [{"q1": 0.9222091902, "distance": 0.1686464921, "q3": 3.582860727, "q2": 2.889845674, "tx": 0.4596, "ty": 0.4596, "targetID": 5, "f2": -1.012535, "f1": 2.012064, "f3": -0.897553, "y": 0.47975928, "x": 0.29216272}], [{"q1": 1.16907553, "distance": 0.2277328384, "q3": 2.792624527, "q2": 2.396175804, "tx": 0.1682, "ty": 0.6279, "targetID": 6, "f2": -0.765669, "f1": 1.221828, "f3": -0.403883, "y": 0.41437143, "x": 0.24736941}], [{"q1": 1.869336531, "distance": 0.2721921856, "q3": 2.297823697, "q2": 2.532395264, "tx": -0.1682, "ty": 0.6279, "targetID": 7, "f2": -0.065408, "f1": 0.727027, "f3": -0.540103, "y": 0.39929138, "x": -0.020461431}], [{"q1": 2.48326657, "distance": 0.168355789, "q3": 2.737206827, "q2": 2.453666954, "tx": -0.4596, "ty": 0.4596, "targetID": 8, "f2": 0.548522, "f1": 1.166411, "f3": -0.461374, "y": 0.34914983, "x": -0.33253926}], [{"q1": 1.13263305, "distance": 0.09229143295, "q3": 2.688826327, "q2": 2.339375814, "tx": 0.3182, "ty": 0.3182, "targetID": 9, "f2": -0.802111, "f1": 1.11803, "f3": -0.347083, "y": 0.38511979, "x": 0.25464333}], [{"q1": 2.015483421, "distance": 0.2720451539, "q3": 2.836292727, "q2": 2.617092604, "tx": 0.1165, "ty": 0.4347, "targetID": 10, "f2": 0.080739, "f1": 1.265496, "f3": -0.6248, "y": 0.48512532, "x": -0.15083098}], [{"q1": 1.28430915, "distance": 0.2948326435, "q3": 2.517295357, "q2": 2.437016514, "tx": -0.1165, "ty": 0.4347, "targetID": 11, "f2": -0.650435, "f1": 0.946499, "f3": -0.444724, "y": 0.39212411, "x": 0.17524232}], [{"q1": 2.22132057, "distance": 0.1269679527, "q3": 2.583708627, "q2": 2.507765174, "tx": -0.3182, "ty": 0.3182, "targetID": 12, "f2": 0.286576, "f1": 1.012912, "f3": -0.515473, "y": 0.39578941, "x": -0.21769754}], [{"q1": 1.47073126, "distance": 0.2070178312, "q3": 2.374038737, "q2": 2.518195264, "tx": 0.1768, "ty": 0.1768, "targetID": 13, "f2": -0.464013, "f1": 0.803242, "f3": -0.525903, "y": 0.37949664, "x": 0.13472323}], [{"q1": 1.33061622, "distance": 0.1492378128, "q3": 2.286074147, "q2": 2.439404124, "tx": 0.0647, "ty": 0.2415, "targetID": 14, "f2": -0.604128, "f1": 0.715278, "f3": -0.447111, "y": 0.34451383, "x": 0.17268183}], [{"q1": 1.04171536, "distance": 0.47209102, "q3": 3.859949227, "q2": 2.192474934, "tx": -0.0647, "ty": 0.2415, "targetID": 15, "f2": -0.893029, "f1": 2.289153, "f3": -0.200182, "y": 0.61513586, "x": 0.22385879}], [{"q1": 1.41744984, "distance": 0.2753115054, "q3": 1.448085717, "q2": 2.603395254, "tx": -0.1768, "ty": 0.1768, "targetID": 16, "f2": -0.517295, "f1": -0.122711, "f3": -0.611103, "y": 0.19811752, "x": 0.097684951}]], "block": 14}], [{"trials": [[{"q1": 0.8357525902, "distance": 0.2723699771, "q3": 3.825643027, "q2": 2.291937764, "tx": 0.601, "ty": 0.601, "targetID": 1, "f2": -1.098992, "f1": 2.254847, "f3": -0.299645, "y": 0.54731229, "x": 0.33397372}], [{"q1": 1.17931712, "distance": 0.3162388506, "q3": 3.130974027, "q2": 1.776213914, "tx": 0.22, "ty": 0.821, "targetID": 2, "f2": -0.755427, "f1": 1.560178, "f3": 0.216079, "y": 0.50476504, "x": 0.21843134}], [{"q1": 1.888374582, "distance": 0.4553473891, "q3": 2.188307777, "q2": 3.025625354, "tx": -0.22, "ty": 0.821, "targetID": 3, "f2": -0.04637, "f1": 0.617511, "f3": -1.033333, "y": 0.45472682, "x": 0.050527637}], [{"q1": 2.42615241, "distance": 0.4483666621, "q3": 2.316547587, "q2": 1.647282944, "tx": -0.601, "ty": 0.601, "targetID": 4, "f2": 0.491408, "f1": 0.745751, "f3": 0.34501, "y": 0.24189187, "x": -0.33253396}], [{"q1": 1.01695961, "distance": 0.1693758529, "q3": 2.924194427, "q2": 2.321594394, "tx": 0.4596, "ty": 0.4596, "targetID": 5, "f2": -0.917785, "f1": 1.353398, "f3": -0.329302, "y": 0.4080917, "x": 0.29824612}], [{"q1": 0.9303772902, "distance": 0.3016684852, "q3": 2.501398907, "q2": 1.772381164, "tx": 0.1682, "ty": 0.6279, "targetID": 6, "f2": -1.004367, "f1": 0.930603, "f3": 0.219911, "y": 0.33314703, "x": 0.23242275}], [{"q1": 1.28990118, "distance": 0.3043877316, "q3": 3.820742127, "q2": 1.670656394, "tx": -0.1682, "ty": 0.6279, "targetID": 7, "f2": -0.644843, "f1": 2.249946, "f3": 0.321636, "y": 0.67247019, "x": 0.13290694}], [{"q1": 2.33573738, "distance": 0.01174570732, "q3": 3.605982927, "q2": 1.663367904, "tx": -0.4596, "ty": 0.4596, "targetID": 8, "f2": 0.400993, "f1": 2.035187, "f3": 0.328925, "y": 0.44822383, "x": -0.46252308}], [{"q1": 0.6625879902, "distance": 0.0832130134, "q3": 2.294179447, "q2": 1.768359934, "tx": 0.3182, "ty": 0.3182, "targetID": 9, "f2": -1.272156, "f1": 0.723383, "f3": 0.223933, "y": 0.25274897, "x": 0.26681354}], [{"q1": 0.4801870902, "distance": 0.1992604398, "q3": 1.910590987, "q2": 1.597645784, "tx": 0.1165, "ty": 0.4347, "targetID": 10, "f2": -1.454557, "f1": 0.339795, "f3": 0.394647, "y": 0.27555605, "x": 0.23640799}], [{"q1": 1.19791535, "distance": 0.3187396212, "q3": 2.187805127, "q2": 2.348046604, "tx": -0.1165, "ty": 0.4347, "targetID": 11, "f2": -0.736829, "f1": 0.617009, "f3": -0.355754, "y": 0.27975387, "x": 0.16204379}], [{"q1": 2.32587278, "distance": 0.1851093668, "q3": 2.160473267, "q2": 2.974480184, "tx": -0.3182, "ty": 0.3182, "targetID": 12, "f2": 0.391128, "f1": 0.589677, "f3": -0.982188, "y": 0.41454505, "x": -0.16013954}], [{"q1": 0.9377286502, "distance": 0.3967605662, "q3": 3.680752827, "q2": 2.131402374, "tx": 0.1768, "ty": 0.1768, "targetID": 13, "f2": -0.997016, "f1": 2.109957, "f3": -0.13911, "y": 0.54561326, "x": 0.32307278}], [{"q1": 1.32558967, "distance": 0.1326263326, "q3": 2.273444937, "q2": 1.759563474, "tx": 0.0647, "ty": 0.2415, "targetID": 14, "f2": -0.609155, "f1": 0.702649, "f3": 0.232729, "y": 0.36885326, "x": 0.027674451}], [{"q1": 1.73047814, "distance": 0.21301012, "q3": 2.780875027, "q2": 1.697297104, "tx": -0.0647, "ty": 0.2415, "targetID": 15, "f2": -0.204266, "f1": 1.210079, "f3": 0.294996, "y": 0.45451011, "x": -0.064634613}], [{"q1": 1.72230999, "distance": 0.2041931293, "q3": 2.363105997, "q2": 1.765909484, "tx": -0.1768, "ty": 0.1768, "targetID": 16, "f2": -0.212434, "f1": 0.79231, "f3": 0.226383, "y": 0.36486469, "x": -0.097260661}]], "block": 15}], [{"trials": [[{"q1": 0.5726755902, "distance": 0.2821909631, "q3": 3.466433327, "q2": 1.693652854, "tx": 0.601, "ty": 0.601, "targetID": 1, "f2": -1.362069, "f1": 1.895637, "f3": 0.29864, "y": 0.32974992, "x": 0.52318526}], [{"q1": 1.10844279, "distance": 0.3054307566, "q3": 3.271843127, "q2": 2.627020034, "tx": 0.22, "ty": 0.821, "targetID": 2, "f2": -0.826302, "f1": 1.701047, "f3": -0.634727, "y": 0.51622953, "x": 0.24007256}], [{"q1": 1.21934101, "distance": 0.5432050573, "q3": 3.074802427, "q2": 2.528688184, "tx": -0.22, "ty": 0.821, "targetID": 3, "f2": -0.715403, "f1": 1.504006, "f3": -0.536396, "y": 0.4929639, "x": 0.21297119}], [{"q1": 2.52630639, "distance": 0.3233230353, "q3": 3.058968727, "q2": 2.456494384, "tx": -0.601, "ty": 0.601, "targetID": 4, "f2": 0.591562, "f1": 1.488172, "f3": -0.464202, "y": 0.32593049, "x": -0.43107487}], [{"q1": 1.26684189, "distance": 0.2262093072, "q3": 2.742484727, "q2": 2.712848344, "tx": 0.4596, "ty": 0.4596, "targetID": 5, "f2": -0.667903, "f1": 1.171688, "f3": -0.720556, "y": 0.44774367, "x": 0.23370162}], [{"q1": 1.29618437, "distance": 0.3343506559, "q3": 2.114417517, "q2": 2.497146594, "tx": 0.1682, "ty": 0.6279, "targetID": 6, "f2": -0.63856, "f1": 0.543621, "f3": -0.504854, "y": 0.29477553, "x": 0.19680854}], [{"q1": 1.75982061, "distance": 0.3354572161, "q3": 2.159153797, "q2": 2.356466074, "tx": -0.1682, "ty": 0.6279, "targetID": 7, "f2": -0.174924, "f1": 0.588357, "f3": -0.364173, "y": 0.33724373, "x": -0.00071723505}], [{"q1": 2.008634749, "distance": 0.2610479363, "q3": 3.056078527, "q2": 2.200077594, "tx": -0.4596, "ty": 0.4596, "targetID": 8, "f2": 0.07389, "f1": 1.485282, "f3": -0.207785, "y": 0.49312691, "x": -0.20071398}], [{"q1": 1.02110651, "distance": 0.213406931, "q3": 1.651660922, "q2": 2.373807664, "tx": 0.3182, "ty": 0.3182, "targetID": 9, "f2": -0.913638, "f1": 0.080865, "f3": -0.381515, "y": 0.19480231, "x": 0.14408645}], [{"q1": 1.75416574, "distance": 0.1252068311, "q3": 2.278534317, "q2": 2.378205894, "tx": 0.1165, "ty": 0.4347, "targetID": 10, "f2": -0.180579, "f1": 0.707738, "f3": -0.385913, "y": 0.37532763, "x": 0.0062653764}], [{"q1": 1.66406487, "distance": 0.1562718051, "q3": 2.574598027, "q2": 2.442922704, "tx": -0.1165, "ty": 0.4347, "targetID": 11, "f2": -0.27068, "f1": 1.003802, "f3": -0.45063, "y": 0.44734585, "x": 0.0392593}], [{"q1": 1.4364879, "distance": 0.5428880317, "q3": 3.609375827, "q2": 1.369943154, "tx": -0.3182, "ty": 0.3182, "targetID": 12, "f2": -0.498257, "f1": 2.038579, "f3": 0.622349, "y": 0.63668368, "x": 0.12145391}], [{"q1": 1.946933869, "distance": 0.2788154728, "q3": 1.983978597, "q2": 2.274847494, "tx": 0.1768, "ty": 0.1768, "targetID": 13, "f2": 0.012189, "f1": 0.413182, "f3": -0.282555, "y": 0.28861971, "x": -0.078610298}], [{"q1": 1.6301985, "distance": 0.1305441728, "q3": 2.253213087, "q2": 2.475595264, "tx": 0.0647, "ty": 0.2415, "targetID": 14, "f2": -0.304546, "f1": 0.682417, "f3": -0.483303, "y": 0.37194373, "x": 0.069819995}], [{"q1": 1.51075515, "distance": 0.2265568272, "q3": 2.279665297, "q2": 2.491114734, "tx": -0.0647, "ty": 0.2415, "targetID": 15, "f2": -0.423989, "f1": 0.708869, "f3": -0.498822, "y": 0.36941327, "x": 0.12229249}], [{"q1": 1.67361531, "distance": 0.3567230326, "q3": 2.790174127, "q2": 2.411569614, "tx": -0.1768, "ty": 0.1768, "targetID": 16, "f2": -0.261129, "f1": 1.219378, "f3": -0.419277, "y": 0.48430852, "x": 0.0040032967}]], "block": 16}], [{"trials": [[{"q1": 0.4556197902, "distance": 0.1324608544, "q3": 4.784268627, "q2": 1.999706812, "tx": 0.601, "ty": 0.601, "targetID": 1, "f2": -1.479125, "f1": 3.213472, "f3": -0.007414, "y": 0.55023932, "x": 0.47865119}], [{"q1": 0.8809914902, "distance": 0.4054080377, "q3": 3.201785527, "q2": 2.108091764, "tx": 0.22, "ty": 0.821, "targetID": 2, "f2": -1.053753, "f1": 1.630989, "f3": -0.115799, "y": 0.43780567, "x": 0.35235476}], [{"q1": 1.2366826, "distance": 0.5518004942, "q3": 2.791305027, "q2": 1.800592674, "tx": -0.22, "ty": 0.821, "targetID": 3, "f2": -0.698062, "f1": 1.220509, "f3": 0.1917, "y": 0.43818025, "x": 0.17740763}], [{"q1": 2.18538075, "distance": 0.5077858723, "q3": 2.306934317, "q2": 2.022703271, "tx": -0.601, "ty": 0.601, "targetID": 4, "f2": 0.250636, "f1": 0.736138, "f3": -0.030411, "y": 0.27246676, "x": -0.21381477}], [{"q1": 0.7961056902, "distance": 0.2635819233, "q3": 4.696178327, "q2": 1.947807702, "tx": 0.4596, "ty": 0.4596, "targetID": 5, "f2": -1.138639, "f1": 3.125382, "f3": 0.044485, "y": 0.67581777, "x": 0.30885085}], [{"q1": 1.02512775, "distance": 0.265452169, "q3": 2.615438727, "q2": 1.904705051, "tx": 0.1682, "ty": 0.6279, "targetID": 6, "f2": -0.909617, "f1": 1.044642, "f3": 0.087588, "y": 0.36846725, "x": 0.22440945}], [{"q1": 2.10175156, "distance": 0.1727747796, "q3": 3.631241327, "q2": 1.978281151, "tx": -0.1682, "ty": 0.6279, "targetID": 7, "f2": 0.167007, "f1": 2.060445, "f3": 0.014012, "y": 0.56075383, "x": -0.32739333}], [{"q1": 2.24218075, "distance": 0.2965002967, "q3": 2.263894497, "q2": 1.957420976, "tx": -0.4596, "ty": 0.4596, "targetID": 8, "f2": 0.307436, "f1": 0.693098, "f3": 0.034872, "y": 0.25831531, "x": -0.24189171}], [{"q1": 1.17724367, "distance": 0.2169838445, "q3": 2.073890977, "q2": 2.010074068, "tx": 0.3182, "ty": 0.3182, "targetID": 9, "f2": -0.757501, "f1": 0.503095, "f3": -0.017781, "y": 0.30052862, "x": 0.10193694}], [{"q1": 0.9270471902, "distance": 0.155955179, "q3": 2.193522827, "q2": 1.902191777, "tx": 0.1165, "ty": 0.4347, "targetID": 10, "f2": -1.007697, "f1": 0.622726, "f3": 0.090101, "y": 0.29287008, "x": 0.18135593}], [{"q1": 1.60682505, "distance": 0.2452893404, "q3": 3.885270427, "q2": 1.802289134, "tx": -0.1165, "ty": 0.4347, "targetID": 11, "f2": -0.327919, "f1": 2.314474, "f3": 0.190004, "y": 0.67986651, "x": -0.10873837}], [{"q1": 2.033013508, "distance": 0.1523006019, "q3": 2.420722807, "q2": 1.923177616, "tx": -0.3182, "ty": 0.3182, "targetID": 12, "f2": 0.098269, "f1": 0.849926, "f3": 0.069115, "y": 0.34562327, "x": -0.16838866}], [{"q1": 1.81781441, "distance": 0.6287195857, "q3": 0.6477335768, "q2": 1.806938684, "tx": 0.1768, "ty": 0.1768, "targetID": 13, "f2": -0.11693, "f1": -0.923063, "f3": 0.185354, "y": 0.2397514, "x": -0.4487601}], [{"q1": 1.69799407, "distance": 0.341601167, "q3": 3.197575827, "q2": 1.862419214, "tx": 0.0647, "ty": 0.2415, "targetID": 14, "f2": -0.23675, "f1": 1.62678, "f3": 0.129873, "y": 0.56070132, "x": -0.056962955}], [{"q1": 1.65903832, "distance": 0.1634824246, "q3": 2.531118367, "q2": 1.815043994, "tx": -0.0647, "ty": 0.2415, "targetID": 15, "f2": -0.275706, "f1": 0.960322, "f3": 0.177249, "y": 0.40331368, "x": -0.041401156}], [{"q1": 0.9729773202, "distance": 0.548919786, "q3": 3.107851927, "q2": 1.870587354, "tx": -0.1768, "ty": 0.1768, "targetID": 16, "f2": -0.961767, "f1": 1.537056, "f3": 0.121705, "y": 0.44175207, "x": 0.30394248}]], "block": 17}], [{"trials": [[{"q1": 1.49008347, "distance": 0.8134857546, "q3": 0.9199211568, "q2": 2.549359864, "tx": 0.601, "ty": 0.601, "targetID": 1, "f2": -0.444661, "f1": -0.650875, "f3": -0.557067, "y": 0.16266688, "x": -0.084290558}], [{"q1": 1.05541271, "distance": 0.3314073347, "q3": 3.350068727, "q2": 2.911459834, "tx": 0.22, "ty": 0.821, "targetID": 2, "f2": -0.879332, "f1": 1.779272, "f3": -0.919167, "y": 0.49238608, "x": 0.26293848}], [{"q1": 1.94492325, "distance": 0.3053800949, "q3": 3.157237827, "q2": 2.840773994, "tx": -0.22, "ty": 0.821, "targetID": 3, "f2": 0.010179, "f1": 1.586442, "f3": -0.848481, "y": 0.51748442, "x": -0.18630586}], [{"q1": 2.43551436, "distance": 0.3013342779, "q3": 3.264491727, "q2": 2.819850994, "tx": -0.601, "ty": 0.601, "targetID": 4, "f2": 0.50077, "f1": 1.693695, "f3": -0.827558, "y": 0.34858135, "x": -0.43641819}], [{"q1": 0.8475020902, "distance": 0.1524905612, "q3": 3.551130627, "q2": 2.989371334, "tx": 0.4596, "ty": 0.4596, "targetID": 5, "f2": -1.087242, "f1": 1.980334, "f3": -0.997079, "y": 0.46019766, "x": 0.30711061}], [{"q1": 1.38948967, "distance": 0.1499905897, "q3": 2.720619227, "q2": 2.976176644, "tx": 0.1682, "ty": 0.6279, "targetID": 6, "f2": -0.545255, "f1": 1.149823, "f3": -0.983884, "y": 0.48157761, "x": 0.2011687}], [{"q1": 1.18823924, "distance": 0.5120257716, "q3": 2.590431627, "q2": 2.993706754, "tx": -0.1682, "ty": 0.6279, "targetID": 7, "f2": -0.746505, "f1": 1.019635, "f3": -1.001414, "y": 0.41693912, "x": 0.29834678}], [{"q1": 2.07787545, "distance": 0.5227163764, "q3": 1.309352987, "q2": 2.985412924, "tx": -0.4596, "ty": 0.4596, "targetID": 8, "f2": 0.143131, "f1": -0.261443, "f3": -0.99312, "y": 0.27504838, "x": 0.029453279}], [{"q1": 1.14318881, "distance": 0.1184188451, "q3": 2.782194427, "q2": 2.898579304, "tx": 0.3182, "ty": 0.3182, "targetID": 9, "f2": -0.791556, "f1": 1.211398, "f3": -0.906287, "y": 0.43268398, "x": 0.28792722}], [{"q1": 1.29951446, "distance": 0.1070602192, "q3": 3.323302327, "q2": 2.965935054, "tx": 0.1165, "ty": 0.4347, "targetID": 10, "f2": -0.63523, "f1": 1.752506, "f3": -0.973642, "y": 0.54167278, "x": 0.12082607}], [{"q1": 1.850424143, "distance": 0.1866324168, "q3": 1.869813117, "q2": 2.668426224, "tx": -0.1165, "ty": 0.4347, "targetID": 11, "f2": -0.08432, "f1": 0.299017, "f3": -0.676134, "y": 0.32185695, "x": 0.032154314}], [{"q1": 1.898679006, "distance": 0.2932544406, "q3": 2.860105927, "q2": 2.866283734, "tx": -0.3182, "ty": 0.3182, "targetID": 12, "f2": -0.036065, "f1": 1.28931, "f3": -0.873991, "y": 0.51425819, "x": -0.10011893}], [{"q1": 0.7754339902, "distance": 0.3022914146, "q3": 3.814082027, "q2": 3.015383754, "tx": 0.1768, "ty": 0.1768, "targetID": 13, "f2": -1.15931, "f1": 2.243286, "f3": -1.023091, "y": 0.46031531, "x": 0.28167692}], [{"q1": 1.68976309, "distance": 0.2676278942, "q3": 2.633534327, "q2": 3.007152754, "tx": 0.0647, "ty": 0.2415, "targetID": 14, "f2": -0.244981, "f1": 1.062738, "f3": -1.01486, "y": 0.5090962, "x": 0.060581321}], [{"q1": 1.50126754, "distance": 0.2848010358, "q3": 1.878923737, "q2": 2.937220894, "tx": -0.0647, "ty": 0.2415, "targetID": 15, "f2": -0.433477, "f1": 0.308127, "f3": -0.944928, "y": 0.32650394, "x": 0.20711972}], [{"q1": 1.61606133, "distance": 0.4290578558, "q3": 2.923943127, "q2": 2.926225314, "tx": -0.1768, "ty": 0.1768, "targetID": 16, "f2": -0.318683, "f1": 1.353147, "f3": -0.933933, "y": 0.53227386, "x": 0.063468555}]], "block": 18}], [{"trials": [[{"q1": 0.07127739019, "distance": 0.6381870901, "q3": 2.931671427, "q2": 2.384363414, "tx": 0.601, "ty": 0.601, "targetID": 1, "f2": -1.863467, "f1": 1.360875, "f3": -0.392071, "y": -0.030874757, "x": 0.511462}], [{"q1": 0.9232144902, "distance": 0.3898875324, "q3": 3.283278527, "q2": 2.568900574, "tx": 0.22, "ty": 0.821, "targetID": 2, "f2": -1.01153, "f1": 1.712482, "f3": -0.576608, "y": 0.45036756, "x": 0.34101191}], [{"q1": 1.17341093, "distance": 0.723525256, "q3": 2.307059977, "q2": 2.868357184, "tx": -0.22, "ty": 0.821, "targetID": 3, "f2": -0.761334, "f1": 0.736264, "f3": -0.876065, "y": 0.32887989, "x": 0.31038344}], [{"q1": 1.5439932, "distance": 0.6684428876, "q3": 0.7636583468, "q2": 2.453855444, "tx": -0.601, "ty": 0.601, "targetID": 4, "f2": -0.390751, "f1": -0.807138, "f3": -0.461563, "y": 0.16469604, "x": -0.094586386}], [{"q1": 0.3142041902, "distance": 0.349499746, "q3": 2.834721927, "q2": 2.172620074, "tx": 0.4596, "ty": 0.4596, "targetID": 5, "f2": -1.62054, "f1": 1.263926, "f3": -0.180327, "y": 0.11077238, "x": 0.48126481}], [{"q1": 1.30655162, "distance": 0.2196253129, "q3": 2.585844927, "q2": 2.513922694, "tx": 0.1682, "ty": 0.6279, "targetID": 6, "f2": -0.628193, "f1": 1.015049, "f3": -0.52163, "y": 0.41003771, "x": 0.1959723}], [{"q1": 1.934618826, "distance": 0.2283436113, "q3": 2.377243157, "q2": 2.796226214, "tx": -0.1682, "ty": 0.6279, "targetID": 7, "f2": -0.000126, "f1": 0.806447, "f3": -0.803934, "y": 0.44661855, "x": -0.029355336}], [{"q1": 2.59780904, "distance": 0.2150273059, "q3": 2.415884747, "q2": 2.655105874, "tx": -0.4596, "ty": 0.4596, "targetID": 8, "f2": 0.663065, "f1": 0.845088, "f3": -0.662813, "y": 0.31546695, "x": -0.30003056}], [{"q1": 0.9956596102, "distance": 0.1568115041, "q3": 3.264428927, "q2": 2.582849244, "tx": 0.3182, "ty": 0.3182, "targetID": 9, "f2": -0.939085, "f1": 1.693633, "f3": -0.590557, "y": 0.47393062, "x": 0.29982007}], [{"q1": 1.70591088, "distance": 0.09541923521, "q3": 2.197921057, "q2": 2.532897914, "tx": 0.1165, "ty": 0.4347, "targetID": 10, "f2": -0.228834, "f1": 0.627125, "f3": -0.540605, "y": 0.36966845, "x": 0.046673587}], [{"q1": 0.1413160902, "distance": 0.7181159617, "q3": 2.425498027, "q2": 2.465479344, "tx": -0.1165, "ty": 0.4347, "targetID": 11, "f2": -1.793428, "f1": 0.854702, "f3": -0.473187, "y": -0.037837747, "x": 0.42423895}], [{"q1": 1.922429447, "distance": 0.310637598, "q3": 0.9953822168, "q2": 2.627208534, "tx": -0.3182, "ty": 0.3182, "targetID": 12, "f2": -0.012315, "f1": -0.575414, "f3": -0.634916, "y": 0.15304939, "x": -0.055101172}], [{"q1": 1.10102863, "distance": 0.1387856552, "q3": 2.205900697, "q2": 1.969736019, "tx": 0.1768, "ty": 0.1768, "targetID": 13, "f2": -0.833716, "f1": 0.635104, "f3": 0.022557, "y": 0.31299965, "x": 0.15013329}], [{"q1": 1.25270472, "distance": 0.2329286059, "q3": 2.834344927, "q2": 1.872220984, "tx": 0.0647, "ty": 0.2415, "targetID": 14, "f2": -0.68204, "f1": 1.263549, "f3": 0.120072, "y": 0.44878427, "x": 0.17094955}], [{"q1": 1.45942152, "distance": 0.3288514474, "q3": 2.738023627, "q2": 2.891981954, "tx": -0.0647, "ty": 0.2415, "targetID": 15, "f2": -0.475323, "f1": 1.167227, "f3": -0.899689, "y": 0.49048648, "x": 0.1501232}], [{"q1": 1.55882151, "distance": 0.01068966819, "q3": 0.8286893068, "q2": 2.274344844, "tx": -0.1768, "ty": 0.1768, "targetID": 16, "f2": -0.375923, "f1": -0.742107, "f3": -0.282052, "y": 0.18726851, "x": -0.17463683}]], "block": 19}], [{"trials": [[{"q1": 0.9171197902, "distance": 0.3814769108, "q3": 3.565833327, "q2": 3.447729654, "tx": 0.601, "ty": 0.601, "targetID": 1, "f2": -1.017625, "f1": 1.995037, "f3": -1.455437, "y": 0.44217647, "x": 0.2541575}], [{"q1": 1.38477728, "distance": 0.2928582221, "q3": 2.893469627, "q2": 3.394008454, "tx": 0.22, "ty": 0.821, "targetID": 2, "f2": -0.549967, "f1": 1.322673, "f3": -1.401716, "y": 0.53144651, "x": 0.17612843}], [{"q1": 1.00049767, "distance": 0.6440146181, "q3": 3.230059927, "q2": 3.779720654, "tx": -0.22, "ty": 0.821, "targetID": 3, "f2": -0.934247, "f1": 1.659264, "f3": -1.787428, "y": 0.44396079, "x": 0.30210752}], [{"q1": 2.52800285, "distance": 0.4118267766, "q3": 2.333512187, "q2": 2.829087274, "tx": -0.601, "ty": 0.601, "targetID": 4, "f2": 0.593258, "f1": 0.762716, "f3": -0.836795, "y": 0.35677003, "x": -0.26940836}], [{"q1": 0.9329533902, "distance": 0.1003841262, "q3": 3.040182027, "q2": 3.608026354, "tx": 0.4596, "ty": 0.4596, "targetID": 5, "f2": -1.001791, "f1": 1.469386, "f3": -1.615734, "y": 0.42755834, "x": 0.36446691}], [{"q1": -0.3297406098, "distance": 0.6633833179, "q3": 4.190884627, "q2": 3.445153554, "tx": 0.1682, "ty": 0.6279, "targetID": 6, "f2": -2.264485, "f1": 2.620088, "f3": -1.452861, "y": 0.01391514, "x": 0.41939717}], [{"q1": 1.47827108, "distance": 0.2341727498, "q3": 3.179354627, "q2": 3.129109354, "tx": -0.1682, "ty": 0.6279, "targetID": 7, "f2": -0.456473, "f1": 1.608558, "f3": -1.136817, "y": 0.54755908, "x": 0.051759572}], [{"q1": 2.10376217, "distance": 0.175845874, "q3": 3.257957227, "q2": 3.021352754, "tx": -0.4596, "ty": 0.4596, "targetID": 8, "f2": 0.169018, "f1": 1.687161, "f3": -1.02906, "y": 0.47324543, "x": -0.28428436}], [{"q1": 0.8216781902, "distance": 0.113252379, "q3": 3.405989127, "q2": 3.070424454, "tx": 0.3182, "ty": 0.3182, "targetID": 9, "f2": -1.113066, "f1": 1.835193, "f3": -1.078132, "y": 0.42751716, "x": 0.34779493}], [{"q1": 1.47820825, "distance": 0.124532229, "q3": 3.216928027, "q2": 3.435603154, "tx": 0.1165, "ty": 0.4347, "targetID": 10, "f2": -0.456536, "f1": 1.646132, "f3": -1.44331, "y": 0.54301448, "x": 0.055048804}], [{"q1": 1.887369273, "distance": 0.1291066622, "q3": 3.523044827, "q2": 3.087012054, "tx": -0.1165, "ty": 0.4347, "targetID": 11, "f2": -0.047375, "f1": 1.952249, "f3": -1.094719, "y": 0.49467338, "x": -0.23083164}], [{"q1": 1.979669265, "distance": 0.309165153, "q3": 2.672678527, "q2": 3.182516454, "tx": -0.3182, "ty": 0.3182, "targetID": 12, "f2": 0.044925, "f1": 1.101882, "f3": -1.190224, "y": 0.52888372, "x": -0.091935858}], [{"q1": -0.2306862098, "distance": 0.04853355994, "q3": 0.5967769368, "q2": 2.352193504, "tx": 0.1768, "ty": 0.1768, "targetID": 13, "f2": -2.165431, "f1": -0.974019, "f3": -0.359901, "y": 0.15618991, "x": 0.22074008}], [{"q1": 0.4130826902, "distance": 0.4079942803, "q3": 2.190129907, "q2": 2.740745684, "tx": 0.0647, "ty": 0.2415, "targetID": 14, "f2": -1.521662, "f1": 0.619334, "f3": -0.748453, "y": 0.019562142, "x": 0.40704912}], [{"q1": 1.55002505, "distance": 0.2915476686, "q3": 2.414062627, "q2": 2.880797884, "tx": -0.0647, "ty": 0.2415, "targetID": 15, "f2": -0.384719, "f1": 0.843266, "f3": -0.888505, "y": 0.44413547, "x": 0.1449161}], [{"q1": 2.3702949, "distance": 0.3036798778, "q3": 3.242500627, "q2": 2.962416464, "tx": -0.1768, "ty": 0.1768, "targetID": 16, "f2": 0.43555, "f1": 1.671704, "f3": -0.970124, "y": 0.37618108, "x": -0.40586037}]], "block": 20}], [{"trials": [[{"q1": 1.06201005, "distance": 0.1418412417, "q3": 4.146148327, "q2": 0.6467485536, "tx": 0.601, "ty": 0.601, "targetID": 1, "f2": -0.872734, "f1": 2.575352, "f3": 1.345544, "y": 0.59526169, "x": 0.45927488}], [{"q1": 1.940399357, "distance": 0.3034053358, "q3": 4.325219127, "q2": 0.3191432536, "tx": 0.22, "ty": 0.821, "targetID": 2, "f2": 0.005655, "f1": 2.754423, "f3": 1.673149, "y": 0.75825644, "x": -0.076846835}], [{"q1": 1.15305341, "distance": 0.581792052, "q3": 2.896548427, "q2": 1.705402414, "tx": -0.22, "ty": 0.821, "targetID": 3, "f2": -0.781691, "f1": 1.325752, "f3": 0.28689, "y": 0.44150778, "x": 0.22098486}], [{"q1": 2.31374623, "distance": 0.4787143408, "q3": 2.369891837, "q2": 2.418229784, "tx": -0.601, "ty": 0.601, "targetID": 4, "f2": 0.379002, "f1": 0.799096, "f3": -0.425937, "y": 0.33646728, "x": -0.20201396}], [{"q1": 1.16807022, "distance": 0.4057336175, "q3": 3.984356327, "q2": 2.872127094, "tx": 0.4596, "ty": 0.4596, "targetID": 5, "f2": -0.766674, "f1": 2.41356, "f3": -0.879834, "y": 0.55819295, "x": 0.066027645}], [{"q1": 0.7262994902, "distance": 0.4253241204, "q3": 2.757564327, "q2": 2.602641274, "tx": 0.1682, "ty": 0.6279, "targetID": 6, "f2": -1.208445, "f1": 1.186768, "f3": -0.610349, "y": 0.28718546, "x": 0.42278635}], [{"q1": 1.42046577, "distance": 0.1996943277, "q3": 3.501367827, "q2": 2.418920934, "tx": -0.1682, "ty": 0.6279, "targetID": 7, "f2": -0.514279, "f1": 1.930572, "f3": -0.426628, "y": 0.59529828, "x": 0.028815107}], [{"q1": 2.0815197, "distance": 0.2611386348, "q3": 2.608464427, "q2": 1.856827174, "tx": -0.4596, "ty": 0.4596, "targetID": 8, "f2": 0.146775, "f1": 1.037668, "f3": 0.135465, "y": 0.3653454, "x": -0.21606467}], [{"q1": 1.72777637, "distance": 0.6982098039, "q3": "_NaN_", "q2": 2.108154594, "tx": 0.3182, "ty": 0.3182, "targetID": 9, "f2": -0.206968, "f1": "_NaN_", "f3": -0.115862, "y": 0.30887794, "x": -0.37994757}], [{"q1": 1.08431536, "distance": 0.1736190782, "q3": 3.189156327, "q2": 1.449236944, "tx": 0.1165, "ty": 0.4347, "targetID": 10, "f2": -0.850429, "f1": 1.61836, "f3": 0.543056, "y": 0.47892443, "x": 0.28439218}], [{"q1": 1.62133921, "distance": 0.1536433391, "q3": 3.098992627, "q2": 1.566544014, "tx": -0.1165, "ty": 0.4347, "targetID": 11, "f2": -0.313405, "f1": 1.528196, "f3": 0.425749, "y": 0.53589305, "x": -0.00088753405}], [{"q1": 1.73267725, "distance": 0.2694912346, "q3": 2.840690927, "q2": 1.282481214, "tx": -0.3182, "ty": 0.3182, "targetID": 12, "f2": -0.202067, "f1": 1.269895, "f3": 0.709811, "y": 0.482626, "x": -0.10468275}], [{"q1": 1.73569318, "distance": 0.2322410258, "q3": 2.106375047, "q2": 2.383169614, "tx": 0.1768, "ty": 0.1768, "targetID": 13, "f2": -0.199051, "f1": 0.535579, "f3": -0.390877, "y": 0.33299979, "x": 0.0049351703}], [{"q1": 1.15650916, "distance": 0.1939677057, "q3": 0.4956176268, "q2": 2.403275804, "tx": 0.0647, "ty": 0.2415, "targetID": 14, "f2": -0.778235, "f1": -1.075179, "f3": -0.410983, "y": 0.25080891, "x": -0.1290442}], [{"q1": 1.81398167, "distance": 0.3637860119, "q3": 3.466559027, "q2": 1.418386504, "tx": -0.0647, "ty": 0.2415, "targetID": 15, "f2": -0.120763, "f1": 1.895763, "f3": 0.573906, "y": 0.59921562, "x": -0.13088004}], [{"q1": 1.8252914, "distance": 0.2103833758, "q3": 2.120009557, "q2": 2.304189974, "tx": -0.1768, "ty": 0.1768, "targetID": 16, "f2": -0.109453, "f1": 0.549213, "f3": -0.311897, "y": 0.32652542, "x": -0.029004657}]], "block": 21}], [{"trials": [[{"q1": 0.3711737902, "distance": 0.4005930406, "q3": 3.519337727, "q2": 3.575190354, "tx": 0.601, "ty": 0.601, "targetID": 1, "f2": -1.563571, "f1": 1.948541, "f3": -1.582898, "y": 0.23148762, "x": 0.44628935}], [{"q1": 0.01695929019, "distance": 0.8524742886, "q3": 3.138513927, "q2": 1.821515674, "tx": 0.22, "ty": 0.821, "targetID": 2, "f2": -1.917785, "f1": 1.567718, "f3": 0.170777, "y": 0.034534786, "x": 0.5489147}], [{"q1": 1.66500734, "distance": 0.3362062219, "q3": 3.018442227, "q2": 1.940582039, "tx": -0.22, "ty": 0.821, "targetID": 3, "f2": -0.269737, "f1": 1.447646, "f3": 0.051711, "y": 0.54238445, "x": -0.031829867}], [{"q1": 2.66353115, "distance": 0.4944452479, "q3": 2.362163517, "q2": 2.037091765, "tx": -0.601, "ty": 0.601, "targetID": 4, "f2": 0.728787, "f1": 0.791367, "f3": -0.044799, "y": 0.18920368, "x": -0.32732155}], [{"q1": 0.6816259902, "distance": 0.1059147532, "q3": 3.268764327, "q2": 1.498936944, "tx": 0.4596, "ty": 0.4596, "targetID": 5, "f2": -1.253119, "f1": 1.697968, "f3": 0.493356, "y": 0.35370718, "x": 0.45744463}], [{"q1": 1.0173366, "distance": 0.217175101, "q3": 3.020327227, "q2": 1.633397114, "tx": 0.1682, "ty": 0.6279, "targetID": 6, "f2": -0.917408, "f1": 1.449531, "f3": 0.358896, "y": 0.44101059, "x": 0.27882266}], [{"q1": 1.22449322, "distance": 0.381521871, "q3": 2.974020127, "q2": 1.506728094, "tx": -0.1682, "ty": 0.6279, "targetID": 7, "f2": -0.710251, "f1": 1.403224, "f3": 0.485565, "y": 0.48127325, "x": 0.18402086}], [{"q1": 2.24827544, "distance": 0.1385113268, "q3": 3.066759927, "q2": 1.418951994, "tx": -0.4596, "ty": 0.4596, "targetID": 8, "f2": 0.313531, "f1": 1.495964, "f3": 0.573341, "y": 0.41526542, "x": -0.32837564}], [{"q1": 0.8479418902, "distance": 0.1012111853, "q3": 3.149320927, "q2": 2.492685534, "tx": 0.3182, "ty": 0.3182, "targetID": 9, "f2": -1.086803, "f1": 1.578525, "f3": -0.500393, "y": 0.40093275, "x": 0.37650091}], [{"q1": 1.36203215, "distance": 0.02725449113, "q3": 2.607270527, "q2": 1.922800625, "tx": 0.1165, "ty": 0.4347, "targetID": 10, "f2": -0.572712, "f1": 1.036474, "f3": 0.069492, "y": 0.4127539, "x": 0.10033906}], [{"q1": 1.45885603, "distance": 0.1533139576, "q3": 2.731866127, "q2": 1.595069674, "tx": -0.1165, "ty": 0.4347, "targetID": 11, "f2": -0.475888, "f1": 1.16107, "f3": 0.397223, "y": 0.45330203, "x": 0.035681254}], [{"q1": 1.82830733, "distance": 0.3475988765, "q3": 3.983476627, "q2": 1.784759044, "tx": -0.3182, "ty": 0.3182, "targetID": 12, "f2": -0.106437, "f1": 2.41268, "f3": 0.207534, "y": 0.65909412, "x": -0.25025754}], [{"q1": 1.28845605, "distance": 0.2576548884, "q3": 2.602872327, "q2": 1.570690924, "tx": 0.1768, "ty": 0.1768, "targetID": 13, "f2": -0.646288, "f1": 1.032076, "f3": 0.421602, "y": 0.42151224, "x": 0.096165261}], [{"q1": 1.37346755, "distance": 0.237248457, "q3": 2.862556427, "q2": 1.697548434, "tx": 0.0647, "ty": 0.2415, "targetID": 14, "f2": -0.561277, "f1": 1.29176, "f3": 0.294744, "y": 0.47559592, "x": 0.10324777}], [{"q1": 1.68731265, "distance": 0.08641599649, "q3": 2.093368847, "q2": 1.858963464, "tx": -0.0647, "ty": 0.2415, "targetID": 15, "f2": -0.247432, "f1": 0.522573, "f3": 0.133329, "y": 0.32254788, "x": -0.094682755}], [{"q1": 1.65030469, "distance": 0.1566780735, "q3": 2.004398947, "q2": 1.878252844, "tx": -0.1768, "ty": 0.1768, "targetID": 16, "f2": -0.28444, "f1": 0.433603, "f3": 0.11404, "y": 0.30868073, "x": -0.09220986}]], "block": 22}], [{"trials": [[{"q1": 0.2687076902, "distance": 0.4881540639, "q3": 3.016557227, "q2": 3.265328854, "tx": 0.601, "ty": 0.601, "targetID": 1, "f2": -1.666037, "f1": 1.445761, "f3": -1.273036, "y": 0.11672441, "x": 0.53958711}], [{"q1": 1.05465872, "distance": 0.3029940565, "q3": 3.563131527, "q2": 2.955127974, "tx": 0.22, "ty": 0.821, "targetID": 2, "f2": -0.880086, "f1": 1.992335, "f3": -0.962835, "y": 0.51862084, "x": 0.20070643}], [{"q1": 1.63893213, "distance": 0.3386520646, "q3": 3.170369627, "q2": 2.162001494, "tx": -0.22, "ty": 0.821, "targetID": 3, "f2": -0.295812, "f1": 1.599573, "f3": -0.169709, "y": 0.54972861, "x": -0.017275917}], [{"q1": 2.50299577, "distance": 0.330003241, "q3": 3.020641327, "q2": 2.207240424, "tx": -0.601, "ty": 0.601, "targetID": 4, "f2": 0.568251, "f1": 1.449845, "f3": -0.214948, "y": 0.33443978, "x": -0.40645492}], [{"q1": 0.8429781902, "distance": 0.2318930048, "q3": 3.780152727, "q2": 3.666152054, "tx": 0.4596, "ty": 0.4596, "targetID": 5, "f2": -1.091766, "f1": 2.209356, "f3": -1.673859, "y": 0.39220124, "x": 0.23771766}], [{"q1": 1.24202331, "distance": 0.07024570346, "q3": 3.531966927, "q2": 2.594033314, "tx": 0.1682, "ty": 0.6279, "targetID": 6, "f2": -0.692721, "f1": 1.961171, "f3": -0.601741, "y": 0.56955412, "x": 0.12908201}], [{"q1": "_NaN_", "distance": 1.326253992, "q3": "_NaN_", "q2": "_NaN_", "tx": -0.1682, "ty": 0.6279, "targetID": 7, "f2": "_NaN_", "f1": "_NaN_", "f3": "_NaN_", "y": 0, "x": 1}], [{"q1": 2.3756356, "distance": 0.08985737247, "q3": 3.228237827, "q2": 2.275978474, "tx": -0.4596, "ty": 0.4596, "targetID": 8, "f2": 0.440891, "f1": 1.657442, "f3": -0.283686, "y": 0.38979626, "x": -0.40301568}], [{"q1": 1.4120463, "distance": 0.4025072836, "q3": 3.663097027, "q2": 2.694878434, "tx": 0.3182, "ty": 0.3182, "targetID": 9, "f2": -0.522698, "f1": 2.092301, "f3": -0.702586, "y": 0.58205438, "x": 0.014237865}], [{"q1": 1.11830739, "distance": 0.2092610689, "q3": 2.110584777, "q2": 2.471636864, "tx": 0.1165, "ty": 0.4347, "targetID": 10, "f2": -0.816437, "f1": 0.539788, "f3": -0.479344, "y": 0.26123656, "x": 0.23354969}], [{"q1": 1.910554227, "distance": 0.09696122542, "q3": 3.139833327, "q2": 2.281193514, "tx": -0.1165, "ty": 0.4347, "targetID": 11, "f2": -0.02419, "f1": 1.569037, "f3": -0.288901, "y": 0.51920043, "x": -0.16405162}], [{"q1": "_NaN_", "distance": 0.9185479637, "q3": 3.064749327, "q2": "_NaN_", "tx": -0.3182, "ty": 0.3182, "targetID": 12, "f2": "_NaN_", "f1": 1.493953, "f3": "_NaN_", "y": 0.02117437, "x": 0.55099856}], [{"q1": 1.820956, "distance": 0.3013481578, "q3": 2.419089177, "q2": 2.380844834, "tx": 0.1768, "ty": 0.1768, "targetID": 13, "f2": -0.113788, "f1": 0.848293, "f3": -0.388552, "y": 0.40273566, "x": -0.0226086}], [{"q1": 0.9579605002, "distance": 0.2447664241, "q3": 3.603343927, "q2": 3.913370254, "tx": 0.0647, "ty": 0.2415, "targetID": 14, "f2": -0.976784, "f1": 2.032548, "f3": -1.921078, "y": 0.4154005, "x": 0.23694755}], [{"q1": 1.31107552, "distance": 0.3561777623, "q3": 2.948196227, "q2": 2.767135064, "tx": -0.0647, "ty": 0.2415, "targetID": 15, "f2": -0.623669, "f1": 1.3774, "f3": -0.774842, "y": 0.49270013, "x": 0.18780959}], [{"q1": 1.62297284, "distance": 0.3381511524, "q3": 2.487261737, "q2": 2.386122714, "tx": -0.1768, "ty": 0.1768, "targetID": 16, "f2": -0.311772, "f1": 0.916465, "f3": -0.39383, "y": 0.42787146, "x": 0.049715615}]], "block": 23}], [{"trials": [[{"q1": 1.08651447, "distance": 0.4222820163, "q3": 3.520154527, "q2": 3.410973054, "tx": 0.601, "ty": 0.601, "targetID": 1, "f2": -0.84823, "f1": 1.949358, "f3": -1.41868, "y": 0.48134348, "x": 0.19602541}], [{"q1": 1.23768791, "distance": 0.3240539444, "q3": 2.968805027, "q2": 3.367430554, "tx": 0.22, "ty": 0.821, "targetID": 2, "f2": -0.697057, "f1": 1.398009, "f3": -1.375138, "y": 0.4983469, "x": 0.25009877}], [{"q1": 1.6925277, "distance": 0.4422922148, "q3": 2.460055547, "q2": 3.101274854, "tx": -0.22, "ty": 0.821, "targetID": 3, "f2": -0.242217, "f1": 0.889259, "f3": -1.108982, "y": 0.49889195, "x": 0.083098676}], [{"q1": 2.47993648, "distance": 0.3065189677, "q3": 2.981811227, "q2": 3.074319954, "tx": -0.601, "ty": 0.601, "targetID": 4, "f2": 0.545192, "f1": 1.411015, "f3": -1.082027, "y": 0.3775773, "x": -0.39115202}], [{"q1": 0.7770675902, "distance": 0.1477323316, "q3": 3.396438627, "q2": 4.053962854, "tx": 0.4596, "ty": 0.4596, "targetID": 5, "f2": -1.157677, "f1": 1.825642, "f3": -2.06167, "y": 0.35315323, "x": 0.35716013}], [{"q1": 0.7580923902, "distance": 0.2615633149, "q3": 3.546041327, "q2": 2.719948344, "tx": 0.1682, "ty": 0.6279, "targetID": 6, "f2": -1.176652, "f1": 1.975245, "f3": -0.727656, "y": 0.45039248, "x": 0.36031051}], [{"q1": 1.77496309, "distance": 0.121288871, "q3": 3.042192627, "q2": 3.120187254, "tx": -0.1682, "ty": 0.6279, "targetID": 7, "f2": -0.159781, "f1": 1.471396, "f3": -1.127895, "y": 0.54258413, "x": -0.081989835}], [{"q1": 2.04451174, "distance": 0.2241673379, "q3": 3.058277627, "q2": 2.860880194, "tx": -0.4596, "ty": 0.4596, "targetID": 8, "f2": 0.109767, "f1": 1.487481, "f3": -0.868588, "y": 0.48462777, "x": -0.23683419}], [{"q1": 1.59161974, "distance": 0.1358809851, "q3": 1.885521077, "q2": 3.354801354, "tx": 0.3182, "ty": 0.3182, "targetID": 9, "f2": -0.343125, "f1": 0.314725, "f3": -1.362509, "y": 0.43113323, "x": 0.24263726}], [{"q1": 1.61731797, "distance": 0.1536040202, "q3": 3.014672327, "q2": 3.277078354, "tx": 0.1165, "ty": 0.4347, "targetID": 10, "f2": -0.317427, "f1": 1.443876, "f3": -1.284786, "y": 0.55249873, "x": 0.017921837}], [{"q1": 1.858655116, "distance": 0.1102410949, "q3": 2.983759027, "q2": 3.308054454, "tx": -0.1165, "ty": 0.4347, "targetID": 11, "f2": -0.076089, "f1": 1.412963, "f3": -1.315762, "y": 0.54415716, "x": -0.10337639}], [{"q1": 2.43802763, "distance": 0.1158240993, "q3": 2.544250227, "q2": 3.132753654, "tx": -0.3182, "ty": 0.3182, "targetID": 12, "f2": 0.503283, "f1": 0.973454, "f3": -1.140461, "y": 0.43071306, "x": -0.29070394}], [{"q1": 1.2893357, "distance": 0.2239845543, "q3": 2.305300687, "q2": 2.966437704, "tx": 0.1768, "ty": 0.1768, "targetID": 13, "f2": -0.645409, "f1": 0.734504, "f3": -0.974145, "y": 0.37499431, "x": 0.28114604}], [{"q1": 1.67053655, "distance": 0.2812402545, "q3": 2.539663497, "q2": 3.218833254, "tx": 0.0647, "ty": 0.2415, "targetID": 14, "f2": -0.264208, "f1": 0.968867, "f3": -1.226541, "y": 0.51935585, "x": 0.10819951}], [{"q1": 2.05324536, "distance": 0.2119232392, "q3": 1.443059167, "q2": 3.239253654, "tx": -0.0647, "ty": 0.2415, "targetID": 15, "f2": 0.118501, "f1": -0.127737, "f3": -1.246961, "y": 0.38681595, "x": 0.089555418}], [{"q1": 1.66444186, "distance": 0.1305548246, "q3": 1.153152997, "q2": 2.493942164, "tx": -0.1768, "ty": 0.1768, "targetID": 16, "f2": -0.270303, "f1": -0.417643, "f3": -0.50165, "y": 0.16915462, "x": -0.046469227}]], "block": 24}]]}]], "condition": "H1"}], [{"phases": [[{"phase": "test", "blocks": [[{"trials": [[{"q1": 3.09826479, "distance": 0.2876006518, "q3": 1.326443247, "q2": 3.798545054, "tx": -0.375, "ty": 0.6495, "targetID": 1, "f2": -1.806252, "f1": 1.16352, "f3": -0.244353, "y": 0.36513518, "x": -0.41802074}], [{"q1": 3.37032669, "distance": 0.7526170921, "q3": 0.3606548268, "q2": 3.872366254, "tx": 0, "ty": 0.95, "targetID": 2, "f2": -1.880074, "f1": 1.435582, "f3": -1.210141, "y": 0.27603776, "x": -0.33497371}], [{"q1": 3.01388159, "distance": 0.8350123104, "q3": 1.954510457, "q2": 3.212047454, "tx": 0.375, "ty": 0.6495, "targetID": 3, "f2": -1.219755, "f1": 1.079137, "f3": 0.383714, "y": 0.2827958, "x": -0.37518237}], [{"q1": 2.4663648, "distance": 0.4554560273, "q3": 0.1896265268, "q2": 3.129423554, "tx": -0.4763, "ty": 0.275, "targetID": 4, "f2": -1.137131, "f1": 0.53162, "f3": -1.38117, "y": 0.087253706, "x": -0.061340337}], [{"q1": 2.8853276, "distance": 0.5463974282, "q3": -1.100782673, "q2": 3.666780354, "tx": 0, "ty": 0.55, "targetID": 5, "f2": -1.674488, "f1": 0.950583, "f3": -2.671579, "y": 0.029161858, "x": -0.16515986}], [{"q1": 3.72815409, "distance": 0.8025143767, "q3": -1.690641773, "q2": 3.949196954, "tx": 0.4763, "ty": 0.275, "targetID": 6, "f2": -1.956904, "f1": 1.79341, "f3": -3.261438, "y": -0.1513395, "x": -0.20359996}], [{"q1": 2.97071609, "distance": 0.5771251474, "q3": -1.083321673, "q2": 2.781837724, "tx": -0.175, "ty": 0.3031, "targetID": 7, "f2": -0.789545, "f1": 1.035972, "f3": -2.654118, "y": -0.24205732, "x": -0.36441207}], [{"q1": 2.66516478, "distance": 0.1467509089, "q3": -1.107423973, "q2": 4.189736154, "tx": 0, "ty": 0.15, "targetID": 8, "f2": -2.197443, "f1": 0.73042, "f3": -2.67822, "y": 0.25893781, "x": -0.098327935}], [{"q1": 3.27010989, "distance": 0.5368544097, "q3": -0.03296787321, "q2": 4.181995254, "tx": 0.175, "ty": 0.3031, "targetID": 9, "f2": -2.189703, "f1": 1.335365, "f3": -1.603764, "y": 0.3411476, "x": -0.36050447}]], "block": 1}], [{"trials": [[{"q1": 2.23489225, "distance": 0.1301787659, "q3": 2.150357337, "q2": 4.149410654, "tx": -0.375, "ty": 0.6495, "targetID": 1, "f2": -2.157118, "f1": 0.300148, "f3": 0.579561, "y": 0.63778845, "x": -0.24534912}], [{"q1": 2.53032763, "distance": 0.7792288905, "q3": 3.589395227, "q2": 4.570245854, "tx": 0, "ty": 0.95, "targetID": 2, "f2": -2.577953, "f1": 0.595583, "f3": 2.018599, "y": 0.25998964, "x": -0.36205437}], [{"q1": 2.64738337, "distance": 0.9000240603, "q3": 1.546354736, "q2": 4.583955754, "tx": 0.375, "ty": 0.6495, "targetID": 3, "f2": -2.591663, "f1": 0.712639, "f3": -0.024442, "y": 0.59041374, "x": -0.52308247}], [{"q1": 2.004613511, "distance": 0.2725968388, "q3": 1.705759147, "q2": 1.946676729, "tx": -0.4763, "ty": 0.275, "targetID": 4, "f2": 0.045616, "f1": 0.069869, "f3": 0.134963, "y": 0.20194678, "x": -0.21367429}], [{"q1": 2.70782761, "distance": 0.2799776601, "q3": 1.069837967, "q2": 4.045405154, "tx": 0, "ty": 0.55, "targetID": 5, "f2": -2.053113, "f1": 0.773083, "f3": -0.500958, "y": 0.55453496, "x": -0.27994093}], [{"q1": 3.46149569, "distance": 0.7731675709, "q3": -0.8996013732, "q2": 4.247478654, "tx": 0.4763, "ty": 0.275, "targetID": 6, "f2": -2.255186, "f1": 1.526751, "f3": -2.470398, "y": 0.15441839, "x": -0.28740686}], [{"q1": 2.48131878, "distance": 0.3540729816, "q3": 1.510352084, "q2": 4.188523554, "tx": -0.175, "ty": 0.3031, "targetID": 7, "f2": -2.196231, "f1": 0.546574, "f3": -0.060444, "y": 0.64473044, "x": -0.26803934}], [{"q1": 2.46504533, "distance": 0.2199761455, "q3": 0.4562221268, "q2": 2.715612944, "tx": 0, "ty": 0.15, "targetID": 8, "f2": -0.72332, "f1": 0.530301, "f3": -1.114574, "y": -0.0017980621, "x": -0.15920695}], [{"q1": 2.48402055, "distance": 0.2517913845, "q3": -0.4596589732, "q2": 3.622647254, "tx": 0.175, "ty": 0.3031, "targetID": 9, "f2": -1.630355, "f1": 0.549276, "f3": -2.030455, "y": 0.15808057, "x": -0.030835532}]], "block": 2}], [{"trials": [[{"q1": 2.3671533, "distance": 0.2185363321, "q3": 3.048350227, "q2": 3.621208454, "tx": -0.375, "ty": 0.6495, "targetID": 1, "f2": -1.628916, "f1": 0.432409, "f3": 1.477554, "y": 0.43188093, "x": -0.35499828}], [{"q1": 1.70873831, "distance": 0.6322258616, "q3": -1.568534373, "q2": 4.705183554, "tx": 0, "ty": 0.95, "targetID": 2, "f2": -2.712891, "f1": -0.226006, "f3": -3.139331, "y": 0.34283601, "x": 0.17624253}], [{"q1": 2.8853276, "distance": 0.5943708405, "q3": -0.3266439732, "q2": 4.063827454, "tx": 0.375, "ty": 0.6495, "targetID": 3, "f2": -2.071535, "f1": 0.950583, "f3": -1.89744, "y": 0.32207466, "x": -0.12105377}], [{"q1": 1.872729451, "distance": 0.4565709632, "q3": 2.108071507, "q2": 2.362937754, "tx": -0.4763, "ty": 0.275, "targetID": 4, "f2": -0.370645, "f1": -0.062015, "f3": 0.537275, "y": 0.34574981, "x": -0.025244007}], [{"q1": 2.36470286, "distance": 0.2362740548, "q3": -0.8692409732, "q2": 4.194090454, "tx": 0, "ty": 0.55, "targetID": 5, "f2": -2.201798, "f1": 0.429958, "f3": -2.440037, "y": 0.31377764, "x": 0.0049422274}], [{"q1": 1.920921482, "distance": 0.322035163, "q3": -1.154862073, "q2": 4.499390454, "tx": 0.4763, "ty": 0.275, "targetID": 6, "f2": -2.507098, "f1": -0.013823, "f3": -2.725658, "y": 0.34708645, "x": 0.16243667}], [{"q1": 1.883159539, "distance": 0.2549618807, "q3": 0.5809433168, "q2": 2.965935054, "tx": -0.175, "ty": 0.3031, "targetID": 7, "f2": -0.973642, "f1": -0.051585, "f3": -0.989853, "y": 0.11884259, "x": 0.0012236292}], [{"q1": 1.900752457, "distance": 0.1691686947, "q3": 1.645189241, "q2": 2.098227154, "tx": 0, "ty": 0.15, "targetID": 8, "f2": -0.105935, "f1": -0.033992, "f3": 0.074393, "y": 0.20504004, "x": -0.1599645}], [{"q1": 2.37463029, "distance": 0.1952589573, "q3": 0.005152226795, "q2": 3.491460654, "tx": 0.175, "ty": 0.3031, "targetID": 9, "f2": -1.499168, "f1": 0.439886, "f3": -1.565644, "y": 0.19096053, "x": 0.015153825}]], "block": 3}], [{"trials": [[{"q1": 2.84511521, "distance": 0.8509280843, "q3": -0.2685307732, "q2": 2.678290824, "tx": -0.375, "ty": 0.6495, "targetID": 1, "f2": -0.685998, "f1": 0.910371, "f3": -1.839327, "y": -0.19453506, "x": -0.26691012}], [{"q1": 2.55747099, "distance": 0.9135324698, "q3": "_NaN_", "q2": "_NaN_", "tx": 0, "ty": 0.95, "targetID": 2, "f2": "_NaN_", "f1": 0.622726, "f3": "_NaN_", "y": 0.56208338, "x": -0.82708057}], [{"q1": 1.62693124, "distance": 0.5850826391, "q3": -0.6805066732, "q2": 3.701337954, "tx": 0.375, "ty": 0.6495, "targetID": 3, "f2": -1.709045, "f1": -0.307813, "f3": -2.251303, "y": 0.13963404, "x": 0.088018472}], [{"q1": 2.70123027, "distance": 0.4060330809, "q3": 0.8847981568, "q2": 2.928110274, "tx": -0.4763, "ty": 0.275, "targetID": 4, "f2": -0.935818, "f1": 0.766486, "f3": -0.685998, "y": 0.15960389, "x": -0.087010133}], [{"q1": 2.55087364, "distance": 0.3442612116, "q3": -0.4986147732, "q2": 3.770383854, "tx": 0, "ty": 0.55, "targetID": 5, "f2": -1.778091, "f1": 0.616129, "f3": -2.069411, "y": 0.206998, "x": -0.029417848}], [{"q1": 1.27086313, "distance": 0.2259183678, "q3": -0.9389466732, "q2": 4.219430554, "tx": 0.4763, "ty": 0.275, "targetID": 6, "f2": -2.227138, "f1": -0.663881, "f3": -2.509743, "y": 0.14175218, "x": 0.29386062}], [{"q1": 2.24689314, "distance": 0.2792615033, "q3": 1.020452127, "q2": 3.482287254, "tx": -0.175, "ty": 0.3031, "targetID": 7, "f2": -1.489995, "f1": 0.312149, "f3": -0.550344, "y": 0.45934595, "x": 0.056460991}], [{"q1": 1.74788256, "distance": 0.4861477255, "q3": 0.5697592268, "q2": 4.132050254, "tx": 0, "ty": 0.15, "targetID": 8, "f2": -2.139758, "f1": -0.186862, "f3": -1.001037, "y": 0.49603111, "x": 0.34147047}], [{"q1": 2.82324972, "distance": 0.3361272955, "q3": 0.6961769368, "q2": 3.605035554, "tx": 0.175, "ty": 0.3031, "targetID": 9, "f2": -1.612743, "f1": 0.888505, "f3": -0.874619, "y": 0.39724164, "x": -0.14767462}]], "block": 4}], [{"trials": [[{"q1": 2.40522941, "distance": 0.7050554907, "q3": 0.4658982268, "q2": 2.351439524, "tx": -0.375, "ty": 0.6495, "targetID": 1, "f2": -0.359147, "f1": 0.470485, "f3": -1.104898, "y": -0.052085179, "x": -0.3051324}], [{"q1": 2.73735858, "distance": 0.9352235723, "q3": 2.414439617, "q2": 5.085573854, "tx": 0, "ty": 0.95, "targetID": 2, "f2": -3.093281, "f1": 0.802614, "f3": 0.843643, "y": 0.28422129, "x": -0.65679665}], [{"q1": 0.5010472902, "distance": 0.7123406554, "q3": -1.591857573, "q2": 4.666755654, "tx": 0.375, "ty": 0.6495, "targetID": 3, "f2": -2.674463, "f1": -1.433697, "f3": -3.162654, "y": -0.062795657, "x": 0.36699336}], [{"q1": 2.46762144, "distance": 0.1799956407, "q3": 2.093431677, "q2": 1.451184734, "tx": -0.4763, "ty": 0.275, "targetID": 4, "f2": 0.541108, "f1": 0.532877, "f3": 0.522635, "y": 0.12703127, "x": -0.37381251}], [{"q1": 0.9455198002, "distance": 0.6278070949, "q3": 1.841036127, "q2": 4.382510554, "tx": 0, "ty": 0.55, "targetID": 5, "f2": -2.390218, "f1": -0.989225, "f3": 0.27024, "y": 0.40862941, "x": 0.61168301}], [{"q1": 1.73657283, "distance": 0.6396553788, "q3": 1.715875077, "q2": 4.667823754, "tx": 0.4763, "ty": 0.275, "targetID": 6, "f2": -2.675531, "f1": -0.198172, "f3": 0.145079, "y": 0.78398423, "x": 0.088880257}], [{"q1": 2.46297188, "distance": 0.2161834491, "q3": 1.496529077, "q2": 3.610300854, "tx": -0.175, "ty": 0.3031, "targetID": 7, "f2": -1.618008, "f1": 0.528227, "f3": -0.074267, "y": 0.51548868, "x": -0.13467219}], [{"q1": 1.59243655, "distance": 0.4807474721, "q3": 1.313625557, "q2": 3.858756854, "tx": 0, "ty": 0.15, "targetID": 8, "f2": -1.866464, "f1": -0.342308, "f3": -0.257171, "y": 0.47702535, "x": 0.35238126}], [{"q1": 1.1591481, "distance": 0.2908431725, "q3": 0.007979626795, "q2": 3.800775554, "tx": 0.175, "ty": 0.3031, "targetID": 9, "f2": -1.808483, "f1": -0.775596, "f3": -1.562817, "y": 0.058492336, "x": 0.33234307}]], "block": 5}], [{"trials": [[{"q1": 1.0569835, "distance": 0.9862347049, "q3": 1.6455034, "q2": 4.156133754, "tx": -0.375, "ty": 0.6495, "targetID": 1, "f2": -2.163841, "f1": -0.877761, "f3": 0.074707, "y": 0.38746597, "x": 0.5757876}], [{"q1": -0.2333440098, "distance": 1.19579613, "q3": 3.279634227, "q2": 4.830696454, "tx": 0, "ty": 0.95, "targetID": 2, "f2": -2.838404, "f1": -2.168089, "f3": 1.708838, "y": -0.13412034, "x": 0.5045904}], [{"q1": 0.8901020902, "distance": 0.6091166011, "q3": 0.6871919768, "q2": 4.334890354, "tx": 0.375, "ty": 0.6495, "targetID": 3, "f2": -2.342598, "f1": -1.044642, "f3": -0.883604, "y": 0.11628428, "x": 0.66945548}], [{"q1": 2.20429314, "distance": 0.2340174772, "q3": 2.929472327, "q2": 1.585205074, "tx": -0.4763, "ty": 0.275, "targetID": 4, "f2": 0.407088, "f1": 0.269549, "f3": 1.358676, "y": 0.41125358, "x": -0.28603928}], [{"q1": 0.6998472902, "distance": 0.7968092873, "q3": 1.597751192, "q2": 4.149548954, "tx": 0, "ty": 0.55, "targetID": 5, "f2": -2.157256, "f1": -1.234897, "f3": 0.026955, "y": 0.13427181, "x": 0.67976107}], [{"q1": 1.66224274, "distance": 0.6383545963, "q3": 1.672521097, "q2": 4.846448454, "tx": 0.4763, "ty": 0.275, "targetID": 6, "f2": -2.854156, "f1": -0.272502, "f3": 0.101725, "y": 0.80714158, "x": 0.12370685}], [{"q1": 1.57610027, "distance": 0.6871973985, "q3": 1.106029107, "q2": 4.773576054, "tx": -0.175, "ty": 0.3031, "targetID": 7, "f2": -2.781283, "f1": -0.358644, "f3": -0.464767, "y": 0.76038212, "x": 0.33796523}], [{"q1": 1.58213213, "distance": 0.1354879817, "q3": -0.2456536732, "q2": 3.584665454, "tx": 0, "ty": 0.15, "targetID": 8, "f2": -1.592373, "f1": -0.352612, "f3": -1.81645, "y": 0.12967087, "x": 0.13395417}], [{"q1": 0.7276188902, "distance": 0.5915847178, "q3": 0.001319426795, "q2": 4.708067554, "tx": 0.175, "ty": 0.3031, "targetID": 9, "f2": -2.715775, "f1": -1.207126, "f3": -1.569477, "y": 0.048465026, "x": 0.70897894}]], "block": 6}], [{"trials": [[{"q1": 2.48986391, "distance": 0.2448173405, "q3": 2.523138727, "q2": 3.133444754, "tx": -0.375, "ty": 0.6495, "targetID": 1, "f2": -1.141152, "f1": 0.555119, "f3": 0.952342, "y": 0.41160969, "x": -0.317175}], [{"q1": 0.4147162902, "distance": 0.8996278731, "q3": 3.075807727, "q2": 4.540689754, "tx": 0, "ty": 0.95, "targetID": 2, "f2": -2.548397, "f1": -1.520028, "f3": 1.505011, "y": 0.22009451, "x": 0.5258976}], [{"q1": 0.3760118902, "distance": 0.6428171498, "q3": 1.846251167, "q2": 4.944692354, "tx": 0.375, "ty": 0.6495, "targetID": 3, "f2": -2.9524, "f1": -1.558733, "f3": 0.275455, "y": 0.16035001, "x": 0.79206855}], [{"q1": 2.66346832, "distance": 0.3527505203, "q3": 1.332223777, "q2": 2.766381084, "tx": -0.4763, "ty": 0.275, "targetID": 4, "f2": -0.774088, "f1": 0.728724, "f3": -0.238573, "y": 0.17653792, "x": -0.1375698}], [{"q1": 1.25327021, "distance": 0.4844609287, "q3": 1.463039697, "q2": 5.567946554, "tx": 0, "ty": 0.55, "targetID": 5, "f2": -3.575654, "f1": -0.681474, "f3": -0.107757, "y": 0.77776598, "x": 0.42758046}], [{"q1": -0.07910440981, "distance": 0.6003401289, "q3": -1.305319173, "q2": 4.633171954, "tx": 0.4763, "ty": 0.275, "targetID": 6, "f2": -2.640879, "f1": -2.013849, "f3": -2.876116, "y": -0.29516382, "x": 0.28835988}], [{"q1": 1.31371445, "distance": 0.6897185464, "q3": 1.388521117, "q2": 4.108218154, "tx": -0.175, "ty": 0.3031, "targetID": 7, "f2": -2.115925, "f1": -0.62103, "f3": -0.182275, "y": 0.45694391, "x": 0.49734197}], [{"q1": 2.53032763, "distance": 0.2399791346, "q3": 1.034903457, "q2": 2.378959874, "tx": 0, "ty": 0.15, "targetID": 8, "f2": -0.386667, "f1": 0.595583, "f3": -0.535893, "y": 0.018223988, "x": -0.20056188}], [{"q1": 0.5898914902, "distance": 0.4489290433, "q3": 0.7243884368, "q2": 3.530730554, "tx": 0.175, "ty": 0.3031, "targetID": 9, "f2": -1.538438, "f1": -1.344853, "f3": -0.846408, "y": -0.1118801, "x": 0.34625654}]], "block": 7}], [{"trials": [[{"q1": 3.10844349, "distance": 0.276077708, "q3": 0.9450539068, "q2": 4.364534354, "tx": -0.375, "ty": 0.6495, "targetID": 1, "f2": -2.372242, "f1": 1.173699, "f3": -0.625742, "y": 0.41743766, "x": -0.52455257}], [{"q1": 1.27978525, "distance": 0.6019196513, "q3": 0.8889450568, "q2": 5.027630354, "tx": 0, "ty": 0.95, "targetID": 2, "f2": -3.035338, "f1": -0.654959, "f3": -0.681851, "y": 0.69185607, "x": 0.54375452}], [{"q1": 1.00784899, "distance": 0.31165957, "q3": 1.075681327, "q2": 5.082231254, "tx": 0.375, "ty": 0.6495, "targetID": 3, "f2": -3.089939, "f1": -0.926895, "f3": -0.495115, "y": 0.57458708, "x": 0.6775223}], [{"q1": 2.07404271, "distance": 0.3946373881, "q3": 1.069900797, "q2": 2.541757214, "tx": -0.4763, "ty": 0.275, "targetID": 4, "f2": -0.549465, "f1": 0.139298, "f3": -0.500896, "y": 0.12440331, "x": -0.11152705}], [{"q1": 2.87847892, "distance": 0.2647214169, "q3": -0.7615597732, "q2": 4.669608154, "tx": 0, "ty": 0.55, "targetID": 5, "f2": -2.677316, "f1": 0.943734, "f3": -2.332356, "y": 0.46729114, "x": -0.25146903}], [{"q1": 0.3530970902, "distance": 0.4408435758, "q3": -1.372436173, "q2": 4.802277654, "tx": 0.4763, "ty": 0.275, "targetID": 6, "f2": -2.809985, "f1": -1.581647, "f3": -2.943233, "y": -0.1630042, "x": 0.42634623}], [{"q1": 1.66475602, "distance": 0.6649256481, "q3": 0.04391942679, "q2": 4.815026254, "tx": -0.175, "ty": 0.3031, "targetID": 7, "f2": -2.822734, "f1": -0.269988, "f3": -1.526877, "y": 0.61931021, "x": 0.40992497}], [{"q1": 1.6514985, "distance": 0.07256980174, "q3": 0.6736831268, "q2": 2.702229764, "tx": 0, "ty": 0.15, "targetID": 8, "f2": -0.709937, "f1": -0.283246, "f3": -0.897113, "y": 0.1244887, "x": -0.067937837}], [{"q1": 1.3627233, "distance": 0.1892212292, "q3": 0.7939432968, "q2": 3.324139454, "tx": 0.175, "ty": 0.3031, "targetID": 9, "f2": -1.331847, "f1": -0.572021, "f3": -0.776853, "y": 0.13093442, "x": 0.25350915}]], "block": 8}], [{"trials": [[{"q1": 1.99544006, "distance": 0.5741607342, "q3": 0.9460592068, "q2": 3.914231054, "tx": -0.375, "ty": 0.6495, "targetID": 1, "f2": -1.921938, "f1": 0.060696, "f3": -0.624737, "y": 0.52380135, "x": 0.18523245}], [{"q1": 1.04649058, "distance": 0.6743751698, "q3": 1.745280387, "q2": 4.744956154, "tx": 0, "ty": 0.95, "targetID": 2, "f2": -2.752664, "f1": -0.888254, "f3": 0.174484, "y": 0.57421325, "x": 0.55996981}], [{"q1": 1.08349854, "distance": 0.3907661584, "q3": 0.8599167368, "q2": 4.547682954, "tx": 0.375, "ty": 0.6495, "targetID": 3, "f2": -2.55539, "f1": -0.851246, "f3": -0.71088, "y": 0.38622538, "x": 0.66376403}], [{"q1": 2.39787808, "distance": 0.343467539, "q3": 1.409004307, "q2": 2.378897044, "tx": -0.4763, "ty": 0.275, "targetID": 4, "f2": -0.386604, "f1": 0.463134, "f3": -0.161792, "y": 0.11641418, "x": -0.17163545}], [{"q1": 1.42272772, "distance": 0.46998344, "q3": 1.204612287, "q2": 3.855150254, "tx": 0, "ty": 0.55, "targetID": 5, "f2": -1.862858, "f1": -0.512017, "f3": -0.366184, "y": 0.37128896, "x": 0.43468011}], [{"q1": 0.01471619019, "distance": 0.6634154326, "q3": -0.6052655732, "q2": 4.507288354, "tx": 0.4763, "ty": 0.275, "targetID": 6, "f2": -2.514996, "f1": -1.920028, "f3": -2.176062, "y": -0.37360437, "x": 0.33689983}], [{"q1": 2.08893386, "distance": 0.35102265, "q3": 0.8654459468, "q2": 3.724441154, "tx": -0.175, "ty": 0.3031, "targetID": 7, "f2": -1.732149, "f1": 0.154189, "f3": -0.70535, "y": 0.44979013, "x": 0.14390266}], [{"q1": 1.15286491, "distance": 0.3626709101, "q3": -0.1732713732, "q2": 3.940306254, "tx": 0, "ty": 0.15, "targetID": 8, "f2": -1.948014, "f1": -0.78188, "f3": -1.744068, "y": 0.064942074, "x": 0.35255544}], [{"q1": 1.958934753, "distance": 0.256405485, "q3": 0.8035565668, "q2": 4.011708454, "tx": 0.175, "ty": 0.3031, "targetID": 9, "f2": -2.019416, "f1": 0.02419, "f3": -0.76724, "y": 0.55699865, "x": 0.21076658}]], "block": 9}], [{"trials": [[{"q1": 2.27328251, "distance": 0.1507928765, "q3": 2.595018327, "q2": 3.755605754, "tx": -0.375, "ty": 0.6495, "targetID": 1, "f2": -1.763313, "f1": 0.338538, "f3": 1.024222, "y": 0.52978428, "x": -0.28331228}], [{"q1": 1.14488527, "distance": 0.555995732, "q3": 2.416513067, "q2": 4.306634854, "tx": 0, "ty": 0.95, "targetID": 2, "f2": -2.314342, "f1": -0.789859, "f3": 0.845717, "y": 0.55376886, "x": 0.3900412}], [{"q1": 1.21010473, "distance": 0.3821898084, "q3": 0.9115645268, "q2": 4.254201654, "tx": 0.375, "ty": 0.6495, "targetID": 3, "f2": -2.261909, "f1": -0.72464, "f3": -0.659232, "y": 0.33139956, "x": 0.58685174}], [{"q1": 2.28836216, "distance": 0.4155436978, "q3": 2.093683007, "q2": 3.460170454, "tx": -0.4763, "ty": 0.275, "targetID": 4, "f2": -1.467878, "f1": 0.353618, "f3": 0.522887, "y": 0.52777727, "x": -0.14648154}], [{"q1": 0.8796719902, "distance": 0.6290449617, "q3": 2.039082127, "q2": 4.189748754, "tx": 0, "ty": 0.55, "targetID": 5, "f2": -2.197456, "f1": -1.055073, "f3": 0.468286, "y": 0.35259647, "x": 0.59726829}], [{"q1": 0.7078268902, "distance": 0.316948845, "q3": 0.9358804468, "q2": 4.394316654, "tx": 0.4763, "ty": 0.275, "targetID": 6, "f2": -2.402024, "f1": -1.226918, "f3": -0.634916, "y": 0.097914878, "x": 0.7391639}], [{"q1": 2.27296836, "distance": 0.09975444543, "q3": 2.153121937, "q2": 2.881551874, "tx": -0.175, "ty": 0.3031, "targetID": 7, "f2": -0.889259, "f1": 0.338224, "f3": 0.582326, "y": 0.39894878, "x": -0.14736016}], [{"q1": 1.36674454, "distance": 0.2536774352, "q3": 1.252678657, "q2": 3.148964254, "tx": 0, "ty": 0.15, "targetID": 8, "f2": -1.156672, "f1": -0.568, "f3": -0.318118, "y": 0.19235425, "x": 0.25011669}], [{"q1": 1.35241888, "distance": 0.329846642, "q3": 1.304829097, "q2": 4.005494354, "tx": 0.175, "ty": 0.3031, "targetID": 9, "f2": -2.013202, "f1": -0.582326, "f3": -0.265967, "y": 0.42690795, "x": 0.48072929}]], "block": 10}], [{"trials": [[{"q1": 2.2186188, "distance": 0.3127861102, "q3": 1.417172447, "q2": 4.116656454, "tx": -0.375, "ty": 0.6495, "targetID": 1, "f2": -2.124364, "f1": 0.283874, "f3": -0.153624, "y": 0.67425664, "x": -0.063195158}], [{"q1": 0.7252312902, "distance": 0.8847849824, "q3": 2.020546727, "q2": 4.695626854, "tx": 0, "ty": 0.95, "targetID": 2, "f2": -2.703334, "f1": -1.209513, "f3": 0.44975, "y": 0.36572337, "x": 0.66442854}], [{"q1": 1.03417554, "distance": 0.352882273, "q3": 0.7524742768, "q2": 5.097348554, "tx": 0.375, "ty": 0.6495, "targetID": 3, "f2": -3.105056, "f1": -0.900569, "f3": -0.818322, "y": 0.53675388, "x": 0.70938632}], [{"q1": 2.06995864, "distance": 0.3028563757, "q3": 2.079357347, "q2": 1.98267938, "tx": -0.4763, "ty": 0.275, "targetID": 4, "f2": 0.009613, "f1": 0.135214, "f3": 0.508561, "y": 0.26760588, "x": -0.1735339}], [{"q1": 1.62240735, "distance": 0.3204535499, "q3": 1.485470671, "q2": 3.853686254, "tx": 0, "ty": 0.55, "targetID": 5, "f2": -1.861394, "f1": -0.312337, "f3": -0.085326, "y": 0.50742238, "x": 0.31761238}], [{"q1": 0.7186339902, "distance": 0.3935671002, "q3": -0.03115207321, "q2": 3.765300754, "tx": 0.4763, "ty": 0.275, "targetID": 6, "f2": -1.773008, "f1": -1.216111, "f3": -1.601948, "y": -0.088579349, "x": 0.32561782}], [{"q1": 1.77697371, "distance": 0.2748843057, "q3": 1.581289246, "q2": 2.974920004, "tx": -0.175, "ty": 0.3031, "targetID": 7, "f2": -0.982627, "f1": -0.157771, "f3": 0.010493, "y": 0.29508218, "x": 0.099767349}], [{"q1": 1.22719499, "distance": 0.3280608769, "q3": -0.1248845732, "q2": 3.949379254, "tx": 0, "ty": 0.15, "targetID": 8, "f2": -1.957087, "f1": -0.70755, "f3": -1.695681, "y": 0.079947481, "x": 0.32049428}], [{"q1": 1.17743216, "distance": 0.3103355949, "q3": 0.9493264668, "q2": 3.553978354, "tx": 0.175, "ty": 0.3031, "targetID": 9, "f2": -1.561686, "f1": -0.757312, "f3": -0.62147, "y": 0.1778531, "x": 0.45893907}]], "block": 11}], [{"trials": [[{"q1": 1.978538292, "distance": 0.518309056, "q3": 1.393296347, "q2": 3.841754554, "tx": -0.375, "ty": 0.6495, "targetID": 1, "f2": -1.849462, "f1": 0.043794, "f3": -0.1775, "y": 0.57634797, "x": 0.1381209}], [{"q1": 0.9536879402, "distance": 0.7125985273, "q3": 2.253967067, "q2": 4.456513954, "tx": 0, "ty": 0.95, "targetID": 2, "f2": -2.464221, "f1": -0.981057, "f3": 0.683171, "y": 0.47473159, "x": 0.53095819}], [{"q1": 0.8610737902, "distance": 0.3807899963, "q3": 2.230656447, "q2": 4.155876054, "tx": 0.375, "ty": 0.6495, "targetID": 3, "f2": -2.163583, "f1": -1.073671, "f3": 0.65986, "y": 0.33191204, "x": 0.58509262}], [{"q1": 2.17576748, "distance": 0.3311944068, "q3": 0.8285636468, "q2": 2.348926254, "tx": -0.4763, "ty": 0.275, "targetID": 4, "f2": -0.356634, "f1": 0.241023, "f3": -0.742233, "y": 0.045339261, "x": -0.23766706}], [{"q1": 1.212618, "distance": 0.5780438794, "q3": 1.226163617, "q2": 4.404162454, "tx": 0, "ty": 0.55, "targetID": 5, "f2": -2.41187, "f1": -0.722126, "f3": -0.344633, "y": 0.46472976, "x": 0.57171996}], [{"q1": 1.43271798, "distance": 0.4620153294, "q3": 0.5022150268, "q2": 2.951043904, "tx": 0.4763, "ty": 0.275, "targetID": 6, "f2": -0.958751, "f1": -0.502027, "f3": -1.068581, "y": 0.10930054, "x": 0.045020678}], [{"q1": 0.9954711202, "distance": 0.5914457063, "q3": 1.551067125, "q2": 3.224425254, "tx": -0.175, "ty": 0.3031, "targetID": 7, "f2": -1.232133, "f1": -0.939273, "f3": -0.019729, "y": 0.14319099, "x": 0.39441824}], [{"q1": 0.9742339502, "distance": 0.06281471615, "q3": 0.2102354268, "q2": 2.998481954, "tx": 0, "ty": 0.15, "targetID": 8, "f2": -1.006189, "f1": -0.960511, "f3": -1.360561, "y": 0.099767192, "x": 0.037714103}], [{"q1": 0.9859206802, "distance": 0.2366334832, "q3": 1.418366247, "q2": 3.056852754, "tx": 0.175, "ty": 0.3031, "targetID": 9, "f2": -1.06456, "f1": -0.948824, "f3": -0.15243, "y": 0.10816336, "x": 0.30914586}]], "block": 12}], [{"trials": [[{"q1": 1.912125023, "distance": 0.5989003108, "q3": 0.8082689568, "q2": 4.377697654, "tx": -0.375, "ty": 0.6495, "targetID": 1, "f2": -2.385405, "f1": -0.022619, "f3": -0.762527, "y": 0.66480883, "x": 0.22370462}], [{"q1": 1.26992065, "distance": 0.7459508146, "q3": 1.036537077, "q2": 4.425569254, "tx": 0, "ty": 0.95, "targetID": 2, "f2": -2.433277, "f1": -0.664824, "f3": -0.534259, "y": 0.47459102, "x": 0.57482947}], [{"q1": 0.2042923902, "distance": 0.7161183954, "q3": 1.556596328, "q2": 5.129675554, "tx": 0.375, "ty": 0.6495, "targetID": 3, "f2": -3.137383, "f1": -1.730452, "f3": -0.0142, "y": 0.10305972, "x": 0.83784833}], [{"q1": 2.36589667, "distance": 0.3681079174, "q3": 1.358298997, "q2": 2.544898804, "tx": -0.4763, "ty": 0.275, "targetID": 4, "f2": -0.552606, "f1": 0.431152, "f3": -0.212497, "y": 0.15255099, "x": -0.12915496}], [{"q1": 0.6895427902, "distance": 0.8297899405, "q3": 1.107537077, "q2": 4.050205454, "tx": 0, "ty": 0.55, "targetID": 5, "f2": -2.057913, "f1": -1.245202, "f3": -0.463259, "y": 0.0038153268, "x": 0.62468684}], [{"q1": 0.5686543902, "distance": 0.4422737884, "q3": -0.2249254732, "q2": 4.277034754, "tx": 0.4763, "ty": 0.275, "targetID": 6, "f2": -2.284742, "f1": -1.36609, "f3": -1.795722, "y": -0.16725447, "x": 0.48043372}], [{"q1": 2.12160642, "distance": 0.2317066878, "q3": 0.8790804568, "q2": 3.082173954, "tx": -0.175, "ty": 0.3031, "targetID": 7, "f2": -1.089881, "f1": 0.186862, "f3": -0.691716, "y": 0.21697642, "x": 0.040106295}], [{"q1": 1.50327815, "distance": 0.1932262037, "q3": 0.02525842679, "q2": 3.551025254, "tx": 0, "ty": 0.15, "targetID": 8, "f2": -1.558733, "f1": -0.431466, "f3": -1.545538, "y": 0.11958365, "x": 0.19081722}], [{"q1": 1.25327021, "distance": 0.2832111161, "q3": 0.4266911268, "q2": 3.816829154, "tx": 0.175, "ty": 0.3031, "targetID": 9, "f2": -1.824537, "f1": -0.681474, "f3": -1.144105, "y": 0.13013123, "x": 0.39925508}]], "block": 13}], [{"trials": [[{"q1": 2.63676478, "distance": 0.2593262679, "q3": 1.841727277, "q2": 3.340727054, "tx": -0.375, "ty": 0.6495, "targetID": 1, "f2": -1.348434, "f1": 0.70202, "f3": 0.270931, "y": 0.42775819, "x": -0.24053557}], [{"q1": 0.7917702902, "distance": 0.8603256893, "q3": 1.945462667, "q2": 4.663877954, "tx": 0, "ty": 0.95, "targetID": 2, "f2": -2.671585, "f1": -1.142974, "f3": 0.374666, "y": 0.39680238, "x": 0.65888746}], [{"q1": -0.2749701098, "distance": 1.025426667, "q3": 1.930885677, "q2": 5.163925254, "tx": 0.375, "ty": 0.6495, "targetID": 3, "f2": -3.171633, "f1": -2.209715, "f3": 0.360089, "y": -0.30460251, "x": 0.75075025}], [{"q1": 1.58741001, "distance": 0.487725007, "q3": 0.9629609768, "q2": 2.667358084, "tx": -0.4763, "ty": 0.275, "targetID": 4, "f2": -0.675065, "f1": -0.347334, "f3": -0.607835, "y": 0.17005243, "x": 1.3877788e-17}], [{"q1": 2.85768158, "distance": 0.4324240657, "q3": 0.8611733768, "q2": 4.340080254, "tx": 0, "ty": 0.55, "targetID": 5, "f2": -2.347788, "f1": 0.922937, "f3": -0.709623, "y": 0.55224462, "x": -0.43241824}], [{"q1": 0.2823546902, "distance": 0.4933451739, "q3": -1.243850773, "q2": 4.715242954, "tx": 0.4763, "ty": 0.275, "targetID": 6, "f2": -2.72295, "f1": -1.65239, "f3": -2.814647, "y": -0.21340346, "x": 0.40664714}], [{"q1": 0.8220551902, "distance": 0.5984185292, "q3": 0.7496468368, "q2": 3.338653554, "tx": -0.175, "ty": 0.3031, "targetID": 7, "f2": -1.346361, "f1": -1.112689, "f3": -0.821149, "y": -0.017474934, "x": 0.33030827}], [{"q1": 0.6710073902, "distance": 0.3941582633, "q3": 0.4681601268, "q2": 3.546438554, "tx": 0, "ty": 0.15, "targetID": 8, "f2": -1.554146, "f1": -1.263737, "f3": -1.102636, "y": -0.094386509, "x": 0.30925066}], [{"q1": 0.6187941902, "distance": 0.5679357457, "q3": 0.8328990468, "q2": 4.046762254, "tx": 0.175, "ty": 0.3031, "targetID": 9, "f2": -2.05447, "f1": -1.31595, "f3": -0.737897, "y": -0.079428097, "x": 0.59478955}]], "block": 14}], [{"trials": [[{"q1": 2.47076303, "distance": 0.1471172915, "q3": 2.342497147, "q2": 3.735738354, "tx": -0.375, "ty": 0.6495, "targetID": 1, "f2": -1.743446, "f1": 0.536019, "f3": 0.771701, "y": 0.5071937, "x": -0.33768493}], [{"q1": "_NaN_", "distance": 1.379311422, "q3": "_NaN_", "q2": "_NaN_", "tx": 0, "ty": 0.95, "targetID": 2, "f2": "_NaN_", "f1": "_NaN_", "f3": "_NaN_", "y": 0, "x": 1}], [{"q1": 0.2617206902, "distance": 0.9339775535, "q3": 0.8444601068, "q2": 4.908765054, "tx": 0.375, "ty": 0.6495, "targetID": 3, "f2": -2.916472, "f1": -1.673024, "f3": -0.726336, "y": -0.16543696, "x": 0.83128042}], [{"q1": 1.975396699, "distance": 0.2477647452, "q3": 1.424586607, "q2": 1.952897082, "tx": -0.4763, "ty": 0.275, "targetID": 4, "f2": 0.039396, "f1": 0.040652, "f3": -0.14621, "y": 0.17260811, "x": -0.25068247}], [{"q1": 0.3604860902, "distance": 0.9128603781, "q3": 1.836826397, "q2": 4.122581454, "tx": 0, "ty": 0.55, "targetID": 5, "f2": -2.130289, "f1": -1.574258, "f3": 0.26603, "y": -0.053174153, "x": 0.68519706}], [{"q1": -0.2538774098, "distance": 0.7167716809, "q3": 0.8714778068, "q2": 3.825920954, "tx": 0.4763, "ty": 0.275, "targetID": 6, "f2": -1.833628, "f1": -2.188622, "f3": -0.699319, "y": -0.42158791, "x": 0.30740084}], [{"q1": 1.54920824, "distance": 0.2155243395, "q3": 1.340768917, "q2": 2.540500574, "tx": -0.175, "ty": 0.3031, "targetID": 7, "f2": -0.548208, "f1": -0.385536, "f3": -0.230027, "y": 0.1858506, "x": 0.0058405904}], [{"q1": 0.5256144902, "distance": 0.5102803402, "q3": 1.096918487, "q2": 3.559947354, "tx": 0, "ty": 0.15, "targetID": 8, "f2": -1.567655, "f1": -1.40913, "f3": -0.473878, "y": -0.11931515, "x": 0.43342286}], [{"q1": 0.9417498802, "distance": 0.2383685747, "q3": 2.501587397, "q2": 3.127789854, "tx": 0.175, "ty": 0.3031, "targetID": 9, "f2": -1.135497, "f1": -0.992995, "f3": 0.930791, "y": 0.31030201, "x": 0.41325975}]], "block": 15}], [{"trials": [[{"q1": 2.62419841, "distance": 0.3773128783, "q3": 3.077629827, "q2": 2.282952804, "tx": -0.375, "ty": 0.6495, "targetID": 1, "f2": -0.29066, "f1": 0.689454, "f3": 1.506833, "y": 0.28174434, "x": -0.45938473}], [{"q1": 0.9139781902, "distance": 0.614245654, "q3": 1.784424627, "q2": 4.524215254, "tx": 0, "ty": 0.95, "targetID": 2, "f2": -2.531923, "f1": -1.020766, "f3": 0.213628, "y": 0.58479107, "x": 0.49388274}], [{"q1": 0.3353344902, "distance": 0.7369982206, "q3": 1.461280407, "q2": 4.991740854, "tx": 0.375, "ty": 0.6495, "targetID": 3, "f2": -2.999448, "f1": -1.59941, "f3": -0.109516, "y": 0.08601408, "x": 0.85002631}], [{"q1": 2.45976745, "distance": 0.2504073495, "q3": 2.079168847, "q2": 2.240415644, "tx": -0.4763, "ty": 0.275, "targetID": 4, "f2": -0.248123, "f1": 0.525023, "f3": 0.508373, "y": 0.22784208, "x": -0.23037324}], [{"q1": 0.9043648902, "distance": 0.7187927146, "q3": 1.322422007, "q2": 4.143221754, "tx": 0, "ty": 0.55, "targetID": 5, "f2": -2.150929, "f1": -1.03038, "f3": -0.248374, "y": 0.23096894, "x": 0.64411346}], [{"q1": 0.3346873902, "distance": 0.5619062703, "q3": 0.2483115268, "q2": 4.637394254, "tx": 0.4763, "ty": 0.275, "targetID": 6, "f2": -2.645102, "f1": -1.600057, "f3": -1.322485, "y": -0.25320801, "x": 0.66796365}], [{"q1": 0.8860808902, "distance": 0.678611906, "q3": 1.069398137, "q2": 3.573336854, "tx": -0.175, "ty": 0.3031, "targetID": 7, "f2": -1.581044, "f1": -1.048664, "f3": -0.501398, "y": 0.034555431, "x": 0.4482158}], [{"q1": 1.858215293, "distance": 0.188211252, "q3": 1.019698147, "q2": 3.160525254, "tx": 0, "ty": 0.15, "targetID": 8, "f2": -1.168233, "f1": -0.076529, "f3": -0.551098, "y": 0.2627778, "x": 0.1506806}], [{"q1": 0.7191365902, "distance": 0.3052269019, "q3": 0.5227610268, "q2": 3.152545654, "tx": 0.175, "ty": 0.3031, "targetID": 9, "f2": -1.160253, "f1": -1.215608, "f3": -1.048035, "y": -0.0020369127, "x": 0.16758878}]], "block": 16}], [{"trials": [[{"q1": 2.12386837, "distance": 0.2779318204, "q3": 2.362854667, "q2": 3.345062454, "tx": -0.375, "ty": 0.6495, "targetID": 1, "f2": -1.35277, "f1": 0.189124, "f3": 0.792058, "y": 0.52491843, "x": -0.12655377}], [{"q1": 0.9397392602, "distance": 0.7202639075, "q3": 1.398448557, "q2": 5.214410654, "tx": 0, "ty": 0.95, "targetID": 2, "f2": -3.222118, "f1": -0.995005, "f3": -0.172348, "y": 0.61108568, "x": 0.63554479}], [{"q1": 0.3652675902, "distance": 0.6641565374, "q3": 1.627784818, "q2": 4.250764754, "tx": 0.375, "ty": 0.6495, "targetID": 3, "f2": -2.258472, "f1": -1.569477, "f3": 0.056988, "y": 0.084946948, "x": 0.7248339}], [{"q1": 1.14978615, "distance": 0.6118448716, "q3": 1.364205197, "q2": 2.610935084, "tx": -0.4763, "ty": 0.275, "targetID": 4, "f2": -0.618642, "f1": -0.784958, "f3": -0.206591, "y": 0.16601857, "x": 0.12576079}], [{"q1": 1.25546933, "distance": 0.5000372612, "q3": 1.396752097, "q2": 5.021422554, "tx": 0, "ty": 0.55, "targetID": 5, "f2": -3.02913, "f1": -0.679275, "f3": -0.174044, "y": 0.72834821, "x": 0.46715006}], [{"q1": 0.3893321902, "distance": 0.4494071087, "q3": -0.9637275732, "q2": 4.485605054, "tx": 0.4763, "ty": 0.275, "targetID": 6, "f2": -2.493312, "f1": -1.545412, "f3": -2.534524, "y": -0.16660123, "x": 0.39290274}], [{"q1": 1.36511091, "distance": 0.3881785758, "q3": 1.576639689, "q2": 2.880797884, "tx": -0.175, "ty": 0.3031, "targetID": 7, "f2": -0.888505, "f1": -0.569634, "f3": 0.005843, "y": 0.2250509, "x": 0.20525116}], [{"q1": 0.7639356902, "distance": 0.5116767153, "q3": 0.6729919768, "q2": 3.808221154, "tx": 0, "ty": 0.15, "targetID": 8, "f2": -1.815929, "f1": -1.170809, "f3": -0.897804, "y": -0.060879192, "x": 0.46620063}], [{"q1": 1.06766492, "distance": 0.3356941201, "q3": 0.9235025768, "q2": 3.497241154, "tx": 0.175, "ty": 0.3031, "targetID": 9, "f2": -1.504949, "f1": -0.86708, "f3": -0.647294, "y": 0.042800138, "x": 0.38697765}]], "block": 17}], [{"trials": [[{"q1": 1.56315691, "distance": 0.6634918869, "q3": 1.953002487, "q2": 3.528154454, "tx": -0.375, "ty": 0.6495, "targetID": 1, "f2": -1.535862, "f1": -0.371588, "f3": 0.382206, "y": 0.48145083, "x": 0.26685743}], [{"q1": 1.13778527, "distance": 0.7019769355, "q3": 1.187961847, "q2": 4.824413254, "tx": 0, "ty": 0.95, "targetID": 2, "f2": -2.832121, "f1": -0.796959, "f3": -0.382834, "y": 0.58545679, "x": 0.59989988}], [{"q1": 0.3912799902, "distance": 0.5935671603, "q3": 1.942949397, "q2": 4.982912954, "tx": 0.375, "ty": 0.6495, "targetID": 3, "f2": -2.99062, "f1": -1.543465, "f3": 0.372153, "y": 0.20653281, "x": 0.77009751}], [{"q1": 1.68014982, "distance": 0.4761489617, "q3": 1.587886591, "q2": 2.502927124, "tx": -0.4763, "ty": 0.275, "targetID": 4, "f2": -0.510634, "f1": -0.254595, "f3": 0.01709, "y": 0.23327858, "x": -0.0019824304}], [{"q1": 0.7468454902, "distance": 0.3952779675, "q3": 3.443248427, "q2": 3.822911254, "tx": 0, "ty": 0.55, "targetID": 5, "f2": -1.830619, "f1": -1.187899, "f3": 1.872452, "y": 0.36471746, "x": 0.34916336}], [{"q1": 0.6848932902, "distance": 0.3908463391, "q3": -0.2138921732, "q2": 4.077072354, "tx": 0.4763, "ty": 0.275, "targetID": 6, "f2": -2.08478, "f1": -1.249851, "f3": -1.784688, "y": -0.1127901, "x": 0.42751784}], [{"q1": 1.07866049, "distance": 0.6432470108, "q3": 1.383683067, "q2": 3.521054454, "tx": -0.175, "ty": 0.3031, "targetID": 7, "f2": -1.528762, "f1": -0.856084, "f3": -0.187113, "y": 0.16835021, "x": 0.45397473}], [{"q1": 1.0686074, "distance": 0.1353825863, "q3": 1.657064461, "q2": 2.320023604, "tx": 0, "ty": 0.15, "targetID": 8, "f2": -0.327731, "f1": -0.866137, "f3": 0.086268, "y": 0.20960133, "x": 0.12155709}], [{"q1": 1.836098481, "distance": 0.2582690057, "q3": 1.851529047, "q2": 3.682783654, "tx": 0.175, "ty": 0.3031, "targetID": 9, "f2": -1.690491, "f1": -0.098646, "f3": 0.280733, "y": 0.55867658, "x": 0.13780469}]], "block": 18}], [{"trials": [[{"q1": 1.925194048, "distance": 0.5804231112, "q3": 1.353209617, "q2": 3.213806754, "tx": -0.375, "ty": 0.6495, "targetID": 1, "f2": -1.221514, "f1": -0.00955, "f3": -0.217587, "y": 0.35315043, "x": 0.12406705}], [{"q1": 0.3596944902, "distance": 1.038571216, "q3": 1.813327277, "q2": 5.446869654, "tx": 0, "ty": 0.95, "targetID": 2, "f2": -3.454577, "f1": -1.57505, "f3": 0.242531, "y": 0.27555249, "x": 0.78977891}], [{"q1": -0.07879020981, "distance": 1.135201458, "q3": 0.6614937468, "q2": 5.042766554, "tx": 0.375, "ty": 0.6495, "targetID": 3, "f2": -3.050474, "f1": -2.013535, "f3": -0.909303, "y": -0.41476124, "x": 0.77000679}], [{"q1": 1.956609975, "distance": 0.39391036, "q3": 1.253872457, "q2": 2.462589074, "tx": -0.4763, "ty": 0.275, "targetID": 4, "f2": -0.470296, "f1": 0.021865, "f3": -0.316924, "y": 0.14859418, "x": -0.10322234}], [{"q1": 0.4777994902, "distance": 0.872981361, "q3": 1.767774187, "q2": 4.105579154, "tx": 0, "ty": 0.55, "targetID": 5, "f2": -2.113287, "f1": -1.456945, "f3": 0.196978, "y": 0.011948734, "x": 0.68745712}], [{"q1": 1.21544544, "distance": 0.2054034315, "q3": -0.7924290732, "q2": 4.283996554, "tx": 0.4763, "ty": 0.275, "targetID": 6, "f2": -2.291704, "f1": -0.719299, "f3": -2.363225, "y": 0.1177131, "x": 0.34419625}], [{"q1": 1.79023123, "distance": 0.2656572524, "q3": 1.466306957, "q2": 2.777062494, "tx": -0.175, "ty": 0.3031, "targetID": 7, "f2": -0.78477, "f1": -0.144513, "f3": -0.104489, "y": 0.26794995, "x": 0.088321571}], [{"q1": 1.21412597, "distance": 0.09331302874, "q3": 1.299488387, "q2": 2.257380244, "tx": 0, "ty": 0.15, "targetID": 8, "f2": -0.265088, "f1": -0.720619, "f3": -0.271308, "y": 0.22472979, "x": -0.055881838}], [{"q1": 0.7767533902, "distance": 0.3847068804, "q3": 0.7928123268, "q2": 3.409213754, "tx": 0.175, "ty": 0.3031, "targetID": 9, "f2": -1.416921, "f1": -1.157991, "f3": -0.777984, "y": -0.036734174, "x": 0.35531117}]], "block": 19}], [{"trials": [[{"q1": 2.60893027, "distance": 0.03375767839, "q3": 1.223022017, "q2": 4.507275754, "tx": -0.375, "ty": 0.6495, "targetID": 1, "f2": -2.514983, "f1": 0.674186, "f3": -0.347774, "y": 0.65048551, "x": -0.40874329}], [{"q1": 0.08367409019, "distance": 1.302803389, "q3": 1.756967107, "q2": 5.159338454, "tx": 0, "ty": 0.95, "targetID": 2, "f2": -3.167046, "f1": -1.85107, "f3": 0.186171, "y": -0.050948869, "x": 0.83390529}], [{"q1": 0.3409830902, "distance": 0.793150905, "q3": 1.50375474, "q2": 4.530548754, "tx": 0.375, "ty": 0.6495, "targetID": 3, "f2": -2.538256, "f1": -1.593761, "f3": -0.067042, "y": -0.031096159, "x": 0.78228028}], [{"q1": 2.019002005, "distance": 0.4652695465, "q3": 1.389463597, "q2": 2.734211174, "tx": -0.4763, "ty": 0.275, "targetID": 4, "f2": -0.741919, "f1": 0.084258, "f3": -0.181333, "y": 0.23049408, "x": -0.013163979}], [{"q1": 1.53475691, "distance": 0.3434998636, "q3": 1.609752076, "q2": 3.148147454, "tx": 0, "ty": 0.55, "targetID": 5, "f2": -1.155855, "f1": -0.399988, "f3": 0.038956, "y": 0.3169583, "x": 0.25235634}], [{"q1": -0.01142190981, "distance": 0.6524265665, "q3": -0.1848073732, "q2": 4.106471454, "tx": 0.4763, "ty": 0.275, "targetID": 6, "f2": -2.114179, "f1": -1.946166, "f3": -1.755604, "y": -0.32854548, "x": 0.22852333}], [{"q1": 1.32527552, "distance": 0.614391882, "q3": 1.647953843, "q2": 3.800957854, "tx": -0.175, "ty": 0.3031, "targetID": 7, "f2": -1.808665, "f1": -0.609469, "f3": 0.077158, "y": 0.39700184, "x": 0.43217364}], [{"q1": 1.78382238, "distance": 0.06159804363, "q3": 0.4095380268, "q2": 2.853968684, "tx": 0, "ty": 0.15, "targetID": 8, "f2": -0.861676, "f1": -0.150922, "f3": -1.161258, "y": 0.1040038, "x": -0.040971558}], [{"q1": 0.5551454902, "distance": 0.6355236579, "q3": 0.3107035268, "q2": 4.367751354, "tx": 0.175, "ty": 0.3031, "targetID": 9, "f2": -2.375459, "f1": -1.379599, "f3": -1.260093, "y": -0.13327545, "x": 0.63702466}]], "block": 20}], [{"trials": [[{"q1": 1.65577106, "distance": 0.7142543575, "q3": 1.284660067, "q2": 3.820730954, "tx": -0.375, "ty": 0.6495, "targetID": 1, "f2": -1.828438, "f1": -0.278973, "f3": -0.286136, "y": 0.47594005, "x": 0.31784647}], [{"q1": 0.09961459019, "distance": 1.063857389, "q3": 3.055638727, "q2": 4.802013754, "tx": 0, "ty": 0.95, "targetID": 2, "f2": -2.809721, "f1": -1.83513, "f3": 1.484842, "y": 0.055300955, "x": 0.57559201}], [{"q1": -0.6981803098, "distance": 1.320352894, "q3": 0.9189786868, "q2": 5.875194354, "tx": 0.375, "ty": 0.6495, "targetID": 3, "f2": -3.882902, "f1": -2.632925, "f3": -0.651818, "y": -0.62326284, "x": 0.72629264}], [{"q1": 1.885798476, "distance": 0.3901334327, "q3": 1.604662696, "q2": 2.322159884, "tx": -0.4763, "ty": 0.275, "targetID": 4, "f2": -0.329867, "f1": -0.048946, "f3": 0.033866, "y": 0.21487981, "x": -0.090826709}], [{"q1": 1.02475076, "distance": 0.7438261199, "q3": 0.9608246968, "q2": 4.633084054, "tx": 0, "ty": 0.55, "targetID": 5, "f2": -2.640791, "f1": -0.909994, "f3": -0.609972, "y": 0.33832497, "x": 0.71307151}], [{"q1": -0.5225464098, "distance": 0.9824851538, "q3": 0.6225379968, "q2": 5.090914554, "tx": 0.4763, "ty": 0.275, "targetID": 6, "f2": -3.098622, "f1": -2.457291, "f3": -0.948258, "y": -0.70578874, "x": 0.5340107}], [{"q1": 1.54832859, "distance": 0.550848484, "q3": 1.436398997, "q2": 3.788718154, "tx": -0.175, "ty": 0.3031, "targetID": 7, "f2": -1.796426, "f1": -0.386416, "f3": -0.134397, "y": 0.46984765, "x": 0.35000407}], [{"q1": 1.56711532, "distance": 0.4740413557, "q3": 0.3210079268, "q2": 4.166570054, "tx": 0, "ty": 0.15, "targetID": 8, "f2": -2.174277, "f1": -0.367629, "f3": -1.249788, "y": 0.36730462, "x": 0.42130026}], [{"q1": 1.07866049, "distance": 0.2435054669, "q3": 0.6217840168, "q2": 3.210350954, "tx": 0.175, "ty": 0.3031, "targetID": 9, "f2": -1.218058, "f1": -0.856084, "f3": -0.949012, "y": 0.063560995, "x": 0.21877188}]], "block": 21}], [{"trials": [[{"q1": 2.23734269, "distance": 0.23808463, "q3": 2.025007797, "q2": 3.705886954, "tx": -0.375, "ty": 0.6495, "targetID": 1, "f2": -1.713594, "f1": 0.302598, "f3": 0.454211, "y": 0.58237067, "x": -0.14657508}], [{"q1": 0.8688648902, "distance": 0.7327227367, "q3": 2.536898897, "q2": 4.166588954, "tx": 0, "ty": 0.95, "targetID": 2, "f2": -2.174296, "f1": -1.06588, "f3": 0.966103, "y": 0.41692899, "x": 0.50271056}], [{"q1": "_NaN_", "distance": 0.9013740899, "q3": "_NaN_", "q2": "_NaN_", "tx": 0.375, "ty": 0.6495, "targetID": 3, "f2": "_NaN_", "f1": "_NaN_", "f3": "_NaN_", "y": 0, "x": 1}], [{"q1": 1.4587932, "distance": 0.6400694833, "q3": 2.275078567, "q2": 2.600002334, "tx": -0.4763, "ty": 0.275, "targetID": 4, "f2": -0.60771, "f1": -0.475951, "f3": 0.704282, "y": 0.37494563, "x": 0.15591817}], [{"q1": 1.01218439, "distance": 0.5643977246, "q3": 1.899092757, "q2": 4.462690354, "tx": 0, "ty": 0.55, "targetID": 5, "f2": -2.470398, "f1": -0.92256, "f3": 0.328296, "y": 0.47268861, "x": 0.55907758}], [{"q1": -0.3750235098, "distance": 0.6764044096, "q3": -0.8003081732, "q2": 4.148593854, "tx": 0.4763, "ty": 0.275, "targetID": 6, "f2": -2.156301, "f1": -2.309768, "f3": -2.371104, "y": -0.29255939, "x": 0.10833361}], [{"q1": 0.9209525902, "distance": 0.5760783818, "q3": 1.306399887, "q2": 3.214058054, "tx": -0.175, "ty": 0.3031, "targetID": 7, "f2": -1.221765, "f1": -1.013792, "f3": -0.264396, "y": 0.075126648, "x": 0.35405052}], [{"q1": 1.79230468, "distance": 0.108892816, "q3": 1.430932627, "q2": 2.289989974, "tx": 0, "ty": 0.15, "targetID": 8, "f2": -0.297697, "f1": -0.14244, "f3": -0.139864, "y": 0.19811752, "x": -0.097684951}], [{"q1": 1.14827819, "distance": 0.2547653838, "q3": -0.3645126732, "q2": 3.840340854, "tx": 0.175, "ty": 0.3031, "targetID": 9, "f2": -1.848048, "f1": -0.786466, "f3": -1.935309, "y": 0.057058976, "x": 0.24110004}]], "block": 22}], [{"trials": [[{"q1": 1.30604897, "distance": 0.9143792585, "q3": 1.207753877, "q2": 4.192280854, "tx": -0.375, "ty": 0.6495, "targetID": 1, "f2": -2.199988, "f1": -0.628696, "f3": -0.363042, "y": 0.44697161, "x": 0.51666792}], [{"q1": 1.06471182, "distance": 0.6596046771, "q3": 2.342308647, "q2": 4.172601954, "tx": 0, "ty": 0.95, "targetID": 2, "f2": -2.180309, "f1": -0.870033, "f3": 0.771512, "y": 0.48213136, "x": 0.46494867}], [{"q1": 0.7906392902, "distance": 0.3439909614, "q3": 3.768654527, "q2": 4.136291454, "tx": 0.375, "ty": 0.6495, "targetID": 3, "f2": -2.143999, "f1": -1.144105, "f3": 2.197858, "y": 0.31828897, "x": 0.2821074}], [{"q1": 1.65137283, "distance": 0.8407871357, "q3": 1.235776887, "q2": 3.931277354, "tx": -0.4763, "ty": 0.275, "targetID": 4, "f2": -1.938985, "f1": -0.283372, "f3": -0.335019, "y": 0.50851411, "x": 0.33140921}], [{"q1": 1.00294811, "distance": 0.4200412044, "q3": 2.702837827, "q2": 3.864612754, "tx": 0, "ty": 0.55, "targetID": 5, "f2": -1.87232, "f1": -0.931796, "f3": 1.132041, "y": 0.44565622, "x": 0.40687466}], [{"q1": -0.4945800098, "distance": 0.9456322599, "q3": 0.7007636568, "q2": 4.495174354, "tx": 0.4763, "ty": 0.275, "targetID": 6, "f2": -2.502882, "f1": -2.429324, "f3": -0.870033, "y": -0.65862849, "x": 0.32610608}], [{"q1": 1.66368788, "distance": 0.2882446966, "q3": 2.023248497, "q2": 2.703989054, "tx": -0.175, "ty": 0.3031, "targetID": 7, "f2": -0.711696, "f1": -0.271057, "f3": 0.452452, "y": 0.36791497, "x": 0.105863}], [{"q1": 0.9046790902, "distance": 0.08566179109, "q3": 1.197449457, "q2": 2.376258104, "tx": 0, "ty": 0.15, "targetID": 8, "f2": -0.383965, "f1": -1.030065, "f3": -0.373347, "y": 0.17998224, "x": 0.080243428}], [{"q1": 1.26030738, "distance": 0.1869930401, "q3": 1.871069757, "q2": 3.248112854, "tx": 0.175, "ty": 0.3031, "targetID": 9, "f2": -1.25582, "f1": -0.674437, "f3": 0.300273, "y": 0.31203102, "x": 0.36177964}]], "block": 23}], [{"trials": [[{"q1": 2.33052233, "distance": 0.2276878947, "q3": 1.728692777, "q2": 3.853177354, "tx": -0.375, "ty": 0.6495, "targetID": 1, "f2": -1.860885, "f1": 0.395778, "f3": 0.157896, "y": 0.59773277, "x": -0.1532751}], [{"q1": 1.26860118, "distance": 0.7118510259, "q3": 1.134743267, "q2": 4.589667254, "tx": 0, "ty": 0.95, "targetID": 2, "f2": -2.597375, "f1": -0.666143, "f3": -0.436053, "y": 0.52351113, "x": 0.5699466}], [{"q1": 0.8584348902, "distance": 0.4552351691, "q3": 1.222393697, "q2": 4.848930254, "tx": 0.375, "ty": 0.6495, "targetID": 3, "f2": -2.856638, "f1": -1.07631, "f3": -0.348403, "y": 0.38924209, "x": 0.74850352}], [{"q1": 3.07470279, "distance": 0.2785053316, "q3": 2.257297157, "q2": 2.000272299, "tx": -0.4763, "ty": 0.275, "targetID": 4, "f2": -0.00798, "f1": 1.139958, "f3": 0.686501, "y": 0.020005616, "x": -0.36430409}], [{"q1": 2.22094358, "distance": 0.1306381632, "q3": 0.9772866468, "q2": 3.640240254, "tx": 0, "ty": 0.55, "targetID": 5, "f2": -1.647948, "f1": 0.286199, "f3": -0.59351, "y": 0.44495935, "x": 0.077671047}], [{"q1": 1.00150298, "distance": 0.1522702036, "q3": 1.001099917, "q2": 4.034635754, "tx": 0.4763, "ty": 0.275, "targetID": 6, "f2": -2.042343, "f1": -0.933242, "f3": -0.569696, "y": 0.16929941, "x": 0.58590657}], [{"q1": 2.52743736, "distance": 0.1946752184, "q3": 0.6743742768, "q2": 3.790062754, "tx": -0.175, "ty": 0.3031, "targetID": 7, "f2": -1.79777, "f1": 0.592693, "f3": -0.896422, "y": 0.42460904, "x": -0.022901368}], [{"q1": 1.24196048, "distance": 0.2700178823, "q3": 0.7362636568, "q2": 3.358131454, "tx": 0, "ty": 0.15, "targetID": 8, "f2": -1.365839, "f1": -0.692784, "f3": -0.834533, "y": 0.10158759, "x": 0.26564242}], [{"q1": 0.7940949902, "distance": 0.4667199945, "q3": 1.008576907, "q2": 3.737893454, "tx": 0.175, "ty": 0.3031, "targetID": 9, "f2": -1.745601, "f1": -1.14065, "f3": -0.562219, "y": 0.0054758619, "x": 0.53450998}]], "block": 24}]]}], [{"phase": "train", "blocks": [[{"trials": [[{"q1": 3.98538769, "distance": 1.545941442, "q3": -0.2282618732, "q2": 1.560637824, "tx": 0.601, "ty": 0.601, "targetID": 1, "f2": 0.431655, "f1": 2.050643, "f3": -1.799058, "y": -0.76687674, "x": -0.11931116}], [{"q1": 2.04545422, "distance": 0.2557311257, "q3": 1.689045877, "q2": 4.127111654, "tx": 0.22, "ty": 0.821, "targetID": 2, "f2": -2.134819, "f1": 0.11071, "f3": 0.11825, "y": 0.68701314, "x": 0.0021791332}], [{"q1": 1.925131217, "distance": 0.6144712188, "q3": -1.354836973, "q2": 4.313935954, "tx": -0.22, "ty": 0.821, "targetID": 3, "f2": -2.321643, "f1": -0.009613, "f3": -2.925633, "y": 0.28112668, "x": 0.073447912}], [{"q1": 1.77433477, "distance": 0.9461771245, "q3": 0.3622256268, "q2": 3.820548754, "tx": -0.601, "ty": 0.601, "targetID": 4, "f2": -1.828256, "f1": -0.16041, "f3": -1.208571, "y": 0.2844162, "x": 0.29064222}], [{"q1": 0.8772843902, "distance": 0.2111332753, "q3": -2.633220173, "q2": 4.811513954, "tx": 0.4596, "ty": 0.4596, "targetID": 5, "f2": -2.819221, "f1": -1.05746, "f3": -4.204016, "y": 0.34649974, "x": 0.28131486}], [{"q1": 1.75473123, "distance": 0.4673007331, "q3": 0.3705822268, "q2": 3.384395154, "tx": 0.1682, "ty": 0.6279, "targetID": 6, "f2": -1.392103, "f1": -0.180013, "f3": -1.200214, "y": 0.16228329, "x": 0.12856347}], [{"q1": 1.77948698, "distance": 0.2136291819, "q3": -2.653646773, "q2": 4.783509754, "tx": -0.1682, "ty": 0.6279, "targetID": 7, "f2": -2.791217, "f1": -0.155258, "f3": -4.224443, "y": 0.44741804, "x": -0.053903502}], [{"q1": 2.93088069, "distance": 0.09060318557, "q3": 0.5620937268, "q2": 4.238920954, "tx": -0.4596, "ty": 0.4596, "targetID": 8, "f2": -2.246628, "f1": 0.996136, "f3": -1.008703, "y": 0.53484154, "x": -0.40912577}], [{"q1": 1.873923256, "distance": 0.2417165489, "q3": -1.638761573, "q2": 4.543460654, "tx": 0.3182, "ty": 0.3182, "targetID": 9, "f2": -2.551168, "f1": -0.060821, "f3": -3.209558, "y": 0.33147253, "x": 0.07684812}], [{"q1": 1.75630203, "distance": 0.1555526516, "q3": -1.380824173, "q2": 4.339395354, "tx": 0.1165, "ty": 0.4347, "targetID": 10, "f2": -2.347103, "f1": -0.178442, "f3": -2.951621, "y": 0.27996475, "x": 0.10057424}], [{"q1": 2.16898164, "distance": 0.1609990715, "q3": -2.717295473, "q2": 4.228226954, "tx": -0.1165, "ty": 0.4347, "targetID": 11, "f2": -2.235934, "f1": 0.234237, "f3": -4.288092, "y": 0.37102041, "x": -0.26437025}], [{"q1": 1.89132768, "distance": 0.1754197047, "q3": -1.426207673, "q2": 3.470977454, "tx": -0.3182, "ty": 0.3182, "targetID": 12, "f2": -1.478685, "f1": -0.043417, "f3": -2.997004, "y": 0.18702916, "x": -0.20172561}], [{"q1": 2.1438489, "distance": 0.2198111216, "q3": -1.458509473, "q2": 4.390094354, "tx": 0.1768, "ty": 0.1768, "targetID": 13, "f2": -2.397802, "f1": 0.209104, "f3": -3.029306, "y": 0.29947487, "x": -0.0055946421}], [{"q1": 1.952902896, "distance": 0.1087090827, "q3": -1.693004273, "q2": 4.143196654, "tx": 0.0647, "ty": 0.2415, "targetID": 14, "f2": -2.150904, "f1": 0.018158, "f3": -3.263801, "y": 0.25670402, "x": -0.042940617}], [{"q1": 2.94910189, "distance": 0.151040009, "q3": -0.1277685732, "q2": 4.021026354, "tx": -0.0647, "ty": 0.2415, "targetID": 15, "f2": -2.028734, "f1": 1.014357, "f3": -1.698565, "y": 0.36062504, "x": -0.15755639}], [{"q1": 1.934493163, "distance": 0.1979048209, "q3": -1.904797873, "q2": 4.436175254, "tx": -0.1768, "ty": 0.1768, "targetID": 16, "f2": -2.443883, "f1": -0.000251, "f3": -3.475594, "y": 0.31056413, "x": -0.030945704}]], "block": 1}], [{"trials": [[{"q1": 1.860037417, "distance": 0.48242557, "q3": -0.1729823732, "q2": 3.915223854, "tx": 0.601, "ty": 0.601, "targetID": 1, "f2": -1.922931, "f1": -0.074707, "f3": -1.743779, "y": 0.29376198, "x": 0.22906018}], [{"q1": 2.4466356, "distance": 0.7464276967, "q3": 3.663285527, "q2": 4.655804054, "tx": 0.22, "ty": 0.821, "targetID": 2, "f2": -2.663511, "f1": 0.511891, "f3": 2.092489, "y": 0.30883284, "x": -0.32299089}], [{"q1": 2.41748162, "distance": 0.4124127874, "q3": 1.020137967, "q2": 3.621063954, "tx": -0.22, "ty": 0.821, "targetID": 3, "f2": -1.628771, "f1": 0.482737, "f3": -0.550658, "y": 0.46252308, "x": -0.016091675}], [{"q1": 2.09364625, "distance": 0.5029117378, "q3": -0.1879740732, "q2": 2.140952814, "tx": -0.601, "ty": 0.601, "targetID": 4, "f2": -0.14866, "f1": 0.158902, "f3": -1.75877, "y": 0.10287363, "x": -0.53178775}], [{"q1": 2.44098073, "distance": 1.005831355, "q3": 0.7057902068, "q2": 5.240642954, "tx": 0.4596, "ty": 0.4596, "targetID": 5, "f2": -3.24835, "f1": 0.506236, "f3": -0.865006, "y": 0.77082929, "x": -0.49686905}], [{"q1": 2.33309844, "distance": 0.3605096792, "q3": 0.9527822168, "q2": 4.523850854, "tx": 0.1682, "ty": 0.6279, "targetID": 6, "f2": -2.531558, "f1": 0.398354, "f3": -0.618014, "y": 0.74604979, "x": -0.17239926}], [{"q1": 2.37664091, "distance": 0.09343469511, "q3": 0.9899158468, "q2": 4.440711754, "tx": -0.1682, "ty": 0.6279, "targetID": 7, "f2": -2.448419, "f1": 0.441896, "f3": -0.58088, "y": 0.72130475, "x": -0.17056536}], [{"q1": 2.57965063, "distance": 0.499743873, "q3": 0.4480539268, "q2": 3.124145654, "tx": -0.4596, "ty": 0.4596, "targetID": 8, "f2": -1.131853, "f1": 0.644906, "f3": -1.122742, "y": 0.17414371, "x": -0.049406576}], [{"q1": 2.44946303, "distance": 0.3077762627, "q3": -0.2992052732, "q2": 3.898529354, "tx": 0.3182, "ty": 0.3182, "targetID": 9, "f2": -1.906237, "f1": 0.514719, "f3": -1.870002, "y": 0.31611245, "x": 0.010430817}], [{"q1": 2.72642584, "distance": 0.529401107, "q3": 0.9245707168, "q2": 4.429540254, "tx": 0.1165, "ty": 0.4347, "targetID": 10, "f2": -2.437248, "f1": 0.791681, "f3": -0.646226, "y": 0.62617941, "x": -0.37705969}], [{"q1": 2.41924091, "distance": 0.2911584783, "q3": 1.009959207, "q2": 4.438795354, "tx": -0.1165, "ty": 0.4347, "targetID": 11, "f2": -2.446503, "f1": 0.484496, "f3": -0.560837, "y": 0.71559124, "x": -0.19313792}], [{"q1": 1.6187631, "distance": 0.2526534439, "q3": -0.2408219732, "q2": 2.943315584, "tx": -0.3182, "ty": 0.3182, "targetID": 12, "f2": -0.951023, "f1": -0.315981, "f3": -1.811618, "y": 0.12512789, "x": -0.15523705}], [{"q1": 1.905025023, "distance": 0.1730997588, "q3": 0.9130096568, "q2": 2.851266914, "tx": 0.1768, "ty": 0.1768, "targetID": 13, "f2": -0.858974, "f1": -0.029719, "f3": -0.657787, "y": 0.14939694, "x": 0.0058830646}], [{"q1": 2.41006746, "distance": 0.1822505568, "q3": 1.052684867, "q2": 3.483041154, "tx": 0.0647, "ty": 0.2415, "targetID": 14, "f2": -1.490749, "f1": 0.475323, "f3": -0.518111, "y": 0.40716933, "x": -0.011253529}], [{"q1": 0.9362835102, "distance": 0.3182010419, "q3": -0.2832773732, "q2": 3.561329654, "tx": -0.0647, "ty": 0.2415, "targetID": 15, "f2": -1.569037, "f1": -0.998461, "f3": -1.854074, "y": 0.022987089, "x": 0.16660934}], [{"q1": 1.57760824, "distance": 0.03481010022, "q3": -0.2893280732, "q2": 2.901595234, "tx": -0.1768, "ty": 0.1768, "targetID": 16, "f2": -0.909303, "f1": -0.357136, "f3": -1.860124, "y": 0.14368875, "x": -0.16605811}]], "block": 2}], [{"trials": [[{"q1": 1.37711179, "distance": 0.3431638649, "q3": 1.869687457, "q2": 3.402804954, "tx": 0.601, "ty": 0.601, "targetID": 1, "f2": -1.410512, "f1": -0.557633, "f3": 0.298891, "y": 0.39191801, "x": 0.32888576}], [{"q1": 2.05688961, "distance": 0.2248903491, "q3": 0.4126168268, "q2": 4.324585954, "tx": 0.22, "ty": 0.821, "targetID": 2, "f2": -2.332293, "f1": 0.122145, "f3": -1.158179, "y": 0.5999818, "x": 0.17844733}], [{"q1": 1.61813478, "distance": 0.6710222297, "q3": 1.552700753, "q2": 3.103096954, "tx": -0.22, "ty": 0.821, "targetID": 3, "f2": -1.110804, "f1": -0.31661, "f3": -0.018096, "y": 0.32511102, "x": 0.23206742}], [{"q1": 2.98742939, "distance": 0.4759677895, "q3": 2.191072377, "q2": 2.584105874, "tx": -0.601, "ty": 0.601, "targetID": 4, "f2": -0.591813, "f1": 1.052685, "f3": 0.620276, "y": 0.1903669, "x": -0.36032222}], [{"q1": 2.25305066, "distance": 0.4329255207, "q3": 0.9435459368, "q2": 4.241396554, "tx": 0.4596, "ty": 0.4596, "targetID": 5, "f2": -2.249104, "f1": 0.318306, "f3": -0.62725, "y": 0.66250436, "x": 0.077167879}], [{"q1": 1.5990339, "distance": 0.1442593068, "q3": 2.963150227, "q2": 3.459730554, "tx": 0.1682, "ty": 0.6279, "targetID": 6, "f2": -1.467438, "f1": -0.335711, "f3": 1.392354, "y": 0.55923809, "x": 0.041328846}], [{"q1": 1.61537018, "distance": 0.2237378725, "q3": 2.890076727, "q2": 3.449740354, "tx": -0.1682, "ty": 0.6279, "targetID": 7, "f2": -1.457448, "f1": -0.319374, "f3": 1.31928, "y": 0.56062987, "x": 0.045185485}], [{"q1": 3.04680549, "distance": 0.1570426594, "q3": 2.007163547, "q2": 3.537013754, "tx": -0.4596, "ty": 0.4596, "targetID": 8, "f2": -1.544721, "f1": 1.112061, "f3": 0.436367, "y": 0.30267338, "x": -0.46563596}], [{"q1": 0.9161144902, "distance": 0.2678714344, "q3": 2.038956467, "q2": 4.224381654, "tx": 0.3182, "ty": 0.3182, "targetID": 9, "f2": -2.232089, "f1": -1.01863, "f3": 0.46816, "y": 0.38794805, "x": 0.57683162}], [{"q1": 2.005053334, "distance": 0.1442940734, "q3": 0.5015867268, "q2": 3.586305354, "tx": 0.1165, "ty": 0.4347, "targetID": 10, "f2": -1.594013, "f1": 0.070309, "f3": -1.06921, "y": 0.30001465, "x": 0.16827486}], [{"q1": 2.25361614, "distance": 0.2105473612, "q3": 1.813578607, "q2": 2.328945724, "tx": -0.1165, "ty": 0.4347, "targetID": 11, "f2": -0.336653, "f1": 0.318872, "f3": 0.242782, "y": 0.22648325, "x": -0.14774062}], [{"q1": 3.00357719, "distance": 0.1007346491, "q3": 1.851026387, "q2": 3.504341154, "tx": -0.3182, "ty": 0.3182, "targetID": 12, "f2": -1.512048, "f1": 1.068833, "f3": 0.28023, "y": 0.33178584, "x": -0.4180143}], [{"q1": 1.14306314, "distance": 0.4365160715, "q3": 2.521882087, "q2": 4.519892454, "tx": 0.1768, "ty": 0.1768, "targetID": 13, "f2": -2.5276, "f1": -0.791681, "f3": 0.951086, "y": 0.55812955, "x": 0.38924777}], [{"q1": 2.18726571, "distance": 0.3274347341, "q3": 1.853288337, "q2": 3.557119954, "tx": 0.0647, "ty": 0.2415, "targetID": 14, "f2": -1.564827, "f1": 0.252521, "f3": 0.282492, "y": 0.548321, "x": -0.049643251}], [{"q1": 2.12650731, "distance": 0.04987405695, "q3": 1.848701617, "q2": 2.464285534, "tx": -0.0647, "ty": 0.2415, "targetID": 15, "f2": -0.471993, "f1": 0.191763, "f3": 0.277905, "y": 0.26609063, "x": -0.10809035}], [{"q1": 1.879012636, "distance": 0.3316322101, "q3": 1.910779487, "q2": 2.979883724, "tx": -0.1768, "ty": 0.1768, "targetID": 16, "f2": -0.987591, "f1": -0.055732, "f3": 0.339983, "y": 0.39351836, "x": 0.074224053}]], "block": 3}], [{"trials": [[{"q1": 1.71131442, "distance": 0.8249428281, "q3": "_NaN_", "q2": "_NaN_", "tx": 0.601, "ty": 0.601, "targetID": 1, "f2": "_NaN_", "f1": -0.22343, "f3": "_NaN_", "y": 0.9921147, "x": -0.12533323}], [{"q1": 2.014980766, "distance": 0.182999796, "q3": 0.9503946068, "q2": 4.727633354, "tx": 0.22, "ty": 0.821, "targetID": 2, "f2": -2.735341, "f1": 0.080236, "f3": -0.620402, "y": 0.81370459, "x": 0.03714568}], [{"q1": 2.34830375, "distance": 0.03973474059, "q3": 0.8359149768, "q2": 4.799827154, "tx": -0.22, "ty": 0.821, "targetID": 3, "f2": -2.807535, "f1": 0.413559, "f3": -0.734881, "y": 0.79370918, "x": -0.24888011}], [{"q1": 3.75994699, "distance": 0.7875937725, "q3": 0.1966008268, "q2": 3.202057154, "tx": -0.601, "ty": 0.601, "targetID": 4, "f2": -1.209764, "f1": 1.825203, "f3": -1.374195, "y": -0.01779515, "x": -0.11376647}], [{"q1": 2.31914977, "distance": 0.387143821, "q3": 0.5287928268, "q2": 3.875639754, "tx": 0.4596, "ty": 0.4596, "targetID": 5, "f2": -1.883347, "f1": 0.384405, "f3": -1.042004, "y": 0.43317329, "x": 0.073359185}], [{"q1": 2.32656393, "distance": 0.2543058574, "q3": 0.7547990468, "q2": 4.431833554, "tx": 0.1682, "ty": 0.6279, "targetID": 6, "f2": -2.439541, "f1": 0.391819, "f3": -0.815997, "y": 0.71485622, "x": -0.070777164}], [{"q1": 1.963081656, "distance": 0.2986762978, "q3": 1.028117617, "q2": 4.566846654, "tx": -0.1682, "ty": 0.6279, "targetID": 7, "f2": -2.574554, "f1": 0.028337, "f3": -0.542679, "y": 0.77215747, "x": 0.0933288}], [{"q1": 2.9263568, "distance": 0.1476671853, "q3": 0.7870946268, "q2": 4.000499254, "tx": -0.4596, "ty": 0.4596, "targetID": 8, "f2": -2.008207, "f1": 0.991612, "f3": -0.783702, "y": 0.4732451, "x": -0.3125646}], [{"q1": 2.52014887, "distance": 0.7244670413, "q3": 0.8383025868, "q2": 4.566633054, "tx": 0.3182, "ty": 0.3182, "targetID": 9, "f2": -2.57434, "f1": 0.585404, "f3": -0.732494, "y": 0.70726989, "x": -0.29292774}], [{"q1": 2.46535949, "distance": 0.1709485577, "q3": 0.4432159268, "q2": 4.046240754, "tx": 0.1165, "ty": 0.4347, "targetID": 10, "f2": -2.053948, "f1": 0.530615, "f3": -1.12758, "y": 0.53064808, "x": -0.024982774}], [{"q1": 2.71643557, "distance": 0.3237337309, "q3": 0.4842451268, "q2": 3.105735954, "tx": -0.1165, "ty": 0.4347, "targetID": 11, "f2": -1.113443, "f1": 0.781691, "f3": -1.086551, "y": 0.11398609, "x": -0.07238519}], [{"q1": 2.46592498, "distance": 0.3395832456, "q3": 0.1220823268, "q2": 3.511189854, "tx": -0.3182, "ty": 0.3182, "targetID": 12, "f2": -1.518897, "f1": 0.53118, "f3": -1.448714, "y": 0.21152555, "x": 0.0041931488}], [{"q1": 2.16326394, "distance": 0.3054115698, "q3": 0.7484530368, "q2": 3.743014254, "tx": 0.1768, "ty": 0.1768, "targetID": 13, "f2": -1.750722, "f1": 0.228519, "f3": -0.822343, "y": 0.4775226, "x": 0.12348823}], [{"q1": 2.39838073, "distance": 0.3205670055, "q3": 0.6024946368, "q2": 4.049947854, "tx": 0.0647, "ty": 0.2415, "targetID": 14, "f2": -2.057655, "f1": 0.463636, "f3": -0.968302, "y": 0.55349606, "x": -0.0089319466}], [{"q1": 2.28308428, "distance": 0.07718010395, "q3": 0.9024539068, "q2": 3.092981054, "tx": -0.0647, "ty": 0.2415, "targetID": 15, "f2": -1.100688, "f1": 0.34834, "f3": -0.668342, "y": 0.23186954, "x": 0.011876907}], [{"q1": 2.31041614, "distance": 0.153634768, "q3": 0.4937955268, "q2": 3.048998754, "tx": -0.1768, "ty": 0.1768, "targetID": 16, "f2": -1.056706, "f1": 0.375672, "f3": -1.077001, "y": 0.1283844, "x": -0.030993376}]], "block": 4}], [{"trials": [[{"q1": 2.3034418, "distance": 1.166118699, "q3": 0.8329618768, "q2": 5.633455054, "tx": 0.601, "ty": 0.601, "targetID": 1, "f2": -3.641162, "f1": 0.368697, "f3": -0.737834, "y": 0.7805375, "x": -0.55121487}], [{"q1": 2.17055243, "distance": 0.200227611, "q3": 0.008859326795, "q2": 4.928594754, "tx": 0.22, "ty": 0.821, "targetID": 2, "f2": -2.936302, "f1": 0.235808, "f3": -1.561937, "y": 0.78257841, "x": 0.023493314}], [{"q1": 2.2115188, "distance": 0.3288302954, "q3": 0.3315637268, "q2": 4.445474354, "tx": -0.22, "ty": 0.821, "targetID": 3, "f2": -2.453182, "f1": 0.276774, "f3": -1.239233, "y": 0.65907947, "x": 0.066201162}], [{"q1": 2.5285055, "distance": 0.4514840395, "q3": 2.027332567, "q2": 3.020850054, "tx": -0.601, "ty": 0.601, "targetID": 4, "f2": -1.028557, "f1": 0.593761, "f3": 0.456536, "y": 0.37588104, "x": -0.20964429}], [{"q1": 1.50899585, "distance": 0.3086891202, "q3": 1.976061777, "q2": 4.383295954, "tx": 0.4596, "ty": 0.4596, "targetID": 5, "f2": -2.391003, "f1": -0.425749, "f3": 0.405265, "y": 0.6844454, "x": 0.248097}], [{"q1": 2.26787897, "distance": 0.197566587, "q3": 0.1269831268, "q2": 4.663859054, "tx": 0.1682, "ty": 0.6279, "targetID": 6, "f2": -2.671566, "f1": 0.333134, "f3": -1.443813, "y": 0.71570947, "x": -0.0087803754}], [{"q1": 2.30117986, "distance": 0.2921517919, "q3": 0.1206371268, "q2": 4.108519754, "tx": -0.1682, "ty": 0.6279, "targetID": 7, "f2": -2.116227, "f1": 0.366435, "f3": -1.450159, "y": 0.47589625, "x": 0.081294548}], [{"q1": 3.03046919, "distance": 0.5645494998, "q3": 0.3472088268, "q2": 3.023928854, "tx": -0.4596, "ty": 0.4596, "targetID": 8, "f2": -1.031636, "f1": 1.095725, "f3": -1.223588, "y": 0.020573968, "x": -0.10467426}], [{"q1": 1.53563656, "distance": 0.03760353782, "q3": -1.430285473, "q2": 4.755317154, "tx": 0.3182, "ty": 0.3182, "targetID": 9, "f2": -2.763025, "f1": -0.399108, "f3": -3.001082, "y": 0.31784584, "x": 0.28059813}], [{"q1": 2.2468303, "distance": 0.06402777293, "q3": 0.1269831268, "q2": 3.873434354, "tx": 0.1165, "ty": 0.4347, "targetID": 10, "f2": -1.881142, "f1": 0.312086, "f3": -1.443813, "y": 0.37125009, "x": 0.10791719}], [{"q1": 2.34937189, "distance": 0.2403957394, "q3": 0.3009017268, "q2": 3.501199654, "tx": -0.1165, "ty": 0.4347, "targetID": 11, "f2": -1.508907, "f1": 0.414627, "f3": -1.269895, "y": 0.25662409, "x": 0.044990191}], [{"q1": 2.23941615, "distance": 0.398129597, "q3": 0.1435708268, "q2": 3.580813854, "tx": -0.3182, "ty": 0.3182, "targetID": 12, "f2": -1.588521, "f1": 0.304672, "f3": -1.427226, "y": 0.25622136, "x": 0.075075761}], [{"q1": 2.28245596, "distance": 0.1607257295, "q3": 0.1952814268, "q2": 3.331553554, "tx": 0.1768, "ty": 0.1768, "targetID": 13, "f2": -1.339261, "f1": 0.347711, "f3": -1.375515, "y": 0.16582757, "x": 0.016449241}], [{"q1": 2.36413737, "distance": 0.125930791, "q3": -1.339556273, "q2": 4.326119054, "tx": 0.0647, "ty": 0.2415, "targetID": 14, "f2": -2.333826, "f1": 0.429393, "f3": -2.910353, "y": 0.28564362, "x": -0.05324026}], [{"q1": 2.028363951, "distance": 0.3696730447, "q3": 0.1680123268, "q2": 4.376013754, "tx": -0.0647, "ty": 0.2415, "targetID": 15, "f2": -2.383721, "f1": 0.093619, "f3": -1.402784, "y": 0.48354793, "x": 0.21471181}], [{"q1": 2.34258605, "distance": 0.05976383372, "q3": -1.269473573, "q2": 3.784678054, "tx": -0.1768, "ty": 0.1768, "targetID": 16, "f2": -1.792385, "f1": 0.407842, "f3": -2.84027, "y": 0.13477051, "x": -0.13431191}]], "block": 5}], [{"trials": [[{"q1": 0.9667569602, "distance": 0.07759355752, "q3": 1.958280367, "q2": 4.723838354, "tx": 0.601, "ty": 0.601, "targetID": 1, "f2": -2.731546, "f1": -0.967988, "f3": 0.387484, "y": 0.54800683, "x": 0.54432122}], [{"q1": 0.9201985902, "distance": 0.7547054179, "q3": -1.116132473, "q2": 4.053227654, "tx": 0.22, "ty": 0.821, "targetID": 2, "f2": -2.060935, "f1": -1.014546, "f3": -2.686929, "y": 0.066296925, "x": 0.22188055}], [{"q1": 2.34377985, "distance": 0.3045592829, "q3": 0.9674220368, "q2": 3.944867854, "tx": -0.22, "ty": 0.821, "targetID": 3, "f2": -1.952575, "f1": 0.409035, "f3": -0.603374, "y": 0.58702587, "x": -0.025032148}], [{"q1": 3.13747179, "distance": 0.400563446, "q3": 1.382489267, "q2": 3.435854454, "tx": -0.601, "ty": 0.601, "targetID": 4, "f2": -1.443562, "f1": 1.202727, "f3": -0.188307, "y": 0.29812012, "x": -0.33886482}], [{"q1": 1.4686578, "distance": 0.4099369332, "q3": 1.586064467, "q2": 4.981624854, "tx": 0.4596, "ty": 0.4596, "targetID": 5, "f2": -2.989332, "f1": -0.466087, "f3": 0.015268, "y": 0.80498671, "x": 0.23879169}], [{"q1": 1.915266616, "distance": 0.05901947247, "q3": 1.65599632, "q2": 3.778174954, "tx": 0.1682, "ty": 0.6279, "targetID": 6, "f2": -1.785882, "f1": -0.019478, "f3": 0.0852, "y": 0.58080319, "x": 0.13263051}], [{"q1": 1.928084314, "distance": 0.3102531242, "q3": 1.650844108, "q2": 3.553601354, "tx": -0.1682, "ty": 0.6279, "targetID": 7, "f2": -1.561309, "f1": -0.00666, "f3": 0.080048, "y": 0.51748442, "x": 0.12174034}], [{"q1": 2.51531081, "distance": 0.2157886527, "q3": 1.438346777, "q2": 4.440403854, "tx": -0.4596, "ty": 0.4596, "targetID": 8, "f2": -2.448111, "f1": 0.580566, "f3": -0.13245, "y": 0.65835498, "x": -0.37556905}], [{"q1": 1.46136931, "distance": 0.3253400103, "q3": 0.7768530268, "q2": 4.593744954, "tx": 0.3182, "ty": 0.3182, "targetID": 9, "f2": -2.601452, "f1": -0.473375, "f3": -0.793943, "y": 0.59810244, "x": 0.48403349}], [{"q1": 2.47076303, "distance": 0.2886367657, "q3": 0.5548052268, "q2": 4.289990654, "tx": 0.1165, "ty": 0.4347, "targetID": 10, "f2": -2.297698, "f1": 0.536019, "f3": -1.015991, "y": 0.63247666, "x": -0.093727437}], [{"q1": 1.981114398, "distance": 0.2492139413, "q3": 1.372059177, "q2": 2.420491734, "tx": -0.1165, "ty": 0.4347, "targetID": 11, "f2": -0.428199, "f1": 0.04637, "f3": -0.198737, "y": 0.18899477, "x": -0.074828325}], [{"q1": 2.44870905, "distance": 0.3139918265, "q3": 1.073607877, "q2": 3.610621254, "tx": -0.3182, "ty": 0.3182, "targetID": 12, "f2": -1.618329, "f1": 0.513965, "f3": -0.497188, "y": 0.42540958, "x": -0.023078037}], [{"q1": 2.84693733, "distance": 0.7678509347, "q3": 1.089127337, "q2": 4.381367054, "tx": 0.1768, "ty": 0.1768, "targetID": 13, "f2": -2.389074, "f1": 0.912193, "f3": -0.481669, "y": 0.52334904, "x": -0.50839984}], [{"q1": 1.52828523, "distance": 0.3317474263, "q3": 0.05315572679, "q2": 4.141135754, "tx": 0.0647, "ty": 0.2415, "targetID": 14, "f2": -2.148843, "f1": -0.406459, "f3": -1.517641, "y": 0.27875893, "x": 0.39434849}], [{"q1": 2.44305418, "distance": 0.08343038093, "q3": 0.2942415268, "q2": 3.565935254, "tx": -0.0647, "ty": 0.2415, "targetID": 15, "f2": -1.573643, "f1": 0.50831, "f3": -1.276555, "y": 0.2669265, "x": 0.014761447}], [{"q1": 1.46130648, "distance": 0.3112069184, "q3": -0.1789136732, "q2": 3.514142954, "tx": -0.1768, "ty": 0.1768, "targetID": 16, "f2": -1.52185, "f1": -0.473438, "f3": -1.74971, "y": 0.10119284, "x": 0.12508293}]], "block": 6}], [{"trials": [[{"q1": 1.40343834, "distance": 0.1966051013, "q3": 1.375640587, "q2": 4.681169254, "tx": 0.601, "ty": 0.601, "targetID": 1, "f2": -2.688877, "f1": -0.531306, "f3": -0.195156, "y": 0.68477923, "x": 0.4231388}], [{"q1": 2.2766126, "distance": 0.4351824497, "q3": 1.352832627, "q2": 4.521777354, "tx": 0.22, "ty": 0.821, "targetID": 2, "f2": -2.529485, "f1": 0.341868, "f3": -0.217964, "y": 0.75010807, "x": -0.20936942}], [{"q1": 1.48757019, "distance": 0.6451280368, "q3": 1.488235272, "q2": 2.380970494, "tx": -0.22, "ty": 0.821, "targetID": 3, "f2": -0.388678, "f1": -0.447174, "f3": -0.082561, "y": 0.2141649, "x": -0.0010448784}], [{"q1": 1.6994392, "distance": 0.3969589839, "q3": 0.1469637268, "q2": 2.086917425, "tx": -0.601, "ty": 0.601, "targetID": 4, "f2": -0.094625, "f1": -0.235305, "f3": -1.423833, "y": 0.24622547, "x": -0.42292286}], [{"q1": 1.32395605, "distance": 0.0264258572, "q3": 1.696774197, "q2": 3.865599254, "tx": 0.4596, "ty": 0.4596, "targetID": 5, "f2": -1.873307, "f1": -0.610788, "f3": 0.125978, "y": 0.43910976, "x": 0.4429124}], [{"q1": 1.35311003, "distance": 0.3472761798, "q3": 1.339826437, "q2": 4.225826754, "tx": 0.1682, "ty": 0.6279, "targetID": 6, "f2": -2.233534, "f1": -0.581634, "f3": -0.23097, "y": 0.49925867, "x": 0.49077116}], [{"q1": 2.4253356, "distance": 0.1416017865, "q3": 1.379347667, "q2": 3.634547654, "tx": -0.1682, "ty": 0.6279, "targetID": 7, "f2": -1.642255, "f1": 0.490591, "f3": -0.191449, "y": 0.50824277, "x": -0.092482015}], [{"q1": 1.4503109, "distance": 0.1085293567, "q3": 0.2927964268, "q2": 1.731666124, "tx": -0.4596, "ty": 0.4596, "targetID": 8, "f2": 0.260627, "f1": -0.484434, "f3": -1.278, "y": 0.49434078, "x": -0.35678123}], [{"q1": 1.31717021, "distance": 0.1503743384, "q3": 1.715246757, "q2": 3.787650054, "tx": 0.3182, "ty": 0.3182, "targetID": 9, "f2": -1.795357, "f1": -0.617574, "f3": 0.14445, "y": 0.41861122, "x": 0.43013761}], [{"q1": 2.30846835, "distance": 0.06498749493, "q3": 0.8189503768, "q2": 3.644160954, "tx": 0.1165, "ty": 0.4347, "targetID": 10, "f2": -1.651868, "f1": 0.373724, "f3": -0.751846, "y": 0.4321454, "x": 0.051562734}], [{"q1": 1.63742416, "distance": 0.4742330787, "q3": 0.9277123068, "q2": 3.770358654, "tx": -0.1165, "ty": 0.4347, "targetID": 11, "f2": -1.778066, "f1": -0.29732, "f3": -0.643084, "y": 0.39508148, "x": 0.35607527}], [{"q1": 1.41870648, "distance": 0.11299441, "q3": 0.2226761268, "q2": 2.260144844, "tx": -0.3182, "ty": 0.3182, "targetID": 12, "f2": -0.267852, "f1": -0.516038, "f3": -1.34812, "y": 0.24398836, "x": -0.2329922}], [{"q1": 1.36209498, "distance": 0.1210594001, "q3": 1.743898087, "q2": 2.974857174, "tx": 0.1768, "ty": 0.1768, "targetID": 13, "f2": -0.982565, "f1": -0.57265, "f3": 0.173102, "y": 0.2743042, "x": 0.24855172}], [{"q1": 1.41801533, "distance": 0.1459411095, "q3": 0.4869468268, "q2": 3.138659854, "tx": 0.0647, "ty": 0.2415, "targetID": 14, "f2": -1.146367, "f1": -0.516729, "f3": -1.083849, "y": 0.10274551, "x": 0.10993272}], [{"q1": 2.6245754, "distance": 0.2524638397, "q3": 1.395495457, "q2": 3.549077454, "tx": -0.0647, "ty": 0.2415, "targetID": 15, "f2": -1.556785, "f1": 0.689831, "f3": -0.175301, "y": 0.46576052, "x": -0.18065348}], [{"q1": 2.69500991, "distance": 0.08378485867, "q3": 1.028745927, "q2": 2.780141264, "tx": -0.1768, "ty": 0.1768, "targetID": 16, "f2": -0.787849, "f1": 0.760265, "f3": -0.54205, "y": 0.11611754, "x": -0.11902854}]], "block": 7}], [{"trials": [[{"q1": 2.1408958, "distance": 0.4560896064, "q3": -0.1695391732, "q2": 4.914715254, "tx": 0.601, "ty": 0.601, "targetID": 1, "f2": -2.922423, "f1": 0.206151, "f3": -1.740336, "y": 0.68741593, "x": 0.15317189}], [{"q1": 1.43051887, "distance": 0.5348308147, "q3": -0.09444887321, "q2": 4.577760554, "tx": 0.22, "ty": 0.821, "targetID": 2, "f2": -2.585468, "f1": -0.504226, "f3": -1.665245, "y": 0.36460022, "x": 0.49882475}], [{"q1": 2.005178997, "distance": 0.623100268, "q3": -0.4654394732, "q2": 4.193895654, "tx": -0.22, "ty": 0.821, "targetID": 3, "f2": -2.201603, "f1": 0.070435, "f3": -2.036236, "y": 0.35600404, "x": 0.19476825}], [{"q1": 2.2018427, "distance": 0.722102359, "q3": 1.004430007, "q2": 2.430733324, "tx": -0.601, "ty": 0.601, "targetID": 4, "f2": -0.438441, "f1": 0.267098, "f3": -0.566366, "y": 0.22621787, "x": 0.016227812}], [{"q1": 1.922680774, "distance": 0.3008177139, "q3": -0.3112438732, "q2": 4.884153854, "tx": 0.4596, "ty": 0.4596, "targetID": 5, "f2": -2.891861, "f1": -0.012064, "f3": -1.88204, "y": 0.67363646, "x": 0.24822429}], [{"q1": 1.963270151, "distance": 0.2098079754, "q3": 1.268700777, "q2": 4.602510054, "tx": 0.1682, "ty": 0.6279, "targetID": 6, "f2": -2.610217, "f1": 0.028526, "f3": -0.302096, "y": 0.79133373, "x": 0.036637078}], [{"q1": 2.96807719, "distance": 0.2578942112, "q3": -0.8062834732, "q2": 4.520508154, "tx": -0.1682, "ty": 0.6279, "targetID": 7, "f2": -2.528215, "f1": 1.033333, "f3": -2.37708, "y": 0.3870954, "x": -0.26051776}], [{"q1": 3.03203999, "distance": 0.2288928773, "q3": -0.4935944732, "q2": 4.293151154, "tx": -0.4596, "ty": 0.4596, "targetID": 8, "f2": -2.300858, "f1": 1.097295, "f3": -2.064391, "y": 0.3694896, "x": -0.24919072}], [{"q1": 1.76070026, "distance": 0.04718081061, "q3": 0.08507432679, "q2": 4.072429154, "tx": 0.3182, "ty": 0.3182, "targetID": 9, "f2": -2.080137, "f1": -0.174044, "f3": -1.485722, "y": 0.36460022, "x": 0.32674684}], [{"q1": 1.875556884, "distance": 0.3019669434, "q3": -0.1606107732, "q2": 4.886177054, "tx": 0.1165, "ty": 0.4347, "targetID": 10, "f2": -2.893884, "f1": -0.059188, "f3": -1.731407, "y": 0.69983821, "x": 0.26101908}], [{"q1": 1.982496698, "distance": 0.3346900981, "q3": 0.1747982268, "q2": 3.649752954, "tx": -0.1165, "ty": 0.4347, "targetID": 11, "f2": -1.65746, "f1": 0.047752, "f3": -1.395998, "y": 0.24739564, "x": 0.16087076}], [{"q1": 2.31500286, "distance": 0.3575159943, "q3": 1.861833467, "q2": 4.429628154, "tx": -0.3182, "ty": 0.3182, "targetID": 12, "f2": -2.437336, "f1": 0.380258, "f3": 0.291037, "y": 0.67528484, "x": -0.30064713}], [{"q1": 1.951960418, "distance": 0.4832452234, "q3": -0.1906820732, "q2": 4.768009154, "tx": 0.1768, "ty": 0.1768, "targetID": 13, "f2": -2.775717, "f1": 0.017216, "f3": -1.761478, "y": 0.65592493, "x": 0.23977021}], [{"q1": 1.10398173, "distance": 0.2339639664, "q3": -0.1301121732, "q2": 2.539935084, "tx": 0.0647, "ty": 0.2415, "targetID": 14, "f2": -0.547642, "f1": -0.830763, "f3": -1.700908, "y": 0.24167625, "x": -0.1692639}], [{"q1": 2.028866606, "distance": 0.1421421883, "q3": -0.1144042732, "q2": 3.350214654, "tx": -0.0647, "ty": 0.2415, "targetID": 15, "f2": -1.357922, "f1": 0.094122, "f3": -1.685201, "y": 0.11845705, "x": 0.0064676481}], [{"q1": 2.15409049, "distance": 0.5595384951, "q3": 0.09380792679, "q2": 4.481213154, "tx": -0.1768, "ty": 0.1768, "targetID": 16, "f2": -2.48892, "f1": 0.219346, "f3": -1.476988, "y": 0.6558865, "x": 0.11226652}]], "block": 8}], [{"trials": [[{"q1": 1.876876353, "distance": 0.4106923426, "q3": -0.06200247321, "q2": 5.030765654, "tx": 0.601, "ty": 0.601, "targetID": 1, "f2": -3.038473, "f1": -0.057868, "f3": -1.632799, "y": 0.76916461, "x": 0.22631498}], [{"q1": 1.959186081, "distance": 0.247438667, "q3": -0.2129245732, "q2": 4.606166854, "tx": 0.22, "ty": 0.821, "targetID": 2, "f2": -2.613874, "f1": 0.024442, "f3": -1.783721, "y": 0.57439971, "x": 0.24035168}], [{"q1": 2.39266304, "distance": 0.2700516366, "q3": 0.2721876268, "q2": 4.362699754, "tx": -0.22, "ty": 0.821, "targetID": 3, "f2": -2.370407, "f1": 0.457919, "f3": -1.298609, "y": 0.62744394, "x": -0.031681286}], [{"q1": 3.03518159, "distance": 0.223438439, "q3": 0.5194937268, "q2": 4.304668254, "tx": -0.601, "ty": 0.601, "targetID": 4, "f2": -2.312376, "f1": 1.100437, "f3": -1.051303, "y": 0.48346308, "x": -0.41097419}], [{"q1": 1.949824135, "distance": 0.2287979294, "q3": 0.8938459468, "q2": 3.754782654, "tx": 0.4596, "ty": 0.4596, "targetID": 5, "f2": -1.76249, "f1": 0.01508, "f3": -0.67695, "y": 0.43991163, "x": 0.23165075}], [{"q1": 2.13555509, "distance": 0.1405860766, "q3": 0.3395433268, "q2": 4.058964254, "tx": 0.1682, "ty": 0.6279, "targetID": 6, "f2": -2.066672, "f1": 0.200811, "f3": -1.231253, "y": 0.48736893, "x": 0.16426766}], [{"q1": 2.47610374, "distance": 0.1339826152, "q3": 0.1960354268, "q2": 4.326577654, "tx": -0.1682, "ty": 0.6279, "targetID": 7, "f2": -2.334285, "f1": 0.541359, "f3": -1.374761, "y": 0.58498274, "x": -0.041276992}], [{"q1": 2.76022938, "distance": 0.2411292989, "q3": 0.9691184968, "q2": 3.637299654, "tx": -0.4596, "ty": 0.4596, "targetID": 8, "f2": -1.645007, "f1": 0.825485, "f3": -0.601678, "y": 0.47693968, "x": -0.21909496}], [{"q1": 1.62240735, "distance": 0.1597793282, "q3": 0.3937672268, "q2": 4.275866054, "tx": 0.3182, "ty": 0.3182, "targetID": 9, "f2": -2.283573, "f1": -0.312337, "f3": -1.177029, "y": 0.44624247, "x": 0.41377489}], [{"q1": 1.891830334, "distance": 0.1705671762, "q3": 0.06974332679, "q2": 4.321287254, "tx": 0.1165, "ty": 0.4347, "targetID": 10, "f2": -2.328995, "f1": -0.042914, "f3": -1.501053, "y": 0.48777885, "x": 0.27859811}], [{"q1": 2.39197188, "distance": 0.1921818485, "q3": 0.3013415268, "q2": 4.252945054, "tx": -0.1165, "ty": 0.4347, "targetID": 11, "f2": -2.260652, "f1": 0.457227, "f3": -1.269455, "y": 0.59723302, "x": -0.013948158}], [{"q1": 2.46001878, "distance": 0.307746689, "q3": 0.9708149668, "q2": 3.536950954, "tx": -0.3182, "ty": 0.3182, "targetID": 12, "f2": -1.544658, "f1": 0.525274, "f3": -0.599981, "y": 0.40752313, "x": -0.023701438}], [{"q1": 1.71219407, "distance": 0.156550488, "q3": 0.07722032679, "q2": 3.256532354, "tx": 0.1768, "ty": 0.1768, "targetID": 13, "f2": -1.26424, "f1": -0.22255, "f3": -1.493576, "y": 0.1081506, "x": 0.036104175}], [{"q1": 1.872415292, "distance": 0.1378525648, "q3": 0.04102922679, "q2": 3.785048754, "tx": 0.0647, "ty": 0.2415, "targetID": 14, "f2": -1.792756, "f1": -0.062329, "f3": -1.529767, "y": 0.25235335, "x": 0.20212465}], [{"q1": 2.71203734, "distance": 0.1312994355, "q3": 0.2138168268, "q2": 3.805883854, "tx": -0.0647, "ty": 0.2415, "targetID": 15, "f2": -1.813591, "f1": 0.777293, "f3": -1.35698, "y": 0.37261912, "x": -0.071578817}], [{"q1": 1.64326752, "distance": 0.22462945, "q3": 0.01998052679, "q2": 3.247484554, "tx": -0.1768, "ty": 0.1768, "targetID": 16, "f2": -1.255192, "f1": -0.291477, "f3": -1.550816, "y": 0.10445495, "x": 0.035860724}]], "block": 9}], [{"trials": [[{"q1": 1.09392863, "distance": 0.2953263177, "q3": 0.6560273768, "q2": 4.575661954, "tx": 0.601, "ty": 0.601, "targetID": 1, "f2": -2.583369, "f1": -0.840816, "f3": -0.914769, "y": 0.31585985, "x": 0.67789427}], [{"q1": 1.71495867, "distance": 0.4652399534, "q3": 0.7103140968, "q2": 3.821516354, "tx": 0.22, "ty": 0.821, "targetID": 2, "f2": -1.829224, "f1": -0.219786, "f3": -0.860482, "y": 0.36538969, "x": 0.31416719}], [{"q1": 4.10363719, "distance": 1.418100674, "q3": 1.791838787, "q2": 4.706182554, "tx": -0.22, "ty": 0.821, "targetID": 3, "f2": -2.71389, "f1": 2.168893, "f3": 0.221042, "y": -0.5555175, "x": -0.56089455}], [{"q1": 4.07196999, "distance": 0.7199840574, "q3": 0.6929096768, "q2": 3.264197854, "tx": -0.601, "ty": 0.601, "targetID": 4, "f2": -1.271905, "f1": 2.137226, "f3": -0.877887, "y": -0.020610032, "x": -0.23771222}], [{"q1": 1.963144488, "distance": 0.280989416, "q3": 0.8296317868, "q2": 4.108425454, "tx": 0.4596, "ty": 0.4596, "targetID": 5, "f2": -2.116133, "f1": 0.0284, "f3": -0.741165, "y": 0.58285587, "x": 0.20708655}], [{"q1": 2.36344622, "distance": 0.2073506398, "q3": 0.9664167368, "q2": 3.816357854, "tx": 0.1682, "ty": 0.6279, "targetID": 6, "f2": -1.824065, "f1": 0.428702, "f3": -0.60438, "y": 0.52472669, "x": -0.011659823}], [{"q1": 2.521594, "distance": 0.03709764447, "q3": 0.6694105668, "q2": 4.217696354, "tx": -0.1682, "ty": 0.6279, "targetID": 7, "f2": -2.225404, "f1": 0.58685, "f3": -0.901386, "y": 0.61625123, "x": -0.13297868}], [{"q1": 2.75922407, "distance": 0.4082989719, "q3": 0.9764069968, "q2": 3.207586354, "tx": -0.4596, "ty": 0.4596, "targetID": 8, "f2": -1.215294, "f1": 0.82448, "f3": -0.594389, "y": 0.25616434, "x": -0.10559155}], [{"q1": 2.05481616, "distance": 0.5978048919, "q3": 1.401967137, "q2": 4.589296554, "tx": 0.3182, "ty": 0.3182, "targetID": 9, "f2": -2.597004, "f1": 0.120072, "f3": -0.168829, "y": 0.79040951, "x": -0.048390872}], [{"q1": 2.3204064, "distance": 0.2254217821, "q3": 0.6679025968, "q2": 4.204350854, "tx": 0.1165, "ty": 0.4347, "targetID": 10, "f2": -2.212058, "f1": 0.385662, "f3": -0.902894, "y": 0.63041831, "x": 0.0046549152}], [{"q1": 2.7123515, "distance": 0.02915544928, "q3": 0.9468760268, "q2": 3.579280754, "tx": -0.1165, "ty": 0.4347, "targetID": 11, "f2": -1.586988, "f1": 0.777607, "f3": -0.62392, "y": 0.41196349, "x": -0.13475079}], [{"q1": 2.89751697, "distance": 0.216000262, "q3": 0.6625618868, "q2": 4.250035954, "tx": -0.3182, "ty": 0.3182, "targetID": 12, "f2": -2.257743, "f1": 0.962772, "f3": -0.908234, "y": 0.52955587, "x": -0.3627512}], [{"q1": 2.1523312, "distance": 0.2601067215, "q3": 0.9810565568, "q2": 3.606405254, "tx": 0.1768, "ty": 0.1768, "targetID": 13, "f2": -1.614113, "f1": 0.217587, "f3": -0.58974, "y": 0.42664735, "x": 0.10446876}], [{"q1": 2.0487843, "distance": 0.1259928344, "q3": 0.7975875468, "q2": 3.499314654, "tx": 0.0647, "ty": 0.2415, "targetID": 14, "f2": -1.507022, "f1": 0.11404, "f3": -0.773209, "y": 0.34309791, "x": 0.13921214}], [{"q1": 2.59491877, "distance": 0.1972407521, "q3": 0.9271468268, "q2": 3.637255654, "tx": -0.0647, "ty": 0.2415, "targetID": 15, "f2": -1.644963, "f1": 0.660174, "f3": -0.643649, "y": 0.43754831, "x": -0.086355818}], [{"q1": 2.754763, "distance": 0.2663931495, "q3": 0.6858725068, "q2": 3.776032454, "tx": -0.1768, "ty": 0.1768, "targetID": 16, "f2": -1.78374, "f1": 0.820019, "f3": -0.884924, "y": 0.44087905, "x": -0.14176337}]], "block": 10}], [{"trials": [[{"q1": 1.49837727, "distance": 0.1192482714, "q3": 0.7836388668, "q2": 4.623508454, "tx": 0.601, "ty": 0.601, "targetID": 1, "f2": -2.631216, "f1": -0.436367, "f3": -0.787157, "y": 0.61111517, "x": 0.48218151}], [{"q1": 2.06845067, "distance": 0.2848821634, "q3": 0.6576610068, "q2": 5.093729454, "tx": 0.22, "ty": 0.821, "targetID": 2, "f2": -3.101437, "f1": 0.133706, "f3": -0.913135, "y": 0.87984321, "x": -0.058738809}], [{"q1": 2.58467718, "distance": 0.1888504489, "q3": 0.9023282468, "q2": 4.204809554, "tx": -0.22, "ty": 0.821, "targetID": 3, "f2": -2.212517, "f1": 0.649933, "f3": -0.668468, "y": 0.63230835, "x": -0.21225705}], [{"q1": 3.35009479, "distance": 0.5556873007, "q3": 0.3996106268, "q2": 3.528657154, "tx": -0.601, "ty": 0.601, "targetID": 4, "f2": -1.536364, "f1": 1.41535, "f3": -1.171186, "y": 0.19258311, "x": -0.22419233}], [{"q1": 0.9331418902, "distance": 0.3578792214, "q3": 0.1998053268, "q2": 4.774461954, "tx": 0.4596, "ty": 0.4596, "targetID": 5, "f2": -2.782169, "f1": -1.001603, "f3": -1.370991, "y": 0.22611754, "x": 0.73082588}], [{"q1": 2.36269224, "distance": 0.1653340082, "q3": 0.3639221268, "q2": 4.251795254, "tx": 0.1682, "ty": 0.6279, "targetID": 6, "f2": -2.259503, "f1": 0.427948, "f3": -1.206874, "y": 0.59068924, "x": 0.0071078102}], [{"q1": 2.13027722, "distance": 0.2355161485, "q3": 0.7398450668, "q2": 4.604834854, "tx": -0.1682, "ty": 0.6279, "targetID": 7, "f2": -2.612542, "f1": 0.195533, "f3": -0.830951, "y": 0.76635248, "x": 0.022322353}], [{"q1": 2.464794, "distance": 0.3421381114, "q3": 0.6682795868, "q2": 4.820995254, "tx": -0.4596, "ty": 0.4596, "targetID": 8, "f2": -2.828703, "f1": 0.53005, "f3": -0.902517, "y": 0.75761202, "x": -0.2915306}], [{"q1": 2.57123116, "distance": 0.3557693568, "q3": 0.7432379868, "q2": 3.523190754, "tx": 0.3182, "ty": 0.3182, "targetID": 9, "f2": -1.530898, "f1": 0.636487, "f3": -0.827558, "y": 0.36221149, "x": -0.034836576}], [{"q1": 1.66230558, "distance": 0.2512940907, "q3": 0.4160097268, "q2": 3.884681254, "tx": 0.1165, "ty": 0.4347, "targetID": 10, "f2": -1.892389, "f1": -0.272439, "f3": -1.154787, "y": 0.28433937, "x": 0.31784647}], [{"q1": 2.16759934, "distance": 0.2687017687, "q3": 0.3198769268, "q2": 3.637701854, "tx": -0.1165, "ty": 0.4347, "targetID": 11, "f2": -1.645409, "f1": 0.232855, "f3": -1.250919, "y": 0.31382499, "x": 0.1234789}], [{"q1": 3.30096029, "distance": 0.1311773596, "q3": 0.9492636368, "q2": 3.855772354, "tx": -0.3182, "ty": 0.3182, "targetID": 12, "f2": -1.86348, "f1": 1.366216, "f3": -0.621533, "y": 0.3069078, "x": -0.44889042}], [{"q1": 2.24092411, "distance": 0.1662269516, "q3": 0.3072477268, "q2": 3.676054354, "tx": 0.1768, "ty": 0.1768, "targetID": 13, "f2": -1.683762, "f1": 0.30618, "f3": -1.263549, "y": 0.32740109, "x": 0.10643871}], [{"q1": 2.27334535, "distance": 0.01375277888, "q3": 0.2885238268, "q2": 3.488193454, "tx": 0.0647, "ty": 0.2415, "targetID": 14, "f2": -1.495901, "f1": 0.338601, "f3": -1.282272, "y": 0.23369243, "x": 0.053378305}], [{"q1": 2.2979126, "distance": 0.1001866636, "q3": 0.3526123268, "q2": 3.350654454, "tx": -0.0647, "ty": 0.2415, "targetID": 15, "f2": -1.358362, "f1": 0.363168, "f3": -1.218184, "y": 0.19844097, "x": 0.025761525}], [{"q1": 2.19323473, "distance": 0.1796258115, "q3": 0.2422796268, "q2": 3.202685454, "tx": -0.1768, "ty": 0.1768, "targetID": 16, "f2": -1.210393, "f1": 0.25849, "f3": -1.328517, "y": 0.12944509, "x": -0.0035286964}]], "block": 11}], [{"trials": [[{"q1": 1.903517059, "distance": 0.4823230808, "q3": 0.6671486168, "q2": 4.751339854, "tx": 0.601, "ty": 0.601, "targetID": 1, "f2": -2.759047, "f1": -0.031227, "f3": -0.903648, "y": 0.79588289, "x": 0.15980139}], [{"q1": 1.4432109, "distance": 0.3732258313, "q3": 0.7054760468, "q2": 4.627567354, "tx": 0.22, "ty": 0.821, "targetID": 2, "f2": -2.635275, "f1": -0.491534, "f3": -0.86532, "y": 0.5830737, "x": 0.50755625}], [{"q1": 2.55853913, "distance": 0.2095284679, "q3": 0.4873238268, "q2": 4.325509554, "tx": -0.22, "ty": 0.821, "targetID": 3, "f2": -2.333217, "f1": 0.623795, "f3": -1.083473, "y": 0.62337384, "x": -0.15038621}], [{"q1": 3.43900189, "distance": 0.6140907234, "q3": -0.3778833732, "q2": 3.786613254, "tx": -0.601, "ty": 0.601, "targetID": 4, "f2": -1.794321, "f1": 1.504257, "f3": -1.94868, "y": 0.13887409, "x": -0.19659048}], [{"q1": "_NaN_", "distance": 0.7094112489, "q3": "_NaN_", "q2": "_NaN_", "tx": 0.4596, "ty": 0.4596, "targetID": 5, "f2": "_NaN_", "f1": "_NaN_", "f3": "_NaN_", "y": 0, "x": 1}], [{"q1": 2.10024359, "distance": 0.06274129431, "q3": 0.3387265268, "q2": 4.252624554, "tx": 0.1682, "ty": 0.6279, "targetID": 6, "f2": -2.260332, "f1": 0.165499, "f3": -1.23207, "y": 0.56525213, "x": 0.17162263}], [{"q1": 2.07957191, "distance": 0.3708689356, "q3": 0.4248690268, "q2": 4.058028054, "tx": -0.1682, "ty": 0.6279, "targetID": 7, "f2": -2.065735, "f1": 0.144827, "f3": -1.145927, "y": 0.48889011, "x": 0.17563138}], [{"q1": 2.42037188, "distance": 0.5444806272, "q3": 0.1627973268, "q2": 3.226687254, "tx": -0.4596, "ty": 0.4596, "targetID": 8, "f2": -1.234395, "f1": 0.485627, "f3": -1.407999, "y": 0.11128312, "x": -0.041109254}], [{"q1": 1.71213123, "distance": 0.3259103874, "q3": 0.4608716268, "q2": 4.598262654, "tx": 0.3182, "ty": 0.3182, "targetID": 9, "f2": -2.60597, "f1": -0.222613, "f3": -1.109925, "y": 0.64146343, "x": 0.35965281}], [{"q1": 1.987146255, "distance": 0.244241899, "q3": 0.7141468468, "q2": 4.385501354, "tx": 0.1165, "ty": 0.4347, "targetID": 10, "f2": -2.393209, "f1": 0.052402, "f3": -0.856649, "y": 0.66723966, "x": 0.19119546}], [{"q1": 3.08620099, "distance": 0.269799138, "q3": 0.4132451268, "q2": 4.249841154, "tx": -0.1165, "ty": 0.4347, "targetID": 11, "f2": -2.257548, "f1": 1.151457, "f3": -1.157551, "y": 0.46274799, "x": -0.38483726}], [{"q1": 2.22930022, "distance": 0.3263051998, "q3": 0.9397760268, "q2": 2.933827974, "tx": -0.3182, "ty": 0.3182, "targetID": 12, "f2": -0.941535, "f1": 0.294556, "f3": -0.63102, "y": 0.18191694, "x": -0.021717267}], [{"q1": 1.67474628, "distance": 0.4998323395, "q3": 1.227671577, "q2": 4.376233654, "tx": 0.1768, "ty": 0.1768, "targetID": 13, "f2": -2.383941, "f1": -0.259998, "f3": -0.343125, "y": 0.6556218, "x": 0.32019474}], [{"q1": 1.31679322, "distance": 0.4215080172, "q3": 0.1278628268, "q2": 4.214975754, "tx": 0.0647, "ty": 0.2415, "targetID": 14, "f2": -2.222683, "f1": -0.617951, "f3": -1.442934, "y": 0.2256421, "x": 0.48590961}], [{"q1": 1.835532994, "distance": 0.1455362333, "q3": 0.3796300268, "q2": 2.917868684, "tx": -0.0647, "ty": 0.2415, "targetID": 15, "f2": -0.925576, "f1": -0.099211, "f3": -1.191166, "y": 0.096022566, "x": -0.060563406}], [{"q1": 2.31336924, "distance": 0.1551444256, "q3": 0.2753292268, "q2": 3.126847454, "tx": -0.1768, "ty": 0.1768, "targetID": 16, "f2": -1.134555, "f1": 0.378625, "f3": -1.295467, "y": 0.10694393, "x": -0.038272305}]], "block": 12}], [{"trials": [[{"q1": 1.71118876, "distance": 0.2521056654, "q3": 0.5664920268, "q2": 4.578728154, "tx": 0.601, "ty": 0.601, "targetID": 1, "f2": -2.586435, "f1": -0.223556, "f3": -1.004304, "y": 0.64699024, "x": 0.3531247}], [{"q1": 1.66770911, "distance": 0.53604312, "q3": 0.4013070268, "q2": 3.863167654, "tx": 0.22, "ty": 0.821, "targetID": 2, "f2": -1.870875, "f1": -0.267035, "f3": -1.169489, "y": 0.29553848, "x": 0.3259831}], [{"q1": 2.5949816, "distance": 0.2360453458, "q3": 1.077817607, "q2": 4.026260254, "tx": -0.22, "ty": 0.821, "targetID": 3, "f2": -2.033968, "f1": 0.660237, "f3": -0.492979, "y": 0.58524819, "x": -0.20823185}], [{"q1": 3.92726819, "distance": 0.8369385489, "q3": 0.5677486268, "q2": 2.834867804, "tx": -0.601, "ty": 0.601, "targetID": 4, "f2": -0.842575, "f1": 1.992524, "f3": -1.003048, "y": -0.077942924, "x": -0.11160993}], [{"q1": 1.44251975, "distance": 0.04337767531, "q3": 0.6892654268, "q2": 4.301733954, "tx": 0.4596, "ty": 0.4596, "targetID": 5, "f2": -2.309441, "f1": -0.492225, "f3": -0.881531, "y": 0.44384193, "x": 0.50001418}], [{"q1": 2.024154217, "distance": 0.08145950071, "q3": 0.5840220768, "q2": 4.494024554, "tx": 0.1682, "ty": 0.6279, "targetID": 6, "f2": -2.501732, "f1": 0.08941, "f3": -0.986774, "y": 0.70583613, "x": 0.14450169}], [{"q1": 2.29986039, "distance": 0.3107940983, "q3": 0.5906822468, "q2": 3.736442054, "tx": -0.1682, "ty": 0.6279, "targetID": 7, "f2": -1.744149, "f1": 0.365116, "f3": -0.980114, "y": 0.42613469, "x": 0.068197401}], [{"q1": 3.52878859, "distance": 0.2754779438, "q3": 0.5556220268, "q2": 3.728236254, "tx": -0.4596, "ty": 0.4596, "targetID": 8, "f2": -1.735944, "f1": 1.594044, "f3": -1.015174, "y": 0.20356176, "x": -0.35795101}], [{"q1": 2.28999579, "distance": 0.3735826371, "q3": -0.4490466732, "q2": 3.490078354, "tx": 0.3182, "ty": 0.3182, "targetID": 9, "f2": -1.497786, "f1": 0.355251, "f3": -2.019843, "y": 0.14384954, "x": -0.012202639}], [{"q1": 2.22025243, "distance": 0.3778104897, "q3": 0.9055954968, "q2": 4.561254654, "tx": 0.1165, "ty": 0.4347, "targetID": 10, "f2": -2.568962, "f1": 0.285508, "f3": -0.665201, "y": 0.76503842, "x": -0.066850196}], [{"q1": 2.37054622, "distance": 0.2731750201, "q3": 0.5485221268, "q2": 4.501206254, "tx": -0.1165, "ty": 0.4347, "targetID": 11, "f2": -2.508914, "f1": 0.435802, "f3": -1.022274, "y": 0.70663876, "x": -0.09054037}], [{"q1": 3.41833019, "distance": 0.09927769667, "q3": 0.5084353268, "q2": 3.625568954, "tx": -0.3182, "ty": 0.3182, "targetID": 12, "f2": -1.633276, "f1": 1.483586, "f3": -1.062361, "y": 0.2237139, "x": -0.28772972}], [{"q1": 2.003608201, "distance": 0.08720579759, "q3": 0.5058592268, "q2": 3.887131654, "tx": 0.1768, "ty": 0.1768, "targetID": 13, "f2": -1.894839, "f1": 0.068864, "f3": -1.064937, "y": 0.25791908, "x": 0.14479147}], [{"q1": 2.6701285, "distance": 0.3014785231, "q3": 1.417423777, "q2": 3.429571254, "tx": 0.0647, "ty": 0.2415, "targetID": 14, "f2": -1.437279, "f1": 0.735384, "f3": -0.153373, "y": 0.43738534, "x": -0.16446857}], [{"q1": 2.3517595, "distance": 0.4488488013, "q3": 1.027552127, "q2": 4.351810954, "tx": -0.0647, "ty": 0.2415, "targetID": 15, "f2": -2.359518, "f1": 0.417015, "f3": -0.543244, "y": 0.68839278, "x": -0.10655797}], [{"q1": 1.71985955, "distance": 0.09304059457, "q3": 0.3524238268, "q2": 2.742442144, "tx": -0.1768, "ty": 0.1768, "targetID": 16, "f2": -0.750149, "f1": -0.214885, "f3": -1.218373, "y": 0.10504099, "x": -0.11757841}]], "block": 13}], [{"trials": [[{"q1": 0.8941232902, "distance": 0.4581560424, "q3": 0.4253716268, "q2": 4.465134454, "tx": 0.601, "ty": 0.601, "targetID": 1, "f2": -2.472842, "f1": -1.040621, "f3": -1.145425, "y": 0.1484058, "x": 0.67217197}], [{"q1": 2.3841179, "distance": 0.4095146287, "q3": 0.6933494968, "q2": 4.617344654, "tx": 0.22, "ty": 0.821, "targetID": 2, "f2": -2.625052, "f1": 0.449373, "f3": -0.877447, "y": 0.75993378, "x": -0.18493598}], [{"q1": 2.34283738, "distance": 0.07408756604, "q3": 0.6317742868, "q2": 4.709374454, "tx": -0.22, "ty": 0.821, "targetID": 3, "f2": -2.717082, "f1": 0.408093, "f3": -0.939022, "y": 0.77074255, "x": -0.16556512}], [{"q1": 3.20551869, "distance": 0.2116606119, "q3": 0.2149477268, "q2": 4.484254254, "tx": -0.601, "ty": 0.601, "targetID": 4, "f2": -2.491962, "f1": 1.270774, "f3": -1.355849, "y": 0.41147985, "x": -0.5067539}], [{"q1": 1.855890514, "distance": 0.205922732, "q3": 0.7066698468, "q2": 4.285303454, "tx": 0.4596, "ty": 0.4596, "targetID": 5, "f2": -2.293011, "f1": -0.078854, "f3": -0.864126, "y": 0.58981985, "x": 0.30007896}], [{"q1": 1.24510207, "distance": 0.4119428101, "q3": 1.595552077, "q2": 2.010513891, "tx": 0.1682, "ty": 0.6279, "targetID": 6, "f2": -0.018221, "f1": -0.689642, "f3": 0.024756, "y": 0.25828811, "x": -0.013689883}], [{"q1": 2.94495499, "distance": 0.23614852, "q3": 0.8068238268, "q2": 3.711152254, "tx": -0.1682, "ty": 0.6279, "targetID": 7, "f2": -1.71886, "f1": 1.01021, "f3": -0.763973, "y": 0.3997809, "x": -0.22925571}], [{"q1": 3.25358509, "distance": 0.217353757, "q3": 0.8714778068, "q2": 3.649130954, "tx": -0.4596, "ty": 0.4596, "targetID": 8, "f2": -1.656838, "f1": 1.318841, "f3": -0.699319, "y": 0.29103133, "x": -0.32238754}], [{"q1": 1.75824981, "distance": 0.2459839496, "q3": 0.7095601168, "q2": 4.282909554, "tx": 0.3182, "ty": 0.3182, "targetID": 9, "f2": -2.290617, "f1": -0.176495, "f3": -0.861236, "y": 0.56328361, "x": 0.33922683}], [{"q1": 1.54612948, "distance": 0.3073031946, "q3": 1.291257417, "q2": 4.261263954, "tx": 0.1165, "ty": 0.4347, "targetID": 10, "f2": -2.268971, "f1": -0.388615, "f3": -0.279539, "y": 0.59535713, "x": 0.37846286}], [{"q1": 1.12584721, "distance": 0.2031175506, "q3": -0.1077251732, "q2": 2.710020914, "tx": -0.1165, "ty": 0.4347, "targetID": 11, "f2": -0.717728, "f1": -0.808897, "f3": -1.678521, "y": 0.23158847, "x": -0.11806389}], [{"q1": 1.78916309, "distance": 0.5888130015, "q3": 0.7622132068, "q2": 3.685717954, "tx": -0.3182, "ty": 0.3182, "targetID": 12, "f2": -1.693425, "f1": -0.145581, "f3": -0.808583, "y": 0.35030863, "x": 0.26973689}], [{"q1": 2.330648, "distance": 0.2268333384, "q3": 0.4941725268, "q2": 3.672347254, "tx": 0.1768, "ty": 0.1768, "targetID": 13, "f2": -1.680055, "f1": 0.395904, "f3": -1.076624, "y": 0.37823002, "x": 0.072496067}], [{"q1": 2.36231525, "distance": 0.1285339498, "q3": 0.5779902168, "q2": 3.677845054, "tx": 0.0647, "ty": 0.2415, "targetID": 14, "f2": -1.685552, "f1": 0.427571, "f3": -0.992806, "y": 0.36846214, "x": 0.044660258}], [{"q1": 2.4452533, "distance": 0.4307558653, "q3": 1.143099907, "q2": 4.184533754, "tx": -0.0647, "ty": 0.2415, "targetID": 15, "f2": -2.192241, "f1": 0.510509, "f3": -0.427696, "y": 0.65725179, "x": -0.177399}], [{"q1": 1.44352506, "distance": 0.03811238214, "q3": -0.08188877321, "q2": 2.649388174, "tx": -0.1768, "ty": 0.1768, "targetID": 16, "f2": -0.657096, "f1": -0.491219, "f3": -1.652685, "y": 0.20142577, "x": -0.20588823}]], "block": 14}], [{"trials": [[{"q1": 1.15456137, "distance": 0.1096433531, "q3": 1.158619367, "q2": 4.566312654, "tx": 0.601, "ty": 0.601, "targetID": 1, "f2": -2.57402, "f1": -0.780183, "f3": -0.412177, "y": 0.49174715, "x": 0.61024552}], [{"q1": 1.69347017, "distance": 0.4323809497, "q3": 0.5685654268, "q2": 4.085152554, "tx": 0.22, "ty": 0.821, "targetID": 2, "f2": -2.09286, "f1": -0.241274, "f3": -1.002231, "y": 0.41287018, "x": 0.36277022}], [{"q1": 3.81498769, "distance": 1.283157609, "q3": 2.353681217, "q2": 0.5546998536, "tx": -0.22, "ty": 0.821, "targetID": 3, "f2": 1.437593, "f1": 1.880243, "f3": 0.782885, "y": -0.45891304, "x": -0.31119243}], [{"q1": 2.19034447, "distance": 0.5833011754, "q3": 0.9160884168, "q2": 4.517655654, "tx": -0.601, "ty": 0.601, "targetID": 4, "f2": -2.525363, "f1": 0.2556, "f3": -0.654708, "y": 0.76031867, "x": -0.039878068}], [{"q1": 2.19034447, "distance": 0.5830180605, "q3": 0.9160884168, "q2": 4.517655654, "tx": 0.4596, "ty": 0.4596, "targetID": 5, "f2": -2.525363, "f1": 0.2556, "f3": -0.654708, "y": 0.76031867, "x": -0.039878068}], [{"q1": 2.19034447, "distance": 0.2466397911, "q3": 0.9160884168, "q2": 4.517655654, "tx": 0.1682, "ty": 0.6279, "targetID": 6, "f2": -2.525363, "f1": 0.2556, "f3": -0.654708, "y": 0.76031867, "x": -0.039878068}], [{"q1": 2.19034447, "distance": 0.1843942038, "q3": 0.9160884168, "q2": 4.517655654, "tx": -0.1682, "ty": 0.6279, "targetID": 7, "f2": -2.525363, "f1": 0.2556, "f3": -0.654708, "y": 0.76031867, "x": -0.039878068}], [{"q1": 2.19034447, "distance": 0.5163315008, "q3": 0.9160884168, "q2": 4.517655654, "tx": -0.4596, "ty": 0.4596, "targetID": 8, "f2": -2.525363, "f1": 0.2556, "f3": -0.654708, "y": 0.76031867, "x": -0.039878068}], [{"q1": 3.33746559, "distance": 1.106622043, "q3": 1.248908747, "q2": 4.642200954, "tx": 0.3182, "ty": 0.3182, "targetID": 9, "f2": -2.649908, "f1": 1.402721, "f3": -0.321888, "y": 0.17689694, "x": -0.77936357}], [{"q1": "_NaN_", "distance": 0.9846503643, "q3": "_NaN_", "q2": "_NaN_", "tx": 0.1165, "ty": 0.4347, "targetID": 10, "f2": "_NaN_", "f1": "_NaN_", "f3": "_NaN_", "y": 0, "x": 1}], [{"q1": 2.19034447, "distance": 0.33451224, "q3": 0.9160884168, "q2": 4.517655654, "tx": -0.1165, "ty": 0.4347, "targetID": 11, "f2": -2.525363, "f1": 0.2556, "f3": -0.654708, "y": 0.76031867, "x": -0.039878068}], [{"q1": 2.19034447, "distance": 0.522428958, "q3": 0.9160884168, "q2": 4.517655654, "tx": -0.3182, "ty": 0.3182, "targetID": 12, "f2": -2.525363, "f1": 0.2556, "f3": -0.654708, "y": 0.76031867, "x": -0.039878068}], [{"q1": 2.19034447, "distance": 0.6224495348, "q3": 0.9160884168, "q2": 4.517655654, "tx": 0.1768, "ty": 0.1768, "targetID": 13, "f2": -2.525363, "f1": 0.2556, "f3": -0.654708, "y": 0.76031867, "x": -0.039878068}], [{"q1": 2.19034447, "distance": 0.5292536109, "q3": 0.9160884168, "q2": 4.517655654, "tx": 0.0647, "ty": 0.2415, "targetID": 14, "f2": -2.525363, "f1": 0.2556, "f3": -0.654708, "y": 0.76031867, "x": -0.039878068}], [{"q1": 2.19034447, "distance": 0.5194121106, "q3": 0.9160884168, "q2": 4.517655654, "tx": -0.0647, "ty": 0.2415, "targetID": 15, "f2": -2.525363, "f1": 0.2556, "f3": -0.654708, "y": 0.76031867, "x": -0.039878068}], [{"q1": 2.19034447, "distance": 0.5993677116, "q3": 0.9160884168, "q2": 4.517655654, "tx": -0.1768, "ty": 0.1768, "targetID": 16, "f2": -2.525363, "f1": 0.2556, "f3": -0.654708, "y": 0.76031867, "x": -0.039878068}]], "block": 15}], [{"trials": [[{"q1": 1.50893302, "distance": 0.157392211, "q3": 0.8780751468, "q2": 4.353903254, "tx": 0.601, "ty": 0.601, "targetID": 1, "f2": -2.361611, "f1": -0.425811, "f3": -0.692721, "y": 0.52823924, "x": 0.46143575}], [{"q1": 1.54788877, "distance": 0.2457946586, "q3": 0.8493609868, "q2": 4.677776354, "tx": 0.22, "ty": 0.821, "targetID": 2, "f2": -2.685484, "f1": -0.386856, "f3": -0.721435, "y": 0.68176343, "x": 0.42255417}], [{"q1": 2.75526566, "distance": 0.2547726025, "q3": 0.8562096668, "q2": 4.040900054, "tx": -0.22, "ty": 0.821, "targetID": 3, "f2": -2.048607, "f1": 0.820521, "f3": -0.714587, "y": 0.57094281, "x": -0.26879017}], [{"q1": 2.78096389, "distance": 0.05745301543, "q3": 1.355911387, "q2": 4.598162054, "tx": -0.601, "ty": 0.601, "targetID": 4, "f2": -2.605869, "f1": 0.846219, "f3": -0.214885, "y": 0.55873653, "x": -0.56208152}], [{"q1": 1.50183302, "distance": 0.139847258, "q3": 0.7015176368, "q2": 3.867157454, "tx": 0.4596, "ty": 0.4596, "targetID": 5, "f2": -1.874865, "f1": -0.432911, "f3": -0.869279, "y": 0.3303325, "x": 0.40624113}], [{"q1": 2.20020907, "distance": 0.1452709943, "q3": 0.7579406468, "q2": 4.350365854, "tx": 0.1682, "ty": 0.6279, "targetID": 6, "f2": -2.358073, "f1": 0.265465, "f3": -0.812856, "y": 0.69006967, "x": 0.036904174}], [{"q1": 2.13065421, "distance": 0.292461681, "q3": 0.7527884268, "q2": 4.231481654, "tx": -0.1682, "ty": 0.6279, "targetID": 7, "f2": -2.239189, "f1": 0.19591, "f3": -0.818008, "y": 0.59013783, "x": 0.12181354}], [{"q1": 2.1931719, "distance": 0.4860870713, "q3": 1.109673357, "q2": 2.573361634, "tx": -0.4596, "ty": 0.4596, "targetID": 8, "f2": -0.581069, "f1": 0.258427, "f3": -0.461123, "y": 0.134205, "x": -0.09849235}], [{"q1": 1.48612506, "distance": 0.1338368911, "q3": 0.9760928368, "q2": 4.010489454, "tx": 0.3182, "ty": 0.3182, "targetID": 9, "f2": -2.018197, "f1": -0.448619, "f3": -0.594703, "y": 0.37936503, "x": 0.43724265}], [{"q1": 1.42392152, "distance": 0.3018053407, "q3": 0.9588769068, "q2": 3.516090754, "tx": 0.1165, "ty": 0.4347, "targetID": 10, "f2": -1.523798, "f1": -0.510823, "f3": -0.611919, "y": 0.22006609, "x": 0.32867622}], [{"q1": 2.54722939, "distance": 0.08236570931, "q3": 0.7544848868, "q2": 3.613945054, "tx": -0.1165, "ty": 0.4347, "targetID": 11, "f2": -1.621652, "f1": 0.612485, "f3": -0.816311, "y": 0.41455289, "x": -0.036636341}], [{"q1": 2.17809226, "distance": 0.3938969674, "q3": 0.7662344468, "q2": 3.323322654, "tx": -0.3182, "ty": 0.3182, "targetID": 12, "f2": -1.33103, "f1": 0.243348, "f3": -0.804562, "y": 0.26984051, "x": 0.072717102}], [{"q1": 2.09037899, "distance": 0.136415304, "q3": 1.019258317, "q2": 3.089588154, "tx": 0.1768, "ty": 0.1768, "targetID": 13, "f2": -1.097295, "f1": 0.155635, "f3": -0.551538, "y": 0.24629445, "x": 0.059413218}], [{"q1": 2.50588603, "distance": 0.168936912, "q3": 0.7685592268, "q2": 3.516027954, "tx": 0.0647, "ty": 0.2415, "targetID": 14, "f2": -1.523735, "f1": 0.571142, "f3": -0.802237, "y": 0.38259424, "x": -0.028209072}], [{"q1": 2.84517804, "distance": 0.1638610947, "q3": 0.8125415268, "q2": 3.412732354, "tx": -0.0647, "ty": 0.2415, "targetID": 15, "f2": -1.42044, "f1": 0.910434, "f3": -0.758255, "y": 0.3782186, "x": -0.15502432}], [{"q1": 2.13945067, "distance": 0.2083968009, "q3": 0.8173795768, "q2": 3.143749154, "tx": -0.1768, "ty": 0.1768, "targetID": 16, "f2": -1.151457, "f1": 0.204706, "f3": -0.753417, "y": 0.20443836, "x": 0.029755919}]], "block": 16}], [{"trials": [[{"q1": 1.4193348, "distance": 0.1966286652, "q3": 1.609060926, "q2": 4.289638854, "tx": 0.601, "ty": 0.601, "targetID": 1, "f2": -2.297346, "f1": -0.51541, "f3": 0.038265, "y": 0.59878865, "x": 0.40438377}], [{"q1": 1.4376817, "distance": 0.2993609594, "q3": 1.544092789, "q2": 4.220649454, "tx": 0.22, "ty": 0.821, "targetID": 2, "f2": -2.228357, "f1": -0.497063, "f3": -0.026704, "y": 0.58310938, "x": 0.40172792}], [{"q1": 2.06348696, "distance": 0.4867951657, "q3": 1.680437907, "q2": 3.158200554, "tx": -0.22, "ty": 0.821, "targetID": 3, "f2": -1.165908, "f1": 0.128742, "f3": 0.109642, "y": 0.4053607, "x": 0.033403839}], [{"q1": 2.67088248, "distance": 0.7161616436, "q3": 1.157676897, "q2": 2.398312084, "tx": -0.601, "ty": 0.601, "targetID": 4, "f2": -0.406019, "f1": 0.736138, "f3": -0.413119, "y": 0.019320695, "x": -0.18322412}], [{"q1": 1.840748038, "distance": 0.1842204117, "q3": 0.5953946368, "q2": 4.308375254, "tx": 0.4596, "ty": 0.4596, "targetID": 5, "f2": -2.316083, "f1": -0.093996, "f3": -0.975402, "y": 0.57080946, "x": 0.31273402}], [{"q1": 1.56070647, "distance": 0.2939804703, "q3": 0.8217149768, "q2": 4.186022854, "tx": 0.1682, "ty": 0.6279, "targetID": 6, "f2": -2.19373, "f1": -0.374038, "f3": -0.749081, "y": 0.4851228, "x": 0.42518091}], [{"q1": 2.13756571, "distance": 0.3433862787, "q3": 1.485219343, "q2": 3.051763354, "tx": -0.1682, "ty": 0.6279, "targetID": 7, "f2": -1.059471, "f1": 0.202821, "f3": -0.085577, "y": 0.34011992, "x": 0.019141298}], [{"q1": 2.62281611, "distance": 0.2969292952, "q3": 2.151362647, "q2": 2.438901464, "tx": -0.4596, "ty": 0.4596, "targetID": 8, "f2": -0.446609, "f1": 0.688072, "f3": 0.580566, "y": 0.23935054, "x": -0.26045889}], [{"q1": 1.5012047, "distance": 0.2056711155, "q3": 1.646634374, "q2": 3.952445454, "tx": 0.3182, "ty": 0.3182, "targetID": 9, "f2": -1.960153, "f1": -0.43354, "f3": 0.075838, "y": 0.517614, "x": 0.36854545}], [{"q1": 1.81209671, "distance": 0.2321143643, "q3": 0.7010778168, "q2": 3.263695154, "tx": 0.1165, "ty": 0.4347, "targetID": 10, "f2": -1.271402, "f1": -0.122648, "f3": -0.869719, "y": 0.20449502, "x": 0.14621103}], [{"q1": 1.994560414, "distance": 0.306618017, "q3": 0.6586663168, "q2": 3.037249154, "tx": -0.1165, "ty": 0.4347, "targetID": 11, "f2": -1.044957, "f1": 0.059816, "f3": -0.91213, "y": 0.18987568, "x": 0.068095939}], [{"q1": 2.19700464, "distance": 0.2454781682, "q3": 1.756778617, "q2": 2.700847464, "tx": -0.3182, "ty": 0.3182, "targetID": 12, "f2": -0.708555, "f1": 0.26226, "f3": 0.185982, "y": 0.29225829, "x": -0.074096418}], [{"q1": 2.22628429, "distance": 0.3625732916, "q3": 1.607552961, "q2": 3.377923554, "tx": 0.1768, "ty": 0.1768, "targetID": 13, "f2": -1.385631, "f1": 0.29154, "f3": 0.036757, "y": 0.45668582, "x": -0.053684966}], [{"q1": 1.929780774, "distance": 0.05073699523, "q3": 0.7075494968, "q2": 3.216508454, "tx": 0.0647, "ty": 0.2415, "targetID": 14, "f2": -1.224216, "f1": -0.004964, "f3": -0.863247, "y": 0.20884177, "x": 0.10352889}], [{"q1": 2.14322058, "distance": 0.3096538917, "q3": 1.966574167, "q2": 3.533934954, "tx": -0.0647, "ty": 0.2415, "targetID": 15, "f2": -1.541642, "f1": 0.208476, "f3": 0.395778, "y": 0.54949174, "x": -0.032659077}], [{"q1": 2.2896188, "distance": 0.3325910451, "q3": 1.497597218, "q2": 3.443017354, "tx": -0.1768, "ty": 0.1768, "targetID": 16, "f2": -1.450725, "f1": 0.354874, "f3": -0.073199, "y": 0.470679, "x": -0.021069667}]], "block": 17}], [{"trials": [[{"q1": 1.843009985, "distance": 0.9257917091, "q3": "_NaN_", "q2": "_NaN_", "tx": 0.601, "ty": 0.601, "targetID": 1, "f2": "_NaN_", "f1": -0.091735, "f3": "_NaN_", "y": 0.96858316, "x": -0.24868989}], [{"q1": 1.68341708, "distance": 0.2979110772, "q3": 1.435330847, "q2": 3.881175254, "tx": 0.22, "ty": 0.821, "targetID": 2, "f2": -1.888883, "f1": -0.251327, "f3": -0.135465, "y": 0.53144007, "x": 0.29004325}], [{"q1": 2.58813293, "distance": 0.2530849069, "q3": 1.465427307, "q2": 3.974455454, "tx": -0.22, "ty": 0.821, "targetID": 3, "f2": -1.982163, "f1": 0.653388, "f3": -0.105369, "y": 0.57388577, "x": -0.27464913}], [{"q1": 3.20281699, "distance": 0.3865459526, "q3": 1.287361837, "q2": 3.546878354, "tx": -0.601, "ty": 0.601, "targetID": 4, "f2": -1.554586, "f1": 1.268072, "f3": -0.283434, "y": 0.28349543, "x": -0.38052637}], [{"q1": 0.3886410902, "distance": 0.3671501489, "q3": "_NaN_", "q2": "_NaN_", "tx": 0.4596, "ty": 0.4596, "targetID": 5, "f2": "_NaN_", "f1": -1.546103, "f3": "_NaN_", "y": 0.22949704, "x": 0.17350236}], [{"q1": 10.85083579, "distance": 1.496924253, "q3": "_NaN_", "q2": "_NaN_", "tx": 0.1682, "ty": 0.6279, "targetID": 6, "f2": "_NaN_", "f1": 8.916091, "f3": "_NaN_", "y": -0.80901699, "x": 0.58778525}], [{"q1": 1.22436756, "distance": 0.4912488418, "q3": 0.4346707268, "q2": 2.746777544, "tx": -0.1682, "ty": 0.6279, "targetID": 7, "f2": -0.754485, "f1": -0.710377, "f3": -1.136126, "y": 0.15085918, "x": -0.050907713}], [{"q1": 2.73283469, "distance": 0.4680329632, "q3": 1.382677757, "q2": 2.511974914, "tx": -0.4596, "ty": 0.4596, "targetID": 8, "f2": -0.519682, "f1": 0.79809, "f3": -0.188119, "y": 0.084035336, "x": -0.18030439}], [{"q1": 1.60663655, "distance": 0.190101548, "q3": 1.420251207, "q2": 3.916725454, "tx": 0.3182, "ty": 0.3182, "targetID": 9, "f2": -1.924433, "f1": -0.328108, "f3": -0.150545, "y": 0.50654309, "x": 0.34399688}], [{"q1": 2.28207897, "distance": 0.2452798641, "q3": 1.503817572, "q2": 3.834949854, "tx": 0.1165, "ty": 0.4347, "targetID": 10, "f2": -1.842657, "f1": 0.347334, "f3": -0.066979, "y": 0.59768757, "x": -0.066795564}], [{"q1": 2.60082496, "distance": 0.09051184005, "q3": 1.366969797, "q2": 3.198978354, "tx": -0.1165, "ty": 0.4347, "targetID": 11, "f2": -1.206686, "f1": 0.66608, "f3": -0.203827, "y": 0.34418836, "x": -0.1166903}], [{"q1": 2.53434886, "distance": 0.2744267895, "q3": 1.429990147, "q2": 3.897417254, "tx": -0.3182, "ty": 0.3182, "targetID": 12, "f2": -1.905125, "f1": 0.599604, "f3": -0.140806, "y": 0.56901227, "x": -0.20683004}], [{"q1": 2.32687809, "distance": 0.3774392463, "q3": 0.3446327268, "q2": 4.135562554, "tx": 0.1768, "ty": 0.1768, "targetID": 13, "f2": -2.14327, "f1": 0.392134, "f3": -1.226164, "y": 0.52686987, "x": 0.035691989}], [{"q1": 2.98623559, "distance": 0.6672253298, "q3": 1.144545037, "q2": 4.348813854, "tx": 0.0647, "ty": 0.2415, "targetID": 14, "f2": -2.356521, "f1": 1.051491, "f3": -0.426251, "y": 0.45749079, "x": -0.56659836}], [{"q1": 2.62243912, "distance": 0.1422642998, "q3": 1.369608737, "q2": 3.328349154, "tx": -0.0647, "ty": 0.2415, "targetID": 15, "f2": -1.336056, "f1": 0.687695, "f3": -0.201188, "y": 0.36839938, "x": -0.12900924}], [{"q1": 2.14843562, "distance": 0.248219943, "q3": 1.52511757, "q2": 2.988303184, "tx": -0.1768, "ty": 0.1768, "targetID": 16, "f2": -0.996011, "f1": 0.213691, "f3": -0.045679, "y": 0.3370103, "x": 0.012793776}]], "block": 18}], [{"trials": [[{"q1": 1.30271888, "distance": 0.1629970757, "q3": 1.693695427, "q2": 4.492560554, "tx": 0.601, "ty": 0.601, "targetID": 1, "f2": -2.500268, "f1": -0.632026, "f3": 0.122899, "y": 0.62626174, "x": 0.43997239}], [{"q1": 2.3205949, "distance": 0.3645388787, "q3": 1.100751237, "q2": 3.903599954, "tx": 0.22, "ty": 0.821, "targetID": 2, "f2": -1.911307, "f1": 0.38585, "f3": -0.470045, "y": 0.57550826, "x": -0.049485435}], [{"q1": 1.46897196, "distance": 0.8416465186, "q3": 0.7088689668, "q2": 3.582346954, "tx": -0.22, "ty": 0.821, "targetID": 3, "f2": -1.590054, "f1": -0.465773, "f3": -0.861927, "y": 0.17044819, "x": 0.31399551}], [{"q1": 2.47566391, "distance": 0.5779208786, "q3": 1.847759137, "q2": 2.399694394, "tx": -0.601, "ty": 0.601, "targetID": 4, "f2": -0.407402, "f1": 0.540919, "f3": 0.276963, "y": 0.19611058, "x": -0.1886202}], [{"q1": 1.37221091, "distance": 0.1429968047, "q3": 1.509409607, "q2": 3.550585454, "tx": 0.4596, "ty": 0.4596, "targetID": 5, "f2": -1.558293, "f1": -0.562534, "f3": -0.061387, "y": 0.33691396, "x": 0.38614102}], [{"q1": 1.67487195, "distance": 0.08022113096, "q3": 1.665860921, "q2": 4.113671954, "tx": 0.1682, "ty": 0.6279, "targetID": 6, "f2": -2.121379, "f1": -0.259873, "f3": 0.095065, "y": 0.63964097, "x": 0.24755729}], [{"q1": 2.28880198, "distance": 0.1708348156, "q3": 1.476862707, "q2": 3.618726554, "tx": -0.1682, "ty": 0.6279, "targetID": 7, "f2": -1.626434, "f1": 0.354057, "f3": -0.093934, "y": 0.52809096, "x": -0.029554085}], [{"q1": 2.84819397, "distance": 0.1883320208, "q3": 1.681820207, "q2": 3.388353554, "tx": -0.4596, "ty": 0.4596, "targetID": 8, "f2": -1.396061, "f1": 0.913449, "f3": 0.111024, "y": 0.37367395, "x": -0.29201222}], [{"q1": 1.66224274, "distance": 0.1215635531, "q3": 1.486790139, "q2": 3.594297554, "tx": 0.3182, "ty": 0.3182, "targetID": 9, "f2": -1.602005, "f1": -0.272502, "f3": -0.084006, "y": 0.43457372, "x": 0.2830595}], [{"q1": 2.18801969, "distance": 0.1434812409, "q3": 1.433257397, "q2": 3.670669654, "tx": 0.1165, "ty": 0.4347, "targetID": 10, "f2": -1.678377, "f1": 0.253275, "f3": -0.137539, "y": 0.53883958, "x": 0.01779937}], [{"q1": 1.84150202, "distance": 0.2713538704, "q3": 2.136785657, "q2": 4.001491954, "tx": -0.1165, "ty": 0.4347, "targetID": 11, "f2": -2.009199, "f1": -0.093242, "f3": 0.565989, "y": 0.65457432, "x": 0.04252266}], [{"q1": 2.83305149, "distance": 0.07250710841, "q3": 1.613082164, "q2": 3.426743854, "tx": -0.3182, "ty": 0.3182, "targetID": 12, "f2": -1.434451, "f1": 0.898307, "f3": 0.042286, "y": 0.38789193, "x": -0.29819211}], [{"q1": 2.08987634, "distance": 0.3756831793, "q3": 1.714806937, "q2": 3.514017254, "tx": 0.1768, "ty": 0.1768, "targetID": 13, "f2": -1.521725, "f1": 0.155132, "f3": 0.144011, "y": 0.52464141, "x": 0.034869719}], [{"q1": 2.022771916, "distance": 0.1165022547, "q3": 1.526248543, "q2": 3.131936854, "tx": 0.0647, "ty": 0.2415, "targetID": 14, "f2": -1.139644, "f1": 0.088027, "f3": -0.044548, "y": 0.35798399, "x": 0.06263713}], [{"q1": 1.59067726, "distance": 0.2702897704, "q3": 1.525306065, "q2": 3.073880154, "tx": -0.0647, "ty": 0.2415, "targetID": 15, "f2": -1.081587, "f1": -0.344067, "f3": -0.04549, "y": 0.2908008, "x": 0.20105551}], [{"q1": 2.25820287, "distance": 0.2779294595, "q3": 1.179605207, "q2": 3.515650954, "tx": -0.1768, "ty": 0.1768, "targetID": 16, "f2": -1.523358, "f1": 0.323458, "f3": -0.391191, "y": 0.4268542, "x": -0.055483548}]], "block": 19}], [{"trials": [[{"q1": 1.28587994, "distance": 0.299418554, "q3": 0.7830733868, "q2": 4.094250654, "tx": 0.601, "ty": 0.601, "targetID": 1, "f2": -2.101958, "f1": -0.648865, "f3": -0.787723, "y": 0.31009845, "x": 0.53009331}], [{"q1": 1.64502682, "distance": 0.1042707177, "q3": 0.8984954968, "q2": 4.773041954, "tx": 0.22, "ty": 0.821, "targetID": 2, "f2": -2.780749, "f1": -0.289718, "f3": -0.672301, "y": 0.76708846, "x": 0.30925205}], [{"q1": 2.10080908, "distance": 0.6435904394, "q3": 0.8318309068, "q2": 3.196213754, "tx": -0.22, "ty": 0.821, "targetID": 3, "f2": -1.203921, "f1": 0.166065, "f3": -0.738965, "y": 0.2498341, "x": 0.07661114}], [{"q1": 3.20331959, "distance": 0.7312378793, "q3": 1.026735307, "q2": 2.779010284, "tx": -0.601, "ty": 0.601, "targetID": 4, "f2": -0.786718, "f1": 1.268575, "f3": -0.544061, "y": 0.017088892, "x": -0.16082202}], [{"q1": 1.61090912, "distance": 0.1478209388, "q3": 0.5685026268, "q2": 4.554607054, "tx": 0.4596, "ty": 0.4596, "targetID": 5, "f2": -2.562314, "f1": -0.323835, "f3": -1.002294, "y": 0.60416052, "x": 0.42872467}], [{"q1": 1.863681664, "distance": 0.1911749957, "q3": 0.9744592068, "q2": 4.796289754, "tx": 0.1682, "ty": 0.6279, "targetID": 6, "f2": -2.803997, "f1": -0.071063, "f3": -0.596337, "y": 0.81607573, "x": 0.1344691}], [{"q1": 2.16389226, "distance": 0.3363127373, "q3": 0.8415070068, "q2": 3.727023554, "tx": -0.1682, "ty": 0.6279, "targetID": 7, "f2": -1.734731, "f1": 0.229148, "f3": -0.729289, "y": 0.45140804, "x": 0.11808106}], [{"q1": 2.53529134, "distance": 0.4611623595, "q3": 0.8561468268, "q2": 3.345125254, "tx": -0.4596, "ty": 0.4596, "targetID": 8, "f2": -1.352833, "f1": 0.600547, "f3": -0.71465, "y": 0.29066285, "x": -0.030495163}], [{"q1": 2.16301261, "distance": 0.3768236272, "q3": 0.5762937568, "q2": 4.359608354, "tx": 0.3182, "ty": 0.3182, "targetID": 9, "f2": -2.367316, "f1": 0.228268, "f3": -0.994503, "y": 0.64807274, "x": 0.13604616}], [{"q1": 2.18412411, "distance": 0.2834184798, "q3": 0.7908017068, "q2": 4.402264954, "tx": 0.1165, "ty": 0.4347, "targetID": 10, "f2": -2.409972, "f1": 0.24938, "f3": -0.779995, "y": 0.71246413, "x": 0.060169522}], [{"q1": 1.864372815, "distance": 0.350455343, "q3": 0.08727342679, "q2": 3.007529754, "tx": -0.1165, "ty": 0.4347, "targetID": 11, "f2": -1.015237, "f1": -0.070372, "f3": -1.483523, "y": 0.084938917, "x": -0.094451593}], [{"q1": 2.31713915, "distance": 0.3462809756, "q3": 0.4165752268, "q2": 3.158074854, "tx": -0.3182, "ty": 0.3182, "targetID": 12, "f2": -1.165782, "f1": 0.382395, "f3": -1.154221, "y": 0.15408678, "x": -0.0132781}], [{"q1": 2.1763958, "distance": 0.2158001944, "q3": 0.4562849268, "q2": 3.755963954, "tx": 0.1768, "ty": 0.1768, "targetID": 13, "f2": -1.763671, "f1": 0.241651, "f3": -1.114511, "y": 0.38619416, "x": 0.12460987}], [{"q1": 2.43928427, "distance": 0.08991420827, "q3": 0.8869972668, "q2": 3.225807554, "tx": 0.0647, "ty": 0.2415, "targetID": 14, "f2": -1.233515, "f1": 0.50454, "f3": -0.683799, "y": 0.28742507, "x": -0.012601053}], [{"q1": 2.4679356, "distance": 0.04265138364, "q3": 0.8230344468, "q2": 3.070298754, "tx": -0.0647, "ty": 0.2415, "targetID": 15, "f2": -1.078006, "f1": 0.533191, "f3": -0.747762, "y": 0.21068796, "x": -0.035208328}], [{"q1": 1.68008699, "distance": 0.0968473258, "q3": 0.07244512679, "q2": 2.913533284, "tx": -0.1768, "ty": 0.1768, "targetID": 16, "f2": -0.921241, "f1": -0.254657, "f3": -1.498351, "y": 0.1021034, "x": -0.1151573}]], "block": 20}], [{"trials": [[{"q1": 1.1928888, "distance": 0.3053117308, "q3": 2.062141417, "q2": 5.239285754, "tx": 0.601, "ty": 0.601, "targetID": 1, "f2": -3.246993, "f1": -0.741856, "f3": 0.491345, "y": 0.7229388, "x": 0.32109612}], [{"q1": 1.56881178, "distance": 0.1515262318, "q3": 2.287205117, "q2": 4.406927054, "tx": 0.22, "ty": 0.821, "targetID": 2, "f2": -2.414634, "f1": -0.365933, "f3": 0.716409, "y": 0.68521075, "x": 0.15275806}], [{"q1": 1.37610648, "distance": 0.403768005, "q3": 8.637620527, "q2": -5.328874846, "tx": -0.22, "ty": 0.821, "targetID": 3, "f2": 7.321167, "f1": -0.558638, "f3": 7.066824, "y": 0.51413543, "x": 0.042417106}], [{"q1": 2.55288426, "distance": 0.3278581312, "q3": 2.284440517, "q2": 3.382133254, "tx": -0.601, "ty": 0.601, "targetID": 4, "f2": -1.389841, "f1": 0.61814, "f3": 0.713644, "y": 0.44030555, "x": -0.31522343}], [{"q1": 1.12245429, "distance": 0.06981356009, "q3": 2.303478567, "q2": 4.271819754, "tx": 0.4596, "ty": 0.4596, "targetID": 5, "f2": -2.279527, "f1": -0.81229, "f3": 0.732682, "y": 0.52595598, "x": 0.43790168}], [{"q1": 1.53262063, "distance": 0.05184932936, "q3": 2.248626357, "q2": 4.335374154, "tx": 0.1682, "ty": 0.6279, "targetID": 6, "f2": -2.343081, "f1": -0.402124, "f3": 0.67783, "y": 0.66899671, "x": 0.1998135}], [{"q1": 2.2470188, "distance": 0.1975717491, "q3": 2.321951127, "q2": 4.648364754, "tx": -0.1682, "ty": 0.6279, "targetID": 7, "f2": -2.656072, "f1": 0.312274, "f3": 0.751155, "y": 0.61110151, "x": -0.36505631}], [{"q1": 1.944797586, "distance": 0.6273808487, "q3": -0.1082718732, "q2": 3.452630554, "tx": -0.4596, "ty": 0.4596, "targetID": 8, "f2": -1.460338, "f1": 0.010053, "f3": -1.679068, "y": 0.16633407, "x": 0.095018629}], [{"q1": 2.05783209, "distance": 0.1873969225, "q3": 0.3119601268, "q2": 3.584011954, "tx": 0.3182, "ty": 0.3182, "targetID": 9, "f2": -1.591719, "f1": 0.123088, "f3": -1.258836, "y": 0.26932148, "x": 0.13728981}], [{"q1": 1.72582858, "distance": 0.2618214986, "q3": 2.128931677, "q2": 4.284316954, "tx": 0.1165, "ty": 0.4347, "targetID": 10, "f2": -2.292024, "f1": -0.208916, "f3": 0.558135, "y": 0.69571553, "x": 0.095972208}], [{"q1": 2.67169929, "distance": 0.3696200555, "q3": 2.594264427, "q2": 3.808466254, "tx": -0.1165, "ty": 0.4347, "targetID": 11, "f2": -1.816174, "f1": 0.736955, "f3": 1.023468, "y": 0.3561175, "x": -0.47767001}], [{"q1": 2.81903999, "distance": 0.3011421703, "q3": -0.04065847321, "q2": 3.453447354, "tx": -0.3182, "ty": 0.3182, "targetID": 12, "f2": -1.461155, "f1": 0.884296, "f3": -1.611455, "y": 0.14171756, "x": -0.074190666}], [{"q1": 2.10847456, "distance": 0.3337751557, "q3": 0.5693194268, "q2": 4.006549954, "tx": 0.1768, "ty": 0.1768, "targetID": 13, "f2": -2.014257, "f1": 0.17373, "f3": -1.001477, "y": 0.51050018, "x": 0.18387421}], [{"q1": 2.71869752, "distance": 0.1164553308, "q3": -0.06999467321, "q2": 3.544239454, "tx": 0.0647, "ty": 0.2415, "targetID": 14, "f2": -1.551947, "f1": 0.783953, "f3": -1.640791, "y": 0.21298332, "x": -0.048209889}], [{"q1": 1.962327673, "distance": 0.3540774976, "q3": 0.6460371168, "q2": 3.996446554, "tx": -0.0647, "ty": 0.2415, "targetID": 15, "f2": -2.004154, "f1": 0.027583, "f3": -0.924759, "y": 0.43026422, "x": 0.23486459}], [{"q1": 2.71436212, "distance": 0.1280332463, "q3": 0.01080712679, "q2": 3.507294254, "tx": -0.1768, "ty": 0.1768, "targetID": 16, "f2": -1.515002, "f1": 0.779618, "f3": -1.559989, "y": 0.19182987, "x": -0.049651995}]], "block": 21}], [{"trials": [[{"q1": 1.42247639, "distance": 0.1606572888, "q3": 1.233389277, "q2": 4.619411854, "tx": 0.601, "ty": 0.601, "targetID": 1, "f2": -2.627119, "f1": -0.512268, "f3": -0.337407, "y": 0.65951381, "x": 0.45137748}], [{"q1": 1.58722151, "distance": 0.1006744617, "q3": 1.511483058, "q2": 4.576403454, "tx": 0.22, "ty": 0.821, "targetID": 2, "f2": -2.584111, "f1": -0.347523, "f3": -0.059313, "y": 0.73438352, "x": 0.27131211}], [{"q1": 2.63557098, "distance": 0.2547580802, "q3": 1.259590157, "q2": 3.962837754, "tx": -0.22, "ty": 0.821, "targetID": 3, "f2": -1.970545, "f1": 0.700826, "f3": -0.311206, "y": 0.56730179, "x": -0.24321417}], [{"q1": 2.86622671, "distance": 0.263148124, "q3": 1.055386637, "q2": 4.044010254, "tx": -0.601, "ty": 0.601, "targetID": 4, "f2": -2.051718, "f1": 0.931482, "f3": -0.51541, "y": 0.50446988, "x": -0.35619626}], [{"q1": 1.55184718, "distance": 0.1336583987, "q3": 0.8846096568, "q2": 4.403282754, "tx": 0.4596, "ty": 0.4596, "targetID": 5, "f2": -2.41099, "f1": -0.382897, "f3": -0.686187, "y": 0.58804689, "x": 0.42264105}], [{"q1": 1.77232415, "distance": 0.2064936375, "q3": 0.8945370968, "q2": 3.943303354, "tx": 0.1682, "ty": 0.6279, "targetID": 6, "f2": -1.951011, "f1": -0.16242, "f3": -0.676259, "y": 0.46974445, "x": 0.30096462}], [{"q1": 2.38989843, "distance": 0.1117953862, "q3": 1.376771567, "q2": 4.381744054, "tx": -0.1682, "ty": 0.6279, "targetID": 7, "f2": -2.389451, "f1": 0.455154, "f3": -0.194025, "y": 0.69657998, "x": -0.2564115}], [{"q1": 2.38989843, "distance": 0.4758653891, "q3": 1.165405207, "q2": 2.162064324, "tx": -0.4596, "ty": 0.4596, "targetID": 8, "f2": -0.169772, "f1": 0.455154, "f3": -0.405391, "y": 0.029017517, "x": -0.25700041}], [{"q1": 1.948064843, "distance": 0.1469963027, "q3": 0.5477052268, "q2": 3.523190754, "tx": 0.3182, "ty": 0.3182, "targetID": 9, "f2": -1.530898, "f1": 0.01332, "f3": -1.023091, "y": 0.27918061, "x": 0.17647703}], [{"q1": 2.20140287, "distance": 0.04243671972, "q3": 1.127077777, "q2": 3.559696054, "tx": 0.1165, "ty": 0.4347, "targetID": 10, "f2": -1.567403, "f1": 0.266658, "f3": -0.443719, "y": 0.43682013, "x": 0.074116274}], [{"q1": 2.12298872, "distance": 0.261473475, "q3": 1.155603437, "q2": 2.780769574, "tx": -0.1165, "ty": 0.4347, "targetID": 11, "f2": -0.788477, "f1": 0.188244, "f3": -0.415193, "y": 0.18840524, "x": -0.028708945}], [{"q1": 2.33938162, "distance": 0.2788814538, "q3": 1.181490167, "q2": 2.683945694, "tx": -0.3182, "ty": 0.3182, "targetID": 12, "f2": -0.691653, "f1": 0.404637, "f3": -0.389306, "y": 0.14362836, "x": -0.10071527}], [{"q1": 2.25638075, "distance": 0.2278774119, "q3": 0.8273070068, "q2": 3.567261054, "tx": 0.1768, "ty": 0.1768, "targetID": 13, "f2": -1.574968, "f1": 0.321636, "f3": -0.743489, "y": 0.3821459, "x": 0.078001335}], [{"q1": 1.68285159, "distance": 0.05269229903, "q3": 1.174013177, "q2": 2.834553644, "tx": 0.0647, "ty": 0.2415, "targetID": 14, "f2": -0.842261, "f1": -0.251893, "f3": -0.396783, "y": 0.19429277, "x": 0.088108456}], [{"q1": 2.26134446, "distance": 0.1594208179, "q3": 0.4909681268, "q2": 3.540092554, "tx": -0.0647, "ty": 0.2415, "targetID": 15, "f2": -1.5478, "f1": 0.3266, "f3": -1.079828, "y": 0.30592307, "x": 0.08112409}], [{"q1": 1.998895812, "distance": 0.1182750226, "q3": 1.122176897, "q2": 2.660132424, "tx": -0.1768, "ty": 0.1768, "targetID": 16, "f2": -0.66784, "f1": 0.064151, "f3": -0.448619, "y": 0.15507048, "x": -0.060538188}]], "block": 22}], [{"trials": [[{"q1": 1.35279587, "distance": 0.1309100499, "q3": 1.391788377, "q2": 4.311598554, "tx": 0.601, "ty": 0.601, "targetID": 1, "f2": -2.319306, "f1": -0.581949, "f3": -0.179008, "y": 0.54361182, "x": 0.48333931}], [{"q1": 1.35970737, "distance": 0.5404367676, "q3": 0.8547645268, "q2": 4.166702054, "tx": 0.22, "ty": 0.821, "targetID": 2, "f2": -2.174409, "f1": -0.575037, "f3": -0.716032, "y": 0.3687028, "x": 0.51580254}], [{"q1": 2.11783651, "distance": 0.3299893476, "q3": 1.366090147, "q2": 3.932414654, "tx": -0.22, "ty": 0.821, "targetID": 3, "f2": -1.940122, "f1": 0.183092, "f3": -0.204706, "y": 0.61792936, "x": 0.040106295}], [{"q1": 2.97957539, "distance": 0.2354433392, "q3": 1.477176866, "q2": 3.900301254, "tx": -0.601, "ty": 0.601, "targetID": 4, "f2": -1.908009, "f1": 1.044831, "f3": -0.093619, "y": 0.41298418, "x": -0.45928332}], [{"q1": 1.38747905, "distance": 0.0626483686, "q3": 0.9624583268, "q2": 4.147048254, "tx": 0.4596, "ty": 0.4596, "targetID": 5, "f2": -2.154756, "f1": -0.547265, "f3": -0.608338, "y": 0.41285295, "x": 0.50130769}], [{"q1": 1.79488079, "distance": 0.05728452215, "q3": 1.435016697, "q2": 4.120633754, "tx": 0.1682, "ty": 0.6279, "targetID": 6, "f2": -2.128341, "f1": -0.139864, "f3": -0.13578, "y": 0.6408735, "x": 0.2239961}], [{"q1": 2.31494003, "distance": 0.2839724624, "q3": 1.010022037, "q2": 3.541663354, "tx": -0.1682, "ty": 0.6279, "targetID": 7, "f2": -1.549371, "f1": 0.380196, "f3": -0.560774, "y": 0.42494754, "x": 0.030421898}], [{"q1": 2.83437096, "distance": 0.1576464475, "q3": 1.271968037, "q2": 3.786644754, "tx": -0.4596, "ty": 0.4596, "targetID": 8, "f2": -1.794352, "f1": 0.899626, "f3": -0.298828, "y": 0.46437715, "x": -0.30202595}], [{"q1": 2.15547279, "distance": 0.3557688213, "q3": 0.9591910668, "q2": 4.001290854, "tx": 0.3182, "ty": 0.3182, "targetID": 9, "f2": -2.008998, "f1": 0.220728, "f3": -0.611605, "y": 0.58828163, "x": 0.086624165}], [{"q1": 2.40705153, "distance": 0.1294867082, "q3": 0.9677361968, "q2": 3.622421054, "tx": 0.1165, "ty": 0.4347, "targetID": 10, "f2": -1.630128, "f1": 0.472307, "f3": -0.60306, "y": 0.46396608, "x": -0.0096360542}], [{"q1": 1.55480027, "distance": 0.4120765951, "q3": 0.4052026268, "q2": 3.254207554, "tx": -0.1165, "ty": 0.4347, "targetID": 11, "f2": -1.261915, "f1": -0.379944, "f3": -1.165594, "y": 0.14040967, "x": 0.17194466}], [{"q1": 2.49325683, "distance": 0.3070973461, "q3": 0.9179105368, "q2": 3.686647854, "tx": -0.3182, "ty": 0.3182, "targetID": 12, "f2": -1.694355, "f1": 0.558512, "f3": -0.652886, "y": 0.462922, "x": -0.047341508}], [{"q1": 1.50880736, "distance": 0.2447658791, "q3": 1.059030887, "q2": 3.699220454, "tx": 0.1768, "ty": 0.1768, "targetID": 13, "f2": -1.706928, "f1": -0.425937, "f3": -0.511765, "y": 0.31096832, "x": 0.38151736}], [{"q1": 1.856581665, "distance": 0.1153483859, "q3": 0.5601459268, "q2": 3.040390754, "tx": 0.0647, "ty": 0.2415, "targetID": 14, "f2": -1.048098, "f1": -0.078163, "f3": -1.01065, "y": 0.13171005, "x": 0.029324627}], [{"q1": 1.62523478, "distance": 0.1346004737, "q3": 0.4457291268, "q2": 2.864210284, "tx": -0.0647, "ty": 0.2415, "targetID": 15, "f2": -0.871918, "f1": -0.30951, "f3": -1.125067, "y": 0.10956752, "x": -0.038033387}], [{"q1": 2.12650731, "distance": 0.09434884665, "q3": 1.143288397, "q2": 2.589823574, "tx": -0.1768, "ty": 0.1768, "targetID": 16, "f2": -0.597531, "f1": 0.191763, "f3": -0.427508, "y": 0.14012456, "x": -0.089871196}]], "block": 23}], [{"trials": [[{"q1": 2.24733296, "distance": 0.8485116601, "q3": 0.9781034568, "q2": 4.850808954, "tx": 0.601, "ty": 0.601, "targetID": 1, "f2": -2.858516, "f1": 0.312588, "f3": -0.592693, "y": 0.81469891, "x": -0.22016065}], [{"q1": 1.904773696, "distance": 0.2224818621, "q3": 1.309164487, "q2": 4.766331554, "tx": 0.22, "ty": 0.821, "targetID": 2, "f2": -2.774039, "f1": -0.029971, "f3": -0.261632, "y": 0.8411113, "x": -0.0015710147}], [{"q1": 1.59689762, "distance": 0.724168458, "q3": 0.8660742668, "q2": 3.128481054, "tx": -0.22, "ty": 0.821, "targetID": 3, "f2": -1.136188, "f1": -0.337847, "f3": -0.704722, "y": 0.18320298, "x": 0.12297947}], [{"q1": 2.86201698, "distance": 0.2226940564, "q3": 1.712796317, "q2": 3.880490354, "tx": -0.601, "ty": 0.601, "targetID": 4, "f2": -1.888198, "f1": 0.927272, "f3": 0.142, "y": 0.43127427, "x": -0.45682712}], [{"q1": "_NaN_", "distance": 0.7094112489, "q3": "_NaN_", "q2": "_NaN_", "tx": 0.4596, "ty": 0.4596, "targetID": 5, "f2": "_NaN_", "f1": "_NaN_", "f3": "_NaN_", "y": 0, "x": 1}], [{"q1": 1.83295689, "distance": 0.1165379884, "q3": 1.120794597, "q2": 4.503964554, "tx": 0.1682, "ty": 0.6279, "targetID": 6, "f2": -2.511672, "f1": -0.101788, "f3": -0.450002, "y": 0.74337425, "x": 0.18390988}], [{"q1": 2.31512853, "distance": 0.2769710198, "q3": 1.009456547, "q2": 3.745332754, "tx": -0.1682, "ty": 0.6279, "targetID": 7, "f2": -1.75304, "f1": 0.380384, "f3": -0.56134, "y": 0.44426738, "x": 0.039145139}], [{"q1": 2.95902939, "distance": 0.125488283, "q3": 1.419685717, "q2": 3.590873254, "tx": -0.4596, "ty": 0.4596, "targetID": 8, "f2": -1.598581, "f1": 1.024285, "f3": -0.151111, "y": 0.37779766, "x": -0.36443863}], [{"q1": 2.1990781, "distance": 0.2426621604, "q3": 0.8582202768, "q2": 3.334569554, "tx": 0.3182, "ty": 0.3182, "targetID": 9, "f2": -1.342277, "f1": 0.264334, "f3": -0.712576, "y": 0.34225301, "x": 0.076732866}], [{"q1": 2.31651083, "distance": 0.127247931, "q3": 0.9848264668, "q2": 3.783364854, "tx": 0.1165, "ty": 0.4347, "targetID": 10, "f2": -1.791072, "f1": 0.381766, "f3": -0.58597, "y": 0.51750196, "x": 0.019877687}], [{"q1": 1.990664839, "distance": 0.3487270318, "q3": 1.150262737, "q2": 4.339445654, "tx": -0.1165, "ty": 0.4347, "targetID": 11, "f2": -2.347153, "f1": 0.05592, "f3": -0.420534, "y": 0.71125983, "x": 0.095926936}], [{"q1": 1.81014893, "distance": 0.2869296321, "q3": 0.8340928468, "q2": 2.597363404, "tx": -0.3182, "ty": 0.3182, "targetID": 12, "f2": -0.605071, "f1": -0.124596, "f3": -0.736703, "y": 0.12396842, "x": -0.10700647}], [{"q1": 1.72758787, "distance": 0.02544515257, "q3": 0.4645159268, "q2": 3.434220854, "tx": 0.1768, "ty": 0.1768, "targetID": 13, "f2": -1.441928, "f1": -0.207157, "f3": -1.10628, "y": 0.15236246, "x": 0.1697104}], [{"q1": 2.08214802, "distance": 0.9089557943, "q3": "_NaN_", "q2": "_NaN_", "tx": 0.0647, "ty": 0.2415, "targetID": 14, "f2": "_NaN_", "f1": 0.147404, "f3": "_NaN_", "y": 0.68454711, "x": -0.72896863}], [{"q1": 1.77332946, "distance": 0.2009249603, "q3": 1.112500787, "q2": 3.148650054, "tx": -0.0647, "ty": 0.2415, "targetID": 15, "f2": -1.156357, "f1": -0.161415, "f3": -0.458296, "y": 0.24621076, "x": 0.13616973}], [{"q1": 2.46510816, "distance": 0.09815643503, "q3": 1.098426457, "q2": 2.838135064, "tx": -0.1768, "ty": 0.1768, "targetID": 16, "f2": -0.845842, "f1": 0.530364, "f3": -0.47237, "y": 0.17473728, "x": -0.078665241}]], "block": 24}]]}]], "condition": "H2"}]], "type": "human", "subjectID": "P_19"}}
