# Supplementary material for: Goal-related feedback guides motor exploration and redundancy resolution in human motor skill acquisition
Source: PLoS Comput Biol. 2019 Mar 5;15(3):e1006676. doi: 10.1371/journal.pcbi.1006676 (PMC6420027; doi:10.1371/journal.pcbi.1006676)
Supplement: S1 Dataset — The 220 .json files contain the data (20 for the participants, 200 for simulation runs), the text file legend_json.txt explains the data format. (ZIP) [file pcbi.1006676.s001.zip › S_H1_014.json]

{"data": {"data": [{"phases": [{"phase": "test", "blocks": [[{"trials": [[{"q1": 2.116209062, "distance": 0.3521218087, "q3": 2.518974743, "q2": 2.508881913, "tx": 0.175, "ty": 0.3031, "targetID": 9, "y": 0.4167028518, "x": -0.1582929046}], [{"q1": 2.205471983, "distance": 0.10841304, "q3": 2.622727835, "q2": 2.410364073, "tx": -0.175, "ty": 0.3031, "targetID": 7, "y": 0.4026629691, "x": -0.2179022428}], [{"q1": 2.133890582, "distance": 0.2239266156, "q3": 2.580937555, "q2": 2.451853978, "tx": 0.0, "ty": 0.55, "targetID": 5, "y": 0.4158025287, "x": -0.1792600565}], [{"q1": 2.029048311, "distance": 0.534865357, "q3": 2.474948551, "q2": 2.553361252, "tx": 0.375, "ty": 0.6495, "targetID": 3, "y": 0.4274560059, "x": -0.1115977958}], [{"q1": 2.321464195, "distance": 0.2644179904, "q3": 2.948450187, "q2": 2.161164232, "tx": -0.375, "ty": 0.6495, "targetID": 1, "y": 0.3882689941, "x": -0.3340703629}], [{"q1": 2.176498502, "distance": 0.3215223571, "q3": 2.563888888, "q2": 2.465024685, "tx": 0.0, "ty": 0.15, "targetID": 8, "y": 0.4070345726, "x": -0.1931575902}], [{"q1": 2.091283189, "distance": 0.5511065843, "q3": 2.597985871, "q2": 2.438683466, "tx": 0.0, "ty": 0.95, "targetID": 2, "y": 0.4241595664, "x": -0.1649554659}], [{"q1": 2.400501886, "distance": 0.1208639888, "q3": 3.122968149, "q2": 2.035419227, "tx": -0.4763, "ty": 0.275, "targetID": 4, "y": 0.3701198406, "x": -0.4017324486}], [{"q1": 2.043480931, "distance": 0.6028753742, "q3": 2.429210539, "q2": 2.59399752, "tx": 0.4763, "ty": 0.275, "targetID": 6, "y": 0.4241204298, "x": -0.1078419469}]], "block": 1}], [{"trials": [[{"q1": 2.053443465, "distance": 0.318717749, "q3": 2.464994525, "q2": 2.566777558, "tx": 0.175, "ty": 0.3031, "targetID": 9, "y": 0.4248512325, "x": -0.1195465004}], [{"q1": 2.16709579, "distance": 0.1060849188, "q3": 2.529523999, "q2": 2.504478266, "tx": -0.175, "ty": 0.3031, "targetID": 7, "y": 0.4089935369, "x": -0.1813693669}], [{"q1": 2.026128519, "distance": 0.1653436816, "q3": 2.48991969, "q2": 2.547285459, "tx": 0.0, "ty": 0.55, "targetID": 5, "y": 0.4293941804, "x": -0.113105125}], [{"q1": 1.994518841, "distance": 0.5131328747, "q3": 2.450565562, "q2": 2.595959247, "tx": 0.375, "ty": 0.6495, "targetID": 3, "y": 0.4326882241, "x": -0.09007848903}], [{"q1": 2.314363167, "distance": 0.2584941303, "q3": 2.98677059, "q2": 2.142753638, "tx": -0.375, "ty": 0.6495, "targetID": 1, "y": 0.3934672802, "x": -0.3394126178}], [{"q1": 2.077023475, "distance": 0.2992123809, "q3": 2.459683695, "q2": 2.557950986, "tx": 0.0, "ty": 0.15, "targetID": 8, "y": 0.4198858695, "x": -0.1291884915}], [{"q1": 1.971389461, "distance": 0.520946385, "q3": 2.502883303, "q2": 2.547461819, "tx": 0.0, "ty": 0.95, "targetID": 2, "y": 0.4371307526, "x": -0.09137981779}], [{"q1": 2.42813941, "distance": 0.1014943506, "q3": 3.182736698, "q2": 1.990782564, "tx": -0.4763, "ty": 0.275, "targetID": 4, "y": 0.3624416631, "x": -0.4247727378}], [{"q1": 2.041942077, "distance": 0.6017918297, "q3": 2.428533171, "q2": 2.607260296, "tx": 0.4763, "ty": 0.275, "targetID": 6, "y": 0.4260742851, "x": -0.1062203573}]], "block": 2}], [{"trials": [[{"q1": 2.062984993, "distance": 0.3219795102, "q3": 2.464320312, "q2": 2.55347228, "tx": 0.175, "ty": 0.3031, "targetID": 9, "y": 0.4217771393, "x": -0.1243101094}], [{"q1": 2.174161963, "distance": 0.111234098, "q3": 2.548274565, "q2": 2.532711591, "tx": -0.175, "ty": 0.3031, "targetID": 7, "y": 0.4137388144, "x": -0.1864924886}], [{"q1": 2.002679375, "distance": 0.1534182128, "q3": 2.485076074, "q2": 2.571250536, "tx": 0.0, "ty": 0.55, "targetID": 5, "y": 0.434219801, "x": -0.1006583009}], [{"q1": 2.038510119, "distance": 0.5383599708, "q3": 2.46637482, "q2": 2.553050069, "tx": 0.375, "ty": 0.6495, "targetID": 3, "y": 0.4249670772, "x": -0.114301977}], [{"q1": 2.303799267, "distance": 0.2519232489, "q3": 3.017406043, "q2": 2.144959625, "tx": -0.375, "ty": 0.6495, "targetID": 1, "y": 0.3998071314, "x": -0.3415516111}], [{"q1": 2.056609949, "distance": 0.2973119923, "q3": 2.445607478, "q2": 2.580812254, "tx": 0.0, "ty": 0.15, "targetID": 8, "y": 0.423375115, "x": -0.1168780016}], [{"q1": 1.94604267, "distance": 0.51270018, "q3": 2.504865154, "q2": 2.577706958, "tx": 0.0, "ty": 0.95, "targetID": 2, "y": 0.4433356603, "x": -0.07843928487}], [{"q1": 2.434907835, "distance": 0.09575524506, "q3": 3.217274882, "q2": 1.992352474, "tx": -0.4763, "ty": 0.275, "targetID": 4, "y": 0.3612910032, "x": -0.4347918114}], [{"q1": 2.106121619, "distance": 0.6307697232, "q3": 2.44283183, "q2": 2.539197156, "tx": 0.4763, "ty": 0.275, "targetID": 6, "y": 0.4107438696, "x": -0.1396902966}]], "block": 3}], [{"trials": [[{"q1": 2.0792886, "distance": 0.320436679, "q3": 2.427939822, "q2": 2.533637713, "tx": 0.175, "ty": 0.3031, "targetID": 9, "y": 0.4111544589, "x": -0.1266685253}], [{"q1": 2.19468578, "distance": 0.1010587713, "q3": 2.510131908, "q2": 2.519716815, "tx": -0.175, "ty": 0.3031, "targetID": 7, "y": 0.4032667232, "x": -0.1883978666}], [{"q1": 1.975835564, "distance": 0.13976804, "q3": 2.536015947, "q2": 2.596152948, "tx": 0.0, "ty": 0.55, "targetID": 5, "y": 0.4479574446, "x": -0.09551137053}], [{"q1": 2.062607765, "distance": 0.5468268471, "q3": 2.422955372, "q2": 2.542937389, "tx": 0.375, "ty": 0.6495, "targetID": 3, "y": 0.4136922155, "x": -0.1183703371}], [{"q1": 2.279829836, "distance": 0.2368781876, "q3": 3.089070174, "q2": 2.190886166, "tx": -0.375, "ty": 0.6495, "targetID": 1, "y": 0.4143171124, "x": -0.3467106885}], [{"q1": 2.064136553, "distance": 0.2867636106, "q3": 2.410142, "q2": 2.54655189, "tx": 0.0, "ty": 0.15, "targetID": 8, "y": 0.4119014397, "x": -0.1167947097}], [{"q1": 1.892934359, "distance": 0.4837774618, "q3": 2.612242399, "q2": 2.638881433, "tx": 0.0, "ty": 0.95, "targetID": 2, "y": 0.4710093267, "x": -0.06788643096}], [{"q1": 2.427570597, "distance": 0.09756523331, "q3": 3.251213526, "q2": 2.014515801, "tx": -0.4763, "ty": 0.275, "targetID": 4, "y": 0.3654546334, "x": -0.4397358914}], [{"q1": 2.17037933, "distance": 0.6334298292, "q3": 2.316343971, "q2": 2.482321535, "tx": 0.4763, "ty": 0.275, "targetID": 6, "y": 0.3719658731, "x": -0.1496640309}]], "block": 4}], [{"trials": [[{"q1": 2.104198439, "distance": 0.3199940421, "q3": 2.355768008, "q2": 2.416359657, "tx": 0.175, "ty": 0.3031, "targetID": 9, "y": 0.3784902476, "x": -0.1359863301}], [{"q1": 2.259175087, "distance": 0.03011178048, "q3": 2.218802804, "q2": 2.438803546, "tx": -0.175, "ty": 0.3031, "targetID": 7, "y": 0.332986211, "x": -0.1713211798}], [{"q1": 1.889561775, "distance": 0.0820230354, "q3": 2.575625113, "q2": 2.816974091, "tx": 0.0, "ty": 0.55, "targetID": 5, "y": 0.4865028747, "x": -0.05192199357}], [{"q1": 2.044266094, "distance": 0.5508422381, "q3": 2.601266843, "q2": 2.59041135, "tx": 0.375, "ty": 0.6495, "targetID": 3, "y": 0.4485532713, "x": -0.1378816467}], [{"q1": 2.229807583, "distance": 0.2109817042, "q3": 3.207988927, "q2": 2.102475172, "tx": -0.375, "ty": 0.6495, "targetID": 1, "y": 0.4399071918, "x": -0.3508311305}], [{"q1": 2.116842941, "distance": 0.2091425044, "q3": 2.096158486, "q2": 2.420562702, "tx": 0.0, "ty": 0.15, "targetID": 8, "y": 0.3256892759, "x": -0.1134630579}], [{"q1": 1.696646408, "distance": 0.4004722145, "q3": 2.893401866, "q2": 3.213598526, "tx": 0.0, "ty": 0.95, "targetID": 2, "y": 0.5497549462, "x": -0.01348671687}], [{"q1": 2.425889572, "distance": 0.09836293564, "q3": 3.263875198, "q2": 1.996333708, "tx": -0.4763, "ty": 0.275, "targetID": 4, "y": 0.3671239283, "x": -0.4418261122}], [{"q1": 2.280084503, "distance": 0.6961630006, "q3": 2.290317705, "q2": 2.129068799, "tx": 0.4763, "ty": 0.275, "targetID": 6, "y": 0.2936020692, "x": -0.2196144247}]], "block": 5}], [{"trials": [[{"q1": 2.106135956, "distance": 0.3165317582, "q3": 2.329668441, "q2": 2.414058388, "tx": 0.175, "ty": 0.3031, "targetID": 9, "y": 0.372982483, "x": -0.1337212214}], [{"q1": 2.270994895, "distance": 0.003413730606, "q3": 2.164882166, "q2": 2.353570882, "tx": -0.175, "ty": 0.3031, "targetID": 7, "y": 0.3055652018, "x": -0.1773614269}], [{"q1": 1.887015799, "distance": 0.08313959284, "q3": 2.611293432, "q2": 2.810568769, "tx": 0.0, "ty": 0.55, "targetID": 5, "y": 0.4901460301, "x": -0.05770350236}], [{"q1": 2.038580332, "distance": 0.5430100358, "q3": 2.592375865, "q2": 2.642258368, "tx": 0.375, "ty": 0.6495, "targetID": 3, "y": 0.4541347632, "x": -0.1316481257}], [{"q1": 2.222644527, "distance": 0.2061701202, "q3": 3.238268688, "q2": 2.106235389, "tx": -0.375, "ty": 0.6495, "targetID": 1, "y": 0.4443823138, "x": -0.3541948741}], [{"q1": 2.271152121, "distance": 0.2178118091, "q3": 1.160995843, "q2": 2.270304712, "tx": 0.0, "ty": 0.15, "targetID": 8, "y": 0.07537288161, "x": -0.2046283885}], [{"q1": 1.686077498, "distance": 0.3998669548, "q3": 2.982989181, "q2": 3.239558526, "tx": 0.0, "ty": 0.95, "targetID": 2, "y": 0.5511100341, "x": -0.02793522123}], [{"q1": 2.44739468, "distance": 0.08739687958, "q3": 3.266876608, "q2": 1.96913605, "tx": -0.4763, "ty": 0.275, "targetID": 4, "y": 0.3583834947, "x": -0.4501197139}], [{"q1": 2.281620893, "distance": 0.6852308108, "q3": 2.214588294, "q2": 2.164604656, "tx": 0.4763, "ty": 0.275, "targetID": 6, "y": 0.2826875258, "x": -0.2088876867}]], "block": 6}], [{"trials": [[{"q1": 2.127638539, "distance": 0.3159930802, "q3": 2.259782904, "q2": 2.380090709, "tx": 0.175, "ty": 0.3031, "targetID": 9, "y": 0.3513691118, "x": -0.1372846772}], [{"q1": 2.235151924, "distance": 0.007966274198, "q3": 2.133903161, "q2": 2.313798661, "tx": -0.175, "ty": 0.3031, "targetID": 7, "y": 0.2985716799, "x": -0.1684459294}], [{"q1": 1.844791122, "distance": 0.06915175312, "q3": 2.701068298, "q2": 2.84665899, "tx": 0.0, "ty": 0.55, "targetID": 5, "y": 0.5059984788, "x": -0.0533463316}], [{"q1": 2.030470366, "distance": 0.5443798951, "q3": 2.661176558, "q2": 2.714933827, "tx": 0.375, "ty": 0.6495, "targetID": 3, "y": 0.4708853341, "x": -0.1392433969}], [{"q1": 2.138611135, "distance": 0.1628973126, "q3": 3.45880508, "q2": 2.080290961, "tx": -0.375, "ty": 0.6495, "targetID": 1, "y": 0.4870518972, "x": -0.3629108164}], [{"q1": 2.155580197, "distance": 0.1893943928, "q3": 1.109624059, "q2": 2.326753606, "tx": 0.0, "ty": 0.15, "targetID": 8, "y": 0.09610141207, "x": -0.1815631522}], [{"q1": 1.579245968, "distance": 0.4111471908, "q3": 3.276220179, "q2": 3.394751865, "tx": 0.0, "ty": 0.95, "targetID": 2, "y": 0.5402029839, "x": -0.03329291312}], [{"q1": 2.444298403, "distance": 0.08888679193, "q3": 3.285351649, "q2": 1.958612922, "tx": -0.4763, "ty": 0.275, "targetID": 4, "y": 0.3607868599, "x": -0.4530303534}], [{"q1": 2.34779556, "distance": 0.6988897571, "q3": 2.073240822, "q2": 2.127836856, "tx": 0.4763, "ty": 0.275, "targetID": 6, "y": 0.2325169807, "x": -0.2212973664}]], "block": 7}], [{"trials": [[{"q1": 2.13103454, "distance": 0.3175235044, "q3": 2.240778497, "q2": 2.350781875, "tx": 0.175, "ty": 0.3031, "targetID": 9, "y": 0.3425913468, "x": -0.1400581047}], [{"q1": 2.240310388, "distance": 0.009483434325, "q3": 2.137677517, "q2": 2.285254931, "tx": -0.175, "ty": 0.3031, "targetID": 7, "y": 0.293652149, "x": -0.1741792451}], [{"q1": 1.837070521, "distance": 0.06495530439, "q3": 2.725187391, "q2": 2.893058597, "tx": 0.0, "ty": 0.55, "targetID": 5, "y": 0.5130078007, "x": -0.05339259085}], [{"q1": 2.008938259, "distance": 0.5359568058, "q3": 2.687036789, "q2": 2.754047705, "tx": 0.375, "ty": 0.6495, "targetID": 3, "y": 0.4802260104, "x": -0.1335233664}], [{"q1": 2.120644774, "distance": 0.1534547538, "q3": 3.506472885, "q2": 2.065913567, "tx": -0.375, "ty": 0.6495, "targetID": 1, "y": 0.4964198733, "x": -0.3642838314}], [{"q1": 2.150758963, "distance": 0.1868241094, "q3": 1.115766894, "q2": 2.328672892, "tx": 0.0, "ty": 0.15, "targetID": 8, "y": 0.09827224065, "x": -0.179520157}], [{"q1": 1.546991792, "distance": 0.4242299869, "q3": 3.360889221, "q2": 3.541246504, "tx": 0.0, "ty": 0.95, "targetID": 2, "y": 0.5268650431, "x": -0.03046128804}], [{"q1": 2.444279584, "distance": 0.08877911564, "q3": 3.301257749, "q2": 1.953219973, "tx": -0.4763, "ty": 0.275, "targetID": 4, "y": 0.3615460621, "x": -0.4565133757}], [{"q1": 2.346921266, "distance": 0.7088439612, "q3": 2.039045304, "q2": 2.065129688, "tx": 0.4763, "ty": 0.275, "targetID": 6, "y": 0.2151728578, "x": -0.2300147134}]], "block": 8}], [{"trials": [[{"q1": 2.133512457, "distance": 0.3184111236, "q3": 2.215381342, "q2": 2.32405595, "tx": 0.175, "ty": 0.3031, "targetID": 9, "y": 0.332954018, "x": -0.1420084876}], [{"q1": 2.207321846, "distance": 0.009150765568, "q3": 2.164621625, "q2": 2.288173655, "tx": -0.175, "ty": 0.3031, "targetID": 7, "y": 0.3053784381, "x": -0.1661374253}], [{"q1": 1.830052667, "distance": 0.06219050766, "q3": 2.737924707, "q2": 2.911209251, "tx": 0.0, "ty": 0.55, "targetID": 5, "y": 0.5160943731, "x": -0.05213509092}], [{"q1": 1.977217248, "distance": 0.5318470213, "q3": 2.768126343, "q2": 2.816872785, "tx": 0.375, "ty": 0.6495, "targetID": 3, "y": 0.4964393676, "x": -0.1343463427}], [{"q1": 2.097601953, "distance": 0.1463435999, "q3": 3.53934187, "q2": 2.090525825, "tx": -0.375, "ty": 0.6495, "targetID": 1, "y": 0.5038502963, "x": -0.3607657788}], [{"q1": 2.085547301, "distance": 0.1640817688, "q3": 1.10413342, "q2": 2.369078728, "tx": 0.0, "ty": 0.15, "targetID": 8, "y": 0.1120530859, "x": -0.1596335132}], [{"q1": 1.511040962, "distance": 0.4438960282, "q3": 3.468981593, "q2": 3.648797494, "tx": 0.0, "ty": 0.95, "targetID": 2, "y": 0.5069389669, "x": -0.02721405592}], [{"q1": 2.447638404, "distance": 0.08718370487, "q3": 3.295041648, "q2": 1.951128863, "tx": -0.4763, "ty": 0.275, "targetID": 4, "y": 0.359864927, "x": -0.4563264535}], [{"q1": 2.337476692, "distance": 0.7095452055, "q3": 2.042821241, "q2": 2.050208842, "tx": 0.4763, "ty": 0.275, "targetID": 6, "y": 0.2159045412, "x": -0.2307799993}]], "block": 9}], [{"trials": [[{"q1": 2.139101852, "distance": 0.3204148056, "q3": 2.187308247, "q2": 2.30032662, "tx": 0.175, "ty": 0.3031, "targetID": 9, "y": 0.3226654051, "x": -0.1448168891}], [{"q1": 2.200643998, "distance": 0.00969045586, "q3": 2.149019539, "q2": 2.266942912, "tx": -0.175, "ty": 0.3031, "targetID": 7, "y": 0.2998102635, "x": -0.165885036}], [{"q1": 1.822638393, "distance": 0.06070598076, "q3": 2.761885071, "q2": 2.935173647, "tx": 0.0, "ty": 0.55, "targetID": 5, "y": 0.5204275415, "x": -0.05301590139}], [{"q1": 1.952630613, "distance": 0.5306394208, "q3": 2.833349808, "q2": 2.85598466, "tx": 0.375, "ty": 0.6495, "targetID": 3, "y": 0.5063932999, "x": -0.1359781475}], [{"q1": 2.066861094, "distance": 0.1264607467, "q3": 3.638616881, "q2": 2.029930566, "tx": -0.375, "ty": 0.6495, "targetID": 1, "y": 0.5234280257, "x": -0.365091531}], [{"q1": 2.040521123, "distance": 0.1543636658, "q3": 1.088484519, "q2": 2.384797319, "tx": 0.0, "ty": 0.15, "targetID": 8, "y": 0.1181080344, "x": -0.1510332541}], [{"q1": 1.474567752, "distance": 0.4702382506, "q3": 3.591167282, "q2": 3.747137458, "tx": 0.0, "ty": 0.95, "targetID": 2, "y": 0.4802592601, "x": -0.02162520684}], [{"q1": 2.454470544, "distance": 0.08369003271, "q3": 3.289972854, "q2": 1.950450445, "tx": -0.4763, "ty": 0.275, "targetID": 4, "y": 0.3565838307, "x": -0.4576425579}], [{"q1": 2.337251586, "distance": 0.7155708177, "q3": 2.021032215, "q2": 2.018677239, "tx": 0.4763, "ty": 0.275, "targetID": 6, "y": 0.2064181646, "x": -0.2359767208}]], "block": 10}]]}], "condition": "H1"}], "type": "simulation", "subjectID": "S_H1_14"}}
