# Supplementary material for: Goal-related feedback guides motor exploration and redundancy resolution in human motor skill acquisition
Source: PLoS Comput Biol. 2019 Mar 5;15(3):e1006676. doi: 10.1371/journal.pcbi.1006676 (PMC6420027; doi:10.1371/journal.pcbi.1006676)
Supplement: S1 Dataset — The 220 .json files contain the data (20 for the participants, 200 for simulation runs), the text file legend_json.txt explains the data format. (ZIP) [file pcbi.1006676.s001.zip › S_H2_016.json]

{"data": {"data": [{"phases": [{"phase": "test", "blocks": [[{"trials": [[{"q1": 0.3328574306, "distance": 0.08454817433, "q3": 0.3074805233, "q2": 2.389380152, "tx": 0.175, "ty": 0.3031, "targetID": 9, "y": 0.2964426071, "x": 0.0907143375}], [{"q1": 1.057838701, "distance": 0.1273055052, "q3": 0.1563720133, "q2": 2.114587401, "tx": -0.175, "ty": 0.3031, "targetID": 7, "y": 0.4304012087, "x": -0.1760458958}], [{"q1": 0.7082364344, "distance": 0.1570830772, "q3": 0.2389883039, "q2": 2.229681921, "tx": 0.0, "ty": 0.55, "targetID": 5, "y": 0.395338969, "x": -0.02747833048}], [{"q1": 0.00457747543, "distance": 0.5008020619, "q3": 0.3890864163, "q2": 2.479649577, "tx": 0.375, "ty": 0.6495, "targetID": 3, "y": 0.1996414849, "x": 0.1549317797}], [{"q1": 1.397652832, "distance": 0.2086886858, "q3": 0.02679597375, "q2": 1.951664036, "tx": -0.375, "ty": 0.6495, "targetID": 1, "y": 0.4430892116, "x": -0.3442501381}], [{"q1": 0.6064395456, "distance": 0.2124163248, "q3": 0.2432738779, "q2": 2.304049487, "tx": 0.0, "ty": 0.15, "targetID": 8, "y": 0.3622684807, "x": 0.007923835154}], [{"q1": 0.7188426723, "distance": 0.5368845711, "q3": 0.2619865864, "q2": 2.175549619, "tx": 0.0, "ty": 0.95, "targetID": 2, "y": 0.4139113382, "x": -0.02922309663}], [{"q1": 1.527673619, "distance": 0.1351487884, "q3": -0.002819061498, "q2": 1.996121601, "tx": -0.4763, "ty": 0.275, "targetID": 4, "y": 0.3822432965, "x": -0.3940560314}], [{"q1": -0.1850169556, "distance": 0.3412412446, "q3": 0.4154636008, "q2": 2.562348281, "tx": 0.4763, "ty": 0.275, "targetID": 6, "y": 0.1314189676, "x": 0.1667356704}]], "block": 1}], [{"trials": [[{"q1": 0.2505011804, "distance": 0.06663066257, "q3": 0.3168982495, "q2": 2.40286914, "tx": 0.175, "ty": 0.3031, "targetID": 9, "y": 0.2802366063, "x": 0.1124147747}], [{"q1": 1.052677454, "distance": 0.08611690437, "q3": 0.1251317126, "q2": 2.225595295, "tx": -0.175, "ty": 0.3031, "targetID": 7, "y": 0.3889194428, "x": -0.1678484648}], [{"q1": 0.6917762061, "distance": 0.126470175, "q3": 0.2103534688, "q2": 2.178653635, "tx": 0.0, "ty": 0.55, "targetID": 5, "y": 0.4247886965, "x": -0.01779984995}], [{"q1": -0.03554943358, "distance": 0.4211340625, "q3": 0.3576259869, "q2": 2.307222293, "tx": 0.375, "ty": 0.6495, "targetID": 3, "y": 0.2627043235, "x": 0.2084376897}], [{"q1": 1.439584395, "distance": 0.1611424584, "q3": -0.01306934304, "q2": 1.835360028, "tx": -0.375, "ty": 0.6495, "targetID": 1, "y": 0.4883585959, "x": -0.3744170728}], [{"q1": 0.4582218299, "distance": 0.1693384213, "q3": 0.2777036827, "q2": 2.392210037, "tx": 0.0, "ty": 0.15, "targetID": 8, "y": 0.3109119754, "x": 0.05275260281}], [{"q1": 0.684555529, "distance": 0.3581518846, "q3": 0.426284738, "q2": 1.639711475, "tx": 0.0, "ty": 0.95, "targetID": 2, "y": 0.5976364854, "x": 0.06413053909}], [{"q1": 1.600602932, "distance": 0.1082841235, "q3": -0.05284225732, "q2": 1.971491956, "tx": -0.4763, "ty": 0.275, "targetID": 4, "y": 0.3728891338, "x": -0.430005628}], [{"q1": -0.205541958, "distance": 0.3318861105, "q3": 0.4134010997, "q2": 2.540914782, "tx": 0.4763, "ty": 0.275, "targetID": 6, "y": 0.1362518928, "x": 0.174808121}]], "block": 2}], [{"trials": [[{"q1": 0.1839148932, "distance": 0.02946415145, "q3": 0.291862506, "q2": 2.332484149, "tx": 0.175, "ty": 0.3031, "targetID": 9, "y": 0.3058844537, "x": 0.1456677134}], [{"q1": 1.061420337, "distance": 0.05612086798, "q3": 0.124780673, "q2": 2.292968652, "tx": -0.175, "ty": 0.3031, "targetID": 7, "y": 0.3581378731, "x": -0.1640280202}], [{"q1": 0.6730960356, "distance": 0.06981015321, "q3": 0.1694368588, "q2": 2.072361282, "tx": 0.0, "ty": 0.55, "targetID": 5, "y": 0.480264311, "x": 0.003223534968}], [{"q1": 0.1326793667, "distance": 0.1690349534, "q3": 0.1564353938, "q2": 1.786513939, "tx": 0.375, "ty": 0.6495, "targetID": 3, "y": 0.481174504, "x": 0.3595292894}], [{"q1": 1.440777424, "distance": 0.1194022519, "q3": -0.06076834361, "q2": 1.765035615, "tx": -0.375, "ty": 0.6495, "targetID": 1, "y": 0.5301413293, "x": -0.3782257524}], [{"q1": 0.4829432607, "distance": 0.1436932286, "q3": 0.2943976619, "q2": 2.440251337, "tx": 0.0, "ty": 0.15, "targetID": 8, "y": 0.2870797036, "x": 0.0430917486}], [{"q1": 0.7055587126, "distance": 0.2878900364, "q3": 0.01791642715, "q2": 1.328684244, "tx": 0.0, "ty": 0.95, "targetID": 2, "y": 0.757350975, "x": 0.2139322935}], [{"q1": 1.633551736, "distance": 0.09689932222, "q3": -0.07532067498, "q2": 1.962322114, "tx": -0.4763, "ty": 0.275, "targetID": 4, "y": 0.3669437584, "x": -0.4457087604}], [{"q1": -0.2256819535, "distance": 0.2973118737, "q3": 0.3890364479, "q2": 2.465194213, "tx": 0.4763, "ty": 0.275, "targetID": 6, "y": 0.1639021535, "x": 0.2005254204}]], "block": 3}], [{"trials": [[{"q1": 0.1327008693, "distance": 0.01634240221, "q3": 0.2978920823, "q2": 2.334242555, "tx": 0.175, "ty": 0.3031, "targetID": 9, "y": 0.2960908069, "x": 0.1602370287}], [{"q1": 1.081937189, "distance": 0.031976365, "q3": 0.1405823602, "q2": 2.335964561, "tx": -0.175, "ty": 0.3031, "targetID": 7, "y": 0.3330895493, "x": -0.1639042868}], [{"q1": 0.6881970693, "distance": 0.04706471967, "q3": 0.1624323327, "q2": 2.022327083, "tx": 0.0, "ty": 0.55, "targetID": 5, "y": 0.5030632816, "x": 0.003468760687}], [{"q1": 0.1379400162, "distance": 0.165615485, "q3": 0.1527274579, "q2": 1.780651854, "tx": 0.375, "ty": 0.6495, "targetID": 3, "y": 0.4845547028, "x": 0.3601158538}], [{"q1": 1.438192171, "distance": 0.1103885714, "q3": -0.04359458475, "q2": 1.738622401, "tx": -0.375, "ty": 0.6495, "targetID": 1, "y": 0.5391320541, "x": -0.3771338276}], [{"q1": 0.4801201977, "distance": 0.113115823, "q3": 0.3192570653, "q2": 2.501024299, "tx": 0.0, "ty": 0.15, "targetID": 8, "y": 0.2544013246, "x": 0.04353794705}], [{"q1": 0.7224081682, "distance": 0.2761125186, "q3": 0.01073773942, "q2": 1.332176631, "tx": 0.0, "ty": 0.95, "targetID": 2, "y": 0.7608786579, "x": 0.2011746527}], [{"q1": 1.643696741, "distance": 0.09776565372, "q3": -0.07922524397, "q2": 1.946138435, "tx": -0.4763, "ty": 0.275, "targetID": 4, "y": 0.3698708555, "x": -0.4526855168}], [{"q1": -0.2215378333, "distance": 0.2769172548, "q3": 0.3786020792, "q2": 2.416987391, "tx": 0.4763, "ty": 0.275, "targetID": 6, "y": 0.182611814, "x": 0.215249068}]], "block": 4}], [{"trials": [[{"q1": 0.09142158356, "distance": 0.01019909433, "q3": 0.3421382521, "q2": 2.29959967, "tx": 0.175, "ty": 0.3031, "targetID": 9, "y": 0.2930382895, "x": 0.1766683844}], [{"q1": 1.117611302, "distance": 0.01326827961, "q3": 0.2354581994, "q2": 2.320727333, "tx": -0.175, "ty": 0.3031, "targetID": 7, "y": 0.3145165705, "x": -0.1682391449}], [{"q1": 0.7026406754, "distance": 0.03442003273, "q3": 0.1753066197, "q2": 1.985926212, "tx": 0.0, "ty": 0.55, "targetID": 5, "y": 0.5155957981, "x": 0.001043811768}], [{"q1": 0.1848578175, "distance": 0.1323260601, "q3": 0.1402422859, "q2": 1.700373, "tx": 0.375, "ty": 0.6495, "targetID": 3, "y": 0.5172029792, "x": 0.3722279119}], [{"q1": 1.437334502, "distance": 0.1118156863, "q3": -0.02999526033, "q2": 1.735728782, "tx": -0.375, "ty": 0.6495, "targetID": 1, "y": 0.5376972688, "x": -0.3767020596}], [{"q1": 0.4950147893, "distance": 0.09434077573, "q3": 0.3548868836, "q2": 2.529507564, "tx": 0.0, "ty": 0.15, "targetID": 8, "y": 0.2345494802, "x": 0.04185173074}], [{"q1": 0.7213954445, "distance": 0.2759486118, "q3": 0.009362402286, "q2": 1.338934475, "tx": 0.0, "ty": 0.95, "targetID": 2, "y": 0.7593875289, "x": 0.1995357668}], [{"q1": 1.64799917, "distance": 0.09350086785, "q3": -0.05758723567, "q2": 1.940627341, "tx": -0.4763, "ty": 0.275, "targetID": 4, "y": 0.3656686444, "x": -0.4534612343}], [{"q1": -0.2623148546, "distance": 0.1696076183, "q3": 0.3270579706, "q2": 2.191387826, "tx": 0.4763, "ty": 0.275, "targetID": 6, "y": 0.2422854091, "x": 0.3098773461}]], "block": 5}], [{"trials": [[{"q1": 0.08701225913, "distance": 0.01313617993, "q3": 0.343408879, "q2": 2.30482222, "tx": 0.175, "ty": 0.3031, "targetID": 9, "y": 0.2900584537, "x": 0.176573942}], [{"q1": 1.200174613, "distance": 0.0206978975, "q3": 0.2899171755, "q2": 2.33586635, "tx": -0.175, "ty": 0.3031, "targetID": 7, "y": 0.2839481935, "x": -0.1828492847}], [{"q1": 0.7220626557, "distance": 0.01840335556, "q3": 0.1673000384, "q2": 1.951116583, "tx": 0.0, "ty": 0.55, "targetID": 5, "y": 0.5318260302, "x": -0.002896604643}], [{"q1": 0.2682606336, "distance": 0.0805419789, "q3": 0.09037270205, "q2": 1.600890512, "tx": 0.375, "ty": 0.6495, "targetID": 3, "y": 0.5690531073, "x": 0.3789125207}], [{"q1": 1.43737027, "distance": 0.1102269921, "q3": -0.02367242142, "q2": 1.729003072, "tx": -0.375, "ty": 0.6495, "targetID": 1, "y": 0.5392871236, "x": -0.3767639935}], [{"q1": 0.6526732995, "distance": 0.04619786991, "q3": 0.4193300547, "q2": 2.609325183, "tx": 0.0, "ty": 0.15, "targetID": 8, "y": 0.191366303, "x": 0.02056871799}], [{"q1": 0.7200515472, "distance": 0.2759384623, "q3": 0.01138814073, "q2": 1.344775005, "tx": 0.0, "ty": 0.95, "targetID": 2, "y": 0.7576480993, "x": 0.1978453469}], [{"q1": 1.655467572, "distance": 0.08815647963, "q3": -0.01337974716, "q2": 1.922168986, "tx": -0.4763, "ty": 0.275, "targetID": 4, "y": 0.3607062357, "x": -0.4556600855}], [{"q1": -0.260539366, "distance": 0.1473662992, "q3": 0.3113508324, "q2": 2.145098278, "tx": 0.4763, "ty": 0.275, "targetID": 6, "y": 0.2547860859, "x": 0.3303266332}]], "block": 6}], [{"trials": [[{"q1": 0.08514646699, "distance": 0.01440170201, "q3": 0.345748464, "q2": 2.306052407, "tx": 0.175, "ty": 0.3031, "targetID": 9, "y": 0.2887883957, "x": 0.1766084162}], [{"q1": 1.199603231, "distance": 0.01775406191, "q3": 0.2828758467, "q2": 2.32592683, "tx": -0.175, "ty": 0.3031, "targetID": 7, "y": 0.2891040816, "x": -0.1859234144}], [{"q1": 0.7487200415, "distance": 0.009917794156, "q3": 0.1204300416, "q2": 1.926606435, "tx": 0.0, "ty": 0.55, "targetID": 5, "y": 0.5518068797, "x": -0.009751811459}], [{"q1": 0.3375041046, "distance": 0.04452759699, "q3": 0.01594907309, "q2": 1.569698165, "tx": 0.375, "ty": 0.6495, "targetID": 3, "y": 0.6056878593, "x": 0.3670499545}], [{"q1": 1.440296708, "distance": 0.08403583243, "q3": -0.08205775052, "q2": 1.697425404, "tx": -0.375, "ty": 0.6495, "targetID": 1, "y": 0.5655043029, "x": -0.3775969215}], [{"q1": 0.6588734131, "distance": 0.04514000393, "q3": 0.4187714121, "q2": 2.611637653, "tx": 0.0, "ty": 0.15, "targetID": 8, "y": 0.1906370162, "x": 0.01965331709}], [{"q1": 0.7287371528, "distance": 0.2661504007, "q3": 0.03499889532, "q2": 1.372152689, "tx": 0.0, "ty": 0.95, "targetID": 2, "y": 0.7504026891, "x": 0.1760595049}], [{"q1": 1.658150133, "distance": 0.08524607238, "q3": -0.03517768851, "q2": 1.937418694, "tx": -0.4763, "ty": 0.275, "targetID": 4, "y": 0.35773166, "x": -0.4557484722}], [{"q1": -0.2452106485, "distance": 0.1093572294, "q3": 0.2763369748, "q2": 2.060666769, "tx": 0.4763, "ty": 0.275, "targetID": 6, "y": 0.2799288614, "x": 0.3670539019}]], "block": 7}], [{"trials": [[{"q1": 0.08486830421, "distance": 0.02065360578, "q3": 0.3589732683, "q2": 2.315372088, "tx": 0.175, "ty": 0.3031, "targetID": 9, "y": 0.2825148394, "x": 0.1733199418}], [{"q1": 1.195725996, "distance": 0.01559683636, "q3": 0.2834542744, "q2": 2.319639909, "tx": -0.175, "ty": 0.3031, "targetID": 7, "y": 0.292152643, "x": -0.186109306}], [{"q1": 0.7509973518, "distance": 0.0108225202, "q3": 0.1359152534, "q2": 1.907734658, "tx": 0.0, "ty": 0.55, "targetID": 5, "y": 0.5562793218, "x": -0.008814593687}], [{"q1": 0.3222363758, "distance": 0.04982782839, "q3": 0.04781919697, "q2": 1.555336087, "tx": 0.375, "ty": 0.6495, "targetID": 3, "y": 0.599676051, "x": 0.3756217586}], [{"q1": 1.439503567, "distance": 0.08336325131, "q3": -0.09045790996, "q2": 1.700819199, "tx": -0.375, "ty": 0.6495, "targetID": 1, "y": 0.5661619627, "x": -0.3770501714}], [{"q1": 0.6792601757, "distance": 0.03648271891, "q3": 0.425101044, "q2": 2.634689339, "tx": 0.0, "ty": 0.15, "targetID": 8, "y": 0.1803590215, "x": 0.02023162363}], [{"q1": 0.7401660327, "distance": 0.2586412786, "q3": 0.0365667645, "q2": 1.378215285, "tx": 0.0, "ty": 0.95, "targetID": 2, "y": 0.7507177976, "x": 0.1648693871}], [{"q1": 1.6603281, "distance": 0.08344400983, "q3": -0.04364047164, "q2": 1.943581514, "tx": -0.4763, "ty": 0.275, "targetID": 4, "y": 0.3559677938, "x": -0.4561228065}], [{"q1": -0.2448126296, "distance": 0.09568600013, "q3": 0.2624231991, "q2": 2.03290354, "tx": 0.4763, "ty": 0.275, "targetID": 6, "y": 0.2860061349, "x": 0.3812490894}]], "block": 8}], [{"trials": [[{"q1": 0.08726873723, "distance": 0.01956030322, "q3": 0.3760614614, "q2": 2.304116847, "tx": 0.175, "ty": 0.3031, "targetID": 9, "y": 0.2835721221, "x": 0.1738741908}], [{"q1": 1.190821907, "distance": 0.01300060997, "q3": 0.2970597513, "q2": 2.307464324, "tx": -0.175, "ty": 0.3031, "targetID": 7, "y": 0.2953674807, "x": -0.1854510289}], [{"q1": 0.7508448798, "distance": 0.0107902477, "q3": 0.1549003797, "q2": 1.895419908, "tx": 0.0, "ty": 0.55, "targetID": 5, "y": 0.5573134861, "x": -0.007933622535}], [{"q1": 0.3176961883, "distance": 0.05162015161, "q3": 0.05499716217, "q2": 1.551194085, "tx": 0.375, "ty": 0.6495, "targetID": 3, "y": 0.5980048002, "x": 0.3785894918}], [{"q1": 1.438718357, "distance": 0.0843490408, "q3": -0.08111757976, "q2": 1.699027526, "tx": -0.375, "ty": 0.6495, "targetID": 1, "y": 0.5651692153, "x": -0.3767548296}], [{"q1": 0.6835136816, "distance": 0.03486143102, "q3": 0.434605342, "q2": 2.636922477, "tx": 0.0, "ty": 0.15, "targetID": 8, "y": 0.1777806341, "x": 0.02106076303}], [{"q1": 0.7431045326, "distance": 0.2563645332, "q3": 0.03852269605, "q2": 1.388445723, "tx": 0.0, "ty": 0.95, "targetID": 2, "y": 0.7484520962, "x": 0.158433634}], [{"q1": 1.663561494, "distance": 0.08031067809, "q3": -0.04345229926, "q2": 1.947589225, "tx": -0.4763, "ty": 0.275, "targetID": 4, "y": 0.352825684, "x": -0.4564765814}], [{"q1": -0.244270118, "distance": 0.09405692473, "q3": 0.2629777764, "q2": 2.028104098, "tx": 0.4763, "ty": 0.275, "targetID": 6, "y": 0.2868832386, "x": 0.3829967646}]], "block": 9}], [{"trials": [[{"q1": 0.08223191784, "distance": 0.01670337043, "q3": 0.3569957678, "q2": 2.304565611, "tx": 0.175, "ty": 0.3031, "targetID": 9, "y": 0.2864958328, "x": 0.1768177497}], [{"q1": 1.186992278, "distance": 0.01228155323, "q3": 0.2756643666, "q2": 2.316804458, "tx": -0.175, "ty": 0.3031, "targetID": 7, "y": 0.2962761829, "x": -0.1852113697}], [{"q1": 0.7482288977, "distance": 0.009827263959, "q3": 0.1355167298, "q2": 1.906561282, "tx": 0.0, "ty": 0.55, "targetID": 5, "y": 0.5568671801, "x": -0.007029719406}], [{"q1": 0.3211115245, "distance": 0.04891317884, "q3": 0.0337269161, "q2": 1.550670089, "tx": 0.375, "ty": 0.6495, "targetID": 3, "y": 0.6009904975, "x": 0.381271143}], [{"q1": 1.440391838, "distance": 0.07326303301, "q3": -0.1006355061, "q2": 1.682643561, "tx": -0.375, "ty": 0.6495, "targetID": 1, "y": 0.576260215, "x": -0.3768455086}], [{"q1": 0.682719099, "distance": 0.03361930622, "q3": 0.4287793099, "q2": 2.644955689, "tx": 0.0, "ty": 0.15, "targetID": 8, "y": 0.175580272, "x": 0.02181530272}], [{"q1": 0.7442437435, "distance": 0.2553345906, "q3": 0.04949644476, "q2": 1.397796793, "tx": 0.0, "ty": 0.95, "targetID": 2, "y": 0.7448809149, "x": 0.1520589164}], [{"q1": 1.664987969, "distance": 0.07931937914, "q3": -0.05289395888, "q2": 1.953090592, "tx": -0.4763, "ty": 0.275, "targetID": 4, "y": 0.3518801753, "x": -0.4567807133}], [{"q1": -0.2517339086, "distance": 0.07808662311, "q3": 0.24191667, "q2": 2.004140047, "tx": 0.4763, "ty": 0.275, "targetID": 6, "y": 0.2894239164, "x": 0.3995571088}]], "block": 10}]]}], "condition": "H2"}], "type": "simulation", "subjectID": "S_H2_16"}}
