# Supplementary material for: Goal-related feedback guides motor exploration and redundancy resolution in human motor skill acquisition
Source: PLoS Comput Biol. 2019 Mar 5;15(3):e1006676. doi: 10.1371/journal.pcbi.1006676 (PMC6420027; doi:10.1371/journal.pcbi.1006676)
Supplement: S1 Dataset — The 220 .json files contain the data (20 for the participants, 200 for simulation runs), the text file legend_json.txt explains the data format. (ZIP) [file pcbi.1006676.s001.zip › S_H1_048.json]

{"data": {"data": [{"phases": [{"phase": "test", "blocks": [[{"trials": [[{"q1": 1.982524934, "distance": 0.4423191099, "q3": 3.137162885, "q2": 1.945056554, "tx": 0.175, "ty": 0.3031, "targetID": 9, "y": 0.5033308127, "x": -0.2194031144}], [{"q1": 2.08091645, "distance": 0.1986396212, "q3": 3.134686837, "q2": 1.906636462, "tx": -0.175, "ty": 0.3031, "targetID": 7, "y": 0.4789430197, "x": -0.2673955169}], [{"q1": 1.920341413, "distance": 0.1893583937, "q3": 3.124440429, "q2": 1.932370025, "tx": 0.0, "ty": 0.55, "targetID": 5, "y": 0.5137953821, "x": -0.1858650772}], [{"q1": 1.915358996, "distance": 0.5795213432, "q3": 3.172779528, "q2": 1.950755079, "tx": 0.375, "ty": 0.6495, "targetID": 3, "y": 0.5228539115, "x": -0.1905137094}], [{"q1": 2.100310829, "distance": 0.1919119945, "q3": 3.180517059, "q2": 1.908546142, "tx": -0.375, "ty": 0.6495, "targetID": 1, "y": 0.4802131063, "x": -0.2845999929}], [{"q1": 1.994408517, "distance": 0.4100855699, "q3": 3.106482357, "q2": 1.931142643, "tx": 0.0, "ty": 0.15, "targetID": 8, "y": 0.4956947303, "x": -0.2206021941}], [{"q1": 1.83452801, "distance": 0.4432808881, "q3": 3.138447375, "q2": 1.927349376, "tx": 0.0, "ty": 0.95, "targetID": 2, "y": 0.530406649, "x": -0.1429663091}], [{"q1": 2.398776463, "distance": 0.1207386195, "q3": 3.135438491, "q2": 1.985196693, "tx": -0.4763, "ty": 0.275, "targetID": 4, "y": 0.3715500441, "x": -0.4038023916}], [{"q1": 2.000997692, "distance": 0.7468848501, "q3": 3.172025002, "q2": 1.960997822, "tx": 0.4763, "ty": 0.275, "targetID": 6, "y": 0.5044774036, "x": -0.2344581168}]], "block": 1}], [{"trials": [[{"q1": 1.974342101, "distance": 0.4386758469, "q3": 3.133473188, "q2": 1.937108202, "tx": 0.175, "ty": 0.3031, "targetID": 9, "y": 0.5045040644, "x": -0.2147087393}], [{"q1": 2.08937121, "distance": 0.1775464811, "q3": 3.03532281, "q2": 1.941375425, "tx": -0.175, "ty": 0.3031, "targetID": 7, "y": 0.4616668008, "x": -0.2548706619}], [{"q1": 1.901842573, "distance": 0.1781243834, "q3": 3.112150104, "q2": 1.926731045, "tx": 0.0, "ty": 0.55, "targetID": 5, "y": 0.5149535503, "x": -0.1746426132}], [{"q1": 1.956885966, "distance": 0.6074016269, "q3": 3.212167176, "q2": 1.953838141, "tx": 0.375, "ty": 0.6495, "targetID": 3, "y": 0.5205242272, "x": -0.2185503234}], [{"q1": 2.115460138, "distance": 0.1917834017, "q3": 3.185039053, "q2": 1.941747295, "tx": -0.375, "ty": 0.6495, "targetID": 1, "y": 0.4762018173, "x": -0.2928500576}], [{"q1": 1.956225495, "distance": 0.3961130253, "q3": 3.056881808, "q2": 1.926545133, "tx": 0.0, "ty": 0.15, "targetID": 8, "y": 0.4950625118, "x": -0.1945183583}], [{"q1": 1.840256053, "distance": 0.4438813304, "q3": 3.147577464, "q2": 1.929553364, "tx": 0.0, "ty": 0.95, "targetID": 2, "y": 0.531240289, "x": -0.1472105294}], [{"q1": 2.408639537, "distance": 0.1158024804, "q3": 3.12918002, "q2": 1.989296884, "tx": -0.4763, "ty": 0.275, "targetID": 4, "y": 0.3671067452, "x": -0.4061105281}], [{"q1": 2.034463405, "distance": 0.7671186266, "q3": 3.204000654, "q2": 1.958215345, "tx": 0.4763, "ty": 0.275, "targetID": 6, "y": 0.5008506594, "x": -0.2568183171}]], "block": 2}], [{"trials": [[{"q1": 1.979270203, "distance": 0.4383226604, "q3": 3.123669642, "q2": 1.933077031, "tx": 0.175, "ty": 0.3031, "targetID": 9, "y": 0.5018324404, "x": -0.2156816758}], [{"q1": 2.113203952, "distance": 0.157722523, "q3": 2.931638751, "q2": 2.104488194, "tx": -0.175, "ty": 0.3031, "targetID": 7, "y": 0.4444457526, "x": -0.2449840872}], [{"q1": 1.887621723, "distance": 0.1701919196, "q3": 3.11042058, "q2": 1.941249819, "tx": 0.0, "ty": 0.55, "targetID": 5, "y": 0.5171361917, "x": -0.1669888008}], [{"q1": 1.990359568, "distance": 0.6275797727, "q3": 3.230457974, "q2": 1.899608893, "tx": 0.375, "ty": 0.6495, "targetID": 3, "y": 0.5163254324, "x": -0.2382869684}], [{"q1": 2.114856992, "distance": 0.1834560869, "q3": 3.231061482, "q2": 1.99036437, "tx": -0.375, "ty": 0.6495, "targetID": 1, "y": 0.4813185595, "x": -0.3017119457}], [{"q1": 1.945100726, "distance": 0.3845279556, "q3": 3.007019515, "q2": 1.985816463, "tx": 0.0, "ty": 0.15, "targetID": 8, "y": 0.4892131829, "x": -0.1810971153}], [{"q1": 1.830131754, "distance": 0.4378257031, "q3": 3.170207779, "q2": 1.924766769, "tx": 0.0, "ty": 0.95, "targetID": 2, "y": 0.5368196043, "x": -0.1448216382}], [{"q1": 2.425854062, "distance": 0.1069162506, "q3": 3.123273477, "q2": 2.0069621, "tx": -0.4763, "ty": 0.275, "targetID": 4, "y": 0.3597226007, "x": -0.4110837017}], [{"q1": 2.076645994, "distance": 0.7835583628, "q3": 3.203525563, "q2": 1.90441905, "tx": 0.4763, "ty": 0.275, "targetID": 6, "y": 0.4900991821, "x": -0.2771560702}]], "block": 3}], [{"trials": [[{"q1": 1.980234662, "distance": 0.4373541027, "q3": 3.117510197, "q2": 1.935415603, "tx": 0.175, "ty": 0.3031, "targetID": 9, "y": 0.5006195773, "x": -0.2152110041}], [{"q1": 2.159719818, "distance": 0.1175107724, "q3": 2.738441707, "q2": 2.151121435, "tx": -0.175, "ty": 0.3031, "targetID": 7, "y": 0.4062425456, "x": -0.2313062778}], [{"q1": 1.88711888, "distance": 0.1700167624, "q3": 3.111263324, "q2": 1.939332513, "tx": 0.0, "ty": 0.55, "targetID": 5, "y": 0.5173622215, "x": -0.1668546521}], [{"q1": 1.992638234, "distance": 0.6285181939, "q3": 3.226763834, "q2": 1.909523878, "tx": 0.375, "ty": 0.6495, "targetID": 3, "y": 0.5150888731, "x": -0.2389778246}], [{"q1": 2.087614281, "distance": 0.156342412, "q3": 3.361755534, "q2": 1.9117787, "tx": -0.375, "ty": 0.6495, "targetID": 1, "y": 0.5062005729, "x": -0.3124842101}], [{"q1": 1.954097381, "distance": 0.3750320577, "q3": 2.96132718, "q2": 1.990531155, "tx": 0.0, "ty": 0.15, "targetID": 8, "y": 0.4794487876, "x": -0.1791997227}], [{"q1": 1.829296038, "distance": 0.4366197037, "q3": 3.177774368, "q2": 1.924875673, "tx": 0.0, "ty": 0.95, "targetID": 2, "y": 0.5383005086, "x": -0.1453970234}], [{"q1": 2.477743898, "distance": 0.08909589493, "q3": 3.033276166, "q2": 2.078908121, "tx": -0.4763, "ty": 0.275, "targetID": 4, "y": 0.3338085946, "x": -0.4093699792}], [{"q1": 2.079959789, "distance": 0.7825109157, "q3": 3.191925606, "q2": 1.915608622, "tx": 0.4763, "ty": 0.275, "targetID": 6, "y": 0.4874563237, "x": -0.2768172841}]], "block": 4}], [{"trials": [[{"q1": 1.98057938, "distance": 0.4337950332, "q3": 3.100092329, "q2": 1.940191507, "tx": 0.175, "ty": 0.3031, "targetID": 9, "y": 0.4976861768, "x": -0.2127039471}], [{"q1": 2.138990717, "distance": 0.09971242619, "q3": 2.680380723, "q2": 2.003156383, "tx": -0.175, "ty": 0.3031, "targetID": 7, "y": 0.3897360255, "x": -0.2243636205}], [{"q1": 1.882161579, "distance": 0.1674084121, "q3": 3.111345774, "q2": 1.929494332, "tx": 0.0, "ty": 0.55, "targetID": 5, "y": 0.5181567408, "x": -0.1643520103}], [{"q1": 2.010546722, "distance": 0.6390171655, "q3": 3.225825287, "q2": 1.956071655, "tx": 0.375, "ty": 0.6495, "targetID": 3, "y": 0.5099305722, "x": -0.2485890575}], [{"q1": 2.072631535, "distance": 0.1256972207, "q3": 3.529246779, "q2": 1.866367061, "tx": -0.375, "ty": 0.6495, "targetID": 1, "y": 0.5296551219, "x": -0.3370922636}], [{"q1": 1.940653942, "distance": 0.3633166716, "q3": 2.915202519, "q2": 1.937918682, "tx": 0.0, "ty": 0.15, "targetID": 8, "y": 0.471551745, "x": -0.1691256313}], [{"q1": 1.831764704, "distance": 0.4347031515, "q3": 3.20103779, "q2": 1.93228137, "tx": 0.0, "ty": 0.95, "targetID": 2, "y": 0.5420058568, "x": -0.1500253612}], [{"q1": 2.475759828, "distance": 0.08946015708, "q3": 3.035838774, "q2": 2.060591301, "tx": -0.4763, "ty": 0.275, "targetID": 4, "y": 0.3343458775, "x": -0.4093583349}], [{"q1": 2.096636632, "distance": 0.78408037, "q3": 3.167462834, "q2": 1.960627949, "tx": 0.4763, "ty": 0.275, "targetID": 6, "y": 0.4791826209, "x": -0.2807280602}]], "block": 5}], [{"trials": [[{"q1": 1.616499537, "distance": 0.2079768429, "q3": 2.473652161, "q2": 1.979391214, "tx": 0.175, "ty": 0.3031, "targetID": 9, "y": 0.40298385, "x": -0.007421445221}], [{"q1": 2.129861835, "distance": 0.01973050751, "q3": 2.297004065, "q2": 2.113703091, "tx": -0.175, "ty": 0.3031, "targetID": 7, "y": 0.3228146083, "x": -0.1757919264}], [{"q1": 1.827622699, "distance": 0.1391724075, "q3": 3.124632618, "q2": 1.923070263, "tx": 0.0, "ty": 0.55, "targetID": 5, "y": 0.528812431, "x": -0.1375501579}], [{"q1": 2.050577932, "distance": 0.6536707043, "q3": 3.174514856, "q2": 1.952204122, "tx": 0.375, "ty": 0.6495, "targetID": 3, "y": 0.492635545, "x": -0.2595698799}], [{"q1": 2.051880475, "distance": 0.09573906974, "q3": 3.719949775, "q2": 1.823681778, "tx": -0.375, "ty": 0.6495, "targetID": 1, "y": 0.5543875401, "x": -0.3640643043}], [{"q1": 1.864566126, "distance": 0.1552399377, "q3": 1.869379642, "q2": 2.119293533, "tx": 0.0, "ty": 0.15, "targetID": 8, "y": 0.2647678817, "x": -0.1045359823}], [{"q1": 1.791240842, "distance": 0.3781060172, "q3": 3.757990947, "q2": 1.784440139, "tx": 0.0, "ty": 0.95, "targetID": 2, "y": 0.6372835942, "x": -0.2125384901}], [{"q1": 2.477130572, "distance": 0.08913100154, "q3": 3.03283555, "q2": 2.061716544, "tx": -0.4763, "ty": 0.275, "targetID": 4, "y": 0.3336232556, "x": -0.4091609701}], [{"q1": 2.145571932, "distance": 0.6876540122, "q3": 2.552546602, "q2": 2.098618847, "tx": 0.4763, "ty": 0.275, "targetID": 6, "y": 0.3713734299, "x": -0.2045672429}]], "block": 6}], [{"trials": [[{"q1": 1.427956636, "distance": 0.1663317061, "q3": 2.197218528, "q2": 1.873046244, "tx": 0.175, "ty": 0.3031, "targetID": 9, "y": 0.3496531539, "x": 0.01531581072}], [{"q1": 2.068626733, "distance": 0.01332305041, "q3": 2.194200469, "q2": 2.060439756, "tx": -0.175, "ty": 0.3031, "targetID": 7, "y": 0.3044639396, "x": -0.1617469497}], [{"q1": 1.821909136, "distance": 0.1347069347, "q3": 3.109199799, "q2": 1.916266092, "tx": 0.0, "ty": 0.55, "targetID": 5, "y": 0.526655421, "x": -0.1326687186}], [{"q1": 2.043255571, "distance": 0.6504328955, "q3": 3.1795819, "q2": 1.957116027, "tx": 0.375, "ty": 0.6495, "targetID": 3, "y": 0.4952089359, "x": -0.2568680393}], [{"q1": 1.999674712, "distance": 0.04830859142, "q3": 4.114609759, "q2": 1.661336166, "tx": -0.375, "ty": 0.6495, "targetID": 1, "y": 0.6128131486, "x": -0.4064292051}], [{"q1": 1.620816109, "distance": 0.1588220528, "q3": 1.546585574, "q2": 1.999630012, "tx": 0.0, "ty": 0.15, "targetID": 8, "y": 0.2434966244, "x": -0.1283854574}], [{"q1": 1.258512881, "distance": 0.2773879805, "q3": 3.986657979, "q2": 1.696097659, "tx": 0.0, "ty": 0.95, "targetID": 2, "y": 0.7028355634, "x": 0.125912005}], [{"q1": 2.480848765, "distance": 0.08855594594, "q3": 3.02155846, "q2": 2.05977214, "tx": -0.4763, "ty": 0.275, "targetID": 4, "y": 0.3313370347, "x": -0.4079750845}], [{"q1": 2.097489543, "distance": 0.6624565218, "q3": 2.448510409, "q2": 2.063727998, "tx": 0.4763, "ty": 0.275, "targetID": 6, "y": 0.3559539183, "x": -0.1811915257}]], "block": 7}], [{"trials": [[{"q1": 1.346827241, "distance": 0.1563588641, "q3": 2.030822433, "q2": 1.904177587, "tx": 0.175, "ty": 0.3031, "targetID": 9, "y": 0.322198432, "x": 0.01981190679}], [{"q1": 2.061372543, "distance": 0.01766781386, "q3": 2.172895518, "q2": 2.071646998, "tx": -0.175, "ty": 0.3031, "targetID": 7, "y": 0.301965785, "x": -0.1573686301}], [{"q1": 1.809523705, "distance": 0.131430411, "q3": 3.145973635, "q2": 1.910766646, "tx": 0.0, "ty": 0.55, "targetID": 5, "y": 0.5352258693, "x": -0.1305973889}], [{"q1": 2.554512942, "distance": 1.043690853, "q3": 3.792076669, "q2": 2.065807405, "tx": 0.375, "ty": 0.6495, "targetID": 3, "y": 0.2714371339, "x": -0.5978098815}], [{"q1": 1.984256592, "distance": 0.04280774877, "q3": 4.140083009, "q2": 1.670722111, "tx": -0.375, "ty": 0.6495, "targetID": 1, "y": 0.6177602258, "x": -0.4037243814}], [{"q1": 0.3605210587, "distance": 0.4264072153, "q3": 0.4436329076, "q2": 1.732763118, "tx": 0.0, "ty": 0.15, "targetID": 8, "y": 0.5169110084, "x": 0.217254287}], [{"q1": 1.250927618, "distance": 0.2585015215, "q3": 4.099074484, "q2": 1.644532598, "tx": 0.0, "ty": 0.95, "targetID": 2, "y": 0.7238172316, "x": 0.1251574684}], [{"q1": 2.486105655, "distance": 0.08320666383, "q3": 3.041203508, "q2": 2.04956296, "tx": -0.4763, "ty": 0.275, "targetID": 4, "y": 0.330170513, "x": -0.4140138587}], [{"q1": 2.249568817, "distance": 0.7829376363, "q3": 2.897708437, "q2": 2.143369801, "tx": 0.4763, "ty": 0.275, "targetID": 6, "y": 0.404705154, "x": -0.295819107}]], "block": 8}], [{"trials": [[{"q1": 1.235689611, "distance": 0.1521183582, "q3": 1.887836727, "q2": 1.891481493, "tx": 0.175, "ty": 0.3031, "targetID": 9, "y": 0.3078752664, "x": 0.02295661232}], [{"q1": 2.082721514, "distance": 0.01359724067, "q3": 2.181254725, "q2": 2.085160027, "tx": -0.175, "ty": 0.3031, "targetID": 7, "y": 0.3018588216, "x": -0.1614595262}], [{"q1": 1.799368202, "distance": 0.1248270183, "q3": 3.135278643, "q2": 1.911727738, "tx": 0.0, "ty": 0.55, "targetID": 5, "y": 0.5344962006, "x": -0.1238604727}], [{"q1": 2.431830381, "distance": 0.9524925588, "q3": 3.654376025, "q2": 2.041551707, "tx": 0.375, "ty": 0.6495, "targetID": 3, "y": 0.3564256192, "x": -0.5312833342}], [{"q1": 2.023026692, "distance": 0.05666391496, "q3": 3.93862736, "q2": 1.688851706, "tx": -0.375, "ty": 0.6495, "targetID": 1, "y": 0.5935980429, "x": -0.3842612339}], [{"q1": 0.4405505029, "distance": 0.3914509336, "q3": 0.5111213599, "q2": 1.766734171, "tx": 0.0, "ty": 0.15, "targetID": 8, "y": 0.5078832069, "x": 0.1585983721}], [{"q1": 1.250359475, "distance": 0.2562555064, "q3": 4.110798375, "q2": 1.643239961, "tx": 0.0, "ty": 0.95, "targetID": 2, "y": 0.7257986843, "x": 0.1240993739}], [{"q1": 2.52031434, "distance": 0.06111757386, "q3": 3.074287564, "q2": 2.046706428, "tx": -0.4763, "ty": 0.275, "targetID": 4, "y": 0.3174452322, "x": -0.4323254608}], [{"q1": 1.952780742, "distance": 0.6220028933, "q3": 2.558710686, "q2": 2.07759515, "tx": 0.4763, "ty": 0.275, "targetID": 6, "y": 0.403450376, "x": -0.1322951859}]], "block": 9}], [{"trials": [[{"q1": 1.092036014, "distance": 0.1578673026, "q3": 1.687702546, "q2": 1.865854458, "tx": 0.175, "ty": 0.3031, "targetID": 9, "y": 0.3047643502, "x": 0.01714147104}], [{"q1": 2.076837971, "distance": 0.01647203884, "q3": 2.152826105, "q2": 2.081040533, "tx": -0.175, "ty": 0.3031, "targetID": 7, "y": 0.2959739706, "x": -0.1601491492}], [{"q1": 1.755492107, "distance": 0.09627470674, "q3": 3.065165237, "q2": 1.903701634, "tx": 0.0, "ty": 0.55, "targetID": 5, "y": 0.5253916279, "x": -0.09307656622}], [{"q1": 3.585024294, "distance": 1.382102261, "q3": 4.798193537, "q2": 2.346905401, "tx": 0.375, "ty": 0.6495, "targetID": 3, "y": -0.5305094941, "x": -0.3445722706}], [{"q1": 2.020059581, "distance": 0.05489872769, "q3": 3.943884397, "q2": 1.686900161, "tx": -0.375, "ty": 0.6495, "targetID": 1, "y": 0.5952573622, "x": -0.3834620653}], [{"q1": 0.5489747605, "distance": 0.3536046598, "q3": 0.6238357546, "q2": 1.783620881, "tx": 0.0, "ty": 0.15, "targetID": 8, "y": 0.4912296668, "x": 0.09272847413}], [{"q1": 1.250635977, "distance": 0.2562548815, "q3": 4.110117774, "q2": 1.643655404, "tx": 0.0, "ty": 0.95, "targetID": 2, "y": 0.7256975445, "x": 0.1239151837}], [{"q1": 2.533008905, "distance": 0.05451996322, "q3": 3.074541371, "q2": 2.057316017, "tx": -0.4763, "ty": 0.275, "targetID": 4, "y": 0.3121009191, "x": -0.4363506797}], [{"q1": 2.66381365, "distance": 0.9942396437, "q3": 3.27658604, "q2": 2.274944495, "tx": 0.4763, "ty": 0.275, "targetID": 6, "y": 0.244103268, "x": -0.5174594584}]], "block": 10}]]}], "condition": "H1"}], "type": "simulation", "subjectID": "S_H1_48"}}
