# Supplementary material for: Goal-related feedback guides motor exploration and redundancy resolution in human motor skill acquisition
Source: PLoS Comput Biol. 2019 Mar 5;15(3):e1006676. doi: 10.1371/journal.pcbi.1006676 (PMC6420027; doi:10.1371/journal.pcbi.1006676)
Supplement: S1 Dataset — The 220 .json files contain the data (20 for the participants, 200 for simulation runs), the text file legend_json.txt explains the data format. (ZIP) [file pcbi.1006676.s001.zip › S_H2_041.json]

{"data": {"data": [{"phases": [{"phase": "test", "blocks": [[{"trials": [[{"q1": 0.7850833686, "distance": 0.3372436633, "q3": -0.07644127234, "q2": 1.956661184, "tx": 0.175, "ty": 0.3031, "targetID": 9, "y": 0.5795329874, "x": -0.01817891178}], [{"q1": 1.255124726, "distance": 0.09588105937, "q3": -0.002993774478, "q2": 2.251141578, "tx": -0.175, "ty": 0.3031, "targetID": 7, "y": 0.3629631216, "x": -0.2498971576}], [{"q1": 0.8462058773, "distance": 0.06165938816, "q3": -0.06054916246, "q2": 1.928738632, "tx": 0.0, "ty": 0.55, "targetID": 5, "y": 0.5857062697, "x": -0.05026870253}], [{"q1": 0.3407787336, "distance": 0.1168264307, "q3": -0.137091647, "q2": 1.833760683, "tx": 0.375, "ty": 0.6495, "targetID": 3, "y": 0.5699882601, "x": 0.2894062027}], [{"q1": 1.324004878, "distance": 0.07678721824, "q3": 0.002298184592, "q2": 1.644749687, "tx": -0.375, "ty": 0.6495, "targetID": 1, "y": 0.6102166719, "x": -0.309021996}], [{"q1": 1.07530345, "distance": 0.1891748797, "q3": -0.03199222379, "q2": 2.55624365, "tx": 0.0, "ty": 0.15, "targetID": 8, "y": 0.2784949007, "x": -0.1388387396}], [{"q1": 0.5350620324, "distance": 0.3712114604, "q3": -0.1221638537, "q2": 1.744297022, "tx": 0.0, "ty": 0.95, "targetID": 2, "y": 0.6386951946, "x": 0.202206}], [{"q1": 1.533469817, "distance": 0.1235318748, "q3": 0.01595326926, "q2": 2.0307678, "tx": -0.4763, "ty": 0.275, "targetID": 4, "y": 0.3617767917, "x": -0.3883800789}], [{"q1": 0.4780915058, "distance": 0.4250277371, "q3": -0.1060479497, "q2": 1.876432125, "tx": 0.4763, "ty": 0.275, "targetID": 6, "y": 0.5876933782, "x": 0.1884260196}]], "block": 1}], [{"trials": [[{"q1": 0.1401453868, "distance": 0.1216247262, "q3": -0.009809163195, "q2": 2.730697477, "tx": 0.175, "ty": 0.3031, "targetID": 9, "y": 0.1993059177, "x": 0.1116015574}], [{"q1": 1.175793953, "distance": 0.03025807496, "q3": 0.03815255084, "q2": 2.371199942, "tx": -0.175, "ty": 0.3031, "targetID": 7, "y": 0.322351203, "x": -0.1983439989}], [{"q1": 0.7695774096, "distance": 0.02421599006, "q3": -0.02529287622, "q2": 1.956550514, "tx": 0.0, "ty": 0.55, "targetID": 5, "y": 0.5695114772, "x": -0.01434281813}], [{"q1": 0.320356677, "distance": 0.1018869122, "q3": -0.1434789436, "q2": 1.809960345, "tx": 0.375, "ty": 0.6495, "targetID": 3, "y": 0.5696940293, "x": 0.3116600449}], [{"q1": 1.358951035, "distance": 0.05433073646, "q3": 0.0624027933, "q2": 1.506813625, "tx": -0.375, "ty": 0.6495, "targetID": 1, "y": 0.6466387976, "x": -0.3207446552}], [{"q1": 0.8174838418, "distance": 0.08607235136, "q3": 0.03517967332, "q2": 2.704193083, "tx": 0.0, "ty": 0.15, "targetID": 8, "y": 0.2269380258, "x": -0.0385874313}], [{"q1": 0.9736333501, "distance": 0.140424784, "q3": 0.230183323, "q2": 1.102368896, "tx": 0.0, "ty": 0.95, "targetID": 2, "y": 0.8185588215, "x": 0.04942000141}], [{"q1": 1.551152128, "distance": 0.1129569338, "q3": 0.02244697046, "q2": 2.036525255, "tx": -0.4763, "ty": 0.275, "targetID": 4, "y": 0.3512158623, "x": -0.3929308737}], [{"q1": 0.4687967528, "distance": 0.4199866063, "q3": -0.1095246942, "q2": 1.877187516, "tx": 0.4763, "ty": 0.275, "targetID": 6, "y": 0.5861765438, "x": 0.1942398858}]], "block": 2}], [{"trials": [[{"q1": -0.2395085799, "distance": 0.2628264438, "q3": 0.0134776057, "q2": 2.971333549, "tx": 0.175, "ty": 0.3031, "targetID": 9, "y": 0.04601494957, "x": 0.1203646961}], [{"q1": 1.162061928, "distance": 0.01554545417, "q3": 0.0657269789, "q2": 2.389526582, "tx": -0.175, "ty": 0.3031, "targetID": 7, "y": 0.3119615125, "x": -0.1877724212}], [{"q1": 0.7537180835, "distance": 0.01508771527, "q3": -0.00901272831, "q2": 1.966571018, "tx": 0.0, "ty": 0.55, "targetID": 5, "y": 0.5622694303, "x": -0.008780673758}], [{"q1": 0.2527415799, "distance": 0.1049188813, "q3": -0.1286242115, "q2": 1.801752381, "tx": 0.375, "ty": 0.6495, "targetID": 3, "y": 0.5476856833, "x": 0.3496659012}], [{"q1": 1.363555064, "distance": 0.05211241363, "q3": 0.08106940794, "q2": 1.491422108, "tx": -0.375, "ty": 0.6495, "targetID": 1, "y": 0.6477633158, "x": -0.3229165325}], [{"q1": 0.7006401387, "distance": 0.08074322738, "q3": 0.03157919205, "q2": 2.706040077, "tx": 0.0, "ty": 0.15, "targetID": 8, "y": 0.2298651445, "x": -0.01187549868}], [{"q1": 0.9889697083, "distance": 0.1323588644, "q3": 0.2373297501, "q2": 1.071091942, "tx": 0.0, "ty": 0.95, "targetID": 2, "y": 0.8262799206, "x": 0.04703414637}], [{"q1": 1.554195441, "distance": 0.1101611432, "q3": 0.04021394424, "q2": 2.038930077, "tx": -0.4763, "ty": 0.275, "targetID": 4, "y": 0.3455090772, "x": -0.3916598943}], [{"q1": 0.2510387378, "distance": 0.301260575, "q3": -0.06933296547, "q2": 1.835547991, "tx": 0.4763, "ty": 0.275, "targetID": 6, "y": 0.535299885, "x": 0.3246362142}]], "block": 3}], [{"trials": [[{"q1": -0.2499037202, "distance": 0.2585807614, "q3": -0.02129749956, "q2": 2.976487092, "tx": 0.175, "ty": 0.3031, "targetID": 9, "y": 0.04978267869, "x": 0.1230929206}], [{"q1": 1.160065499, "distance": 0.009327430613, "q3": 0.01426176586, "q2": 2.432201967, "tx": -0.175, "ty": 0.3031, "targetID": 7, "y": 0.305369779, "x": -0.1840470473}], [{"q1": 0.7506641144, "distance": 0.01316921333, "q3": -0.04436536807, "q2": 1.98801769, "tx": 0.0, "ty": 0.55, "targetID": 5, "y": 0.5607055328, "x": -0.007669403349}], [{"q1": 0.2930972898, "distance": 0.07201874623, "q3": -0.1835184173, "q2": 1.732120888, "tx": 0.375, "ty": 0.6495, "targetID": 3, "y": 0.5778653527, "x": 0.3675718701}], [{"q1": 1.386117733, "distance": 0.04021776387, "q3": 0.07610063322, "q2": 1.468583822, "tx": -0.375, "ty": 0.6495, "targetID": 1, "y": 0.6513934835, "x": -0.3348268342}], [{"q1": 0.6720273173, "distance": 0.08281184784, "q3": 0.001854403744, "q2": 2.715173097, "tx": 0.0, "ty": 0.15, "targetID": 8, "y": 0.2325952945, "x": -0.005984936507}], [{"q1": 0.8825718579, "distance": 0.1858558346, "q3": 0.01298179707, "q2": 1.349712262, "tx": 0.0, "ty": 0.95, "targetID": 2, "y": 0.778082673, "x": 0.07061744781}], [{"q1": 1.596079272, "distance": 0.08904972933, "q3": 0.002098440065, "q2": 2.051750488, "tx": -0.4763, "ty": 0.275, "targetID": 4, "y": 0.331211143, "x": -0.4072336428}], [{"q1": 0.2259690014, "distance": 0.2881964362, "q3": -0.05805851603, "q2": 1.856611543, "tx": 0.4763, "ty": 0.275, "targetID": 6, "y": 0.5216337509, "x": 0.3272061411}]], "block": 4}], [{"trials": [[{"q1": -0.2411454256, "distance": 0.2455430154, "q3": -0.002121398144, "q2": 2.939346328, "tx": 0.175, "ty": 0.3031, "targetID": 9, "y": 0.06213522141, "x": 0.1278052133}], [{"q1": 1.155696493, "distance": 0.005762363939, "q3": 0.03758665621, "q2": 2.43034147, "tx": -0.175, "ty": 0.3031, "targetID": 7, "y": 0.3022458506, "x": -0.1806987075}], [{"q1": 0.7443798639, "distance": 0.00929544626, "q3": -0.0146132795, "q2": 1.981850426, "tx": 0.0, "ty": 0.55, "targetID": 5, "y": 0.5572169926, "x": -0.005858356291}], [{"q1": 0.2891224069, "distance": 0.06919940481, "q3": -0.176536939, "q2": 1.702070107, "tx": 0.375, "ty": 0.6495, "targetID": 3, "y": 0.5805628014, "x": 0.381018328}], [{"q1": 1.390600519, "distance": 0.03791517359, "q3": 0.08464976228, "q2": 1.459677305, "tx": -0.375, "ty": 0.6495, "targetID": 1, "y": 0.6518867615, "x": -0.3371600243}], [{"q1": 0.6401926125, "distance": 0.07923705012, "q3": 0.01354622484, "q2": 2.717212034, "tx": 0.0, "ty": 0.15, "targetID": 8, "y": 0.2292064768, "x": 0.00220094169}], [{"q1": 0.8790726632, "distance": 0.1879232834, "q3": 0.01369952026, "q2": 1.355822088, "tx": 0.0, "ty": 0.95, "targetID": 2, "y": 0.7760275901, "x": 0.07105463405}], [{"q1": 1.610209381, "distance": 0.0824567649, "q3": 0.03802110193, "q2": 2.026245753, "tx": -0.4763, "ty": 0.275, "targetID": 4, "y": 0.3284136582, "x": -0.4134820154}], [{"q1": 0.2038447294, "distance": 0.2760979393, "q3": -0.05574937486, "q2": 1.85739728, "tx": 0.4763, "ty": 0.275, "targetID": 6, "y": 0.5138919943, "x": 0.3378778662}]], "block": 5}], [{"trials": [[{"q1": -0.1707738596, "distance": 0.1829994382, "q3": -0.01384515103, "q2": 2.819350265, "tx": 0.175, "ty": 0.3031, "targetID": 9, "y": 0.1222424124, "x": 0.147083564}], [{"q1": 1.15059745, "distance": 0.003772037196, "q3": 0.006283967332, "q2": 2.450303277, "tx": -0.175, "ty": 0.3031, "targetID": 7, "y": 0.301391328, "x": -0.1783628417}], [{"q1": 0.7414729375, "distance": 0.007246923858, "q3": -0.03358092114, "q2": 1.996447878, "tx": 0.0, "ty": 0.55, "targetID": 5, "y": 0.5551124407, "x": -0.005136229694}], [{"q1": 0.2836413753, "distance": 0.07076034799, "q3": -0.1590255017, "q2": 1.686307047, "tx": 0.375, "ty": 0.6495, "targetID": 3, "y": 0.5797765684, "x": 0.3870693802}], [{"q1": 1.391256267, "distance": 0.03751611316, "q3": 0.07891459828, "q2": 1.461881375, "tx": -0.375, "ty": 0.6495, "targetID": 1, "y": 0.6519676667, "x": -0.3375651317}], [{"q1": 0.6224122648, "distance": 0.08708156314, "q3": -0.002636146044, "q2": 2.707575213, "tx": 0.0, "ty": 0.15, "targetID": 8, "y": 0.2369539376, "x": 0.004712893692}], [{"q1": 0.8612853405, "distance": 0.1976487424, "q3": 0.02071938917, "q2": 1.378283206, "tx": 0.0, "ty": 0.95, "targetID": 2, "y": 0.7674087304, "x": 0.07566672734}], [{"q1": 1.613490221, "distance": 0.08069680926, "q3": 0.02102441, "q2": 2.034818629, "tx": -0.4763, "ty": 0.275, "targetID": 4, "y": 0.3269982653, "x": -0.4145897461}], [{"q1": 0.1296010726, "distance": 0.2349611383, "q3": -0.08531379312, "q2": 1.867715668, "tx": 0.4763, "ty": 0.275, "targetID": 6, "y": 0.4879527472, "x": 0.3770132235}]], "block": 6}], [{"trials": [[{"q1": -0.1535334436, "distance": 0.1710213134, "q3": -0.01866065882, "q2": 2.798598198, "tx": 0.175, "ty": 0.3031, "targetID": 9, "y": 0.1339297439, "x": 0.1499058948}], [{"q1": 1.147724403, "distance": 0.003876128168, "q3": -0.005067816217, "q2": 2.450009338, "tx": -0.175, "ty": 0.3031, "targetID": 7, "y": 0.3043133998, "x": -0.1786813083}], [{"q1": 0.739762586, "distance": 0.006355740724, "q3": -0.00624834286, "q2": 1.984551046, "tx": 0.0, "ty": 0.55, "targetID": 5, "y": 0.5544188739, "x": -0.004568259373}], [{"q1": 0.2912426487, "distance": 0.06612931278, "q3": -0.1672732323, "q2": 1.669057296, "tx": 0.375, "ty": 0.6495, "targetID": 3, "y": 0.5855423594, "x": 0.3918079212}], [{"q1": 1.390714225, "distance": 0.03810991097, "q3": 0.07516808644, "q2": 1.461976875, "tx": -0.375, "ty": 0.6495, "targetID": 1, "y": 0.6529330506, "x": -0.3370450336}], [{"q1": 0.614175198, "distance": 0.08587998802, "q3": -0.00108425691, "q2": 2.709746694, "tx": 0.0, "ty": 0.15, "targetID": 8, "y": 0.235602184, "x": 0.006902060704}], [{"q1": 0.87412063, "distance": 0.190044729, "q3": 0.02269900548, "q2": 1.353752747, "tx": 0.0, "ty": 0.95, "targetID": 2, "y": 0.7749750002, "x": 0.07404895992}], [{"q1": 1.612593549, "distance": 0.08099447256, "q3": 0.01152517665, "q2": 2.041428635, "tx": -0.4763, "ty": 0.275, "targetID": 4, "y": 0.3266336576, "x": -0.4138975162}], [{"q1": 0.09846038744, "distance": 0.2178255118, "q3": -0.1037752247, "q2": 1.881198013, "tx": 0.4763, "ty": 0.275, "targetID": 6, "y": 0.4751295623, "x": 0.3902993495}]], "block": 7}], [{"trials": [[{"q1": -0.1055018439, "distance": 0.1339019766, "q3": 0.03014100844, "q2": 2.700471419, "tx": 0.175, "ty": 0.3031, "targetID": 9, "y": 0.1701482054, "x": 0.1590764438}], [{"q1": 1.14888147, "distance": 0.003210197076, "q3": 0.01439671856, "q2": 2.445043258, "tx": -0.175, "ty": 0.3031, "targetID": 7, "y": 0.3021864401, "x": -0.1780774622}], [{"q1": 0.7391402875, "distance": 0.005888972384, "q3": 0.04591426159, "q2": 1.959195161, "tx": 0.0, "ty": 0.55, "targetID": 5, "y": 0.5540761453, "x": -0.004250298244}], [{"q1": 0.3017526982, "distance": 0.05885480701, "q3": -0.05096538374, "q2": 1.593217924, "tx": 0.375, "ty": 0.6495, "targetID": 3, "y": 0.5933922098, "x": 0.3927708802}], [{"q1": 1.392590084, "distance": 0.03735208097, "q3": 0.07836430317, "q2": 1.457167769, "tx": -0.375, "ty": 0.6495, "targetID": 1, "y": 0.6536914197, "x": -0.3378838316}], [{"q1": 0.5993464739, "distance": 0.079810326, "q3": 0.03595808959, "q2": 2.705952283, "tx": 0.0, "ty": 0.15, "targetID": 8, "y": 0.2289605188, "x": 0.01161570519}], [{"q1": 0.8706815279, "distance": 0.191987959, "q3": 0.01324449351, "q2": 1.364232865, "tx": 0.0, "ty": 0.95, "targetID": 2, "y": 0.7731275726, "x": 0.07466941006}], [{"q1": 1.617492985, "distance": 0.07851422921, "q3": 0.02148096216, "q2": 2.036120702, "tx": -0.4763, "ty": 0.275, "targetID": 4, "y": 0.3247397778, "x": -0.415551019}], [{"q1": 0.03505965039, "distance": 0.1840259389, "q3": 0.000888736832, "q2": 1.800840731, "tx": 0.4763, "ty": 0.275, "targetID": 6, "y": 0.4535057381, "x": 0.4315646934}]], "block": 8}], [{"trials": [[{"q1": -0.09030542001, "distance": 0.149698788, "q3": 0.03340169333, "q2": 2.740765266, "tx": 0.175, "ty": 0.3031, "targetID": 9, "y": 0.1559457797, "x": 0.1475161398}], [{"q1": 1.148353917, "distance": 0.003277061125, "q3": 0.02538007397, "q2": 2.437637377, "tx": -0.175, "ty": 0.3031, "targetID": 7, "y": 0.3030637668, "x": -0.1782768608}], [{"q1": 0.740003633, "distance": 0.006372574434, "q3": 0.03518747944, "q2": 1.963937813, "tx": 0.0, "ty": 0.55, "targetID": 5, "y": 0.5543472414, "x": -0.004659527559}], [{"q1": 0.3516740759, "distance": 0.03160804508, "q3": -0.07299246907, "q2": 1.550086258, "tx": 0.375, "ty": 0.6495, "targetID": 3, "y": 0.6198022224, "x": 0.3858217612}], [{"q1": 1.403417467, "distance": 0.03115920928, "q3": 0.06018246601, "q2": 1.457655644, "tx": -0.375, "ty": 0.6495, "targetID": 1, "y": 0.6537816912, "x": -0.3441363735}], [{"q1": 0.5852160059, "distance": 0.07906622536, "q3": 0.03828498964, "q2": 2.707394667, "tx": 0.0, "ty": 0.15, "targetID": 8, "y": 0.227619416, "x": 0.015056369}], [{"q1": 0.8849601729, "distance": 0.1846776528, "q3": -0.01764663499, "q2": 1.362394421, "tx": 0.0, "ty": 0.95, "targetID": 2, "y": 0.7789774144, "x": 0.06969297422}], [{"q1": 1.618719042, "distance": 0.07779928233, "q3": 0.02311536888, "q2": 2.036567542, "tx": -0.4763, "ty": 0.275, "targetID": 4, "y": 0.3237398074, "x": -0.415660413}], [{"q1": -1.085649453, "distance": 0.5495754785, "q3": 0.04834737666, "q2": 3.087179963, "tx": 0.4763, "ty": 0.275, "targetID": 6, "y": -0.08241598129, "x": 0.05882302714}]], "block": 9}], [{"trials": [[{"q1": -0.07623921814, "distance": 0.1370117602, "q3": 0.03272651538, "q2": 2.715439601, "tx": 0.175, "ty": 0.3031, "targetID": 9, "y": 0.1682842022, "x": 0.1505679903}], [{"q1": 1.155011402, "distance": 0.005967912734, "q3": 0.03725076234, "q2": 2.428157321, "tx": -0.175, "ty": 0.3031, "targetID": 7, "y": 0.3033165518, "x": -0.1809639825}], [{"q1": 0.7410657058, "distance": 0.008147412383, "q3": 0.03782689888, "q2": 1.955887901, "tx": 0.0, "ty": 0.55, "targetID": 5, "y": 0.5570995209, "x": -0.003997140468}], [{"q1": 0.354875353, "distance": 0.03006571521, "q3": -0.07909215339, "q2": 1.560946546, "tx": 0.375, "ty": 0.6495, "targetID": 3, "y": 0.6199411612, "x": 0.3804974795}], [{"q1": 1.403410096, "distance": 0.03119510807, "q3": 0.06548620923, "q2": 1.455026828, "tx": -0.375, "ty": 0.6495, "targetID": 1, "y": 0.653764892, "x": -0.3440978081}], [{"q1": 0.587642366, "distance": 0.07356089179, "q3": 0.03995571194, "q2": 2.71956735, "tx": 0.0, "ty": 0.15, "targetID": 8, "y": 0.2218977334, "x": 0.01555380143}], [{"q1": 0.9046586686, "distance": 0.174095903, "q3": -0.04142897019, "q2": 1.344844511, "tx": 0.0, "ty": 0.95, "targetID": 2, "y": 0.788391163, "x": 0.06474540319}], [{"q1": 1.649212972, "distance": 0.06244614354, "q3": 0.03797136971, "q2": 2.027481144, "tx": -0.4763, "ty": 0.275, "targetID": 4, "y": 0.3115772557, "x": -0.4256874994}], [{"q1": -1.070240112, "distance": 0.534718978, "q3": 0.03331933931, "q2": 3.064169394, "tx": 0.4763, "ty": 0.275, "targetID": 6, "y": -0.07540218529, "x": 0.07239073553}]], "block": 10}]]}], "condition": "H2"}], "type": "simulation", "subjectID": "S_H2_41"}}
