# Supplementary material for: Goal-related feedback guides motor exploration and redundancy resolution in human motor skill acquisition
Source: PLoS Comput Biol. 2019 Mar 5;15(3):e1006676. doi: 10.1371/journal.pcbi.1006676 (PMC6420027; doi:10.1371/journal.pcbi.1006676)
Supplement: S1 Dataset — The 220 .json files contain the data (20 for the participants, 200 for simulation runs), the text file legend_json.txt explains the data format. (ZIP) [file pcbi.1006676.s001.zip › P_12.json]

{"data": {"data": [[{"phases": [[{"phase": "test", "blocks": [[{"trials": [[{"q1": 0.07149729019, "distance": 0.8346043711, "q3": 1.670196319, "q2": 2.108091764, "tx": -0.375, "ty": 0.6495, "targetID": 1, "f2": 0.0994, "f1": -1.863247, "f3": 0.115799, "y": 0.092256887, "x": 0.24632485}], [{"q1": -0.7207181098, "distance": 1.286088366, "q3": 2.066288317, "q2": 2.696135074, "tx": 0, "ty": 0.95, "targetID": 2, "f2": 0.495492, "f1": -2.655463, "f3": 0.703842, "y": -0.32329681, "x": 0.18093789}], [{"q1": 0.9901304102, "distance": 0.550172632, "q3": 1.407559177, "q2": 2.560606764, "tx": 0.375, "ty": 0.6495, "targetID": 3, "f2": -0.163237, "f1": -0.944614, "f3": 0.568314, "y": 0.15105166, "x": 0.14210694}], [{"q1": 2.10181439, "distance": 0.2030185688, "q3": 1.598882165, "q2": 1.578859064, "tx": -0.4763, "ty": 0.275, "targetID": 4, "f2": 0.028086, "f1": 0.16707, "f3": -0.413434, "y": 0.26180244, "x": -0.27371085}], [{"q1": 0.2137548902, "distance": 0.8085299328, "q3": 2.055418407, "q2": 3.113527054, "tx": 0, "ty": 0.55, "targetID": 5, "f2": 0.484622, "f1": -1.72099, "f3": 1.121234, "y": -0.11688595, "x": 0.45714744}], [{"q1": 0.08919079019, "distance": 0.2538871044, "q3": 1.949169747, "q2": 1.915826289, "tx": 0.4763, "ty": 0.275, "targetID": 6, "f2": 0.378373, "f1": -1.845554, "f3": -0.076466, "y": 0.094939325, "x": 0.29731169}], [{"q1": 2.77223026, "distance": 0.438058887, "q3": 1.414847667, "q2": 1.754411254, "tx": -0.175, "ty": 0.3031, "targetID": 7, "f2": -0.155949, "f1": 0.837486, "f3": -0.237881, "y": -0.095300212, "x": -0.35713418}], [{"q1": 3.65683989, "distance": 0.2315701925, "q3": 0.5652353268, "q2": 2.874954524, "tx": 0, "ty": 0.15, "targetID": 8, "f2": -1.005561, "f1": 1.722095, "f3": 0.882662, "y": -0.058738809, "x": -0.10026397}], [{"q1": 0.7764392902, "distance": 0.1260359154, "q3": 1.406239707, "q2": 1.811839574, "tx": 0.175, "ty": 0.3031, "targetID": 9, "f2": -0.164557, "f1": -1.158305, "f3": -0.180453, "y": 0.34387064, "x": 0.05574059}]], "block": 1}], [{"trials": [[{"q1": 1.35191622, "distance": 0.5259341, "q3": 2.105055577, "q2": 1.932602394, "tx": -0.375, "ty": 0.6495, "targetID": 1, "f2": 0.534259, "f1": -0.582828, "f3": -0.05969, "y": 0.32545324, "x": 0.039246756}], [{"q1": 1.17950562, "distance": 0.3434669598, "q3": 3.893689927, "q2": 1.737823654, "tx": 0, "ty": 0.95, "targetID": 2, "f2": 2.322894, "f1": -0.755239, "f3": -0.254469, "y": 0.66911485, "x": 0.19766913}], [{"q1": -0.2844389098, "distance": 0.7879353398, "q3": 2.868902427, "q2": 1.684228074, "tx": 0.375, "ty": 0.6495, "targetID": 3, "f2": 1.298106, "f1": -2.219183, "f3": -0.308065, "y": -0.13290694, "x": 0.46817446}], [{"q1": 2.66893469, "distance": 0.432022561, "q3": 0.7131415368, "q2": 1.976710354, "tx": -0.4763, "ty": 0.275, "targetID": 4, "f2": -0.857655, "f1": 0.73419, "f3": -0.015582, "y": -0.14823507, "x": -0.38960762}], [{"q1": 1.15116845, "distance": 0.2458961484, "q3": 2.365870597, "q2": 1.871906824, "tx": 0, "ty": 0.55, "targetID": 5, "f2": 0.795074, "f1": -0.783576, "f3": -0.120386, "y": 0.35082381, "x": 0.14420042}], [{"q1": 3.71395409, "distance": 1.216834438, "q3": -0.2343502732, "q2": 1.633836934, "tx": 0.4763, "ty": 0.275, "targetID": 6, "f2": -1.805147, "f1": 1.77921, "f3": -0.358456, "y": -0.69249604, "x": -0.26169557}], [{"q1": 1.70911531, "distance": 0.1141420721, "q3": 1.165216717, "q2": 1.919407704, "tx": -0.175, "ty": 0.3031, "targetID": 7, "f2": -0.40558, "f1": -0.225629, "f3": -0.072885, "y": 0.23331183, "x": -0.26532178}], [{"q1": 2.96952229, "distance": 0.7716329313, "q3": -0.3453741732, "q2": 1.829558154, "tx": 0, "ty": 0.15, "targetID": 8, "f2": -1.91617, "f1": 1.034778, "f3": -0.162735, "y": -0.3738738, "x": -0.56654534}], [{"q1": 3.05214619, "distance": 1.040894514, "q3": 0.2607522268, "q2": 1.443896244, "tx": 0.175, "ty": 0.3031, "targetID": 9, "f2": -1.310044, "f1": 1.117402, "f3": -0.548396, "y": -0.3519502, "x": -0.63393178}]], "block": 2}], [{"trials": [[{"q1": 1.24252596, "distance": 0.383735096, "q3": 1.680186587, "q2": 1.539966144, "tx": -0.375, "ty": 0.6495, "targetID": 1, "f2": 0.10939, "f1": -0.692219, "f3": -0.452327, "y": 0.39285498, "x": -0.089717758}], [{"q1": 2.15735775, "distance": 1.013487879, "q3": 0.2285194268, "q2": 2.089744858, "tx": 0, "ty": 0.95, "targetID": 2, "f2": -1.342277, "f1": 0.222613, "f3": 0.097452, "y": 0.056725687, "x": -0.47876788}], [{"q1": 0.2614379902, "distance": 0.5540090799, "q3": 3.037794427, "q2": 1.732231614, "tx": 0.375, "ty": 0.6495, "targetID": 3, "f2": 1.466998, "f1": -1.673307, "f3": -0.260061, "y": 0.11209568, "x": 0.50962042}], [{"q1": 1.919413518, "distance": 0.3052418384, "q3": 1.035154777, "q2": 2.254489974, "tx": -0.4763, "ty": 0.275, "targetID": 4, "f2": -0.535642, "f1": -0.015331, "f3": 0.262197, "y": 0.12392455, "x": -0.21106654}], [{"q1": -0.5008883098, "distance": 0.8142048597, "q3": 2.541925447, "q2": 1.655702414, "tx": 0, "ty": 0.55, "targetID": 5, "f2": 0.971129, "f1": -2.435633, "f3": -0.33659, "y": -0.16977301, "x": 0.38060001}], [{"q1": 2.35779136, "distance": 0.5877627758, "q3": 0.1438849268, "q2": 3.091787254, "tx": 0.4763, "ty": 0.275, "targetID": 6, "f2": -1.426911, "f1": 0.423047, "f3": 1.099495, "y": 0.06846824, "x": -0.073981485}], [{"q1": 1.980297583, "distance": 0.2084608585, "q3": 0.7512176368, "q2": 2.500288184, "tx": -0.175, "ty": 0.3031, "targetID": 7, "f2": -0.819579, "f1": 0.045553, "f3": 0.507996, "y": 0.09812884, "x": -0.13701641}], [{"q1": 2.0404905, "distance": 0.5585085057, "q3": 0.7159061368, "q2": 4.401831354, "tx": 0, "ty": 0.15, "targetID": 8, "f2": -0.85489, "f1": 0.105746, "f3": 2.409539, "y": 0.6898728, "x": 0.1430703}], [{"q1": 2.92070193, "distance": 0.5449479754, "q3": 0.5055451268, "q2": 2.580461634, "tx": 0.175, "ty": 0.3031, "targetID": 9, "f2": -1.065251, "f1": 0.985957, "f3": 0.588169, "y": -0.11482358, "x": -0.17472586}]], "block": 3}], [{"trials": [[{"q1": 3.13527269, "distance": 0.9391322386, "q3": -0.09293457321, "q2": 2.525043934, "tx": -0.375, "ty": 0.6495, "targetID": 1, "f2": -1.663731, "f1": 1.200528, "f3": 0.532751, "y": -0.27465127, "x": -0.20792579}], [{"q1": -0.3159867098, "distance": 0.8749017717, "q3": 0.4959318268, "q2": 2.583854554, "tx": 0, "ty": 0.95, "targetID": 2, "f2": -1.074864, "f1": -2.250731, "f3": 0.591562, "y": 0.093626884, "x": 0.17910387}], [{"q1": 0.4367702902, "distance": 0.6506471281, "q3": 0.2701769268, "q2": 2.957515584, "tx": 0.375, "ty": 0.6495, "targetID": 3, "f2": -1.300619, "f1": -1.497974, "f3": 0.965223, "y": 0.067201248, "x": 0.084707305}], [{"q1": 1.72564008, "distance": 0.2757119408, "q3": 1.492507838, "q2": 0.7578352536, "tx": -0.4763, "ty": 0.275, "targetID": 4, "f2": -0.078288, "f1": -0.209104, "f3": -1.234457, "y": 0.54043516, "x": -0.40172621}], [{"q1": 3.13860279, "distance": 0.8095282391, "q3": 0.3828973268, "q2": 2.421182884, "tx": 0, "ty": 0.55, "targetID": 5, "f2": -1.187899, "f1": 1.203858, "f3": 0.42889, "y": -0.23762345, "x": -0.1870435}], [{"q1": 1.54801443, "distance": 0.7793842451, "q3": 1.507461819, "q2": 1.208402454, "tx": 0.4763, "ty": 0.275, "targetID": 6, "f2": -0.063335, "f1": -0.38673, "f3": -0.78389, "y": 0.42897055, "x": -0.28772413}], [{"q1": 0.8938091902, "distance": 0.8136402189, "q3": 1.686972427, "q2": -0.9052925464, "tx": -0.175, "ty": 0.3031, "targetID": 7, "f2": 0.116176, "f1": -1.040935, "f3": -2.897585, "y": 0.63454339, "x": 0.56807179}], [{"q1": 2.82808778, "distance": 0.4197570743, "q3": 0.5613397268, "q2": 4.088551754, "tx": 0, "ty": 0.15, "targetID": 8, "f2": -1.009457, "f1": 0.893343, "f3": 2.096259, "y": 0.49938003, "x": -0.23265768}], [{"q1": 1.53959497, "distance": 0.6465345513, "q3": 1.205177777, "q2": -0.3210002464, "tx": 0.175, "ty": 0.3031, "targetID": 9, "f2": -0.365619, "f1": -0.39515, "f3": -2.313293, "y": 0.91450852, "x": -0.035205965}]], "block": 4}], [{"trials": [[{"q1": -0.6305544098, "distance": 1.24200457, "q3": 1.419245897, "q2": 1.005141414, "tx": -0.375, "ty": 0.6495, "targetID": 1, "f2": -0.15155, "f1": -2.565299, "f3": -0.987151, "y": -0.1025297, "x": 0.6134466}], [{"q1": -0.4454392098, "distance": 1.017018303, "q3": 1.310044137, "q2": 1.174473254, "tx": 0, "ty": 0.95, "targetID": 2, "f2": -0.260752, "f1": -2.380184, "f3": -0.817819, "y": 0.11573658, "x": 0.58166208}], [{"q1": -0.5055693098, "distance": 0.5195418367, "q3": 0.7029627768, "q2": 1.476757304, "tx": 0.375, "ty": 0.6495, "targetID": 3, "f2": -0.867834, "f1": -2.440314, "f3": -0.515535, "y": 0.17979661, "x": 0.59704154}], [{"q1": 1.35380118, "distance": 0.291693584, "q3": 0.3841539268, "q2": 1.711497104, "tx": -0.4763, "ty": 0.275, "targetID": 4, "f2": -1.186642, "f1": -0.580943, "f3": -0.280796, "y": 0.51183849, "x": -0.30602764}], [{"q1": 2.64204266, "distance": 0.9164224526, "q3": 0.4467973268, "q2": 1.693904184, "tx": 0, "ty": 0.55, "targetID": 5, "f2": -1.123999, "f1": 0.707298, "f3": -0.298388, "y": -0.16653027, "x": -0.57132695}], [{"q1": -0.01336340981, "distance": 0.3610094306, "q3": 1.145487517, "q2": 0.1615169536, "tx": 0.4763, "ty": 0.275, "targetID": 6, "f2": -0.425309, "f1": -1.948108, "f3": -1.830776, "y": 0.24426606, "x": 0.83599881}], [{"q1": 1.01658262, "distance": 0.6496381671, "q3": 1.159310517, "q2": 0.3025367536, "tx": -0.175, "ty": 0.3031, "targetID": 7, "f2": -0.411486, "f1": -0.918162, "f3": -1.689756, "y": 0.82290513, "x": 0.21465674}], [{"q1": 1.69089407, "distance": 0.4663634531, "q3": 1.185888397, "q2": 1.345187404, "tx": 0, "ty": 0.15, "targetID": 8, "f2": -0.384908, "f1": -0.24385, "f3": -0.647105, "y": 0.40904667, "x": -0.3878011}], [{"q1": 0.4661755902, "distance": 0.3650492409, "q3": 0.8088344468, "q2": 1.117547594, "tx": 0.175, "ty": 0.3031, "targetID": 9, "f2": -0.761962, "f1": -1.468569, "f3": -0.874745, "y": 0.62308553, "x": 0.3506992}]], "block": 5}], [{"trials": [[{"q1": 1.53444275, "distance": 0.2288056931, "q3": 1.170620257, "q2": 1.400102434, "tx": -0.375, "ty": 0.6495, "targetID": 1, "f2": -0.400176, "f1": -0.400302, "f3": -0.59219, "y": 0.42708505, "x": -0.32130051}], [{"q1": 1.55693656, "distance": 0.7082234115, "q3": 0.5647327268, "q2": -2.111142546, "tx": 0, "ty": 0.95, "targetID": 2, "f2": -1.006064, "f1": -0.377808, "f3": -4.103435, "y": 0.39548865, "x": 0.44056505}], [{"q1": 1.60770469, "distance": 0.06177205583, "q3": 1.232886617, "q2": -1.761037246, "tx": 0.375, "ty": 0.6495, "targetID": 3, "f2": -0.33791, "f1": -0.32704, "f3": -3.75333, "y": 0.63346499, "x": 0.43465455}], [{"q1": 1.7799268, "distance": 0.1768386835, "q3": 1.231315827, "q2": 1.818499744, "tx": -0.4763, "ty": 0.275, "targetID": 4, "f2": -0.339481, "f1": -0.154818, "f3": -0.173793, "y": 0.21322115, "x": -0.31060361}], [{"q1": 1.67839053, "distance": 0.4367296642, "q3": 0.7462539168, "q2": -0.1744449464, "tx": 0, "ty": 0.55, "targetID": 5, "f2": -0.824542, "f1": -0.256354, "f3": -2.166738, "y": 0.94989997, "x": -0.17553579}], [{"q1": 1.15022597, "distance": 0.3952337523, "q3": 0.9420379768, "q2": -1.228549846, "tx": 0.4763, "ty": 0.275, "targetID": 6, "f2": -0.628758, "f1": -0.784519, "f3": -3.220842, "y": 0.64984599, "x": 0.60160045}], [{"q1": 1.931917057, "distance": 0.2356425182, "q3": 0.8991866468, "q2": 2.024274067, "tx": -0.175, "ty": 0.3031, "targetID": 7, "f2": -0.67161, "f1": -0.002827, "f3": 0.031981, "y": 0.12413332, "x": -0.32829163}], [{"q1": 1.41569055, "distance": 0.5564681465, "q3": 0.2373787268, "q2": 1.580618354, "tx": 0, "ty": 0.15, "targetID": 8, "f2": -1.333418, "f1": -0.519054, "f3": -0.411674, "y": 0.58934022, "x": -0.34152155}], [{"q1": 1.79425247, "distance": 0.7302085128, "q3": -0.4027584732, "q2": 1.776528074, "tx": 0.175, "ty": 0.3031, "targetID": 9, "f2": -1.973555, "f1": -0.140492, "f3": -0.215765, "y": 0.46449738, "x": -0.53714841}]], "block": 6}], [{"trials": [[{"q1": 1.26030738, "distance": 0.4503665624, "q3": 1.667620213, "q2": -0.04126024641, "tx": -0.375, "ty": 0.6495, "targetID": 1, "f2": 0.096824, "f1": -0.674437, "f3": -2.033553, "y": 0.78945713, "x": 0.053067801}], [{"q1": 1.46162064, "distance": 0.2636489997, "q3": 1.116019377, "q2": -0.8747813464, "tx": 0, "ty": 0.95, "targetID": 2, "f2": -0.454777, "f1": -0.473124, "f3": -2.867074, "y": 0.88508638, "x": 0.25553281}], [{"q1": 0.9779410302, "distance": 0.1888692627, "q3": 1.082215837, "q2": 0.09254645359, "tx": 0.375, "ty": 0.6495, "targetID": 3, "f2": -0.48858, "f1": -0.956803, "f3": -1.899746, "y": 0.8354096, "x": 0.34169506}], [{"q1": 1.8339622, "distance": 0.2828556808, "q3": 1.313939707, "q2": 2.067628046, "tx": -0.4763, "ty": 0.275, "targetID": 4, "f2": -0.256857, "f1": -0.100782, "f3": 0.075335, "y": 0.18033948, "x": -0.20975409}], [{"q1": 1.26414012, "distance": 0.3881909244, "q3": 1.656498975, "q2": -0.8179687464, "tx": 0, "ty": 0.55, "targetID": 5, "f2": 0.085703, "f1": -0.670604, "f3": -2.810261, "y": 0.80731917, "x": 0.29065278}], [{"q1": 2.27353384, "distance": 1.089571918, "q3": 1.032892837, "q2": 1.071680344, "tx": 0.4763, "ty": 0.275, "targetID": 6, "f2": -0.537903, "f1": 0.338789, "f3": -0.920612, "y": 0.26917169, "x": -0.61325633}], [{"q1": 1.71759761, "distance": 0.1208228942, "q3": 1.254437947, "q2": 1.821578514, "tx": -0.175, "ty": 0.3031, "targetID": 7, "f2": -0.316358, "f1": -0.217147, "f3": -0.170714, "y": 0.24444705, "x": -0.28063145}], [{"q1": 1.993429441, "distance": 0.3803636118, "q3": 1.123747697, "q2": 1.803231604, "tx": 0, "ty": 0.15, "targetID": 8, "f2": -0.447049, "f1": 0.058685, "f3": -0.189061, "y": 0.16097821, "x": -0.38020515}], [{"q1": 1.61537018, "distance": 0.5513984272, "q3": 0.9179105368, "q2": 1.622652864, "tx": 0.175, "ty": 0.3031, "targetID": 9, "f2": -0.652886, "f1": -0.319374, "f3": -0.36964, "y": 0.35357192, "x": -0.37408361}]], "block": 7}], [{"trials": [[{"q1": 1.54286222, "distance": 0.3282819327, "q3": 1.683579507, "q2": 1.437110404, "tx": -0.375, "ty": 0.6495, "targetID": 1, "f2": 0.112783, "f1": -0.391882, "f3": -0.555182, "y": 0.36707405, "x": -0.20765422}], [{"q1": 1.41399409, "distance": 0.1817040894, "q3": 1.384248557, "q2": -0.7019560464, "tx": 0, "ty": 0.95, "targetID": 2, "f2": -0.186548, "f1": -0.52075, "f3": -2.694249, "y": 0.88084739, "x": 0.16803063}], [{"q1": 1.085195, "distance": 0.17544389, "q3": 1.756464457, "q2": -0.1746648464, "tx": 0.375, "ty": 0.6495, "targetID": 3, "f2": 0.185668, "f1": -0.849549, "f3": -2.166958, "y": 0.75057768, "x": 0.23159895}], [{"q1": 1.91777989, "distance": 0.1847422726, "q3": 1.211712287, "q2": 1.855633374, "tx": -0.4763, "ty": 0.275, "targetID": 4, "f2": -0.359084, "f1": -0.016965, "f3": -0.136659, "y": 0.17143439, "x": -0.32331676}], [{"q1": 1.57547195, "distance": 0.3155649317, "q3": 1.489931732, "q2": 0.9204440536, "tx": 0, "ty": 0.55, "targetID": 5, "f2": -0.080865, "f1": -0.359273, "f3": -1.071849, "y": 0.54450068, "x": -0.31551701}], [{"q1": 1.50962417, "distance": 0.7643180857, "q3": 1.466495447, "q2": 1.284805984, "tx": 0.4763, "ty": 0.275, "targetID": 6, "f2": -0.104301, "f1": -0.42512, "f3": -0.707487, "y": 0.4432504, "x": -0.26926954}], [{"q1": 1.49071178, "distance": 0.09250611403, "q3": 1.118721147, "q2": 2.062978489, "tx": -0.175, "ty": 0.3031, "targetID": 7, "f2": -0.452075, "f1": -0.444033, "f3": 0.070686, "y": 0.21644506, "x": -0.2073775}], [{"q1": 2.23903915, "distance": 0.3717878355, "q3": 1.514436155, "q2": 1.765092674, "tx": 0, "ty": 0.15, "targetID": 8, "f2": -0.05636, "f1": 0.304295, "f3": -0.2272, "y": 0.11544582, "x": -0.37017861}], [{"q1": 1.22185429, "distance": 0.3160329529, "q3": 1.547674205, "q2": 1.426114824, "tx": 0.175, "ty": 0.3031, "targetID": 9, "f2": -0.023122, "f1": -0.71289, "f3": -0.566178, "y": 0.4359376, "x": -0.11175948}]], "block": 8}], [{"trials": [[{"q1": 1.79852503, "distance": 0.3105589896, "q3": 1.545160931, "q2": 1.319552004, "tx": -0.375, "ty": 0.6495, "targetID": 1, "f2": -0.025635, "f1": -0.136219, "f3": -0.672741, "y": 0.33920248, "x": -0.36225892}], [{"q1": 1.33620826, "distance": 0.2005423144, "q3": 1.998869737, "q2": -0.6056473464, "tx": 0, "ty": 0.95, "targetID": 2, "f2": 0.428073, "f1": -0.598536, "f3": -2.59794, "y": 0.77731625, "x": 0.10196834}], [{"q1": 1.46180913, "distance": 0.4053345636, "q3": 1.564575973, "q2": -0.5966310464, "tx": 0.375, "ty": 0.6495, "targetID": 3, "f2": -0.00622, "f1": -0.472935, "f3": -2.588924, "y": 0.86512924, "x": 0.031779751}], [{"q1": 1.72092769, "distance": 0.258617883, "q3": 1.570482168, "q2": 1.856952844, "tx": -0.4763, "ty": 0.275, "targetID": 4, "f2": -0.000314, "f1": -0.213817, "f3": -0.13534, "y": 0.24870239, "x": -0.21902263}], [{"q1": 1.23705959, "distance": 0.1219650326, "q3": 1.730263567, "q2": 0.7063759536, "tx": 0, "ty": 0.55, "targetID": 5, "f2": 0.159467, "f1": -0.697685, "f3": -1.285917, "y": 0.6356718, "x": -0.086809054}], [{"q1": 2.81602406, "distance": 0.8208738043, "q3": 0.9928061068, "q2": 2.211073164, "tx": 0.4763, "ty": 0.275, "targetID": 6, "f2": -0.57799, "f1": 0.88128, "f3": 0.218781, "y": -0.10784139, "x": -0.24983103}], [{"q1": 1.82428609, "distance": 0.125588554, "q3": 1.463919347, "q2": 1.746997104, "tx": -0.175, "ty": 0.3031, "targetID": 7, "f2": -0.106877, "f1": -0.110458, "f3": -0.245296, "y": 0.23434492, "x": -0.28009626}], [{"q1": 2.45656303, "distance": 0.3431572108, "q3": 1.089567167, "q2": 2.063104152, "tx": 0, "ty": 0.15, "targetID": 8, "f2": -0.481229, "f1": 0.521819, "f3": 0.070811, "y": -0.0082327842, "x": -0.30449837}], [{"q1": 1.76365335, "distance": 0.4859485693, "q3": 0.9588769068, "q2": 1.976333363, "tx": 0.175, "ty": 0.3031, "targetID": 9, "f2": -0.611919, "f1": -0.171091, "f3": -0.015959, "y": 0.20469283, "x": -0.30088028}]], "block": 9}], [{"trials": [[{"q1": 1.59821708, "distance": 0.250600361, "q3": 1.58681845, "q2": 1.246541394, "tx": -0.375, "ty": 0.6495, "targetID": 1, "f2": 0.016022, "f1": -0.336527, "f3": -0.745751, "y": 0.41451786, "x": -0.28791421}], [{"q1": 1.3031587, "distance": 0.2285458275, "q3": 1.283591927, "q2": 0.4042364536, "tx": 0, "ty": 0.95, "targetID": 2, "f2": -0.287204, "f1": -0.631586, "f3": -1.588056, "y": 0.74431991, "x": -0.099643845}], [{"q1": 1.52464099, "distance": 0.4920692456, "q3": 1.123056547, "q2": -0.3058075464, "tx": 0.375, "ty": 0.6495, "targetID": 3, "f2": -0.44774, "f1": -0.410104, "f3": -2.2981, "y": 0.9268894, "x": -0.03143236}], [{"q1": 1.5976516, "distance": 0.2017501097, "q3": 1.279633517, "q2": 1.630821004, "tx": -0.4763, "ty": 0.275, "targetID": 4, "f2": -0.291163, "f1": -0.337093, "f3": -0.361472, "y": 0.32500137, "x": -0.2808442}], [{"q1": 1.33777905, "distance": 0.2752665754, "q3": 1.681003397, "q2": -0.2199603464, "tx": 0, "ty": 0.55, "targetID": 5, "f2": 0.110207, "f1": -0.596965, "f3": -2.212253, "y": 0.81762882, "x": 0.06439334}], [{"q1": 2.87571432, "distance": 0.7884024915, "q3": 1.130533537, "q2": 2.228351924, "tx": 0.4763, "ty": 0.275, "targetID": 6, "f2": -0.440263, "f1": 0.94097, "f3": 0.236059, "y": -0.079427435, "x": -0.22794405}], [{"q1": 1.62718257, "distance": 0.1019897587, "q3": 1.122805217, "q2": 1.878064344, "tx": -0.175, "ty": 0.3031, "targetID": 7, "f2": -0.447991, "f1": -0.307562, "f3": -0.114228, "y": 0.25796991, "x": -0.26646139}], [{"q1": 2.13901084, "distance": 0.3300896911, "q3": 0.8661999268, "q2": 2.132659014, "tx": 0, "ty": 0.15, "targetID": 8, "f2": -0.704596, "f1": 0.204266, "f3": 0.140366, "y": 0.049096099, "x": -0.31428905}], [{"q1": 2.05934005, "distance": 0.4951962575, "q3": 1.209701667, "q2": 2.011456369, "tx": 0.175, "ty": 0.3031, "targetID": 9, "f2": -0.361095, "f1": 0.124596, "f3": 0.019164, "y": 0.1252938, "x": -0.28717344}]], "block": 10}], [{"trials": [[{"q1": 1.61172593, "distance": 0.07394375348, "q3": 1.151268047, "q2": 0.9576405536, "tx": -0.375, "ty": 0.6495, "targetID": 1, "f2": -0.419528, "f1": -0.323019, "f3": -1.034652, "y": 0.57983243, "x": -0.39978121}], [{"q1": 1.27274809, "distance": 0.2800319056, "q3": 1.60717597, "q2": -0.6790726464, "tx": 0, "ty": 0.95, "targetID": 2, "f2": 0.03638, "f1": -0.661996, "f3": -2.671365, "y": 0.83478441, "x": 0.25523173}], [{"q1": 1.24503924, "distance": 0.3283341815, "q3": 1.847067987, "q2": -0.4635594464, "tx": 0.375, "ty": 0.6495, "targetID": 3, "f2": 0.276272, "f1": -0.689705, "f3": -2.455852, "y": 0.80364359, "x": 0.08509814}], [{"q1": 1.7063507, "distance": 0.2824092493, "q3": 1.555276859, "q2": 1.895908591, "tx": -0.4763, "ty": 0.275, "targetID": 4, "f2": -0.015519, "f1": -0.228394, "f3": -0.096384, "y": 0.23816457, "x": -0.19630333}], [{"q1": 1.41726135, "distance": 0.3112896055, "q3": 1.486727308, "q2": -0.2167119464, "tx": 0, "ty": 0.55, "targetID": 5, "f2": -0.084069, "f1": -0.517483, "f3": -2.209005, "y": 0.8612871, "x": -0.0012489577}], [{"q1": 2.56237187, "distance": 0.8534622262, "q3": 1.023782217, "q2": 2.070518311, "tx": 0.4763, "ty": 0.275, "targetID": 6, "f2": -0.547014, "f1": 0.627627, "f3": 0.078226, "y": -0.057500348, "x": -0.30972881}], [{"q1": 1.56623567, "distance": 0.1763119865, "q3": 1.434137047, "q2": 1.263003334, "tx": -0.175, "ty": 0.3031, "targetID": 7, "f2": -0.136659, "f1": -0.368509, "f3": -0.729289, "y": 0.42208843, "x": -0.30510638}], [{"q1": 1.57163921, "distance": 0.2460988157, "q3": 2.151362647, "q2": 1.533557294, "tx": 0, "ty": 0.15, "targetID": 8, "f2": 0.580566, "f1": -0.363105, "f3": -0.458735, "y": 0.36695886, "x": -0.11616144}], [{"q1": 1.33671091, "distance": 0.2853347388, "q3": 2.088593627, "q2": 1.251882094, "tx": 0.175, "ty": 0.3031, "targetID": 9, "f2": 0.517797, "f1": -0.598034, "f3": -0.740411, "y": 0.43596369, "x": -0.077513669}]], "block": 11}], [{"trials": [[{"q1": 1.72381796, "distance": 0.230433214, "q3": 1.690302507, "q2": 1.053773264, "tx": -0.375, "ty": 0.6495, "targetID": 1, "f2": 0.119506, "f1": -0.210927, "f3": -0.938519, "y": 0.42103364, "x": -0.34495689}], [{"q1": 1.09606492, "distance": 0.4803662901, "q3": 1.513682173, "q2": -0.8031656464, "tx": 0, "ty": 0.95, "targetID": 2, "f2": -0.057114, "f1": -0.83868, "f3": -2.795458, "y": 0.75893853, "x": 0.44073494}], [{"q1": 1.38176135, "distance": 0.4388824853, "q3": 1.973925497, "q2": 0.07421215359, "tx": 0.375, "ty": 0.6495, "targetID": 3, "f2": 0.403129, "f1": -0.552983, "f3": -1.918081, "y": 0.71560805, "x": -0.058875053}], [{"q1": 1.7489507, "distance": 0.2253485802, "q3": 1.656750302, "q2": 1.632580294, "tx": -0.4763, "ty": 0.275, "targetID": 4, "f2": 0.085954, "f1": -0.185794, "f3": -0.359712, "y": 0.28313658, "x": -0.25109836}], [{"q1": 1.63673301, "distance": 0.2801226819, "q3": 1.937483017, "q2": 0.1966022536, "tx": 0, "ty": 0.55, "targetID": 5, "f2": 0.366687, "f1": -0.298011, "f3": -1.79569, "y": 0.66234866, "x": -0.25660572}], [{"q1": 3.67336469, "distance": 0.7804621441, "q3": 1.142660077, "q2": 2.136177594, "tx": 0.4763, "ty": 0.275, "targetID": 6, "f2": -0.428136, "f1": 1.73862, "f3": 0.143885, "y": -0.2618986, "x": -0.090145983}], [{"q1": 2.39637011, "distance": 0.3158977979, "q3": 1.196632637, "q2": 2.012901502, "tx": -0.175, "ty": 0.3031, "targetID": 7, "f2": -0.374164, "f1": 0.461626, "f3": 0.020609, "y": 0.013718022, "x": -0.30168658}], [{"q1": 2.76330814, "distance": 0.3003671913, "q3": 1.163771587, "q2": 2.212078474, "tx": 0, "ty": 0.15, "targetID": 8, "f2": -0.407025, "f1": 0.828564, "f3": 0.219786, "y": -0.03591825, "x": -0.23591281}], [{"q1": 2.83399397, "distance": 0.7383437113, "q3": 1.087556547, "q2": 1.794749304, "tx": 0.175, "ty": 0.3031, "targetID": 9, "f2": -0.48324, "f1": 0.899249, "f3": -0.197543, "y": -0.19117055, "x": -0.37349618}]], "block": 12}], [{"trials": [[{"q1": 1.26728171, "distance": 0.2563983289, "q3": 1.560806062, "q2": 1.017393624, "tx": -0.375, "ty": 0.6495, "targetID": 1, "f2": -0.00999, "f1": -0.667463, "f3": -0.974899, "y": 0.56301762, "x": -0.13362705}], [{"q1": 1.46916046, "distance": 0.2600899092, "q3": 1.732022857, "q2": 0.1947612536, "tx": 0, "ty": 0.95, "targetID": 2, "f2": 0.161227, "f1": -0.465584, "f3": -1.797531, "y": 0.73291981, "x": -0.14325834}], [{"q1": 1.27859145, "distance": 0.3775188807, "q3": 1.577833494, "q2": -0.00782114641, "tx": 0.375, "ty": 0.6495, "targetID": 3, "f2": 0.007037, "f1": -0.656153, "f3": -2.000114, "y": 0.81760728, "x": 0.03697567}], [{"q1": 1.68190911, "distance": 0.2426744845, "q3": 1.262857417, "q2": 1.900055494, "tx": -0.4763, "ty": 0.275, "targetID": 4, "f2": -0.307939, "f1": -0.252835, "f3": -0.092237, "y": 0.23419936, "x": -0.23707999}], [{"q1": 1.78746663, "distance": 0.4161960153, "q3": 1.56514146, "q2": 0.3522430536, "tx": 0, "ty": 0.55, "targetID": 5, "f2": -0.005655, "f1": -0.147278, "f3": -1.64005, "y": 0.62903241, "x": -0.4086233}], [{"q1": 2.36727897, "distance": 1.088944222, "q3": 1.364896347, "q2": 1.059993614, "tx": 0.4763, "ty": 0.275, "targetID": 6, "f2": -0.2059, "f1": 0.432534, "f3": -0.932299, "y": 0.10806453, "x": -0.59977252}], [{"q1": 1.66192858, "distance": 0.1175502843, "q3": 1.421822007, "q2": 1.664813034, "tx": -0.175, "ty": 0.3031, "targetID": 7, "f2": -0.148974, "f1": -0.272816, "f3": -0.32748, "y": 0.27850229, "x": -0.28994791}], [{"q1": 2.12801527, "distance": 0.2265517753, "q3": 1.149445917, "q2": 2.225964314, "tx": 0, "ty": 0.15, "targetID": 8, "f2": -0.42135, "f1": 0.193271, "f3": 0.233672, "y": 0.098138333, "x": -0.22053588}], [{"q1": 2.15540996, "distance": 0.3898773254, "q3": 1.322987497, "q2": 2.287413864, "tx": 0.175, "ty": 0.3031, "targetID": 9, "f2": -0.247809, "f1": 0.220665, "f3": 0.295121, "y": 0.12983161, "x": -0.17425978}]], "block": 13}], [{"trials": [[{"q1": 1.481664, "distance": 0.1810247093, "q3": 1.392605187, "q2": 1.185720154, "tx": -0.375, "ty": 0.6495, "targetID": 1, "f2": -0.178191, "f1": -0.45308, "f3": -0.806573, "y": 0.49617946, "x": -0.27875678}], [{"q1": 1.1023481, "distance": 0.3040793658, "q3": 1.210204327, "q2": -0.1481058464, "tx": 0, "ty": 0.95, "targetID": 2, "f2": -0.360592, "f1": -0.832396, "f3": -2.140398, "y": 0.85342051, "x": 0.28833429}], [{"q1": 1.67298699, "distance": 0.533248315, "q3": 1.442368017, "q2": -0.5507449464, "tx": 0.375, "ty": 0.6495, "targetID": 3, "f2": -0.128428, "f1": -0.261757, "f3": -2.543038, "y": 0.88398779, "x": -0.10392509}], [{"q1": 1.51980293, "distance": 0.2515328333, "q3": 1.284848567, "q2": 1.809326294, "tx": -0.4763, "ty": 0.275, "targetID": 4, "f2": -0.285948, "f1": -0.414942, "f3": -0.182966, "y": 0.28356637, "x": -0.22491308}], [{"q1": 1.33689941, "distance": 0.2653978907, "q3": 1.444001647, "q2": 0.2404400536, "tx": 0, "ty": 0.55, "targetID": 5, "f2": -0.126795, "f1": -0.597845, "f3": -1.751853, "y": 0.80635898, "x": -0.068673967}], [{"q1": 2.75099309, "distance": 1.140193018, "q3": 0.8170654168, "q2": 1.481972344, "tx": 0.4763, "ty": 0.275, "targetID": 6, "f2": -0.753731, "f1": 0.816249, "f3": -0.51032, "y": -0.19316683, "x": -0.56334414}], [{"q1": 1.30761976, "distance": 0.2973098953, "q3": 1.244196357, "q2": 1.051574154, "tx": -0.175, "ty": 0.3031, "targetID": 7, "f2": -0.3266, "f1": -0.627125, "f3": -0.940719, "y": 0.59601942, "x": -0.22590567}], [{"q1": 1.47563214, "distance": 0.2983825293, "q3": 1.385568027, "q2": 1.637606844, "tx": 0, "ty": 0.15, "targetID": 8, "f2": -0.185228, "f1": -0.459112, "f3": -0.354686, "y": 0.34580324, "x": -0.22515156}], [{"q1": 1.47801975, "distance": 0.3531241716, "q3": 1.756401617, "q2": 1.453698014, "tx": 0.175, "ty": 0.3031, "targetID": 9, "f2": 0.185605, "f1": -0.456725, "f3": -0.538595, "y": 0.37761687, "x": -0.1701723}]], "block": 14}], [{"trials": [[{"q1": 1.53708169, "distance": 0.2316049928, "q3": 1.633314021, "q2": 1.185531664, "tx": -0.375, "ty": 0.6495, "targetID": 1, "f2": 0.062518, "f1": -0.397663, "f3": -0.806761, "y": 0.44747648, "x": -0.26174202}], [{"q1": 1.4418286, "distance": 0.3992877784, "q3": 1.533851197, "q2": 0.7267334536, "tx": 0, "ty": 0.95, "targetID": 2, "f2": -0.036945, "f1": -0.492916, "f3": -1.265559, "y": 0.62480779, "x": -0.23169108}], [{"q1": 1.37566666, "distance": 0.5109617846, "q3": 1.671013137, "q2": 0.4099352536, "tx": 0.375, "ty": 0.6495, "targetID": 3, "f2": 0.100217, "f1": -0.559078, "f3": -1.582357, "y": 0.70302887, "x": -0.13315018}], [{"q1": 1.68699849, "distance": 0.2674503438, "q3": 1.366529977, "q2": 1.973443098, "tx": -0.4763, "ty": 0.275, "targetID": 4, "f2": -0.204266, "f1": -0.247746, "f3": -0.01885, "y": 0.22558401, "x": -0.21345452}], [{"q1": 1.63478522, "distance": 0.3093287626, "q3": 1.702617557, "q2": 0.8366892536, "tx": 0, "ty": 0.55, "targetID": 5, "f2": 0.131821, "f1": -0.299959, "f3": -1.155603, "y": 0.49948205, "x": -0.30517572}], [{"q1": 2.25795154, "distance": 0.5767406086, "q3": 1.275360957, "q2": 2.664279324, "tx": 0.4763, "ty": 0.275, "targetID": 6, "f2": -0.295435, "f1": 0.323207, "f3": 0.671987, "y": 0.16227722, "x": -0.089317631}], [{"q1": 1.82189848, "distance": 0.1385703933, "q3": 1.350130857, "q2": 2.365388194, "tx": -0.175, "ty": 0.3031, "targetID": 7, "f2": -0.220665, "f1": -0.112846, "f3": 0.373096, "y": 0.18135992, "x": -0.10881007}], [{"q1": 1.64314186, "distance": 0.3691497445, "q3": 1.043134427, "q2": 1.723183824, "tx": 0, "ty": 0.15, "targetID": 8, "f2": -0.527662, "f1": -0.291603, "f3": -0.269109, "y": 0.2975542, "x": -0.33837744}], [{"q1": 1.956609975, "distance": 0.4567833716, "q3": 1.453991917, "q2": 1.869456384, "tx": 0.175, "ty": 0.3031, "targetID": 9, "f2": -0.116804, "f1": 0.021865, "f3": -0.122836, "y": 0.18475627, "x": -0.26618682}]], "block": 15}], [{"trials": [[{"q1": 1.5931277, "distance": 0.3381699589, "q3": 1.415287487, "q2": 1.597143134, "tx": -0.375, "ty": 0.6495, "targetID": 1, "f2": -0.155509, "f1": -0.341617, "f3": -0.39515, "y": 0.32898537, "x": -0.2671608}], [{"q1": 1.21745606, "distance": 0.2861534216, "q3": 2.198172377, "q2": 0.04735775359, "tx": 0, "ty": 0.95, "targetID": 2, "f2": 0.627376, "f1": -0.717288, "f3": -1.944935, "y": 0.67149455, "x": 0.065715257}], [{"q1": 1.5779224, "distance": 0.6542224536, "q3": 1.547799869, "q2": 0.2847679536, "tx": 0.375, "ty": 0.6495, "targetID": 3, "f2": -0.022996, "f1": -0.356822, "f3": -1.707525, "y": 0.71884898, "x": -0.2755365}], [{"q1": 1.61160027, "distance": 0.2355521553, "q3": 1.281958297, "q2": 1.802289134, "tx": -0.4763, "ty": 0.275, "targetID": 4, "f2": -0.288838, "f1": -0.323144, "f3": -0.190004, "y": 0.27691633, "x": -0.24075564}], [{"q1": 1.1757357, "distance": 0.08960945186, "q3": 1.675976847, "q2": 1.139915734, "tx": 0, "ty": 0.55, "targetID": 5, "f2": 0.105181, "f1": -0.759009, "f3": -0.852377, "y": 0.5190315, "x": -0.084088084}], [{"q1": 1.55134452, "distance": 0.6117470805, "q3": 1.399893687, "q2": 2.049658136, "tx": 0.4763, "ty": 0.275, "targetID": 6, "f2": -0.170903, "f1": -0.3834, "f3": 0.057365, "y": 0.25168404, "x": -0.13500259}], [{"q1": 1.22455605, "distance": 0.1521159605, "q3": 1.483020228, "q2": 1.462745794, "tx": -0.175, "ty": 0.3031, "targetID": 7, "f2": -0.087776, "f1": -0.710188, "f3": -0.529547, "y": 0.44812651, "x": -0.12910254}], [{"q1": 1.43221533, "distance": 0.3220204448, "q3": 1.452483947, "q2": 1.509806854, "tx": 0, "ty": 0.15, "targetID": 8, "f2": -0.118312, "f1": -0.502529, "f3": -0.482486, "y": 0.3899841, "x": -0.21472028}], [{"q1": 1.4704171, "distance": 0.5985254274, "q3": 1.266375997, "q2": 0.6514609536, "tx": 0.175, "ty": 0.3031, "targetID": 9, "f2": -0.30442, "f1": -0.464327, "f3": -1.340832, "y": 0.71793958, "x": -0.25644039}]], "block": 16}], [{"trials": [[{"q1": 1.65734186, "distance": 0.3323261551, "q3": 1.656750302, "q2": 1.466013054, "tx": -0.375, "ty": 0.6495, "targetID": 1, "f2": 0.085954, "f1": -0.277403, "f3": -0.52628, "y": 0.33804257, "x": -0.2590908}], [{"q1": 1.63396841, "distance": 0.4447840897, "q3": 1.795168877, "q2": 0.4182541536, "tx": 0, "ty": 0.95, "targetID": 2, "f2": 0.224373, "f1": -0.300776, "f3": -1.574038, "y": 0.63484846, "x": -0.31386684}], [{"q1": 1.901757767, "distance": 0.8271487861, "q3": 1.901731697, "q2": 0.7257281536, "tx": 0.375, "ty": 0.6495, "targetID": 3, "f2": 0.330935, "f1": -0.032987, "f3": -1.266565, "y": 0.41968419, "x": -0.41958153}], [{"q1": 1.63107814, "distance": 0.2367790237, "q3": 1.463919347, "q2": 1.693841354, "tx": -0.4763, "ty": 0.275, "targetID": 4, "f2": -0.106877, "f1": -0.303666, "f3": -0.298451, "y": 0.29652863, "x": -0.24050173}], [{"q1": 1.878572813, "distance": 0.4168971191, "q3": 1.623323756, "q2": 1.315530764, "tx": 0, "ty": 0.55, "targetID": 5, "f2": 0.052527, "f1": -0.056172, "f3": -0.676762, "y": 0.32599311, "x": -0.35160222}], [{"q1": 0.9534366102, "distance": 0.2710932491, "q3": 2.325846707, "q2": 1.950320976, "tx": 0.4763, "ty": 0.275, "targetID": 6, "f2": 0.75505, "f1": -0.981308, "f3": -0.041972, "y": 0.29491437, "x": 0.20593919}], [{"q1": 1.53230647, "distance": 0.04586749398, "q3": 1.827715777, "q2": 1.576848444, "tx": -0.175, "ty": 0.3031, "targetID": 7, "f2": 0.256919, "f1": -0.402438, "f3": -0.415444, "y": 0.34686326, "x": -0.16126668}], [{"q1": 1.51634718, "distance": 0.2082408624, "q3": 1.765072417, "q2": 1.739582944, "tx": 0, "ty": 0.15, "targetID": 8, "f2": 0.194276, "f1": -0.418397, "f3": -0.25271, "y": 0.30980912, "x": -0.13351143}], [{"q1": 1.38446312, "distance": 0.0683752146, "q3": 2.283435207, "q2": 2.201711224, "tx": 0.175, "ty": 0.3031, "targetID": 9, "f2": 0.712639, "f1": -0.550281, "f3": 0.209419, "y": 0.34197039, "x": 0.11874822}]], "block": 17}], [{"trials": [[{"q1": 1.37503834, "distance": 0.1913554755, "q3": 1.58920606, "q2": 0.8687962536, "tx": -0.375, "ty": 0.6495, "targetID": 1, "f2": 0.01841, "f1": -0.559706, "f3": -1.123496, "y": 0.58653136, "x": -0.19430172}], [{"q1": 1.54254806, "distance": 0.3799604945, "q3": 1.541139692, "q2": 0.4909255536, "tx": 0, "ty": 0.95, "targetID": 2, "f2": -0.029657, "f1": -0.392196, "f3": -1.501367, "y": 0.67919346, "x": -0.26652166}], [{"q1": 2.48420905, "distance": 1.114162172, "q3": 1.783167987, "q2": 0.7288069536, "tx": 0.375, "ty": 0.6495, "targetID": 3, "f2": 0.212372, "f1": 0.549465, "f3": -1.263486, "y": 0.13542074, "x": -0.6134735}], [{"q1": 1.71433035, "distance": 0.2061034351, "q3": 1.369043247, "q2": 1.747374094, "tx": -0.4763, "ty": 0.275, "targetID": 4, "f2": -0.201753, "f1": -0.220414, "f3": -0.244919, "y": 0.25833407, "x": -0.27087149}], [{"q1": 1.08645164, "distance": 0.1799418011, "q3": 1.761114007, "q2": 0.3649288536, "tx": 0, "ty": 0.55, "targetID": 5, "f2": 0.190318, "f1": -0.848293, "f3": -1.627364, "y": 0.71005073, "x": 0.08223634}], [{"q1": 1.70917814, "distance": 0.5997055505, "q3": 2.150294507, "q2": 1.775082934, "tx": 0.4763, "ty": 0.275, "targetID": 6, "f2": 0.579498, "f1": -0.225566, "f3": -0.21721, "y": 0.32886699, "x": -0.12098142}], [{"q1": 1.30717994, "distance": 0.3017594764, "q3": 1.724797197, "q2": 0.7902564536, "tx": -0.175, "ty": 0.3031, "targetID": 7, "f2": 0.154001, "f1": -0.627565, "f3": -1.202036, "y": 0.60216924, "x": -0.13479588}], [{"q1": 1.70854982, "distance": 0.2849694916, "q3": 1.703748527, "q2": 1.550836054, "tx": 0, "ty": 0.15, "targetID": 8, "f2": 0.132952, "f1": -0.226195, "f3": -0.441457, "y": 0.31241658, "x": -0.23415479}], [{"q1": 2.20944535, "distance": 0.4270914593, "q3": 1.469637047, "q2": 2.146859014, "tx": 0.175, "ty": 0.3031, "targetID": 9, "f2": -0.101159, "f1": 0.274701, "f3": 0.154566, "y": 0.13006998, "x": -0.21547116}]], "block": 18}], [{"trials": [[{"q1": 1.62184186, "distance": 0.03404041655, "q3": 1.485093679, "q2": 0.5765653536, "tx": -0.375, "ty": 0.6495, "targetID": 1, "f2": -0.085703, "f1": -0.312903, "f3": -1.415727, "y": 0.64390205, "x": -0.34142303}], [{"q1": 1.70101, "distance": 0.1256564779, "q3": 1.849141437, "q2": -0.9365324464, "tx": 0, "ty": 0.95, "targetID": 2, "f2": 0.278345, "f1": -0.233734, "f3": -2.928825, "y": 0.82553678, "x": -0.017275917}], [{"q1": 1.09549943, "distance": 0.2452225116, "q3": 1.712984807, "q2": 0.06923585359, "tx": 0.375, "ty": 0.6495, "targetID": 3, "f2": 0.142188, "f1": -0.839245, "f3": -1.923057, "y": 0.75866117, "x": 0.15541421}], [{"q1": 1.62108788, "distance": 0.2140549726, "q3": 1.511985713, "q2": 1.214308654, "tx": -0.4763, "ty": 0.275, "targetID": 4, "f2": -0.058811, "f1": -0.313657, "f3": -0.777984, "y": 0.41944985, "x": -0.31833237}], [{"q1": 1.40827639, "distance": 0.1730229304, "q3": 1.818605157, "q2": 0.6890343536, "tx": 0, "ty": 0.55, "targetID": 5, "f2": 0.247809, "f1": -0.526468, "f3": -1.303258, "y": 0.59193929, "x": -0.16786313}], [{"q1": 2.2355834, "distance": 0.4659612225, "q3": 1.280827327, "q2": 3.444713754, "tx": 0.4763, "ty": 0.275, "targetID": 6, "f2": -0.289969, "f1": 0.300839, "f3": 1.452421, "y": 0.42800771, "x": 0.03617672}], [{"q1": 1.5820693, "distance": 0.1445201899, "q3": 0.5778017168, "q2": 2.067628046, "tx": -0.175, "ty": 0.3031, "targetID": 7, "f2": -0.992995, "f1": -0.352675, "f3": 0.075335, "y": 0.25703066, "x": -0.31198066}], [{"q1": 1.81052592, "distance": 0.2177818902, "q3": 1.409318467, "q2": 1.949001507, "tx": 0, "ty": 0.15, "targetID": 8, "f2": -0.161478, "f1": -0.124219, "f3": -0.043291, "y": 0.20669937, "x": -0.21027157}], [{"q1": 1.52413833, "distance": 0.2951301436, "q3": 1.834124627, "q2": 1.719162584, "tx": 0.175, "ty": 0.3031, "targetID": 9, "f2": 0.263328, "f1": -0.410606, "f3": -0.27313, "y": 0.31375261, "x": -0.11993783}]], "block": 19}], [{"trials": [[{"q1": 1.60355779, "distance": 0.1794597691, "q3": 1.343910507, "q2": 0.2385299536, "tx": -0.375, "ty": 0.6495, "targetID": 1, "f2": -0.226886, "f1": -0.331187, "f3": -1.753763, "y": 0.792189, "x": -0.26616224}], [{"q1": 1.64885956, "distance": 0.09703537479, "q3": 1.627093667, "q2": -1.068039546, "tx": 0, "ty": 0.95, "targetID": 2, "f2": 0.056297, "f1": -0.285885, "f3": -3.060332, "y": 0.85944951, "x": 0.034877969}], [{"q1": 1.65583389, "distance": 0.4064416413, "q3": 1.530709605, "q2": -1.000055546, "tx": 0.375, "ty": 0.6495, "targetID": 3, "f2": -0.040087, "f1": -0.278911, "f3": -2.992348, "y": 0.87833539, "x": 0.039099461}], [{"q1": 1.51395957, "distance": 0.2460519394, "q3": 1.367346787, "q2": 1.416438724, "tx": -0.4763, "ty": 0.275, "targetID": 4, "f2": -0.20345, "f1": -0.420785, "f3": -0.575854, "y": 0.41316308, "x": -0.27270108}], [{"q1": 1.41330294, "distance": 0.353150409, "q3": 1.534039693, "q2": -0.7346537464, "tx": 0, "ty": 0.55, "targetID": 5, "f2": -0.036757, "f1": -0.521442, "f3": -2.726946, "y": 0.86248345, "x": 0.16452752}], [{"q1": 1.42323037, "distance": 0.4565650281, "q3": 1.026798147, "q2": 2.693935954, "tx": 0.4763, "ty": 0.275, "targetID": 6, "f2": -0.543998, "f1": -0.511514, "f3": 0.701643, "y": 0.15200005, "x": 0.036615298}], [{"q1": 1.6189516, "distance": 0.0308496157, "q3": 1.805473297, "q2": 1.504340484, "tx": -0.175, "ty": 0.3031, "targetID": 7, "f2": 0.234677, "f1": -0.315793, "f3": -0.487952, "y": 0.3317974, "x": -0.18632069}], [{"q1": 1.881902902, "distance": 0.04906189674, "q3": 1.213031757, "q2": 2.745960734, "tx": 0, "ty": 0.15, "targetID": 8, "f2": -0.357765, "f1": -0.052842, "f3": 0.753668, "y": 0.19654114, "x": 0.015523917}], [{"q1": 1.63754982, "distance": 0.2780537631, "q3": 1.703120207, "q2": 2.026787341, "tx": 0.175, "ty": 0.3031, "targetID": 9, "f2": 0.132324, "f1": -0.297195, "f3": 0.034495, "y": 0.2584913, "x": -0.099452107}]], "block": 20}], [{"trials": [[{"q1": 1.56183744, "distance": 0.1122836487, "q3": 1.736923747, "q2": 0.4545458536, "tx": -0.375, "ty": 0.6495, "targetID": 1, "f2": 0.166127, "f1": -0.372907, "f3": -1.537747, "y": 0.65053374, "x": -0.26272111}], [{"q1": 1.59224806, "distance": 0.02349648567, "q3": 1.146932647, "q2": -0.5465917464, "tx": 0, "ty": 0.95, "targetID": 2, "f2": -0.423864, "f1": -0.342496, "f3": -2.538884, "y": 0.92976009, "x": -0.011934441}], [{"q1": 1.56259142, "distance": 0.5520780075, "q3": 1.703874187, "q2": -0.1708635464, "tx": 0.375, "ty": 0.6495, "targetID": 3, "f2": 0.133078, "f1": -0.372153, "f3": -2.163156, "y": 0.79750986, "x": -0.15686766}], [{"q1": 1.852371931, "distance": 0.1215724441, "q3": 1.189469807, "q2": 1.697171444, "tx": -0.4763, "ty": 0.275, "targetID": 4, "f2": -0.381327, "f1": -0.082373, "f3": -0.295121, "y": 0.23194869, "x": -0.36260548}], [{"q1": 1.50635692, "distance": 0.2518069937, "q3": 1.708460917, "q2": 1.002942294, "tx": 0, "ty": 0.55, "targetID": 5, "f2": 0.137665, "f1": -0.428388, "f3": -0.98935, "y": 0.51432543, "x": -0.2492671}], [{"q1": 1.45923303, "distance": 0.2655387823, "q3": 1.315887497, "q2": 3.035678454, "tx": 0.4763, "ty": 0.275, "targetID": 6, "f2": -0.254909, "f1": -0.475511, "f3": 1.043386, "y": 0.21768724, "x": 0.21702005}], [{"q1": 1.48455426, "distance": 0.05001114169, "q3": 1.526688366, "q2": 1.923805934, "tx": -0.175, "ty": 0.3031, "targetID": 7, "f2": -0.044108, "f1": -0.45019, "f3": -0.068487, "y": 0.27950085, "x": -0.13090698}], [{"q1": 1.70861265, "distance": 0.07974504327, "q3": 1.338129977, "q2": 2.375315634, "tx": 0, "ty": 0.15, "targetID": 8, "f2": -0.232666, "f1": -0.226132, "f3": 0.383023, "y": 0.19009333, "x": -0.068933278}], [{"q1": 1.67531177, "distance": 0.2121155614, "q3": 1.225535297, "q2": 2.613511184, "tx": 0.175, "ty": 0.3031, "targetID": 9, "f2": -0.345261, "f1": -0.259433, "f3": 0.621219, "y": 0.18306467, "x": 0.00011566407}]], "block": 21}], [{"trials": [[{"q1": 1.46394541, "distance": 0.3490039929, "q3": 1.332663607, "q2": -0.01639774641, "tx": -0.375, "ty": 0.6495, "targetID": 1, "f2": -0.238133, "f1": -0.470799, "f3": -2.00869, "y": 0.8636933, "x": -0.099455054}], [{"q1": 1.49203125, "distance": 0.1863877254, "q3": 1.641042339, "q2": -1.032753146, "tx": 0, "ty": 0.95, "targetID": 2, "f2": 0.070246, "f1": -0.442713, "f3": -3.025046, "y": 0.84383589, "x": 0.1531978}], [{"q1": 1.35499498, "distance": 0.3800442902, "q3": 1.659137912, "q2": -0.3204347464, "tx": 0.375, "ty": 0.6495, "targetID": 3, "f2": 0.088342, "f1": -0.57975, "f3": -2.312727, "y": 0.83512258, "x": 0.043370809}], [{"q1": 1.64848257, "distance": 0.3107579751, "q3": 1.064811417, "q2": 2.223639534, "tx": -0.4763, "ty": 0.275, "targetID": 4, "f2": -0.505985, "f1": -0.286262, "f3": 0.231347, "y": 0.1822685, "x": -0.17970029}], [{"q1": 1.44830028, "distance": 0.2923657227, "q3": 1.461657397, "q2": 0.1096115536, "tx": 0, "ty": 0.55, "targetID": 5, "f2": -0.109139, "f1": -0.486444, "f3": -1.882681, "y": 0.81686683, "x": -0.11941445}], [{"q1": 1.70785867, "distance": 0.5074057729, "q3": 0.8981813368, "q2": 2.812311164, "tx": 0.4763, "ty": 0.275, "targetID": 6, "f2": -0.672615, "f1": -0.226886, "f3": 0.820019, "y": 0.12891281, "x": -0.0096209311}], [{"q1": 1.57421532, "distance": 0.1007084256, "q3": 1.122616717, "q2": 2.186191754, "tx": -0.175, "ty": 0.3031, "targetID": 7, "f2": -0.44818, "f1": -0.360529, "f3": 0.193899, "y": 0.20516614, "x": -0.1515235}], [{"q1": 1.64251354, "distance": 0.0521528716, "q3": 1.324055637, "q2": 2.665661624, "tx": 0, "ty": 0.15, "targetID": 8, "f2": -0.246741, "f1": -0.292231, "f3": 0.673369, "y": 0.19441513, "x": 0.027335293}], [{"q1": 1.36228348, "distance": 0.1462091957, "q3": 1.139518487, "q2": 2.968071334, "tx": 0.175, "ty": 0.3031, "targetID": 9, "f2": -0.431278, "f1": -0.572461, "f3": 0.975779, "y": 0.15689395, "x": 0.17404091}]], "block": 22}], [{"trials": [[{"q1": 1.41788967, "distance": 0.2274931698, "q3": 1.619679509, "q2": 1.122197154, "tx": -0.375, "ty": 0.6495, "targetID": 1, "f2": 0.048883, "f1": -0.516855, "f3": -0.870096, "y": 0.49613325, "x": -0.20697684}], [{"q1": 1.23310119, "distance": 0.2386815149, "q3": 1.995162667, "q2": -0.2699619464, "tx": 0, "ty": 0.95, "targetID": 2, "f2": 0.424366, "f1": -0.701643, "f3": -2.262255, "y": 0.74511717, "x": 0.12244138}], [{"q1": 1.34186312, "distance": 0.2596521471, "q3": 1.985926377, "q2": -0.7875330464, "tx": 0.375, "ty": 0.6495, "targetID": 3, "f2": 0.41513, "f1": -0.592881, "f3": -2.779826, "y": 0.79067545, "x": 0.15708091}], [{"q1": 1.45200736, "distance": 0.3979816575, "q3": 1.521850313, "q2": 2.098541314, "tx": -0.4763, "ty": 0.275, "targetID": 4, "f2": -0.048946, "f1": -0.482737, "f3": 0.106249, "y": 0.25411849, "x": -0.078866531}], [{"q1": 1.49605249, "distance": 0.2199106254, "q3": 1.870378607, "q2": 0.5009157536, "tx": 0, "ty": 0.55, "targetID": 5, "f2": 0.299582, "f1": -0.438692, "f3": -1.491377, "y": 0.6188547, "x": -0.20885333}], [{"q1": 1.55819319, "distance": 0.2035887082, "q3": 1.041563627, "q2": 3.387850954, "tx": 0.4763, "ty": 0.275, "targetID": 6, "f2": -0.529233, "f1": -0.376551, "f3": 1.395558, "y": 0.23732655, "x": 0.27622733}], [{"q1": 1.52929054, "distance": 0.115641666, "q3": 1.382175107, "q2": 2.200014764, "tx": -0.175, "ty": 0.3031, "targetID": 7, "f2": -0.188621, "f1": -0.405454, "f3": 0.207722, "y": 0.2183143, "x": -0.096359171}], [{"q1": 1.74423831, "distance": 0.1321654721, "q3": 1.197260957, "q2": 2.995151854, "tx": 0, "ty": 0.15, "targetID": 8, "f2": -0.373535, "f1": -0.190506, "f3": 1.002859, "y": 0.22253927, "x": 0.11047971}], [{"q1": 1.54267373, "distance": 0.2062139156, "q3": 1.071094597, "q2": 2.697831534, "tx": 0.175, "ty": 0.3031, "targetID": 9, "f2": -0.499702, "f1": -0.392071, "f3": 0.705539, "y": 0.15807874, "x": 0.028395044}]], "block": 23}], [{"trials": [[{"q1": 1.42850825, "distance": 0.1815097552, "q3": 1.559298098, "q2": 0.9599653536, "tx": -0.375, "ty": 0.6495, "targetID": 1, "f2": -0.011498, "f1": -0.506236, "f3": -1.032327, "y": 0.55548076, "x": -0.21973837}], [{"q1": 1.31666755, "distance": 0.2231314039, "q3": 2.049323717, "q2": -0.1068127464, "tx": 0, "ty": 0.95, "targetID": 2, "f2": 0.478527, "f1": -0.618077, "f3": -2.099105, "y": 0.7275889, "x": 0.017914408}], [{"q1": 1.2070888, "distance": 0.3296922129, "q3": 2.045679477, "q2": 0.09090655359, "tx": 0.375, "ty": 0.6495, "targetID": 3, "f2": 0.474883, "f1": -0.727656, "f3": -1.901386, "y": 0.69716481, "x": 0.04877152}], [{"q1": 1.856141842, "distance": 0.2351972504, "q3": 1.406993687, "q2": 1.864618324, "tx": -0.4763, "ty": 0.275, "targetID": 4, "f2": -0.163803, "f1": -0.078603, "f3": -0.127674, "y": 0.22017891, "x": -0.24758097}], [{"q1": 1.01350386, "distance": 0.1285372562, "q3": 1.772737907, "q2": 0.6429786536, "tx": 0, "ty": 0.55, "targetID": 5, "f2": 0.201942, "f1": -0.921241, "f3": -1.349314, "y": 0.64469656, "x": 0.086915981}], [{"q1": 1.61951708, "distance": 0.2590969123, "q3": 1.179353887, "q2": 3.210225254, "tx": 0.4763, "ty": 0.275, "targetID": 6, "f2": -0.391442, "f1": -0.315227, "f3": 1.217933, "y": 0.25619834, "x": 0.21788617}], [{"q1": 1.70000469, "distance": 0.1624407488, "q3": 1.416606957, "q2": 1.452127214, "tx": -0.175, "ty": 0.3031, "targetID": 7, "f2": -0.154189, "f1": -0.23474, "f3": -0.540165, "y": 0.34375574, "x": -0.33227081}], [{"q1": 2.016048908, "distance": 0.09672300761, "q3": 1.009896377, "q2": 2.588441274, "tx": 0, "ty": 0.15, "targetID": 8, "f2": -0.5609, "f1": 0.081304, "f3": 0.596149, "y": 0.1256339, "x": -0.093603597}], [{"q1": 1.41537639, "distance": 0.5124395938, "q3": -0.06968057321, "q2": 2.130271404, "tx": 0.175, "ty": 0.3031, "targetID": 9, "f2": -1.640477, "f1": -0.519368, "f3": 0.137979, "y": 0.40808673, "x": -0.32656966}]], "block": 24}]]}], [{"phase": "train", "blocks": [[{"trials": [[{"q1": 3.48794789, "distance": 0.9891063472, "q3": 0.8156202868, "q2": 2.749102324, "tx": 0.601, "ty": 0.601, "targetID": 1, "f2": -0.755176, "f1": 1.553203, "f3": 0.75681, "y": -0.091391193, "x": -0.1053468}], [{"q1": -0.2508615098, "distance": 0.8277148198, "q3": 1.812007807, "q2": 1.061815744, "tx": 0.22, "ty": 0.821, "targetID": 2, "f2": 0.241211, "f1": -2.185606, "f3": -0.930477, "y": 0.051389175, "x": 0.52464898}], [{"q1": 1.06961271, "distance": 0.3393767267, "q3": 1.827967097, "q2": 0.8496325536, "tx": -0.22, "ty": 0.821, "targetID": 3, "f2": 0.257171, "f1": -0.865132, "f3": -1.14266, "y": 0.58107962, "x": 0.020030777}], [{"q1": 2.47472144, "distance": 0.4731499179, "q3": 2.116742297, "q2": 0.8938661536, "tx": -0.601, "ty": 0.601, "targetID": 4, "f2": 0.545946, "f1": 0.539977, "f3": -1.098426, "y": 0.13964741, "x": -0.49600175}], [{"q1": 0.6093693902, "distance": 0.1719628521, "q3": 3.149383827, "q2": 2.774297894, "tx": 0.4596, "ty": 0.4596, "targetID": 5, "f2": 1.578588, "f1": -1.325375, "f3": 0.782005, "y": 0.2877417, "x": 0.4655956}], [{"q1": 0.8489471902, "distance": 0.2914377202, "q3": 1.206497247, "q2": 1.645460824, "tx": 0.1682, "ty": 0.6279, "targetID": 6, "f2": -0.364299, "f1": -1.085797, "f3": -0.346832, "y": 0.43326869, "x": -0.048720718}], [{"q1": 2.07630465, "distance": 0.4886934701, "q3": 1.476045893, "q2": 1.998701503, "tx": -0.1682, "ty": 0.6279, "targetID": 7, "f2": -0.09475, "f1": 0.14156, "f3": 0.006409, "y": 0.14508477, "x": -0.24376958}], [{"q1": 1.59231089, "distance": 0.23460154, "q3": 1.921649397, "q2": 1.099137864, "tx": -0.4596, "ty": 0.4596, "targetID": 8, "f2": 0.350853, "f1": -0.342434, "f3": -0.893155, "y": 0.44468166, "x": -0.22547327}], [{"q1": 1.09838969, "distance": 0.5523752254, "q3": 1.796425507, "q2": 1.149654674, "tx": 0.3182, "ty": 0.3182, "targetID": 9, "f2": 0.225629, "f1": -0.836355, "f3": -0.842638, "y": 0.45039523, "x": -0.21812342}], [{"q1": 1.70974362, "distance": 0.2551329088, "q3": 3.347115627, "q2": 1.98129708, "tx": 0.1165, "ty": 0.4347, "targetID": 10, "f2": 1.776319, "f1": -0.225001, "f3": -0.010996, "y": 0.58068891, "x": -0.092736802}], [{"q1": 1.10322775, "distance": 0.05345234174, "q3": -0.05631617321, "q2": 2.203659004, "tx": -0.1165, "ty": 0.4347, "targetID": 11, "f2": -1.627112, "f1": -0.831517, "f3": 0.211366, "y": 0.44516632, "x": -0.16891764}], [{"q1": 0.9690189102, "distance": 0.4756669072, "q3": 1.004367167, "q2": 1.118804234, "tx": -0.3182, "ty": 0.3182, "targetID": 12, "f2": -0.566429, "f1": -0.965726, "f3": -0.873488, "y": 0.67363579, "x": -0.0020917815}], [{"q1": 0.5530720902, "distance": 0.2047650049, "q3": 1.667745876, "q2": 2.864964264, "tx": 0.1768, "ty": 0.1768, "targetID": 13, "f2": 0.09695, "f1": -1.381672, "f3": 0.872672, "y": 0.019880772, "x": 0.30834871}], [{"q1": 1.22732066, "distance": 0.1012347795, "q3": 1.034337967, "q2": 2.707633304, "tx": 0.0647, "ty": 0.2415, "targetID": 14, "f2": -0.536458, "f1": -0.707424, "f3": 0.715341, "y": 0.14035202, "x": 0.068891268}], [{"q1": 1.923686084, "distance": 0.1830057702, "q3": 2.631837827, "q2": 1.956855489, "tx": -0.0647, "ty": 0.2415, "targetID": 15, "f2": 1.061041, "f1": -0.011058, "f3": -0.035437, "y": 0.41085005, "x": -0.13406622}], [{"q1": 2.41559666, "distance": 0.306058643, "q3": 2.002576817, "q2": 1.032159104, "tx": -0.1768, "ty": 0.1768, "targetID": 16, "f2": 0.43178, "f1": 0.480852, "f3": -0.960134, "y": 0.14276081, "x": -0.48095987}]], "block": 1}], [{"trials": [[{"q1": 0.2723455902, "distance": 0.2476058348, "q3": 4.595647427, "q2": 1.549767914, "tx": 0.601, "ty": 0.601, "targetID": 1, "f2": 3.024851, "f1": -1.662399, "f3": -0.442525, "y": 0.37753508, "x": 0.70763995}], [{"q1": 0.2193720902, "distance": 0.3983501041, "q3": -0.1741824732, "q2": 1.570062604, "tx": 0.22, "ty": 0.821, "targetID": 2, "f2": -1.744979, "f1": -1.715372, "f3": -0.42223, "y": 0.55017858, "x": 0.51212765}], [{"q1": -0.2333000098, "distance": 1.200700138, "q3": 2.946436927, "q2": 2.450588194, "tx": -0.22, "ty": 0.821, "targetID": 3, "f2": 1.375641, "f1": -2.168045, "f3": 0.458296, "y": -0.14444475, "x": 0.49386081}], [{"q1": 1.78363388, "distance": 0.2128514469, "q3": 0.6171344568, "q2": 1.439686504, "tx": -0.601, "ty": 0.601, "targetID": 4, "f2": -0.953662, "f1": -0.151111, "f3": -0.552606, "y": 0.40672181, "x": -0.51404183}], [{"q1": 0.7853613902, "distance": 0.1564629257, "q3": 4.309825327, "q2": 1.688312144, "tx": 0.4596, "ty": 0.4596, "targetID": 5, "f2": 2.739029, "f1": -1.149383, "f3": -0.303981, "y": 0.61465435, "x": 0.43865255}], [{"q1": 0.4158472902, "distance": 0.1304513471, "q3": 0.2912884268, "q2": 1.943786463, "tx": 0.1682, "ty": 0.6279, "targetID": 6, "f2": -1.279508, "f1": -1.518897, "f3": -0.048506, "y": 0.49771225, "x": 0.17648877}], [{"q1": 1.27620384, "distance": 0.3655048434, "q3": 2.468537847, "q2": 1.799210374, "tx": -0.1682, "ty": 0.6279, "targetID": 7, "f2": 0.897742, "f1": -0.658541, "f3": -0.193082, "y": 0.38515643, "x": 0.10505693}], [{"q1": 1.85268609, "distance": 0.3771048585, "q3": 2.283372377, "q2": 1.974951063, "tx": -0.4596, "ty": 0.4596, "targetID": 8, "f2": 0.712576, "f1": -0.082058, "f3": -0.017342, "y": 0.33769606, "x": -0.10274218}], [{"q1": 2.06876483, "distance": 0.6001098596, "q3": 3.195062527, "q2": 2.109536894, "tx": 0.3182, "ty": 0.3182, "targetID": 9, "f2": 1.624266, "f1": 0.13402, "f3": 0.117244, "y": 0.49393424, "x": -0.25560251}], [{"q1": 1.54631797, "distance": 0.3066288249, "q3": 1.439163597, "q2": 2.028609465, "tx": 0.1165, "ty": 0.4347, "targetID": 10, "f2": -0.131633, "f1": -0.388427, "f3": 0.036317, "y": 0.2465054, "x": -0.12558269}], [{"q1": 0.9399905902, "distance": 0.1482195052, "q3": 0.1294336268, "q2": 1.865623634, "tx": -0.1165, "ty": 0.4347, "targetID": 11, "f2": -1.441363, "f1": -0.994754, "f3": -0.126669, "y": 0.58018628, "x": -0.088166909}], [{"q1": 1.968045372, "distance": 0.1278144945, "q3": 2.343062637, "q2": 1.699998874, "tx": -0.3182, "ty": 0.3182, "targetID": 12, "f2": 0.772266, "f1": 0.033301, "f3": -0.292294, "y": 0.33301317, "x": -0.1912468}], [{"q1": 0.6747773902, "distance": 0.134221433, "q3": 1.651975081, "q2": 1.766789134, "tx": 0.1768, "ty": 0.1768, "targetID": 13, "f2": 0.081179, "f1": -1.259967, "f3": -0.225504, "y": 0.30386523, "x": 0.13355858}], [{"q1": 0.02723229019, "distance": 0.1730797682, "q3": 0.3342026268, "q2": 2.248960774, "tx": 0.0647, "ty": 0.2415, "targetID": 14, "f2": -1.236594, "f1": -1.907512, "f3": 0.256668, "y": 0.30425364, "x": 0.22600278}], [{"q1": 1.4560286, "distance": 0.2107341082, "q3": 2.492162617, "q2": 1.203187414, "tx": -0.0647, "ty": 0.2415, "targetID": 15, "f2": 0.921366, "f1": -0.478716, "f3": -0.789105, "y": 0.45099769, "x": -0.041905653}], [{"q1": 2.14315775, "distance": 0.1375478735, "q3": 2.133581237, "q2": 1.530478534, "tx": -0.1768, "ty": 0.1768, "targetID": 16, "f2": 0.562785, "f1": 0.208413, "f3": -0.461814, "y": 0.24145146, "x": -0.29820678}]], "block": 2}], [{"trials": [[{"q1": 0.6453091902, "distance": 0.2191269012, "q3": 3.711854527, "q2": 1.201428124, "tx": 0.601, "ty": 0.601, "targetID": 1, "f2": 2.141058, "f1": -1.289435, "f3": -0.790865, "y": 0.38719, "x": 0.55302206}], [{"q1": 0.9167427902, "distance": 0.09227953371, "q3": 1.293707857, "q2": 0.2194228536, "tx": 0.22, "ty": 0.821, "targetID": 2, "f2": -0.277088, "f1": -1.018002, "f3": -1.77287, "y": 0.78496923, "x": 0.30495467}], [{"q1": 1.42649763, "distance": 0.01957151387, "q3": 0.3357106268, "q2": 0.9504776536, "tx": -0.22, "ty": 0.821, "targetID": 3, "f2": -1.235086, "f1": -0.508247, "f3": -1.041815, "y": 0.8235673, "x": -0.2394024}], [{"q1": 1.879326796, "distance": 0.02516707008, "q3": 0.3663097268, "q2": 1.019278574, "tx": -0.601, "ty": 0.601, "targetID": 4, "f2": -1.204487, "f1": -0.055418, "f3": -0.973014, "y": 0.57680666, "x": -0.5940672}], [{"q1": 0.5701622902, "distance": 0.3104551979, "q3": 2.457919257, "q2": 2.311038644, "tx": 0.4596, "ty": 0.4596, "targetID": 5, "f2": 0.887123, "f1": -1.364582, "f3": 0.318746, "y": 0.15952782, "x": 0.37998143}], [{"q1": 0.8648436902, "distance": 0.1343533187, "q3": 2.199052027, "q2": -0.06377294641, "tx": 0.1682, "ty": 0.6279, "targetID": 6, "f2": 0.628256, "f1": -1.069901, "f3": -2.056066, "y": 0.59986009, "x": 0.29959474}], [{"q1": 1.06753925, "distance": 0.05162872748, "q3": 0.5673088268, "q2": 1.455582964, "tx": -0.1682, "ty": 0.6279, "targetID": 7, "f2": -1.003488, "f1": -0.867205, "f3": -0.53671, "y": 0.64650996, "x": -0.12004198}], [{"q1": 1.61970558, "distance": 0.4375125473, "q3": 1.658509594, "q2": -0.2509427464, "tx": -0.4596, "ty": 0.4596, "targetID": 8, "f2": 0.087713, "f1": -0.315039, "f3": -2.243235, "y": 0.80450763, "x": -0.19042356}], [{"q1": 0.9286179902, "distance": 0.5564115175, "q3": "_NaN_", "q2": "_NaN_", "tx": 0.3182, "ty": 0.3182, "targetID": 9, "f2": "_NaN_", "f1": -1.006126, "f3": "_NaN_", "y": 0.79015501, "x": 0.61290705}], [{"q1": 0.2185049902, "distance": 0.2922305684, "q3": 1.288052987, "q2": 2.154775824, "tx": 0.1165, "ty": 0.4347, "targetID": 10, "f2": -0.282743, "f1": -1.716239, "f3": 0.162483, "y": 0.15254335, "x": 0.19256793}], [{"q1": 1.02594457, "distance": 0.3258478044, "q3": 2.090667077, "q2": 0.3404997536, "tx": -0.1165, "ty": 0.4347, "targetID": 11, "f2": 0.519871, "f1": -0.9088, "f3": -1.651793, "y": 0.59935321, "x": 0.16468697}], [{"q1": 1.861608213, "distance": 0.1980026285, "q3": 1.985109567, "q2": 0.4617715536, "tx": -0.3182, "ty": 0.3182, "targetID": 12, "f2": 0.414313, "f1": -0.073136, "f3": -1.530521, "y": 0.49646005, "x": -0.40438814}], [{"q1": 1.70848699, "distance": 0.1900758692, "q3": 1.55326624, "q2": 2.440095274, "tx": 0.1768, "ty": 0.1768, "targetID": 13, "f2": -0.01753, "f1": -0.226258, "f3": 0.447803, "y": 0.22343762, "x": -0.0074654836}], [{"q1": 1.33187286, "distance": 0.1062508647, "q3": 1.512614031, "q2": 2.745143914, "tx": 0.0647, "ty": 0.2415, "targetID": 14, "f2": -0.058182, "f1": -0.602872, "f3": 0.752851, "y": 0.20091276, "x": 0.16289329}], [{"q1": 1.56146045, "distance": 0.1036814481, "q3": 1.414093687, "q2": 2.481689954, "tx": -0.0647, "ty": 0.2415, "targetID": 15, "f2": -0.156703, "f1": -0.373284, "f3": 0.489397, "y": 0.20792579, "x": 0.033394929}], [{"q1": 1.18905606, "distance": 0.189761407, "q3": 1.604537032, "q2": 2.039605039, "tx": -0.1768, "ty": 0.1768, "targetID": 16, "f2": 0.033741, "f1": -0.745688, "f3": 0.047312, "y": 0.25859067, "x": -0.0055701022}]], "block": 3}], [{"trials": [[{"q1": 1.30007994, "distance": 0.5902228026, "q3": 1.445383947, "q2": 2.697768704, "tx": 0.601, "ty": 0.601, "targetID": 1, "f2": -0.125412, "f1": -0.634665, "f3": 0.705476, "y": 0.18703368, "x": 0.18029245}], [{"q1": 0.2808529902, "distance": 0.4915901431, "q3": 1.921775057, "q2": 0.9684476536, "tx": 0.22, "ty": 0.821, "targetID": 2, "f2": 0.350979, "f1": -1.653892, "f3": -1.023845, "y": 0.36010701, "x": 0.39099275}], [{"q1": 0.4240153902, "distance": 0.7298359566, "q3": 2.083190087, "q2": 0.9999263636, "tx": -0.22, "ty": 0.821, "targetID": 3, "f2": 0.512394, "f1": -1.510729, "f3": -0.992366, "y": 0.36444449, "x": 0.34940108}], [{"q1": 2.83280017, "distance": 0.5568793263, "q3": 2.104992737, "q2": 1.139978564, "tx": -0.601, "ty": 0.601, "targetID": 4, "f2": 0.534196, "f1": 0.898056, "f3": -0.852314, "y": 0.064145743, "x": -0.45300645}], [{"q1": 0.3621699902, "distance": 0.03442555721, "q3": 1.978826377, "q2": 0.4082953536, "tx": 0.4596, "ty": 0.4596, "targetID": 5, "f2": 0.40803, "f1": -1.572574, "f3": -1.583997, "y": 0.43724889, "x": 0.48578295}], [{"q1": -0.3721396098, "distance": 0.7131588078, "q3": 1.801829047, "q2": 2.220623604, "tx": 0.1682, "ty": 0.6279, "targetID": 6, "f2": 0.231033, "f1": -2.306884, "f3": 0.228331, "y": -0.080337633, "x": 0.25183576}], [{"q1": 2.034270145, "distance": 0.5858256338, "q3": 0.2757061268, "q2": 1.835967004, "tx": -0.1682, "ty": 0.6279, "targetID": 7, "f2": -1.29509, "f1": 0.099526, "f3": -0.156326, "y": 0.19203772, "x": -0.55962783}], [{"q1": 1.63126664, "distance": 0.3775316372, "q3": 1.698156497, "q2": 1.908977617, "tx": -0.4596, "ty": 0.4596, "targetID": 8, "f2": 0.12736, "f1": -0.303478, "f3": -0.083315, "y": 0.26992649, "x": -0.13317375}], [{"q1": 1.75837548, "distance": 0.1872735122, "q3": 1.562502522, "q2": 2.992701454, "tx": 0.3182, "ty": 0.3182, "targetID": 9, "f2": -0.008294, "f1": -0.176369, "f3": 1.000409, "y": 0.30421174, "x": 0.13144964}], [{"q1": 1.66946841, "distance": 0.144077678, "q3": 1.553580399, "q2": 3.012933254, "tx": 0.1165, "ty": 0.4347, "targetID": 10, "f2": -0.017216, "f1": -0.265276, "f3": 1.020641, "y": 0.30318432, "x": 0.17533879}], [{"q1": 1.6242923, "distance": 0.4429434038, "q3": 0.9622069968, "q2": 0.3577157536, "tx": -0.1165, "ty": 0.4347, "targetID": 11, "f2": -0.608589, "f1": -0.310452, "f3": -1.634577, "y": 0.82088741, "x": -0.33342889}], [{"q1": 1.11799323, "distance": 0.418483872, "q3": 2.132890087, "q2": 1.799964354, "tx": -0.3182, "ty": 0.3182, "targetID": 12, "f2": 0.562094, "f1": -0.816751, "f3": -0.192328, "y": 0.33191623, "x": 0.10005903}], [{"q1": 1.61379938, "distance": 0.06300097635, "q3": 0.6254910968, "q2": 3.224111154, "tx": 0.1768, "ty": 0.1768, "targetID": 13, "f2": -0.945305, "f1": -0.320945, "f3": 1.231818, "y": 0.13890687, "x": 0.12646876}], [{"q1": 1.66362504, "distance": 0.1067063479, "q3": 1.560994558, "q2": 2.975611154, "tx": 0.0647, "ty": 0.2415, "targetID": 14, "f2": -0.009802, "f1": -0.271119, "f3": 0.983318, "y": 0.29049114, "x": 0.15949511}], [{"q1": 0.8016348902, "distance": 0.3676308445, "q3": 2.351167947, "q2": 1.857958154, "tx": -0.0647, "ty": 0.2415, "targetID": 15, "f2": 0.780372, "f1": -1.13311, "f3": -0.134334, "y": 0.22856481, "x": 0.30270321}], [{"q1": 2.50136214, "distance": 0.4544261258, "q3": 1.094656547, "q2": 0.8409617536, "tx": -0.1768, "ty": 0.1768, "targetID": 16, "f2": -0.47614, "f1": 0.566618, "f3": -1.151331, "y": 0.019068662, "x": -0.60297359}]], "block": 4}], [{"trials": [[{"q1": -0.04331530981, "distance": 0.2446443204, "q3": 0.6442149868, "q2": 0.9508546536, "tx": 0.601, "ty": 0.601, "targetID": 1, "f2": -0.926581, "f1": -1.97806, "f3": -1.041438, "y": 0.38064558, "x": 0.70727687}], [{"q1": 0.6290985902, "distance": 0.4327388853, "q3": 0.3362132268, "q2": 2.112112994, "tx": 0.22, "ty": 0.821, "targetID": 2, "f2": -1.234583, "f1": -1.305646, "f3": 0.11982, "y": 0.43314618, "x": 0.028082421}], [{"q1": 1.29888614, "distance": 0.08560398522, "q3": 1.057522917, "q2": 0.6570529536, "tx": -0.22, "ty": 0.821, "targetID": 3, "f2": -0.513273, "f1": -0.635858, "f3": -1.33524, "y": 0.7820205, "x": -0.14378556}], [{"q1": 1.837040958, "distance": 0.1162516665, "q3": 0.7300432968, "q2": 1.106426354, "tx": -0.601, "ty": 0.601, "targetID": 4, "f2": -0.840753, "f1": -0.097704, "f3": -0.885866, "y": 0.49287562, "x": -0.55829674}], [{"q1": 0.6063534902, "distance": 0.1416854807, "q3": 2.376928997, "q2": 0.7565785536, "tx": 0.4596, "ty": 0.4596, "targetID": 5, "f2": 0.806133, "f1": -1.328391, "f3": -1.235714, "y": 0.40237624, "x": 0.32998435}], [{"q1": 1.05880563, "distance": 0.09883320011, "q3": 2.147781237, "q2": 0.5898856536, "tx": 0.1682, "ty": 0.6279, "targetID": 6, "f2": 0.576985, "f1": -0.875939, "f3": -1.402407, "y": 0.57182833, "x": 0.086812229}], [{"q1": 1.4165702, "distance": 0.1098983583, "q3": 2.023751157, "q2": 0.9421838536, "tx": -0.1682, "ty": 0.6279, "targetID": 7, "f2": 0.452955, "f1": -0.518174, "f3": -1.050109, "y": 0.52087386, "x": -0.14323894}], [{"q1": 1.74034274, "distance": 0.0911660613, "q3": 1.059847697, "q2": 1.393505094, "tx": -0.4596, "ty": 0.4596, "targetID": 8, "f2": -0.510949, "f1": -0.194402, "f3": -0.598788, "y": 0.37126333, "x": -0.43706373}], [{"q1": 0.1017256902, "distance": 0.1791448686, "q3": 1.627156499, "q2": 1.886609474, "tx": 0.3182, "ty": 0.3182, "targetID": 9, "f2": 0.05636, "f1": -1.833019, "f3": -0.105683, "y": 0.14793415, "x": 0.26250059}], [{"q1": 1.07765518, "distance": 0.05728015222, "q3": 2.318181217, "q2": 0.8703670536, "tx": 0.1165, "ty": 0.4347, "targetID": 10, "f2": 0.747385, "f1": -0.857089, "f3": -1.121926, "y": 0.48793728, "x": 0.09536217}], [{"q1": 1.40720825, "distance": 0.1385092529, "q3": 1.845057367, "q2": 1.840176734, "tx": -0.1165, "ty": 0.4347, "targetID": 11, "f2": 0.274261, "f1": -0.527536, "f3": -0.152116, "y": 0.3121424, "x": -0.051967467}], [{"q1": 1.856267506, "distance": 0.08071375717, "q3": 2.120889197, "q2": 0.9347697536, "tx": -0.3182, "ty": 0.3182, "targetID": 12, "f2": 0.550093, "f1": -0.078477, "f3": -1.057523, "y": 0.39885321, "x": -0.31507425}], [{"q1": 2.39637011, "distance": 0.6689430453, "q3": 2.770507727, "q2": -0.09332274641, "tx": 0.1768, "ty": 0.1768, "targetID": 13, "f2": 1.199711, "f1": 0.461626, "f3": -2.085615, "y": 0.33357773, "x": -0.47351188}], [{"q1": 1.03329589, "distance": 0.3386880357, "q3": 1.996230807, "q2": 0.6756511536, "tx": 0.0647, "ty": 0.2415, "targetID": 14, "f2": 0.425434, "f1": -0.901449, "f3": -1.316642, "y": 0.57998722, "x": 0.076361364}], [{"q1": 0.5333427902, "distance": 0.3359676907, "q3": 1.826647637, "q2": 1.272365284, "tx": -0.0647, "ty": 0.2415, "targetID": 15, "f2": 0.255851, "f1": -1.401402, "f3": -0.719927, "y": 0.39662088, "x": 0.23331309}], [{"q1": 1.38867285, "distance": 0.181224571, "q3": 1.755082157, "q2": 1.729655504, "tx": -0.1768, "ty": 0.1768, "targetID": 16, "f2": 0.184286, "f1": -0.546072, "f3": -0.262637, "y": 0.32765628, "x": -0.076377254}]], "block": 5}], [{"trials": [[{"q1": -0.1060655098, "distance": 0.4718063134, "q3": 0.2216708268, "q2": 2.316505014, "tx": 0.601, "ty": 0.601, "targetID": 1, "f2": -1.349125, "f1": -2.04081, "f3": 0.324212, "y": 0.28429235, "x": 0.25128946}], [{"q1": 3.20884879, "distance": 1.266240661, "q3": 1.830417547, "q2": 1.199920154, "tx": 0.22, "ty": 0.821, "targetID": 2, "f2": 0.259621, "f1": 1.274104, "f3": -0.792373, "y": -0.28692166, "x": -0.39308646}], [{"q1": 0.6348790902, "distance": 0.5384900654, "q3": 1.363639707, "q2": 1.691453744, "tx": -0.22, "ty": 0.821, "targetID": 3, "f2": -0.207157, "f1": -1.299865, "f3": -0.300839, "y": 0.38380552, "x": 0.094376426}], [{"q1": 1.72092769, "distance": 0.1313432971, "q3": 0.9462477068, "q2": 0.9531794536, "tx": -0.601, "ty": 0.601, "targetID": 4, "f2": -0.624549, "f1": -0.213817, "f3": -1.039113, "y": 0.57736938, "x": -0.47179994}], [{"q1": -0.7590078098, "distance": 0.8888481106, "q3": 4.179700527, "q2": 1.668708614, "tx": 0.4596, "ty": 0.4596, "targetID": 5, "f2": 2.608904, "f1": -2.693752, "f3": -0.323584, "y": -0.40820239, "x": 0.65187578}], [{"q1": 1.56284275, "distance": 0.3031111539, "q3": 0.8456539068, "q2": 4.071964154, "tx": 0.1682, "ty": 0.6279, "targetID": 6, "f2": -0.725142, "f1": -0.371902, "f3": 2.079671, "y": 0.45963772, "x": 0.42031937}], [{"q1": 1.30535782, "distance": 0.115339332, "q3": 0.7020831268, "q2": 1.026818404, "tx": -0.1682, "ty": 0.6279, "targetID": 7, "f2": -0.868713, "f1": -0.629387, "f3": -0.965474, "y": 0.73213427, "x": -0.21757994}], [{"q1": 1.05867996, "distance": 0.3841875416, "q3": 1.333229087, "q2": 1.496235174, "tx": -0.4596, "ty": 0.4596, "targetID": 8, "f2": -0.237567, "f1": -0.876065, "f3": -0.496057, "y": 0.4622394, "x": -0.075421525}], [{"q1": 1.37924808, "distance": 0.4803292217, "q3": 0.7210583468, "q2": 2.370351914, "tx": 0.3182, "ty": 0.3182, "targetID": 9, "f2": -0.849738, "f1": -0.555496, "f3": 0.378059, "y": 0.21052173, "x": -0.14990421}], [{"q1": 0.7268649902, "distance": 0.2247228065, "q3": 0.09720082679, "q2": 1.699873214, "tx": 0.1165, "ty": 0.4347, "targetID": 10, "f2": -1.473596, "f1": -1.207879, "f3": -0.292419, "y": 0.65847739, "x": 0.095908267}], [{"q1": 1.6386808, "distance": 0.2839276212, "q3": 1.111872477, "q2": 1.090278574, "tx": -0.1165, "ty": 0.4347, "targetID": 11, "f2": -0.458924, "f1": -0.296064, "f3": -0.902014, "y": 0.53192582, "x": -0.38326213}], [{"q1": 1.28606844, "distance": 0.4516439811, "q3": 1.207628217, "q2": 0.7234033536, "tx": -0.3182, "ty": 0.3182, "targetID": 12, "f2": -0.363168, "f1": -0.648676, "f3": -1.268889, "y": 0.73228079, "x": -0.13786868}], [{"q1": 1.6171923, "distance": 0.7440716131, "q3": 0.9437344368, "q2": 0.6500786536, "tx": 0.1768, "ty": 0.1768, "targetID": 13, "f2": -0.627062, "f1": -0.317552, "f3": -1.342214, "y": 0.64779648, "x": -0.39922507}], [{"q1": 0.4943242902, "distance": 0.1600895956, "q3": 0.4194654268, "q2": 2.175007684, "tx": 0.0647, "ty": 0.2415, "targetID": 14, "f2": -1.151331, "f1": -1.44042, "f3": 0.182715, "y": 0.40155907, "x": 0.061573863}], [{"q1": 0.3369681902, "distance": 0.4113445243, "q3": 1.202601667, "q2": 1.385148454, "tx": -0.0647, "ty": 0.2415, "targetID": 15, "f2": -0.368195, "f1": -1.597776, "f3": -0.607144, "y": 0.45673379, "x": 0.28584063}], [{"q1": 1.909863076, "distance": 0.1328954283, "q3": 0.7820680768, "q2": 2.165834234, "tx": -0.1768, "ty": 0.1768, "targetID": 16, "f2": -0.788728, "f1": -0.024881, "f3": 0.173542, "y": 0.12515959, "x": -0.29925188}]], "block": 6}], [{"trials": [[{"q1": 0.2169781902, "distance": 0.4671414964, "q3": 1.489554741, "q2": -0.5050096464, "tx": 0.601, "ty": 0.601, "targetID": 1, "f2": -0.081242, "f1": -1.717766, "f3": -2.497302, "y": 0.21029939, "x": 0.85707462}], [{"q1": 0.6174118902, "distance": 0.3084894624, "q3": 1.648582161, "q2": 1.221534314, "tx": 0.22, "ty": 0.821, "targetID": 2, "f2": 0.077786, "f1": -1.317333, "f3": -0.770758, "y": 0.5125275, "x": 0.21676501}], [{"q1": 1.16794456, "distance": 0.1391203908, "q3": 0.6679025968, "q2": 0.9877998536, "tx": -0.22, "ty": 0.821, "targetID": 3, "f2": -0.902894, "f1": -0.7668, "f3": -1.004493, "y": 0.78068011, "x": -0.086850499}], [{"q1": 1.80242061, "distance": 0.1225898554, "q3": 1.259464497, "q2": 0.7139157536, "tx": -0.601, "ty": 0.601, "targetID": 4, "f2": -0.311332, "f1": -0.132324, "f3": -1.278377, "y": 0.55409728, "x": -0.48773744}], [{"q1": 1.21274367, "distance": 0.3396445506, "q3": 1.109861857, "q2": 3.211670454, "tx": 0.4596, "ty": 0.4596, "targetID": 5, "f2": -0.460934, "f1": -0.722001, "f3": 1.219378, "y": 0.15002546, "x": 0.31987876}], [{"q1": 1.21029322, "distance": 0.4285931145, "q3": 1.214979547, "q2": 1.734305064, "tx": 0.1682, "ty": 0.6279, "targetID": 6, "f2": -0.355817, "f1": -0.724451, "f3": -0.257988, "y": 0.36830506, "x": -0.17283156}], [{"q1": 1.28883304, "distance": 0.09076878053, "q3": 1.124564507, "q2": 1.255966164, "tx": -0.1682, "ty": 0.6279, "targetID": 7, "f2": -0.446232, "f1": -0.645911, "f3": -0.736326, "y": 0.54693819, "x": -0.20923848}], [{"q1": 1.63308876, "distance": 0.06532723922, "q3": 1.032641507, "q2": 1.186662634, "tx": -0.4596, "ty": 0.4596, "targetID": 8, "f2": -0.538155, "f1": -0.301656, "f3": -0.80563, "y": 0.50030495, "x": -0.40850445}], [{"q1": 1.74329583, "distance": 0.83424008, "q3": 0.6804061368, "q2": 1.177363524, "tx": 0.3182, "ty": 0.3182, "targetID": 9, "f2": -0.89039, "f1": -0.191449, "f3": -0.814929, "y": 0.51907781, "x": -0.49149415}], [{"q1": 0.8788551902, "distance": 0.3175645473, "q3": 0.3720274268, "q2": 1.307488284, "tx": 0.1165, "ty": 0.4347, "targetID": 10, "f2": -1.198769, "f1": -1.055889, "f3": -0.684804, "y": 0.74964844, "x": 0.075821728}], [{"q1": 1.08117377, "distance": 0.420812995, "q3": 1.426974217, "q2": 0.3027064536, "tx": -0.1165, "ty": 0.4347, "targetID": 11, "f2": -0.143822, "f1": -0.853571, "f3": -1.689586, "y": 0.79090822, "x": 0.10755196}], [{"q1": 1.839994056, "distance": 0.06465665558, "q3": 1.778455597, "q2": 1.526331634, "tx": -0.3182, "ty": 0.3182, "targetID": 12, "f2": 0.207659, "f1": -0.09475, "f3": -0.465961, "y": 0.29807029, "x": -0.25675671}], [{"q1": 1.44327374, "distance": 0.1495244037, "q3": 1.832616657, "q2": 2.287476704, "tx": 0.1768, "ty": 0.1768, "targetID": 13, "f2": 0.26182, "f1": -0.491471, "f3": 0.295184, "y": 0.26308842, "x": 0.05468589}], [{"q1": 1.04843837, "distance": 0.1006885697, "q3": 1.566649424, "q2": 1.835652844, "tx": 0.0647, "ty": 0.2415, "targetID": 14, "f2": -0.004147, "f1": -0.886306, "f3": -0.15664, "y": 0.32221101, "x": 0.004500989}], [{"q1": 0.9847268702, "distance": 0.2787169915, "q3": 1.317898117, "q2": 1.374906864, "tx": -0.0647, "ty": 0.2415, "targetID": 15, "f2": -0.252898, "f1": -0.950018, "f3": -0.617386, "y": 0.517934, "x": -0.029099368}], [{"q1": 1.49140293, "distance": 0.3034512012, "q3": 1.772235247, "q2": 1.079471494, "tx": -0.1768, "ty": 0.1768, "targetID": 16, "f2": 0.201439, "f1": -0.443342, "f3": -0.912821, "y": 0.47622468, "x": -0.22606959}]], "block": 7}], [{"trials": [[{"q1": 0.8009436902, "distance": 0.2020840171, "q3": 3.647766027, "q2": 1.953336905, "tx": 0.601, "ty": 0.601, "targetID": 1, "f2": 2.07697, "f1": -1.133801, "f3": -0.038956, "y": 0.55382959, "x": 0.40449834}], [{"q1": 0.9107109902, "distance": 0.3989538178, "q3": 2.763973227, "q2": -0.5389199464, "tx": 0.22, "ty": 0.821, "targetID": 2, "f2": 1.193177, "f1": -1.024034, "f3": -2.531213, "y": 0.46765389, "x": 0.40523141}], [{"q1": 1.33853304, "distance": 0.4516262329, "q3": 3.084478527, "q2": -0.2566101464, "tx": -0.22, "ty": 0.821, "targetID": 3, "f2": 1.513682, "f1": -0.596211, "f3": -2.248903, "y": 0.53696468, "x": 0.13112703}], [{"q1": 1.51138346, "distance": 0.3183544058, "q3": 0.9064751468, "q2": 0.7806431536, "tx": -0.601, "ty": 0.601, "targetID": 4, "f2": -0.664321, "f1": -0.423361, "f3": -1.21165, "y": 0.73241138, "x": -0.31103349}], [{"q1": 0.6879719902, "distance": 0.1298242558, "q3": 2.994314827, "q2": 0.8177139536, "tx": 0.4596, "ty": 0.4596, "targetID": 5, "f2": 1.423518, "f1": -1.246773, "f3": -1.174579, "y": 0.34425861, "x": 0.40001224}], [{"q1": 1.156195, "distance": 0.04330772191, "q3": 2.317741397, "q2": -0.1295453464, "tx": 0.1682, "ty": 0.6279, "targetID": 6, "f2": 0.746945, "f1": -0.778549, "f3": -2.121838, "y": 0.65243091, "x": 0.13250976}], [{"q1": 1.18139057, "distance": 0.09255965005, "q3": 1.391662717, "q2": 1.221785644, "tx": -0.1682, "ty": 0.6279, "targetID": 7, "f2": -0.179134, "f1": -0.753354, "f3": -0.770507, "y": 0.54330304, "x": -0.13064147}], [{"q1": 1.74354716, "distance": 0.04987788518, "q3": 1.412397227, "q2": 0.8846299536, "tx": -0.4596, "ty": 0.4596, "targetID": 8, "f2": -0.158399, "f1": -0.191197, "f3": -1.107663, "y": 0.49977168, "x": -0.43003584}], [{"q1": 0.5889489902, "distance": 0.1089142602, "q3": 2.009865317, "q2": 1.683976754, "tx": 0.3182, "ty": 0.3182, "targetID": 9, "f2": 0.439069, "f1": -1.345795, "f3": -0.308316, "y": 0.27532061, "x": 0.2180817}], [{"q1": 1.12697819, "distance": 0.1516596082, "q3": 2.697371427, "q2": -0.1821481464, "tx": 0.1165, "ty": 0.4347, "targetID": 10, "f2": 1.126575, "f1": -0.807766, "f3": -2.174441, "y": 0.56761873, "x": 0.18952909}], [{"q1": 0.9430065202, "distance": 0.180071554, "q3": 1.450724657, "q2": 1.181321924, "tx": -0.1165, "ty": 0.4347, "targetID": 11, "f2": -0.120072, "f1": -0.991738, "f3": -0.810971, "y": 0.55553823, "x": 0.01700613}], [{"q1": 1.69956486, "distance": 0.2056711155, "q3": 1.583362698, "q2": 0.7843502536, "tx": -0.3182, "ty": 0.3182, "targetID": 12, "f2": 0.012566, "f1": -0.23518, "f3": -1.207942, "y": 0.517614, "x": -0.36854545}], [{"q1": 0.7878746902, "distance": 0.09695155052, "q3": 2.208853797, "q2": 2.098541314, "tx": 0.1768, "ty": 0.1768, "targetID": 13, "f2": 0.638057, "f1": -1.14687, "f3": 0.106249, "y": 0.23204202, "x": 0.25647385}], [{"q1": 2.48439754, "distance": 0.3816555484, "q3": 2.573718327, "q2": 1.971935134, "tx": 0.0647, "ty": 0.2415, "targetID": 14, "f2": 1.002922, "f1": 0.549653, "f3": -0.020358, "y": 0.27449957, "x": -0.31552623}], [{"q1": 1.924251571, "distance": 0.08396628652, "q3": 1.878044087, "q2": 2.042809464, "tx": -0.0647, "ty": 0.2415, "targetID": 15, "f2": 0.307248, "f1": -0.010493, "f3": 0.050517, "y": 0.24999082, "x": -0.14823588}], [{"q1": 1.55046488, "distance": 0.2445853479, "q3": 1.540699869, "q2": 1.334631644, "tx": -0.1768, "ty": 0.1768, "targetID": 16, "f2": -0.030096, "f1": -0.38428, "f3": -0.657661, "y": 0.40080343, "x": -0.27500619}]], "block": 8}], [{"trials": [[{"q1": 1.1688242, "distance": 0.4912653086, "q3": 3.811631527, "q2": 2.929178414, "tx": 0.601, "ty": 0.601, "targetID": 1, "f2": 2.240835, "f1": -0.76592, "f3": 0.936886, "y": 0.54157708, "x": 0.1133418}], [{"q1": 1.39281976, "distance": 0.295182733, "q3": 1.541956506, "q2": 0.1359129536, "tx": 0.22, "ty": 0.821, "targetID": 2, "f2": -0.02884, "f1": -0.541925, "f3": -1.85638, "y": 0.79517778, "x": -0.074051116}], [{"q1": 1.68812947, "distance": 0.4513426076, "q3": 2.168892737, "q2": 1.356245804, "tx": -0.22, "ty": 0.821, "targetID": 3, "f2": 0.598096, "f1": -0.246615, "f3": -0.636047, "y": 0.37027698, "x": -0.19635875}], [{"q1": 1.46268878, "distance": 0.3573348937, "q3": 1.428670677, "q2": 1.207271484, "tx": -0.601, "ty": 0.601, "targetID": 4, "f2": -0.142126, "f1": -0.472056, "f3": -0.785021, "y": 0.47627278, "x": -0.26613981}], [{"q1": 0.6437383902, "distance": 0.06916982612, "q3": 2.402187407, "q2": 0.09652995359, "tx": 0.4596, "ty": 0.4596, "targetID": 5, "f2": 0.831391, "f1": -1.291006, "f3": -1.895763, "y": 0.48083015, "x": 0.39376881}], [{"q1": 0.6703162902, "distance": 0.4064384454, "q3": 2.715969727, "q2": 1.759186484, "tx": 0.1682, "ty": 0.6279, "targetID": 6, "f2": 1.145173, "f1": -1.264428, "f3": -0.233106, "y": 0.27068274, "x": 0.36207635}], [{"q1": 1.15456137, "distance": 0.1522994222, "q3": 1.493136157, "q2": 1.311823684, "tx": -0.1682, "ty": 0.6279, "targetID": 7, "f2": -0.07766, "f1": -0.780183, "f3": -0.680469, "y": 0.49242695, "x": -0.098614321}], [{"q1": 1.52401267, "distance": 0.3502100394, "q3": 1.57532022, "q2": 1.825788244, "tx": -0.4596, "ty": 0.4596, "targetID": 8, "f2": 0.004524, "f1": -0.410732, "f3": -0.166504, "y": 0.29535766, "x": -0.15029186}], [{"q1": 0.9065640902, "distance": 0.2337647365, "q3": 1.492884829, "q2": 2.447069604, "tx": 0.3182, "ty": 0.3182, "targetID": 9, "f2": -0.077911, "f1": -1.02818, "f3": 0.454777, "y": 0.16402851, "x": 0.14248118}], [{"q1": 1.51798081, "distance": 0.06677486585, "q3": 2.856147527, "q2": 2.311101474, "tx": 0.1165, "ty": 0.4347, "targetID": 10, "f2": 1.285351, "f1": -0.416764, "f3": 0.318809, "y": 0.49152343, "x": 0.081428922}], [{"q1": 1.836035649, "distance": 0.1191093524, "q3": 3.253370527, "q2": 2.01962451, "tx": -0.1165, "ty": 0.4347, "targetID": 11, "f2": 1.682574, "f1": -0.098709, "f3": 0.027332, "y": 0.54883975, "x": -0.15054637}], [{"q1": 1.71018345, "distance": 0.01100557513, "q3": 1.522604296, "q2": 1.441005974, "tx": -0.3182, "ty": 0.3182, "targetID": 12, "f2": -0.048192, "f1": -0.224561, "f3": -0.551287, "y": 0.32872906, "x": -0.31499663}], [{"q1": 1.31490826, "distance": 0.1931269228, "q3": 2.429896257, "q2": 2.293759884, "tx": 0.1768, "ty": 0.1768, "targetID": 13, "f2": 0.8591, "f1": -0.619836, "f3": 0.301467, "y": 0.36927443, "x": 0.16093803}], [{"q1": 1.84420379, "distance": 0.3379994964, "q3": 1.862084797, "q2": 1.486182074, "tx": 0.0647, "ty": 0.2415, "targetID": 14, "f2": 0.291288, "f1": -0.090541, "f3": -0.506111, "y": 0.29102819, "x": -0.26965104}], [{"q1": 1.07463925, "distance": 0.1812894427, "q3": 1.753385697, "q2": 1.452252874, "tx": -0.0647, "ty": 0.2415, "targetID": 15, "f2": 0.182589, "f1": -0.860105, "f3": -0.54004, "y": 0.41083573, "x": 4.0038437e-05}], [{"q1": 1.80386574, "distance": 0.1230433215, "q3": 1.872891877, "q2": 1.617563484, "tx": -0.1768, "ty": 0.1768, "targetID": 16, "f2": 0.302096, "f1": -0.130879, "f3": -0.374729, "y": 0.29400676, "x": -0.21424642}]], "block": 9}], [{"trials": [[{"q1": 0.9264188902, "distance": 0.3091669734, "q3": 3.207251927, "q2": 2.379274034, "tx": 0.601, "ty": 0.601, "targetID": 1, "f2": 1.636456, "f1": -1.008326, "f3": 0.386981, "y": 0.44158303, "x": 0.33610295}], [{"q1": 1.02770386, "distance": 0.1010430901, "q3": 1.592159157, "q2": 0.2873377536, "tx": 0.22, "ty": 0.821, "targetID": 2, "f2": 0.021363, "f1": -0.907041, "f3": -1.704955, "y": 0.7478969, "x": 0.15024584}], [{"q1": 1.38904985, "distance": 0.1295002864, "q3": 1.169677777, "q2": 0.7932095536, "tx": -0.22, "ty": 0.821, "targetID": 3, "f2": -0.401119, "f1": -0.545695, "f3": -1.199083, "y": 0.69153025, "x": -0.22281212}], [{"q1": 1.36969764, "distance": 0.3606112895, "q3": 1.235399897, "q2": 0.9485927536, "tx": -0.601, "ty": 0.601, "targetID": 4, "f2": -0.335396, "f1": -0.565047, "f3": -1.0437, "y": 0.61141388, "x": -0.24053911}], [{"q1": 0.9146064902, "distance": 0.2220269879, "q3": 2.642707727, "q2": 1.699684714, "tx": 0.4596, "ty": 0.4596, "targetID": 5, "f2": 1.071911, "f1": -1.020138, "f3": -0.292608, "y": 0.34977458, "x": 0.26663793}], [{"q1": 0.5222215902, "distance": 0.2742838035, "q3": 1.596243227, "q2": 1.584890914, "tx": 0.1682, "ty": 0.6279, "targetID": 6, "f2": 0.025447, "f1": -1.412523, "f3": -0.407402, "y": 0.35373895, "x": 0.17640509}], [{"q1": 1.36341445, "distance": 0.0703829405, "q3": 1.206245917, "q2": 0.9284237536, "tx": -0.1682, "ty": 0.6279, "targetID": 7, "f2": -0.36455, "f1": -0.57133, "f3": -1.063869, "y": 0.64059087, "x": -0.23742933}], [{"q1": 1.878509982, "distance": 0.140700815, "q3": 1.456065367, "q2": 1.290272364, "tx": -0.4596, "ty": 0.4596, "targetID": 8, "f2": -0.114731, "f1": -0.056235, "f3": -0.70202, "y": 0.32270812, "x": -0.42708335}], [{"q1": 0.8090489902, "distance": 0.1292259316, "q3": 2.136157337, "q2": 1.825411254, "tx": 0.3182, "ty": 0.3182, "targetID": 9, "f2": 0.565361, "f1": -1.125695, "f3": -0.166881, "y": 0.27844305, "x": 0.19524177}], [{"q1": 1.48763302, "distance": 0.08012925204, "q3": 2.241149367, "q2": 2.426083764, "tx": 0.1165, "ty": 0.4347, "targetID": 10, "f2": 0.670353, "f1": -0.447111, "f3": 0.433791, "y": 0.35470712, "x": 0.12117292}], [{"q1": 1.27469587, "distance": 0.0250183209, "q3": 1.657441452, "q2": 1.479584734, "tx": -0.1165, "ty": 0.4347, "targetID": 11, "f2": 0.086645, "f1": -0.660049, "f3": -0.512708, "y": 0.40968172, "x": -0.11645476}], [{"q1": 1.4844286, "distance": 0.08119581851, "q3": 1.264868037, "q2": 1.649733394, "tx": -0.3182, "ty": 0.3182, "targetID": 12, "f2": -0.305928, "f1": -0.450316, "f3": -0.342559, "y": 0.35329616, "x": -0.24498101}], [{"q1": 0.9934605002, "distance": 0.1441449816, "q3": 2.154001587, "q2": 1.811525414, "tx": 0.1768, "ty": 0.1768, "targetID": 13, "f2": 0.583205, "f1": -0.941284, "f3": -0.180767, "y": 0.31670771, "x": 0.14210694}], [{"q1": 1.16599677, "distance": 0.1123499222, "q3": 1.973045847, "q2": 1.742033384, "tx": 0.0647, "ty": 0.2415, "targetID": 14, "f2": 0.40225, "f1": -0.768748, "f3": -0.250259, "y": 0.34298203, "x": 0.016493127}], [{"q1": 1.18107641, "distance": 0.2295186742, "q3": 1.332412277, "q2": 1.468526324, "tx": -0.0647, "ty": 0.2415, "targetID": 15, "f2": -0.238384, "f1": -0.753668, "f3": -0.523766, "y": 0.46020034, "x": -0.13433464}], [{"q1": 1.56717815, "distance": 0.1785237047, "q3": 2.020421067, "q2": 1.930340447, "tx": -0.1768, "ty": 0.1768, "targetID": 16, "f2": 0.449625, "f1": -0.367566, "f3": -0.061952, "y": 0.30976603, "x": -0.057675074}]], "block": 10}], [{"trials": [[{"q1": 2.35364445, "distance": 1.074798488, "q3": 2.826051127, "q2": -0.2726322464, "tx": 0.601, "ty": 0.601, "targetID": 1, "f2": 1.255255, "f1": 0.4189, "f3": -2.264925, "y": 0.37818341, "x": -0.45044879}], [{"q1": 1.74467813, "distance": 0.5338350218, "q3": 1.445572447, "q2": -0.04472854641, "tx": 0.22, "ty": 0.821, "targetID": 2, "f2": -0.125224, "f1": -0.190066, "f3": -2.037021, "y": 0.79786451, "x": -0.31333346}], [{"q1": 1.50861886, "distance": 0.2401709332, "q3": 1.997801597, "q2": 0.5817803536, "tx": -0.22, "ty": 0.821, "targetID": 3, "f2": 0.427005, "f1": -0.426126, "f3": -1.410512, "y": 0.58237018, "x": -0.19283594}], [{"q1": 1.76283654, "distance": 0.2084804558, "q3": 1.181301667, "q2": 1.095430784, "tx": -0.601, "ty": 0.601, "targetID": 4, "f2": -0.389495, "f1": -0.171908, "f3": -0.896862, "y": 0.45542668, "x": -0.45176023}], [{"q1": 0.7406879902, "distance": 0.08788933802, "q3": 2.564230757, "q2": -0.1457119464, "tx": 0.4596, "ty": 0.4596, "targetID": 5, "f2": 0.993434, "f1": -1.194057, "f3": -2.138005, "y": 0.49134998, "x": 0.3776459}], [{"q1": 0.7284357902, "distance": 0.1395115817, "q3": 1.55427155, "q2": 1.252133424, "tx": 0.1682, "ty": 0.6279, "targetID": 6, "f2": -0.016525, "f1": -1.206309, "f3": -0.740159, "y": 0.49275254, "x": 0.13357854}], [{"q1": 1.44704365, "distance": 0.09343269655, "q3": 1.310609627, "q2": 0.8565440536, "tx": -0.1682, "ty": 0.6279, "targetID": 7, "f2": -0.260187, "f1": -0.487701, "f3": -1.135749, "y": 0.63818544, "x": -0.26106484}], [{"q1": 1.869399363, "distance": 0.08485468084, "q3": 1.472967132, "q2": 1.055846714, "tx": -0.4596, "ty": 0.4596, "targetID": 8, "f2": -0.097829, "f1": -0.065345, "f3": -0.936446, "y": 0.37491704, "x": -0.45420434}], [{"q1": 0.8029542902, "distance": 0.1735074948, "q3": 2.653514827, "q2": -0.1043685464, "tx": 0.3182, "ty": 0.3182, "targetID": 9, "f2": 1.082718, "f1": -1.13179, "f3": -2.096661, "y": 0.49016833, "x": 0.34125958}], [{"q1": 1.58118965, "distance": 0.3836621956, "q3": 1.946844967, "q2": 0.7676998536, "tx": 0.1165, "ty": 0.4347, "targetID": 10, "f2": 0.376049, "f1": -0.353555, "f3": -1.224593, "y": 0.52160599, "x": -0.25718975}], [{"q1": 1.61153744, "distance": 0.2928627192, "q3": 1.479250317, "q2": 0.6425387536, "tx": -0.1165, "ty": 0.4347, "targetID": 11, "f2": -0.091546, "f1": -0.323207, "f3": -1.349754, "y": 0.61297917, "x": -0.34884696}], [{"q1": 1.56108346, "distance": 0.0767605145, "q3": 1.297037947, "q2": 1.448671464, "tx": -0.3182, "ty": 0.3182, "targetID": 12, "f2": -0.273758, "f1": -0.373661, "f3": -0.543621, "y": 0.3947204, "x": -0.31213329}], [{"q1": 1.02437377, "distance": 0.2153876427, "q3": 2.265590957, "q2": 1.430764384, "tx": 0.1768, "ty": 0.1768, "targetID": 13, "f2": 0.694795, "f1": -0.910371, "f3": -0.561528, "y": 0.38291178, "x": 0.11427184}], [{"q1": 1.34073215, "distance": 0.1629523266, "q3": 1.967705147, "q2": 1.628684724, "tx": 0.0647, "ty": 0.2415, "targetID": 14, "f2": 0.396909, "f1": -0.594012, "f3": -0.363608, "y": 0.35957309, "x": -0.047604079}], [{"q1": 1.932168384, "distance": 0.3086772735, "q3": 1.301499007, "q2": 1.705779404, "tx": -0.0647, "ty": 0.2415, "targetID": 15, "f2": -0.269297, "f1": -0.002576, "f3": -0.286513, "y": 0.1767892, "x": -0.36651811}], [{"q1": 1.72746221, "distance": 0.201064707, "q3": 1.115265397, "q2": 1.650173214, "tx": -0.1768, "ty": 0.1768, "targetID": 16, "f2": -0.455531, "f1": -0.207282, "f3": -0.342119, "y": 0.28557108, "x": -0.34590313}]], "block": 11}], [{"trials": [[{"q1": 0.9318852902, "distance": 0.1508420829, "q3": 1.998052927, "q2": -0.7766003464, "tx": 0.601, "ty": 0.601, "targetID": 1, "f2": 0.427257, "f1": -1.002859, "f3": -2.768893, "y": 0.63493044, "x": 0.45402361}], [{"q1": 0.6120711902, "distance": 0.2587686152, "q3": 1.672835257, "q2": 0.8212954536, "tx": 0.22, "ty": 0.821, "targetID": 2, "f2": 0.102039, "f1": -1.322673, "f3": -1.170997, "y": 0.57429417, "x": 0.29808604}], [{"q1": 1.62284717, "distance": 0.1508001117, "q3": 1.804844977, "q2": 0.2551992536, "tx": -0.22, "ty": 0.821, "targetID": 3, "f2": 0.234049, "f1": -0.311897, "f3": -1.737093, "y": 0.67378093, "x": -0.25266832}], [{"q1": 1.54166842, "distance": 0.3255275668, "q3": 1.560491903, "q2": 0.6179086536, "tx": -0.601, "ty": 0.601, "targetID": 4, "f2": -0.010304, "f1": -0.393076, "f3": -1.374384, "y": 0.63418708, "x": -0.27716854}], [{"q1": 0.4035950902, "distance": 0.1123114162, "q3": 1.902674177, "q2": 0.9008405536, "tx": 0.4596, "ty": 0.4596, "targetID": 5, "f2": 0.331878, "f1": -1.531149, "f3": -1.091452, "y": 0.41645622, "x": 0.35590589}], [{"q1": 0.7995613902, "distance": 0.06881589667, "q3": 1.530772437, "q2": 1.008534334, "tx": 0.1682, "ty": 0.6279, "targetID": 6, "f2": -0.040024, "f1": -1.135183, "f3": -0.983758, "y": 0.57472561, "x": 0.12451806}], [{"q1": 0.9793233302, "distance": 0.1912701516, "q3": 1.314819357, "q2": 1.007340524, "tx": -0.1682, "ty": 0.6279, "targetID": 7, "f2": -0.255977, "f1": -0.955421, "f3": -0.984952, "y": 0.64252965, "x": 0.022509843}], [{"q1": 1.6215277, "distance": 0.1189285266, "q3": 1.370174217, "q2": 1.227943164, "tx": -0.4596, "ty": 0.4596, "targetID": 8, "f2": -0.200622, "f1": -0.313217, "f3": -0.764349, "y": 0.41883465, "x": -0.34787632}], [{"q1": 2.30557809, "distance": 0.6431298122, "q3": 3.029751927, "q2": 1.822960814, "tx": 0.3182, "ty": 0.3182, "targetID": 9, "f2": 1.458956, "f1": 0.370834, "f3": -0.169332, "y": 0.41398771, "x": -0.3177565}], [{"q1": 0.9347126902, "distance": 0.1865293671, "q3": 1.401527317, "q2": 1.051825474, "tx": 0.1165, "ty": 0.4347, "targetID": 10, "f2": -0.169269, "f1": -1.000032, "f3": -0.940467, "y": 0.60162417, "x": 0.033256224}], [{"q1": 1.21638791, "distance": 0.04079015018, "q3": 1.767334367, "q2": 1.299697134, "tx": -0.1165, "ty": 0.4347, "targetID": 11, "f2": 0.196538, "f1": -0.718357, "f3": -0.692596, "y": 0.46113051, "x": -0.085431294}], [{"q1": 1.984947141, "distance": 0.05341824858, "q3": 1.856241437, "q2": 1.411977664, "tx": -0.3182, "ty": 0.3182, "targetID": 12, "f2": 0.285445, "f1": 0.050203, "f3": -0.580315, "y": 0.26563018, "x": -0.32768279}], [{"q1": 2.45254179, "distance": 0.5097660598, "q3": 2.141058227, "q2": 1.562145784, "tx": 0.1768, "ty": 0.1768, "targetID": 13, "f2": 0.570262, "f1": 0.517797, "f3": -0.430147, "y": 0.16215607, "x": -0.33275568}], [{"q1": 1.883599362, "distance": 0.465333189, "q3": 1.759166227, "q2": 1.088707774, "tx": 0.0647, "ty": 0.2415, "targetID": 14, "f2": 0.18837, "f1": -0.051145, "f3": -0.903585, "y": 0.35268774, "x": -0.38715425}], [{"q1": 1.68982593, "distance": 0.1193957537, "q3": 2.248060867, "q2": 2.024085572, "tx": -0.0647, "ty": 0.2415, "targetID": 15, "f2": 0.677265, "f1": -0.244919, "f3": 0.031793, "y": 0.35680873, "x": -0.033728355}], [{"q1": 2.12122943, "distance": 0.1105942119, "q3": 2.040150267, "q2": 1.679892684, "tx": -0.1768, "ty": 0.1768, "targetID": 16, "f2": 0.469354, "f1": 0.186485, "f3": -0.3124, "y": 0.23240504, "x": -0.27239895}]], "block": 12}], [{"trials": [[{"q1": 0.5893888902, "distance": 0.2579925049, "q3": 2.475009527, "q2": 0.2294067536, "tx": 0.601, "ty": 0.601, "targetID": 1, "f2": 0.904213, "f1": -1.345356, "f3": -1.762886, "y": 0.43459997, "x": 0.40384229}], [{"q1": 1.27243393, "distance": 0.2959396274, "q3": 1.814835247, "q2": 0.3296487536, "tx": 0.22, "ty": 0.821, "targetID": 2, "f2": 0.244039, "f1": -0.662311, "f3": -1.662644, "y": 0.69899885, "x": -0.049621925}], [{"q1": 1.36423126, "distance": 0.1835902377, "q3": 1.684584817, "q2": -0.06802034641, "tx": -0.22, "ty": 0.821, "targetID": 3, "f2": 0.113788, "f1": -0.570513, "f3": -2.060313, "y": 0.79498109, "x": -0.03826285}], [{"q1": 1.53331178, "distance": 0.4112260455, "q3": 2.016022837, "q2": 1.014126364, "tx": -0.601, "ty": 0.601, "targetID": 4, "f2": 0.445227, "f1": -0.401433, "f3": -0.978166, "y": 0.46239902, "x": -0.21383514}], [{"q1": 0.4781764902, "distance": 0.1609909251, "q3": 1.894003377, "q2": 1.022420174, "tx": 0.4596, "ty": 0.4596, "targetID": 5, "f2": 0.323207, "f1": -1.456568, "f3": -0.969872, "y": 0.41524362, "x": 0.30484022}], [{"q1": 1.33275251, "distance": 0.1428043399, "q3": 2.709309527, "q2": 0.2282820536, "tx": 0.1682, "ty": 0.6279, "targetID": 6, "f2": 1.138513, "f1": -0.601992, "f3": -1.764011, "y": 0.56010775, "x": 0.042512728}], [{"q1": 1.078472, "distance": 0.1452667344, "q3": 1.319594577, "q2": 0.9482157536, "tx": -0.1682, "ty": 0.6279, "targetID": 7, "f2": -0.251202, "f1": -0.856272, "f3": -1.044077, "y": 0.66143345, "x": -0.026856688}], [{"q1": 1.63516221, "distance": 0.2787597523, "q3": 1.504320226, "q2": 1.677630734, "tx": -0.4596, "ty": 0.4596, "targetID": 8, "f2": -0.066476, "f1": -0.299582, "f3": -0.314662, "y": 0.29663965, "x": -0.2334343}], [{"q1": 2.04765333, "distance": 0.588786891, "q3": 1.621501632, "q2": 1.866817444, "tx": 0.3182, "ty": 0.3182, "targetID": 9, "f2": 0.050705, "f1": 0.112909, "f3": -0.125475, "y": 0.18008472, "x": -0.25415843}], [{"q1": 1.46476223, "distance": 0.1745893273, "q3": 2.066162657, "q2": 1.749636034, "tx": 0.1165, "ty": 0.4347, "targetID": 10, "f2": 0.495366, "f1": -0.469982, "f3": -0.242657, "y": 0.34862188, "x": -0.035394669}], [{"q1": 0.9780038602, "distance": 0.2129336993, "q3": 1.504320226, "q2": 1.061815744, "tx": -0.1165, "ty": 0.4347, "targetID": 11, "f2": -0.066476, "f1": -0.956741, "f3": -0.930477, "y": 0.58101197, "x": 0.038204776}], [{"q1": 1.55838169, "distance": 0.06632739506, "q3": 1.398951207, "q2": 1.452441374, "tx": -0.3182, "ty": 0.3182, "targetID": 12, "f2": -0.171845, "f1": -0.376363, "f3": -0.539851, "y": 0.37322819, "x": -0.28116999}], [{"q1": 1.56416222, "distance": 0.2593566045, "q3": 1.391160057, "q2": 2.210005024, "tx": 0.1768, "ty": 0.1768, "targetID": 13, "f2": -0.179636, "f1": -0.370582, "f3": 0.217712, "y": 0.21676506, "x": -0.079458936}], [{"q1": 2.14278076, "distance": 0.4994920194, "q3": 1.622758269, "q2": 1.394196244, "tx": 0.0647, "ty": 0.2415, "targetID": 14, "f2": 0.051962, "f1": 0.208036, "f3": -0.598096, "y": 0.1655715, "x": -0.42898729}], [{"q1": 2.30570375, "distance": 0.2937156368, "q3": 2.296127237, "q2": 1.353795364, "tx": -0.0647, "ty": 0.2415, "targetID": 15, "f2": 0.725331, "f1": 0.370959, "f3": -0.638497, "y": 0.22105495, "x": -0.3577032}], [{"q1": 1.76032327, "distance": 0.04524815983, "q3": 1.434388377, "q2": 1.96741124, "tx": -0.1768, "ty": 0.1768, "targetID": 16, "f2": -0.136408, "f1": -0.174421, "f3": -0.024881, "y": 0.21320217, "x": -0.20367523}]], "block": 13}], [{"trials": [[{"q1": 0.2950278902, "distance": 0.009184245003, "q3": 0.3730327268, "q2": 0.9621644536, "tx": 0.601, "ty": 0.601, "targetID": 1, "f2": -1.197764, "f1": -1.639717, "f3": -1.030128, "y": 0.59243282, "x": 0.59769035}], [{"q1": 1.61260558, "distance": 0.3613581404, "q3": 2.819830727, "q2": -0.4902755464, "tx": 0.22, "ty": 0.821, "targetID": 2, "f2": 1.249034, "f1": -0.322139, "f3": -2.482568, "y": 0.60705607, "x": -0.071217617}], [{"q1": 1.47494099, "distance": 0.0440897062, "q3": 1.275486617, "q2": 0.4158728536, "tx": -0.22, "ty": 0.821, "targetID": 3, "f2": -0.29531, "f1": -0.459803, "f3": -1.57642, "y": 0.77772216, "x": -0.21157796}], [{"q1": 1.6059454, "distance": 0.2725121808, "q3": 1.382740587, "q2": 1.059365304, "tx": -0.601, "ty": 0.601, "targetID": 4, "f2": -0.188056, "f1": -0.328799, "f3": -0.932927, "y": 0.50051638, "x": -0.34769005}], [{"q1": 0.8290294902, "distance": 0.06021480693, "q3": 3.871133327, "q2": 0.7753653536, "tx": 0.4596, "ty": 0.4596, "targetID": 5, "f2": 2.300337, "f1": -1.105715, "f3": -1.216927, "y": 0.41332124, "x": 0.49812401}], [{"q1": 0.8630215902, "distance": 0.1802810377, "q3": 1.463165367, "q2": 1.377545804, "tx": 0.1682, "ty": 0.6279, "targetID": 6, "f2": -0.107631, "f1": -1.071723, "f3": -0.614747, "y": 0.4976676, "x": 0.043537357}], [{"q1": 1.14501093, "distance": 0.09073776579, "q3": 1.441237047, "q2": 1.127600694, "tx": -0.1682, "ty": 0.6279, "targetID": 7, "f2": -0.129559, "f1": -0.789734, "f3": -0.864692, "y": 0.56704518, "x": -0.10089448}], [{"q1": 1.49730913, "distance": 0.1895473276, "q3": 1.161321137, "q2": 1.069544064, "tx": -0.4596, "ty": 0.4596, "targetID": 8, "f2": -0.409475, "f1": -0.437435, "f3": -0.922749, "y": 0.60263514, "x": -0.33522501}], [{"q1": 0.4673693902, "distance": 0.235939727, "q3": 1.043511417, "q2": 2.286157234, "tx": 0.3182, "ty": 0.3182, "targetID": 9, "f2": -0.527285, "f1": -1.467375, "f3": 0.293865, "y": 0.20604488, "x": 0.11062162}], [{"q1": 1.18823924, "distance": 0.2451898766, "q3": 1.329459177, "q2": 1.572701544, "tx": 0.1165, "ty": 0.4347, "targetID": 10, "f2": -0.241337, "f1": -0.746505, "f3": -0.419591, "y": 0.42719991, "x": -0.12857514}], [{"q1": 1.31666755, "distance": 0.2159015891, "q3": 1.248720247, "q2": 0.9933918536, "tx": -0.1165, "ty": 0.4347, "targetID": 11, "f2": -0.322076, "f1": -0.618077, "f3": -0.998901, "y": 0.61141388, "x": -0.24053911}], [{"q1": 1.56409939, "distance": 0.1906786159, "q3": 1.54308748, "q2": 1.014252034, "tx": -0.3182, "ty": 0.3182, "targetID": 12, "f2": -0.027709, "f1": -0.370645, "f3": -0.978041, "y": 0.50861481, "x": -0.3081733}], [{"q1": 2.025976341, "distance": 0.3216003843, "q3": 1.452483947, "q2": 2.241735114, "tx": 0.1768, "ty": 0.1768, "targetID": 13, "f2": -0.118312, "f1": 0.091232, "f3": 0.249442, "y": 0.17534436, "x": -0.14479709}], [{"q1": 1.68511354, "distance": 0.3311428935, "q3": 1.660520213, "q2": 1.465950224, "tx": 0.0647, "ty": 0.2415, "targetID": 14, "f2": 0.089724, "f1": -0.249631, "f3": -0.526342, "y": 0.33815359, "x": -0.25202338}], [{"q1": 1.02971448, "distance": 0.163679092, "q3": 1.025290177, "q2": 1.823777624, "tx": -0.0647, "ty": 0.2415, "targetID": 15, "f2": -0.545506, "f1": -0.90503, "f3": -0.168515, "y": 0.39951654, "x": -0.10738042}], [{"q1": 1.62422947, "distance": 0.1585626524, "q3": 1.017813187, "q2": 1.828238684, "tx": -0.1768, "ty": 0.1768, "targetID": 16, "f2": -0.552983, "f1": -0.310515, "f3": -0.164054, "y": 0.27296789, "x": -0.30287082}]], "block": 14}], [{"trials": [[{"q1": 0.4460693902, "distance": 0.1835566305, "q3": 1.958154697, "q2": 0.3586707536, "tx": 0.601, "ty": 0.601, "targetID": 1, "f2": 0.387358, "f1": -1.488675, "f3": -1.633622, "y": 0.46937437, "x": 0.47306357}], [{"q1": 1.03668881, "distance": 0.1132084834, "q3": 1.094342387, "q2": 0.5487308536, "tx": 0.22, "ty": 0.821, "targetID": 2, "f2": -0.476454, "f1": -0.898056, "f3": -1.443562, "y": 0.80380365, "x": 0.1081052}], [{"q1": 1.45810205, "distance": 0.08014668561, "q3": 1.556910487, "q2": 0.1129919536, "tx": -0.22, "ty": 0.821, "targetID": 3, "f2": -0.013886, "f1": -0.476642, "f3": -1.879301, "y": 0.78467993, "x": -0.14855531}], [{"q1": 1.59136841, "distance": 0.2539559187, "q3": 1.375577757, "q2": 0.9385396536, "tx": -0.601, "ty": 0.601, "targetID": 4, "f2": -0.195219, "f1": -0.343376, "f3": -1.053753, "y": 0.55551631, "x": -0.35115036}], [{"q1": 0.5626852902, "distance": 0.1698012649, "q3": 2.167196277, "q2": 0.9308113536, "tx": 0.4596, "ty": 0.4596, "targetID": 5, "f2": 0.5964, "f1": -1.372059, "f3": -1.061481, "y": 0.40739825, "x": 0.29802201}], [{"q1": 1.04221802, "distance": 0.172036567, "q3": 1.602840572, "q2": 0.8865776536, "tx": 0.1682, "ty": 0.6279, "targetID": 6, "f2": 0.032044, "f1": -0.892526, "f3": -1.105715, "y": 0.61786701, "x": -0.0035437612}], [{"q1": 1.27959676, "distance": 0.1367869963, "q3": 1.232446797, "q2": 1.388038724, "tx": -0.1682, "ty": 0.6279, "targetID": 7, "f2": -0.33835, "f1": -0.655148, "f3": -0.604254, "y": 0.494195, "x": -0.19707309}], [{"q1": 1.892647148, "distance": 0.1924167339, "q3": 1.140209637, "q2": 0.4400945536, "tx": -0.4596, "ty": 0.4596, "targetID": 8, "f2": -0.430587, "f1": -0.042097, "f3": -1.552198, "y": 0.63590085, "x": -0.53668573}], [{"q1": 0.8179710902, "distance": 0.419612177, "q3": 1.107222917, "q2": 1.023425484, "tx": 0.3182, "ty": 0.3182, "targetID": 9, "f2": -0.463573, "f1": -1.116773, "f3": -0.968867, "y": 0.68328702, "x": 0.1113526}], [{"q1": 0.7168746902, "distance": 0.130107889, "q3": 0.7398450668, "q2": 1.641251094, "tx": 0.1165, "ty": 0.4347, "targetID": 10, "f2": -0.830951, "f1": -1.21787, "f3": -0.351042, "y": 0.54755816, "x": 0.051761306}], [{"q1": 2.67458956, "distance": 0.5921427766, "q3": 1.839151167, "q2": 1.121003344, "tx": -0.1165, "ty": 0.4347, "targetID": 11, "f2": 0.268355, "f1": 0.739845, "f3": -0.871289, "y": -0.0096196069, "x": -0.50792452}], [{"q1": 1.55574275, "distance": 0.02267284953, "q3": 0.9098052368, "q2": 1.858460804, "tx": -0.3182, "ty": 0.3182, "targetID": 12, "f2": -0.660991, "f1": -0.379002, "f3": -0.133832, "y": 0.30016991, "x": -0.30445322}], [{"q1": 0.8000011902, "distance": 0.103096265, "q3": 1.179982197, "q2": 2.358476694, "tx": 0.1768, "ty": 0.1768, "targetID": 13, "f2": -0.390814, "f1": -1.134743, "f3": 0.366184, "y": 0.18309186, "x": 0.073895907}], [{"q1": 1.15833128, "distance": 0.06656747404, "q3": 1.314002547, "q2": 2.247892634, "tx": 0.0647, "ty": 0.2415, "targetID": 14, "f2": -0.256794, "f1": -0.776413, "f3": 0.2556, "y": 0.22401664, "x": 0.00046947203}], [{"q1": 1.52671444, "distance": 0.156266756, "q3": 0.7461910868, "q2": 2.230488204, "tx": -0.0647, "ty": 0.2415, "targetID": 15, "f2": -0.824605, "f1": -0.40803, "f3": 0.238196, "y": 0.21228759, "x": -0.218212}], [{"q1": 1.30856224, "distance": 0.06520897895, "q3": 0.7031512668, "q2": 2.276669624, "tx": -0.1768, "ty": 0.1768, "targetID": 16, "f2": -0.867645, "f1": -0.626182, "f3": 0.284377, "y": 0.23832678, "x": -0.15519754}]], "block": 15}], [{"trials": [[{"q1": 1.30717994, "distance": 0.4162471936, "q3": 3.387956327, "q2": -0.6810770464, "tx": 0.601, "ty": 0.601, "targetID": 1, "f2": 1.81716, "f1": -0.627565, "f3": -2.67337, "y": 0.47838439, "x": 0.20322225}], [{"q1": 1.10285076, "distance": 0.4176200115, "q3": 2.242782997, "q2": 1.237682094, "tx": 0.22, "ty": 0.821, "targetID": 2, "f2": 0.671987, "f1": -0.831894, "f3": -0.754611, "y": 0.42972903, "x": 0.074008555}], [{"q1": 1.49064895, "distance": 0.2025046667, "q3": 1.504885713, "q2": 0.5472228536, "tx": -0.22, "ty": 0.821, "targetID": 3, "f2": -0.065911, "f1": -0.444096, "f3": -1.44507, "y": 0.62299855, "x": -0.26246841}], [{"q1": 1.60927549, "distance": 0.3450370755, "q3": 1.456002527, "q2": 1.266961744, "tx": -0.601, "ty": 0.601, "targetID": 4, "f2": -0.114794, "f1": -0.325469, "f3": -0.725331, "y": 0.41594274, "x": -0.30978806}], [{"q1": 0.2984019902, "distance": 0.2490481977, "q3": 2.647859927, "q2": 0.8739484536, "tx": 0.4596, "ty": 0.4596, "targetID": 5, "f2": 1.077064, "f1": -1.636343, "f3": -1.118344, "y": 0.21078715, "x": 0.44877547}], [{"q1": 1.31289764, "distance": 0.2648968033, "q3": 2.062581237, "q2": 0.8238086536, "tx": 0.1682, "ty": 0.6279, "targetID": 6, "f2": 0.491785, "f1": -0.621847, "f3": -1.168484, "y": 0.5392374, "x": -0.081418228}], [{"q1": 1.43384896, "distance": 0.1375368316, "q3": 1.573875088, "q2": 1.091723704, "tx": -0.1682, "ty": 0.6279, "targetID": 7, "f2": 0.003079, "f1": -0.500896, "f3": -0.900569, "y": 0.50776719, "x": -0.23516632}], [{"q1": 1.6599808, "distance": 0.1668422868, "q3": 1.292702547, "q2": 0.6776617536, "tx": -0.4596, "ty": 0.4596, "targetID": 8, "f2": -0.278094, "f1": -0.274764, "f3": -1.314631, "y": 0.61078478, "x": -0.38903435}], [{"q1": 1.859157771, "distance": 0.2036869059, "q3": 1.337438827, "q2": 3.660666854, "tx": 0.3182, "ty": 0.3182, "targetID": 9, "f2": -0.233357, "f1": -0.075587, "f3": 1.668374, "y": 0.48359682, "x": 0.19932087}], [{"q1": 1.37686047, "distance": 0.2541460219, "q3": 1.958280367, "q2": 1.008659994, "tx": 0.1165, "ty": 0.4347, "targetID": 10, "f2": 0.387484, "f1": -0.557884, "f3": -0.983633, "y": 0.49718607, "x": -0.12984466}], [{"q1": 1.79255601, "distance": 0.2648192526, "q3": 1.266564497, "q2": 2.026536014, "tx": -0.1165, "ty": 0.4347, "targetID": 11, "f2": -0.304232, "f1": -0.142188, "f3": 0.034243, "y": 0.19194023, "x": -0.22231555}], [{"q1": 1.56309408, "distance": 0.07872336248, "q3": 1.407496337, "q2": 1.406322794, "tx": -0.3182, "ty": 0.3182, "targetID": 12, "f2": -0.1633, "f1": -0.37165, "f3": -0.58597, "y": 0.39231605, "x": -0.29166363}], [{"q1": 1.51490205, "distance": 0.07414473918, "q3": 0.9488866468, "q2": 2.933513814, "tx": 0.1768, "ty": 0.1768, "targetID": 13, "f2": -0.62191, "f1": -0.419842, "f3": 0.941221, "y": 0.14747824, "x": 0.10869951}], [{"q1": 1.21550827, "distance": 0.1086227984, "q3": 1.688731717, "q2": 1.885855494, "tx": 0.0647, "ty": 0.2415, "targetID": 14, "f2": 0.117935, "f1": -0.719236, "f3": -0.106437, "y": 0.30755144, "x": -0.021532938}], [{"q1": 1.21393747, "distance": 0.06928143312, "q3": 1.523483942, "q2": 1.886672304, "tx": -0.0647, "ty": 0.2415, "targetID": 15, "f2": -0.047312, "f1": -0.720807, "f3": -0.10562, "y": 0.31032156, "x": -0.056730693}], [{"q1": 1.01859324, "distance": 0.206155531, "q3": 1.340643247, "q2": 1.91689443, "tx": -0.1768, "ty": 0.1768, "targetID": 16, "f2": -0.230153, "f1": -0.916151, "f3": -0.075398, "y": 0.32316658, "x": -0.031621051}]], "block": 16}], [{"trials": [[{"q1": 1.80487105, "distance": 0.6139098281, "q3": 3.560743927, "q2": -0.6640307464, "tx": 0.601, "ty": 0.601, "targetID": 1, "f2": 1.989948, "f1": -0.129873, "f3": -2.656323, "y": 0.5244525, "x": -0.0081188367}], [{"q1": 0.6233180902, "distance": 0.5244112316, "q3": 2.952343127, "q2": -0.4494913464, "tx": 0.22, "ty": 0.821, "targetID": 2, "f2": 1.381547, "f1": -1.311426, "f3": -2.441784, "y": 0.3514737, "x": 0.45356411}], [{"q1": 1.40029675, "distance": 0.1567278964, "q3": 1.714618437, "q2": 0.4656042536, "tx": -0.22, "ty": 0.821, "targetID": 3, "f2": 0.143822, "f1": -0.534448, "f3": -1.526688, "y": 0.67536117, "x": -0.16209521}], [{"q1": 1.75385159, "distance": 0.254892545, "q3": 1.649461807, "q2": 0.8683564536, "tx": -0.601, "ty": 0.601, "targetID": 4, "f2": 0.078665, "f1": -0.180893, "f3": -1.123936, "y": 0.46662061, "x": -0.38440732}], [{"q1": 0.8741427902, "distance": 0.1945532239, "q3": 2.778801527, "q2": 1.051888314, "tx": 0.4596, "ty": 0.4596, "targetID": 5, "f2": 1.208005, "f1": -1.060602, "f3": -0.940404, "y": 0.40540136, "x": 0.27274855}], [{"q1": 1.30290738, "distance": 0.2417430166, "q3": 2.293551137, "q2": 0.9066210536, "tx": 0.1682, "ty": 0.6279, "targetID": 6, "f2": 0.722755, "f1": -0.631837, "f3": -1.085672, "y": 0.49818858, "x": -0.035796651}], [{"q1": 1.28110472, "distance": 0.1414204402, "q3": 1.961547617, "q2": 0.9724060536, "tx": -0.1682, "ty": 0.6279, "targetID": 7, "f2": 0.390751, "f1": -0.65364, "f3": -1.019887, "y": 0.51513612, "x": -0.082853364}], [{"q1": 1.53086134, "distance": 0.1966494493, "q3": 1.511168898, "q2": 1.316975894, "tx": -0.4596, "ty": 0.4596, "targetID": 8, "f2": -0.059627, "f1": -0.403883, "f3": -0.675317, "y": 0.41194873, "x": -0.26881121}], [{"q1": 1.11893571, "distance": 0.1845172798, "q3": 2.645849327, "q2": 1.422156424, "tx": 0.3182, "ty": 0.3182, "targetID": 9, "f2": 1.075053, "f1": -0.815809, "f3": -0.570136, "y": 0.41871918, "x": 0.16346629}], [{"q1": 1.41864365, "distance": 0.09149429472, "q3": 2.321448477, "q2": 1.92129266, "tx": 0.1165, "ty": 0.4347, "targetID": 10, "f2": 0.750652, "f1": -0.516101, "f3": -0.071, "y": 0.36863761, "x": 0.053199395}], [{"q1": 1.36159233, "distance": 0.2110177915, "q3": 1.631366233, "q2": 0.7273617536, "tx": -0.1165, "ty": 0.4347, "targetID": 11, "f2": 0.06057, "f1": -0.573152, "f3": -1.264931, "y": 0.63508282, "x": -0.18264555}], [{"q1": 1.72337814, "distance": 0.1501364446, "q3": 1.854607807, "q2": 0.8699272536, "tx": -0.3182, "ty": 0.3182, "targetID": 12, "f2": 0.283811, "f1": -0.211366, "f3": -1.122365, "y": 0.46811259, "x": -0.31000443}], [{"q1": 1.29976578, "distance": 0.3061760185, "q3": 2.157143177, "q2": 1.395075894, "tx": 0.1768, "ty": 0.1768, "targetID": 13, "f2": 0.586347, "f1": -0.634979, "f3": -0.597217, "y": 0.40630795, "x": -0.025856989}], [{"q1": 1.58276045, "distance": 0.1723073599, "q3": 2.065785667, "q2": 1.787712144, "tx": 0.0647, "ty": 0.2415, "targetID": 14, "f2": 0.494989, "f1": -0.351984, "f3": -0.204581, "y": 0.33005433, "x": -0.083110544}], [{"q1": 1.75404008, "distance": 0.2377695917, "q3": 2.246113087, "q2": 1.063449374, "tx": -0.0647, "ty": 0.2415, "targetID": 15, "f2": 0.675317, "f1": -0.180704, "f3": -0.928843, "y": 0.40999053, "x": -0.23246567}], [{"q1": 2.09477722, "distance": 0.2129799519, "q3": 1.216927327, "q2": 1.765658164, "tx": -0.1768, "ty": 0.1768, "targetID": 16, "f2": -0.353869, "f1": 0.160033, "f3": -0.226634, "y": 0.10115755, "x": -0.37589465}]], "block": 17}], [{"trials": [[{"q1": 0.4562481902, "distance": 0.2898503877, "q3": 2.760517427, "q2": -0.5075480464, "tx": 0.601, "ty": 0.601, "targetID": 1, "f2": 1.189721, "f1": -1.478496, "f3": -2.499841, "y": 0.32219861, "x": 0.52173442}], [{"q1": 1.19125517, "distance": 0.07827717284, "q3": 1.183500787, "q2": -0.05130084641, "tx": 0.22, "ty": 0.821, "targetID": 2, "f2": -0.387296, "f1": -0.743489, "f3": -2.043594, "y": 0.87712612, "x": 0.16543651}], [{"q1": 1.25528083, "distance": 0.1664575621, "q3": 1.106720257, "q2": 0.4920564536, "tx": -0.22, "ty": 0.821, "targetID": 3, "f2": -0.464076, "f1": -0.679464, "f3": -1.500236, "y": 0.81692626, "x": -0.053592294}], [{"q1": 1.24252596, "distance": 0.4961492743, "q3": 1.071660087, "q2": 1.064077684, "tx": -0.601, "ty": 0.601, "targetID": 4, "f2": -0.499136, "f1": -0.692219, "f3": -0.928215, "y": 0.68056124, "x": -0.11127139}], [{"q1": 2.69658071, "distance": 1.023678318, "q3": 2.873426327, "q2": 2.484580224, "tx": 0.4596, "ty": 0.4596, "targetID": 5, "f2": 1.30263, "f1": 0.761836, "f3": 0.492288, "y": 0.19662943, "x": -0.52972491}], [{"q1": 0.8528427902, "distance": 0.2027637011, "q3": 2.058560007, "q2": 1.210350244, "tx": 0.1682, "ty": 0.6279, "targetID": 6, "f2": 0.487764, "f1": -1.081902, "f3": -0.781942, "y": 0.42673395, "x": 0.14279648}], [{"q1": 1.35430383, "distance": 0.03882183369, "q3": 1.373315817, "q2": 0.9359007536, "tx": -0.1682, "ty": 0.6279, "targetID": 7, "f2": -0.197481, "f1": -0.580441, "f3": -1.056392, "y": 0.61470528, "x": -0.20471074}], [{"q1": 1.55492594, "distance": 0.2055891737, "q3": 1.046213187, "q2": 0.8775927536, "tx": -0.4596, "ty": 0.4596, "targetID": 8, "f2": -0.524583, "f1": -0.379819, "f3": -1.1147, "y": 0.64097871, "x": -0.3628081}], [{"q1": 1.22512154, "distance": 0.2091085863, "q3": 2.993246627, "q2": 1.556302424, "tx": 0.3182, "ty": 0.3182, "targetID": 9, "f2": 1.42245, "f1": -0.709623, "f3": -0.43599, "y": 0.48017431, "x": 0.1859475}], [{"q1": 0.8711268902, "distance": 0.08997178432, "q3": 2.236185647, "q2": 0.7997440536, "tx": 0.1165, "ty": 0.4347, "targetID": 10, "f2": 0.665389, "f1": -1.063618, "f3": -1.192549, "y": 0.49954598, "x": 0.17886923}], [{"q1": 1.67531177, "distance": 0.1415464841, "q3": 1.970469747, "q2": 1.174975914, "tx": -0.1165, "ty": 0.4347, "targetID": 11, "f2": 0.399673, "f1": -0.259433, "f3": -0.817317, "y": 0.39253189, "x": -0.25161942}], [{"q1": 1.58100116, "distance": 0.1071776127, "q3": 1.534416684, "q2": 1.203061744, "tx": -0.3182, "ty": 0.3182, "targetID": 12, "f2": -0.03638, "f1": -0.353743, "f3": -0.789231, "y": 0.41424647, "x": -0.27063829}], [{"q1": 0.5398773902, "distance": 0.02470420189, "q3": 1.618862695, "q2": 2.057574949, "tx": 0.1768, "ty": 0.1768, "targetID": 13, "f2": 0.048066, "f1": -1.394867, "f3": 0.065282, "y": 0.2014595, "x": 0.17531452}], [{"q1": 2.06681705, "distance": 0.08806163789, "q3": 1.627659154, "q2": 2.798676654, "tx": 0.0647, "ty": 0.2415, "targetID": 14, "f2": 0.056863, "f1": 0.132073, "f3": 0.806384, "y": 0.30202554, "x": 0.00073507933}], [{"q1": 1.40299852, "distance": 0.1090021678, "q3": 1.047029997, "q2": 2.024336899, "tx": -0.0647, "ty": 0.2415, "targetID": 15, "f2": -0.523766, "f1": -0.531746, "f3": 0.032044, "y": 0.26637155, "x": -0.17082671}], [{"q1": 1.39564719, "distance": 0.1371401155, "q3": 1.034526457, "q2": 1.907281157, "tx": -0.1768, "ty": 0.1768, "targetID": 16, "f2": -0.53627, "f1": -0.539097, "f3": -0.085011, "y": 0.31199376, "x": -0.199823}]], "block": 18}], [{"trials": [[{"q1": 0.4146534902, "distance": 0.403960013, "q3": 3.121109427, "q2": 0.7565785536, "tx": 0.601, "ty": 0.601, "targetID": 1, "f2": 1.550313, "f1": -1.520091, "f3": -1.235714, "y": 0.21597975, "x": 0.47875803}], [{"q1": 0.7358498902, "distance": 0.2611901685, "q3": 2.050894517, "q2": 0.3036426536, "tx": 0.22, "ty": 0.821, "targetID": 2, "f2": 0.480098, "f1": -1.198895, "f3": -1.68865, "y": 0.57801463, "x": 0.31580404}], [{"q1": 1.54707196, "distance": 0.1317586604, "q3": 2.013195407, "q2": -0.2138970464, "tx": -0.22, "ty": 0.821, "targetID": 3, "f2": 0.442399, "f1": -0.387673, "f3": -2.20619, "y": 0.72978303, "x": -0.12492209}], [{"q1": 1.53771001, "distance": 0.2912116338, "q3": 1.068392827, "q2": 0.7471538536, "tx": -0.601, "ty": 0.601, "targetID": 4, "f2": -0.502404, "f1": -0.397034, "f3": -1.245139, "y": 0.6984996, "x": -0.32659511}], [{"q1": 0.7866179902, "distance": 0.1567702407, "q3": 2.896359927, "q2": 1.280344924, "tx": 0.4596, "ty": 0.4596, "targetID": 5, "f2": 1.325564, "f1": -1.148127, "f3": -0.711948, "y": 0.35785712, "x": 0.34033016}], [{"q1": 1.09204368, "distance": 0.1460114224, "q3": 2.819202427, "q2": 0.6706874536, "tx": 0.1682, "ty": 0.6279, "targetID": 6, "f2": 1.248406, "f1": -0.842701, "f3": -1.321605, "y": 0.48318392, "x": 0.18760597}], [{"q1": 1.08940474, "distance": 0.1942757975, "q3": 1.919638777, "q2": 0.9154803536, "tx": -0.1682, "ty": 0.6279, "targetID": 7, "f2": 0.348842, "f1": -0.84534, "f3": -1.076812, "y": 0.54774799, "x": 0.0087710168}], [{"q1": 1.58860381, "distance": 0.1175341552, "q3": 1.365838827, "q2": 1.084183884, "tx": -0.4596, "ty": 0.4596, "targetID": 8, "f2": -0.204957, "f1": -0.346141, "f3": -0.908109, "y": 0.48961959, "x": -0.34596417}], [{"q1": 1.347141, "distance": 0.2770561106, "q3": 3.067765227, "q2": 1.296178554, "tx": 0.3182, "ty": 0.3182, "targetID": 9, "f2": 1.496969, "f1": -0.587603, "f3": -0.696114, "y": 0.5207863, "x": 0.12920561}], [{"q1": 1.03530651, "distance": 0.0790153908, "q3": 2.647231627, "q2": 1.272553774, "tx": 0.1165, "ty": 0.4347, "targetID": 10, "f2": 1.076435, "f1": -0.899438, "f3": -0.719739, "y": 0.41673121, "x": 0.19344514}], [{"q1": 1.08739412, "distance": 0.0459487174, "q3": 0.6720494968, "q2": 1.92060151, "tx": -0.1165, "ty": 0.4347, "targetID": 11, "f2": -0.898747, "f1": -0.84735, "f3": -0.071691, "y": 0.40877185, "x": -0.15443436}], [{"q1": 1.844329453, "distance": 0.09069137237, "q3": 1.967328147, "q2": 1.579801534, "tx": -0.3182, "ty": 0.3182, "targetID": 12, "f2": 0.396532, "f1": -0.090415, "f3": -0.412491, "y": 0.29754538, "x": -0.22989195}], [{"q1": 1.5793047, "distance": 0.09797518013, "q3": 1.402344127, "q2": 2.718628874, "tx": 0.1768, "ty": 0.1768, "targetID": 13, "f2": -0.168452, "f1": -0.35544, "f3": 0.726336, "y": 0.21416223, "x": 0.086228483}], [{"q1": 1.6809038, "distance": 0.03241619866, "q3": 1.374760947, "q2": 2.669997024, "tx": 0.0647, "ty": 0.2415, "targetID": 14, "f2": -0.196035, "f1": -0.253841, "f3": 0.677704, "y": 0.21189061, "x": 0.051505533}], [{"q1": 1.975333867, "distance": 0.2756621585, "q3": 1.893437897, "q2": 1.308619264, "tx": -0.0647, "ty": 0.2415, "targetID": 15, "f2": 0.322642, "f1": 0.040589, "f3": -0.683673, "y": 0.28370791, "x": -0.33711167}], [{"q1": 1.67606575, "distance": 0.1929553567, "q3": 1.943954707, "q2": 1.356874124, "tx": -0.1768, "ty": 0.1768, "targetID": 16, "f2": 0.373158, "f1": -0.258679, "f3": -0.635419, "y": 0.3617422, "x": -0.23182865}]], "block": 19}], [{"trials": [[{"q1": 1.67191885, "distance": 0.5347579974, "q3": 3.912162527, "q2": 0.7212670536, "tx": 0.601, "ty": 0.601, "targetID": 1, "f2": 2.341366, "f1": -0.262826, "f3": -1.271026, "y": 0.66629291, "x": 0.070243039}], [{"q1": 1.49957108, "distance": 0.3041445454, "q3": 3.260596227, "q2": 0.2100420536, "tx": 0.22, "ty": 0.821, "targetID": 2, "f2": 1.6898, "f1": -0.435173, "f3": -1.782251, "y": 0.55110046, "x": 0.079792501}], [{"q1": 1.24422242, "distance": 0.2670970693, "q3": 1.915177717, "q2": 0.7547564536, "tx": -0.22, "ty": 0.821, "targetID": 3, "f2": 0.344381, "f1": -0.690522, "f3": -1.237536, "y": 0.58615548, "x": -0.092764408}], [{"q1": 1.75875247, "distance": 0.2328150749, "q3": 1.476108724, "q2": 1.256908644, "tx": -0.601, "ty": 0.601, "targetID": 4, "f2": -0.094688, "f1": -0.175992, "f3": -0.735384, "y": 0.44608455, "x": -0.42720684}], [{"q1": 1.04165253, "distance": 0.1811742665, "q3": 3.460464327, "q2": 2.094708574, "tx": 0.4596, "ty": 0.4596, "targetID": 5, "f2": 1.889668, "f1": -0.893092, "f3": 0.102416, "y": 0.52771553, "x": 0.29171793}], [{"q1": 0.9760560802, "distance": 0.08179217853, "q3": 2.336276797, "q2": -0.09665914641, "tx": 0.1682, "ty": 0.6279, "targetID": 6, "f2": 0.76548, "f1": -0.958688, "f3": -2.088952, "y": 0.60666692, "x": 0.24718808}], [{"q1": 1.72689672, "distance": 0.04337032029, "q3": 2.369954667, "q2": -0.3962790464, "tx": -0.1682, "ty": 0.6279, "targetID": 7, "f2": 0.799158, "f1": -0.207848, "f3": -2.388572, "y": 0.65333459, "x": -0.20332928}], [{"q1": 1.74285601, "distance": 0.002862651091, "q3": 1.138638837, "q2": 1.109316624, "tx": -0.4596, "ty": 0.4596, "targetID": 8, "f2": -0.432157, "f1": -0.191888, "f3": -0.882976, "y": 0.46034559, "x": -0.45683615}], [{"q1": 1.55712505, "distance": 0.1955143675, "q3": 2.379316617, "q2": 3.280345654, "tx": 0.3182, "ty": 0.3182, "targetID": 9, "f2": 0.80852, "f1": -0.377619, "f3": 1.288053, "y": 0.47804882, "x": 0.20562015}], [{"q1": 1.22292243, "distance": 0.06347423465, "q3": 2.365430777, "q2": 1.731037804, "tx": 0.1165, "ty": 0.4347, "targetID": 10, "f2": 0.794634, "f1": -0.711822, "f3": -0.261255, "y": 0.37366534, "x": 0.099071611}], [{"q1": 1.18333836, "distance": 0.2179027763, "q3": 2.373975907, "q2": 0.4572476536, "tx": -0.1165, "ty": 0.4347, "targetID": 11, "f2": 0.80318, "f1": -0.751406, "f3": -1.535045, "y": 0.59862004, "x": 0.027068243}], [{"q1": 1.52351001, "distance": 0.05299448474, "q3": 1.202413177, "q2": 1.686490024, "tx": -0.3182, "ty": 0.3182, "targetID": 12, "f2": -0.368383, "f1": -0.411234, "f3": -0.305803, "y": 0.33014911, "x": -0.26657022}], [{"q1": 1.32841711, "distance": 0.1419320773, "q3": 2.163614857, "q2": 2.495261634, "tx": 0.1768, "ty": 0.1768, "targetID": 13, "f2": 0.592819, "f1": -0.606327, "f3": 0.502969, "y": 0.31860062, "x": 0.17069273}], [{"q1": 2.57437275, "distance": 0.1888841291, "q3": 1.411329087, "q2": 2.798488164, "tx": 0.0647, "ty": 0.2415, "targetID": 14, "f2": -0.159467, "f1": 0.639628, "f3": 0.806196, "y": 0.212411, "x": -0.12193077}], [{"q1": 1.43849851, "distance": 0.1575450956, "q3": 1.197512287, "q2": 1.852366114, "tx": -0.0647, "ty": 0.2415, "targetID": 15, "f2": -0.373284, "f1": -0.496246, "f3": -0.139927, "y": 0.3080665, "x": -0.20749131}], [{"q1": 1.67568876, "distance": 0.03902582213, "q3": 1.125506987, "q2": 2.077241319, "tx": -0.1768, "ty": 0.1768, "targetID": 16, "f2": -0.445289, "f1": -0.259056, "f3": 0.084949, "y": 0.19786451, "x": -0.20965272}]], "block": 20}], [{"trials": [[{"q1": 0.8381401902, "distance": 0.1745177504, "q3": 3.767146627, "q2": 1.474432524, "tx": 0.601, "ty": 0.601, "targetID": 1, "f2": 2.19635, "f1": -1.096604, "f3": -0.51786, "y": 0.5091888, "x": 0.45258454}], [{"q1": 1.57566045, "distance": 0.3122123224, "q3": 2.569382967, "q2": -0.6900619464, "tx": 0.22, "ty": 0.821, "targetID": 2, "f2": 0.998587, "f1": -0.359084, "f3": -2.682355, "y": 0.68284873, "x": -0.059983501}], [{"q1": 1.843952462, "distance": 0.1541058278, "q3": 2.050580357, "q2": -0.4458534464, "tx": -0.22, "ty": 0.821, "targetID": 3, "f2": 0.479784, "f1": -0.090792, "f3": -2.438146, "y": 0.69778015, "x": -0.31254985}], [{"q1": 1.59482416, "distance": 0.2527921894, "q3": 1.107851237, "q2": 1.260427234, "tx": -0.601, "ty": 0.601, "targetID": 4, "f2": -0.462945, "f1": -0.33992, "f3": -0.731865, "y": 0.47742086, "x": -0.38047316}], [{"q1": 1.48606223, "distance": 0.5750062953, "q3": 2.750715727, "q2": 0.4764113536, "tx": 0.4596, "ty": 0.4596, "targetID": 5, "f2": 1.179919, "f1": -0.448682, "f3": -1.515881, "y": 0.60378409, "x": -0.097035597}], [{"q1": 1.11522863, "distance": 0.08790108592, "q3": 2.641953727, "q2": 0.2119332536, "tx": 0.1682, "ty": 0.6279, "targetID": 6, "f2": 1.071157, "f1": -0.819516, "f3": -1.780359, "y": 0.54015427, "x": 0.17342377}], [{"q1": 1.85947193, "distance": 0.2811087871, "q3": 1.398385727, "q2": -0.1982770464, "tx": -0.1682, "ty": 0.6279, "targetID": 7, "f2": -0.172411, "f1": -0.075273, "f3": -2.19057, "y": 0.77958731, "x": -0.40487089}], [{"q1": 1.57509496, "distance": 0.1255624481, "q3": 1.134994597, "q2": 1.093420164, "tx": -0.4596, "ty": 0.4596, "targetID": 8, "f2": -0.435802, "f1": -0.35965, "f3": -0.898872, "y": 0.5437019, "x": -0.36636482}], [{"q1": 1.45508612, "distance": 0.03613544133, "q3": 1.537495445, "q2": 3.459290754, "tx": 0.3182, "ty": 0.3182, "targetID": 9, "f2": -0.033301, "f1": -0.479658, "f3": 1.466998, "y": 0.34217308, "x": 0.34523815}], [{"q1": 1.55234983, "distance": 0.2640820774, "q3": 2.189313087, "q2": 1.236488294, "tx": 0.1165, "ty": 0.4347, "targetID": 10, "f2": 0.618517, "f1": -0.382395, "f3": -0.755804, "y": 0.41807225, "x": -0.14705808}], [{"q1": 1.50974984, "distance": 0.02024171732, "q3": 1.962867087, "q2": 1.381252884, "tx": -0.1165, "ty": 0.4347, "targetID": 11, "f2": 0.392071, "f1": -0.424995, "f3": -0.61104, "y": 0.41468748, "x": -0.11953746}], [{"q1": 1.50177019, "distance": 0.3325780501, "q3": 1.048663627, "q2": 0.8753936536, "tx": -0.3182, "ty": 0.3182, "targetID": 12, "f2": -0.522133, "f1": -0.432974, "f3": -1.116899, "y": 0.65070288, "x": -0.32527066}], [{"q1": 1.68743832, "distance": 0.1551975756, "q3": 1.849392767, "q2": 2.606097024, "tx": 0.1768, "ty": 0.1768, "targetID": 13, "f2": 0.278596, "f1": -0.247306, "f3": 0.613804, "y": 0.2763953, "x": 0.057774525}], [{"q1": 1.47167373, "distance": 0.05723999558, "q3": 1.337375997, "q2": 2.636193484, "tx": 0.0647, "ty": 0.2415, "targetID": 14, "f2": -0.23342, "f1": -0.463071, "f3": 0.643901, "y": 0.19079497, "x": 0.091259688}], [{"q1": 1.55976399, "distance": 0.06257516473, "q3": 1.152713177, "q2": 2.394416514, "tx": -0.0647, "ty": 0.2415, "targetID": 15, "f2": -0.418083, "f1": -0.37498, "f3": 0.402124, "y": 0.17893141, "x": -0.065607076}], [{"q1": 1.56573302, "distance": 0.03984377192, "q3": 1.103013177, "q2": 2.143968744, "tx": -0.1768, "ty": 0.1768, "targetID": 16, "f2": -0.467783, "f1": -0.369011, "f3": 0.151676, "y": 0.21644506, "x": -0.17282566}]], "block": 21}], [{"trials": [[{"q1": 0.9113392902, "distance": 0.1765511428, "q3": 1.230561847, "q2": -1.350267646, "tx": 0.601, "ty": 0.601, "targetID": 1, "f2": -0.340234, "f1": -1.023405, "f3": -3.34256, "y": 0.47042959, "x": 0.71983465}], [{"q1": 1.18132774, "distance": 0.2785013316, "q3": 3.428671427, "q2": 2.562051894, "tx": 0.22, "ty": 0.821, "targetID": 2, "f2": 1.857875, "f1": -0.753417, "f3": 0.569759, "y": 0.54425382, "x": 0.18878232}], [{"q1": 1.52005426, "distance": 0.1587225189, "q3": 2.078289207, "q2": 0.1011983536, "tx": -0.22, "ty": 0.821, "targetID": 3, "f2": 0.507493, "f1": -0.41469, "f3": -1.891094, "y": 0.67176684, "x": -0.16594168}], [{"q1": 1.77295247, "distance": 0.2720464939, "q3": 1.061983977, "q2": 0.2371413536, "tx": -0.601, "ty": 0.601, "targetID": 4, "f2": -0.508812, "f1": -0.161792, "f3": -1.755151, "y": 0.79161849, "x": -0.40690238}], [{"q1": 1.26150118, "distance": 0.03059039752, "q3": 1.689799857, "q2": 4.084719054, "tx": 0.4596, "ty": 0.4596, "targetID": 5, "f2": 0.119004, "f1": -0.673243, "f3": 2.092426, "y": 0.47481169, "x": 0.4861401}], [{"q1": 0.8515233902, "distance": 0.03924876494, "q3": 1.870567097, "q2": 0.5750573536, "tx": 0.1682, "ty": 0.6279, "targetID": 6, "f2": 0.299771, "f1": -1.083221, "f3": -1.417235, "y": 0.60638615, "x": 0.20102712}], [{"q1": 1.46231179, "distance": 0.09275306046, "q3": 1.714869767, "q2": 0.2319891536, "tx": -0.1682, "ty": 0.6279, "targetID": 7, "f2": 0.144073, "f1": -0.472433, "f3": -1.760304, "y": 0.7205823, "x": -0.17182236}], [{"q1": 1.65690204, "distance": 0.2177627823, "q3": 1.628915791, "q2": 0.4336228536, "tx": -0.4596, "ty": 0.4596, "targetID": 8, "f2": 0.058119, "f1": -0.277842, "f3": -1.55867, "y": 0.63485685, "x": -0.3303496}], [{"q1": 0.8991498902, "distance": 0.2792621305, "q3": 1.121045927, "q2": 2.822427094, "tx": 0.3182, "ty": 0.3182, "targetID": 9, "f2": -0.44975, "f1": -1.035595, "f3": 0.830134, "y": 0.079277536, "x": 0.17361994}], [{"q1": 1.52275603, "distance": 0.3899377806, "q3": 1.871509577, "q2": 0.5951007536, "tx": 0.1165, "ty": 0.4347, "targetID": 10, "f2": 0.300713, "f1": -0.411988, "f3": -1.397192, "y": 0.600596, "x": -0.23638807}], [{"q1": 1.4672755, "distance": 0.06674277348, "q3": 2.118878577, "q2": 0.9098254536, "tx": -0.1165, "ty": 0.4347, "targetID": 11, "f2": 0.548082, "f1": -0.467469, "f3": -1.082467, "y": 0.49361495, "x": -0.14786282}], [{"q1": 1.981114398, "distance": 0.1127892329, "q3": 2.332821037, "q2": 0.5550140536, "tx": -0.3182, "ty": 0.3182, "targetID": 12, "f2": 0.762025, "f1": 0.04637, "f3": -1.437279, "y": 0.41301528, "x": -0.37928579}], [{"q1": 0.9480330702, "distance": 0.09416145549, "q3": 1.016556547, "q2": 2.768705864, "tx": 0.1768, "ty": 0.1768, "targetID": 13, "f2": -0.55424, "f1": -0.986711, "f3": 0.776413, "y": 0.095494924, "x": 0.12930406}], [{"q1": 0.9413100602, "distance": 0.07226883241, "q3": 1.238101667, "q2": 1.995748405, "tx": 0.0647, "ty": 0.2415, "targetID": 14, "f2": -0.332695, "f1": -0.993434, "f3": 0.003456, "y": 0.22762559, "x": -0.0062245013}], [{"q1": 2.74295062, "distance": 0.1711854501, "q3": 1.023593717, "q2": 2.744704094, "tx": -0.0647, "ty": 0.2415, "targetID": 15, "f2": -0.547203, "f1": 0.808206, "f3": 0.752411, "y": 0.084854104, "x": -0.13374}], [{"q1": 1.39464188, "distance": 0.213157869, "q3": 1.990890097, "q2": 1.739205954, "tx": -0.1768, "ty": 0.1768, "targetID": 16, "f2": 0.420094, "f1": -0.540103, "f3": -0.253087, "y": 0.3337632, "x": -0.032582002}]], "block": 22}], [{"trials": [[{"q1": 1.6767569, "distance": 0.3407319475, "q3": 4.762591627, "q2": -0.5146857464, "tx": 0.601, "ty": 0.601, "targetID": 1, "f2": 3.191795, "f1": -0.257988, "f3": -2.506978, "y": 0.65670045, "x": 0.26485164}], [{"q1": 0.8958197902, "distance": 0.1063588108, "q3": 1.450536157, "q2": 0.5085812536, "tx": 0.22, "ty": 0.821, "targetID": 2, "f2": -0.12026, "f1": -1.038925, "f3": -1.483711, "y": 0.71957959, "x": 0.18796725}], [{"q1": 1.30912773, "distance": 0.3535440774, "q3": 1.438095457, "q2": 1.353795364, "tx": -0.22, "ty": 0.821, "targetID": 3, "f2": -0.132701, "f1": -0.625617, "f3": -0.638497, "y": 0.46933037, "x": -0.18364225}], [{"q1": 1.68115513, "distance": 0.1837597112, "q3": 1.266250337, "q2": 0.7736688536, "tx": -0.601, "ty": 0.601, "targetID": 4, "f2": -0.304546, "f1": -0.253589, "f3": -1.218624, "y": 0.58795967, "x": -0.41770357}], [{"q1": 1.21111004, "distance": 0.2724494215, "q3": 1.640162693, "q2": -1.189933346, "tx": 0.4596, "ty": 0.4596, "targetID": 5, "f2": 0.069366, "f1": -0.723634, "f3": -3.182226, "y": 0.72919862, "x": 0.42029006}], [{"q1": 1.59941089, "distance": 0.2584095799, "q3": 2.479596247, "q2": -0.6265201464, "tx": 0.1682, "ty": 0.6279, "targetID": 6, "f2": 0.9088, "f1": -0.335334, "f3": -2.618813, "y": 0.6760736, "x": -0.085679529}], [{"q1": 0.6767250902, "distance": 0.610638679, "q3": 1.330590157, "q2": 0.5673290536, "tx": -0.1682, "ty": 0.6279, "targetID": 7, "f2": -0.240206, "f1": -1.258019, "f3": -1.424964, "y": 0.64957286, "x": 0.44205395}], [{"q1": 1.4432109, "distance": 0.1456392958, "q3": 0.7351955168, "q2": 1.466767034, "tx": -0.4596, "ty": 0.4596, "targetID": 8, "f2": -0.835601, "f1": -0.491534, "f3": -0.525526, "y": 0.53008634, "x": -0.33215401}], [{"q1": 1.39030648, "distance": 0.3384718367, "q3": 0.5110743268, "q2": 3.009603154, "tx": 0.3182, "ty": 0.3182, "targetID": 9, "f2": -1.059722, "f1": -0.544438, "f3": 1.017311, "y": 0.10533401, "x": 0.055043669}], [{"q1": 0.9580861702, "distance": 0.1610637063, "q3": 1.735227287, "q2": 1.959871418, "tx": 0.1165, "ty": 0.4347, "targetID": 10, "f2": 0.164431, "f1": -0.976658, "f3": -0.032421, "y": 0.27691313, "x": 0.084176307}], [{"q1": 1.52307019, "distance": 0.1989980308, "q3": 1.426722887, "q2": 1.096184764, "tx": -0.1165, "ty": 0.4347, "targetID": 11, "f2": -0.144073, "f1": -0.411674, "f3": -0.896108, "y": 0.50070074, "x": -0.30423417}], [{"q1": 1.18195606, "distance": 0.2122695833, "q3": 0.3551256268, "q2": 2.437393504, "tx": -0.3182, "ty": 0.3182, "targetID": 12, "f2": -1.215671, "f1": -0.752788, "f3": 0.445101, "y": 0.2292517, "x": -0.12546553}], [{"q1": 1.63365425, "distance": 0.248234838, "q3": 1.103515837, "q2": 2.549045704, "tx": 0.1768, "ty": 0.1768, "targetID": 13, "f2": -0.46728, "f1": -0.30109, "f3": 0.556753, "y": 0.16986834, "x": -0.07133804}], [{"q1": 1.2850003, "distance": 0.06868139104, "q3": 1.476862707, "q2": 2.291623604, "tx": 0.0647, "ty": 0.2415, "targetID": 14, "f2": -0.093934, "f1": -0.649744, "f3": 0.299331, "y": 0.23929345, "x": -0.0039459366}], [{"q1": 1.31867817, "distance": 0.2215343371, "q3": 0.2315982268, "q2": 2.187951044, "tx": -0.0647, "ty": 0.2415, "targetID": 15, "f2": -1.339198, "f1": -0.616066, "f3": 0.195658, "y": 0.35023813, "x": -0.25771161}], [{"q1": 1.54713479, "distance": 0.1397470702, "q3": 1.064120267, "q2": 1.874797084, "tx": -0.1768, "ty": 0.1768, "targetID": 16, "f2": -0.506676, "f1": -0.38761, "f3": -0.117496, "y": 0.2881343, "x": -0.26126252}]], "block": 23}], [{"trials": [[{"q1": 0.9206383902, "distance": 0.2499942693, "q3": 2.794698027, "q2": -1.008330446, "tx": 0.601, "ty": 0.601, "targetID": 1, "f2": 1.223902, "f1": -1.014106, "f3": -3.000623, "y": 0.49773017, "x": 0.37333253}], [{"q1": 1.36573923, "distance": 0.2284362018, "q3": 2.592442227, "q2": -0.4301391464, "tx": 0.22, "ty": 0.821, "targetID": 2, "f2": 1.021646, "f1": -0.569005, "f3": -2.422432, "y": 0.64765645, "x": 0.071221265}], [{"q1": 1.35260737, "distance": 0.1024065669, "q3": 1.297037947, "q2": 0.5861157536, "tx": -0.22, "ty": 0.821, "targetID": 3, "f2": -0.273758, "f1": -0.582137, "f3": -1.406177, "y": 0.75627711, "x": -0.14063973}], [{"q1": 1.52872506, "distance": 0.4417019374, "q3": 1.238478657, "q2": 1.735687364, "tx": -0.601, "ty": 0.601, "targetID": 4, "f2": -0.332318, "f1": -0.406019, "f3": -0.256605, "y": 0.32079912, "x": -0.25955005}], [{"q1": 1.09707022, "distance": 0.2029272354, "q3": 3.147184727, "q2": 0.5474113536, "tx": 0.4596, "ty": 0.4596, "targetID": 5, "f2": 1.576388, "f1": -0.837674, "f3": -1.444881, "y": 0.48185765, "x": 0.2578971}], [{"q1": 1.41675869, "distance": 0.2109700664, "q3": 2.672552827, "q2": 1.044913974, "tx": 0.1682, "ty": 0.6279, "targetID": 6, "f2": 1.101757, "f1": -0.517986, "f3": -0.947379, "y": 0.48258291, "x": 0.015257814}], [{"q1": 1.42838259, "distance": 0.07055097029, "q3": 1.4729043, "q2": 0.7506724536, "tx": -0.1682, "ty": 0.6279, "targetID": 7, "f2": -0.097892, "f1": -0.506362, "f3": -1.24162, "y": 0.63740203, "x": -0.23810816}], [{"q1": 1.47324453, "distance": 0.1617734854, "q3": 1.168609637, "q2": 1.233032544, "tx": -0.4596, "ty": 0.4596, "targetID": 8, "f2": -0.402187, "f1": -0.4615, "f3": -0.75926, "y": 0.52180598, "x": -0.31026455}], [{"q1": 1.67512327, "distance": 0.5210857451, "q3": 2.537778547, "q2": 0.7203874536, "tx": 0.3182, "ty": 0.3182, "targetID": 9, "f2": 0.966982, "f1": -0.259621, "f3": -1.271905, "y": 0.48442823, "x": -0.17566084}], [{"q1": 0.7430126902, "distance": 0.446291139, "q3": 3.855111227, "q2": 0.5897600536, "tx": 0.1165, "ty": 0.4347, "targetID": 10, "f2": 2.284315, "f1": -1.191732, "f3": -1.402533, "y": 0.3705879, "x": 0.55816211}], [{"q1": 0.9126586902, "distance": 0.0499429295, "q3": 0.03512302679, "q2": 2.165080254, "tx": -0.1165, "ty": 0.4347, "targetID": 11, "f2": -1.535673, "f1": -1.022086, "f3": 0.172788, "y": 0.48018224, "x": -0.095868421}], [{"q1": 1.72375513, "distance": 0.1807347001, "q3": 0.8924636368, "q2": 2.213020954, "tx": -0.3182, "ty": 0.3182, "targetID": 12, "f2": -0.678333, "f1": -0.210989, "f3": 0.220728, "y": 0.16156406, "x": -0.2280323}], [{"q1": 1.23178172, "distance": 0.06544966001, "q3": 1.128522917, "q2": 3.030212054, "tx": 0.1768, "ty": 0.1768, "targetID": 13, "f2": -0.442273, "f1": -0.702963, "f3": 1.037919, "y": 0.12811494, "x": 0.22054269}], [{"q1": 1.19094101, "distance": 0.0879204565, "q3": 1.046213187, "q2": 2.440597924, "tx": 0.0647, "ty": 0.2415, "targetID": 14, "f2": -0.524583, "f1": -0.743803, "f3": 0.448305, "y": 0.17806117, "x": 0.003827005}], [{"q1": 2.19537102, "distance": 0.2125126591, "q3": 2.145582117, "q2": 1.612348434, "tx": -0.0647, "ty": 0.2415, "targetID": 15, "f2": 0.574786, "f1": 0.260627, "f3": -0.379944, "y": 0.24211126, "x": -0.27721178}], [{"q1": 1.149095, "distance": 0.2112112052, "q3": 1.478936158, "q2": 2.256186434, "tx": -0.1768, "ty": 0.1768, "targetID": 16, "f2": -0.09186, "f1": -0.785649, "f3": 0.263894, "y": 0.22558401, "x": 0.028700106}]], "block": 24}]]}]], "condition": "H1"}], [{"phases": [[{"phase": "test", "blocks": [[{"trials": [[{"q1": 1.66733212, "distance": 0.7568669677, "q3": 0.1182495268, "q2": 3.827359754, "tx": -0.375, "ty": 0.6495, "targetID": 1, "f2": -1.452547, "f1": 1.835067, "f3": 0.267412, "y": 0.24314366, "x": 0.26353123}], [{"q1": 1.73607017, "distance": 0.8405980327, "q3": -0.3315259732, "q2": 3.388793454, "tx": 0, "ty": 0.95, "targetID": 2, "f2": -1.902322, "f1": 1.396501, "f3": 0.198674, "y": 0.10947286, "x": 0.010916935}], [{"q1": 1.08444102, "distance": 0.6033966611, "q3": 0.05918762679, "q2": 3.899553554, "tx": 0.375, "ty": 0.6495, "targetID": 3, "f2": -1.511609, "f1": 1.907261, "f3": 0.850303, "y": 0.046106252, "x": 0.37687497}], [{"q1": 2.27051791, "distance": 0.3028280588, "q3": 2.557570577, "q2": 2.860503204, "tx": -0.4763, "ty": 0.275, "targetID": 4, "f2": 0.986774, "f1": 0.868211, "f3": -0.335773, "y": 0.43416385, "x": -0.21867294}], [{"q1": 1.65639938, "distance": 0.1040230242, "q3": 2.952028927, "q2": 0.4470688536, "tx": 0, "ty": 0.55, "targetID": 5, "f2": 1.381233, "f1": -1.545224, "f3": 0.278345, "y": 0.52716129, "x": -0.10148489}], [{"q1": 0.2952729902, "distance": 0.3133981263, "q3": 1.586944113, "q2": 2.255055464, "tx": 0.4763, "ty": 0.275, "targetID": 6, "f2": 0.016148, "f1": 0.262763, "f3": 1.639471, "y": 0.10366797, "x": 0.21388102}], [{"q1": 2.63525682, "distance": 0.3160240724, "q3": 1.967265317, "q2": 1.589351984, "tx": -0.175, "ty": 0.3031, "targetID": 7, "f2": 0.396469, "f1": -0.402941, "f3": -0.700512, "y": 0.051108068, "x": -0.36571256}], [{"q1": 1.888311751, "distance": 0.1635823275, "q3": 1.925105147, "q2": 2.130585564, "tx": 0, "ty": 0.15, "targetID": 8, "f2": 0.354309, "f1": 0.138293, "f3": 0.046433, "y": 0.27147807, "x": -0.10955481}], [{"q1": 1.481664, "distance": 0.08974028568, "q3": 2.167636097, "q2": 2.315499704, "tx": 0.175, "ty": 0.3031, "targetID": 9, "f2": 0.59684, "f1": 0.323207, "f3": 0.45308, "y": 0.32983605, "x": 0.08933494}]], "block": 1}], [{"trials": [[{"q1": 0.02641549019, "distance": 1.236362651, "q3": 1.088561857, "q2": 0.2667917536, "tx": -0.375, "ty": 0.6495, "targetID": 1, "f2": -0.482234, "f1": -1.725501, "f3": 1.908329, "y": 0.30638601, "x": 0.81279855}], [{"q1": 0.7962941902, "distance": 0.9055041705, "q3": 0.3539318268, "q2": -0.5909573464, "tx": 0, "ty": 0.95, "targetID": 2, "f2": -1.216865, "f1": -2.58325, "f3": 1.13845, "y": 0.5394641, "x": 0.80709236}], [{"q1": 0.07542429019, "distance": 0.686884563, "q3": 1.071345927, "q2": -0.1231301464, "tx": 0.375, "ty": 0.6495, "targetID": 3, "f2": -0.49945, "f1": -2.115423, "f3": 1.85932, "y": 0.20650005, "x": 0.89993947}], [{"q1": 2.05337103, "distance": 0.2260258256, "q3": 1.110238847, "q2": 2.000900617, "tx": -0.4763, "ty": 0.275, "targetID": 4, "f2": -0.460557, "f1": 0.008608, "f3": -0.118627, "y": 0.10958042, "x": -0.32227391}], [{"q1": 1.21023039, "distance": 0.4037504854, "q3": -0.07480757321, "q2": 0.7204502536, "tx": 0, "ty": 0.55, "targetID": 5, "f2": -1.645604, "f1": -1.271842, "f3": 0.724514, "y": 0.94494605, "x": 0.083857451}], [{"q1": 2.44902321, "distance": 0.9019888959, "q3": 3.207628927, "q2": 0.4277795536, "tx": 0.4763, "ty": 0.275, "targetID": 6, "f2": 1.636833, "f1": -1.564513, "f3": -0.514279, "y": 0.35740097, "x": -0.42191715}], [{"q1": 1.14959765, "distance": 0.5887969192, "q3": 0.4734380268, "q2": 3.683663354, "tx": -0.175, "ty": 0.3031, "targetID": 7, "f2": -1.097358, "f1": 1.691371, "f3": 0.785147, "y": 0.079986481, "x": 0.3698873}], [{"q1": 1.63811531, "distance": 0.6408438222, "q3": 1.358424667, "q2": 0.4934387536, "tx": 0, "ty": 0.15, "targetID": 8, "f2": -0.212372, "f1": -1.498854, "f3": 0.296629, "y": 0.69094239, "x": -0.34360171}], [{"q1": 1.14387996, "distance": 0.2125484095, "q3": 0.8150547968, "q2": 2.945577524, "tx": 0.175, "ty": 0.3031, "targetID": 9, "f2": -0.755742, "f1": 0.953285, "f3": 0.790865, "y": 0.096644193, "x": 0.1244745}]], "block": 2}], [{"trials": [[{"q1": 0.7037427902, "distance": 0.9569230856, "q3": 0.7147123268, "q2": 3.349020854, "tx": -0.375, "ty": 0.6495, "targetID": 1, "f2": -0.856084, "f1": 1.356728, "f3": 1.231002, "y": -0.047782285, "x": 0.28036189}], [{"q1": 1.20319322, "distance": 0.2391825784, "q3": 0.4816061268, "q2": 0.1758489536, "tx": 0, "ty": 0.95, "targetID": 2, "f2": -1.08919, "f1": -1.816444, "f3": 0.731551, "y": 0.94184575, "x": 0.23904354}], [{"q1": 0.5419507902, "distance": 0.7260705257, "q3": 0.9089255868, "q2": 3.151666054, "tx": 0.375, "ty": 0.6495, "targetID": 3, "f2": -0.661871, "f1": 1.159373, "f3": 1.392794, "y": -0.065659933, "x": 0.24960192}], [{"q1": 1.34927728, "distance": 0.9898325476, "q3": 1.427853857, "q2": 4.467553554, "tx": -0.4763, "ty": 0.275, "targetID": 4, "f2": -0.142942, "f1": 2.475261, "f3": 0.585467, "y": 0.61663518, "x": 0.45270693}], [{"q1": 0.9671967802, "distance": 0.2500439275, "q3": 0.6447176468, "q2": 1.040641404, "tx": 0, "ty": 0.55, "targetID": 5, "f2": -0.926079, "f1": -0.951651, "f3": 0.967548, "y": 0.79206314, "x": 0.062668987}], [{"q1": 0.8878401902, "distance": 0.4927371359, "q3": 0.3232070268, "q2": -0.3852206464, "tx": 0.4763, "ty": 0.275, "targetID": 6, "f2": -1.247589, "f1": -2.377513, "f3": 1.046904, "y": 0.72361652, "x": 0.68009672}], [{"q1": 0.5859330902, "distance": 0.6036757846, "q3": -0.4008860732, "q2": 1.667703304, "tx": -0.175, "ty": 0.3031, "targetID": 7, "f2": -1.971682, "f1": -0.324589, "f3": 1.348811, "y": 0.69631483, "x": 0.28304645}], [{"q1": 0.4437445902, "distance": 0.6719668324, "q3": 0.1050548268, "q2": 1.299320144, "tx": 0, "ty": 0.15, "targetID": 8, "f2": -1.465742, "f1": -0.692973, "f3": 1.491, "y": 0.66267178, "x": 0.43440427}], [{"q1": 0.9989897002, "distance": 0.2188300011, "q3": 0.7681194068, "q2": 2.729435954, "tx": 0.175, "ty": 0.3031, "targetID": 9, "f2": -0.802677, "f1": 0.737143, "f3": 0.935755, "y": 0.12637228, "x": 0.045950078}]], "block": 3}], [{"trials": [[{"q1": 2.32675242, "distance": 0.6719583757, "q3": 0.6311459668, "q2": 1.832636914, "tx": -0.375, "ty": 0.6495, "targetID": 1, "f2": -0.93965, "f1": -0.159656, "f3": -0.392008, "y": -0.010160384, "x": -0.50296967}], [{"q1": 2.24827544, "distance": 0.6108535277, "q3": 3.524678427, "q2": 1.639554634, "tx": 0, "ty": 0.95, "targetID": 2, "f2": 1.953882, "f1": -0.352738, "f3": -0.313531, "y": 0.48483182, "x": -0.39593004}], [{"q1": 2.27284269, "distance": 0.4449869796, "q3": 1.399453867, "q2": 4.025028754, "tx": 0.375, "ty": 0.6495, "targetID": 3, "f2": -0.171342, "f1": 2.032736, "f3": -0.338098, "y": 0.63464607, "x": -0.069738994}], [{"q1": 2.1679135, "distance": 0.2162916477, "q3": 1.567340575, "q2": 1.786267004, "tx": -0.4763, "ty": 0.275, "targetID": 4, "f2": -0.003456, "f1": -0.206026, "f3": -0.233169, "y": 0.13177735, "x": -0.31422178}], [{"q1": 3.92474869, "distance": 0.9430340503, "q3": 2.244856447, "q2": 1.359450234, "tx": 0, "ty": 0.55, "targetID": 5, "f2": 0.67406, "f1": -0.632842, "f3": -1.990004, "y": -0.37337598, "x": -0.19154639}], [{"q1": 2.55125063, "distance": 1.031927761, "q3": 3.634571327, "q2": 1.612034284, "tx": 0.4763, "ty": 0.275, "targetID": 6, "f2": 2.063775, "f1": -0.380258, "f3": -0.616506, "y": 0.34627854, "x": -0.5531631}], [{"q1": 2.52982497, "distance": 0.2440726238, "q3": 2.016776817, "q2": 1.744860814, "tx": -0.175, "ty": 0.3031, "targetID": 7, "f2": 0.44598, "f1": -0.247432, "f3": -0.59508, "y": 0.10867755, "x": -0.3225512}], [{"q1": 2.27654977, "distance": 0.3005951107, "q3": 2.242091847, "q2": 1.678321884, "tx": 0, "ty": 0.15, "targetID": 8, "f2": 0.671296, "f1": -0.313971, "f3": -0.341805, "y": 0.24350889, "x": -0.28568078}], [{"q1": 2.35144534, "distance": 0.3077554148, "q3": 1.297729097, "q2": 3.819945554, "tx": 0.175, "ty": 0.3031, "targetID": 9, "f2": -0.273067, "f1": 1.827653, "f3": -0.416701, "y": 0.5213777, "x": -0.041952163}]], "block": 4}], [{"trials": [[{"q1": 1.53280913, "distance": 0.1325411098, "q3": 1.287487497, "q2": 0.5080157536, "tx": -0.375, "ty": 0.6495, "targetID": 1, "f2": -0.283309, "f1": -1.484277, "f3": 0.401935, "y": 0.74128162, "x": -0.2793795}], [{"q1": 1.05585253, "distance": 0.555164449, "q3": -0.1626527732, "q2": 0.03563335359, "tx": 0, "ty": 0.95, "targetID": 2, "f2": -1.733449, "f1": -1.956659, "f3": 0.878892, "y": 0.83585006, "x": 0.54330227}], [{"q1": 0.5385578902, "distance": 0.7936388738, "q3": 0.4869468268, "q2": -1.563745146, "tx": 0.375, "ty": 0.6495, "targetID": 3, "f2": -1.083849, "f1": -3.556038, "f3": 1.396187, "y": -0.034255206, "x": 0.77791622}], [{"q1": 1.76962238, "distance": 0.8320764118, "q3": 1.020326467, "q2": 4.394417254, "tx": -0.4763, "ty": 0.275, "targetID": 4, "f2": -0.55047, "f1": 2.402125, "f3": 0.165122, "y": 0.67732923, "x": 0.25204219}], [{"q1": 1.37239941, "distance": 0.3831311286, "q3": 0.2027584268, "q2": 0.7440750536, "tx": 0, "ty": 0.55, "targetID": 5, "f2": -1.368038, "f1": -1.248218, "f3": 0.562345, "y": 0.9117081, "x": -0.12631988}], [{"q1": 1.19439677, "distance": 0.5697209701, "q3": -0.1355282732, "q2": 2.866535054, "tx": 0.4763, "ty": 0.275, "targetID": 6, "f2": -1.706325, "f1": 0.874242, "f3": 0.740348, "y": 0.17230054, "x": -0.084088084}], [{"q1": 0.9955967802, "distance": 0.2558494409, "q3": 0.4566619268, "q2": 2.790822674, "tx": -0.175, "ty": 0.3031, "targetID": 7, "f2": -1.114134, "f1": 0.79853, "f3": 0.939148, "y": 0.13395781, "x": 0.016963163}], [{"q1": 0.8385799902, "distance": 0.7232982139, "q3": 0.3544345268, "q2": 4.715425154, "tx": 0, "ty": 0.15, "targetID": 8, "f2": -1.216362, "f1": 2.723133, "f3": 1.096164, "y": 0.1513142, "x": 0.72329702}], [{"q1": 0.3362392902, "distance": 0.7088769302, "q3": 0.3006504268, "q2": 0.2170854536, "tx": 0.175, "ty": 0.3031, "targetID": 9, "f2": -1.270146, "f1": -1.775207, "f3": 1.598505, "y": 0.46485812, "x": 0.86517448}]], "block": 5}], [{"trials": [[{"q1": 1.51220028, "distance": 0.5974588467, "q3": 0.3626654268, "q2": 2.841779304, "tx": -0.375, "ty": 0.6495, "targetID": 1, "f2": -1.208131, "f1": 0.849487, "f3": 0.422544, "y": 0.12767063, "x": -0.084051238}], [{"q1": 4.16372329, "distance": 1.464331783, "q3": 2.417015727, "q2": 0.5180688536, "tx": 0, "ty": 0.95, "targetID": 2, "f2": 0.846219, "f1": -1.474224, "f3": -2.228979, "y": -0.50954486, "x": -0.11830626}], [{"q1": 1.36674454, "distance": 0.6786411726, "q3": -0.6358897732, "q2": 3.094049154, "tx": 0.375, "ty": 0.6495, "targetID": 3, "f2": -2.206686, "f1": 1.101757, "f3": 0.568, "y": 0.16479991, "x": -0.099994383}], [{"q1": 1.82007636, "distance": 0.109854421, "q3": 0.9290946068, "q2": 1.801220984, "tx": -0.4763, "ty": 0.275, "targetID": 4, "f2": -0.641702, "f1": -0.191072, "f3": 0.114668, "y": 0.22302267, "x": -0.37952009}], [{"q1": 1.47311887, "distance": 0.4218112568, "q3": -0.03473977321, "q2": 3.014881054, "tx": 0, "ty": 0.55, "targetID": 5, "f2": -1.605536, "f1": 1.022588, "f3": 0.461626, "y": 0.15193609, "x": -0.13953444}], [{"q1": 1.61706664, "distance": 0.375168367, "q3": 1.243442377, "q2": 2.876965144, "tx": 0.4763, "ty": 0.275, "targetID": 6, "f2": -0.327354, "f1": 0.884672, "f3": 0.317678, "y": 0.19954572, "x": 0.10879768}], [{"q1": 1.68391973, "distance": 0.1885783123, "q3": 0.6551477368, "q2": 1.964332479, "tx": -0.175, "ty": 0.3031, "targetID": 7, "f2": -0.915649, "f1": -0.02796, "f3": 0.250825, "y": 0.24493475, "x": -0.3543839}], [{"q1": 1.52055691, "distance": 0.1862079767, "q3": 2.132827257, "q2": 1.921481156, "tx": 0, "ty": 0.15, "targetID": 8, "f2": 0.562031, "f1": -0.070811, "f3": 0.414188, "y": 0.33293251, "x": -0.034772221}], [{"q1": 1.38565693, "distance": 0.2579753422, "q3": -0.1482203732, "q2": 3.224739454, "tx": 0.175, "ty": 0.3031, "targetID": 9, "f2": -1.719017, "f1": 1.232447, "f3": 0.549088, "y": 0.10053663, "x": 0.015252204}]], "block": 6}], [{"trials": [[{"q1": 1.70038168, "distance": 0.1918015412, "q3": 0.07766012679, "q2": 0.7611653536, "tx": -0.375, "ty": 0.6495, "targetID": 1, "f2": -1.493136, "f1": -1.231127, "f3": 0.234363, "y": 0.83787865, "x": -0.41107375}], [{"q1": 1.57603744, "distance": 0.702803343, "q3": -0.5496153732, "q2": 4.551434054, "tx": 0, "ty": 0.95, "targetID": 2, "f2": -2.120412, "f1": 2.559141, "f3": 0.358707, "y": 0.36600708, "x": 0.39100487}], [{"q1": 4.20660609, "distance": 1.417940629, "q3": 1.948415767, "q2": 4.147111054, "tx": 0.375, "ty": 0.6495, "targetID": 3, "f2": 0.377619, "f1": 2.154818, "f3": -2.271862, "y": -0.43694959, "x": -0.53614374}], [{"q1": 1.887117945, "distance": 0.3875720703, "q3": 0.6800291468, "q2": 0.6978308536, "tx": -0.4763, "ty": 0.275, "targetID": 4, "f2": -0.890767, "f1": -1.294462, "f3": 0.047627, "y": 0.65334579, "x": -0.56036291}], [{"q1": 1.40048524, "distance": 0.5466751577, "q3": 0.1754893268, "q2": 5.165552554, "tx": 0, "ty": 0.55, "targetID": 5, "f2": -1.395307, "f1": 3.17326, "f3": 0.534259, "y": 0.65863482, "x": 0.53577253}], [{"q1": 0.1004313902, "distance": 0.5954339267, "q3": 1.165907867, "q2": -2.091752646, "tx": 0.4763, "ty": 0.275, "targetID": 6, "f2": -0.404888, "f1": -4.084045, "f3": 1.834313, "y": -0.3063365, "x": 0.60509998}], [{"q1": 1.78068079, "distance": 0.3544647956, "q3": -0.05742827321, "q2": 1.700941354, "tx": -0.175, "ty": 0.3031, "targetID": 7, "f2": -1.628225, "f1": -0.291351, "f3": 0.154064, "y": 0.34524808, "x": -0.52695004}], [{"q1": 0.03470929019, "distance": 0.6645295523, "q3": 4.138608527, "q2": 8.315062054, "tx": 0, "ty": 0.15, "targetID": 8, "f2": 2.567812, "f1": 6.322769, "f3": 1.900035, "y": 0.21943218, "x": 0.66089235}], [{"q1": 2.27001526, "distance": 0.6427025049, "q3": -0.4842325732, "q2": 2.615396144, "tx": 0.175, "ty": 0.3031, "targetID": 9, "f2": -2.055029, "f1": 0.623103, "f3": -0.335271, "y": -0.012435309, "x": -0.38491426}]], "block": 7}], [{"trials": [[{"q1": 2.10294536, "distance": 0.2217229438, "q3": 1.061858317, "q2": -0.01870364641, "tx": -0.375, "ty": 0.6495, "targetID": 1, "f2": -0.508938, "f1": -2.010996, "f3": -0.168201, "y": 0.69657301, "x": -0.5916684}], [{"q1": 1.67725956, "distance": 0.5952541264, "q3": 0.6237318068, "q2": -2.085953246, "tx": 0, "ty": 0.95, "targetID": 2, "f2": -0.947065, "f1": -4.078246, "f3": 0.257485, "y": 0.48695649, "x": 0.37405639}], [{"q1": 1.58370293, "distance": 0.06633901399, "q3": -0.4129057732, "q2": 5.124774654, "tx": 0.375, "ty": 0.6495, "targetID": 3, "f2": -1.983702, "f1": 3.132482, "f3": 0.351042, "y": 0.61870016, "x": 0.43375572}], [{"q1": 1.980548911, "distance": 0.6624533679, "q3": 0.8292547968, "q2": 3.561958054, "tx": -0.4763, "ty": 0.275, "targetID": 4, "f2": -0.741542, "f1": 1.569665, "f3": -0.045804, "y": 0.35227804, "x": 0.18163052}], [{"q1": 1.08865076, "distance": 0.6658307698, "q3": -0.2067796732, "q2": -2.021531746, "tx": 0, "ty": 0.55, "targetID": 5, "f2": -1.777576, "f1": -4.013824, "f3": 0.846094, "y": 0.089380754, "x": 0.48079156}], [{"q1": 1.41701002, "distance": 0.5766963561, "q3": 0.1516132268, "q2": 2.767700554, "tx": 0.4763, "ty": 0.275, "targetID": 6, "f2": -1.419183, "f1": 0.775408, "f3": 0.517734, "y": 0.15604865, "x": -0.087995369}], [{"q1": 2.04997811, "distance": 0.2820718873, "q3": 1.375326437, "q2": 1.481281194, "tx": -0.175, "ty": 0.3031, "targetID": 7, "f2": -0.19547, "f1": -0.511011, "f3": -0.115234, "y": 0.18399976, "x": -0.43069451}], [{"q1": 1.04781005, "distance": 0.03690086747, "q3": 0.2060256268, "q2": 3.003696954, "tx": 0, "ty": 0.15, "targetID": 8, "f2": -1.364771, "f1": 1.011404, "f3": 0.886934, "y": 0.11465934, "x": 0.01061658}], [{"q1": 1.43089586, "distance": 0.2003407842, "q3": -0.1404794732, "q2": 3.910234954, "tx": 0.175, "ty": 0.3031, "targetID": 9, "f2": -1.711276, "f1": 1.917942, "f3": 0.503849, "y": 0.15354937, "x": 0.30830806}]], "block": 8}], [{"trials": [[{"q1": 1.55655957, "distance": 0.1106076999, "q3": 1.796551177, "q2": 0.2846422536, "tx": -0.375, "ty": 0.6495, "targetID": 1, "f2": 0.225755, "f1": -1.70765, "f3": 0.378185, "y": 0.67026574, "x": -0.26635909}], [{"q1": 1.13143925, "distance": 0.7294153014, "q3": -0.03957777321, "q2": -0.6726512464, "tx": 0, "ty": 0.95, "targetID": 2, "f2": -1.610374, "f1": -2.664944, "f3": 0.803305, "y": 0.65538275, "x": 0.66726858}], [{"q1": 1.27777463, "distance": 0.279958801, "q3": 1.013603457, "q2": -0.3253042464, "tx": 0.375, "ty": 0.6495, "targetID": 3, "f2": -0.557193, "f1": -2.317597, "f3": 0.65697, "y": 0.90483762, "x": 0.26019743}], [{"q1": 1.919225022, "distance": 0.2550033288, "q3": 1.584556503, "q2": 1.882211244, "tx": -0.4763, "ty": 0.275, "targetID": 4, "f2": 0.01376, "f1": -0.110081, "f3": 0.015519, "y": 0.21051919, "x": -0.22958372}], [{"q1": 1.973134752, "distance": 0.5344114073, "q3": 0.3399831268, "q2": 2.569843044, "tx": 0, "ty": 0.55, "targetID": 5, "f2": -1.230813, "f1": 0.57755, "f3": -0.03839, "y": 0.067794354, "x": -0.23037636}], [{"q1": 1.58810116, "distance": 0.7206499987, "q3": 1.157865387, "q2": 1.863110364, "tx": 0.4763, "ty": 0.275, "targetID": 6, "f2": -0.412931, "f1": -0.129182, "f3": 0.346643, "y": 0.26400119, "x": -0.24426606}], [{"q1": 1.75950645, "distance": 0.2255521839, "q3": 0.5246459268, "q2": 1.975516549, "tx": -0.175, "ty": 0.3031, "targetID": 7, "f2": -1.04615, "f1": -0.016776, "f3": 0.175238, "y": 0.25742209, "x": -0.39587851}], [{"q1": 1.54594098, "distance": 0.07452006528, "q3": 1.320222897, "q2": 2.641471364, "tx": 0, "ty": 0.15, "targetID": 8, "f2": -0.250573, "f1": 0.649179, "f3": 0.388804, "y": 0.19016593, "x": 0.062768927}], [{"q1": 1.40381533, "distance": 0.1906169657, "q3": 1.162137957, "q2": 2.636130654, "tx": 0.175, "ty": 0.3031, "targetID": 9, "f2": -0.408658, "f1": 0.643838, "f3": 0.530929, "y": 0.16498821, "x": 0.043622829}]], "block": 9}], [{"trials": [[{"q1": 1.46136931, "distance": 0.3065944204, "q3": 1.132104327, "q2": 0.2445241536, "tx": -0.375, "ty": 0.6495, "targetID": 1, "f2": -0.438692, "f1": -1.747769, "f3": 0.473375, "y": 0.85957738, "x": -0.15168938}], [{"q1": 1.03027997, "distance": 0.5913423136, "q3": 0.9422264668, "q2": -0.6690824464, "tx": 0, "ty": 0.95, "targetID": 2, "f2": -0.62857, "f1": -2.661375, "f3": 0.904465, "y": 0.76361186, "x": 0.56119978}], [{"q1": 1.71690646, "distance": 0.7975925565, "q3": -0.2474632732, "q2": 2.782340374, "tx": 0.375, "ty": 0.6495, "targetID": 3, "f2": -1.81826, "f1": 0.790048, "f3": 0.217838, "y": 0.10016707, "x": -0.20326224}], [{"q1": 1.63377991, "distance": 0.1558489597, "q3": 0.7532282568, "q2": 2.024839554, "tx": -0.4763, "ty": 0.275, "targetID": 4, "f2": -0.817568, "f1": 0.032547, "f3": 0.300965, "y": 0.24027205, "x": -0.32436953}], [{"q1": 1.76962238, "distance": 0.4890912635, "q3": 1.083032647, "q2": 0.6349989536, "tx": 0, "ty": 0.55, "targetID": 5, "f2": -0.487764, "f1": -1.357294, "f3": 0.165122, "y": 0.64340179, "x": -0.48008996}], [{"q1": 1.57157638, "distance": 0.6165359245, "q3": 0.4805380268, "q2": 2.659504104, "tx": 0.4763, "ty": 0.275, "targetID": 6, "f2": -1.090258, "f1": 0.667211, "f3": 0.363168, "y": 0.12827498, "x": -0.12252244}], [{"q1": 1.940273693, "distance": 0.170500687, "q3": 1.178348577, "q2": 2.166965204, "tx": -0.175, "ty": 0.3031, "targetID": 7, "f2": -0.392448, "f1": 0.174673, "f3": -0.005529, "y": 0.13922308, "x": -0.22206208}], [{"q1": 1.86185954, "distance": 0.2130648757, "q3": 0.8901388668, "q2": 2.326369614, "tx": 0, "ty": 0.15, "targetID": 8, "f2": -0.680657, "f1": 0.334077, "f3": 0.072885, "y": 0.12212166, "x": -0.21123314}], [{"q1": 1.71646663, "distance": 0.3919363, "q3": 1.088436187, "q2": 2.209628034, "tx": 0.175, "ty": 0.3031, "targetID": 9, "f2": -0.48236, "f1": 0.217335, "f3": 0.218278, "y": 0.17127428, "x": -0.19410167}]], "block": 10}], [{"trials": [[{"q1": 1.928586969, "distance": 0.1947197469, "q3": 1.111809637, "q2": 0.4967688536, "tx": -0.375, "ty": 0.6495, "targetID": 1, "f2": -0.458987, "f1": -1.495524, "f3": 0.006158, "y": 0.59529149, "x": -0.56202197}], [{"q1": 1.00382775, "distance": 0.3766975216, "q3": 0.7630300268, "q2": 0.1199159536, "tx": 0, "ty": 0.95, "targetID": 2, "f2": -0.807766, "f1": -1.872377, "f3": 0.930917, "y": 0.87164459, "x": 0.36845821}], [{"q1": 1.31409145, "distance": 0.49838682, "q3": 1.712733487, "q2": 0.6574299536, "tx": 0.375, "ty": 0.6495, "targetID": 3, "f2": 0.141937, "f1": -1.334863, "f3": 0.620653, "y": 0.63771184, "x": -0.12324739}], [{"q1": 1.942221481, "distance": 0.2440111958, "q3": 1.750558257, "q2": 1.784319224, "tx": -0.4763, "ty": 0.275, "targetID": 4, "f2": 0.179762, "f1": -0.207973, "f3": -0.007477, "y": 0.22958462, "x": -0.23655241}], [{"q1": 1.24573039, "distance": 0.2796368851, "q3": 0.6180141068, "q2": 0.9142237536, "tx": 0, "ty": 0.55, "targetID": 5, "f2": -0.952782, "f1": -1.078069, "f3": 0.689014, "y": 0.78640558, "x": -0.14936261}], [{"q1": 0.8201702902, "distance": 0.5453611727, "q3": 0.9151459368, "q2": 1.218769714, "tx": 0.4763, "ty": 0.275, "targetID": 6, "f2": -0.65565, "f1": -0.773523, "f3": 1.114574, "y": 0.65135875, "x": 0.081619243}], [{"q1": 2.021138288, "distance": 0.115202591, "q3": 1.726996317, "q2": 2.434126244, "tx": -0.175, "ty": 0.3031, "targetID": 7, "f2": 0.1562, "f1": 0.441834, "f3": -0.086394, "y": 0.24639104, "x": -0.074721733}], [{"q1": 1.8311976, "distance": 0.2199259576, "q3": 1.874274177, "q2": 2.844795234, "tx": 0, "ty": 0.15, "targetID": 8, "f2": 0.303478, "f1": 0.852503, "f3": 0.103547, "y": 0.35491357, "x": 0.079861478}], [{"q1": 1.21626225, "distance": 0.1973425455, "q3": 1.373315817, "q2": 2.211261664, "tx": 0.175, "ty": 0.3031, "targetID": 9, "f2": -0.197481, "f1": 0.218969, "f3": 0.718482, "y": 0.23070998, "x": -0.0085858526}]], "block": 11}], [{"trials": [[{"q1": 1.4873817, "distance": 0.224186315, "q3": 1.064685747, "q2": 0.4130580536, "tx": -0.375, "ty": 0.6495, "targetID": 1, "f2": -0.506111, "f1": -1.579235, "f3": 0.447363, "y": 0.81958038, "x": -0.22894464}], [{"q1": 0.8321082902, "distance": 0.3060501118, "q3": 1.300430867, "q2": 0.7161777536, "tx": 0, "ty": 0.95, "targetID": 2, "f2": -0.270365, "f1": -1.276115, "f3": 1.102636, "y": 0.70170479, "x": 0.1789306}], [{"q1": 1.02607023, "distance": 0.2776552, "q3": 0.4038831268, "q2": -0.4969985464, "tx": 0.375, "ty": 0.6495, "targetID": 3, "f2": -1.166913, "f1": -2.489291, "f3": 0.908674, "y": 0.74614042, "x": 0.63529414}], [{"q1": 1.910805554, "distance": 0.2986875301, "q3": 1.639660038, "q2": 1.997507697, "tx": -0.4763, "ty": 0.275, "targetID": 4, "f2": 0.068864, "f1": 0.005215, "f3": 0.023939, "y": 0.21026797, "x": -0.18471124}], [{"q1": 0.7912047902, "distance": 0.7146536635, "q3": 0.5789955268, "q2": -0.2957481464, "tx": 0, "ty": 0.55, "targetID": 5, "f2": -0.991801, "f1": -2.288041, "f3": 1.14354, "y": 0.69097026, "x": 0.70061205}], [{"q1": 1.02230032, "distance": 0.7057129276, "q3": 0.3271026268, "q2": 1.386216604, "tx": 0.4763, "ty": 0.275, "targetID": 6, "f2": -1.243694, "f1": -0.606076, "f3": 0.912444, "y": 0.73187396, "x": -0.061563292}], [{"q1": 1.08142509, "distance": 0.2643637797, "q3": 0.7844556868, "q2": 2.692993484, "tx": -0.175, "ty": 0.3031, "targetID": 7, "f2": -0.786341, "f1": 0.700701, "f3": 0.853319, "y": 0.13591864, "x": 0.029789162}], [{"q1": 1.21940384, "distance": 0.07929214497, "q3": 0.8372972768, "q2": 2.855665144, "tx": 0, "ty": 0.15, "targetID": 8, "f2": -0.733499, "f1": 0.863372, "f3": 0.715341, "y": 0.11882238, "x": 0.07290542}], [{"q1": 1.33928702, "distance": 0.6720732693, "q3": 0.4265026268, "q2": 0.3805802536, "tx": 0.175, "ty": 0.3031, "targetID": 9, "f2": -1.144294, "f1": -1.611712, "f3": 0.595457, "y": 0.95389118, "x": 0.0072104908}]], "block": 12}], [{"trials": [[{"q1": 2.2894303, "distance": 0.6737221845, "q3": 0.08633092679, "q2": 1.827421874, "tx": -0.375, "ty": 0.6495, "targetID": 1, "f2": -1.484465, "f1": -0.164871, "f3": -0.354686, "y": 0.018427453, "x": -0.61090045}], [{"q1": 1.15694898, "distance": 0.4943060812, "q3": 0.6024318068, "q2": -0.5349175464, "tx": 0, "ty": 0.95, "targetID": 2, "f2": -0.968365, "f1": -2.52721, "f3": 0.777796, "y": 0.84621644, "x": 0.48328819}], [{"q1": 0.9759304102, "distance": 0.355492193, "q3": -0.04680347321, "q2": -0.4421274464, "tx": 0.375, "ty": 0.6495, "targetID": 3, "f2": -1.6176, "f1": -2.43442, "f3": 0.958814, "y": 0.63646548, "x": 0.73025315}], [{"q1": 1.858717948, "distance": 0.2735940019, "q3": 1.447520227, "q2": 2.01384398, "tx": -0.4763, "ty": 0.275, "targetID": 4, "f2": -0.123276, "f1": 0.021551, "f3": 0.076027, "y": 0.18431213, "x": -0.21817331}], [{"q1": 1.00414191, "distance": 0.7340029911, "q3": 0.2457354268, "q2": -0.7617468464, "tx": 0, "ty": 0.55, "targetID": 5, "f2": -1.325061, "f1": -2.75404, "f3": 0.930603, "y": 0.59977689, "x": 0.73231322}], [{"q1": 1.01356669, "distance": 0.2920669803, "q3": 0.2487513268, "q2": 3.723121754, "tx": 0.4763, "ty": 0.275, "targetID": 6, "f2": -1.322045, "f1": 1.730829, "f3": 0.921178, "y": 0.018365728, "x": 0.33686553}], [{"q1": 1.66802327, "distance": 0.1069243679, "q3": 1.64211048, "q2": 2.057449286, "tx": -0.175, "ty": 0.3031, "targetID": 7, "f2": 0.071314, "f1": 0.065157, "f3": 0.266721, "y": 0.24041712, "x": -0.088376233}], [{"q1": 1.77062769, "distance": 0.05291260212, "q3": 0.7593857768, "q2": 3.009980154, "tx": 0, "ty": 0.15, "targetID": 8, "f2": -0.811411, "f1": 1.017688, "f3": 0.164117, "y": 0.14659402, "x": 0.052802867}], [{"q1": 2.009577227, "distance": 0.1551617773, "q3": 1.193868037, "q2": 2.902600544, "tx": 0.175, "ty": 0.3031, "targetID": 9, "f2": -0.376928, "f1": 0.910308, "f3": -0.074833, "y": 0.23345294, "x": 0.036347686}]], "block": 13}], [{"trials": [[{"q1": 1.52570913, "distance": 0.3375203896, "q3": 0.4529548268, "q2": 0.3403364536, "tx": -0.375, "ty": 0.6495, "targetID": 1, "f2": -1.117841, "f1": -1.651956, "f3": 0.409035, "y": 0.93456968, "x": -0.19429225}], [{"q1": 1.58709585, "distance": 0.07956197088, "q3": 0.5491504268, "q2": -0.4412729464, "tx": 0, "ty": 0.95, "targetID": 2, "f2": -1.021646, "f1": -2.433566, "f3": 0.347649, "y": 0.97758753, "x": 0.07462597}], [{"q1": 0.6474454902, "distance": 0.3847245081, "q3": 0.9968901768, "q2": -0.6703704464, "tx": 0.375, "ty": 0.6495, "targetID": 3, "f2": -0.573906, "f1": -2.662663, "f3": 1.287299, "y": 0.57588272, "x": 0.75261547}], [{"q1": 2.3758241, "distance": 0.3967339543, "q3": 1.345669797, "q2": 2.778570464, "tx": -0.4763, "ty": 0.275, "targetID": 4, "f2": -0.225127, "f1": 0.786278, "f3": -0.44108, "y": 0.21507562, "x": -0.084117773}], [{"q1": 1.45301267, "distance": 0.3956916343, "q3": 0.8927777968, "q2": -0.3824623464, "tx": 0, "ty": 0.55, "targetID": 5, "f2": -0.678019, "f1": -2.374755, "f3": 0.481732, "y": 0.94562312, "x": -0.0073631787}], [{"q1": 1.33828171, "distance": 0.8738688964, "q3": 0.4979424268, "q2": 0.7462741536, "tx": 0.4763, "ty": 0.275, "targetID": 6, "f2": -1.072854, "f1": -1.246018, "f3": 0.596463, "y": 0.86948237, "x": -0.1641979}], [{"q1": 1.57584895, "distance": 0.2481356035, "q3": 0.6908990568, "q2": 2.831600544, "tx": -0.175, "ty": 0.3031, "targetID": 7, "f2": -0.879897, "f1": 0.839308, "f3": 0.358896, "y": 0.12446282, "x": -0.002779108}], [{"q1": 1.55178435, "distance": 0.4715575652, "q3": 0.8595397468, "q2": 4.001969454, "tx": 0, "ty": 0.15, "targetID": 8, "f2": -0.711257, "f1": 2.009677, "f3": 0.38296, "y": 0.397697, "x": 0.40126392}], [{"q1": 1.27570118, "distance": 0.6476476, "q3": 0.5991017168, "q2": -0.3252476464, "tx": 0.175, "ty": 0.3031, "targetID": 9, "f2": -0.971695, "f1": -2.31754, "f3": 0.659043, "y": 0.94313531, "x": 0.27400614}]], "block": 14}], [{"trials": [[{"q1": 1.59030027, "distance": 0.4150583075, "q3": 0.9438600968, "q2": 2.000083803, "tx": -0.375, "ty": 0.6495, "targetID": 1, "f2": -0.626936, "f1": 0.007791, "f3": 0.344444, "y": 0.24924076, "x": -0.26515493}], [{"q1": 2.06845067, "distance": 0.4109355717, "q3": 0.9747733668, "q2": -0.6077585464, "tx": 0, "ty": 0.95, "targetID": 2, "f2": -0.596023, "f1": -2.600051, "f3": -0.133706, "y": 0.85921758, "x": -0.40078248}], [{"q1": 1.33689941, "distance": 0.5919373451, "q3": 1.162514947, "q2": 0.9102024536, "tx": 0.375, "ty": 0.6495, "targetID": 3, "f2": -0.408281, "f1": -1.08209, "f3": 0.597845, "y": 0.67258877, "x": -0.21648688}], [{"q1": 1.56001532, "distance": 0.2909333388, "q3": 0.8915211668, "q2": 2.200517414, "tx": -0.4763, "ty": 0.275, "targetID": 4, "f2": -0.679275, "f1": 0.208225, "f3": 0.374729, "y": 0.20516614, "x": -0.19387224}], [{"q1": 1.45778789, "distance": 0.3540306226, "q3": 0.8464707268, "q2": 0.7626104536, "tx": 0, "ty": 0.55, "targetID": 5, "f2": -0.724326, "f1": -1.229682, "f3": 0.476957, "y": 0.76695397, "x": -0.27976536}], [{"q1": 0.9151719902, "distance": 0.5684316027, "q3": 1.243630867, "q2": 1.464190924, "tx": 0.4763, "ty": 0.275, "targetID": 6, "f2": -0.327165, "f1": -0.528102, "f3": 1.019572, "y": 0.50318211, "x": -0.044322139}], [{"q1": 1.57031974, "distance": 0.2107276321, "q3": 0.8132326768, "q2": 2.628465164, "tx": -0.175, "ty": 0.3031, "targetID": 7, "f2": -0.757564, "f1": 0.636173, "f3": 0.364425, "y": 0.13676492, "x": -0.045621578}], [{"q1": 1.72727371, "distance": 0.1123453724, "q3": 1.191983087, "q2": 2.335417404, "tx": 0, "ty": 0.15, "targetID": 8, "f2": -0.378813, "f1": 0.343125, "f3": 0.207471, "y": 0.17182114, "x": -0.11020581}], [{"q1": 1.64552947, "distance": 0.2267764752, "q3": 1.050360087, "q2": 2.720136844, "tx": 0.175, "ty": 0.3031, "targetID": 9, "f2": -0.520436, "f1": 0.727844, "f3": 0.289215, "y": 0.15383208, "x": 0.0042760774}]], "block": 15}], [{"trials": [[{"q1": 1.854445382, "distance": 0.4345672012, "q3": 0.3443185268, "q2": 1.890002394, "tx": -0.375, "ty": 0.6495, "targetID": 1, "f2": -1.226478, "f1": -0.10229, "f3": 0.080299, "y": 0.22268418, "x": -0.45671235}], [{"q1": 1.52489231, "distance": 0.5026169194, "q3": 0.8561468268, "q2": 1.117987414, "tx": 0, "ty": 0.95, "targetID": 2, "f2": -0.71465, "f1": -0.874305, "f3": 0.409852, "y": 0.6135205, "x": -0.37337021}], [{"q1": 0.9418127202, "distance": 0.2128374355, "q3": 0.7873459468, "q2": -0.1459444464, "tx": 0.375, "ty": 0.6495, "targetID": 3, "f2": -0.78345, "f1": -2.138237, "f3": 0.992932, "y": 0.82894735, "x": 0.48944834}], [{"q1": 2.29382853, "distance": 0.2631501188, "q3": 1.607552961, "q2": 1.979914779, "tx": -0.4763, "ty": 0.275, "targetID": 4, "f2": 0.036757, "f1": -0.012378, "f3": -0.359084, "y": 0.13877044, "x": -0.25115673}], [{"q1": 1.7420392, "distance": 0.4586782054, "q3": 0.7298548068, "q2": 2.424764294, "tx": 0, "ty": 0.55, "targetID": 5, "f2": -0.840942, "f1": 0.432472, "f3": 0.192705, "y": 0.13313402, "x": -0.19133335}], [{"q1": -0.03082440981, "distance": 0.6082996229, "q3": 1.581226415, "q2": 4.050601354, "tx": 0.4763, "ty": 0.275, "targetID": 6, "f2": 0.01043, "f1": 2.058309, "f3": 1.965569, "y": -0.32289308, "x": 0.58833703}], [{"q1": 1.5083047, "distance": 0.2135954981, "q3": 0.8885052368, "q2": 1.593750214, "tx": -0.175, "ty": 0.3031, "targetID": 7, "f2": -0.682291, "f1": -0.398542, "f3": 0.42644, "y": 0.38122501, "x": -0.37379517}], [{"q1": 1.2863826, "distance": 0.05143645117, "q3": 0.5566274268, "q2": 2.891919124, "tx": 0, "ty": 0.15, "targetID": 8, "f2": -1.014169, "f1": 0.899626, "f3": 0.648362, "y": 0.10960559, "x": 0.031843369}], [{"q1": 1.5142109, "distance": 0.4667298195, "q3": 0.1759920268, "q2": 2.399631554, "tx": 0.175, "ty": 0.3031, "targetID": 9, "f2": -1.394804, "f1": 0.407339, "f3": 0.420534, "y": 0.25620837, "x": -0.28936828}]], "block": 16}], [{"trials": [[{"q1": 1.6102808, "distance": 0.2139011801, "q3": 0.8245424068, "q2": 1.457153764, "tx": -0.375, "ty": 0.6495, "targetID": 1, "f2": -0.746254, "f1": -0.535139, "f3": 0.324464, "y": 0.4400245, "x": -0.4182866}], [{"q1": 1.11566845, "distance": 0.6703990577, "q3": 0.6452831268, "q2": -0.8876618464, "tx": 0, "ty": 0.95, "targetID": 2, "f2": -0.925513, "f1": -2.879955, "f3": 0.819076, "y": 0.70315376, "x": 0.62329915}], [{"q1": 1.01941005, "distance": 0.2999898435, "q3": 0.3471460268, "q2": 0.6025777536, "tx": 0.375, "ty": 0.6495, "targetID": 3, "f2": -1.22365, "f1": -1.389715, "f3": 0.915334, "y": 0.90096751, "x": 0.21142128}], [{"q1": 1.918282544, "distance": 0.2518541714, "q3": 1.387452977, "q2": 2.040484685, "tx": -0.4763, "ty": 0.275, "targetID": 4, "f2": -0.183343, "f1": 0.048192, "f3": 0.016462, "y": 0.17152025, "x": -0.24668627}], [{"q1": 1.01821625, "distance": 0.6662489817, "q3": 0.4384406268, "q2": -0.2196273464, "tx": 0, "ty": 0.55, "targetID": 5, "f2": -1.132356, "f1": -2.21192, "f3": 0.916528, "y": 0.75130756, "x": 0.63510863}], [{"q1": 1.93235688, "distance": 0.2525810564, "q3": -0.2499199732, "q2": 4.070267654, "tx": 0.4763, "ty": 0.275, "targetID": 6, "f2": -1.820716, "f1": 2.077975, "f3": 0.002388, "y": 0.32039629, "x": 0.22783196}], [{"q1": 1.78124627, "distance": 0.186596738, "q3": 0.8010432968, "q2": 2.498026244, "tx": -0.175, "ty": 0.3031, "targetID": 7, "f2": -0.769753, "f1": 0.505734, "f3": 0.153498, "y": 0.12060582, "x": -0.13608706}], [{"q1": 1.39558436, "distance": 0.3649365456, "q3": 0.5835822468, "q2": 1.928518323, "tx": 0, "ty": 0.15, "targetID": 8, "f2": -0.987214, "f1": -0.063774, "f3": 0.53916, "y": 0.35227262, "x": -0.30375067}], [{"q1": 1.51314276, "distance": 0.3519500525, "q3": 0.4669035268, "q2": 2.529944824, "tx": 0.175, "ty": 0.3031, "targetID": 9, "f2": -1.103893, "f1": 0.537652, "f3": 0.421602, "y": 0.14587125, "x": -0.13987769}]], "block": 17}], [{"trials": [[{"q1": 1.82466308, "distance": 0.2595221442, "q3": 0.9417238168, "q2": 1.181133434, "tx": -0.375, "ty": 0.6495, "targetID": 1, "f2": -0.629073, "f1": -0.811159, "f3": 0.110081, "y": 0.42489192, "x": -0.50501136}], [{"q1": 1.44189143, "distance": 0.1866508065, "q3": 0.7942574568, "q2": 0.4827573536, "tx": 0, "ty": 0.95, "targetID": 2, "f2": -0.776539, "f1": -1.509535, "f3": 0.492853, "y": 0.87382899, "x": -0.170401}], [{"q1": 0.7508666902, "distance": 0.4546066012, "q3": 0.5838335768, "q2": -0.5725727464, "tx": 0.375, "ty": 0.6495, "targetID": 3, "f2": -0.986963, "f1": -2.564865, "f3": 1.183878, "y": 0.52982559, "x": 0.81357177}], [{"q1": 1.73468787, "distance": 0.6359137772, "q3": 1.190977777, "q2": 3.100143854, "tx": -0.4763, "ty": 0.275, "targetID": 4, "f2": -0.379819, "f1": 1.107851, "f3": 0.200057, "y": 0.25157825, "x": 0.1591823}], [{"q1": 1.36787551, "distance": 0.3012817992, "q3": 0.9134494768, "q2": 0.8948086536, "tx": 0, "ty": 0.55, "targetID": 5, "f2": -0.657347, "f1": -1.097484, "f3": 0.566869, "y": 0.74402172, "x": -0.23049142}], [{"q1": 1.28317817, "distance": 0.3326750614, "q3": 0.6028716268, "q2": 3.223042954, "tx": 0.4763, "ty": 0.275, "targetID": 6, "f2": -0.967925, "f1": 1.23075, "f3": 0.651566, "y": 0.10399607, "x": 0.19093996}], [{"q1": 1.25823393, "distance": 0.2764129127, "q3": 0.8805884168, "q2": 2.589320924, "tx": -0.175, "ty": 0.3031, "targetID": 7, "f2": -0.690208, "f1": 0.597028, "f3": 0.676511, "y": 0.12857751, "x": 0.039350178}], [{"q1": 2.003545369, "distance": 0.1844279829, "q3": 0.4749460268, "q2": 3.437613754, "tx": 0, "ty": 0.15, "targetID": 8, "f2": -1.09585, "f1": 1.445321, "f3": -0.068801, "y": 0.2532438, "x": 0.15282146}], [{"q1": 1.54971089, "distance": 0.6993574358, "q3": 0.2446044268, "q2": 1.237682094, "tx": 0.175, "ty": 0.3031, "targetID": 9, "f2": -1.326192, "f1": -0.754611, "f3": 0.385034, "y": 0.68816911, "x": -0.40880014}]], "block": 18}], [{"trials": [[{"q1": 1.61160027, "distance": 0.02374216609, "q3": 1.020452127, "q2": 0.9069980536, "tx": -0.375, "ty": 0.6495, "targetID": 1, "f2": -0.550344, "f1": -1.085295, "f3": 0.323144, "y": 0.6306474, "x": -0.38943156}], [{"q1": 0.8762790902, "distance": 0.542863821, "q3": 0.7887282468, "q2": -0.1177517464, "tx": 0, "ty": 0.95, "targetID": 2, "f2": -0.782068, "f1": -2.110044, "f3": 1.058465, "y": 0.80743732, "x": 0.52381009}], [{"q1": 0.7937179902, "distance": 0.1854779134, "q3": 1.204926447, "q2": -0.1100800464, "tx": 0.375, "ty": 0.6495, "targetID": 3, "f2": -0.36587, "f1": -2.102373, "f3": 1.141026, "y": 0.7239843, "x": 0.54486508}], [{"q1": 1.878572813, "distance": 0.1717520936, "q3": 1.414847667, "q2": 1.753154624, "tx": -0.4763, "ty": 0.275, "targetID": 4, "f2": -0.155949, "f1": -0.239138, "f3": 0.056172, "y": 0.20934953, "x": -0.31759021}], [{"q1": 1.62554894, "distance": 0.4404563216, "q3": 1.085106107, "q2": 0.6393343536, "tx": 0, "ty": 0.55, "targetID": 5, "f2": -0.48569, "f1": -1.352958, "f3": 0.309196, "y": 0.65070288, "x": -0.42878981}], [{"q1": 1.32477286, "distance": 0.3896099436, "q3": 0.5123309268, "q2": 3.431330554, "tx": 0.4763, "ty": 0.275, "targetID": 6, "f2": -1.058465, "f1": 1.439038, "f3": 0.609972, "y": 0.091080816, "x": 0.13283291}], [{"q1": 1.902323254, "distance": 0.298956614, "q3": 1.194999017, "q2": 3.135643854, "tx": -0.175, "ty": 0.3031, "targetID": 7, "f2": -0.375797, "f1": 1.143351, "f3": 0.032421, "y": 0.287919, "x": 0.12357092}], [{"q1": 1.5720162, "distance": 0.4040977952, "q3": 0.7189220668, "q2": 3.863048254, "tx": 0, "ty": 0.15, "targetID": 8, "f2": -0.851874, "f1": 1.870756, "f3": 0.362728, "y": 0.32755229, "x": 0.36300167}], [{"q1": 1.08733129, "distance": 0.2522223983, "q3": 0.6979990568, "q2": 3.321688954, "tx": 0.175, "ty": 0.3031, "targetID": 9, "f2": -0.872797, "f1": 1.329396, "f3": 0.847413, "y": 0.064367699, "x": 0.25638198}]], "block": 19}], [{"trials": [[{"q1": 1.859534762, "distance": 0.1782078548, "q3": 1.032013187, "q2": 0.6688024536, "tx": -0.375, "ty": 0.6495, "targetID": 1, "f2": -0.538783, "f1": -1.32349, "f3": 0.07521, "y": 0.58984958, "x": -0.54292816}], [{"q1": 0.9986755402, "distance": 0.7742787911, "q3": 0.2797902268, "q2": -0.7081701464, "tx": 0, "ty": 0.95, "targetID": 2, "f2": -1.291006, "f1": -2.700463, "f3": 0.936069, "y": 0.64413607, "x": 0.71130507}], [{"q1": 0.3629428902, "distance": 0.9055395297, "q3": -0.02838747321, "q2": -0.8858271464, "tx": 0.375, "ty": 0.6495, "targetID": 3, "f2": -1.599184, "f1": -2.87812, "f3": 1.571802, "y": -0.10019642, "x": 0.88289479}], [{"q1": 2.11224447, "distance": 0.3889711689, "q3": 1.152461847, "q2": 2.595101454, "tx": -0.4763, "ty": 0.275, "targetID": 4, "f2": -0.418334, "f1": 0.602809, "f3": -0.1775, "y": 0.13327004, "x": -0.11406915}], [{"q1": 1.55963833, "distance": 0.4427622899, "q3": 0.5432442268, "q2": -0.6147014464, "tx": 0, "ty": 0.55, "targetID": 5, "f2": -1.027552, "f1": -2.606994, "f3": 0.375106, "y": 0.94974336, "x": 0.19037776}], [{"q1": 0.6485764902, "distance": 0.3429962677, "q3": -0.7826712732, "q2": 4.489795954, "tx": 0.4763, "ty": 0.275, "targetID": 6, "f2": -2.353468, "f1": 2.497503, "f3": 1.286168, "y": -0.066990609, "x": 0.4500538}], [{"q1": 2.19260642, "distance": 0.2451011062, "q3": 0.03688232679, "q2": 3.368247454, "tx": -0.175, "ty": 0.3031, "targetID": 7, "f2": -1.533914, "f1": 1.375955, "f3": -0.257862, "y": 0.14736901, "x": 0.014268093}], [{"q1": 2.17740111, "distance": 0.08545020284, "q3": -0.9502060732, "q2": 4.166714554, "tx": 0, "ty": 0.15, "targetID": 8, "f2": -2.521002, "f1": 2.174422, "f3": -0.242657, "y": 0.2336807, "x": -0.017299642}], [{"q1": 1.41179498, "distance": 0.2251798976, "q3": 0.07810002679, "q2": 3.349335054, "tx": 0.175, "ty": 0.3031, "targetID": 9, "f2": -1.492696, "f1": 1.357042, "f3": 0.52295, "y": 0.093339611, "x": 0.093106377}]], "block": 20}], [{"trials": [[{"q1": 1.49749762, "distance": 0.5178461324, "q3": 0.5967141068, "q2": -0.07065304641, "tx": -0.375, "ty": 0.6495, "targetID": 1, "f2": -0.974082, "f1": -2.062946, "f3": 0.437247, "y": 0.97883852, "x": 0.02462577}], [{"q1": 0.8297834902, "distance": 1.143559069, "q3": 0.2474318268, "q2": -1.609373646, "tx": 0, "ty": 0.95, "targetID": 2, "f2": -1.323365, "f1": -3.601666, "f3": 1.104961, "y": 0.059715031, "x": 0.71771862}], [{"q1": 2.28352411, "distance": 0.9176498429, "q3": 0.06528232679, "q2": -0.3226213464, "tx": 0.375, "ty": 0.6495, "targetID": 3, "f2": -1.505514, "f1": -2.314914, "f3": -0.34878, "y": 0.83947678, "x": -0.52276949}], [{"q1": 1.874111752, "distance": 0.3191126847, "q3": 1.389714927, "q2": 2.136617424, "tx": -0.4763, "ty": 0.275, "targetID": 4, "f2": -0.181081, "f1": 0.144325, "f3": 0.060633, "y": 0.18752858, "x": -0.1694097}], [{"q1": 1.83440202, "distance": 0.5794292446, "q3": 0.4158840268, "q2": 1.199103344, "tx": 0, "ty": 0.55, "targetID": 5, "f2": -1.154912, "f1": -0.793189, "f3": 0.100342, "y": 0.51883626, "x": -0.57859059}], [{"q1": 2.52442143, "distance": 0.8776359429, "q3": -1.036015573, "q2": 3.064643854, "tx": 0.4763, "ty": 0.275, "targetID": 6, "f2": -2.606812, "f1": 1.072351, "f3": -0.589677, "y": -0.059230583, "x": -0.33520155}], [{"q1": 1.42115692, "distance": 0.1289180915, "q3": 0.1824008268, "q2": 2.394793504, "tx": -0.175, "ty": 0.3031, "targetID": 7, "f2": -1.388395, "f1": 0.402501, "f3": 0.513588, "y": 0.17995476, "x": -0.13685391}], [{"q1": 2.35999047, "distance": 0.1278427868, "q3": -0.4029343732, "q2": 3.894527054, "tx": 0, "ty": 0.15, "targetID": 8, "f2": -1.973731, "f1": 1.902234, "f3": -0.425246, "y": 0.272633, "x": 0.036123752}], [{"q1": 1.59985071, "distance": 0.6506498804, "q3": 0.3274168268, "q2": 1.664875864, "tx": 0.175, "ty": 0.3031, "targetID": 9, "f2": -1.24338, "f1": -0.327417, "f3": 0.334894, "y": 0.50817264, "x": -0.44248723}]], "block": 21}], [{"trials": [[{"q1": 1.5114463, "distance": 0.1987836657, "q3": 1.851026387, "q2": 0.8872060536, "tx": -0.375, "ty": 0.6495, "targetID": 1, "f2": 0.28023, "f1": -1.105087, "f3": 0.423298, "y": 0.52160324, "x": -0.22282456}], [{"q1": 0.9043648902, "distance": 0.6467703938, "q3": 1.873960017, "q2": -0.9133789464, "tx": 0, "ty": 0.95, "targetID": 2, "f2": 0.303164, "f1": -2.905672, "f3": 1.03038, "y": 0.6134466, "x": 0.55230766}], [{"q1": 1.02625873, "distance": 0.25104867, "q3": 0.7355725068, "q2": -0.6124897464, "tx": 0.375, "ty": 0.6495, "targetID": 3, "f2": -0.835224, "f1": -2.604782, "f3": 0.908486, "y": 0.74768485, "x": 0.60605231}], [{"q1": 1.5891693, "distance": 0.5477845871, "q3": 1.888411347, "q2": 2.591394374, "tx": -0.4763, "ty": 0.275, "targetID": 4, "f2": 0.317615, "f1": 0.599102, "f3": 0.345575, "y": 0.2893871, "x": 0.071295622}], [{"q1": 1.08406403, "distance": 0.4521143794, "q3": 1.157237067, "q2": -0.1913153464, "tx": 0, "ty": 0.55, "targetID": 5, "f2": -0.413559, "f1": -2.183608, "f3": 0.85068, "y": 0.8486779, "x": 0.33940967}], [{"q1": 0.3881383902, "distance": 0.4621228936, "q3": 0.3675035268, "q2": -0.5130143464, "tx": 0.4763, "ty": 0.275, "targetID": 6, "f2": -1.203293, "f1": -2.505307, "f3": 1.546606, "y": 0.32896399, "x": 0.93526128}], [{"q1": 1.50107904, "distance": 0.2928510737, "q3": 0.9476928368, "q2": 2.839014704, "tx": -0.175, "ty": 0.3031, "targetID": 7, "f2": -0.623103, "f1": 0.846722, "f3": 0.433665, "y": 0.14389529, "x": 0.070795874}], [{"q1": 2.08466129, "distance": 0.2923554305, "q3": 1.218875117, "q2": 3.502456254, "tx": 0, "ty": 0.15, "targetID": 8, "f2": -0.351921, "f1": 1.510164, "f3": -0.149917, "y": 0.42374592, "x": 0.10263951}], [{"q1": 1.53714452, "distance": 0.194340562, "q3": 2.091735217, "q2": 3.437613754, "tx": 0.175, "ty": 0.3031, "targetID": 9, "f2": 0.520939, "f1": 1.445321, "f3": 0.3976, "y": 0.48335653, "x": 0.24763496}]], "block": 22}], [{"trials": [[{"q1": 1.81894538, "distance": 0.09727232416, "q3": 0.9924291168, "q2": 0.5187600536, "tx": -0.375, "ty": 0.6495, "targetID": 1, "f2": -0.578367, "f1": -1.473533, "f3": 0.115799, "y": 0.69787571, "x": -0.45939014}], [{"q1": 1.41807816, "distance": 0.5898764159, "q3": -0.3627219732, "q2": 1.980480266, "tx": 0, "ty": 0.95, "targetID": 2, "f2": -1.933518, "f1": -0.011812, "f3": 0.516666, "y": 0.50596045, "x": -0.38830795}], [{"q1": 0.9236542902, "distance": 0.1687933977, "q3": 1.477428193, "q2": -0.9325929464, "tx": 0.375, "ty": 0.6495, "targetID": 3, "f2": -0.093368, "f1": -2.924886, "f3": 1.01109, "y": 0.68131438, "x": 0.54076808}], [{"q1": 1.64408434, "distance": 0.5262121644, "q3": 1.576639689, "q2": 2.651775784, "tx": -0.4763, "ty": 0.275, "targetID": 4, "f2": 0.005843, "f1": 0.659483, "f3": 0.29066, "y": 0.23328606, "x": 0.048256183}], [{"q1": 1.26194101, "distance": 0.2001111685, "q3": 1.518960048, "q2": 0.3041075536, "tx": 0, "ty": 0.55, "targetID": 5, "f2": -0.051836, "f1": -1.688185, "f3": 0.672803, "y": 0.73217902, "x": -0.082796645}], [{"q1": 0.7923356902, "distance": 0.3425248623, "q3": 1.616223757, "q2": 5.187103854, "tx": 0.4763, "ty": 0.275, "targetID": 6, "f2": 0.045427, "f1": 3.194811, "f3": 1.142409, "y": 0.60263147, "x": 0.57620446}], [{"q1": 1.59425868, "distance": 0.2580036566, "q3": 1.538940577, "q2": 2.780455414, "tx": -0.175, "ty": 0.3031, "targetID": 7, "f2": -0.031856, "f1": 0.788163, "f3": 0.340486, "y": 0.2313838, "x": 0.072835981}], [{"q1": 2.15088606, "distance": 0.3711885041, "q3": 0.7023972868, "q2": 3.918968554, "tx": 0, "ty": 0.15, "targetID": 8, "f2": -0.868399, "f1": 1.926676, "f3": -0.216142, "y": 0.49778341, "x": 0.12972126}], [{"q1": 1.09216934, "distance": 0.5596119597, "q3": 1.118281317, "q2": 0.1523372536, "tx": 0.175, "ty": 0.3031, "targetID": 9, "f2": -0.452515, "f1": -1.839955, "f3": 0.842575, "y": 0.86244184, "x": 0.19238538}]], "block": 23}], [{"trials": [[{"q1": 1.33482596, "distance": 0.5167421978, "q3": 0.8026140868, "q2": 0.1321744536, "tx": -0.375, "ty": 0.6495, "targetID": 1, "f2": -0.768182, "f1": -1.860118, "f3": 0.599919, "y": 0.9398285, "x": 0.052471474}], [{"q1": 1.07859766, "distance": 0.7255646583, "q3": 0.6848671968, "q2": -1.009913846, "tx": 0, "ty": 0.95, "targetID": 2, "f2": -0.885929, "f1": -3.002206, "f3": 0.856147, "y": 0.64489171, "x": 0.65829553}], [{"q1": 0.7516834902, "distance": 0.2111950691, "q3": 0.7926238268, "q2": 0.6721325536, "tx": 0.375, "ty": 0.6495, "targetID": 3, "f2": -0.778173, "f1": -1.32016, "f3": 1.183061, "y": 0.7991872, "x": 0.22601309}], [{"q1": 1.59319054, "distance": 0.4842247305, "q3": 1.486098989, "q2": 2.502173144, "tx": -0.4763, "ty": 0.275, "targetID": 4, "f2": -0.084697, "f1": 0.50988, "f3": 0.341554, "y": 0.2128447, "x": 0.0039190212}], [{"q1": 1.36573923, "distance": 0.3945990544, "q3": 1.104646807, "q2": -0.4825723464, "tx": 0, "ty": 0.55, "targetID": 5, "f2": -0.46615, "f1": -2.474865, "f3": 0.569005, "y": 0.92740077, "x": 0.11522618}], [{"q1": 1.22185429, "distance": 0.09425816718, "q3": 0.4772707268, "q2": 4.128575654, "tx": 0.4763, "ty": 0.275, "targetID": 6, "f2": -1.093526, "f1": 2.136283, "f3": 0.71289, "y": 0.23762189, "x": 0.56283022}], [{"q1": 1.81724892, "distance": 0.5043358025, "q3": 0.3783734268, "q2": 3.976522554, "tx": -0.175, "ty": 0.3031, "targetID": 7, "f2": -1.192423, "f1": 1.98423, "f3": 0.117496, "y": 0.39684904, "x": 0.32054588}], [{"q1": 1.93474449, "distance": 0.4764531628, "q3": 1.327825547, "q2": 3.907344654, "tx": 0, "ty": 0.15, "targetID": 8, "f2": -0.242971, "f1": 1.915052, "f3": 0.0, "y": 0.55961359, "x": 0.24336048}], [{"q1": 1.58477107, "distance": 0.3834117153, "q3": 2.300211307, "q2": 0.3092535536, "tx": 0.175, "ty": 0.3031, "targetID": 9, "f2": 0.729415, "f1": -1.683039, "f3": 0.349973, "y": 0.59470881, "x": -0.073935424}]], "block": 24}]]}], [{"phase": "train", "blocks": [[{"trials": [[{"q1": 1.77534008, "distance": 0.536257919, "q3": 1.803965337, "q2": -1.840136246, "tx": 0.601, "ty": 0.601, "targetID": 1, "f2": 0.233169, "f1": -3.832429, "f3": 0.159404, "y": 0.73295982, "x": 0.081231627}], [{"q1": 1.984004663, "distance": 0.2777240151, "q3": -0.7165218732, "q2": 4.777817154, "tx": 0.22, "ty": 0.821, "targetID": 2, "f2": -2.287318, "f1": 2.785525, "f3": -0.04926, "y": 0.54413991, "x": 0.19811121}], [{"q1": 2.06009404, "distance": 0.6438507064, "q3": -0.1360937732, "q2": 3.869268554, "tx": -0.22, "ty": 0.821, "targetID": 3, "f2": -1.70689, "f1": 1.876976, "f3": -0.12535, "y": 0.29883099, "x": 0.15667394}], [{"q1": 2.020384306, "distance": 0.2762773532, "q3": 2.559392707, "q2": 0.1455513536, "tx": -0.601, "ty": 0.601, "targetID": 4, "f2": 0.988596, "f1": -1.846741, "f3": -0.08564, "y": 0.46273969, "x": -0.36180706}], [{"q1": 2.68652761, "distance": 0.8870213768, "q3": 2.303541397, "q2": 3.504843854, "tx": 0.4596, "ty": 0.4596, "targetID": 5, "f2": 0.732745, "f1": 1.512551, "f3": -0.751783, "y": 0.37766895, "x": -0.42362943}], [{"q1": 1.16404898, "distance": 0.4484464729, "q3": 0.09487612679, "q2": 2.285466084, "tx": 0.1682, "ty": 0.6279, "targetID": 6, "f2": -1.47592, "f1": 0.293173, "f3": 0.770696, "y": 0.36548362, "x": -0.19545077}], [{"q1": 1.68322858, "distance": 0.2851188013, "q3": 3.831172227, "q2": -0.7734587464, "tx": -0.1682, "ty": 0.6279, "targetID": 7, "f2": 2.260376, "f1": -2.765751, "f3": 0.251516, "y": 0.49603558, "x": 0.084593405}], [{"q1": 2.19097279, "distance": 0.4606759504, "q3": 1.639660038, "q2": -1.071853446, "tx": -0.4596, "ty": 0.4596, "targetID": 8, "f2": 0.068864, "f1": -3.064146, "f3": -0.256228, "y": 0.84876049, "x": -0.21307121}], [{"q1": 1.63258611, "distance": 0.5121712874, "q3": 0.9994034568, "q2": -1.473700846, "tx": 0.3182, "ty": 0.3182, "targetID": 9, "f2": -0.571393, "f1": -3.465994, "f3": 0.302158, "y": 0.81524989, "x": 0.19466525}], [{"q1": 2.58737895, "distance": 0.358379403, "q3": 1.551444116, "q2": 2.692867814, "tx": 0.1165, "ty": 0.4347, "targetID": 10, "f2": -0.019352, "f1": 0.700575, "f3": -0.652634, "y": 0.20136011, "x": -0.15550789}], [{"q1": 2.54861169, "distance": 0.3262901425, "q3": 1.041375137, "q2": 2.715738614, "tx": -0.1165, "ty": 0.4347, "targetID": 11, "f2": -0.529421, "f1": 0.723446, "f3": -0.613867, "y": 0.10841148, "x": -0.11547102}], [{"q1": 2.99566029, "distance": 0.2377707346, "q3": 0.08689642679, "q2": 3.556051854, "tx": -0.3182, "ty": 0.3182, "targetID": 12, "f2": -1.4839, "f1": 1.563759, "f3": -1.060916, "y": 0.20476718, "x": -0.1092313}], [{"q1": 2.24959491, "distance": 0.4361660539, "q3": 2.565990047, "q2": 2.407171384, "tx": 0.1768, "ty": 0.1768, "targetID": 13, "f2": 0.995194, "f1": 0.414879, "f3": -0.31485, "y": 0.37935881, "x": -0.20947808}], [{"q1": 1.919036527, "distance": 0.2980779566, "q3": -0.2966040732, "q2": 2.899898774, "tx": 0.0647, "ty": 0.2415, "targetID": 14, "f2": -1.8674, "f1": 0.907606, "f3": 0.015708, "y": 0.070257173, "x": -0.17928025}], [{"q1": 3.05139219, "distance": 0.3287927261, "q3": 2.302913077, "q2": 2.254364314, "tx": -0.0647, "ty": 0.2415, "targetID": 15, "f2": 0.732117, "f1": 0.262072, "f3": -1.116648, "y": 0.086964495, "x": -0.35491274}], [{"q1": 1.76403035, "distance": 0.07566065352, "q3": -0.05977827321, "q2": 2.839077534, "tx": -0.1768, "ty": 0.1768, "targetID": 16, "f2": -1.630575, "f1": 0.846785, "f3": 0.170714, "y": 0.10141744, "x": -0.17031894}]], "block": 1}], [{"trials": [[{"q1": 0.3778339902, "distance": 0.2416471958, "q3": 0.2569194268, "q2": 1.445090044, "tx": 0.601, "ty": 0.601, "targetID": 1, "f2": -1.313877, "f1": -0.547203, "f3": 1.556911, "y": 0.60471354, "x": 0.35938134}], [{"q1": 1.35386401, "distance": 0.2194023577, "q3": -0.1934404732, "q2": 0.7262308536, "tx": 0.22, "ty": 0.821, "targetID": 2, "f2": -1.764237, "f1": -1.266062, "f3": 0.58088, "y": 0.95329542, "x": 0.044970527}], [{"q1": 1.43095869, "distance": 0.09434711102, "q3": 0.1528070268, "q2": 1.159142284, "tx": -0.22, "ty": 0.821, "targetID": 3, "f2": -1.417989, "f1": -0.83315, "f3": 0.503786, "y": 0.77184521, "x": -0.30053064}], [{"q1": 1.76660645, "distance": 0.07962834852, "q3": 0.3102637268, "q2": 1.269663514, "tx": -0.601, "ty": 0.601, "targetID": 4, "f2": -1.260533, "f1": -0.722629, "f3": 0.168138, "y": 0.54025799, "x": -0.54951134}], [{"q1": 0.5228498902, "distance": 0.5119916052, "q3": 1.195690167, "q2": 2.764935954, "tx": 0.4596, "ty": 0.4596, "targetID": 5, "f2": -0.375106, "f1": 0.772643, "f3": 1.411895, "y": 0.020698464, "x": 0.19596987}], [{"q1": 1.29618437, "distance": 0.3851437325, "q3": -0.3124564732, "q2": -0.3745832464, "tx": 0.1682, "ty": 0.6279, "targetID": 6, "f2": -1.883253, "f1": -2.366876, "f3": 0.63856, "y": 0.81098088, "x": 0.5070467}], [{"q1": 0.8185365902, "distance": 0.3119040514, "q3": 0.1750495268, "q2": 1.431769694, "tx": -0.1682, "ty": 0.6279, "targetID": 7, "f2": -1.395747, "f1": -0.560523, "f3": 1.116208, "y": 0.73049263, "x": 0.12634862}], [{"q1": 1.61926576, "distance": 0.433494435, "q3": -0.001086973205, "q2": 2.842407624, "tx": -0.4596, "ty": 0.4596, "targetID": 8, "f2": -1.571883, "f1": 0.850115, "f3": 0.315479, "y": 0.13553582, "x": -0.17167669}], [{"q1": 1.49479585, "distance": 0.415103038, "q3": 0.1009708268, "q2": 3.510938554, "tx": 0.3182, "ty": 0.3182, "targetID": 9, "f2": -1.469826, "f1": 1.518646, "f3": 0.439949, "y": 0.10739799, "x": -0.039393407}], [{"q1": 2.02698165, "distance": 0.4807929723, "q3": 2.158022827, "q2": 1.028640524, "tx": 0.1165, "ty": 0.4347, "targetID": 10, "f2": 0.587226, "f1": -0.963652, "f3": -0.092237, "y": 0.31102788, "x": -0.34811499}], [{"q1": 1.835847153, "distance": 0.3066894554, "q3": 0.9777892968, "q2": 2.351690854, "tx": -0.1165, "ty": 0.4347, "targetID": 11, "f2": -0.593007, "f1": 0.359398, "f3": 0.098897, "y": 0.13354725, "x": -0.17451244}], [{"q1": 1.34569587, "distance": 0.1882329047, "q3": 0.6005468468, "q2": 2.371985544, "tx": -0.3182, "ty": 0.3182, "targetID": 12, "f2": -0.970249, "f1": 0.379693, "f3": 0.589049, "y": 0.21770995, "x": -0.15903538}], [{"q1": 2.06361262, "distance": 0.3741291135, "q3": 1.777073297, "q2": 2.027478492, "tx": 0.1768, "ty": 0.1768, "targetID": 13, "f2": 0.206277, "f1": 0.035186, "f3": -0.128868, "y": 0.19779199, "x": -0.19673973}], [{"q1": 1.995565724, "distance": 0.6161531704, "q3": -0.1561119732, "q2": 1.977338673, "tx": 0.0647, "ty": 0.2415, "targetID": 14, "f2": -1.726908, "f1": -0.014954, "f3": -0.060821, "y": 0.20284302, "x": -0.55023932}], [{"q1": 3.23894529, "distance": 0.4039973913, "q3": 2.564670577, "q2": 1.908851953, "tx": -0.0647, "ty": 0.2415, "targetID": 15, "f2": 0.993874, "f1": -0.083441, "f3": -1.304201, "y": 0.04137801, "x": -0.41564883}], [{"q1": 3.74954199, "distance": 0.5915409008, "q3": 0.9446769068, "q2": 1.887677614, "tx": -0.1768, "ty": 0.1768, "targetID": 16, "f2": -0.626119, "f1": -0.104615, "f3": -1.814798, "y": -0.40348403, "x": -0.061947565}]], "block": 2}], [{"trials": [[{"q1": -0.06720400981, "distance": 0.2796402686, "q3": 0.5259026268, "q2": 1.508550214, "tx": 0.601, "ty": 0.601, "targetID": 1, "f2": -1.044894, "f1": -0.483742, "f3": 2.001949, "y": 0.34825518, "x": 0.72066092}], [{"q1": 0.6267737902, "distance": 0.1793605299, "q3": -0.07147747321, "q2": 1.755102404, "tx": 0.22, "ty": 0.821, "targetID": 2, "f2": -1.642274, "f1": -0.23719, "f3": 1.307971, "y": 0.65094868, "x": 0.16296713}], [{"q1": 3.19508859, "distance": 1.295848322, "q3": 0.9123813368, "q2": 6.804835654, "tx": -0.22, "ty": 0.821, "targetID": 3, "f2": -0.658415, "f1": 4.812543, "f3": -1.260344, "y": -0.44778301, "x": -0.48346261}], [{"q1": 1.66651531, "distance": 0.344777634, "q3": 2.206906007, "q2": 0.4644104536, "tx": -0.601, "ty": 0.601, "targetID": 4, "f2": 0.63611, "f1": -1.527882, "f3": 0.268229, "y": 0.53763995, "x": -0.26209423}], [{"q1": 0.4419852902, "distance": 0.2194160093, "q3": 0.2176495268, "q2": 1.205700684, "tx": 0.4596, "ty": 0.4596, "targetID": 5, "f2": -1.353147, "f1": -0.786592, "f3": 1.492759, "y": 0.67666584, "x": 0.42757179}], [{"q1": 2.32530729, "distance": 0.2996567351, "q3": 1.471647663, "q2": 3.286000554, "tx": 0.1682, "ty": 0.6279, "targetID": 6, "f2": -0.099149, "f1": 1.293708, "f3": -0.390563, "y": 0.41153545, "x": -0.039117487}], [{"q1": 0.7869949902, "distance": 0.1928473814, "q3": 0.5461344268, "q2": 1.884096204, "tx": -0.1682, "ty": 0.6279, "targetID": 7, "f2": -1.024662, "f1": -0.108196, "f3": 1.147749, "y": 0.49023589, "x": -0.033149249}], [{"q1": 1.876813521, "distance": 0.135899735, "q3": -0.1355973732, "q2": 1.746368784, "tx": -0.4596, "ty": 0.4596, "targetID": 8, "f2": -1.706394, "f1": -0.245924, "f3": 0.057931, "y": 0.44400632, "x": -0.59460213}], [{"q1": 0.3990711902, "distance": 0.172307415, "q3": 1.245452987, "q2": 1.961190887, "tx": 0.3182, "ty": 0.3182, "targetID": 9, "f2": -0.325343, "f1": -0.031102, "f3": 1.535673, "y": 0.27712817, "x": 0.15085918}], [{"q1": 0.4616516902, "distance": 0.170608577, "q3": 0.8872485968, "q2": 2.213900604, "tx": 0.1165, "ty": 0.4347, "targetID": 10, "f2": -0.683548, "f1": 0.221608, "f3": 1.473093, "y": 0.26635715, "x": 0.088787703}], [{"q1": 1.36517374, "distance": 0.03376028535, "q3": 1.799881267, "q2": 1.269914844, "tx": -0.1165, "ty": 0.4347, "targetID": 11, "f2": 0.229085, "f1": -0.722378, "f3": 0.569571, "y": 0.43959036, "x": -0.14990421}], [{"q1": 1.67279849, "distance": 0.02228395043, "q3": 1.504320226, "q2": 1.450367924, "tx": -0.3182, "ty": 0.3182, "targetID": 12, "f2": -0.066476, "f1": -0.541925, "f3": 0.261946, "y": 0.33945707, "x": -0.31151334}], [{"q1": 1.969490505, "distance": 0.6735611261, "q3": 1.629606941, "q2": 6.434253354, "tx": 0.1768, "ty": 0.1768, "targetID": 13, "f2": 0.058811, "f1": 4.441961, "f3": -0.034746, "y": 0.73860592, "x": -0.19476251}], [{"q1": 1.14626757, "distance": 0.1787765641, "q3": 0.5233893268, "q2": 3.098384554, "tx": 0.0647, "ty": 0.2415, "targetID": 14, "f2": -1.047407, "f1": 1.106092, "f3": 0.788477, "y": 0.071830618, "x": 0.12103259}], [{"q1": 1.10662067, "distance": 0.1458495691, "q3": 0.1302504268, "q2": 3.001246554, "tx": -0.0647, "ty": 0.2415, "targetID": 15, "f2": -1.440546, "f1": 1.008954, "f3": 0.828124, "y": 0.11421001, "x": 0.0064994048}], [{"q1": 1.14777553, "distance": 0.1074809942, "q3": 0.7374574568, "q2": 2.288293514, "tx": -0.1768, "ty": 0.1768, "targetID": 16, "f2": -0.833339, "f1": 0.296001, "f3": 0.786969, "y": 0.26654383, "x": -0.11765434}]], "block": 3}], [{"trials": [[{"q1": 1.36932064, "distance": 0.3574748642, "q3": -0.5639661732, "q2": 4.549109254, "tx": 0.601, "ty": 0.601, "targetID": 1, "f2": -2.134762, "f1": 2.556817, "f3": 0.565424, "y": 0.27189737, "x": 0.46143017}], [{"q1": 1.71954539, "distance": 0.8329662868, "q3": -0.08616757321, "q2": 2.655294364, "tx": 0.22, "ty": 0.821, "targetID": 2, "f2": -1.656964, "f1": 0.663002, "f3": 0.215199, "y": 0.13598691, "x": -0.25390917}], [{"q1": 1.25861092, "distance": 0.4987170801, "q3": 2.435990947, "q2": 1.426303324, "tx": -0.22, "ty": 0.821, "targetID": 3, "f2": 0.865195, "f1": -0.565989, "f3": 0.676134, "y": 0.41667929, "x": 0.071964877}], [{"q1": 2.85089574, "distance": 0.7072059636, "q3": -0.6748015732, "q2": 1.210978564, "tx": -0.601, "ty": 0.601, "targetID": 4, "f2": -2.245598, "f1": -0.781314, "f3": -0.916151, "y": -0.045566929, "x": -0.88751611}], [{"q1": 1.47908789, "distance": 0.2860015953, "q3": 0.7698158668, "q2": 3.536259754, "tx": 0.4596, "ty": 0.4596, "targetID": 5, "f2": -0.80098, "f1": 1.543967, "f3": 0.455657, "y": 0.21695868, "x": 0.30819953}], [{"q1": 3.60407999, "distance": 1.074065869, "q3": 3.272408527, "q2": 0.2100859536, "tx": 0.1682, "ty": 0.6279, "targetID": 6, "f2": 1.701612, "f1": -1.782207, "f3": -1.669336, "y": -0.19557197, "x": -0.52137335}], [{"q1": 2.98598419, "distance": 0.3017820759, "q3": -0.9238418732, "q2": 4.312610154, "tx": -0.1682, "ty": 0.6279, "targetID": 7, "f2": -2.494638, "f1": 2.320317, "f3": -1.05124, "y": 0.33178584, "x": -0.22641362}], [{"q1": 1.852623258, "distance": 0.1210139272, "q3": -0.08556437321, "q2": 1.659095334, "tx": -0.4596, "ty": 0.4596, "targetID": 8, "f2": -1.656361, "f1": -0.333197, "f3": 0.082121, "y": 0.40723669, "x": -0.56869837}], [{"q1": 1.75184097, "distance": 0.3441364013, "q3": 2.554994477, "q2": 2.341763424, "tx": 0.3182, "ty": 0.3182, "targetID": 9, "f2": 0.984198, "f1": 0.349471, "f3": 0.182904, "y": 0.42821671, "x": -0.0078769636}], [{"q1": 1.962579001, "distance": 0.5091880527, "q3": 0.008984926795, "q2": 2.636570474, "tx": 0.1165, "ty": 0.4347, "targetID": 10, "f2": -1.561811, "f1": 0.644278, "f3": -0.027835, "y": 0.062265039, "x": -0.23072424}], [{"q1": 2.1138781, "distance": 0.594420152, "q3": -0.2776665732, "q2": 1.515587384, "tx": -0.1165, "ty": 0.4347, "targetID": 11, "f2": -1.848463, "f1": -0.476705, "f3": -0.179134, "y": 0.3360625, "x": -0.70267912}], [{"q1": 1.47280471, "distance": 0.5732739599, "q3": 0.06415132679, "q2": 3.610464154, "tx": -0.3182, "ty": 0.3182, "targetID": 12, "f2": -1.506645, "f1": 1.618172, "f3": 0.46194, "y": 0.13186458, "x": 0.22394587}], [{"q1": 1.19665871, "distance": 0.1636335428, "q3": -0.3779147732, "q2": 3.941650854, "tx": 0.1768, "ty": 0.1768, "targetID": 13, "f2": -1.948711, "f1": 1.949358, "f3": 0.738086, "y": 0.070565335, "x": 0.30125936}], [{"q1": 0.9674481102, "distance": 0.1161266236, "q3": -0.6734757732, "q2": 3.386405854, "tx": 0.0647, "ty": 0.2415, "targetID": 14, "f2": -2.244272, "f1": 1.394113, "f3": 0.967296, "y": 0.12736506, "x": 0.043284861}], [{"q1": 1.83063211, "distance": 0.4638602443, "q3": -0.8216961732, "q2": 2.115820074, "tx": -0.0647, "ty": 0.2415, "targetID": 15, "f2": -2.392492, "f1": 0.123527, "f3": 0.104112, "y": 0.41263719, "x": -0.49583616}], [{"q1": 3.32125499, "distance": 0.4477708889, "q3": 2.864818327, "q2": 3.848785454, "tx": -0.1768, "ty": 0.1768, "targetID": 16, "f2": 1.294022, "f1": 1.856493, "f3": -1.38651, "y": -0.0022759497, "x": -0.58720294}]], "block": 4}], [{"trials": [[{"q1": 1.82497724, "distance": 1.038805801, "q3": -0.3077441732, "q2": 2.675212064, "tx": 0.601, "ty": 0.601, "targetID": 1, "f2": -1.87854, "f1": 0.682919, "f3": 0.109767, "y": 0.1149133, "x": -0.31706166}], [{"q1": 1.25528083, "distance": 0.6688192712, "q3": -0.2666080732, "q2": 2.452347484, "tx": 0.22, "ty": 0.821, "targetID": 2, "f2": -1.837404, "f1": 0.460055, "f3": 0.679464, "y": 0.34573754, "x": -0.25057923}], [{"q1": 1.37164542, "distance": 0.07958742435, "q3": -0.08414437321, "q2": 1.342485634, "tx": -0.22, "ty": 0.821, "targetID": 3, "f2": -1.654941, "f1": -0.649807, "f3": 0.563099, "y": 0.75946311, "x": -0.27047147}], [{"q1": 4.91004639, "distance": 1.094286372, "q3": 0.8702839968, "q2": 2.223388214, "tx": -0.601, "ty": 0.601, "targetID": 4, "f2": -0.700512, "f1": 0.231096, "f3": -2.975302, "y": -0.16127943, "x": 0.18410683}], [{"q1": 1.29618437, "distance": 0.1422312692, "q3": -0.1885709732, "q2": 4.770026054, "tx": 0.4596, "ty": 0.4596, "targetID": 5, "f2": -1.759367, "f1": 2.777733, "f3": 0.63856, "y": 0.37640596, "x": 0.57496241}], [{"q1": 0.4685631902, "distance": 0.1754807064, "q3": 0.4778990268, "q2": 1.266836074, "tx": 0.1682, "ty": 0.6279, "targetID": 6, "f2": -1.092897, "f1": -0.725457, "f3": 1.466181, "y": 0.64349755, "x": 0.34298614}], [{"q1": 2.62696302, "distance": 0.7999502282, "q3": 1.098614947, "q2": 6.511348054, "tx": -0.1682, "ty": 0.6279, "targetID": 7, "f2": -0.472181, "f1": 4.519055, "f3": -0.692219, "y": 0.21938041, "x": -0.8559733}], [{"q1": 1.63026133, "distance": 0.01970604508, "q3": -0.04554677321, "q2": 1.811085594, "tx": -0.4596, "ty": 0.4596, "targetID": 8, "f2": -1.616343, "f1": -0.181207, "f3": 0.304483, "y": 0.44398091, "x": -0.4716155}], [{"q1": 0.6570587902, "distance": 0.3283858837, "q3": 0.7661087868, "q2": 1.532237824, "tx": 0.3182, "ty": 0.3182, "targetID": 9, "f2": -0.804688, "f1": -0.460055, "f3": 1.277686, "y": 0.5692109, "x": 0.10646711}], [{"q1": 0.9511746602, "distance": 0.2344142745, "q3": 0.09575572679, "q2": 2.049092649, "tx": 0.1165, "ty": 0.4347, "targetID": 10, "f2": -1.475041, "f1": 0.0568, "f3": 0.98357, "y": 0.50494603, "x": -0.10714156}], [{"q1": 2.79334176, "distance": 0.0805152034, "q3": 0.9496406268, "q2": 3.468589854, "tx": -0.1165, "ty": 0.4347, "targetID": 11, "f2": -0.621156, "f1": 1.476297, "f3": -0.858597, "y": 0.35711563, "x": -0.13802588}], [{"q1": 1.53343744, "distance": 0.05644629264, "q3": 0.03876722679, "q2": 2.344402354, "tx": -0.3182, "ty": 0.3182, "targetID": 12, "f2": -1.532029, "f1": 0.35211, "f3": 0.401307, "y": 0.26207391, "x": -0.31219617}], [{"q1": 2.24758429, "distance": 0.6584633763, "q3": -0.5823318732, "q2": 2.473081994, "tx": 0.1768, "ty": 0.1768, "targetID": 13, "f2": -2.153128, "f1": 0.480789, "f3": -0.31284, "y": 0.023492128, "x": -0.46356764}], [{"q1": 0.6238206902, "distance": 0.3660066031, "q3": 0.3318150268, "q2": 1.655953744, "tx": 0.0647, "ty": 0.2415, "targetID": 14, "f2": -1.238981, "f1": -0.336339, "f3": 1.310924, "y": 0.60307237, "x": 0.12150013}], [{"q1": 0.3146251902, "distance": 1.025981041, "q3": 0.8639379768, "q2": 5.285121554, "tx": -0.0647, "ty": 0.2415, "targetID": 15, "f2": -0.706858, "f1": 3.292829, "f3": 1.620119, "y": -0.034864932, "x": 0.92335846}], [{"q1": 1.2538357, "distance": 0.07088915775, "q3": 0.1333920268, "q2": 2.538741284, "tx": -0.1768, "ty": 0.1768, "targetID": 16, "f2": -1.437404, "f1": 0.546449, "f3": 0.680909, "y": 0.24759527, "x": -0.17315275}]], "block": 5}], [{"trials": [[{"q1": 0.7459029902, "distance": 0.1606323195, "q3": 0.1364079268, "q2": "_NaN_", "tx": 0.601, "ty": 0.601, "targetID": 1, "f2": -1.434388, "f1": "_NaN_", "f3": 1.188842, "y": 0.65802153, "x": 0.75117086}], [{"q1": -1.00955611, "distance": 0.9318799831, "q3": 0.1045522268, "q2": 2.133789984, "tx": 0.22, "ty": 0.821, "targetID": 2, "f2": -1.466244, "f1": 0.141497, "f3": 2.944301, "y": -0.072653025, "x": 0.4841677}], [{"q1": 1.40111356, "distance": 0.2347106004, "q3": -0.2660174732, "q2": 1.774014794, "tx": -0.22, "ty": 0.821, "targetID": 3, "f2": -1.836814, "f1": -0.218278, "f3": 0.533631, "y": 0.61685423, "x": -0.33581697}], [{"q1": 1.22449322, "distance": 0.589510021, "q3": 0.02582392679, "q2": 2.695632414, "tx": -0.601, "ty": 0.601, "targetID": 4, "f2": -1.544972, "f1": 0.70334, "f3": 0.710251, "y": 0.21989408, "x": -0.15124413}], [{"q1": 0.1780286902, "distance": 0.08461166759, "q3": 0.6297008268, "q2": 1.197595374, "tx": 0.4596, "ty": 0.4596, "targetID": 5, "f2": -0.941095, "f1": -0.794697, "f3": 1.756716, "y": 0.51566834, "x": 0.52296778}], [{"q1": 0.5760056902, "distance": 0.2062309199, "q3": -0.3964124732, "q2": 2.412072264, "tx": 0.1682, "ty": 0.6279, "targetID": 6, "f2": -1.967209, "f1": 0.41978, "f3": 1.358739, "y": 0.44860233, "x": 0.066300354}], [{"q1": 0.6874693902, "distance": 0.3307965357, "q3": -0.02584907321, "q2": 2.529693494, "tx": -0.1682, "ty": 0.6279, "targetID": 7, "f2": -1.596645, "f1": 0.537401, "f3": 1.247275, "y": 0.32938791, "x": -0.025662706}], [{"q1": 1.26250649, "distance": 0.3205446077, "q3": -0.3282084732, "q2": 1.659597994, "tx": -0.4596, "ty": 0.4596, "targetID": 8, "f2": -1.899005, "f1": -0.332695, "f3": 0.672238, "y": 0.69272434, "x": -0.23959571}], [{"q1": 1.59080293, "distance": 0.1787895421, "q3": 1.464421997, "q2": 2.911145674, "tx": 0.3182, "ty": 0.3182, "targetID": 9, "f2": -0.106374, "f1": 0.918853, "f3": 0.343942, "y": 0.24924076, "x": 0.15324448}], [{"q1": 1.21607375, "distance": 0.4684253864, "q3": -0.07578147321, "q2": 1.112772374, "tx": 0.1165, "ty": 0.4347, "targetID": 10, "f2": -1.646578, "f1": -0.87952, "f3": 0.718671, "y": 0.85793694, "x": -0.084230753}], [{"q1": 3.63745629, "distance": 0.7645781448, "q3": 3.064749327, "q2": 3.019153654, "tx": -0.1165, "ty": 0.4347, "targetID": 11, "f2": 1.493953, "f1": 1.026861, "f3": -1.702712, "y": -0.22924818, "x": -0.49564714}], [{"q1": 2.030563066, "distance": 0.208227152, "q3": -0.4338916732, "q2": 2.859246564, "tx": -0.3182, "ty": 0.3182, "targetID": 12, "f2": -2.004688, "f1": 0.866954, "f3": -0.095819, "y": 0.11505234, "x": -0.27248813}], [{"q1": 1.03901359, "distance": 0.750779311, "q3": -0.2628884732, "q2": "_NaN_", "tx": 0.1768, "ty": 0.1768, "targetID": 13, "f2": -1.833685, "f1": "_NaN_", "f3": 0.895731, "y": 0.8261741, "x": 0.55360612}], [{"q1": 1.59670912, "distance": 0.1616968078, "q3": -0.3549056732, "q2": 3.283927054, "tx": 0.0647, "ty": 0.2415, "targetID": 14, "f2": -1.925702, "f1": 1.291634, "f3": 0.338035, "y": 0.10884298, "x": -0.027755247}], [{"q1": 1.969113514, "distance": 0.1422954148, "q3": -0.6308883732, "q2": 3.372394354, "tx": -0.0647, "ty": 0.2415, "targetID": 15, "f2": -2.201685, "f1": 1.380102, "f3": -0.034369, "y": 0.10039496, "x": -0.083067165}], [{"q1": 1.843826799, "distance": 0.1161428228, "q3": -0.6388365732, "q2": 3.328726154, "tx": -0.1768, "ty": 0.1768, "targetID": 16, "f2": -2.209633, "f1": 1.336434, "f3": 0.090918, "y": 0.10812002, "x": -0.083139893}]], "block": 6}], [{"trials": [[{"q1": 0.7193250902, "distance": 0.6676464772, "q3": 0.2829318268, "q2": 1.943723632, "tx": 0.601, "ty": 0.601, "targetID": 1, "f2": -1.287864, "f1": -0.048569, "f3": 1.215419, "y": 0.39175445, "x": -0.033009557}], [{"q1": 1.01532598, "distance": 0.1360481113, "q3": 0.7957654168, "q2": 0.2382786536, "tx": 0.22, "ty": 0.821, "targetID": 2, "f2": -0.775031, "f1": -1.754014, "f3": 0.919419, "y": 0.86253315, "x": 0.34955341}], [{"q1": 1.08230474, "distance": 0.2543309508, "q3": 0.8716034668, "q2": 1.475940484, "tx": -0.22, "ty": 0.821, "targetID": 3, "f2": -0.699193, "f1": -0.516352, "f3": 0.85244, "y": 0.58862853, "x": -0.11661851}], [{"q1": 1.2680357, "distance": 0.5068610422, "q3": -0.6210300732, "q2": 1.490014824, "tx": -0.601, "ty": 0.601, "targetID": 4, "f2": -2.191826, "f1": -0.502278, "f3": 0.666709, "y": 0.81605043, "x": -0.14202132}], [{"q1": 1.16794456, "distance": 0.2004388214, "q3": -0.5131351732, "q2": 4.992827754, "tx": 0.4596, "ty": 0.4596, "targetID": 5, "f2": -2.083931, "f1": 3.000535, "f3": 0.7668, "y": 0.33866098, "x": 0.61944203}], [{"q1": 0.1755782902, "distance": 0.6502733876, "q3": 3.015677627, "q2": "_NaN_", "tx": 0.1682, "ty": 0.6279, "targetID": 6, "f2": 1.444881, "f1": "_NaN_", "f3": 1.759166, "y": 0.097133256, "x": 0.54388889}], [{"q1": 2.37620109, "distance": 0.3501439629, "q3": -1.059841373, "q2": 4.277801354, "tx": -0.1682, "ty": 0.6279, "targetID": 7, "f2": -2.630638, "f1": 2.285509, "f3": -0.441457, "y": 0.31632959, "x": -0.008435566}], [{"q1": 1.938640065, "distance": 0.1763528726, "q3": -0.2001382732, "q2": 1.412228984, "tx": -0.4596, "ty": 0.4596, "targetID": 8, "f2": -1.770935, "f1": -0.580064, "f3": -0.003896, "y": 0.48935409, "x": -0.63342471}], [{"q1": 0.5377410902, "distance": 0.2060469754, "q3": 1.300619357, "q2": 2.072151939, "tx": 0.3182, "ty": 0.3182, "targetID": 9, "f2": -0.270177, "f1": 0.079859, "f3": 1.397003, "y": 0.2554777, "x": 0.12193164}], [{"q1": 1.56673833, "distance": 0.5095602148, "q3": -0.2971695732, "q2": 2.119401494, "tx": 0.1165, "ty": 0.4347, "targetID": 10, "f2": -1.867966, "f1": 0.127109, "f3": 0.368006, "y": 0.43193999, "x": -0.39305274}], [{"q1": 2.005304661, "distance": 0.3960718575, "q3": -1.274657273, "q2": 2.678102334, "tx": -0.1165, "ty": 0.4347, "targetID": 11, "f2": -2.845454, "f1": 0.68581, "f3": -0.07056, "y": 0.23860281, "x": -0.46062034}], [{"q1": 2.94627449, "distance": 0.1420357174, "q3": -0.7322298732, "q2": 4.283958854, "tx": -0.3182, "ty": 0.3182, "targetID": 12, "f2": -2.303026, "f1": 2.291666, "f3": -1.01153, "y": 0.33992446, "x": -0.1778355}], [{"q1": 1.872855115, "distance": 0.1248395722, "q3": -1.062511773, "q2": 4.341261454, "tx": 0.1768, "ty": 0.1768, "targetID": 13, "f2": -2.633308, "f1": 2.348969, "f3": 0.061889, "y": 0.30049237, "x": 0.15991461}], [{"q1": 1.58552505, "distance": 0.2318201857, "q3": -0.4463386732, "q2": 3.044223554, "tx": 0.0647, "ty": 0.2415, "targetID": 14, "f2": -2.017135, "f1": 1.051931, "f3": 0.349219, "y": 0.13602477, "x": -0.1417354}], [{"q1": 1.51961444, "distance": 0.1084669926, "q3": -1.271163773, "q2": 3.265077454, "tx": -0.0647, "ty": 0.2415, "targetID": 15, "f2": -2.84196, "f1": 1.272785, "f3": 0.41513, "y": 0.2544969, "x": -0.17238551}], [{"q1": 3.07633639, "distance": 0.06738531184, "q3": -0.8428013732, "q2": 4.161059754, "tx": -0.1768, "ty": 0.1768, "targetID": 16, "f2": -2.413598, "f1": 2.168767, "f3": -1.141592, "y": 0.24367232, "x": -0.18509898}]], "block": 7}], [{"trials": [[{"q1": 0.9572065202, "distance": 0.622091052, "q3": 0.3560053268, "q2": 1.382823684, "tx": 0.601, "ty": 0.601, "targetID": 1, "f2": -1.214791, "f1": -0.609469, "f3": 0.977538, "y": 0.74330525, "x": -0.0045959815}], [{"q1": 0.6061649902, "distance": 0.1309576766, "q3": 0.04115482679, "q2": 1.445404204, "tx": 0.22, "ty": 0.821, "targetID": 2, "f2": -1.529642, "f1": -0.546888, "f3": 1.32858, "y": 0.70769432, "x": 0.28566381}], [{"q1": 1.04228085, "distance": 0.3544664773, "q3": 0.9578715968, "q2": 1.645083834, "tx": -0.22, "ty": 0.821, "targetID": 3, "f2": -0.612925, "f1": -0.347209, "f3": 0.892464, "y": 0.47975564, "x": -0.12408978}], [{"q1": 1.72099053, "distance": 0.09168915026, "q3": 0.3893061268, "q2": 1.221408644, "tx": -0.601, "ty": 0.601, "targetID": 4, "f2": -1.18149, "f1": -0.770884, "f3": 0.213754, "y": 0.59430822, "x": -0.50955537}], [{"q1": 0.3055144902, "distance": 0.2687045538, "q3": 0.4563477268, "q2": 1.984878495, "tx": 0.4596, "ty": 0.4596, "targetID": 5, "f2": -1.114449, "f1": -0.007414, "f3": 1.62923, "y": 0.41671218, "x": 0.19434018}], [{"q1": 1.12031801, "distance": 0.3021229802, "q3": 0.2813610268, "q2": 0.8882741536, "tx": 0.1682, "ty": 0.6279, "targetID": 6, "f2": -1.289435, "f1": -1.104019, "f3": 0.814426, "y": 0.8902428, "x": 0.018351575}], [{"q1": 1.32194543, "distance": 0.1457987272, "q3": -0.5220635732, "q2": 2.124239544, "tx": -0.1682, "ty": 0.6279, "targetID": 7, "f2": -2.09286, "f1": 0.131947, "f3": 0.612799, "y": 0.5349793, "x": -0.28055218}], [{"q1": 1.40859055, "distance": 0.2661050061, "q3": 0.3922592268, "q2": 1.278774134, "tx": -0.4596, "ty": 0.4596, "targetID": 8, "f2": -1.178537, "f1": -0.713519, "f3": 0.526154, "y": 0.68385032, "x": -0.31633916}], [{"q1": 1.4445932, "distance": 0.3951289073, "q3": 0.2571079268, "q2": 3.037500554, "tx": 0.3182, "ty": 0.3182, "targetID": 9, "f2": -1.313688, "f1": 1.045208, "f3": 0.490151, "y": 0.106689, "x": -0.01555133}], [{"q1": 0.9576463402, "distance": 0.3304362816, "q3": -0.03063057321, "q2": 3.029897854, "tx": 0.1165, "ty": 0.4347, "targetID": 10, "f2": -1.601427, "f1": 1.037605, "f3": 0.977098, "y": 0.12184238, "x": 0.010159764}], [{"q1": 1.0727543, "distance": 0.0734948993, "q3": 1.037102567, "q2": 1.893520981, "tx": -0.1165, "ty": 0.4347, "targetID": 11, "f2": -0.533694, "f1": -0.098772, "f3": 0.86199, "y": 0.36339132, "x": -0.098707519}], [{"q1": 1.42863391, "distance": 0.04862412309, "q3": 0.5710787168, "q2": 1.926256376, "tx": -0.3182, "ty": 0.3182, "targetID": 12, "f2": -0.999718, "f1": -0.066036, "f3": 0.506111, "y": 0.35626506, "x": -0.28794514}], [{"q1": 0.3473605902, "distance": 0.2883673465, "q3": 1.376457407, "q2": 3.016766054, "tx": 0.1768, "ty": 0.1768, "targetID": 13, "f2": -0.194339, "f1": 1.024473, "f3": 1.587384, "y": -0.089794422, "x": 0.28672334}], [{"q1": 0.8385171902, "distance": 0.1769134854, "q3": -0.1644120732, "q2": 2.498151904, "tx": 0.0647, "ty": 0.2415, "targetID": 14, "f2": -1.735208, "f1": 0.505859, "f3": 1.096227, "y": 0.36777617, "x": -0.059206054}], [{"q1": 1.16511712, "distance": 0.0969174745, "q3": -0.1494643732, "q2": 2.625323574, "tx": -0.0647, "ty": 0.2415, "targetID": 15, "f2": -1.720261, "f1": 0.633031, "f3": 0.769627, "y": 0.27538578, "x": -0.15550061}], [{"q1": 0.9212666902, "distance": 0.2775103261, "q3": 0.5896769368, "q2": 1.94095903, "tx": -0.1768, "ty": 0.1768, "targetID": 16, "f2": -0.981119, "f1": -0.051334, "f3": 1.013478, "y": 0.44134108, "x": -0.092954916}]], "block": 8}], [{"trials": [[{"q1": 1.7801153, "distance": 0.7125616827, "q3": 3.127141327, "q2": 0.5411281536, "tx": 0.601, "ty": 0.601, "targetID": 1, "f2": 1.556345, "f1": -1.451164, "f3": 0.154629, "y": 0.53583859, "x": -0.10857603}], [{"q1": 1.870090513, "distance": 0.8673252632, "q3": 0.2471805268, "q2": 1.339344034, "tx": 0.22, "ty": 0.821, "targetID": 2, "f2": -1.323616, "f1": -0.652949, "f3": 0.064654, "y": 0.57903631, "x": -0.61289056}], [{"q1": 1.007472, "distance": 0.2369784293, "q3": 0.3097610268, "q2": 1.702951974, "tx": -0.22, "ty": 0.821, "targetID": 3, "f2": -1.261035, "f1": -0.289341, "f3": 0.927272, "y": 0.61237112, "x": -0.10760442}], [{"q1": 0.8765303902, "distance": 0.6968701249, "q3": 0.8126043568, "q2": 2.419046604, "tx": -0.601, "ty": 0.601, "targetID": 4, "f2": -0.758192, "f1": 0.426754, "f3": 1.058214, "y": 0.22221683, "x": -0.016063011}], [{"q1": 1.61706664, "distance": 0.426352485, "q3": 2.642770527, "q2": 2.153142194, "tx": 0.4596, "ty": 0.4596, "targetID": 5, "f2": 1.071974, "f1": 0.16085, "f3": 0.317678, "y": 0.45763895, "x": 0.033252025}], [{"q1": 0.6235693902, "distance": 0.1540153306, "q3": 0.9264556768, "q2": 1.626925424, "tx": 0.1682, "ty": 0.6279, "targetID": 6, "f2": -0.644341, "f1": -0.365367, "f3": 1.311175, "y": 0.49399816, "x": 0.092101253}], [{"q1": 2.87395503, "distance": 0.202663236, "q3": 2.095505137, "q2": 3.365168654, "tx": -0.1682, "ty": 0.6279, "targetID": 7, "f2": 0.524709, "f1": 1.372876, "f3": -0.939211, "y": 0.43097745, "x": -0.21609464}], [{"q1": 1.69793124, "distance": 0.05511041057, "q3": -0.4488707732, "q2": 1.820196204, "tx": -0.4596, "ty": 0.4596, "targetID": 8, "f2": -2.019667, "f1": -0.172096, "f3": 0.236813, "y": 0.50623023, "x": -0.4889731}], [{"q1": 1.41826666, "distance": 0.5437143138, "q3": -0.2677453732, "q2": 2.634685524, "tx": 0.3182, "ty": 0.3182, "targetID": 9, "f2": -1.838542, "f1": 0.642393, "f3": 0.516478, "y": 0.22898842, "x": -0.21814555}], [{"q1": 0.6691852902, "distance": 0.1019971148, "q3": 0.5539884268, "q2": 1.977715664, "tx": 0.1165, "ty": 0.4347, "targetID": 10, "f2": -1.016808, "f1": -0.014577, "f3": 1.265559, "y": 0.4516332, "x": 0.015918301}], [{"q1": 1.64213655, "distance": 0.2980711045, "q3": -0.06539537321, "q2": 2.412826244, "tx": -0.1165, "ty": 0.4347, "targetID": 11, "f2": -1.636192, "f1": 0.420534, "f3": 0.292608, "y": 0.22185459, "x": -0.32517011}], [{"q1": 1.984381654, "distance": 0.2249372435, "q3": -0.1250856732, "q2": 2.352884654, "tx": -0.3182, "ty": 0.3182, "targetID": 12, "f2": -1.695882, "f1": 0.360592, "f3": -0.049637, "y": 0.11412402, "x": -0.41280316}], [{"q1": 2.04815598, "distance": 0.2356859611, "q3": 1.771355607, "q2": 2.701727104, "tx": 0.1768, "ty": 0.1768, "targetID": 13, "f2": 0.200559, "f1": 0.709434, "f3": -0.113411, "y": 0.30796366, "x": -0.019016155}], [{"q1": 1.70113566, "distance": 0.1152466823, "q3": 1.950112227, "q2": 2.191155464, "tx": 0.0647, "ty": 0.2415, "targetID": 14, "f2": 0.379316, "f1": 0.198863, "f3": 0.233609, "y": 0.28847334, "x": -0.040539266}], [{"q1": 1.80072415, "distance": 0.06243420324, "q3": 1.312620247, "q2": 2.572921804, "tx": -0.0647, "ty": 0.2415, "targetID": 15, "f2": -0.258176, "f1": 0.580629, "f3": 0.13402, "y": 0.21302019, "x": -0.009139851}], [{"q1": 1.22116313, "distance": 0.1510639136, "q3": 1.023656547, "q2": 1.978092655, "tx": -0.1768, "ty": 0.1768, "targetID": 16, "f2": -0.54714, "f1": -0.0142, "f3": 0.713581, "y": 0.32528394, "x": -0.14900026}]], "block": 9}], [{"trials": [[{"q1": 1.61128611, "distance": 0.3363141523, "q3": 0.2860106268, "q2": 4.093766854, "tx": 0.601, "ty": 0.601, "targetID": 1, "f2": -1.284786, "f1": 2.101474, "f3": 0.323458, "y": 0.34704382, "x": 0.38051538}], [{"q1": 0.4391578902, "distance": 0.2195468771, "q3": 0.1087619268, "q2": 1.533117474, "tx": 0.22, "ty": 0.821, "targetID": 2, "f2": -1.462034, "f1": -0.459175, "f3": 1.495587, "y": 0.6366243, "x": 0.33919074}], [{"q1": 1.21469145, "distance": 0.3335228814, "q3": 0.2046433268, "q2": 0.5661980536, "tx": -0.22, "ty": 0.821, "targetID": 3, "f2": -1.366153, "f1": -1.426095, "f3": 0.720053, "y": 0.93497938, "x": 0.09344252}], [{"q1": 1.22141446, "distance": 0.5573380894, "q3": 0.2180893268, "q2": 0.9566352536, "tx": -0.601, "ty": 0.601, "targetID": 4, "f2": -1.352707, "f1": -1.035657, "f3": 0.71333, "y": 0.84220106, "x": -0.098558168}], [{"q1": 0.9719720102, "distance": 0.5806267101, "q3": -0.3372687732, "q2": 1.924936908, "tx": 0.4596, "ty": 0.4596, "targetID": 5, "f2": -1.908065, "f1": -0.067356, "f3": 0.962772, "y": 0.649919, "x": -0.088949045}], [{"q1": -0.5383801098, "distance": 0.609882507, "q3": 0.6657034868, "q2": 2.843978424, "tx": 0.1682, "ty": 0.6279, "targetID": 6, "f2": -0.905093, "f1": 0.851686, "f3": 2.473125, "y": 0.018060711, "x": 0.16093956}], [{"q1": 2.54490462, "distance": 0.6092065315, "q3": 1.460903417, "q2": 1.811651074, "tx": -0.1682, "ty": 0.6279, "targetID": 7, "f2": -0.109893, "f1": -0.180642, "f3": -0.61016, "y": 0.029809393, "x": -0.28404569}], [{"q1": 1.71533566, "distance": 0.2039221283, "q3": 0.3253433268, "q2": 2.033321854, "tx": -0.4596, "ty": 0.4596, "targetID": 8, "f2": -1.245453, "f1": 0.041029, "f3": 0.219409, "y": 0.2576608, "x": -0.43123111}], [{"q1": 1.57735691, "distance": 0.08123854785, "q3": 1.255631747, "q2": 3.289707554, "tx": 0.3182, "ty": 0.3182, "targetID": 9, "f2": -0.315165, "f1": 1.297415, "f3": 0.357388, "y": 0.27769196, "x": 0.24778125}], [{"q1": 0.8666029902, "distance": 0.1903835361, "q3": -0.01959097321, "q2": 2.136240434, "tx": 0.1165, "ty": 0.4347, "targetID": 10, "f2": -1.590387, "f1": 0.143948, "f3": 1.068142, "y": 0.4990972, "x": -0.062661635}], [{"q1": 0.9427551902, "distance": 0.01478463114, "q3": 0.4280734268, "q2": 2.052736897, "tx": -0.1165, "ty": 0.4347, "targetID": 11, "f2": -1.142723, "f1": 0.060444, "f3": 0.991989, "y": 0.42766382, "x": -0.10349702}], [{"q1": 1.26904101, "distance": 0.05803183067, "q3": -0.2784393732, "q2": 2.426900584, "tx": -0.3182, "ty": 0.3182, "targetID": 12, "f2": -1.849236, "f1": 0.434608, "f3": 0.665703, "y": 0.34938671, "x": -0.26926042}], [{"q1": 0.4463206902, "distance": 0.2307568096, "q3": -0.01675097321, "q2": 3.439435854, "tx": 0.1768, "ty": 0.1768, "targetID": 13, "f2": -1.587547, "f1": 1.447143, "f3": 1.488424, "y": -0.052520646, "x": 0.15109501}], [{"q1": 0.7602914902, "distance": 0.1854339566, "q3": -0.4920236732, "q2": 2.564439504, "tx": 0.0647, "ty": 0.2415, "targetID": 14, "f2": -2.06282, "f1": 0.572147, "f3": 1.174453, "y": 0.39711311, "x": -0.036147966}], [{"q1": 0.5935357902, "distance": 0.2094411401, "q3": 0.3058654268, "q2": 2.927481954, "tx": -0.0647, "ty": 0.2415, "targetID": 15, "f2": -1.264931, "f1": 0.935189, "f3": 1.341209, "y": 0.083975195, "x": 0.073327269}], [{"q1": 1.2167649, "distance": 0.1226653209, "q3": 0.1116522268, "q2": 2.891039484, "tx": -0.1768, "ty": 0.1768, "targetID": 16, "f2": -1.459144, "f1": 0.898747, "f3": 0.71798, "y": 0.14937074, "x": -0.05724074}]], "block": 10}], [{"trials": [[{"q1": -0.6106367098, "distance": 0.5854883994, "q3": 0.3822061268, "q2": 1.320745804, "tx": 0.601, "ty": 0.601, "targetID": 1, "f2": -1.18859, "f1": -0.671547, "f3": 2.545381, "y": 0.031443543, "x": 0.73665437}], [{"q1": 0.5164410902, "distance": 0.2668110987, "q3": 0.9446769068, "q2": 0.7759936536, "tx": 0.22, "ty": 0.821, "targetID": 2, "f2": -0.626119, "f1": -1.216299, "f3": 1.418303, "y": 0.66663648, "x": 0.43762368}], [{"q1": 1.30680295, "distance": 0.2051233095, "q3": -0.2491282732, "q2": 1.785638694, "tx": -0.22, "ty": 0.821, "targetID": 3, "f2": -1.819925, "f1": -0.206654, "f3": 0.627942, "y": 0.62555193, "x": -0.28225451}], [{"q1": 0.9786321802, "distance": 0.7645832189, "q3": -0.1084666732, "q2": 1.115411314, "tx": -0.601, "ty": 0.601, "targetID": 4, "f2": -1.679263, "f1": -0.876881, "f3": 0.956112, "y": 0.86126303, "x": 0.11792326}], [{"q1": 1.11761624, "distance": 0.5590866574, "q3": 0.3426221268, "q2": 0.7056219536, "tx": 0.4596, "ty": 0.4596, "targetID": 5, "f2": -1.228174, "f1": -1.286671, "f3": 0.817128, "y": 0.93064949, "x": 0.15845175}], [{"q1": 0.2944560902, "distance": 0.23242802, "q3": -0.007590073205, "q2": 2.297906784, "tx": 0.1682, "ty": 0.6279, "targetID": 6, "f2": -1.578386, "f1": 0.305614, "f3": 1.640288, "y": 0.39549988, "x": 0.16459879}], [{"q1": 1.3443764, "distance": 0.177350383, "q3": 0.07520972679, "q2": 1.827924524, "tx": -0.1682, "ty": 0.6279, "targetID": 7, "f2": -1.495587, "f1": -0.164368, "f3": 0.590368, "y": 0.52565332, "x": -0.31310954}], [{"q1": 1.61951708, "distance": 0.1347815603, "q3": 0.3274168268, "q2": 1.895657264, "tx": -0.4596, "ty": 0.4596, "targetID": 8, "f2": -1.24338, "f1": -0.096635, "f3": 0.315227, "y": 0.33560849, "x": -0.40675897}], [{"q1": 0.4700711902, "distance": 0.2529372596, "q3": 0.06402562679, "q2": 2.173876714, "tx": 0.3182, "ty": 0.3182, "targetID": 9, "f2": -1.506771, "f1": 0.181584, "f3": 1.464673, "y": 0.45710751, "x": 0.10681892}], [{"q1": 1.35486932, "distance": 0.5130398254, "q3": 0.3309353268, "q2": 0.5785131536, "tx": 0.1165, "ty": 0.4347, "targetID": 10, "f2": -1.239861, "f1": -1.413779, "f3": 0.579875, "y": 0.87518286, "x": -0.14652987}], [{"q1": 0.9663171402, "distance": 0.03290545927, "q3": -0.02312837321, "q2": 2.150440424, "tx": -0.1165, "ty": 0.4347, "targetID": 11, "f2": -1.593925, "f1": 0.158148, "f3": 0.968427, "y": 0.46615463, "x": -0.1261631}], [{"q1": 1.44559851, "distance": 0.02292654191, "q3": -0.04182717321, "q2": 2.318012984, "tx": -0.3182, "ty": 0.3182, "targetID": 12, "f2": -1.612623, "f1": 0.32572, "f3": 0.489146, "y": 0.30813324, "x": -0.29760178}], [{"q1": 0.8511463902, "distance": 0.1633877796, "q3": 0.04963712679, "q2": 3.317353554, "tx": 0.1768, "ty": 0.1768, "targetID": 13, "f2": -1.521159, "f1": 1.325061, "f3": 1.083598, "y": 0.017292006, "x": 0.14140556}], [{"q1": 1.44961975, "distance": 0.1532070394, "q3": -0.3649964732, "q2": 3.258794354, "tx": 0.0647, "ty": 0.2415, "targetID": 14, "f2": -1.935793, "f1": 1.266502, "f3": 0.485125, "y": 0.11217778, "x": -0.017447187}], [{"q1": 1.35813657, "distance": 0.09700468322, "q3": -0.5249978732, "q2": 2.972846554, "tx": -0.0647, "ty": 0.2415, "targetID": 15, "f2": -2.095794, "f1": 0.980554, "f3": 0.576608, "y": 0.19800775, "x": -0.15140832}], [{"q1": 1.71118876, "distance": 0.06480478827, "q3": 0.1526185268, "q2": 2.631920914, "tx": -0.1768, "ty": 0.1768, "targetID": 16, "f2": -1.418178, "f1": 0.639628, "f3": 0.223556, "y": 0.11438364, "x": -0.19423154}]], "block": 11}], [{"trials": [[{"q1": 0.8086719902, "distance": 0.6163161222, "q3": 0.07162832679, "q2": 1.890128064, "tx": 0.601, "ty": 0.601, "targetID": 1, "f2": -1.499168, "f1": -0.102165, "f3": 1.126073, "y": 0.58685693, "x": -0.015153825}], [{"q1": 2.67829664, "distance": 0.7041185912, "q3": 2.291352017, "q2": 3.143435054, "tx": 0.22, "ty": 0.821, "targetID": 2, "f2": 0.720556, "f1": 1.151142, "f3": -0.743552, "y": 0.37758458, "x": -0.32696047}], [{"q1": 1.16687641, "distance": 0.1526513957, "q3": -0.2658415732, "q2": 1.746745774, "tx": -0.22, "ty": 0.821, "targetID": 3, "f2": -1.836638, "f1": -0.245547, "f3": 0.767868, "y": 0.6749622, "x": -0.17555442}], [{"q1": 1.26256933, "distance": 0.358792576, "q3": -0.06849927321, "q2": 2.094834234, "tx": -0.601, "ty": 0.601, "targetID": 4, "f2": -1.639296, "f1": 0.102542, "f3": 0.672175, "y": 0.45272031, "x": -0.27428109}], [{"q1": 0.6046569902, "distance": 0.3253803058, "q3": -0.1726242732, "q2": 1.758746654, "tx": 0.4596, "ty": 0.4596, "targetID": 5, "f2": -1.743421, "f1": -0.233546, "f3": 1.330088, "y": 0.65714668, "x": 0.20105087}], [{"q1": 1.0684189, "distance": 0.4669514123, "q3": 0.1513619268, "q2": 2.529316504, "tx": 0.1682, "ty": 0.6279, "targetID": 6, "f2": -1.419434, "f1": 0.537024, "f3": 0.866326, "y": 0.25179816, "x": -0.10855084}], [{"q1": 1.22637818, "distance": 0.2164361706, "q3": -0.09463107321, "q2": 1.193951124, "tx": -0.1682, "ty": 0.6279, "targetID": 7, "f2": -1.665427, "f1": -0.798342, "f3": 0.708366, "y": 0.84028251, "x": -0.12650725}], [{"q1": 1.78463919, "distance": 0.09912274561, "q3": 0.2605008268, "q2": 1.659660824, "tx": -0.4596, "ty": 0.4596, "targetID": 8, "f2": -1.310296, "f1": -0.332632, "f3": 0.150105, "y": 0.3821549, "x": -0.5214674}], [{"q1": 1.51000116, "distance": 0.4011514661, "q3": 0.4860672268, "q2": 2.776120024, "tx": 0.3182, "ty": 0.3182, "targetID": 9, "f2": -1.084729, "f1": 0.783827, "f3": 0.424743, "y": 0.12743528, "x": -0.034689955}], [{"q1": 0.9272985902, "distance": 0.2574963946, "q3": 0.02312212679, "q2": 2.381661644, "tx": 0.1165, "ty": 0.4347, "targetID": 10, "f2": -1.547674, "f1": 0.389369, "f3": 1.007446, "y": 0.37057272, "x": -0.13288341}], [{"q1": 1.03750563, "distance": 0.06336240284, "q3": 0.1378531268, "q2": 2.070895302, "tx": -0.1165, "ty": 0.4347, "targetID": 11, "f2": -1.432943, "f1": 0.078603, "f3": 0.897239, "y": 0.48555473, "x": -0.1542967}], [{"q1": 1.22644101, "distance": 0.2194299505, "q3": -0.1879803732, "q2": 2.062161675, "tx": -0.3182, "ty": 0.3182, "targetID": 12, "f2": -1.758777, "f1": 0.069869, "f3": 0.708303, "y": 0.51883715, "x": -0.22935048}], [{"q1": 1.163295, "distance": 0.3107899769, "q3": 0.8561468268, "q2": 2.179720074, "tx": 0.1768, "ty": 0.1768, "targetID": 13, "f2": -0.71465, "f1": 0.187427, "f3": 0.771449, "y": 0.29109434, "x": -0.11221075}], [{"q1": 1.37233657, "distance": 0.2012687299, "q3": 0.2624486268, "q2": 2.695632414, "tx": 0.0647, "ty": 0.2415, "targetID": 14, "f2": -1.308348, "f1": 0.70334, "f3": 0.562408, "y": 0.15980265, "x": -0.11924196}], [{"q1": 1.22870296, "distance": 0.1215547232, "q3": 0.07257082679, "q2": 2.510969604, "tx": -0.0647, "ty": 0.2415, "targetID": 15, "f2": -1.498225, "f1": 0.518677, "f3": 0.706042, "y": 0.27628172, "x": -0.18117224}], [{"q1": 1.33457463, "distance": 0.1049251983, "q3": -0.2378499732, "q2": 2.598243044, "tx": -0.1768, "ty": 0.1768, "targetID": 16, "f2": -1.808646, "f1": 0.60595, "f3": 0.60017, "y": 0.27030306, "x": -0.22440751}]], "block": 12}], [{"trials": [[{"q1": 1.72651973, "distance": 0.8727008371, "q3": 1.213848567, "q2": 2.500539514, "tx": 0.601, "ty": 0.601, "targetID": 1, "f2": -0.356948, "f1": 0.508247, "f3": 0.208225, "y": 0.29439925, "x": -0.2160696}], [{"q1": 0.7093348902, "distance": 0.5267661693, "q3": 0.1812070268, "q2": 2.341700584, "tx": 0.22, "ty": 0.821, "targetID": 2, "f2": -1.389589, "f1": 0.349408, "f3": 1.22541, "y": 0.37480178, "x": -0.059981688}], [{"q1": 1.71326221, "distance": 0.1541626431, "q3": 0.2981999268, "q2": 0.1413228536, "tx": -0.22, "ty": 0.821, "targetID": 3, "f2": -1.272596, "f1": -1.85097, "f3": 0.221482, "y": 0.9721598, "x": -0.18972071}], [{"q1": 1.934618826, "distance": 0.02647060907, "q3": -0.1184631732, "q2": 1.135454674, "tx": -0.601, "ty": 0.601, "targetID": 4, "f2": -1.689259, "f1": -0.856838, "f3": 0.000126, "y": 0.60163963, "x": -0.62746288}], [{"q1": 0.6418534902, "distance": 0.2886372389, "q3": 0.7014548068, "q2": 0.5430131536, "tx": 0.4596, "ty": 0.4596, "targetID": 5, "f2": -0.869342, "f1": -1.44928, "f3": 1.292891, "y": 0.74644925, "x": 0.49167746}], [{"q1": 1.861733877, "distance": 0.5254694265, "q3": -0.1270899732, "q2": -0.04169384641, "tx": 0.1682, "ty": 0.6279, "targetID": 6, "f2": -1.697886, "f1": -2.033987, "f3": 0.073011, "y": 0.97009418, "x": -0.2305747}], [{"q1": 0.4460065902, "distance": 0.4332952937, "q3": 1.283654757, "q2": 1.701381174, "tx": -0.1682, "ty": 0.6279, "targetID": 7, "f2": -0.287142, "f1": -0.290911, "f3": 1.488738, "y": 0.3524499, "x": 0.1662728}], [{"q1": 1.74335867, "distance": 0.07867419793, "q3": 0.4171406268, "q2": 1.340789174, "tx": -0.4596, "ty": 0.4596, "targetID": 8, "f2": -1.153656, "f1": -0.651503, "f3": 0.191386, "y": 0.50162996, "x": -0.52610648}], [{"q1": 1.43221533, "distance": 0.6672547846, "q3": 0.07206812679, "q2": 1.991789999, "tx": 0.3182, "ty": 0.3182, "targetID": 9, "f2": -1.498728, "f1": -0.000503, "f3": 0.502529, "y": 0.37347679, "x": -0.34676122}], [{"q1": 0.9712808502, "distance": 0.2427907147, "q3": 0.5014610268, "q2": 1.895657264, "tx": 0.1165, "ty": 0.4347, "targetID": 10, "f2": -1.069335, "f1": -0.096635, "f3": 0.963464, "y": 0.53369227, "x": -0.10519317}], [{"q1": "_NaN_", "distance": 0.6666755883, "q3": "_NaN_", "q2": 1.517346674, "tx": -0.1165, "ty": 0.4347, "targetID": 11, "f2": "_NaN_", "f1": -0.474946, "f3": "_NaN_", "y": 0.45, "x": 0.55}], [{"q1": 1.67562593, "distance": 0.09237825365, "q3": 0.3517955268, "q2": 2.065114772, "tx": -0.3182, "ty": 0.3182, "targetID": 12, "f2": -1.219001, "f1": 0.072822, "f3": 0.259119, "y": 0.24921317, "x": -0.37963744}], [{"q1": 1.34242861, "distance": 0.4120276549, "q3": 0.3214477268, "q2": 2.268627144, "tx": 0.1768, "ty": 0.1768, "targetID": 13, "f2": -1.249349, "f1": 0.276334, "f3": 0.592316, "y": 0.16635926, "x": -0.23509535}], [{"q1": 1.10636934, "distance": 0.127279028, "q3": 0.9000662968, "q2": 2.793964264, "tx": 0.0647, "ty": 0.2415, "targetID": 14, "f2": -0.67073, "f1": 0.801672, "f3": 0.828375, "y": 0.11636944, "x": 0.087987205}], [{"q1": 1.80392857, "distance": 0.06733512722, "q3": 1.284974227, "q2": 2.568397914, "tx": -0.0647, "ty": 0.2415, "targetID": 15, "f2": -0.285822, "f1": 0.576105, "f3": 0.130816, "y": 0.18413411, "x": -0.029441327}], [{"q1": 1.6327746, "distance": 0.0321576964, "q3": 0.8239769168, "q2": 2.419297924, "tx": -0.1768, "ty": 0.1768, "targetID": 16, "f2": -0.746819, "f1": 0.427005, "f3": 0.30197, "y": 0.1563976, "x": -0.15194322}]], "block": 13}], [{"trials": [[{"q1": 4.77520919, "distance": 1.353099975, "q3": -0.6460496732, "q2": 1.454766154, "tx": 0.601, "ty": 0.601, "targetID": 1, "f2": -2.216846, "f1": -0.537527, "f3": -2.840465, "y": -0.73702761, "x": 0.39960075}], [{"q1": 0.9559498802, "distance": 0.08332450695, "q3": 0.1467124268, "q2": 1.004010434, "tx": 0.22, "ty": 0.821, "targetID": 2, "f2": -1.424084, "f1": -0.988282, "f3": 0.978795, "y": 0.85713399, "x": 0.14491799}], [{"q1": 2.27058074, "distance": 0.6723611086, "q3": 1.396249437, "q2": 0.07191245359, "tx": -0.22, "ty": 0.821, "targetID": 3, "f2": -0.174547, "f1": -1.92038, "f3": -0.335836, "y": 0.40007745, "x": -0.74430303}], [{"q1": 1.919036527, "distance": 0.1567629266, "q3": 0.06339732679, "q2": 1.421465264, "tx": -0.601, "ty": 0.601, "targetID": 4, "f2": -1.507399, "f1": -0.570827, "f3": 0.015708, "y": 0.44708891, "x": -0.63076561}], [{"q1": 1.2737534, "distance": 0.4255396883, "q3": 0.2985769268, "q2": -0.4296742464, "tx": 0.4596, "ty": 0.4596, "targetID": 5, "f2": -1.272219, "f1": -2.421967, "f3": 0.660991, "y": 0.88426803, "x": 0.43237702}], [{"q1": 0.6037773902, "distance": 0.1679688018, "q3": 0.7749680768, "q2": 1.746808604, "tx": 0.1682, "ty": 0.6279, "targetID": 6, "f2": -0.795828, "f1": -0.245484, "f3": 1.330967, "y": 0.48729167, "x": 0.076315203}], [{"q1": 1.45829055, "distance": 0.1357517916, "q3": 1.135308757, "q2": 0.5435786536, "tx": -0.1682, "ty": 0.6279, "targetID": 7, "f2": -0.435488, "f1": -1.448714, "f3": 0.476454, "y": 0.71815567, "x": -0.26960248}], [{"q1": 1.3554348, "distance": 0.2086213207, "q3": 0.9123185068, "q2": 1.380498904, "tx": -0.4596, "ty": 0.4596, "targetID": 8, "f2": -0.658478, "f1": -0.611794, "f3": 0.57931, "y": 0.48375939, "x": -0.25238229}], [{"q1": 2.15302235, "distance": 0.7235874633, "q3": -0.6972136732, "q2": 2.640905874, "tx": 0.3182, "ty": 0.3182, "targetID": 9, "f2": -2.26801, "f1": 0.648613, "f3": -0.218278, "y": -0.0029272259, "x": -0.33022588}], [{"q1": 1.47833391, "distance": 0.4523309315, "q3": -0.05849647321, "q2": 2.369535104, "tx": 0.1165, "ty": 0.4347, "targetID": 10, "f2": -1.629293, "f1": 0.377242, "f3": 0.456411, "y": 0.27766992, "x": -0.30769904}], [{"q1": 1.892584317, "distance": 0.5499630047, "q3": -0.1108416732, "q2": 0.5450865536, "tx": -0.1165, "ty": 0.4347, "targetID": 11, "f2": -1.681638, "f1": -1.447206, "f3": 0.04216, "y": 0.84065124, "x": -0.48752951}], [{"q1": 1.38691356, "distance": 0.06982369782, "q3": 0.4868840268, "q2": 2.147173174, "tx": -0.3182, "ty": 0.3182, "targetID": 12, "f2": -1.083912, "f1": 0.154881, "f3": 0.547831, "y": 0.28865497, "x": -0.25493516}], [{"q1": 1.79764539, "distance": 0.05510528026, "q3": 0.8511831168, "q2": 3.205261554, "tx": 0.1768, "ty": 0.1768, "targetID": 13, "f2": -0.719613, "f1": 1.212969, "f3": 0.137099, "y": 0.21042843, "x": 0.13314544}], [{"q1": 1.50133037, "distance": 0.1291511798, "q3": 0.6198990668, "q2": 3.004388154, "tx": 0.0647, "ty": 0.2415, "targetID": 14, "f2": -0.950897, "f1": 1.012096, "f3": 0.433414, "y": 0.11317479, "x": 0.079283131}], [{"q1": 1.2424003, "distance": 0.06519505379, "q3": -0.6620466732, "q2": 2.965181064, "tx": -0.0647, "ty": 0.2415, "targetID": 15, "f2": -2.232843, "f1": 0.972888, "f3": 0.692344, "y": 0.24518725, "x": -0.1297907}], [{"q1": 1.26344897, "distance": 0.06531248439, "q3": 0.04479912679, "q2": 2.577634194, "tx": -0.1768, "ty": 0.1768, "targetID": 16, "f2": -1.525997, "f1": 0.585342, "f3": 0.671296, "y": 0.24167625, "x": -0.1692639}]], "block": 14}], [{"trials": [[{"q1": 0.8048392902, "distance": 0.4572164303, "q3": -0.008218373205, "q2": 1.375849344, "tx": 0.601, "ty": 0.601, "targetID": 1, "f2": -1.579015, "f1": -0.616443, "f3": 1.129905, "y": 0.78986167, "x": 0.184613}], [{"q1": 0.4583843902, "distance": 0.0548044658, "q3": 2.931105927, "q2": 0.3308362536, "tx": 0.22, "ty": 0.821, "targetID": 2, "f2": 1.36031, "f1": -1.661456, "f3": 1.47636, "y": 0.78549471, "x": 0.1782519}], [{"q1": 1.35348702, "distance": 0.06811887374, "q3": 0.4800353268, "q2": 1.123265294, "tx": -0.22, "ty": 0.821, "targetID": 3, "f2": -1.090761, "f1": -0.869027, "f3": 0.581257, "y": 0.75627266, "x": -0.24122622}], [{"q1": 1.44471887, "distance": 0.4425215958, "q3": 0.1592159268, "q2": 2.231744844, "tx": -0.601, "ty": 0.601, "targetID": 4, "f2": -1.41158, "f1": 0.239452, "f3": 0.490026, "y": 0.29079018, "x": -0.28541288}], [{"q1": 1.02292864, "distance": 0.4507060617, "q3": 0.2566053268, "q2": 0.1991029536, "tx": 0.4596, "ty": 0.4596, "targetID": 5, "f2": -1.314191, "f1": -1.79319, "f3": 0.911816, "y": 0.90292409, "x": 0.37836143}], [{"q1": 0.9127215902, "distance": 0.1934244515, "q3": 0.1448902268, "q2": 1.422344914, "tx": 0.1682, "ty": 0.6279, "targetID": 6, "f2": -1.425906, "f1": -0.569948, "f3": 1.022023, "y": 0.78945338, "x": 0.06183495}], [{"q1": 1.13313571, "distance": 0.1318700478, "q3": -0.09372627321, "q2": 1.97180947, "tx": -0.1682, "ty": 0.6279, "targetID": 7, "f2": -1.664523, "f1": -0.020483, "f3": 0.801609, "y": 0.50471532, "x": -0.21526638}], [{"q1": 1.20130827, "distance": 0.2509345104, "q3": 0.6065787068, "q2": 1.749636034, "tx": -0.4596, "ty": 0.4596, "targetID": 8, "f2": -0.964218, "f1": -0.242657, "f3": 0.733436, "y": 0.49800922, "x": -0.21162246}], [{"q1": 0.2552490902, "distance": 0.1462627284, "q3": 0.5713928768, "q2": 1.867885584, "tx": 0.3182, "ty": 0.3182, "targetID": 9, "f2": -0.999403, "f1": -0.124407, "f3": 1.679495, "y": 0.45294233, "x": 0.26130281}], [{"q1": 0.9657516502, "distance": 0.2644758667, "q3": 0.1362194268, "q2": 1.878881164, "tx": 0.1165, "ty": 0.4347, "targetID": 10, "f2": -1.434577, "f1": -0.113411, "f3": 0.968993, "y": 0.5771306, "x": -0.1063475}], [{"q1": 1.30353569, "distance": 0.1625551874, "q3": 0.3408628268, "q2": 2.139256354, "tx": -0.1165, "ty": 0.4347, "targetID": 11, "f2": -1.229934, "f1": 0.146964, "f3": 0.631209, "y": 0.30896096, "x": -0.2195237}], [{"q1": 1.26552242, "distance": 0.170955357, "q3": 1.056077787, "q2": 1.638109494, "tx": -0.3182, "ty": 0.3182, "targetID": 12, "f2": -0.514719, "f1": -0.354183, "f3": 0.669222, "y": 0.43821808, "x": -0.19645685}], [{"q1": 1.50755072, "distance": 0.200181238, "q3": 0.02934242679, "q2": 3.983936754, "tx": 0.1768, "ty": 0.1768, "targetID": 13, "f2": -1.541454, "f1": 1.991644, "f3": 0.427194, "y": 0.22936103, "x": 0.36995762}], [{"q1": 1.82346928, "distance": 0.1210864285, "q3": 0.07169112679, "q2": 3.297498754, "tx": 0.0647, "ty": 0.2415, "targetID": 14, "f2": -1.499105, "f1": 1.305206, "f3": 0.111275, "y": 0.12105972, "x": 0.052207517}], [{"q1": 1.37698613, "distance": 0.1179464419, "q3": 0.4912194268, "q2": 2.769334184, "tx": -0.0647, "ty": 0.2415, "targetID": 15, "f2": -1.079577, "f1": 0.777042, "f3": 0.557758, "y": 0.12743528, "x": -0.034689955}], [{"q1": 0.9599711202, "distance": 0.2853552973, "q3": 1.242814057, "q2": 2.556020044, "tx": -0.1768, "ty": 0.1768, "targetID": 16, "f2": -0.327982, "f1": 0.563727, "f3": 0.974773, "y": 0.14717732, "x": 0.10701357}]], "block": 15}], [{"trials": [[{"q1": 2.0911958, "distance": 0.342616322, "q3": 2.137162647, "q2": 3.582818154, "tx": 0.601, "ty": 0.601, "targetID": 1, "f2": 0.566366, "f1": 1.590526, "f3": -0.156451, "y": 0.35751423, "x": 0.35995929}], [{"q1": "_NaN_", "distance": 0.638562563, "q3": "_NaN_", "q2": 1.228759974, "tx": 0.22, "ty": 0.821, "targetID": 2, "f2": "_NaN_", "f1": -0.763533, "f3": "_NaN_", "y": 0.41839942, "x": 0.71565605}], [{"q1": 1.851806444, "distance": 0.1762803687, "q3": -0.05847757321, "q2": -0.06343364641, "tx": -0.22, "ty": 0.821, "targetID": 3, "f2": -1.629274, "f1": -2.055726, "f3": 0.082938, "y": 0.93456449, "x": -0.35482535}], [{"q1": 2.0925781, "distance": 0.3119071899, "q3": 1.136125567, "q2": 1.138533434, "tx": -0.601, "ty": 0.601, "targetID": 4, "f2": -0.434671, "f1": -0.853759, "f3": -0.157834, "y": 0.28931921, "x": -0.58911807}], [{"q1": 0.5316463902, "distance": 0.2076700256, "q3": 1.258961837, "q2": 1.049626364, "tx": 0.4596, "ty": 0.4596, "targetID": 5, "f2": -0.311834, "f1": -0.942666, "f3": 1.403098, "y": 0.57887881, "x": 0.28960175}], [{"q1": 1.33752773, "distance": 0.4732436281, "q3": 0.4194026268, "q2": 2.617092604, "tx": 0.1682, "ty": 0.6279, "targetID": 6, "f2": -1.151394, "f1": 0.6248, "f3": 0.597217, "y": 0.21674087, "x": -0.066123924}], [{"q1": 1.57000558, "distance": 0.2296624803, "q3": 0.9806167268, "q2": 0.9981042436, "tx": -0.1682, "ty": 0.6279, "targetID": 7, "f2": -0.59018, "f1": -0.994188, "f3": 0.364739, "y": 0.59364074, "x": -0.39529284}], [{"q1": 1.8110914, "distance": 0.06969417081, "q3": 1.019572477, "q2": 1.226686524, "tx": -0.4596, "ty": 0.4596, "targetID": 8, "f2": -0.551224, "f1": -0.765606, "f3": 0.123653, "y": 0.40093626, "x": -0.49722769}], [{"q1": "_NaN_", "distance": 0.3623426497, "q3": "_NaN_", "q2": 3.089399654, "tx": 0.3182, "ty": 0.3182, "targetID": 9, "f2": "_NaN_", "f1": 1.097107, "f3": "_NaN_", "y": 0.028255734, "x": 0.10088797}], [{"q1": 1.43158701, "distance": 0.5092577726, "q3": -0.1734158732, "q2": 1.370634304, "tx": 0.1165, "ty": 0.4347, "targetID": 10, "f2": -1.744212, "f1": -0.621658, "f3": 0.503157, "y": 0.78305288, "x": -0.2549751}], [{"q1": 3.05685859, "distance": 0.6539654839, "q3": 0.6524459668, "q2": 2.332401474, "tx": -0.1165, "ty": 0.4347, "targetID": 11, "f2": -0.91835, "f1": 0.340109, "f3": -1.122114, "y": -0.21309728, "x": -0.20610769}], [{"q1": 1.61549584, "distance": 0.1613250024, "q3": 0.1937734268, "q2": 1.753280284, "tx": -0.3182, "ty": 0.3182, "targetID": 12, "f2": -1.377023, "f1": -0.239012, "f3": 0.319249, "y": 0.41820954, "x": -0.44478534}], [{"q1": 2.021326784, "distance": 0.1626611073, "q3": 1.000660097, "q2": 2.899835944, "tx": 0.1768, "ty": 0.1768, "targetID": 13, "f2": -0.570136, "f1": 0.907543, "f3": -0.086582, "y": 0.18728197, "x": 0.014476976}], [{"q1": 1.03511802, "distance": 0.2938356887, "q3": 2.719174127, "q2": 2.725980204, "tx": 0.0647, "ty": 0.2415, "targetID": 14, "f2": 1.148378, "f1": 0.733688, "f3": 0.899626, "y": 0.37201931, "x": 0.32795676}], [{"q1": 1.09763571, "distance": 0.1447961031, "q3": 1.737866227, "q2": 2.043437782, "tx": -0.0647, "ty": 0.2415, "targetID": 15, "f2": 0.16707, "f1": 0.051145, "f3": 0.837109, "y": 0.27058104, "x": 0.077145707}], [{"q1": 2.56614178, "distance": 0.1185474139, "q3": 1.101568047, "q2": 3.049438554, "tx": -0.1768, "ty": 0.1768, "targetID": 16, "f2": -0.469228, "f1": 1.057146, "f3": -0.631397, "y": 0.23656672, "x": -0.074421152}]], "block": 16}], [{"trials": [[{"q1": 0.6176003902, "distance": 0.6214178387, "q3": 0.3841539268, "q2": 2.226152814, "tx": 0.601, "ty": 0.601, "targetID": 1, "f2": -1.186642, "f1": 0.23386, "f3": 1.317144, "y": 0.38536189, "x": 0.018196143}], [{"q1": 0.6109401902, "distance": 0.1523727495, "q3": 0.6317742868, "q2": 1.287130764, "tx": 0.22, "ty": 0.821, "targetID": 2, "f2": -0.939022, "f1": -0.705162, "f3": 1.323804, "y": 0.66863233, "x": 0.21875584}], [{"q1": 0.4514728902, "distance": 0.6604647076, "q3": 1.150388397, "q2": 0.8287095536, "tx": -0.22, "ty": 0.821, "targetID": 3, "f2": -0.420408, "f1": -1.163583, "f3": 1.483272, "y": 0.60218943, "x": 0.40316576}], [{"q1": 1.73701265, "distance": 0.3387761644, "q3": 1.012095487, "q2": 1.567486494, "tx": -0.601, "ty": 0.601, "targetID": 4, "f2": -0.558701, "f1": -0.424806, "f3": 0.197732, "y": 0.32731971, "x": -0.4013293}], [{"q1": 0.5345994902, "distance": 0.3198198493, "q3": 0.5646070268, "q2": 1.715706834, "tx": 0.4596, "ty": 0.4596, "targetID": 5, "f2": -1.006189, "f1": -0.276586, "f3": 1.400145, "y": 0.54685799, "x": 0.15191383}], [{"q1": 0.6146472902, "distance": 0.1467323113, "q3": 0.5114513268, "q2": 1.167813074, "tx": 0.1682, "ty": 0.6279, "targetID": 6, "f2": -1.059345, "f1": -0.82448, "f3": 1.320097, "y": 0.71340456, "x": 0.28744488}], [{"q1": 1.05019766, "distance": 0.07148666132, "q3": 0.2801672268, "q2": 1.804928064, "tx": -0.1682, "ty": 0.6279, "targetID": 7, "f2": -1.290629, "f1": -0.187365, "f3": 0.884547, "y": 0.55706481, "x": -0.15857095}], [{"q1": 1.43033037, "distance": 0.1287746191, "q3": 0.6767618868, "q2": 1.640057284, "tx": -0.4596, "ty": 0.4596, "targetID": 8, "f2": -0.894034, "f1": -0.352235, "f3": 0.504414, "y": 0.45689425, "x": -0.33085381}], [{"q1": 0.9624844002, "distance": 0.3093554794, "q3": 0.9691813368, "q2": 2.642602334, "tx": 0.3182, "ty": 0.3182, "targetID": 9, "f2": -0.601615, "f1": 0.65031, "f3": 0.97226, "y": 0.13900669, "x": 0.066028292}], [{"q1": 1.08462952, "distance": 0.2968300852, "q3": 0.4768309268, "q2": 1.837035144, "tx": 0.1165, "ty": 0.4347, "targetID": 10, "f2": -1.093965, "f1": -0.155258, "f3": 0.850115, "y": 0.4957631, "x": -0.17398132}], [{"q1": 1.02217466, "distance": 0.1185098257, "q3": 0.5517265268, "q2": 1.663682064, "tx": -0.1165, "ty": 0.4347, "targetID": 11, "f2": -1.01907, "f1": -0.328611, "f3": 0.91257, "y": 0.55240035, "x": -0.13032774}], [{"q1": 1.33620826, "distance": 0.1135837212, "q3": 0.3367159268, "q2": 1.886232484, "tx": -0.3182, "ty": 0.3182, "targetID": 12, "f2": -1.23408, "f1": -0.10606, "f3": 0.598536, "y": 0.4292346, "x": -0.29427137}], [{"q1": 1.05151713, "distance": 0.06958368537, "q3": 2.005655587, "q2": 2.471134204, "tx": 0.1768, "ty": 0.1768, "targetID": 13, "f2": 0.434859, "f1": 0.478842, "f3": 0.883227, "y": 0.2351043, "x": 0.21478023}], [{"q1": 1.17008084, "distance": 0.1347129951, "q3": 0.5934468568, "q2": 2.603395254, "tx": 0.0647, "ty": 0.2415, "targetID": 14, "f2": -0.977349, "f1": 0.611103, "f3": 0.764664, "y": 0.17350776, "x": -0.051595513}], [{"q1": 1.32979941, "distance": 0.09112560257, "q3": 0.5394114268, "q2": 2.662017374, "tx": -0.0647, "ty": 0.2415, "targetID": 15, "f2": -1.031385, "f1": 0.669725, "f3": 0.604945, "y": 0.15077159, "x": -0.073198886}], [{"q1": 1.40450648, "distance": 0.05672237392, "q3": 0.6903335668, "q2": 2.242614754, "tx": -0.1768, "ty": 0.1768, "targetID": 16, "f2": -0.880463, "f1": 0.250322, "f3": 0.530238, "y": 0.22833922, "x": -0.20048832}]], "block": 17}], [{"trials": [[{"q1": 1.35612596, "distance": 0.5561493475, "q3": 0.2726902268, "q2": 0.2574423536, "tx": 0.601, "ty": 0.601, "targetID": 1, "f2": -1.298106, "f1": -1.73485, "f3": 0.578619, "y": 0.97406513, "x": 0.18853848}], [{"q1": 1.36636755, "distance": 0.1529138623, "q3": -0.1126072732, "q2": 0.05727895359, "tx": 0.22, "ty": 0.821, "targetID": 2, "f2": -1.683404, "f1": -1.935014, "f3": 0.568377, "y": 0.97383493, "x": 0.22491258}], [{"q1": 1.36674454, "distance": 0.2649214679, "q3": 0.001696426795, "q2": 1.720356394, "tx": -0.22, "ty": 0.821, "targetID": 3, "f2": -1.5691, "f1": -0.271936, "f3": 0.568, "y": 0.57910296, "x": -0.3280241}], [{"q1": 1.53167815, "distance": 0.1930247204, "q3": 0.2683548268, "q2": 1.397840494, "tx": -0.601, "ty": 0.601, "targetID": 4, "f2": -1.302442, "f1": -0.594452, "f3": 0.403066, "y": 0.61193735, "x": -0.4082854}], [{"q1": 0.9747994402, "distance": 0.5759257088, "q3": -0.05293587321, "q2": 2.785042144, "tx": 0.4596, "ty": 0.4596, "targetID": 5, "f2": -1.623732, "f1": 0.792749, "f3": 0.959945, "y": 0.20395627, "x": -0.056478197}], [{"q1": 1.39137462, "distance": 0.3813387912, "q3": -0.02748897321, "q2": 0.5357874536, "tx": 0.1682, "ty": 0.6279, "targetID": 6, "f2": -1.598285, "f1": -1.456505, "f3": 0.54337, "y": 0.97075151, "x": 0.0012505593}], [{"q1": 1.11522863, "distance": 0.009484493044, "q3": 0.3810123268, "q2": 1.581749324, "tx": -0.1682, "ty": 0.6279, "targetID": 7, "f2": -1.189784, "f1": -0.410543, "f3": 0.819516, "y": 0.62040143, "x": -0.1740075}], [{"q1": 1.58194364, "distance": 0.1422077873, "q3": 0.3573247268, "q2": 1.930026288, "tx": -0.4596, "ty": 0.4596, "targetID": 8, "f2": -1.213472, "f1": -0.062266, "f3": 0.352801, "y": 0.33587988, "x": -0.38948305}], [{"q1": 0.9480330702, "distance": 0.3957560705, "q3": 0.6599857868, "q2": 2.156032464, "tx": 0.3182, "ty": 0.3182, "targetID": 9, "f2": -0.910811, "f1": 0.16374, "f3": 0.986711, "y": 0.32815209, "x": -0.077430918}], [{"q1": 0.6001330902, "distance": 0.1396698804, "q3": 0.2591185268, "q2": 1.800467004, "tx": 0.1165, "ty": 0.4347, "targetID": 10, "f2": -1.311678, "f1": -0.191826, "f3": 1.334611, "y": 0.57436479, "x": 0.11530755}], [{"q1": 1.07928881, "distance": 0.1332758518, "q3": 0.6393141068, "q2": 1.579236054, "tx": -0.1165, "ty": 0.4347, "targetID": 11, "f2": -0.931482, "f1": -0.413057, "f3": 0.855456, "y": 0.56216327, "x": -0.15543029}], [{"q1": 1.41292595, "distance": 0.05100908856, "q3": 0.4523265268, "q2": 1.960499736, "tx": -0.3182, "ty": 0.3182, "targetID": 12, "f2": -1.11847, "f1": -0.031793, "f3": 0.521819, "y": 0.36584551, "x": -0.29998373}], [{"q1": 1.12371093, "distance": 0.1306025535, "q3": 0.1293708268, "q2": 3.301771254, "tx": 0.1768, "ty": 0.1768, "targetID": 13, "f2": -1.441426, "f1": 1.309479, "f3": 0.811034, "y": 0.060424204, "x": 0.11752352}], [{"q1": 1.16681358, "distance": 0.1669481512, "q3": 0.1808300268, "q2": 3.131936854, "tx": 0.0647, "ty": 0.2415, "targetID": 14, "f2": -1.389966, "f1": 1.139644, "f3": 0.767931, "y": 0.075984063, "x": 0.086521086}], [{"q1": 1.19785252, "distance": 0.1094081398, "q3": 0.2605008268, "q2": 2.446315624, "tx": -0.0647, "ty": 0.2415, "targetID": 15, "f2": -1.310296, "f1": 0.454023, "f3": 0.736892, "y": 0.26580881, "x": -0.17137344}], [{"q1": 1.24629588, "distance": 0.09512648038, "q3": 0.1780026268, "q2": 2.432932444, "tx": -0.1768, "ty": 0.1768, "targetID": 16, "f2": -1.392794, "f1": 0.44064, "f3": 0.688449, "y": 0.27118576, "x": -0.18864802}]], "block": 18}], [{"trials": [[{"q1": 0.5745604902, "distance": 0.5348422523, "q3": 2.007666197, "q2": 1.903385582, "tx": 0.601, "ty": 0.601, "targetID": 1, "f2": 0.43687, "f1": -0.088907, "f3": 1.360184, "y": 0.22413742, "x": 0.22148606}], [{"q1": 1.13288438, "distance": 0.3160143035, "q3": 0.5210645268, "q2": 1.002439644, "tx": 0.22, "ty": 0.821, "targetID": 2, "f2": -1.049732, "f1": -0.989853, "f3": 0.80186, "y": 0.80927315, "x": -0.095796645}], [{"q1": 1.28701092, "distance": 0.1028911537, "q3": 0.7967707268, "q2": 1.044034324, "tx": -0.22, "ty": 0.821, "targetID": 3, "f2": -0.774026, "f1": -0.948258, "f3": 0.647734, "y": 0.71811089, "x": -0.2193515}], [{"q1": 1.77270114, "distance": 0.07465372084, "q3": 0.5321858268, "q2": 1.064391844, "tx": -0.601, "ty": 0.601, "targetID": 4, "f2": -1.038611, "f1": -0.927901, "f3": 0.162043, "y": 0.56739179, "x": -0.53433917}], [{"q1": 0.3238614902, "distance": 0.249270147, "q3": 0.1568911268, "q2": 2.028232474, "tx": 0.4596, "ty": 0.4596, "targetID": 5, "f2": -1.413905, "f1": 0.03594, "f3": 1.610883, "y": 0.47101527, "x": 0.21059137}], [{"q1": 1.28801623, "distance": 0.3556963946, "q3": -0.4769691732, "q2": 1.170075024, "tx": 0.1682, "ty": 0.6279, "targetID": 6, "f2": -2.047766, "f1": -0.822218, "f3": 0.646728, "y": 0.88107596, "x": -0.081643668}], [{"q1": 0.8637755902, "distance": 0.1764632957, "q3": 0.3230185268, "q2": 2.063104152, "tx": -0.1682, "ty": 0.6279, "targetID": 7, "f2": -1.247778, "f1": 0.070811, "f3": 1.070969, "y": 0.47558373, "x": -0.079098661}], [{"q1": 1.61851177, "distance": 0.3471713594, "q3": 0.4019353268, "q2": 0.6642157536, "tx": -0.4596, "ty": 0.4596, "targetID": 8, "f2": -1.168861, "f1": -1.328077, "f3": 0.316233, "y": 0.79818591, "x": -0.38286973}], [{"q1": 0.7486047902, "distance": 0.4158553433, "q3": -0.1512048732, "q2": 1.969547523, "tx": 0.3182, "ty": 0.3182, "targetID": 9, "f2": -1.722001, "f1": -0.022745, "f3": 1.18614, "y": 0.59877001, "x": 0.011253529}], [{"q1": 1.05817731, "distance": 0.3351270319, "q3": 0.07602652679, "q2": 1.664121884, "tx": 0.1165, "ty": 0.4347, "targetID": 10, "f2": -1.49477, "f1": -0.328171, "f3": 0.876567, "y": 0.69947571, "x": -0.088936002}], [{"q1": 1.11547996, "distance": 0.1003701492, "q3": -0.4418587732, "q2": 2.175070514, "tx": -0.1165, "ty": 0.4347, "targetID": 11, "f2": -2.012655, "f1": 0.182778, "f3": 0.819265, "y": 0.50384802, "x": -0.18925107}], [{"q1": 1.32043746, "distance": 0.2471030213, "q3": -0.5330277732, "q2": 2.017739554, "tx": -0.3182, "ty": 0.3182, "targetID": 12, "f2": -2.103824, "f1": 0.025447, "f3": 0.614307, "y": 0.56221676, "x": -0.2792677}], [{"q1": 0.8363808902, "distance": 0.1913270659, "q3": 0.1977946268, "q2": 2.775931524, "tx": 0.1768, "ty": 0.1768, "targetID": 13, "f2": -1.373002, "f1": 0.783639, "f3": 1.098364, "y": 0.19154639, "x": -0.013957936}], [{"q1": 1.04856403, "distance": 0.07586784297, "q3": 1.057711417, "q2": 2.477480224, "tx": 0.0647, "ty": 0.2415, "targetID": 14, "f2": -0.513085, "f1": 0.485188, "f3": 0.88618, "y": 0.17617745, "x": 0.02611381}], [{"q1": 1.29442508, "distance": 0.2281758851, "q3": 0.1391097268, "q2": 2.280439534, "tx": -0.0647, "ty": 0.2415, "targetID": 15, "f2": -1.431687, "f1": 0.288147, "f3": 0.640319, "y": 0.37094981, "x": -0.25260152}], [{"q1": 2.96034879, "distance": 0.105494848, "q3": 0.8118503768, "q2": 3.405569554, "tx": -0.1768, "ty": 0.1768, "targetID": 16, "f2": -0.758946, "f1": 1.413277, "f3": -1.025604, "y": 0.28120553, "x": -0.16167888}]], "block": 19}], [{"trials": [[{"q1": 0.9597197902, "distance": 0.4025312521, "q3": 1.177280427, "q2": 0.3430256536, "tx": 0.601, "ty": 0.601, "targetID": 1, "f2": -0.393516, "f1": -1.649267, "f3": 0.975025, "y": 0.80538246, "x": 0.25421589}], [{"q1": 1.05874279, "distance": 0.1291481878, "q3": 0.2900946268, "q2": 0.3430758536, "tx": 0.22, "ty": 0.821, "targetID": 2, "f2": -1.280702, "f1": -1.649217, "f3": 0.876002, "y": 0.92753932, "x": 0.29299745}], [{"q1": 1.43322064, "distance": 0.07184078472, "q3": -0.3941441732, "q2": 1.377859964, "tx": -0.22, "ty": 0.821, "targetID": 3, "f2": -1.96494, "f1": -0.614433, "f3": 0.501524, "y": 0.78515564, "x": -0.28225978}], [{"q1": 1.02154634, "distance": 1.16009279, "q3": 0.2812353268, "q2": -0.1127503464, "tx": -0.601, "ty": 0.601, "targetID": 4, "f2": -1.289561, "f1": -2.105043, "f3": 0.913198, "y": 0.84133193, "x": 0.53392548}], [{"q1": 1.22920561, "distance": 0.4404033653, "q3": 0.6088406568, "q2": 3.299823554, "tx": 0.4596, "ty": 0.4596, "targetID": 5, "f2": -0.961956, "f1": 1.307531, "f3": 0.705539, "y": 0.091651498, "x": 0.21758962}], [{"q1": 0.7884401902, "distance": 0.189314979, "q3": -0.01736677321, "q2": 1.969547523, "tx": 0.1682, "ty": 0.6279, "targetID": 6, "f2": -1.588163, "f1": -0.022745, "f3": 1.146304, "y": 0.56165952, "x": -0.0091481325}], [{"q1": 1.29216313, "distance": 0.1240285245, "q3": 0.3883008268, "q2": 1.206831654, "tx": -0.1682, "ty": 0.6279, "targetID": 7, "f2": -1.182495, "f1": -0.785461, "f3": 0.642581, "y": 0.74271751, "x": -0.21510431}], [{"q1": 1.75498256, "distance": 0.07468624599, "q3": -0.2437121732, "q2": 1.681463474, "tx": -0.4596, "ty": 0.4596, "targetID": 8, "f2": -1.814509, "f1": -0.310829, "f3": 0.179762, "y": 0.48727336, "x": -0.52897017}], [{"q1": 2.24111261, "distance": 0.4913759624, "q3": 1.448211377, "q2": 4.017928754, "tx": 0.3182, "ty": 0.3182, "targetID": 9, "f2": -0.122585, "f1": 2.025636, "f3": -0.306368, "y": 0.64336625, "x": -0.050198217}], [{"q1": 1.58263479, "distance": 0.5235111192, "q3": 0.7287866668, "q2": 1.562145784, "tx": 0.1165, "ty": 0.4347, "targetID": 10, "f2": -0.84201, "f1": -0.430147, "f3": 0.35211, "y": 0.42481574, "x": -0.4069178}], [{"q1": 1.42718878, "distance": 0.220166709, "q3": -0.04043857321, "q2": 2.265234224, "tx": -0.1165, "ty": 0.4347, "targetID": 11, "f2": -1.611235, "f1": 0.272942, "f3": 0.507556, "y": 0.33268615, "x": -0.31160652}], [{"q1": 1.23146756, "distance": 0.388586929, "q3": 0.3238353268, "q2": 1.455582964, "tx": -0.3182, "ty": 0.3182, "targetID": 12, "f2": -1.246961, "f1": -0.53671, "f3": 0.703277, "y": 0.69540782, "x": -0.22485086}], [{"q1": 1.79023123, "distance": 0.02856274546, "q3": -0.1014420732, "q2": 3.614485454, "tx": 0.1768, "ty": 0.1768, "targetID": 13, "f2": -1.672238, "f1": 1.622193, "f3": 0.144513, "y": 0.16880615, "x": 0.14937868}], [{"q1": 1.14689588, "distance": 0.1093069277, "q3": 0.8072008168, "q2": 2.671316494, "tx": 0.0647, "ty": 0.2415, "targetID": 14, "f2": -0.763596, "f1": 0.679024, "f3": 0.787849, "y": 0.14317332, "x": 0.016952032}], [{"q1": 4.60537469, "distance": 0.6914113344, "q3": 2.702335127, "q2": 2.529630664, "tx": -0.0647, "ty": 0.2415, "targetID": 15, "f2": 1.131539, "f1": 0.537338, "f3": -2.67063, "y": -0.44641692, "x": -0.13412582}], [{"q1": 1.49869143, "distance": 0.1946457815, "q3": 0.7833875468, "q2": 2.782403204, "tx": -0.1768, "ty": 0.1768, "targetID": 16, "f2": -0.787409, "f1": 0.790111, "f3": 0.436053, "y": 0.13101653, "x": 0.012384709}]], "block": 20}], [{"trials": [[{"q1": 0.3052631902, "distance": 0.2628992954, "q3": 2.105118407, "q2": 1.008471494, "tx": 0.601, "ty": 0.601, "targetID": 1, "f2": 0.534322, "f1": -0.983821, "f3": 1.629481, "y": 0.35011107, "x": 0.52244566}], [{"q1": 0.5031206902, "distance": 0.2833701232, "q3": 0.2379442268, "q2": 1.025813094, "tx": 0.22, "ty": 0.821, "targetID": 2, "f2": -1.332852, "f1": -0.96648, "f3": 1.431624, "y": 0.7129674, "x": 0.48196867}], [{"q1": 1.6781392, "distance": 0.09229280138, "q3": -1.462002973, "q2": 1.497240484, "tx": -0.22, "ty": 0.821, "targetID": 3, "f2": -3.032799, "f1": -0.495052, "f3": 0.256605, "y": 0.77156052, "x": -0.29793394}], [{"q1": 1.64628345, "distance": 0.717916616, "q3": 1.681631717, "q2": 2.531766944, "tx": -0.601, "ty": 0.601, "targetID": 4, "f2": 0.110835, "f1": 0.539474, "f3": 0.288461, "y": 0.24632485, "x": 0.023187316}], [{"q1": 0.8664144902, "distance": 0.4408451634, "q3": -0.7510039732, "q2": 1.776276744, "tx": 0.4596, "ty": 0.4596, "targetID": 5, "f2": -2.3218, "f1": -0.216016, "f3": 1.06833, "y": 0.75413675, "x": 0.13158695}], [{"q1": 0.4736525902, "distance": 0.5094698481, "q3": -0.6449249732, "q2": 1.555171454, "tx": 0.1682, "ty": 0.6279, "targetID": 6, "f2": -2.215721, "f1": -0.437121, "f3": 1.461092, "y": 0.41931123, "x": 0.63301206}], [{"q1": 1.51050382, "distance": 0.4469240906, "q3": -0.3815024732, "q2": 2.822552764, "tx": -0.1682, "ty": 0.6279, "targetID": 7, "f2": -1.952299, "f1": 0.83026, "f3": 0.424241, "y": 0.18332088, "x": -0.21392252}], [{"q1": 1.65614805, "distance": 0.05767824286, "q3": -0.7691812732, "q2": 2.01554044, "tx": -0.4596, "ty": 0.4596, "targetID": 8, "f2": -2.339978, "f1": 0.023248, "f3": 0.278596, "y": 0.51629566, "x": -0.44899897}], [{"q1": 1.43278082, "distance": 0.3183678004, "q3": -1.108473273, "q2": 3.758998654, "tx": 0.3182, "ty": 0.3182, "targetID": 9, "f2": -2.67927, "f1": 1.766706, "f3": 0.501964, "y": 0.16627702, "x": 0.038418899}], [{"q1": 0.8999038902, "distance": 0.1964459135, "q3": -0.3016368732, "q2": 2.424198814, "tx": 0.1165, "ty": 0.4347, "targetID": 10, "f2": -1.872433, "f1": 0.431906, "f3": 1.034841, "y": 0.44046895, "x": -0.079861188}], [{"q1": 1.906784315, "distance": 0.2735248339, "q3": -1.285099873, "q2": 3.611720854, "tx": -0.1165, "ty": 0.4347, "targetID": 11, "f2": -2.855896, "f1": 1.619428, "f3": 0.02796, "y": 0.16362248, "x": -0.15300771}], [{"q1": 1.38546843, "distance": 0.1205761737, "q3": 1.139518487, "q2": 1.597708614, "tx": -0.3182, "ty": 0.3182, "targetID": 12, "f2": -0.431278, "f1": -0.394584, "f3": 0.549276, "y": 0.41247097, "x": -0.24302289}], [{"q1": 2.07938342, "distance": 0.1467698091, "q3": -0.3731018732, "q2": 4.116888954, "tx": 0.1768, "ty": 0.1768, "targetID": 13, "f2": -1.943898, "f1": 2.124596, "f3": -0.144639, "y": 0.32343113, "x": 0.18317876}], [{"q1": 0.7451489902, "distance": 0.1605374476, "q3": -0.4425498732, "q2": 3.329291654, "tx": 0.0647, "ty": 0.2415, "targetID": 14, "f2": -2.013346, "f1": 1.336999, "f3": 1.189596, "y": 0.081417374, "x": 0.076775799}], [{"q1": 1.31113835, "distance": 0.157329135, "q3": -0.4146525732, "q2": 2.727425334, "tx": -0.0647, "ty": 0.2415, "targetID": 15, "f2": -1.985449, "f1": 0.735133, "f3": 0.623606, "y": 0.27458747, "x": -0.21851052}], [{"q1": 1.39256843, "distance": 0.3489069022, "q3": -0.9700735732, "q2": 2.325489974, "tx": -0.1768, "ty": 0.1768, "targetID": 16, "f2": -2.54087, "f1": 0.333197, "f3": 0.542176, "y": 0.49958785, "x": -0.30925388}]], "block": 21}], [{"trials": [[{"q1": 1.11849589, "distance": 0.1482963412, "q3": 0.7502751568, "q2": -0.7625448464, "tx": 0.601, "ty": 0.601, "targetID": 1, "f2": -0.820521, "f1": -2.754837, "f3": 0.816249, "y": 0.7486665, "x": 0.58734681}], [{"q1": 1.09549943, "distance": 0.05022796037, "q3": 1.740567997, "q2": -0.2451056464, "tx": 0.22, "ty": 0.821, "targetID": 2, "f2": 0.169772, "f1": -2.237398, "f3": 0.839245, "y": 0.77245538, "x": 0.23289449}], [{"q1": 1.44289674, "distance": 0.1503794134, "q3": 1.5719273, "q2": 0.5464688536, "tx": -0.22, "ty": 0.821, "targetID": 3, "f2": 0.001131, "f1": -1.445824, "f3": 0.491848, "y": 0.67492914, "x": -0.25573894}], [{"q1": 1.58558788, "distance": 0.2046456085, "q3": 0.5152212268, "q2": 1.461426324, "tx": -0.601, "ty": 0.601, "targetID": 4, "f2": -1.055575, "f1": -0.530866, "f3": 0.349157, "y": 0.46805613, "x": -0.44541802}], [{"q1": 0.4237012902, "distance": 0.1642255556, "q3": 1.219754767, "q2": 0.9367803536, "tx": 0.4596, "ty": 0.4596, "targetID": 5, "f2": -0.351042, "f1": -1.055512, "f3": 1.511043, "y": 0.54692544, "x": 0.32051621}], [{"q1": 0.9460224502, "distance": 0.1786529787, "q3": 0.9028308968, "q2": 0.7057476536, "tx": 0.1682, "ty": 0.6279, "targetID": 6, "f2": -0.667965, "f1": -1.286545, "f3": 0.988722, "y": 0.80176704, "x": 0.1271252}], [{"q1": 0.9526826302, "distance": 0.4710579335, "q3": 2.391443157, "q2": 1.054652914, "tx": -0.1682, "ty": 0.6279, "targetID": 7, "f2": 0.820647, "f1": -0.93764, "f3": 0.982062, "y": 0.39891318, "x": 0.24345594}], [{"q1": 1.8183799, "distance": 0.09529256455, "q3": 1.180799017, "q2": 0.7526830536, "tx": -0.4596, "ty": 0.4596, "targetID": 8, "f2": -0.389997, "f1": -1.23961, "f3": 0.116365, "y": 0.53862847, "x": -0.51284635}], [{"q1": 1.57113656, "distance": 0.5593936445, "q3": 1.722032597, "q2": 1.106552024, "tx": 0.3182, "ty": 0.3182, "targetID": 9, "f2": 0.151236, "f1": -0.885741, "f3": 0.363608, "y": 0.45289369, "x": -0.22473541}], [{"q1": 1.05296226, "distance": 0.1165487432, "q3": 1.967076827, "q2": 0.9898104536, "tx": 0.1165, "ty": 0.4347, "targetID": 10, "f2": 0.39628, "f1": -1.002482, "f3": 0.881782, "y": 0.51297626, "x": 0.030149339}], [{"q1": 1.17856314, "distance": 0.2609361428, "q3": 2.001885667, "q2": 0.4196239536, "tx": -0.1165, "ty": 0.4347, "targetID": 11, "f2": 0.431089, "f1": -1.572669, "f3": 0.756181, "y": 0.64599486, "x": 0.036608304}], [{"q1": 1.6514985, "distance": 0.1265994659, "q3": 1.523295446, "q2": 1.856827174, "tx": -0.3182, "ty": 0.3182, "targetID": 12, "f2": -0.047501, "f1": -0.135465, "f3": 0.283246, "y": 0.20212034, "x": -0.2676734}], [{"q1": 0.5235410902, "distance": 0.1670551458, "q3": 2.349785637, "q2": 1.412103324, "tx": 0.1768, "ty": 0.1768, "targetID": 13, "f2": 0.778989, "f1": -0.580189, "f3": 1.411203, "y": 0.28808486, "x": 0.30139174}], [{"q1": 0.9332047902, "distance": 0.1522381019, "q3": 2.111464427, "q2": 1.430198894, "tx": 0.0647, "ty": 0.2415, "targetID": 14, "f2": 0.540668, "f1": -0.562094, "f3": 1.00154, "y": 0.38606248, "x": 0.11242975}], [{"q1": 0.08861899019, "distance": 0.5008012052, "q3": 2.094122827, "q2": 0.9319422536, "tx": -0.0647, "ty": 0.2415, "targetID": 15, "f2": 0.523327, "f1": -1.06035, "f3": 1.846126, "y": 0.26966766, "x": 0.43530843}], [{"q1": 1.29568171, "distance": 0.2545888256, "q3": 1.829349407, "q2": 1.403683854, "tx": -0.1768, "ty": 0.1768, "targetID": 16, "f2": 0.258553, "f1": -0.588609, "f3": 0.639063, "y": 0.41354445, "x": -0.083164881}]], "block": 22}], [{"trials": [[{"q1": 0.7742401902, "distance": 0.5634649962, "q3": 0.1840973268, "q2": 1.857581164, "tx": 0.601, "ty": 0.601, "targetID": 1, "f2": -1.386699, "f1": -0.134711, "f3": 1.160504, "y": 0.61002019, "x": 0.037607208}], [{"q1": 0.8010693902, "distance": 0.352288677, "q3": 0.1354654268, "q2": 0.5484166536, "tx": 0.22, "ty": 0.821, "targetID": 2, "f2": -1.435331, "f1": -1.443876, "f3": 1.133675, "y": 0.77584898, "x": 0.56938331}], [{"q1": 1.01984988, "distance": 0.2902456656, "q3": 0.7411017068, "q2": 1.570188264, "tx": -0.22, "ty": 0.821, "targetID": 3, "f2": -0.829695, "f1": -0.422104, "f3": 0.914895, "y": 0.57800565, "x": -0.0612666}], [{"q1": 2.11098784, "distance": 0.5056195872, "q3": 1.465929967, "q2": 1.630695344, "tx": -0.601, "ty": 0.601, "targetID": 4, "f2": -0.104866, "f1": -0.361597, "f3": -0.176243, "y": 0.15237062, "x": -0.3677987}], [{"q1": -0.5262535098, "distance": 0.9031265111, "q3": 0.8981185068, "q2": 0.01448415359, "tx": 0.4596, "ty": 0.4596, "targetID": 5, "f2": -0.672678, "f1": -1.977809, "f3": 2.460998, "y": -0.34573694, "x": 0.86834186}], [{"q1": 0.1633260902, "distance": 0.3841067141, "q3": 0.5372123268, "q2": 1.253767054, "tx": 0.1682, "ty": 0.6279, "targetID": 6, "f2": -1.033584, "f1": -0.738526, "f3": 1.771418, "y": 0.50458063, "x": 0.53197232}], [{"q1": "_NaN_", "distance": 0.7536854666, "q3": "_NaN_", "q2": 1.597582954, "tx": -0.1682, "ty": 0.6279, "targetID": 7, "f2": "_NaN_", "f1": -0.39471, "f3": "_NaN_", "y": 0.44977795, "x": 0.56413484}], [{"q1": 1.08155076, "distance": 0.4213240275, "q3": 0.6455344568, "q2": 2.413203234, "tx": -0.4596, "ty": 0.4596, "targetID": 8, "f2": -0.925262, "f1": 0.420911, "f3": 0.853194, "y": 0.24366486, "x": -0.097818365}], [{"q1": 0.6759082902, "distance": 0.2308758334, "q3": 1.534730843, "q2": 2.684699674, "tx": 0.3182, "ty": 0.3182, "targetID": 9, "f2": -0.036065, "f1": 0.692407, "f3": 1.258836, "y": 0.095932695, "x": 0.25574285}], [{"q1": 0.9832817402, "distance": 0.2564302811, "q3": -0.01247837321, "q2": 2.002408582, "tx": 0.1165, "ty": 0.4347, "targetID": 10, "f2": -1.583275, "f1": 0.010116, "f3": 0.951463, "y": 0.54312381, "x": -0.11588065}], [{"q1": 1.36454542, "distance": 0.2127970019, "q3": 1.053250357, "q2": 1.103410424, "tx": -0.1165, "ty": 0.4347, "targetID": 11, "f2": -0.517546, "f1": -0.888882, "f3": 0.570199, "y": 0.60529988, "x": -0.24369373}], [{"q1": 1.49548701, "distance": 0.3277397027, "q3": 0.5948291568, "q2": 1.206266174, "tx": -0.3182, "ty": 0.3182, "targetID": 12, "f2": -0.975967, "f1": -0.786026, "f3": 0.439257, "y": 0.64182579, "x": -0.36996544}], [{"q1": 0.1936738902, "distance": 0.04410790144, "q3": 1.339575107, "q2": 2.016734245, "tx": 0.1768, "ty": 0.1768, "targetID": 13, "f2": -0.231221, "f1": 0.024442, "f3": 1.741071, "y": 0.21293682, "x": 0.20209105}], [{"q1": 0.7936551902, "distance": 0.1089657011, "q3": 0.5305521268, "q2": 2.710209404, "tx": 0.0647, "ty": 0.2415, "targetID": 14, "f2": -1.040244, "f1": 0.717917, "f3": 1.141089, "y": 0.14188881, "x": 0.020528348}], [{"q1": 0.8588746902, "distance": 0.0737543267, "q3": -0.1353586732, "q2": 2.601321804, "tx": -0.0647, "ty": 0.2415, "targetID": 15, "f2": -1.706155, "f1": 0.609029, "f3": 1.07587, "y": 0.31459033, "x": -0.07457443}], [{"q1": 1.39690383, "distance": 0.07623119746, "q3": 0.6107884468, "q2": 2.266742184, "tx": -0.1768, "ty": 0.1768, "targetID": 16, "f2": -0.960008, "f1": 0.27445, "f3": 0.537841, "y": 0.24444317, "x": -0.21195106}]], "block": 23}], [{"trials": [[{"q1": 0.8777870902, "distance": 0.5372971507, "q3": -0.9237978732, "q2": 2.066371409, "tx": 0.601, "ty": 0.601, "targetID": 1, "f2": -2.494594, "f1": 0.074079, "f3": 1.056957, "y": 0.68021449, "x": 0.069574283}], [{"q1": 0.1126207902, "distance": 0.9786388441, "q3": 3.599134227, "q2": 2.700344804, "tx": 0.22, "ty": 0.821, "targetID": 2, "f2": 2.028338, "f1": 0.708052, "f3": 1.822124, "y": -0.11583, "x": 0.50299035}], [{"q1": 1.20451269, "distance": 0.1764609898, "q3": 0.5986618968, "q2": 1.369377664, "tx": -0.22, "ty": 0.821, "targetID": 3, "f2": -0.972134, "f1": -0.622915, "f3": 0.730232, "y": 0.64491325, "x": -0.2085136}], [{"q1": 1.71948256, "distance": 0.3746600957, "q3": 0.2449185268, "q2": 1.987454601, "tx": -0.601, "ty": 0.601, "targetID": 4, "f2": -1.325878, "f1": -0.004838, "f3": 0.215262, "y": 0.27202974, "x": -0.42169926}], [{"q1": 0.3427109902, "distance": 0.1888493974, "q3": 0.07558672679, "q2": 1.822269664, "tx": 0.4596, "ty": 0.4596, "targetID": 5, "f2": -1.49521, "f1": -0.170023, "f3": 1.592034, "y": 0.56079531, "x": 0.30015219}], [{"q1": 0.5545171902, "distance": 0.02665691509, "q3": -0.2698879732, "q2": 1.916391775, "tx": 0.1682, "ty": 0.6279, "targetID": 6, "f2": -1.840684, "f1": -0.075901, "f3": 1.380227, "y": 0.62766283, "x": 0.19485586}], [{"q1": 0.5107233902, "distance": 0.3160754404, "q3": 0.5956459668, "q2": 1.764087364, "tx": -0.1682, "ty": 0.6279, "targetID": 7, "f2": -0.97515, "f1": -0.228205, "f3": 1.424021, "y": 0.51454603, "x": 0.1268501}], [{"q1": 1.33268967, "distance": 0.1936115128, "q3": 0.7756592268, "q2": 1.734493564, "tx": -0.4596, "ty": 0.4596, "targetID": 8, "f2": -0.795137, "f1": -0.257799, "f3": 0.602055, "y": 0.42866903, "x": -0.26847519}], [{"q1": 0.2984773902, "distance": 0.1899994045, "q3": 0.07420442679, "q2": 2.337302364, "tx": 0.3182, "ty": 0.3182, "targetID": 9, "f2": -1.496592, "f1": 0.34501, "f3": 1.636267, "y": 0.376374, "x": 0.13732557}], [{"q1": 0.4213764902, "distance": 0.2177085597, "q3": 0.1766203268, "q2": 2.678165164, "tx": 0.1165, "ty": 0.4347, "targetID": 10, "f2": -1.394176, "f1": 0.685873, "f3": 1.513368, "y": 0.22360106, "x": 0.063262283}], [{"q1": 0.6994073902, "distance": 0.3280825045, "q3": 0.3655557268, "q2": 1.488318364, "tx": -0.1165, "ty": 0.4347, "targetID": 11, "f2": -1.205241, "f1": -0.503974, "f3": 1.235337, "y": 0.65354142, "x": 0.1279311}], [{"q1": 1.11623394, "distance": 0.1558561613, "q3": -0.1239986732, "q2": 2.524227124, "tx": -0.3182, "ty": 0.3182, "targetID": 12, "f2": -1.694795, "f1": 0.531934, "f3": 0.818511, "y": 0.31168969, "x": -0.16247987}], [{"q1": "_NaN_", "distance": 0.2679312221, "q3": "_NaN_", "q2": 2.480873144, "tx": 0.1768, "ty": 0.1768, "targetID": 13, "f2": "_NaN_", "f1": 0.48858, "f3": "_NaN_", "y": 0.39433801, "x": 0.33321085}], [{"q1": 0.9597197902, "distance": 0.1729123167, "q3": -0.4466150732, "q2": 2.561235084, "tx": 0.0647, "ty": 0.2415, "targetID": 14, "f2": -2.017411, "f1": 0.568942, "f3": 0.975025, "y": 0.30925066, "x": -0.094386509}], [{"q1": 1.0388251, "distance": 0.01928487096, "q3": 0.5717698668, "q2": 2.421497044, "tx": -0.0647, "ty": 0.2415, "targetID": 15, "f2": -0.999026, "f1": 0.429204, "f3": 0.895919, "y": 0.24932611, "x": -0.0823255}], [{"q1": 0.9910100602, "distance": 0.1911220892, "q3": 0.04234862679, "q2": 3.001749254, "tx": -0.1768, "ty": 0.1768, "targetID": 16, "f2": -1.528448, "f1": 1.009457, "f3": 0.943734, "y": 0.12210138, "x": 0.0063275893}]], "block": 24}]]}]], "condition": "H2"}]], "type": "human", "subjectID": "P_12"}}
