# Supplementary material for: Goal-related feedback guides motor exploration and redundancy resolution in human motor skill acquisition
Source: PLoS Comput Biol. 2019 Mar 5;15(3):e1006676. doi: 10.1371/journal.pcbi.1006676 (PMC6420027; doi:10.1371/journal.pcbi.1006676)
Supplement: S1 Dataset — The 220 .json files contain the data (20 for the participants, 200 for simulation runs), the text file legend_json.txt explains the data format. (ZIP) [file pcbi.1006676.s001.zip › S_H2_057.json]

{"data": {"data": [{"phases": [{"phase": "test", "blocks": [[{"trials": [[{"q1": 0.6803937264, "distance": 0.09540242702, "q3": 1.639502544, "q2": 1.521111432, "tx": 0.175, "ty": 0.3031, "targetID": 9, "y": 0.3828684113, "x": 0.1226681393}], [{"q1": 1.186971176, "distance": 0.1236719896, "q3": 0.6078225893, "q2": 1.860726177, "tx": -0.175, "ty": 0.3031, "targetID": 7, "y": 0.4204666498, "x": -0.2139850036}], [{"q1": 0.8515597826, "distance": 0.08027921042, "q3": 1.230921962, "q2": 1.521689264, "tx": 0.0, "ty": 0.55, "targetID": 5, "y": 0.4697247453, "x": -0.0007969348174}], [{"q1": 0.3436041874, "distance": 0.3889008009, "q3": 2.342751056, "q2": 1.179885646, "tx": 0.375, "ty": 0.6495, "targetID": 3, "y": 0.2608875897, "x": 0.3600257739}], [{"q1": 1.418376904, "distance": 0.1043415267, "q3": -0.02211734467, "q2": 1.730085866, "tx": -0.375, "ty": 0.6495, "targetID": 1, "y": 0.545508376, "x": -0.3664620655}], [{"q1": 0.9870931681, "distance": 0.2527257209, "q3": 1.005929298, "q2": 1.832188501, "tx": 0.0, "ty": 0.15, "targetID": 8, "y": 0.3880954459, "x": -0.08473988812}], [{"q1": 1.008616693, "distance": 0.1966653465, "q3": 0.4069339587, "q2": 1.206623913, "tx": 0.0, "ty": 0.95, "targetID": 2, "y": 0.7569093997, "x": -0.03732664722}], [{"q1": 1.524340334, "distance": 0.128828578, "q3": -0.0004714365311, "q2": 2.036068803, "tx": -0.4763, "ty": 0.275, "targetID": 4, "y": 0.3664977482, "x": -0.3856084095}], [{"q1": 0.2332130552, "distance": 0.1175163763, "q3": 2.591215917, "q2": 1.243313867, "tx": 0.4763, "ty": 0.275, "targetID": 6, "y": 0.1712633133, "x": 0.4210840736}]], "block": 1}], [{"trials": [[{"q1": 0.6608003158, "distance": 0.09038246682, "q3": 1.651468676, "q2": 1.506018214, "tx": 0.175, "ty": 0.3031, "targetID": 9, "y": 0.3828669368, "x": 0.1325002812}], [{"q1": 1.169874596, "distance": 0.0955931349, "q3": 0.6223711271, "q2": 1.922144668, "tx": -0.175, "ty": 0.3031, "targetID": 7, "y": 0.3955886558, "x": -0.1991639397}], [{"q1": 0.816496717, "distance": 0.02100357828, "q3": 0.9268761858, "q2": 1.536137386, "tx": 0.0, "ty": 0.55, "targetID": 5, "y": 0.5295445188, "x": -0.004766926436}], [{"q1": 0.4113249987, "distance": 0.07795533303, "q3": 0.4587821984, "q2": 1.047579357, "tx": 0.375, "ty": 0.6495, "targetID": 3, "y": 0.655094042, "x": 0.4527543609}], [{"q1": 1.42105394, "distance": 0.08560059974, "q3": -0.09155445058, "q2": 1.720858123, "tx": -0.375, "ty": 0.6495, "targetID": 1, "y": 0.5642727988, "x": -0.3670133331}], [{"q1": 1.001739713, "distance": 0.2416781843, "q3": 1.066968127, "q2": 1.829656155, "tx": 0.0, "ty": 0.15, "targetID": 8, "y": 0.3775257208, "x": -0.08148859514}], [{"q1": 1.015482628, "distance": 0.1694659364, "q3": 0.3300342388, "q2": 1.172898149, "tx": 0.0, "ty": 0.95, "targetID": 2, "y": 0.782106361, "x": -0.02303105712}], [{"q1": 1.525904868, "distance": 0.1280177239, "q3": 0.01025457236, "q2": 2.030608871, "tx": -0.4763, "ty": 0.275, "targetID": 4, "y": 0.3659362345, "x": -0.3861937355}], [{"q1": 0.2107296239, "distance": 0.1193663881, "q3": 2.586457841, "q2": 1.204572662, "tx": 0.4763, "ty": 0.275, "targetID": 6, "y": 0.1667916389, "x": 0.4259086794}]], "block": 2}], [{"trials": [[{"q1": 0.6491228465, "distance": 0.08367813534, "q3": 1.679727001, "q2": 1.49448246, "tx": 0.175, "ty": 0.3031, "targetID": 9, "y": 0.3797716757, "x": 0.14148158}], [{"q1": 1.19199615, "distance": 0.06136277018, "q3": 0.7913011826, "q2": 1.916679352, "tx": -0.175, "ty": 0.3031, "targetID": 7, "y": 0.3636713974, "x": -0.184823206}], [{"q1": 0.7982072509, "distance": 0.01616841985, "q3": 0.9173531727, "q2": 1.527513507, "tx": 0.0, "ty": 0.55, "targetID": 5, "y": 0.5349368875, "x": 0.005875410077}], [{"q1": 0.4320066045, "distance": 0.08426443381, "q3": 0.4117135698, "q2": 1.029404561, "tx": 0.375, "ty": 0.6495, "targetID": 3, "y": 0.6687322164, "x": 0.4570403356}], [{"q1": 1.421525792, "distance": 0.07817981094, "q3": -0.1232101323, "q2": 1.719510912, "tx": -0.375, "ty": 0.6495, "targetID": 1, "y": 0.5717853207, "x": -0.3664846336}], [{"q1": 0.9962366014, "distance": 0.2242565237, "q3": 1.127081328, "q2": 1.842876116, "tx": 0.0, "ty": 0.15, "targetID": 8, "y": 0.3634999372, "x": -0.06862044311}], [{"q1": 1.019854657, "distance": 0.1661498212, "q3": 0.3201066365, "q2": 1.167457293, "tx": 0.0, "ty": 0.95, "targetID": 2, "y": 0.7855099178, "x": -0.02342596712}], [{"q1": 1.533985039, "distance": 0.1250121783, "q3": -0.0009291157211, "q2": 2.028390038, "tx": -0.4763, "ty": 0.275, "targetID": 4, "y": 0.3660046151, "x": -0.3905899962}], [{"q1": 0.212850617, "distance": 0.1108753994, "q3": 2.461935651, "q2": 1.191471107, "tx": 0.4763, "ty": 0.275, "targetID": 6, "y": 0.1889262634, "x": 0.4064096141}]], "block": 3}], [{"trials": [[{"q1": 0.6579150648, "distance": 0.07014209736, "q3": 1.760436533, "q2": 1.489904308, "tx": 0.175, "ty": 0.3031, "targetID": 9, "y": 0.3687874038, "x": 0.1504016504}], [{"q1": 1.250642344, "distance": 0.02112812166, "q3": 0.959442036, "q2": 1.929821574, "tx": -0.175, "ty": 0.3031, "targetID": 7, "y": 0.3241833472, "x": -0.1736252295}], [{"q1": 0.8035252436, "distance": 0.03055233061, "q3": 1.012592229, "q2": 1.509150121, "tx": 0.0, "ty": 0.55, "targetID": 5, "y": 0.5206694013, "x": 0.008553413635}], [{"q1": 0.4329918365, "distance": 0.08297448947, "q3": 0.4120924484, "q2": 1.030935862, "tx": 0.375, "ty": 0.6495, "targetID": 3, "y": 0.6690904323, "x": 0.4556286603}], [{"q1": 1.42382888, "distance": 0.06121035988, "q3": -0.07243411507, "q2": 1.654299555, "tx": -0.375, "ty": 0.6495, "targetID": 1, "y": 0.5888237995, "x": -0.3669311185}], [{"q1": 1.037868308, "distance": 0.1863884031, "q3": 1.317668316, "q2": 1.859033004, "tx": 0.0, "ty": 0.15, "targetID": 8, "y": 0.3305447009, "x": -0.04630602337}], [{"q1": 1.024072688, "distance": 0.1593074471, "q3": 0.2790789855, "q2": 1.169299813, "tx": 0.0, "ty": 0.95, "targetID": 2, "y": 0.792183437, "x": -0.02174385267}], [{"q1": 1.584028293, "distance": 0.1043286296, "q3": -0.01493436333, "q2": 2.002413721, "tx": -0.4763, "ty": 0.275, "targetID": 4, "y": 0.3593508776, "x": -0.4149046223}], [{"q1": 0.192066976, "distance": 0.1049728888, "q3": 2.419660071, "q2": 1.139935517, "tx": 0.4763, "ty": 0.275, "targetID": 6, "y": 0.1946958718, "x": 0.4086941247}]], "block": 4}], [{"trials": [[{"q1": 0.650959138, "distance": 0.05773019856, "q3": 1.781386326, "q2": 1.514357865, "tx": 0.175, "ty": 0.3031, "targetID": 9, "y": 0.3574620118, "x": 0.1555694183}], [{"q1": 1.263037664, "distance": 0.006315411054, "q3": 0.9446380268, "q2": 1.977149907, "tx": -0.175, "ty": 0.3031, "targetID": 7, "y": 0.3076021041, "x": -0.1705710638}], [{"q1": 0.8012261543, "distance": 0.03076744954, "q3": 1.028495371, "q2": 1.497020502, "tx": 0.0, "ty": 0.55, "targetID": 5, "y": 0.5216406586, "x": 0.01193246441}], [{"q1": 0.4327989659, "distance": 0.08353545967, "q3": 0.4117274349, "q2": 1.030077923, "tx": 0.375, "ty": 0.6495, "targetID": 3, "y": 0.6690643104, "x": 0.4562121344}], [{"q1": 1.427523833, "distance": 0.05209343137, "q3": -0.11405053, "q2": 1.651549049, "tx": -0.375, "ty": 0.6495, "targetID": 1, "y": 0.5979447131, "x": -0.3675315339}], [{"q1": 1.033422785, "distance": 0.1465611914, "q3": 1.37164777, "q2": 1.955737351, "tx": 0.0, "ty": 0.15, "targetID": 8, "y": 0.2954088802, "x": -0.018342312}], [{"q1": 1.030522704, "distance": 0.1494593217, "q3": 0.2583013735, "q2": 1.149880416, "tx": 0.0, "ty": 0.95, "targetID": 2, "y": 0.801579252, "x": -0.01758892848}], [{"q1": 1.596296574, "distance": 0.09839412077, "q3": -0.05279195908, "q2": 2.018349364, "tx": -0.4763, "ty": 0.275, "targetID": 4, "y": 0.3555099646, "x": -0.4197354475}], [{"q1": 0.1876805444, "distance": 0.1050278332, "q3": 2.425846799, "q2": 1.13244564, "tx": 0.4763, "ty": 0.275, "targetID": 6, "y": 0.1927305479, "x": 0.4110115401}]], "block": 5}], [{"trials": [[{"q1": 0.6528038816, "distance": 0.05791274764, "q3": 1.795940281, "q2": 1.504299725, "tx": 0.175, "ty": 0.3031, "targetID": 9, "y": 0.3583119351, "x": 0.1575206247}], [{"q1": 1.293656804, "distance": 0.005348887795, "q3": 1.005208969, "q2": 1.964771279, "tx": -0.175, "ty": 0.3031, "targetID": 7, "y": 0.3000623174, "x": -0.1705973775}], [{"q1": 0.7894588942, "distance": 0.02937041093, "q3": 1.04551428, "q2": 1.450414739, "tx": 0.0, "ty": 0.55, "targetID": 5, "y": 0.5347309415, "x": 0.02508937804}], [{"q1": 0.4352482886, "distance": 0.08352546279, "q3": 0.4052042643, "q2": 1.030435916, "tx": 0.375, "ty": 0.6495, "targetID": 3, "y": 0.6706023182, "x": 0.4558158097}], [{"q1": 1.427193029, "distance": 0.05289786644, "q3": -0.0850523699, "q2": 1.639306514, "tx": -0.375, "ty": 0.6495, "targetID": 1, "y": 0.5970977005, "x": -0.3677762006}], [{"q1": 1.119407773, "distance": 0.1106887241, "q3": 1.52467504, "q2": 2.067753649, "tx": 0.0, "ty": 0.15, "targetID": 8, "y": 0.2596638532, "x": 0.01502773898}], [{"q1": 1.032596073, "distance": 0.1448467387, "q3": 0.2303291197, "q2": 1.150929203, "tx": 0.0, "ty": 0.95, "targetID": 2, "y": 0.8059823739, "x": -0.01547582268}], [{"q1": 1.60988063, "distance": 0.09478993044, "q3": -0.05034085431, "q2": 2.000677554, "tx": -0.4763, "ty": 0.275, "targetID": 4, "y": 0.3564246644, "x": -0.4277700614}], [{"q1": 0.1837692353, "distance": 0.1040305303, "q3": 2.425719431, "q2": 1.12105725, "tx": 0.4763, "ty": 0.275, "targetID": 6, "y": 0.1926082435, "x": 0.412786618}]], "block": 6}], [{"trials": [[{"q1": 0.6472126603, "distance": 0.06243040868, "q3": 1.786226764, "q2": 1.488837892, "tx": 0.175, "ty": 0.3031, "targetID": 9, "y": 0.3632852609, "x": 0.1584081254}], [{"q1": 1.305982061, "distance": 0.002912674252, "q3": 1.051915396, "q2": 1.932332904, "tx": -0.175, "ty": 0.3031, "targetID": 7, "y": 0.3038525294, "x": -0.1721862177}], [{"q1": 0.7860370636, "distance": 0.02820085417, "q3": 1.01643892, "q2": 1.439608241, "tx": 0.0, "ty": 0.55, "targetID": 5, "y": 0.545041038, "x": 0.02776142777}], [{"q1": 0.4400545451, "distance": 0.06653201322, "q3": 0.4653332078, "q2": 1.032659415, "tx": 0.375, "ty": 0.6495, "targetID": 3, "y": 0.6682089891, "x": 0.4388473375}], [{"q1": 1.430894677, "distance": 0.0447084519, "q3": -0.12298176, "q2": 1.636710116, "tx": -0.375, "ty": 0.6495, "targetID": 1, "y": 0.6052905791, "x": -0.3683387106}], [{"q1": 1.14981743, "distance": 0.1113817573, "q3": 1.594782116, "q2": 2.081596512, "tx": 0.0, "ty": 0.15, "targetID": 8, "y": 0.2582520489, "x": 0.02621811911}], [{"q1": 1.034790788, "distance": 0.1371307959, "q3": 0.207403218, "q2": 1.139132433, "tx": 0.0, "ty": 0.95, "targetID": 2, "y": 0.8132186287, "x": -0.00978323314}], [{"q1": 1.622459618, "distance": 0.09127824575, "q3": -0.0897538632, "q2": 2.008296903, "tx": -0.4763, "ty": 0.275, "targetID": 4, "y": 0.3560445255, "x": -0.4343059167}], [{"q1": 0.1798381724, "distance": 0.1022689498, "q3": 2.409435888, "q2": 1.11240825, "tx": 0.4763, "ty": 0.275, "targetID": 6, "y": 0.1951721245, "x": 0.4123746655}]], "block": 7}], [{"trials": [[{"q1": 0.6551507885, "distance": 0.07298718752, "q3": 1.785284708, "q2": 1.456672123, "tx": 0.175, "ty": 0.3031, "targetID": 9, "y": 0.3736946333, "x": 0.1564655107}], [{"q1": 1.330942656, "distance": 0.009676090285, "q3": 1.17352051, "q2": 1.85913274, "tx": -0.175, "ty": 0.3031, "targetID": 7, "y": 0.3118988438, "x": -0.1709741994}], [{"q1": 0.8032502883, "distance": 0.02614101884, "q3": 1.063033617, "q2": 1.396820609, "tx": 0.0, "ty": 0.55, "targetID": 5, "y": 0.5504186021, "x": 0.02613766704}], [{"q1": 0.4411612195, "distance": 0.06546443204, "q3": 0.4692153541, "q2": 1.031795641, "tx": 0.375, "ty": 0.6495, "targetID": 3, "y": 0.668429839, "x": 0.4376677992}], [{"q1": 1.432574839, "distance": 0.04370748114, "q3": -0.1183350533, "q2": 1.631021206, "tx": -0.375, "ty": 0.6495, "targetID": 1, "y": 0.6061772608, "x": -0.3692134484}], [{"q1": 1.147005722, "distance": 0.1133796611, "q3": 1.628251351, "q2": 2.091644762, "tx": 0.0, "ty": 0.15, "targetID": 8, "y": 0.2572219682, "x": 0.03685643892}], [{"q1": 1.038779004, "distance": 0.1278735355, "q3": 0.1727560612, "q2": 1.127103729, "tx": 0.0, "ty": 0.95, "targetID": 2, "y": 0.8221719944, "x": -0.003412048825}], [{"q1": 1.625565773, "distance": 0.08892610174, "q3": -0.08073094036, "q2": 2.005920636, "tx": -0.4763, "ty": 0.275, "targetID": 4, "y": 0.3537912464, "x": -0.4350714776}], [{"q1": 0.1751961583, "distance": 0.09405172848, "q3": 2.395929787, "q2": 1.062859182, "tx": 0.4763, "ty": 0.275, "targetID": 6, "y": 0.2021591096, "x": 0.4168026696}]], "block": 8}], [{"trials": [[{"q1": 0.6554377149, "distance": 0.06419891913, "q3": 1.808284647, "q2": 1.473456726, "tx": 0.175, "ty": 0.3031, "targetID": 9, "y": 0.3653761507, "x": 0.1594056976}], [{"q1": 1.324256102, "distance": 0.007075323571, "q3": 1.132387062, "q2": 1.880512826, "tx": -0.175, "ty": 0.3031, "targetID": 7, "y": 0.3098192044, "x": -0.1727835849}], [{"q1": 0.7987019895, "distance": 0.03081156121, "q3": 1.061916141, "q2": 1.385185791, "tx": 0.0, "ty": 0.55, "targetID": 5, "y": 0.5546644666, "x": 0.03045644522}], [{"q1": 0.4421769634, "distance": 0.06662547719, "q3": 0.4587068372, "q2": 1.033370642, "tx": 0.375, "ty": 0.6495, "targetID": 3, "y": 0.6696310022, "x": 0.4385113924}], [{"q1": 1.432313745, "distance": 0.04434239659, "q3": -0.1148252215, "q2": 1.630932836, "tx": -0.375, "ty": 0.6495, "targetID": 1, "y": 0.6055382061, "x": -0.3692026891}], [{"q1": 1.179357894, "distance": 0.1138573529, "q3": 1.672113435, "q2": 2.187604177, "tx": 0.0, "ty": 0.15, "targetID": 8, "y": 0.2450187806, "x": 0.06272900552}], [{"q1": 1.037916356, "distance": 0.1265577773, "q3": 0.1659573334, "q2": 1.126332044, "tx": 0.0, "ty": 0.95, "targetID": 2, "y": 0.8234491905, "x": -0.001328011899}], [{"q1": 1.626269963, "distance": 0.08794022503, "q3": -0.07836740587, "q2": 2.006923865, "tx": -0.4763, "ty": 0.275, "targetID": 4, "y": 0.3525914668, "x": -0.4349110225}], [{"q1": 0.1561234879, "distance": 0.08609977778, "q3": 2.354391403, "q2": 1.017376125, "tx": 0.4763, "ty": 0.275, "targetID": 6, "y": 0.2082228556, "x": 0.4219494276}]], "block": 9}], [{"trials": [[{"q1": 0.6555481713, "distance": 0.06604917158, "q3": 1.796818881, "q2": 1.474983686, "tx": 0.175, "ty": 0.3031, "targetID": 9, "y": 0.366784356, "x": 0.1574844107}], [{"q1": 1.340339202, "distance": 0.01807269878, "q3": 1.114202335, "q2": 1.85499503, "tx": -0.175, "ty": 0.3031, "targetID": 7, "y": 0.3163851532, "x": -0.1872526383}], [{"q1": 0.7742712829, "distance": 0.05335305469, "q3": 1.093288556, "q2": 1.341703252, "tx": 0.0, "ty": 0.55, "targetID": 5, "y": 0.5617260235, "x": 0.05204852369}], [{"q1": 0.4426606288, "distance": 0.06534911746, "q3": 0.4624121513, "q2": 1.033833943, "tx": 0.375, "ty": 0.6495, "targetID": 3, "y": 0.6695171613, "x": 0.4372078806}], [{"q1": 1.430206118, "distance": 0.04595641954, "q3": -0.08213235554, "q2": 1.61991588, "tx": -0.375, "ty": 0.6495, "targetID": 1, "y": 0.6039903865, "x": -0.3686072244}], [{"q1": 1.481240339, "distance": 0.1327213872, "q3": 1.756480471, "q2": 2.432952486, "tx": 0.0, "ty": 0.15, "targetID": 8, "y": 0.2613879555, "x": 0.07216432616}], [{"q1": 1.045083583, "distance": 0.1163471134, "q3": 0.1313603755, "q2": 1.107955612, "tx": 0.0, "ty": 0.95, "targetID": 2, "y": 0.8337604867, "x": 0.005002633267}], [{"q1": 1.685535585, "distance": 0.04862545054, "q3": -0.05483016121, "q2": 2.023527472, "tx": -0.4763, "ty": 0.275, "targetID": 4, "y": 0.3150879663, "x": -0.4487792915}], [{"q1": 0.1458758026, "distance": 0.08610988593, "q3": 2.342285007, "q2": 1.013365933, "tx": 0.4763, "ty": 0.275, "targetID": 6, "y": 0.2069121282, "x": 0.4235842132}]], "block": 10}]]}], "condition": "H2"}], "type": "simulation", "subjectID": "S_H2_57"}}
