# Supplementary material for: Goal-related feedback guides motor exploration and redundancy resolution in human motor skill acquisition
Source: PLoS Comput Biol. 2019 Mar 5;15(3):e1006676. doi: 10.1371/journal.pcbi.1006676 (PMC6420027; doi:10.1371/journal.pcbi.1006676)
Supplement: S1 Dataset — The 220 .json files contain the data (20 for the participants, 200 for simulation runs), the text file legend_json.txt explains the data format. (ZIP) [file pcbi.1006676.s001.zip › P_04.json]

{"data": {"data": [[{"phases": [[{"phase": "test", "blocks": [[{"trials": [[{"q1": 3.34550809, "distance": 1.171016812, "q3": -0.1518017732, "q2": 0.6949405536, "tx": -0.375, "ty": 0.6495, "targetID": 1, "f2": 1.722598, "f1": -1.410764, "f3": -1.297352, "y": -0.41525511, "x": -0.86241864}], [{"q1": 3.39847529, "distance": 1.556797112, "q3": -1.056266273, "q2": 1.157759984, "tx": 0, "ty": 0.95, "targetID": 2, "f2": 2.627063, "f1": -1.463731, "f3": -0.834533, "y": -0.37694616, "x": -0.81414442}], [{"q1": 0.7113454902, "distance": 0.526334043, "q3": -1.339575073, "q2": 3.623344754, "tx": 0.375, "ty": 0.6495, "targetID": 3, "f2": 2.910371, "f1": 1.223399, "f3": 1.631052, "y": 0.19938753, "x": 0.10218818}], [{"q1": 1.53714452, "distance": 0.1772345782, "q3": 0.2632654268, "q2": 2.251097054, "tx": -0.4763, "ty": 0.275, "targetID": 4, "f2": 1.307531, "f1": 0.3976, "f3": 0.258804, "y": 0.25367095, "x": -0.30035351}], [{"q1": 1.74298167, "distance": 0.4768753284, "q3": -1.033144173, "q2": 1.951389118, "tx": 0, "ty": 0.55, "targetID": 5, "f2": 2.603941, "f1": 0.191763, "f3": -0.040904, "y": 0.54936833, "x": -0.47687491}], [{"q1": 0.4537976902, "distance": 0.2970755947, "q3": -1.760925473, "q2": 4.220812854, "tx": 0.4763, "ty": 0.275, "targetID": 6, "f2": 3.331722, "f1": 1.480947, "f3": 2.22852, "y": 0.065577821, "x": 0.2655958}], [{"q1": 1.64521531, "distance": 0.1677563934, "q3": -0.03185577321, "q2": 2.641282864, "tx": -0.175, "ty": 0.3031, "targetID": 7, "f2": 1.602652, "f1": 0.289529, "f3": 0.64899, "y": 0.14796176, "x": -0.23883051}], [{"q1": 1.49624099, "distance": 0.3950304893, "q3": -0.9085485732, "q2": 2.538364294, "tx": 0, "ty": 0.15, "targetID": 8, "f2": 2.479345, "f1": 0.438503, "f3": 0.546072, "y": 0.37878409, "x": -0.3220356}], [{"q1": 0.7481020902, "distance": 0.05102579771, "q3": -2.194276773, "q2": 3.749888054, "tx": 0.175, "ty": 0.3031, "targetID": 9, "f2": 3.765073, "f1": 1.186642, "f3": 1.757595, "y": 0.32497815, "x": 0.22109749}]], "block": 1}], [{"trials": [[{"q1": 2.37387631, "distance": 0.2984570208, "q3": 2.691528127, "q2": 2.379399704, "tx": -0.375, "ty": 0.6495, "targetID": 1, "f2": -1.120732, "f1": -0.439132, "f3": 0.387107, "y": 0.3643852, "x": -0.28676087}], [{"q1": 2.66397098, "distance": 1.171208443, "q3": -0.3614716732, "q2": 7.098763054, "tx": 0, "ty": 0.95, "targetID": 2, "f2": 1.932268, "f1": -0.729226, "f3": 5.10647, "y": 0.23018367, "x": -0.92390133}], [{"q1": 2.3744418, "distance": 1.184466893, "q3": -0.6154379732, "q2": 7.010295754, "tx": 0.375, "ty": 0.6495, "targetID": 3, "f2": 2.186234, "f1": -0.439697, "f3": 5.018003, "y": 0.52853286, "x": -0.80327364}], [{"q1": 2.14988075, "distance": 0.1685612763, "q3": 1.244699007, "q2": 1.676248434, "tx": -0.4763, "ty": 0.275, "targetID": 4, "f2": 0.326097, "f1": -0.215136, "f3": -0.316044, "y": 0.12509035, "x": -0.3992286}], [{"q1": 1.62334983, "distance": 0.4282392351, "q3": 0.3480884268, "q2": 5.022861454, "tx": 0, "ty": 0.55, "targetID": 5, "f2": 1.222708, "f1": 0.311395, "f3": 3.030569, "y": 0.76936504, "x": 0.36778774}], [{"q1": -0.5596172098, "distance": 0.6022930375, "q3": -2.152179473, "q2": 4.736536654, "tx": 0.4763, "ty": 0.275, "targetID": 6, "f2": 3.722976, "f1": 2.494362, "f3": 2.744244, "y": -0.28478561, "x": 0.2540457}], [{"q1": 1.15437287, "distance": 0.1252733057, "q3": -0.1950928732, "q2": 2.803012054, "tx": -0.175, "ty": 0.3031, "targetID": 7, "f2": 1.765889, "f1": 0.780372, "f3": 0.810719, "y": 0.20138526, "x": -0.10187331}], [{"q1": 2.48050197, "distance": 0.6377125994, "q3": 0.1221451268, "q2": 1.842313024, "tx": 0, "ty": 0.15, "targetID": 8, "f2": 1.448651, "f1": -0.545757, "f3": -0.14998, "y": -0.083383627, "x": -0.59347236}], [{"q1": 1.2114242, "distance": 0.3039213654, "q3": -0.5139017732, "q2": 2.956007614, "tx": 0.175, "ty": 0.3031, "targetID": 9, "f2": 2.084698, "f1": 0.72332, "f3": 0.963715, "y": 0.21300871, "x": -0.11526153}]], "block": 2}], [{"trials": [[{"q1": 3.71656789, "distance": 0.8836122738, "q3": 2.331752897, "q2": 3.838229654, "tx": -0.375, "ty": 0.6495, "targetID": 1, "f2": -0.760957, "f1": -1.781823, "f3": 1.845937, "y": -0.20936367, "x": -0.58266282}], [{"q1": 4.60327609, "distance": 1.71412644, "q3": 1.362194577, "q2": 6.733521454, "tx": 0, "ty": 0.95, "targetID": 2, "f2": 0.208602, "f1": -2.668532, "f3": 4.741229, "y": -0.75222725, "x": 0.20162302}], [{"q1": 2.63274355, "distance": 1.285068883, "q3": 0.04040092679, "q2": 6.264670154, "tx": 0.375, "ty": 0.6495, "targetID": 3, "f2": 1.530395, "f1": -0.697999, "f3": 4.272378, "y": 0.44764298, "x": -0.89411614}], [{"q1": 2.91523556, "distance": 0.2893935194, "q3": 1.615721102, "q2": 3.053522654, "tx": -0.4763, "ty": 0.275, "targetID": 4, "f2": -0.044925, "f1": -0.980491, "f3": 1.06123, "y": 0.31331125, "x": -0.1894536}], [{"q1": 1.971249797, "distance": 0.2342936374, "q3": 0.5219442268, "q2": 3.784382754, "tx": 0, "ty": 0.55, "targetID": 5, "f2": 1.048852, "f1": -0.036505, "f3": 1.79209, "y": 0.39497315, "x": 0.17567067}], [{"q1": 1.27557552, "distance": 0.05452554999, "q3": -0.1809557732, "q2": 4.484518154, "tx": 0.4763, "ty": 0.275, "targetID": 6, "f2": 1.751752, "f1": 0.659169, "f3": 2.492225, "y": 0.24849696, "x": 0.52395107}], [{"q1": 3.02845859, "distance": 0.1607694101, "q3": 1.676291007, "q2": 3.280534154, "tx": -0.175, "ty": 0.3031, "targetID": 7, "f2": -0.105495, "f1": -1.093714, "f3": 1.288242, "y": 0.28642187, "x": -0.33490198}], [{"q1": 1.960694045, "distance": 0.1633091541, "q3": 0.5534229268, "q2": 3.393380154, "tx": 0, "ty": 0.15, "targetID": 8, "f2": 1.017373, "f1": -0.02595, "f3": 1.401088, "y": 0.23998997, "x": 0.13627797}], [{"q1": 2.46881524, "distance": 0.7188623038, "q3": 0.5716441968, "q2": 4.999236654, "tx": 0.175, "ty": 0.3031, "targetID": 9, "f2": 0.999152, "f1": -0.534071, "f3": 3.006944, "y": 0.78030379, "x": -0.36262399}]], "block": 3}], [{"trials": [[{"q1": 3.51499699, "distance": 0.8344263325, "q3": 1.882693647, "q2": 4.568335754, "tx": -0.375, "ty": 0.6495, "targetID": 1, "f2": -0.311897, "f1": -1.580253, "f3": 2.576043, "y": -0.086685155, "x": -0.76780876}], [{"q1": 3.66541649, "distance": 1.697400992, "q3": 1.107348577, "q2": 6.144786954, "tx": 0, "ty": 0.95, "targetID": 2, "f2": 0.463448, "f1": -1.730672, "f3": 4.152494, "y": -0.60032913, "x": -0.69112207}], [{"q1": 2.97982669, "distance": 1.493090325, "q3": 0.02387612679, "q2": 6.604150654, "tx": 0.375, "ty": 0.6495, "targetID": 3, "f2": 1.54692, "f1": -1.045082, "f3": 4.611858, "y": 0.032664214, "x": -0.98471774}], [{"q1": 2.48282674, "distance": 0.2234411273, "q3": 1.990387437, "q2": 1.795628954, "tx": -0.4763, "ty": 0.275, "targetID": 4, "f2": -0.419591, "f1": -0.548082, "f3": -0.196664, "y": 0.13597886, "x": -0.30137413}], [{"q1": 1.874551575, "distance": 0.420103339, "q3": 0.6815999468, "q2": 5.570629554, "tx": 0, "ty": 0.55, "targetID": 5, "f2": 0.889196, "f1": 0.060193, "f3": 3.578337, "y": 0.95258753, "x": -0.12004206}], [{"q1": 1.41248613, "distance": 0.2754085311, "q3": -0.9729512732, "q2": 5.218394154, "tx": 0.4763, "ty": 0.275, "targetID": 6, "f2": 2.543748, "f1": 0.522258, "f3": 3.226101, "y": 0.54348189, "x": 0.41492139}], [{"q1": 2.2200011, "distance": 0.4596445983, "q3": 0.7078636568, "q2": 4.462087154, "tx": -0.175, "ty": 0.3031, "targetID": 7, "f2": 0.862933, "f1": -0.285257, "f3": 2.469794, "y": 0.73148663, "x": -0.0083925213}], [{"q1": 2.17997721, "distance": 0.0815857652, "q3": 1.174955657, "q2": 2.921512934, "tx": 0, "ty": 0.15, "targetID": 8, "f2": 0.395841, "f1": -0.245233, "f3": 0.92922, "y": 0.23156674, "x": -0.0017618196}], [{"q1": 1.57685425, "distance": 0.1536514266, "q3": 0.9194185068, "q2": 3.010294354, "tx": 0.175, "ty": 0.3031, "targetID": 9, "f2": 0.651378, "f1": 0.35789, "f3": 1.018002, "y": 0.15453459, "x": 0.13579439}]], "block": 4}], [{"trials": [[{"q1": 2.26687367, "distance": 0.3782665823, "q3": 0.5303008268, "q2": 4.411947354, "tx": -0.375, "ty": 0.6495, "targetID": 1, "f2": 1.040496, "f1": -0.332129, "f3": 2.419655, "y": 0.67997579, "x": 0.0020369127}], [{"q1": 1.923748916, "distance": 0.6903312758, "q3": -0.8298202732, "q2": 7.734055854, "tx": 0, "ty": 0.95, "targetID": 2, "f2": 2.400617, "f1": 0.010996, "f3": 5.741763, "y": 0.59487095, "x": -0.59198026}], [{"q1": 1.40915604, "distance": 0.2217364194, "q3": -1.220445873, "q2": 6.551623254, "tx": 0.375, "ty": 0.6495, "targetID": 3, "f2": 2.791242, "f1": 0.525588, "f3": 4.559331, "y": 0.85361771, "x": 0.28838014}], [{"q1": 2.3359887, "distance": 0.3285742562, "q3": 1.341648557, "q2": 2.241483784, "tx": -0.4763, "ty": 0.275, "targetID": 4, "f2": 0.229148, "f1": -0.401244, "f3": 0.249191, "y": 0.089344593, "x": -0.20520387}], [{"q1": 1.2112357, "distance": 0.6408596919, "q3": -0.4849362732, "q2": 5.400795054, "tx": 0, "ty": 0.55, "targetID": 5, "f2": 2.055733, "f1": 0.723509, "f3": 3.408502, "y": 0.53895231, "x": 0.64076446}], [{"q1": 1.69309318, "distance": 0.3028085059, "q3": -1.354403473, "q2": 5.228698554, "tx": 0.4763, "ty": 0.275, "targetID": 6, "f2": 2.9252, "f1": 0.241651, "f3": 3.236406, "y": 0.52000474, "x": 0.2983515}], [{"q1": 1.43108436, "distance": 0.512567687, "q3": 0.5487734268, "q2": 3.589604054, "tx": -0.175, "ty": 0.3031, "targetID": 7, "f2": 1.022023, "f1": 0.50366, "f3": 1.597311, "y": 0.16322775, "x": 0.31811397}], [{"q1": 1.50547727, "distance": 0.5901355466, "q3": 0.8317052368, "q2": 4.317825154, "tx": 0, "ty": 0.15, "targetID": 8, "f2": 0.739091, "f1": 0.429267, "f3": 2.325533, "y": 0.52199253, "x": 0.45812828}], [{"q1": 2.54107187, "distance": 0.7065884378, "q3": 0.9870255768, "q2": 4.734337554, "tx": 0.175, "ty": 0.3031, "targetID": 9, "f2": 0.583771, "f1": -0.606327, "f3": 2.742045, "y": 0.72107319, "x": -0.39470662}]], "block": 5}], [{"trials": [[{"q1": 2.54936568, "distance": 0.1419154552, "q3": -0.2799158732, "q2": 5.519861354, "tx": -0.375, "ty": 0.6495, "targetID": 1, "f2": 1.850712, "f1": -0.614621, "f3": 3.527569, "y": 0.76873757, "x": -0.45195712}], [{"q1": 2.75488867, "distance": 0.7452245556, "q3": -1.268386573, "q2": 6.122356054, "tx": 0, "ty": 0.95, "targetID": 2, "f2": 2.839183, "f1": -0.820144, "f3": 4.130063, "y": 0.55505845, "x": -0.63196583}], [{"q1": 0.2817012902, "distance": 0.8790987089, "q3": -1.136753873, "q2": 5.935494054, "tx": 0.375, "ty": 0.6495, "targetID": 3, "f2": 2.70755, "f1": 1.653043, "f3": 3.943201, "y": -0.10540826, "x": 0.82547537}], [{"q1": 2.9019152, "distance": 0.2794592117, "q3": 1.883573287, "q2": 2.320840414, "tx": -0.4763, "ty": 0.275, "targetID": 4, "f2": -0.312777, "f1": -0.967171, "f3": 0.328548, "y": 0.090326069, "x": -0.26655494}], [{"q1": 1.70647637, "distance": 0.3863961605, "q3": -0.1725362732, "q2": 5.073126954, "tx": 0, "ty": 0.55, "targetID": 5, "f2": 1.743333, "f1": 0.228268, "f3": 3.080834, "y": 0.73716922, "x": 0.33803798}], [{"q1": 1.1534304, "distance": 0.1551248344, "q3": 0.1374132268, "q2": 4.350497754, "tx": 0.4763, "ty": 0.275, "targetID": 6, "f2": 1.433383, "f1": 0.781314, "f3": 2.358205, "y": 0.14950417, "x": 0.56748394}], [{"q1": 1.61493036, "distance": 0.4298192929, "q3": 0.4441583268, "q2": 3.557245654, "tx": -0.175, "ty": 0.3031, "targetID": 7, "f2": 1.126638, "f1": 0.319814, "f3": 1.564953, "y": 0.19443865, "x": 0.24085735}], [{"q1": 1.72425778, "distance": 0.3709003759, "q3": 0.7468194068, "q2": 3.736127954, "tx": 0, "ty": 0.15, "targetID": 8, "f2": 0.823977, "f1": 0.210487, "f3": 1.743835, "y": 0.34599362, "x": 0.31488663}], [{"q1": 1.75215512, "distance": 0.4324618849, "q3": 0.2249380268, "q2": 4.897134854, "tx": 0.175, "ty": 0.3031, "targetID": 9, "f2": 1.345858, "f1": 0.182589, "f3": 2.904842, "y": 0.69741865, "x": 0.35258402}]], "block": 6}], [{"trials": [[{"q1": 2.69230814, "distance": 0.6031190583, "q3": 1.682637027, "q2": 2.172557244, "tx": -0.375, "ty": 0.6495, "targetID": 1, "f2": -0.111841, "f1": -0.757564, "f3": 0.180265, "y": 0.061030963, "x": -0.24287585}], [{"q1": 2.5669586, "distance": 0.8904524478, "q3": -1.116459173, "q2": 6.813757754, "tx": 0, "ty": 0.95, "targetID": 2, "f2": 2.687256, "f1": -0.632214, "f3": 4.821465, "y": 0.51273194, "x": -0.77569466}], [{"q1": 2.07240908, "distance": 0.3151288377, "q3": 1.146178667, "q2": 4.244940254, "tx": 0.375, "ty": 0.6495, "targetID": 3, "f2": 0.424618, "f1": -0.137665, "f3": 2.252648, "y": 0.7036158, "x": 0.064552477}], [{"q1": 2.36677631, "distance": 0.3537861845, "q3": 1.878421077, "q2": 2.783282854, "tx": -0.4763, "ty": 0.275, "targetID": 4, "f2": -0.307625, "f1": -0.432032, "f3": 0.79099, "y": 0.32583434, "x": -0.12618497}], [{"q1": 1.864686974, "distance": 0.1683123783, "q3": 1.534039693, "q2": 3.985507554, "tx": 0, "ty": 0.55, "targetID": 5, "f2": 0.036757, "f1": 0.070058, "f3": 1.993215, "y": 0.58372159, "x": 0.1648997}], [{"q1": 1.54185691, "distance": 0.1235813904, "q3": 0.4861300268, "q2": 4.165772154, "tx": 0.4763, "ty": 0.275, "targetID": 6, "f2": 1.084666, "f1": 0.392888, "f3": 2.17348, "y": 0.39424596, "x": 0.44385372}], [{"q1": 1.78935158, "distance": 0.1709647053, "q3": 1.314693697, "q2": 2.473521814, "tx": -0.175, "ty": 0.3031, "targetID": 7, "f2": 0.256103, "f1": 0.145393, "f3": 0.481229, "y": 0.18398996, "x": -0.052355274}], [{"q1": 1.886489627, "distance": 0.4328909636, "q3": 1.57701668, "q2": 3.749762454, "tx": 0, "ty": 0.15, "targetID": 8, "f2": -0.00622, "f1": 0.048255, "f3": 1.75747, "y": 0.55273184, "x": 0.15875028}], [{"q1": 1.906281661, "distance": 0.2866406494, "q3": 1.353775107, "q2": 3.950007554, "tx": 0.175, "ty": 0.3031, "targetID": 9, "f2": 0.217021, "f1": 0.028463, "f3": 1.957715, "y": 0.58970821, "x": 0.17931229}]], "block": 7}], [{"trials": [[{"q1": 2.42973383, "distance": 0.1724741807, "q3": 1.441676867, "q2": 4.172620754, "tx": -0.375, "ty": 0.6495, "targetID": 1, "f2": 0.129119, "f1": -0.494989, "f3": 2.180328, "y": 0.64958458, "x": -0.20252584}], [{"q1": 3.30893999, "distance": 1.581267902, "q3": -0.4116114732, "q2": 7.153992254, "tx": 0, "ty": 0.95, "targetID": 2, "f2": 1.982408, "f1": -1.374195, "f3": 5.1617, "y": -0.37558744, "x": -0.86210563}], [{"q1": 2.68376301, "distance": 0.9292982516, "q3": -0.001570773205, "q2": 5.372457854, "tx": 0.375, "ty": 0.6495, "targetID": 3, "f2": 1.572367, "f1": -0.749019, "f3": 3.380165, "y": 0.70942427, "x": -0.55236418}], [{"q1": 4.14127349, "distance": 0.6656741456, "q3": 2.466715717, "q2": 1.875425404, "tx": -0.4763, "ty": 0.275, "targetID": 4, "f2": -0.895919, "f1": -2.206529, "f3": -0.116867, "y": -0.34239432, "x": -0.22740982}], [{"q1": 2.15019491, "distance": 0.2855337583, "q3": -0.3196884732, "q2": 5.284618954, "tx": 0, "ty": 0.55, "targetID": 5, "f2": 1.890485, "f1": -0.21545, "f3": 3.292326, "y": 0.83198439, "x": -0.044881298}], [{"q1": 1.10674633, "distance": 0.206837449, "q3": -0.1671955732, "q2": 4.107715454, "tx": 0.4763, "ty": 0.275, "targetID": 6, "f2": 1.737992, "f1": 0.827998, "f3": 2.115423, "y": 0.075589404, "x": 0.42137146}], [{"q1": 1.7799268, "distance": 0.3648155371, "q3": 0.9212406268, "q2": 3.307112054, "tx": -0.175, "ty": 0.3031, "targetID": 7, "f2": 0.649556, "f1": 0.154818, "f3": 1.314819, "y": 0.25903099, "x": 0.18714403}], [{"q1": 1.73965159, "distance": 0.02567581784, "q3": 0.6657034868, "q2": 3.059868654, "tx": 0, "ty": 0.15, "targetID": 8, "f2": 0.905093, "f1": 0.195093, "f3": 1.067576, "y": 0.13734008, "x": 0.022337727}], [{"q1": 1.60280381, "distance": 0.1357134717, "q3": 0.2317867268, "q2": 3.713257154, "tx": 0.175, "ty": 0.3031, "targetID": 9, "f2": 1.33901, "f1": 0.331941, "f3": 1.720965, "y": 0.20453645, "x": 0.26829187}]], "block": 8}], [{"trials": [[{"q1": 2.64229399, "distance": 0.4952316655, "q3": 1.542270666, "q2": 2.702481094, "tx": -0.375, "ty": 0.6495, "targetID": 1, "f2": 0.028526, "f1": -0.70755, "f3": 0.710188, "y": 0.20349673, "x": -0.15974321}], [{"q1": 3.81392579, "distance": 1.556213869, "q3": -0.06364867321, "q2": 5.718472854, "tx": 0, "ty": 0.95, "targetID": 2, "f2": 1.634445, "f1": -1.879181, "f3": 3.72618, "y": -0.32328189, "x": -0.8947373}], [{"q1": 2.5060117, "distance": 0.8198974008, "q3": 0.4028778268, "q2": 5.201303854, "tx": 0.375, "ty": 0.6495, "targetID": 3, "f2": 1.167919, "f1": -0.571267, "f3": 3.209011, "y": 0.77912814, "x": -0.43458526}], [{"q1": 2.57933647, "distance": 0.2154424798, "q3": 2.042098057, "q2": 1.611217464, "tx": -0.4763, "ty": 0.275, "targetID": 4, "f2": -0.471302, "f1": -0.644592, "f3": -0.381075, "y": 0.094852751, "x": -0.35813727}], [{"q1": 2.28157632, "distance": 0.1273110458, "q3": 0.4909052268, "q2": 4.303750854, "tx": 0, "ty": 0.55, "targetID": 5, "f2": 1.079891, "f1": -0.346832, "f3": 2.311458, "y": 0.66436013, "x": -0.055945179}], [{"q1": 1.36680737, "distance": 0.2817732726, "q3": 0.7615220568, "q2": 4.606851754, "tx": 0.4763, "ty": 0.275, "targetID": 6, "f2": 0.809274, "f1": 0.567937, "f3": 2.614559, "y": 0.54989646, "x": 0.53817175}], [{"q1": 2.49482763, "distance": 0.1764195781, "q3": 1.570168008, "q2": 2.323542184, "tx": -0.175, "ty": 0.3031, "targetID": 7, "f2": 0.000628, "f1": -0.560083, "f3": 0.33125, "y": 0.1272253, "x": -0.18885487}], [{"q1": 2.3292657, "distance": 0.04875036394, "q3": 0.8476016968, "q2": 2.929618234, "tx": 0, "ty": 0.15, "targetID": 8, "f2": 0.723195, "f1": -0.394521, "f3": 0.937326, "y": 0.15468151, "x": -0.04852506}], [{"q1": 1.902386086, "distance": 0.03383749001, "q3": 1.076435307, "q2": 3.379242954, "tx": 0.175, "ty": 0.3031, "targetID": 9, "f2": 0.494361, "f1": 0.032358, "f3": 1.38695, "y": 0.33648155, "x": 0.16946395}]], "block": 9}], [{"trials": [[{"q1": 2.68457982, "distance": 0.5081765991, "q3": 2.011561777, "q2": 2.155718304, "tx": -0.375, "ty": 0.6495, "targetID": 1, "f2": -0.440765, "f1": -0.749835, "f3": 0.163426, "y": 0.15088414, "x": -0.27688945}], [{"q1": 2.23985597, "distance": 0.9417316492, "q3": -0.3891176732, "q2": 7.454139954, "tx": 0, "ty": 0.95, "targetID": 2, "f2": 1.959914, "f1": -0.305111, "f3": 5.461847, "y": 0.42070078, "x": -0.77891003}], [{"q1": 1.41135515, "distance": 0.1483627455, "q3": -0.3377840732, "q2": 5.331051654, "tx": 0.375, "ty": 0.6495, "targetID": 3, "f2": 1.90858, "f1": 0.523389, "f3": 3.338759, "y": 0.7215919, "x": 0.50466982}], [{"q1": 2.42433029, "distance": 0.1276831811, "q3": 2.456788287, "q2": 1.443205094, "tx": -0.4763, "ty": 0.275, "targetID": 4, "f2": -0.885992, "f1": -0.489586, "f3": -0.549088, "y": 0.22030113, "x": -0.36092657}], [{"q1": 1.957740948, "distance": 0.2600968416, "q3": 0.1049920268, "q2": 4.302494254, "tx": 0, "ty": 0.55, "targetID": 5, "f2": 1.465804, "f1": -0.022996, "f3": 2.310202, "y": 0.46200272, "x": 0.24475875}], [{"q1": 1.35731976, "distance": 0.04486719321, "q3": -0.1489114732, "q2": 4.511661454, "tx": 0.4763, "ty": 0.275, "targetID": 6, "f2": 1.719708, "f1": 0.577425, "f3": 2.519369, "y": 0.3081376, "x": 0.50654838}], [{"q1": 2.03665776, "distance": 0.3181096261, "q3": 1.218812287, "q2": 3.424607554, "tx": -0.175, "ty": 0.3031, "targetID": 7, "f2": 0.351984, "f1": -0.101913, "f3": 1.432315, "y": 0.40509592, "x": 0.12631473}], [{"q1": 2.36501702, "distance": 0.1483300188, "q3": 1.217744147, "q2": 3.079472254, "tx": 0, "ty": 0.15, "targetID": 8, "f2": 0.353052, "f1": -0.430273, "f3": 1.08718, "y": 0.29709609, "x": -0.019092794}], [{"q1": 1.67323832, "distance": 0.1365401976, "q3": 0.5366468268, "q2": 3.754600454, "tx": 0.175, "ty": 0.3031, "targetID": 9, "f2": 1.03415, "f1": 0.261506, "f3": 1.762308, "y": 0.28177155, "x": 0.30986409}]], "block": 10}], [{"trials": [[{"q1": 2.78121521, "distance": 0.5604330771, "q3": 2.125475927, "q2": 1.976082036, "tx": -0.375, "ty": 0.6495, "targetID": 1, "f2": -0.55468, "f1": -0.846471, "f3": -0.016211, "y": 0.092002823, "x": -0.31771011}], [{"q1": 1.837040958, "distance": 0.19947426, "q3": 0.8656972668, "q2": 4.818092454, "tx": 0, "ty": 0.95, "targetID": 2, "f2": 0.705099, "f1": 0.097704, "f3": 2.8258, "y": 0.82474847, "x": 0.1552483}], [{"q1": 1.13143925, "distance": 0.2792370273, "q3": 0.2054601268, "q2": 5.316851654, "tx": 0.375, "ty": 0.6495, "targetID": 3, "f2": 1.365336, "f1": 0.803305, "f3": 3.324559, "y": 0.64888497, "x": 0.65423635}], [{"q1": 2.22226305, "distance": 0.1847196464, "q3": 1.671767117, "q2": 1.621333394, "tx": -0.4763, "ty": 0.275, "targetID": 4, "f2": -0.100971, "f1": -0.287519, "f3": -0.370959, "y": 0.14303732, "x": -0.34704367}], [{"q1": 3.18057449, "distance": 0.5451278783, "q3": -0.1014734732, "q2": 4.634246454, "tx": 0, "ty": 0.55, "targetID": 5, "f2": 1.67227, "f1": -1.24583, "f3": 2.641954, "y": 0.41358, "x": -0.52778214}], [{"q1": 1.840308215, "distance": 0.4616738303, "q3": 0.3774937268, "q2": 3.138282854, "tx": 0.4763, "ty": 0.275, "targetID": 6, "f2": 1.193303, "f1": 0.094436, "f3": 1.14599, "y": 0.12481574, "x": 0.039736816}], [{"q1": 2.67835947, "distance": 0.1780959956, "q3": 1.535610489, "q2": 2.475469604, "tx": -0.175, "ty": 0.3031, "targetID": 7, "f2": 0.035186, "f1": -0.743615, "f3": 0.483177, "y": 0.12529364, "x": -0.18515293}], [{"q1": 1.43761887, "distance": 0.1583616063, "q3": 0.7965822368, "q2": 3.074445654, "tx": 0, "ty": 0.15, "targetID": 8, "f2": 0.774214, "f1": 0.497126, "f3": 1.082153, "y": 0.13367353, "x": 0.15751776}], [{"q1": 2.23049402, "distance": 0.1557847388, "q3": 0.1658761268, "q2": 4.093012854, "tx": 0.175, "ty": 0.3031, "targetID": 9, "f2": 1.40492, "f1": -0.29575, "f3": 2.10072, "y": 0.45489432, "x": 0.13996617}]], "block": 11}], [{"trials": [[{"q1": 3.45031159, "distance": 0.837498355, "q3": 3.340292127, "q2": 1.608327204, "tx": -0.375, "ty": 0.6495, "targetID": 1, "f2": -1.769496, "f1": -1.515567, "f3": -0.383965, "y": -0.16526003, "x": -0.56882876}], [{"q1": 2.07115244, "distance": 0.4168813068, "q3": 0.2118690268, "q2": 6.055502954, "tx": 0, "ty": 0.95, "targetID": 2, "f2": 1.358927, "f1": -0.136408, "f3": 4.06321, "y": 0.90659614, "x": -0.41461564}], [{"q1": 0.8513976902, "distance": 0.6245277717, "q3": -0.5044769732, "q2": 5.179187054, "tx": 0.375, "ty": 0.6495, "targetID": 3, "f2": 2.075273, "f1": 1.083347, "f3": 3.186894, "y": 0.15536196, "x": 0.75691954}], [{"q1": 3.18830279, "distance": 0.3164265945, "q3": 2.401559087, "q2": 1.984061681, "tx": -0.4763, "ty": 0.275, "targetID": 4, "f2": -0.830763, "f1": -1.253558, "f3": -0.008231, "y": -0.02975591, "x": -0.39115527}], [{"q1": 2.11745952, "distance": 0.1599806291, "q3": 0.4587353268, "q2": 4.086289854, "tx": 0, "ty": 0.55, "targetID": 5, "f2": 1.112061, "f1": -0.182715, "f3": 2.093997, "y": 0.52880907, "x": 0.15857095}], [{"q1": 1.45420648, "distance": 0.1439739299, "q3": 0.08903272679, "q2": 3.948876554, "tx": 0.4763, "ty": 0.275, "targetID": 6, "f2": 1.481764, "f1": 0.480538, "f3": 1.956584, "y": 0.18783428, "x": 0.36171104}], [{"q1": 2.53453736, "distance": 0.09826719232, "q3": 1.805284807, "q2": 2.449959874, "tx": -0.175, "ty": 0.3031, "targetID": 7, "f2": -0.234488, "f1": -0.599793, "f3": 0.457667, "y": 0.20544252, "x": -0.18592967}], [{"q1": 1.80461972, "distance": 0.02914039496, "q3": 1.085168937, "q2": 2.672761624, "tx": 0, "ty": 0.15, "targetID": 8, "f2": 0.485627, "f1": 0.130125, "f3": 0.680469, "y": 0.16454187, "x": -0.025252656}], [{"q1": 1.16103305, "distance": 0.4977552155, "q3": 0.1883699268, "q2": 4.794090654, "tx": 0.175, "ty": 0.3031, "targetID": 9, "f2": 1.382426, "f1": 0.773711, "f3": 2.801798, "y": 0.37927805, "x": 0.66689141}]], "block": 12}], [{"trials": [[{"q1": 2.35766569, "distance": 0.5218500143, "q3": 1.782099847, "q2": 2.093200614, "tx": -0.375, "ty": 0.6495, "targetID": 1, "f2": -0.211304, "f1": -0.422921, "f3": 0.100908, "y": 0.14672104, "x": -0.23521175}], [{"q1": 1.925822367, "distance": 0.3819420885, "q3": -0.4907795732, "q2": 6.797924154, "tx": 0, "ty": 0.95, "targetID": 2, "f2": 2.061576, "f1": 0.008922, "f3": 4.805631, "y": 0.91320051, "x": -0.38016517}], [{"q1": 1.78752946, "distance": 0.6207475766, "q3": 0.1736672268, "q2": 5.954029454, "tx": 0.375, "ty": 0.6495, "targetID": 3, "f2": 1.397129, "f1": 0.147215, "f3": 3.961737, "y": 0.96898266, "x": -0.15722024}], [{"q1": 2.60955859, "distance": 0.2715579122, "q3": 1.798310467, "q2": 1.802980284, "tx": -0.4763, "ty": 0.275, "targetID": 4, "f2": -0.227514, "f1": -0.674814, "f3": -0.189312, "y": 0.054806587, "x": -0.31737058}], [{"q1": 1.888877237, "distance": 0.3165391961, "q3": 0.8143636468, "q2": 3.460170454, "tx": 0, "ty": 0.55, "targetID": 5, "f2": 0.756433, "f1": 0.045867, "f3": 1.467878, "y": 0.2999076, "x": 0.19403828}], [{"q1": 1.74788256, "distance": 0.1970328447, "q3": -0.02764597321, "q2": 4.347921654, "tx": 0.4763, "ty": 0.275, "targetID": 6, "f2": 1.598442, "f1": 0.186862, "f3": 2.355629, "y": 0.42450036, "x": 0.34795833}], [{"q1": 2.16276128, "distance": 0.1539281898, "q3": 1.47698837, "q2": 2.277549264, "tx": -0.175, "ty": 0.3031, "targetID": 7, "f2": 0.093808, "f1": -0.228017, "f3": 0.285257, "y": 0.14946996, "x": -0.16542407}], [{"q1": 1.80681884, "distance": 0.02498333636, "q3": 1.103955657, "q2": 2.748159844, "tx": 0, "ty": 0.15, "targetID": 8, "f2": 0.466841, "f1": 0.127926, "f3": 0.755867, "y": 0.17231919, "x": 0.011225901}], [{"q1": 1.7661038, "distance": 0.1200419035, "q3": 0.6629388768, "q2": 3.586525254, "tx": 0.175, "ty": 0.3031, "targetID": 9, "f2": 0.907857, "f1": 0.168641, "f3": 1.594233, "y": 0.23774794, "x": 0.27569343}]], "block": 13}], [{"trials": [[{"q1": 2.21503739, "distance": 0.2675810358, "q3": 1.157928217, "q2": 3.891573954, "tx": -0.375, "ty": 0.6495, "targetID": 1, "f2": 0.412868, "f1": -0.280293, "f3": 1.899281, "y": 0.77166322, "x": -0.13693329}], [{"q1": 2.76582141, "distance": 0.8374255143, "q3": 0.4248690268, "q2": 5.522437454, "tx": 0, "ty": 0.95, "targetID": 2, "f2": 1.145927, "f1": -0.831077, "f3": 3.530145, "y": 0.58402516, "x": -0.75322235}], [{"q1": 1.13916757, "distance": 0.2528945856, "q3": -0.2305300732, "q2": 6.484644454, "tx": 0.375, "ty": 0.6495, "targetID": 3, "f2": 1.801326, "f1": 0.795577, "f3": 4.492352, "y": 0.89294772, "x": 0.44347539}], [{"q1": 2.54364798, "distance": 0.1703893452, "q3": 2.257108657, "q2": 1.732985594, "tx": -0.4763, "ty": 0.275, "targetID": 4, "f2": -0.686312, "f1": -0.608903, "f3": -0.259307, "y": 0.16850586, "x": -0.3432905}], [{"q1": 2.15584978, "distance": 0.3105561999, "q3": 0.4500645268, "q2": 5.017960554, "tx": 0, "ty": 0.55, "targetID": 5, "f2": 1.120732, "f1": -0.221105, "f3": 3.025668, "y": 0.84922143, "x": -0.083136569}], [{"q1": 1.2751357, "distance": 0.2122431336, "q3": 0.1344601268, "q2": 4.794844654, "tx": 0.4763, "ty": 0.275, "targetID": 6, "f2": 1.436336, "f1": 0.659609, "f3": 2.802552, "y": 0.43892588, "x": 0.61111637}], [{"q1": 1.38081887, "distance": 0.4514542531, "q3": 0.7620247168, "q2": 3.308871254, "tx": -0.175, "ty": 0.3031, "targetID": 7, "f2": 0.808772, "f1": 0.553926, "f3": 1.316579, "y": 0.13441333, "x": 0.243755}], [{"q1": 1.88322237, "distance": 0.06451341783, "q3": 1.418491917, "q2": 2.626391714, "tx": 0, "ty": 0.15, "targetID": 8, "f2": 0.152304, "f1": 0.051522, "f3": 0.634099, "y": 0.2145068, "x": 0.00092403114}], [{"q1": 1.78495335, "distance": 0.4753804616, "q3": 0.5129592268, "q2": 4.917680854, "tx": 0.175, "ty": 0.3031, "targetID": 9, "f2": 1.057837, "f1": 0.149791, "f3": 2.925388, "y": 0.76888584, "x": 0.27002702}]], "block": 14}], [{"trials": [[{"q1": 1.20646048, "distance": 0.2777101123, "q3": 1.585184821, "q2": 0.9154175536, "tx": -0.375, "ty": 0.6495, "targetID": 1, "f2": -0.014388, "f1": 0.728284, "f3": -1.076875, "y": 0.60970567, "x": -0.10015583}], [{"q1": 0.4539233902, "distance": 0.8784889838, "q3": 3.214672427, "q2": -2.213571046, "tx": 0, "ty": 0.95, "targetID": 2, "f2": -1.643876, "f1": 1.480821, "f3": -4.205864, "y": 0.22151476, "x": 0.49097062}], [{"q1": 2.17162058, "distance": 0.3738731183, "q3": 0.9113760268, "q2": 4.403088054, "tx": 0.375, "ty": 0.6495, "targetID": 3, "f2": 0.65942, "f1": -0.236876, "f3": 2.410795, "y": 0.73364815, "x": 0.010719617}], [{"q1": 2.3136834, "distance": 0.2127382374, "q3": 1.920581257, "q2": 1.756296214, "tx": -0.4763, "ty": 0.275, "targetID": 4, "f2": -0.349785, "f1": -0.378939, "f3": -0.235996, "y": 0.16297958, "x": -0.29544375}], [{"q1": 1.55008789, "distance": 0.4322424482, "q3": 0.9966388568, "q2": 4.240102154, "tx": 0, "ty": 0.55, "targetID": 5, "f2": 0.574157, "f1": 0.384657, "f3": 2.247809, "y": 0.53018072, "x": 0.43178783}], [{"q1": 1.45521179, "distance": 0.1780634017, "q3": 0.05202472679, "q2": 3.968919954, "tx": 0.4763, "ty": 0.275, "targetID": 6, "f2": 1.518772, "f1": 0.479533, "f3": 1.976627, "y": 0.19776434, "x": 0.31585927}], [{"q1": 1.70295778, "distance": 0.1051293929, "q3": 1.310106967, "q2": 2.117265214, "tx": -0.175, "ty": 0.3031, "targetID": 7, "f2": 0.260689, "f1": 0.231787, "f3": 0.124973, "y": 0.19855929, "x": -0.16389013}], [{"q1": 1.7915507, "distance": 0.03871647742, "q3": 1.259527327, "q2": 2.635690834, "tx": 0, "ty": 0.15, "targetID": 8, "f2": 0.311269, "f1": 0.143194, "f3": 0.643398, "y": 0.18836618, "x": 0.005196331}], [{"q1": 1.54889408, "distance": 0.3288320504, "q3": 0.7598884268, "q2": 4.279497754, "tx": 0.175, "ty": 0.3031, "targetID": 9, "f2": 0.810908, "f1": 0.38585, "f3": 2.287205, "y": 0.50353597, "x": 0.4356836}]], "block": 15}], [{"trials": [[{"q1": 2.95324879, "distance": 0.3450598267, "q3": 1.739751177, "q2": 3.205010254, "tx": -0.375, "ty": 0.6495, "targetID": 1, "f2": -0.168955, "f1": -1.018504, "f3": 1.212718, "y": 0.30978103, "x": -0.31452434}], [{"q1": 1.68756398, "distance": 0.1929739358, "q3": 0.9382680668, "q2": 5.121758754, "tx": 0, "ty": 0.95, "targetID": 2, "f2": 0.632528, "f1": 0.247181, "f3": 3.129466, "y": 0.87293275, "x": 0.17691687}], [{"q1": 2.20090022, "distance": 0.702324407, "q3": 0.5595805268, "q2": 5.258418054, "tx": 0.375, "ty": 0.6495, "targetID": 3, "f2": 1.011216, "f1": -0.266156, "f3": 3.266125, "y": 0.87767215, "x": -0.28922665}], [{"q1": 2.29728428, "distance": 0.06177603225, "q3": 2.439383867, "q2": 0.8238086536, "tx": -0.4763, "ty": 0.275, "targetID": 4, "f2": -0.868588, "f1": -0.36254, "f3": -1.168484, "y": 0.28585763, "x": -0.41548561}], [{"q1": 2.07052412, "distance": 0.258434432, "q3": -0.1677610732, "q2": 5.028704754, "tx": 0, "ty": 0.55, "targetID": 5, "f2": 1.738557, "f1": -0.13578, "f3": 3.036412, "y": 0.79673267, "x": 0.076885273}], [{"q1": 2.13423562, "distance": 0.3793398401, "q3": 0.2259433268, "q2": 3.570377454, "tx": 0.4763, "ty": 0.275, "targetID": 6, "f2": 1.344853, "f1": -0.199491, "f3": 1.578085, "y": 0.24855332, "x": 0.097883183}], [{"q1": 2.25694623, "distance": 0.2082554047, "q3": 1.178599897, "q2": 3.182767754, "tx": -0.175, "ty": 0.3031, "targetID": 7, "f2": 0.392196, "f1": -0.322202, "f3": 1.190475, "y": 0.34678335, "x": 0.028622392}], [{"q1": 2.17790376, "distance": 0.241647443, "q3": 1.405045897, "q2": 2.079566098, "tx": 0, "ty": 0.15, "targetID": 8, "f2": 0.16575, "f1": -0.243159, "f3": 0.087273, "y": 0.11982123, "x": -0.23975556}], [{"q1": 1.63817814, "distance": 0.2288077908, "q3": 0.7128273768, "q2": 2.903605854, "tx": 0.175, "ty": 0.3031, "targetID": 9, "f2": 0.857969, "f1": 0.296566, "f3": 0.911313, "y": 0.12656125, "x": 0.029442194}]], "block": 16}], [{"trials": [[{"q1": 3.71909999, "distance": 0.8602423299, "q3": 2.302913077, "q2": 2.025782032, "tx": -0.375, "ty": 0.6495, "targetID": 1, "f2": -0.732117, "f1": -1.784355, "f3": 0.033489, "y": -0.20747701, "x": -0.30011829}], [{"q1": 1.35757109, "distance": 0.635343619, "q3": -1.114574273, "q2": 6.290117054, "tx": 0, "ty": 0.95, "targetID": 2, "f2": 2.685371, "f1": 0.577173, "f3": 4.297824, "y": 0.68346264, "x": 0.57673161}], [{"q1": 1.875305557, "distance": 0.5349332456, "q3": -0.009236273205, "q2": 5.780739254, "tx": 0.375, "ty": 0.6495, "targetID": 3, "f2": 1.580033, "f1": 0.059439, "f3": 3.788447, "y": 0.96732407, "x": -0.05528065}], [{"q1": 2.55822497, "distance": 0.3018350239, "q3": 1.554837036, "q2": 1.985255486, "tx": -0.4763, "ty": 0.275, "targetID": 4, "f2": 0.015959, "f1": -0.62348, "f3": -0.007037, "y": 0.035259422, "x": -0.29291833}], [{"q1": 1.898239183, "distance": 0.2755148113, "q3": 0.2743867268, "q2": 4.438650854, "tx": 0, "ty": 0.55, "targetID": 5, "f2": 1.29641, "f1": 0.036505, "f3": 2.446358, "y": 0.57216331, "x": 0.27462192}], [{"q1": 1.52602329, "distance": 0.1223525145, "q3": 0.06892652679, "q2": 4.016357954, "tx": 0.4763, "ty": 0.275, "targetID": 6, "f2": 1.50187, "f1": 0.408721, "f3": 2.024065, "y": 0.22444211, "x": 0.3648817}], [{"q1": 1.55599408, "distance": 0.4126413152, "q3": 0.7965193968, "q2": 3.312578354, "tx": -0.175, "ty": 0.3031, "targetID": 7, "f2": 0.774277, "f1": 0.37875, "f3": 1.320286, "y": 0.17556352, "x": 0.21743764}], [{"q1": 1.81165689, "distance": 0.06245039182, "q3": 0.9593795668, "q2": 2.954499654, "tx": 0, "ty": 0.15, "targetID": 8, "f2": 0.611417, "f1": 0.123088, "f3": 0.962207, "y": 0.17961356, "x": 0.05498262}], [{"q1": 1.14155518, "distance": 0.4054605017, "q3": -0.1746725732, "q2": 4.453479154, "tx": 0.175, "ty": 0.3031, "targetID": 9, "f2": 1.745469, "f1": 0.793189, "f3": 2.461187, "y": 0.19573285, "x": 0.56598659}]], "block": 17}], [{"trials": [[{"q1": 2.75105593, "distance": 0.531453006, "q3": 1.760485687, "q2": 2.465228014, "tx": -0.375, "ty": 0.6495, "targetID": 1, "f2": -0.189689, "f1": -0.816311, "f3": 0.472935, "y": 0.13840531, "x": -0.22931364}], [{"q1": 2.46322321, "distance": 0.9115071417, "q3": -1.791524673, "q2": 7.897670054, "tx": 0, "ty": 0.95, "targetID": 2, "f2": 3.362321, "f1": -0.528479, "f3": 5.905377, "y": 0.3775773, "x": -0.70935007}], [{"q1": 1.61593567, "distance": 0.3961572957, "q3": 0.1784424268, "q2": 5.828931254, "tx": 0.375, "ty": 0.6495, "targetID": 3, "f2": 1.392354, "f1": 0.318809, "f3": 3.836639, "y": 0.96938077, "x": 0.14129742}], [{"q1": 2.70512584, "distance": 0.2655569337, "q3": 2.164431677, "q2": 1.273873244, "tx": -0.4763, "ty": 0.275, "targetID": 4, "f2": -0.593635, "f1": -0.770381, "f3": -0.718419, "y": 0.012252603, "x": -0.43777351}], [{"q1": 1.74650026, "distance": 0.365281639, "q3": -0.003141573205, "q2": 4.506446454, "tx": 0, "ty": 0.55, "targetID": 5, "f2": 1.573938, "f1": 0.188244, "f3": 2.514154, "y": 0.50087985, "x": 0.36196393}], [{"q1": 1.82711353, "distance": 0.2324155325, "q3": 0.1302504268, "q2": 3.835716354, "tx": 0.4763, "ty": 0.275, "targetID": 6, "f2": 1.440546, "f1": 0.107631, "f3": 1.843424, "y": 0.27238137, "x": 0.24389922}], [{"q1": 2.34541348, "distance": 0.1657953979, "q3": 1.239358307, "q2": 3.020473054, "tx": -0.175, "ty": 0.3031, "targetID": 7, "f2": 0.331438, "f1": -0.410669, "f3": 1.02818, "y": 0.28289073, "x": -0.010440894}], [{"q1": 1.75667902, "distance": 0.04565163311, "q3": 1.329647677, "q2": 2.557151014, "tx": 0, "ty": 0.15, "targetID": 8, "f2": 0.241149, "f1": 0.178065, "f3": 0.564858, "y": 0.18872902, "x": -0.024168877}], [{"q1": 2.91957096, "distance": 0.3084218872, "q3": 0.4182716268, "q2": 3.750265054, "tx": 0.175, "ty": 0.3031, "targetID": 9, "f2": 1.152525, "f1": -0.984826, "f3": 1.757972, "y": 0.34846979, "x": -0.13006662}]], "block": 18}], [{"trials": [[{"q1": 2.40598339, "distance": 0.361846126, "q3": 1.870629927, "q2": 3.063952754, "tx": -0.375, "ty": 0.6495, "targetID": 1, "f2": -0.299834, "f1": -0.471239, "f3": 1.07166, "y": 0.35889145, "x": -0.15940944}], [{"q1": 1.28525162, "distance": 0.3358567839, "q3": -0.5494645732, "q2": 6.440159554, "tx": 0, "ty": 0.95, "targetID": 2, "f2": 2.120261, "f1": 0.649493, "f3": 4.447867, "y": 0.92044801, "x": 0.33455412}], [{"q1": 1.29285428, "distance": 0.2433044499, "q3": 0.2757061268, "q2": 5.818878154, "tx": 0.375, "ty": 0.6495, "targetID": 3, "f2": 1.29509, "f1": 0.64189, "f3": 3.826586, "y": 0.88934847, "x": 0.41586278}], [{"q1": 2.95004439, "distance": 0.3564100133, "q3": 1.981339657, "q2": 1.545369684, "tx": -0.4763, "ty": 0.275, "targetID": 4, "f2": -0.410543, "f1": -1.0153, "f3": -0.446923, "y": -0.07054502, "x": -0.38896881}], [{"q1": 1.885107326, "distance": 0.350731417, "q3": 0.2470548268, "q2": 5.228698554, "tx": 0, "ty": 0.55, "targetID": 5, "f2": 1.323741, "f1": 0.049637, "f3": 3.236406, "y": 0.87723434, "x": 0.12621495}], [{"q1": 1.32910826, "distance": 0.03807797408, "q3": -0.03763627321, "q2": 4.345031354, "tx": 0.4763, "ty": 0.275, "targetID": 6, "f2": 1.608433, "f1": 0.605636, "f3": 2.352739, "y": 0.28569095, "x": 0.51284635}], [{"q1": 1.72413212, "distance": 0.6933941423, "q3": 0.1947159268, "q2": 5.141425154, "tx": -0.175, "ty": 0.3031, "targetID": 7, "f2": 1.37608, "f1": 0.210612, "f3": 3.149132, "y": 0.83499911, "x": 0.26983567}], [{"q1": 2.32524446, "distance": 0.1746166576, "q3": 1.651472426, "q2": 2.821421784, "tx": 0, "ty": 0.15, "targetID": 8, "f2": -0.080676, "f1": -0.3905, "f3": 0.829129, "y": 0.30821416, "x": -0.073886783}], [{"q1": 1.61788345, "distance": 0.1769408298, "q3": 0.2674752268, "q2": 3.247170454, "tx": 0.175, "ty": 0.3031, "targetID": 9, "f2": 1.303321, "f1": 0.316861, "f3": 1.254878, "y": 0.13423311, "x": 0.12216033}]], "block": 19}], [{"trials": [[{"q1": 1.75956928, "distance": 0.4433320247, "q3": 2.384594487, "q2": 2.634999684, "tx": -0.375, "ty": 0.6495, "targetID": 1, "f2": -0.813798, "f1": 0.175175, "f3": 0.642707, "y": 0.44799127, "x": 0.019889245}], [{"q1": 2.4874763, "distance": 0.4281883238, "q3": 1.558921107, "q2": 4.008880954, "tx": 0, "ty": 0.95, "targetID": 2, "f2": 0.011875, "f1": -0.552732, "f3": 2.016588, "y": 0.60148955, "x": -0.24876838}], [{"q1": 1.3218826, "distance": 0.4582056091, "q3": 0.09066632679, "q2": 6.841843554, "tx": 0.375, "ty": 0.6495, "targetID": 3, "f2": 1.48013, "f1": 0.612862, "f3": 4.849551, "y": 0.96380888, "x": 0.04158988}], [{"q1": 3.05767539, "distance": 0.4874069732, "q3": 1.586064467, "q2": 1.355617484, "tx": -0.4763, "ty": 0.275, "targetID": 4, "f2": -0.015268, "f1": -1.122931, "f3": -0.636675, "y": -0.20981411, "x": -0.42609207}], [{"q1": 2.2414896, "distance": 0.1974481224, "q3": 1.353649447, "q2": 4.272334954, "tx": 0, "ty": 0.55, "targetID": 5, "f2": 0.217147, "f1": -0.306745, "f3": 2.280042, "y": 0.70866749, "x": -0.11751761}], [{"q1": 1.75391442, "distance": 0.1799549774, "q3": -0.1545663732, "q2": 4.270198654, "tx": 0.4763, "ty": 0.275, "targetID": 6, "f2": 1.725363, "f1": 0.18083, "f3": 2.277906, "y": 0.38465525, "x": 0.33361321}], [{"q1": 2.46133825, "distance": 0.1316206418, "q3": 2.285885647, "q2": 3.021101454, "tx": -0.175, "ty": 0.3031, "targetID": 7, "f2": -0.715089, "f1": -0.526594, "f3": 1.028809, "y": 0.41548561, "x": -0.24350889}], [{"q1": 1.917842722, "distance": 0.1741839442, "q3": 1.460400757, "q2": 2.148681134, "tx": 0, "ty": 0.15, "targetID": 8, "f2": 0.110396, "f1": 0.016902, "f3": 0.156388, "y": 0.18501992, "x": -0.17062723}], [{"q1": 1.27193127, "distance": 0.2224343263, "q3": -0.4844963732, "q2": 3.861917254, "tx": 0.175, "ty": 0.3031, "targetID": 9, "f2": 2.055293, "f1": 0.662813, "f3": 1.869625, "y": 0.092030279, "x": 0.24518976}]], "block": 20}], [{"trials": [[{"q1": 3.04611429, "distance": 0.4701432937, "q3": 1.759857377, "q2": 2.840145684, "tx": -0.375, "ty": 0.6495, "targetID": 1, "f2": -0.189061, "f1": -1.11137, "f3": 0.847853, "y": 0.18919902, "x": -0.279304}], [{"q1": 2.43890728, "distance": 1.118338733, "q3": 0.5010840268, "q2": 7.888496554, "tx": 0, "ty": 0.95, "targetID": 2, "f2": 1.069712, "f1": -0.504163, "f3": 5.896204, "y": 0.020897915, "x": -0.62245549}], [{"q1": 2.46253206, "distance": 0.7837007375, "q3": 0.4786530268, "q2": 5.089023354, "tx": 0.375, "ty": 0.6495, "targetID": 3, "f2": 1.092143, "f1": -0.527788, "f3": 3.096731, "y": 0.78887915, "x": -0.39620704}], [{"q1": 2.82771079, "distance": 0.2216779705, "q3": 2.304483877, "q2": 1.792110374, "tx": -0.4763, "ty": 0.275, "targetID": 4, "f2": -0.733688, "f1": -0.892966, "f3": -0.200182, "y": 0.084637008, "x": -0.36270839}], [{"q1": 1.65231531, "distance": 0.417405576, "q3": 0.06591062679, "q2": 4.972658754, "tx": 0, "ty": 0.55, "targetID": 5, "f2": 1.504886, "f1": 0.282429, "f3": 2.980366, "y": 0.70795876, "x": 0.3863631}], [{"q1": 1.71759761, "distance": 0.1699751627, "q3": -0.06999467321, "q2": 4.277738454, "tx": 0.4763, "ty": 0.275, "targetID": 6, "f2": 1.640791, "f1": 0.217147, "f3": 2.285446, "y": 0.39330624, "x": 0.35425415}], [{"q1": 1.8140445, "distance": 0.3696603127, "q3": 0.9028308968, "q2": 3.382698754, "tx": -0.175, "ty": 0.3031, "targetID": 7, "f2": 0.667965, "f1": 0.1207, "f3": 1.390406, "y": 0.27721291, "x": 0.19375277}], [{"q1": 1.88523299, "distance": 0.194017469, "q3": 1.305583077, "q2": 2.100991764, "tx": 0, "ty": 0.15, "targetID": 8, "f2": 0.265213, "f1": 0.049511, "f3": 0.108699, "y": 0.17047663, "x": -0.19293389}], [{"q1": 2.06405244, "distance": 0.128283587, "q3": -0.1344601732, "q2": 4.105265054, "tx": 0.175, "ty": 0.3031, "targetID": 9, "f2": 1.705256, "f1": -0.129308, "f3": 2.112972, "y": 0.43114294, "x": 0.16714607}]], "block": 21}], [{"trials": [[{"q1": 3.24824439, "distance": 0.5960074358, "q3": 2.579624527, "q2": 2.856356294, "tx": -0.375, "ty": 0.6495, "targetID": 1, "f2": -1.008828, "f1": -1.3135, "f3": 0.864064, "y": 0.06317614, "x": -0.48200091}], [{"q1": 2.84084264, "distance": 1.265996189, "q3": -0.2689203732, "q2": 6.766382554, "tx": 0, "ty": 0.95, "targetID": 2, "f2": 1.839717, "f1": -0.906098, "f3": 4.77409, "y": 0.12836072, "x": -0.96314861}], [{"q1": 1.30567198, "distance": 0.3350521756, "q3": -0.1673212732, "q2": 4.767889754, "tx": 0.375, "ty": 0.6495, "targetID": 3, "f2": 1.738118, "f1": 0.629073, "f3": 2.775597, "y": 0.38284803, "x": 0.57787111}], [{"q1": 2.71926301, "distance": 0.2897631156, "q3": 1.971977707, "q2": 1.491962604, "tx": -0.4763, "ty": 0.275, "targetID": 4, "f2": -0.401181, "f1": -0.784519, "f3": -0.50033, "y": -0.0034355938, "x": -0.39607355}], [{"q1": 1.80543654, "distance": 0.3072884318, "q3": 0.6719238368, "q2": 4.260019854, "tx": 0, "ty": 0.55, "targetID": 5, "f2": 0.898872, "f1": 0.129308, "f3": 2.267727, "y": 0.57703027, "x": 0.30609728}], [{"q1": 1.02525342, "distance": 0.3461675605, "q3": 0.07125132679, "q2": 3.593562454, "tx": 0.4763, "ty": 0.275, "targetID": 6, "f2": 1.499545, "f1": 0.909491, "f3": 1.60127, "y": 0.017153109, "x": 0.24533039}], [{"q1": 2.14554536, "distance": 0.1680416338, "q3": 1.255568917, "q2": 2.543579334, "tx": -0.175, "ty": 0.3031, "targetID": 7, "f2": 0.315227, "f1": -0.210801, "f3": 0.551287, "y": 0.15666336, "x": -0.092572449}], [{"q1": 1.978349796, "distance": 0.08505825281, "q3": 1.156483087, "q2": 2.508644824, "tx": 0, "ty": 0.15, "targetID": 8, "f2": 0.414313, "f1": -0.043605, "f3": 0.516352, "y": 0.15002546, "x": -0.085058249}], [{"q1": 1.31333746, "distance": 0.4207339936, "q3": -0.2258804732, "q2": 4.874138454, "tx": 0.175, "ty": 0.3031, "targetID": 9, "f2": 1.796677, "f1": 0.621407, "f3": 2.881846, "y": 0.40317271, "x": 0.58365945}]], "block": 22}], [{"trials": [[{"q1": 2.032259526, "distance": 0.1694406129, "q3": 2.751469727, "q2": -0.1192031464, "tx": -0.375, "ty": 0.6495, "targetID": 1, "f2": -1.180673, "f1": -0.097515, "f3": -2.111496, "y": 0.48764115, "x": -0.3248818}], [{"q1": 2.51750993, "distance": 1.090943231, "q3": -0.1901919732, "q2": 7.529035554, "tx": 0, "ty": 0.95, "targetID": 2, "f2": 1.760988, "f1": -0.582765, "f3": 5.536743, "y": 0.32328189, "x": -0.89296223}], [{"q1": 2.36633649, "distance": 1.060235251, "q3": 1.235085737, "q2": 5.914822454, "tx": 0.375, "ty": 0.6495, "targetID": 3, "f2": 0.335711, "f1": -0.431592, "f3": 3.92253, "y": 0.60306503, "x": -0.68421791}], [{"q1": 2.44286569, "distance": 0.1139988896, "q3": 3.308461527, "q2": -1.037352446, "tx": -0.4763, "ty": 0.275, "targetID": 4, "f2": -1.737665, "f1": -0.508121, "f3": -3.029645, "y": 0.34781307, "x": -0.38858453}], [{"q1": 3.19188419, "distance": 0.5285237655, "q3": 0.9845123068, "q2": 4.020316354, "tx": 0, "ty": 0.55, "targetID": 5, "f2": 0.586284, "f1": -1.25714, "f3": 2.028024, "y": 0.35919221, "x": -0.49287905}], [{"q1": 1.80763565, "distance": 0.3150893637, "q3": 0.2443530268, "q2": 3.566293454, "tx": 0.4763, "ty": 0.275, "targetID": 6, "f2": 1.326443, "f1": 0.127109, "f3": 1.574001, "y": 0.19562637, "x": 0.17137192}], [{"q1": 2.03137988, "distance": 0.2196302728, "q3": 0.8388680668, "q2": 2.859560724, "tx": -0.175, "ty": 0.3031, "targetID": 7, "f2": 0.731928, "f1": -0.096635, "f3": 0.867268, "y": 0.14182637, "x": -0.025908508}], [{"q1": 1.91269051, "distance": 0.06448339991, "q3": 1.144293707, "q2": 2.547223584, "tx": 0, "ty": 0.15, "targetID": 8, "f2": 0.426503, "f1": 0.022054, "f3": 0.554931, "y": 0.15821983, "x": -0.063957355}], [{"q1": 1.79500645, "distance": 0.105559684, "q3": 0.1341460268, "q2": 3.605374854, "tx": 0.175, "ty": 0.3031, "targetID": 9, "f2": 1.43665, "f1": 0.139738, "f3": 1.613082, "y": 0.19845517, "x": 0.18886746}]], "block": 23}], [{"trials": [[{"q1": 2.61741257, "distance": 0.3954852591, "q3": 3.103516527, "q2": -0.7535472464, "tx": -0.375, "ty": 0.6495, "targetID": 1, "f2": -1.53272, "f1": -0.682668, "f3": -2.74584, "y": 0.27467818, "x": -0.50116336}], [{"q1": 1.76786309, "distance": 0.152354187, "q3": 0.9262671768, "q2": 5.103600354, "tx": 0, "ty": 0.95, "targetID": 2, "f2": 0.644529, "f1": 0.166881, "f3": 3.111308, "y": 0.88098871, "x": 0.13582798}], [{"q1": 1.52552063, "distance": 0.1890005272, "q3": 0.8219663068, "q2": 5.059869354, "tx": 0.375, "ty": 0.6495, "targetID": 3, "f2": 0.74883, "f1": 0.409224, "f3": 3.067577, "y": 0.8368819, "x": 0.35031756}], [{"q1": 2.97046479, "distance": 0.3363637237, "q3": 2.303729897, "q2": 1.139538744, "tx": -0.4763, "ty": 0.275, "targetID": 4, "f2": -0.732934, "f1": -1.03572, "f3": -0.852754, "y": -0.060597288, "x": -0.45360606}], [{"q1": 1.996696697, "distance": 0.2073038563, "q3": 1.622758269, "q2": 4.375504854, "tx": 0, "ty": 0.55, "targetID": 5, "f2": -0.051962, "f1": -0.061952, "f3": 2.383212, "y": 0.7490311, "x": -0.057978531}], [{"q1": 1.65526841, "distance": 0.3177492818, "q3": 0.02632652679, "q2": 3.602924354, "tx": 0.4763, "ty": 0.275, "targetID": 6, "f2": 1.54447, "f1": 0.279476, "f3": 1.610632, "y": 0.15457669, "x": 0.18225437}], [{"q1": 2.04149581, "distance": 0.2239901087, "q3": 0.7039052468, "q2": 2.603081094, "tx": -0.175, "ty": 0.3031, "targetID": 7, "f2": 0.866891, "f1": -0.106751, "f3": 0.610788, "y": 0.080762115, "x": -0.14784427}], [{"q1": 1.951332099, "distance": 0.2476231753, "q3": 1.375954747, "q2": 1.960374073, "tx": 0, "ty": 0.15, "targetID": 8, "f2": 0.194842, "f1": -0.016588, "f3": -0.031919, "y": 0.17152025, "x": -0.24668627}], [{"q1": 1.28248702, "distance": 0.2066334634, "q3": 0.5025291268, "q2": 3.185029754, "tx": 0.175, "ty": 0.3031, "targetID": 9, "f2": 1.068267, "f1": 0.652257, "f3": 1.192737, "y": 0.096503146, "x": 0.17111051}]], "block": 24}]]}], [{"phase": "train", "blocks": [[{"trials": [[{"q1": 4.30176489, "distance": 1.608491247, "q3": -0.8386167732, "q2": 5.362781754, "tx": 0.601, "ty": 0.601, "targetID": 1, "f2": 2.409413, "f1": -2.36702, "f3": 3.370489, "y": -0.44782511, "x": -0.61851219}], [{"q1": -0.4554420098, "distance": 1.185394444, "q3": -0.9590653732, "q2": 1.137590954, "tx": 0.22, "ty": 0.821, "targetID": 2, "f2": 2.529862, "f1": 2.390186, "f3": -0.854702, "y": -0.16028704, "x": 0.88500807}], [{"q1": 3.15902319, "distance": 0.7247652856, "q3": 1.726933477, "q2": 4.341010154, "tx": -0.22, "ty": 0.821, "targetID": 3, "f2": -0.156137, "f1": -1.224279, "f3": 2.348717, "y": 0.26515493, "x": -0.68510319}], [{"q1": 1.71043477, "distance": 0.144483437, "q3": -0.9055326732, "q2": 1.684982064, "tx": -0.601, "ty": 0.601, "targetID": 4, "f2": 2.476329, "f1": 0.22431, "f3": -0.307311, "y": 0.64000125, "x": -0.46188003}], [{"q1": -0.5569783098, "distance": 0.8091165685, "q3": -2.436116573, "q2": 1.433528984, "tx": 0.4596, "ty": 0.4596, "targetID": 5, "f2": 4.006913, "f1": 2.491723, "f3": -0.558764, "y": -0.33116331, "x": 0.63095638}], [{"q1": 2.19480553, "distance": 0.5377118949, "q3": -2.529233373, "q2": 4.089368554, "tx": 0.1682, "ty": 0.6279, "targetID": 6, "f2": 4.10003, "f1": -0.260061, "f3": 2.097076, "y": 0.33861859, "x": -0.28506631}], [{"q1": 0.9471534202, "distance": 0.1135850889, "q3": -0.05711417321, "q2": 1.791482054, "tx": -0.1682, "ty": 0.6279, "targetID": 7, "f2": 1.627911, "f1": 0.987591, "f3": -0.200811, "y": 0.65126744, "x": -0.057044545}], [{"q1": 1.68253743, "distance": 0.2421898505, "q3": -1.643052973, "q2": 1.993612122, "tx": -0.4596, "ty": 0.4596, "targetID": 8, "f2": 3.213849, "f1": 0.252207, "f3": 0.001319, "y": 0.65596655, "x": -0.31783928}], [{"q1": 0.4793074902, "distance": 0.1273278145, "q3": -2.739028973, "q2": 3.127098754, "tx": 0.3182, "ty": 0.3182, "targetID": 9, "f2": 4.309825, "f1": 1.455437, "f3": 1.134806, "y": 0.30883828, "x": 0.44518319}], [{"q1": 0.6612684902, "distance": 0.08385514666, "q3": -1.818102473, "q2": 2.975548324, "tx": 0.1165, "ty": 0.4347, "targetID": 10, "f2": 3.388899, "f1": 1.273476, "f3": 0.983256, "y": 0.44849618, "x": 0.19921246}], [{"q1": 1.12848615, "distance": 0.2883985123, "q3": -0.2579875732, "q2": 3.026630654, "tx": -0.1165, "ty": 0.4347, "targetID": 11, "f2": 1.828784, "f1": 0.806258, "f3": 1.034338, "y": 0.15516529, "x": -0.045548976}], [{"q1": 2.97668509, "distance": 0.3390004956, "q3": -1.520719373, "q2": 3.744358854, "tx": -0.3182, "ty": 0.3182, "targetID": 12, "f2": 3.091516, "f1": -1.041941, "f3": 1.752066, "y": -0.011168088, "x": -0.23796286}], [{"q1": 1.28192154, "distance": 0.2893225399, "q3": -3.566021773, "q2": 2.842219134, "tx": 0.1768, "ty": 0.1768, "targetID": 13, "f2": 5.136818, "f1": 0.652823, "f3": 0.849926, "y": 0.46161329, "x": 0.22768145}], [{"q1": 0.8295949902, "distance": 0.07111531156, "q3": -1.068455673, "q2": 3.511378354, "tx": 0.0647, "ty": 0.2415, "targetID": 14, "f2": 2.639252, "f1": 1.10515, "f3": 1.519086, "y": 0.17055867, "x": 0.069671442}], [{"q1": 1.42995338, "distance": 0.3314748895, "q3": -1.231190173, "q2": 2.494444824, "tx": -0.0647, "ty": 0.2415, "targetID": 15, "f2": 2.801986, "f1": 0.504791, "f3": 0.502152, "y": 0.49760007, "x": -0.27514799}], [{"q1": 1.58646753, "distance": 0.08902288981, "q3": -0.4827999732, "q2": 2.755636834, "tx": -0.1768, "ty": 0.1768, "targetID": 16, "f2": 2.053596, "f1": 0.348277, "f3": 0.763344, "y": 0.20008481, "x": -0.26272376}]], "block": 1}], [{"trials": [[{"q1": -0.08347750981, "distance": 0.4072890575, "q3": -2.032861773, "q2": 2.731132414, "tx": 0.601, "ty": 0.601, "targetID": 1, "f2": 3.603658, "f1": 2.018222, "f3": 0.73884, "y": 0.19986476, "x": 0.53046706}], [{"q1": -2.03013391, "distance": 1.506332161, "q3": -4.613805773, "q2": 4.236332254, "tx": 0.22, "ty": 0.821, "targetID": 2, "f2": 6.184602, "f1": 3.964878, "f3": 2.24404, "y": -0.49049859, "x": -0.52095076}], [{"q1": 2.42766038, "distance": 0.8390927691, "q3": -1.183626473, "q2": 2.106772294, "tx": -0.22, "ty": 0.821, "targetID": 3, "f2": 2.754423, "f1": -0.492916, "f3": 0.11448, "y": 0.12296588, "x": -0.68564476}], [{"q1": -1.23851541, "distance": 1.770299239, "q3": -0.7776069732, "q2": 0.9304343536, "tx": -0.601, "ty": 0.601, "targetID": 4, "f2": 2.348403, "f1": 3.17326, "f3": -1.061858, "y": -0.8028832, "x": 0.47745786}], [{"q1": 0.5291958902, "distance": 0.3155614795, "q3": -1.920455573, "q2": 3.679893354, "tx": 0.4596, "ty": 0.4596, "targetID": 5, "f2": 3.491252, "f1": 1.405549, "f3": 1.687601, "y": 0.2596713, "x": 0.2154534}], [{"q1": -2.86278161, "distance": 1.429222698, "q3": -1.131790173, "q2": 1.007466184, "tx": 0.1682, "ty": 0.6279, "targetID": 6, "f2": 2.702586, "f1": 4.797526, "f3": -0.984826, "y": -0.3908448, "x": -0.83421536}], [{"q1": 1.00395342, "distance": 0.2851335321, "q3": -1.216110473, "q2": 3.042778454, "tx": -0.1682, "ty": 0.6279, "targetID": 7, "f2": 2.786907, "f1": 0.930791, "f3": 1.050486, "y": 0.36894735, "x": -0.048849021}], [{"q1": 1.40551179, "distance": 0.3126244385, "q3": -0.002827473205, "q2": 2.513420044, "tx": -0.4596, "ty": 0.4596, "targetID": 8, "f2": 1.573624, "f1": 0.529233, "f3": 0.521127, "y": 0.24266765, "x": -0.23449026}], [{"q1": 1.11384633, "distance": 0.4173146005, "q3": -2.021112173, "q2": 2.113181144, "tx": 0.3182, "ty": 0.3182, "targetID": 9, "f2": 3.591909, "f1": 0.820898, "f3": 0.120888, "y": 0.68242051, "x": 0.11449704}], [{"q1": 1.41569055, "distance": 0.2070032968, "q3": 1.611385704, "q2": 3.070487254, "tx": 0.1165, "ty": 0.4347, "targetID": 10, "f2": -0.040589, "f1": 0.519054, "f3": 1.078195, "y": 0.27621515, "x": 0.249665}], [{"q1": -1.90899411, "distance": 0.8864870898, "q3": 3.448036127, "q2": -0.6810393464, "tx": -0.1165, "ty": 0.4347, "targetID": 11, "f2": -1.87724, "f1": 3.843739, "f3": -2.673332, "y": -0.44184741, "x": -0.24887824}], [{"q1": 1.24642154, "distance": 0.1885222217, "q3": -0.5664919732, "q2": 2.939796994, "tx": -0.3182, "ty": 0.3182, "targetID": 12, "f2": 2.137288, "f1": 0.688323, "f3": 0.947504, "y": 0.23095944, "x": -0.15107815}], [{"q1": 3.78539389, "distance": 1.019840738, "q3": -1.248217573, "q2": -0.3952109464, "tx": 0.1768, "ty": 0.1768, "targetID": 13, "f2": 2.819014, "f1": -1.850649, "f3": -2.387504, "y": -0.17869716, "x": -0.77907494}], [{"q1": 1.01802775, "distance": 0.09428378731, "q3": -0.8141122732, "q2": 3.368875754, "tx": 0.0647, "ty": 0.2415, "targetID": 14, "f2": 2.384909, "f1": 0.916717, "f3": 1.376583, "y": 0.16332391, "x": 0.011993914}], [{"q1": 1.10102863, "distance": 0.8141834683, "q3": 0.6391884368, "q2": 5.166809154, "tx": -0.0647, "ty": 0.2415, "targetID": 15, "f2": 0.931608, "f1": 0.833716, "f3": 3.174517, "y": 0.6035472, "x": 0.66455753}], [{"q1": 0.5826029902, "distance": 0.2378373999, "q3": -0.7854609732, "q2": 3.241892554, "tx": -0.1768, "ty": 0.1768, "targetID": 16, "f2": 2.356257, "f1": 1.352142, "f3": 1.2496, "y": 0.19765081, "x": 0.060121659}]], "block": 2}], [{"trials": [[{"q1": 1.41644453, "distance": 0.1078818214, "q3": -0.6958627732, "q2": 5.525013554, "tx": 0.601, "ty": 0.601, "targetID": 1, "f2": 2.266659, "f1": 0.5183, "f3": 3.532721, "y": 0.6583818, "x": 0.50964456}], [{"q1": 1.65325779, "distance": 0.08150562241, "q3": -0.5079326732, "q2": 5.606757854, "tx": 0.22, "ty": 0.821, "targetID": 2, "f2": 2.078729, "f1": 0.281487, "f3": 3.614465, "y": 0.82674386, "x": 0.30130298}], [{"q1": 2.21459756, "distance": 0.333729911, "q3": 0.8339043568, "q2": 4.170233154, "tx": -0.22, "ty": 0.821, "targetID": 3, "f2": 0.736892, "f1": -0.279853, "f3": 2.177941, "y": 0.61832483, "x": 0.045138509}], [{"q1": 2.70009929, "distance": 0.0830465294, "q3": 1.272282197, "q2": 4.655169454, "tx": -0.601, "ty": 0.601, "targetID": 4, "f2": 0.298514, "f1": -0.765355, "f3": 2.662877, "y": 0.60844355, "x": -0.51828773}], [{"q1": 1.44025781, "distance": 0.0663046485, "q3": 0.1494141268, "q2": 4.579645554, "tx": 0.4596, "ty": 0.4596, "targetID": 5, "f2": 1.421382, "f1": 0.494487, "f3": 2.587353, "y": 0.44525783, "x": 0.52433491}], [{"q1": 2.4494002, "distance": 0.2447012848, "q3": 0.9899786768, "q2": 3.915261554, "tx": 0.1682, "ty": 0.6279, "targetID": 6, "f2": 0.580818, "f1": -0.514656, "f3": 1.922969, "y": 0.56076273, "x": -0.067111083}], [{"q1": 2.68080991, "distance": 0.1648186189, "q3": 1.147875127, "q2": 3.649231454, "tx": -0.1682, "ty": 0.6279, "targetID": 7, "f2": 0.422921, "f1": -0.746065, "f3": 1.656939, "y": 0.46325699, "x": -0.17580634}], [{"q1": 2.04067899, "distance": 0.5677828489, "q3": 0.8541990468, "q2": 3.030589054, "tx": -0.4596, "ty": 0.4596, "targetID": 8, "f2": 0.716597, "f1": -0.105935, "f3": 1.038296, "y": 0.18786682, "x": 0.0389363}], [{"q1": -2.43514801, "distance": 0.9989037286, "q3": -3.136377573, "q2": 6.115256054, "tx": 0.3182, "ty": 0.3182, "targetID": 9, "f2": 4.707174, "f1": 4.369892, "f3": 4.122963, "y": -0.35058319, "x": -0.42378228}], [{"q1": 2.03923386, "distance": 0.3367523388, "q3": -0.1024158732, "q2": 4.975172054, "tx": 0.1165, "ty": 0.4347, "targetID": 10, "f2": 1.673212, "f1": -0.104489, "f3": 2.982879, "y": 0.77110044, "x": 0.10110904}], [{"q1": 2.05110908, "distance": 0.3036324555, "q3": 0.7176025968, "q2": 4.009634954, "tx": -0.1165, "ty": 0.4347, "targetID": 11, "f2": 0.853194, "f1": -0.116365, "f3": 2.017342, "y": 0.5298987, "x": 0.17182252}], [{"q1": 1.53664187, "distance": 0.5832445349, "q3": 0.7990326768, "q2": 3.365985454, "tx": -0.3182, "ty": 0.3182, "targetID": 12, "f2": 0.771764, "f1": 0.398103, "f3": 1.373693, "y": 0.19443314, "x": 0.25176136}], [{"q1": 1.68423389, "distance": 0.2363380219, "q3": -0.4361787732, "q2": 4.393160554, "tx": 0.1768, "ty": 0.1768, "targetID": 13, "f2": 2.006975, "f1": 0.250511, "f3": 2.400868, "y": 0.34818346, "x": 0.33953712}], [{"q1": 2.71618425, "distance": 0.861091166, "q3": -0.3802583732, "q2": 5.858273754, "tx": 0.0647, "ty": 0.2415, "targetID": 14, "f2": 1.951055, "f1": -0.78144, "f3": 3.865981, "y": 0.61901968, "x": -0.70922305}], [{"q1": 2.18751703, "distance": 0.5146146094, "q3": 0.1256637268, "q2": 4.776749054, "tx": -0.0647, "ty": 0.2415, "targetID": 15, "f2": 1.445133, "f1": -0.252773, "f3": 2.784456, "y": 0.7468215, "x": 0.032656961}], [{"q1": 2.33944446, "distance": 0.2635793345, "q3": 0.9542901868, "q2": 3.359388154, "tx": -0.1768, "ty": 0.1768, "targetID": 16, "f2": 0.616506, "f1": -0.4047, "f3": 1.367096, "y": 0.35068002, "x": 0.021290394}]], "block": 3}], [{"trials": [[{"q1": 1.4800932, "distance": 0.2460622463, "q3": 0.1666300268, "q2": 5.332936654, "tx": 0.601, "ty": 0.601, "targetID": 1, "f2": 1.404166, "f1": 0.454651, "f3": 3.340644, "y": 0.78195862, "x": 0.43426486}], [{"q1": 1.921926792, "distance": 0.2454872814, "q3": -0.4669663732, "q2": 5.746684354, "tx": 0.22, "ty": 0.821, "targetID": 2, "f2": 2.037763, "f1": 0.012818, "f3": 3.754392, "y": 0.91628393, "x": -0.0062409733}], [{"q1": 2.21610553, "distance": 0.260970948, "q3": 0.6435238368, "q2": 4.432681854, "tx": -0.22, "ty": 0.821, "targetID": 3, "f2": 0.927272, "f1": -0.281361, "f3": 2.440389, "y": 0.70726851, "x": 0.014885044}], [{"q1": 3.28556649, "distance": 0.4935284553, "q3": 1.205303437, "q2": 3.297875754, "tx": -0.601, "ty": 0.601, "targetID": 4, "f2": 0.365493, "f1": -1.350822, "f3": 1.305583, "y": 0.21024775, "x": -0.2995319}], [{"q1": 1.22669234, "distance": 0.3574077175, "q3": -0.5265937732, "q2": 5.930279054, "tx": 0.4596, "ty": 0.4596, "targetID": 5, "f2": 2.09739, "f1": 0.708052, "f3": 3.937986, "y": 0.81640252, "x": 0.48039034}], [{"q1": 1.68775248, "distance": 0.2402049986, "q3": 0.2816752268, "q2": 5.205325154, "tx": 0.1682, "ty": 0.6279, "targetID": 6, "f2": 1.289121, "f1": 0.246992, "f3": 3.213033, "y": 0.85128025, "x": 0.25651594}], [{"q1": 2.39322852, "distance": 0.2020778876, "q3": -0.2485627732, "q2": 4.400197754, "tx": -0.1682, "ty": 0.6279, "targetID": 7, "f2": 1.819359, "f1": -0.458484, "f3": 2.407905, "y": 0.54085071, "x": 0.014167469}], [{"q1": 2.43356657, "distance": 0.2781735745, "q3": 1.838899847, "q2": 3.577351854, "tx": -0.4596, "ty": 0.4596, "targetID": 8, "f2": -0.268104, "f1": -0.498822, "f3": 1.585059, "y": 0.5258375, "x": -0.18942759}], [{"q1": 1.64087991, "distance": 0.09194600676, "q3": -0.2637052732, "q2": 4.386814554, "tx": 0.3182, "ty": 0.3182, "targetID": 9, "f2": 1.834502, "f1": 0.293865, "f3": 2.394522, "y": 0.37242129, "x": 0.39245712}], [{"q1": 1.61486753, "distance": 0.247346697, "q3": 0.7924981668, "q2": 3.984502254, "tx": 0.1165, "ty": 0.4347, "targetID": 10, "f2": 0.778298, "f1": 0.319877, "f3": 1.99221, "y": 0.41962217, "x": 0.36338671}], [{"q1": 2.51229488, "distance": 0.4011412204, "q3": 0.7620875468, "q2": 4.839580954, "tx": -0.1165, "ty": 0.4347, "targetID": 11, "f2": 0.808709, "f1": -0.57755, "f3": 2.847288, "y": 0.75178047, "x": -0.36221173}], [{"q1": 2.39888339, "distance": 0.5178913457, "q3": 0.3612203268, "q2": 5.340350754, "tx": -0.3182, "ty": 0.3182, "targetID": 12, "f2": 1.209576, "f1": -0.464139, "f3": 3.348058, "y": 0.83215324, "x": -0.38194569}], [{"q1": 2.17733827, "distance": 0.1664114934, "q3": 0.5527946268, "q2": 3.580179254, "tx": 0.1768, "ty": 0.1768, "targetID": 13, "f2": 1.018002, "f1": -0.242594, "f3": 1.587887, "y": 0.32726587, "x": 0.1057169}], [{"q1": 1.4617463, "distance": 0.482614792, "q3": -0.4685371732, "q2": 4.812374754, "tx": 0.0647, "ty": 0.2415, "targetID": 14, "f2": 2.039334, "f1": 0.472998, "f3": 2.820082, "y": 0.44923739, "x": 0.50031705}], [{"q1": 1.74562061, "distance": 0.2393689032, "q3": 0.4338539268, "q2": 3.400857154, "tx": -0.0647, "ty": 0.2415, "targetID": 15, "f2": 1.136942, "f1": 0.189124, "f3": 1.408564, "y": 0.1827107, "x": 0.16733726}], [{"q1": 1.841753347, "distance": 0.6234879681, "q3": -0.4754486732, "q2": 4.990000354, "tx": -0.1768, "ty": 0.1768, "targetID": 16, "f2": 2.046245, "f1": 0.092991, "f3": 2.997708, "y": 0.58073679, "x": 0.29814454}]], "block": 4}], [{"trials": [[{"q1": 1.2325357, "distance": 0.2444515933, "q3": -2.339669673, "q2": 6.277173754, "tx": 0.601, "ty": 0.601, "targetID": 1, "f2": 3.910466, "f1": 0.702209, "f3": 4.284881, "y": 0.50867215, "x": 0.3746548}], [{"q1": 1.38295516, "distance": 0.1390366918, "q3": -1.475291873, "q2": 7.323261254, "tx": 0.22, "ty": 0.821, "targetID": 2, "f2": 3.046088, "f1": 0.551789, "f3": 5.330969, "y": 0.87788207, "x": 0.093131439}], [{"q1": 2.19103562, "distance": 0.03621082841, "q3": 0.8982441668, "q2": 5.050067654, "tx": -0.22, "ty": 0.821, "targetID": 3, "f2": 0.672552, "f1": -0.256291, "f3": 3.057775, "y": 0.85485435, "x": -0.2328494}], [{"q1": 2.45775683, "distance": 0.4700443894, "q3": 1.160315827, "q2": 3.974449154, "tx": -0.601, "ty": 0.601, "targetID": 4, "f2": 0.410481, "f1": -0.523012, "f3": 1.982157, "y": 0.59277089, "x": -0.13102765}], [{"q1": 1.58093833, "distance": 0.1891371962, "q3": 1.49357598, "q2": 4.120407554, "tx": 0.4596, "ty": 0.4596, "targetID": 5, "f2": 0.07722, "f1": 0.353806, "f3": 2.128115, "y": 0.59689672, "x": 0.32951353}], [{"q1": 1.80198078, "distance": 0.2605238252, "q3": 0.3766769268, "q2": 5.249244554, "tx": 0.1682, "ty": 0.6279, "targetID": 6, "f2": 1.194119, "f1": 0.132764, "f3": 3.256952, "y": 0.88794632, "x": 0.15243374}], [{"q1": 2.55451789, "distance": 0.1717331752, "q3": 0.6141813668, "q2": 4.703235754, "tx": -0.1682, "ty": 0.6279, "targetID": 7, "f2": 0.956615, "f1": -0.619773, "f3": 2.710943, "y": 0.71606366, "x": -0.31557521}], [{"q1": 0.2358968902, "distance": 0.7416129248, "q3": -2.681474973, "q2": 9.414242454, "tx": -0.4596, "ty": 0.4596, "targetID": 8, "f2": 4.252271, "f1": 1.698848, "f3": 7.42195, "y": 0.46089736, "x": 0.28201179}], [{"q1": 1.67876752, "distance": 0.1780048542, "q3": 1.937420187, "q2": 3.174599654, "tx": 0.3182, "ty": 0.3182, "targetID": 9, "f2": -0.366624, "f1": 0.255977, "f3": 1.182307, "y": 0.42648114, "x": 0.17691687}], [{"q1": 1.874677238, "distance": 0.3253035989, "q3": 0.1443876268, "q2": 4.994398554, "tx": 0.1165, "ty": 0.4347, "targetID": 10, "f2": 1.426409, "f1": 0.060067, "f3": 3.002106, "y": 0.73245725, "x": 0.24750783}], [{"q1": 2.33247012, "distance": 0.2009079582, "q3": -0.1318840732, "q2": 4.154713754, "tx": -0.1165, "ty": 0.4347, "targetID": 11, "f2": 1.70268, "f1": -0.397726, "f3": 2.162421, "y": 0.45482626, "x": 0.083397327}], [{"q1": 2.6107524, "distance": 0.3034039076, "q3": -0.2873928732, "q2": 4.245694254, "tx": -0.3182, "ty": 0.3182, "targetID": 12, "f2": 1.858189, "f1": -0.676008, "f3": 2.253402, "y": 0.46519428, "x": -0.052782192}], [{"q1": 1.20953924, "distance": 0.3805048521, "q3": -0.9074804732, "q2": 4.975549054, "tx": 0.1768, "ty": 0.1768, "targetID": 13, "f2": 2.478277, "f1": 0.725205, "f3": 2.983256, "y": 0.28951013, "x": 0.54022863}], [{"q1": 1.72633123, "distance": 0.1095861602, "q3": 0.4504415268, "q2": 3.284304054, "tx": 0.0647, "ty": 0.2415, "targetID": 14, "f2": 1.120355, "f1": 0.208413, "f3": 1.292011, "y": 0.149947, "x": 0.12492603}], [{"q1": 2.2994834, "distance": 0.6131134802, "q3": -4.422734173, "q2": 5.389987954, "tx": -0.0647, "ty": 0.2415, "targetID": 15, "f2": 5.993531, "f1": -0.364739, "f3": 3.397695, "y": 0.66102273, "x": -0.51181164}], [{"q1": 1.87235246, "distance": 0.1953968023, "q3": 0.3626654268, "q2": 3.141801454, "tx": -0.1768, "ty": 0.1768, "targetID": 16, "f2": 1.208131, "f1": 0.062392, "f3": 1.149509, "y": 0.11717311, "x": 0.0092767163}]], "block": 5}], [{"trials": [[{"q1": 1.78388521, "distance": 0.420451541, "q3": 0.9070406268, "q2": 3.620203154, "tx": 0.601, "ty": 0.601, "targetID": 1, "f2": 0.663756, "f1": 0.150859, "f3": 1.627911, "y": 0.35540569, "x": 0.25973334}], [{"q1": 1.950578117, "distance": 0.2502543491, "q3": 0.5421132268, "q2": 4.254239354, "tx": 0.22, "ty": 0.821, "targetID": 2, "f2": 1.028683, "f1": -0.015834, "f3": 2.261947, "y": 0.57211247, "x": 0.24611966}], [{"q1": 1.841690516, "distance": 0.6372359522, "q3": 0.1673840268, "q2": 4.246950854, "tx": -0.22, "ty": 0.821, "targetID": 3, "f2": 1.403412, "f1": 0.093054, "f3": 2.254658, "y": 0.46246414, "x": 0.30680328}], [{"q1": 2.54528161, "distance": 0.3215852137, "q3": 3.131036927, "q2": 2.338182004, "tx": -0.601, "ty": 0.601, "targetID": 4, "f2": -1.560241, "f1": -0.610537, "f3": 0.345889, "y": 0.32383646, "x": -0.43791284}], [{"q1": 1.52784541, "distance": 0.04913619891, "q3": 0.1824008268, "q2": 4.388196854, "tx": 0.4596, "ty": 0.4596, "targetID": 5, "f2": 1.388395, "f1": 0.406899, "f3": 2.395904, "y": 0.4104742, "x": 0.46061085}], [{"q1": 3.44855229, "distance": 1.119863457, "q3": -0.9701866732, "q2": 6.106145354, "tx": 0.1682, "ty": 0.6279, "targetID": 6, "f2": 2.540983, "f1": -1.513808, "f3": 4.113853, "y": 0.21839831, "x": -0.87410635}], [{"q1": 2.94658869, "distance": 0.2067530078, "q3": 0.7318025968, "q2": 3.901815454, "tx": -0.1682, "ty": 0.6279, "targetID": 7, "f2": 0.838994, "f1": -1.011844, "f3": 1.909523, "y": 0.44621127, "x": -0.26687123}], [{"q1": 3.76947229, "distance": 0.4617653332, "q3": 1.250353877, "q2": 3.124459854, "tx": -0.4596, "ty": 0.4596, "targetID": 8, "f2": 0.320442, "f1": -1.834728, "f3": 1.132167, "y": 0.021118083, "x": -0.31482144}], [{"q1": 1.45301267, "distance": 0.2079495544, "q3": 0.2272000268, "q2": 4.457437554, "tx": 0.3182, "ty": 0.3182, "targetID": 9, "f2": 1.343596, "f1": 0.481732, "f3": 2.465145, "y": 0.42067427, "x": 0.49914762}], [{"q1": 2.025976341, "distance": 0.1551606331, "q3": 0.6352928668, "q2": 4.149184554, "tx": 0.1165, "ty": 0.4347, "targetID": 10, "f2": 0.935503, "f1": -0.091232, "f3": 2.156892, "y": 0.57160276, "x": 0.18952367}], [{"q1": 2.39354268, "distance": 0.07095956031, "q3": 2.094625487, "q2": 2.944320894, "tx": -0.1165, "ty": 0.4347, "targetID": 11, "f2": -0.523829, "f1": -0.458798, "f3": 0.952028, "y": 0.39088425, "x": -0.17231612}], [{"q1": 2.031631207, "distance": 0.3162111005, "q3": 2.214131667, "q2": 2.922015584, "tx": -0.3182, "ty": 0.3182, "targetID": 12, "f2": -0.643335, "f1": -0.096887, "f3": 0.929723, "y": 0.44655311, "x": -0.029210486}], [{"q1": 2.10916571, "distance": 0.2906839591, "q3": 0.5551822268, "q2": 3.903511954, "tx": 0.1768, "ty": 0.1768, "targetID": 13, "f2": 1.015614, "f1": -0.174421, "f3": 1.911219, "y": 0.46659034, "x": 0.15402451}], [{"q1": 1.65740469, "distance": 0.2402843179, "q3": 0.8195786868, "q2": 3.581938554, "tx": 0.0647, "ty": 0.2415, "targetID": 14, "f2": 0.751218, "f1": 0.27734, "f3": 1.589646, "y": 0.29929252, "x": 0.29793074}], [{"q1": 1.910554227, "distance": 0.1704338386, "q3": 1.218246797, "q2": 3.061565154, "tx": -0.0647, "ty": 0.2415, "targetID": 15, "f2": 0.35255, "f1": 0.02419, "f3": 1.069273, "y": 0.27529983, "x": 0.10234869}], [{"q1": 2.2556896, "distance": 0.3016632742, "q3": 2.305426357, "q2": 3.140984554, "tx": -0.1768, "ty": 0.1768, "targetID": 16, "f2": -0.73463, "f1": -0.320945, "f3": 1.148692, "y": 0.47781501, "x": -0.157034}]], "block": 6}], [{"trials": [[{"q1": 1.08211624, "distance": 0.3387700097, "q3": -0.4800981732, "q2": 5.017960554, "tx": 0.601, "ty": 0.601, "targetID": 1, "f2": 2.050895, "f1": 0.852628, "f3": 3.025668, "y": 0.26865772, "x": 0.66667898}], [{"q1": 1.981491389, "distance": 0.2898339322, "q3": 2.056863547, "q2": 4.034013754, "tx": 0.22, "ty": 0.821, "targetID": 2, "f2": -0.486067, "f1": -0.046747, "f3": 2.041721, "y": 0.66407812, "x": -0.023678542}], [{"q1": 2.8312922, "distance": 0.3527895803, "q3": 1.192360077, "q2": 3.822521654, "tx": -0.22, "ty": 0.821, "targetID": 3, "f2": 0.378436, "f1": -0.896548, "f3": 1.830229, "y": 0.47734339, "x": -0.29975351}], [{"q1": 3.19697359, "distance": 0.7293576386, "q3": 2.476454657, "q2": 1.401547574, "tx": -0.601, "ty": 0.601, "targetID": 4, "f2": -0.905658, "f1": -1.262229, "f3": -0.590745, "y": -0.10373749, "x": -0.41309674}], [{"q1": 1.905841838, "distance": 0.1922433623, "q3": -0.1703999732, "q2": 4.277864154, "tx": 0.4596, "ty": 0.4596, "targetID": 5, "f2": 1.741196, "f1": 0.028903, "f3": 2.285572, "y": 0.43210811, "x": 0.26933254}], [{"q1": 1.873734761, "distance": 0.1047428486, "q3": 0.7717636468, "q2": 4.196308354, "tx": 0.1682, "ty": 0.6279, "targetID": 6, "f2": 0.799033, "f1": 0.06101, "f3": 2.204016, "y": 0.58060088, "x": 0.26165511}], [{"q1": 2.27529313, "distance": 0.3545881723, "q3": 0.2471805268, "q2": 5.648666654, "tx": -0.1682, "ty": 0.6279, "targetID": 7, "f2": 1.323616, "f1": -0.340549, "f3": 3.656374, "y": 0.86232601, "x": -0.43423988}], [{"q1": 2.48389489, "distance": 0.3052276167, "q3": 1.679935257, "q2": 3.504969554, "tx": -0.4596, "ty": 0.4596, "targetID": 8, "f2": -0.109139, "f1": -0.54915, "f3": 1.512677, "y": 0.49229837, "x": -0.15612889}], [{"q1": 2.18827102, "distance": 0.3079189207, "q3": -0.1541265732, "q2": 4.427215454, "tx": 0.3182, "ty": 0.3182, "targetID": 9, "f2": 1.724923, "f1": -0.253527, "f3": 2.434923, "y": 0.55962089, "x": 0.12707173}], [{"q1": 1.984884309, "distance": 0.1207821221, "q3": 0.1330778268, "q2": 4.187449154, "tx": 0.1165, "ty": 0.4347, "targetID": 10, "f2": 1.437718, "f1": -0.05014, "f3": 2.195156, "y": 0.47656507, "x": 0.22979447}], [{"q1": 3.48109919, "distance": 0.2944628411, "q3": -0.1393610732, "q2": 3.708733254, "tx": -0.1165, "ty": 0.4347, "targetID": 11, "f2": 1.710157, "f1": -1.546355, "f3": 1.716441, "y": 0.15742923, "x": -0.21564275}], [{"q1": 2.39913472, "distance": 0.3173572037, "q3": 1.104395477, "q2": 3.480590754, "tx": -0.3182, "ty": 0.3182, "targetID": 12, "f2": 0.466401, "f1": -0.46439, "f3": 1.488298, "y": 0.41295225, "x": -0.015317835}], [{"q1": 1.74448964, "distance": 0.2619103617, "q3": 0.6577238368, "q2": 3.895909354, "tx": 0.1768, "ty": 0.1768, "targetID": 13, "f2": 0.913072, "f1": 0.190255, "f3": 1.903617, "y": 0.39825708, "x": 0.3166349}], [{"q1": 1.865189629, "distance": 0.4969661611, "q3": 1.540637038, "q2": 4.377326954, "tx": 0.0647, "ty": 0.2415, "targetID": 14, "f2": 0.030159, "f1": 0.069555, "f3": 2.385034, "y": 0.73725947, "x": 0.099310883}], [{"q1": 2.13643474, "distance": 0.1755689625, "q3": 1.467563597, "q2": 3.200863354, "tx": -0.0647, "ty": 0.2415, "targetID": 15, "f2": 0.103233, "f1": -0.20169, "f3": 1.208571, "y": 0.37923467, "x": 0.044174337}], [{"q1": 2.67213912, "distance": 0.2428143146, "q3": 0.6368636668, "q2": 3.667955354, "tx": -0.1768, "ty": 0.1768, "targetID": 16, "f2": 0.933933, "f1": -0.737395, "f3": 1.675663, "y": 0.3972162, "x": -0.07493985}]], "block": 7}], [{"trials": [[{"q1": 1.7049684, "distance": 0.9927917999, "q3": 0.5500300268, "q2": 6.540878954, "tx": 0.601, "ty": 0.601, "targetID": 1, "f2": 1.020766, "f1": 0.229776, "f3": 4.548586, "y": 0.8698102, "x": -0.3547074}], [{"q1": 1.877127681, "distance": 0.1490281314, "q3": 0.08859292679, "q2": 4.760161454, "tx": 0.22, "ty": 0.821, "targetID": 2, "f2": 1.482203, "f1": 0.057617, "f3": 2.767869, "y": 0.68051838, "x": 0.26974232}], [{"q1": 2.6048462, "distance": 0.1969551208, "q3": 0.7600769268, "q2": 4.306264154, "tx": -0.22, "ty": 0.821, "targetID": 3, "f2": 0.810719, "f1": -0.670102, "f3": 2.313972, "y": 0.62437275, "x": -0.23135976}], [{"q1": 3.32414529, "distance": 0.3629070035, "q3": 1.173824677, "q2": 3.617689854, "tx": -0.601, "ty": 0.601, "targetID": 4, "f2": 0.396972, "f1": -1.389401, "f3": 1.625397, "y": 0.28068743, "x": -0.43040882}], [{"q1": 2.99836209, "distance": 1.176188676, "q3": 2.578682127, "q2": 6.084091454, "tx": 0.4596, "ty": 0.4596, "targetID": 5, "f2": -1.007886, "f1": -1.063618, "f3": 4.091799, "y": -0.00020538184, "x": -0.62298894}], [{"q1": 2.11645421, "distance": 0.05704352545, "q3": 0.1066256268, "q2": 4.397181854, "tx": 0.1682, "ty": 0.6279, "targetID": 6, "f2": 1.464171, "f1": -0.18171, "f3": 2.404889, "y": 0.57157257, "x": 0.15918976}], [{"q1": 2.40824533, "distance": 0.2130592689, "q3": 0.8345326768, "q2": 3.777408454, "tx": -0.1682, "ty": 0.6279, "targetID": 7, "f2": 0.736264, "f1": -0.473501, "f3": 1.785116, "y": 0.49172133, "x": -0.0043414577}], [{"q1": 2.42596392, "distance": 0.274457658, "q3": 2.073011327, "q2": 3.109568654, "tx": -0.4596, "ty": 0.4596, "targetID": 8, "f2": -0.502215, "f1": -0.491219, "f3": 1.117276, "y": 0.4136913, "x": -0.18900917}], [{"q1": 1.78746663, "distance": 0.142684198, "q3": 0.6028716268, "q2": 3.467270454, "tx": 0.3182, "ty": 0.3182, "targetID": 9, "f2": 0.967925, "f1": 0.147278, "f3": 1.474978, "y": 0.23469441, "x": 0.20250386}], [{"q1": 2.17721261, "distance": 0.1333809702, "q3": 0.6846787068, "q2": 4.059460654, "tx": 0.1165, "ty": 0.4347, "targetID": 10, "f2": 0.886118, "f1": -0.242468, "f3": 2.067168, "y": 0.56723521, "x": 0.10150329}], [{"q1": 2.41748162, "distance": 0.1589001328, "q3": 0.3522982268, "q2": 3.855382754, "tx": -0.1165, "ty": 0.4347, "targetID": 11, "f2": 1.218498, "f1": -0.482737, "f3": 1.86309, "y": 0.41832827, "x": 0.04155448}], [{"q1": 3.07721609, "distance": 0.06686916867, "q3": 0.9836954868, "q2": 3.763334054, "tx": -0.3182, "ty": 0.3182, "targetID": 12, "f2": 0.587101, "f1": -1.142472, "f3": 1.771041, "y": 0.38415559, "x": -0.32921571}], [{"q1": 1.80663034, "distance": 0.8888928722, "q3": 0.3455123268, "q2": 7.123267454, "tx": 0.1768, "ty": 0.1768, "targetID": 13, "f2": 1.225284, "f1": 0.128114, "f3": 5.130975, "y": 0.72599598, "x": -0.52213799}], [{"q1": 2.17476217, "distance": 0.03755224819, "q3": 0.8558955068, "q2": 3.293288954, "tx": 0.0647, "ty": 0.2415, "targetID": 14, "f2": 0.714901, "f1": -0.240018, "f3": 1.300996, "y": 0.2790519, "x": 0.064538288}], [{"q1": 2.17092943, "distance": 0.1906794149, "q3": 0.9546043468, "q2": 3.393568654, "tx": -0.0647, "ty": 0.2415, "targetID": 15, "f2": 0.616192, "f1": -0.236185, "f3": 1.401276, "y": 0.35251806, "x": 0.090327835}], [{"q1": 2.27208871, "distance": 0.3961832577, "q3": 1.014294607, "q2": 3.809704054, "tx": -0.1768, "ty": 0.1768, "targetID": 16, "f2": 0.556502, "f1": -0.337344, "f3": 1.817411, "y": 0.51503238, "x": 0.029500826}]], "block": 8}], [{"trials": [[{"q1": 1.38320648, "distance": 0.1440356698, "q3": -1.405360073, "q2": 5.820700254, "tx": 0.601, "ty": 0.601, "targetID": 1, "f2": 2.976156, "f1": 0.551538, "f3": 3.828408, "y": 0.59558538, "x": 0.45706614}], [{"q1": 1.932231216, "distance": 0.1779762109, "q3": 0.4675318268, "q2": 4.520709254, "tx": 0.22, "ty": 0.821, "targetID": 2, "f2": 1.103265, "f1": 0.002513, "f3": 2.528417, "y": 0.64640332, "x": 0.25451856}], [{"q1": 2.52448426, "distance": 0.1285283838, "q3": 0.7826335668, "q2": 4.512855254, "tx": -0.22, "ty": 0.821, "targetID": 3, "f2": 0.788163, "f1": -0.58974, "f3": 2.520563, "y": 0.72164737, "x": -0.30153895}], [{"q1": 3.01073999, "distance": 0.6348941815, "q3": 1.873457367, "q2": 2.275350154, "tx": -0.601, "ty": 0.601, "targetID": 4, "f2": -0.302661, "f1": -1.075996, "f3": 0.283058, "y": 0.056389941, "x": -0.27467117}], [{"q1": 1.65464009, "distance": 0.08871084978, "q3": -0.03204427321, "q2": 4.346476554, "tx": 0.4596, "ty": 0.4596, "targetID": 5, "f2": 1.602841, "f1": 0.280104, "f3": 2.354184, "y": 0.40316984, "x": 0.3911511}], [{"q1": 2.001471918, "distance": 0.08982285877, "q3": 0.1852283268, "q2": 4.352382754, "tx": 0.1682, "ty": 0.6279, "targetID": 6, "f2": 1.385568, "f1": -0.066727, "f3": 2.36009, "y": 0.57439971, "x": 0.24035168}], [{"q1": 2.08522678, "distance": 0.3812700489, "q3": 0.9440485968, "q2": 3.504592554, "tx": -0.1682, "ty": 0.6279, "targetID": 7, "f2": 0.626748, "f1": -0.150482, "f3": 1.5123, "y": 0.38225573, "x": 0.12339174}], [{"q1": 3.13200549, "distance": 0.414652291, "q3": 1.919890107, "q2": 2.468181114, "tx": -0.4596, "ty": 0.4596, "targetID": 8, "f2": -0.349094, "f1": -1.197261, "f3": 0.475888, "y": 0.077680457, "x": -0.29812559}], [{"q1": 1.80813831, "distance": 0.1416744202, "q3": -0.2214194732, "q2": 4.422314554, "tx": 0.3182, "ty": 0.3182, "targetID": 9, "f2": 1.792216, "f1": 0.126606, "f3": 2.430022, "y": 0.45985335, "x": 0.32064331}], [{"q1": 1.80876662, "distance": 0.2087483195, "q3": 0.2075964268, "q2": 3.739834954, "tx": 0.1165, "ty": 0.4347, "targetID": 10, "f2": 1.3632, "f1": 0.125978, "f3": 1.747542, "y": 0.26217009, "x": 0.23401294}], [{"q1": 2.10219138, "distance": 0.2251345808, "q3": 1.201219367, "q2": 3.018650954, "tx": -0.1165, "ty": 0.4347, "targetID": 11, "f2": 0.369577, "f1": -0.167447, "f3": 1.026358, "y": 0.27999907, "x": 0.04706406}], [{"q1": 2.43758781, "distance": 0.2817560182, "q3": 1.129779547, "q2": 2.591834194, "tx": -0.3182, "ty": 0.3182, "targetID": 12, "f2": 0.441017, "f1": -0.502843, "f3": 0.599542, "y": 0.10362952, "x": -0.13559123}], [{"q1": 2.24431703, "distance": 0.2155739619, "q3": 0.6590433068, "q2": 3.613982754, "tx": 0.1768, "ty": 0.1768, "targetID": 13, "f2": 0.911753, "f1": -0.309573, "f3": 1.62169, "y": 0.37800924, "x": 0.099424456}], [{"q1": 2.0759905, "distance": 0.1831947662, "q3": 0.9544158468, "q2": 3.675683654, "tx": 0.0647, "ty": 0.2415, "targetID": 14, "f2": 0.61638, "f1": -0.141246, "f3": 1.683391, "y": 0.39878258, "x": 0.15862823}], [{"q1": 2.13555509, "distance": 0.08828750994, "q3": 1.246835297, "q2": 2.976365134, "tx": -0.0647, "ty": 0.2415, "targetID": 15, "f2": 0.323961, "f1": -0.200811, "f3": 0.984072, "y": 0.26170994, "x": 0.021243253}], [{"q1": 2.34132941, "distance": 0.2312963267, "q3": 1.175332647, "q2": 3.227315554, "tx": -0.1768, "ty": 0.1768, "targetID": 16, "f2": 0.395464, "f1": -0.406585, "f3": 1.235023, "y": 0.32973767, "x": -0.0032832578}]], "block": 9}], [{"trials": [[{"q1": 1.34688967, "distance": 0.08380036271, "q3": 0.1614778268, "q2": 4.861383554, "tx": 0.601, "ty": 0.601, "targetID": 1, "f2": 1.409318, "f1": 0.587855, "f3": 2.869091, "y": 0.51861379, "x": 0.58566986}], [{"q1": 2.35427277, "distance": 0.3503300463, "q3": -0.7858379732, "q2": 4.715990654, "tx": 0.22, "ty": 0.821, "targetID": 2, "f2": 2.356634, "f1": -0.419528, "f3": 2.723698, "y": 0.53560005, "x": 0.016830096}], [{"q1": 2.84813114, "distance": 0.323800405, "q3": 1.015425577, "q2": 4.117831454, "tx": -0.22, "ty": 0.821, "targetID": 3, "f2": 0.555371, "f1": -0.913387, "f3": 2.125539, "y": 0.52676704, "x": -0.35518013}], [{"q1": 2.90084706, "distance": 0.8116053927, "q3": -0.8813423732, "q2": 1.831380274, "tx": -0.601, "ty": 0.601, "targetID": 4, "f2": 2.452139, "f1": -0.966103, "f3": -0.160912, "y": -0.19384502, "x": -0.7650875}], [{"q1": 1.4007994, "distance": 0.345954234, "q3": -1.666363573, "q2": 0.3689060536, "tx": 0.4596, "ty": 0.4596, "targetID": 5, "f2": 3.23716, "f1": 0.533945, "f3": -1.623387, "y": 0.79849629, "x": 0.39007564}], [{"q1": 2.2259073, "distance": 0.08212338567, "q3": 0.3392291268, "q2": 4.346539354, "tx": 0.1682, "ty": 0.6279, "targetID": 6, "f2": 1.231567, "f1": -0.291163, "f3": 2.354247, "y": 0.58855168, "x": 0.096116991}], [{"q1": 2.60076213, "distance": 0.2046457059, "q3": 0.8325848868, "q2": 3.639681054, "tx": -0.1682, "ty": 0.6279, "targetID": 7, "f2": 0.738211, "f1": -0.666018, "f3": 1.647388, "y": 0.4390718, "x": -0.089309089}], [{"q1": 2.59020638, "distance": 0.2760326999, "q3": 2.749333427, "q2": 1.221785644, "tx": -0.4596, "ty": 0.4596, "targetID": 8, "f2": -1.178537, "f1": -0.655462, "f3": -0.770507, "y": 0.18431712, "x": -0.43926807}], [{"q1": 2.07385421, "distance": 0.2586100872, "q3": 0.5045398268, "q2": 3.389484554, "tx": 0.3182, "ty": 0.3182, "targetID": 9, "f2": 1.066256, "f1": -0.13911, "f3": 1.397192, "y": 0.21280285, "x": 0.082041964}], [{"q1": 1.77747636, "distance": 0.1977708894, "q3": -1.077566273, "q2": 5.027008354, "tx": 0.1165, "ty": 0.4347, "targetID": 10, "f2": 2.648363, "f1": 0.157268, "f3": 3.034716, "y": 0.52152401, "x": 0.29419332}], [{"q1": 2.90423998, "distance": 0.06723189222, "q3": 0.3915681268, "q2": 3.967474754, "tx": -0.1165, "ty": 0.4347, "targetID": 11, "f2": 1.179228, "f1": -0.969495, "f3": 1.975182, "y": 0.40427304, "x": -0.17645271}], [{"q1": 2.39178339, "distance": 0.283102674, "q3": 1.128271587, "q2": 2.882431514, "tx": -0.3182, "ty": 0.3182, "targetID": 12, "f2": 0.442525, "f1": -0.457039, "f3": 0.890139, "y": 0.18639933, "x": -0.067649192}], [{"q1": 1.835470162, "distance": 0.3775067297, "q3": 0.4304610268, "q2": 4.190967654, "tx": 0.1768, "ty": 0.1768, "targetID": 13, "f2": 1.140335, "f1": 0.099274, "f3": 2.198675, "y": 0.52999839, "x": 0.31007501}], [{"q1": 1.921612633, "distance": 0.04745481868, "q3": 1.145676007, "q2": 3.097630654, "tx": 0.0647, "ty": 0.2415, "targetID": 14, "f2": 0.42512, "f1": 0.013132, "f3": 1.105338, "y": 0.26298908, "x": 0.10701051}], [{"q1": 2.07800112, "distance": 0.3358265498, "q3": 0.7810627668, "q2": 4.187763254, "tx": -0.0647, "ty": 0.2415, "targetID": 15, "f2": 0.789734, "f1": -0.143257, "f3": 2.195471, "y": 0.45509923, "x": 0.19444251}], [{"q1": 2.33881614, "distance": 0.567351875, "q3": 0.6914645468, "q2": 4.548543754, "tx": -0.1768, "ty": 0.1768, "targetID": 16, "f2": 0.879332, "f1": -0.404072, "f3": 2.556251, "y": 0.74138922, "x": -0.12087896}]], "block": 10}], [{"trials": [[{"q1": 0.9057471902, "distance": 0.173962372, "q3": -0.1692061732, "q2": 5.793368454, "tx": 0.601, "ty": 0.601, "targetID": 1, "f2": 1.740002, "f1": 1.028997, "f3": 3.801076, "y": 0.57591356, "x": 0.77314406}], [{"q1": 1.24943747, "distance": 0.535972922, "q3": 0.4279477268, "q2": 4.750359654, "tx": 0.22, "ty": 0.821, "targetID": 2, "f2": 1.142849, "f1": 0.685307, "f3": 2.758067, "y": 0.46912997, "x": 0.62429501}], [{"q1": 2.35307897, "distance": 0.3955300802, "q3": 1.265873347, "q2": 3.629250954, "tx": -0.22, "ty": 0.821, "targetID": 3, "f2": 0.304923, "f1": -0.418334, "f3": 1.636958, "y": 0.50924492, "x": 0.02341901}], [{"q1": 2.69840283, "distance": 0.374848225, "q3": 3.001037827, "q2": 2.623250124, "tx": -0.601, "ty": 0.601, "targetID": 4, "f2": -1.430241, "f1": -0.763658, "f3": 0.630957, "y": 0.24856195, "x": -0.47333398}], [{"q1": 1.897359537, "distance": 0.2393572896, "q3": 0.1540008268, "q2": 4.574367654, "tx": 0.4596, "ty": 0.4596, "targetID": 5, "f2": 1.416796, "f1": 0.037385, "f3": 2.582075, "y": 0.60723629, "x": 0.27119767}], [{"q1": 1.84558609, "distance": 0.2656927535, "q3": 0.6070813668, "q2": 3.806373954, "tx": 0.1682, "ty": 0.6279, "targetID": 6, "f2": 0.963715, "f1": 0.089158, "f3": 1.814081, "y": 0.38068878, "x": 0.26556145}], [{"q1": 2.44889754, "distance": 0.07762526231, "q3": 1.358927317, "q2": 3.800593354, "tx": -0.1682, "ty": 0.6279, "targetID": 7, "f2": 0.211869, "f1": -0.514153, "f3": 1.808301, "y": 0.55438654, "x": -0.14327105}], [{"q1": 2.37224268, "distance": 0.1129078668, "q3": 2.864755527, "q2": 3.485554454, "tx": -0.4596, "ty": 0.4596, "targetID": 8, "f2": -1.293959, "f1": -0.437498, "f3": 1.493262, "y": 0.44585989, "x": -0.34753129}], [{"q1": 1.73638433, "distance": 0.1180975895, "q3": 1.239106977, "q2": 3.282921754, "tx": 0.3182, "ty": 0.3182, "targetID": 9, "f2": 0.331689, "f1": 0.19836, "f3": 1.290629, "y": 0.30598814, "x": 0.20073549}], [{"q1": 2.027924128, "distance": 0.05221290423, "q3": 1.254940597, "q2": 3.621459754, "tx": 0.1165, "ty": 0.4347, "targetID": 10, "f2": 0.315856, "f1": -0.09318, "f3": 1.629167, "y": 0.47587896, "x": 0.1486011}], [{"q1": 2.31412322, "distance": 0.0836865635, "q3": 2.234552027, "q2": 2.977873104, "tx": -0.1165, "ty": 0.4347, "targetID": 11, "f2": -0.663756, "f1": -0.379379, "f3": 0.98558, "y": 0.42889017, "x": -0.19998465}], [{"q1": 2.35835684, "distance": 0.1488154942, "q3": 1.998869737, "q2": 2.261024494, "tx": -0.3182, "ty": 0.3182, "targetID": 12, "f2": -0.428073, "f1": -0.423612, "f3": 0.268732, "y": 0.22900034, "x": -0.19908043}], [{"q1": 1.70534539, "distance": 0.04935860737, "q3": 0.4560336268, "q2": 3.286251854, "tx": 0.1768, "ty": 0.1768, "targetID": 13, "f2": 1.114763, "f1": 0.229399, "f3": 1.293959, "y": 0.15019293, "x": 0.13522674}], [{"q1": 1.939771038, "distance": 0.2805748465, "q3": 1.332475107, "q2": 2.112364324, "tx": 0.0647, "ty": 0.2415, "targetID": 14, "f2": 0.238321, "f1": -0.005027, "f3": 0.120072, "y": 0.15580731, "x": -0.2024685}], [{"q1": 2.08698607, "distance": 0.2271645099, "q3": 0.9546671768, "q2": 2.290743954, "tx": -0.0647, "ty": 0.2415, "targetID": 15, "f2": 0.616129, "f1": -0.152242, "f3": 0.298451, "y": 0.082795181, "x": -0.22723152}], [{"q1": 1.889254228, "distance": 0.05217782411, "q3": 0.9504574368, "q2": 2.359984654, "tx": -0.1768, "ty": 0.1768, "targetID": 16, "f2": 0.620339, "f1": 0.04549, "f3": 0.367692, "y": 0.12529486, "x": -0.1851514}]], "block": 11}], [{"trials": [[{"q1": 1.45137904, "distance": 0.1877069948, "q3": -0.8501777732, "q2": 5.651871154, "tx": 0.601, "ty": 0.601, "targetID": 1, "f2": 2.420974, "f1": 0.483365, "f3": 3.659578, "y": 0.70968103, "x": 0.44795638}], [{"q1": 2.1353666, "distance": 0.3619837229, "q3": -0.6823539732, "q2": 4.505755254, "tx": 0.22, "ty": 0.821, "targetID": 2, "f2": 2.25315, "f1": -0.200622, "f3": 2.513463, "y": 0.46672091, "x": 0.14571311}], [{"q1": 2.80571964, "distance": 0.2654618722, "q3": 0.1969150268, "q2": 4.657368554, "tx": -0.22, "ty": 0.821, "targetID": 3, "f2": 1.373881, "f1": -0.870975, "f3": 2.665076, "y": 0.61381528, "x": -0.38596535}], [{"q1": "_NaN_", "distance": 1.426547372, "q3": 5.495544027, "q2": -1.755960346, "tx": -0.601, "ty": 0.601, "targetID": 4, "f2": -3.924748, "f1": "_NaN_", "f3": -3.748253, "y": -0.26398143, "x": 0.5333917}], [{"q1": 1.843324144, "distance": 0.2244731967, "q3": -0.4075902732, "q2": 4.229106654, "tx": 0.4596, "ty": 0.4596, "targetID": 5, "f2": 1.978387, "f1": 0.09142, "f3": 2.236814, "y": 0.3373786, "x": 0.27131791}], [{"q1": 1.75975778, "distance": 0.1922500211, "q3": 0.1408690268, "q2": 4.507388854, "tx": 0.1682, "ty": 0.6279, "targetID": 6, "f2": 1.429927, "f1": 0.174987, "f3": 2.515096, "y": 0.55436494, "x": 0.3458307}], [{"q1": 2.15993385, "distance": 0.3387600202, "q3": 0.6195220668, "q2": 3.963830554, "tx": -0.1682, "ty": 0.6279, "targetID": 7, "f2": 0.951274, "f1": -0.225189, "f3": 1.971538, "y": 0.48482695, "x": 0.13886425}], [{"q1": 6.22137859, "distance": 1.622073588, "q3": "_NaN_", "q2": "_NaN_", "tx": -0.4596, "ty": 0.4596, "targetID": 8, "f2": "_NaN_", "f1": -4.286634, "f3": "_NaN_", "y": -0.39714789, "x": 0.91775463}], [{"q1": 1.64289053, "distance": 0.05247036569, "q3": -0.3859760732, "q2": 4.147111054, "tx": 0.3182, "ty": 0.3182, "targetID": 9, "f2": 1.956772, "f1": 0.291854, "f3": 2.154818, "y": 0.26715464, "x": 0.30605461}], [{"q1": 1.98934537, "distance": 0.141864024, "q3": -0.7329335732, "q2": 4.189208354, "tx": 0.1165, "ty": 0.4347, "targetID": 10, "f2": 2.30373, "f1": -0.054601, "f3": 2.196916, "y": 0.29620181, "x": 0.14721893}], [{"q1": 2.47082586, "distance": 0.1656622594, "q3": 0.01778142679, "q2": 3.854565954, "tx": -0.1165, "ty": 0.4347, "targetID": 11, "f2": 1.553015, "f1": -0.536081, "f3": 1.862273, "y": 0.35058319, "x": 0.026217716}], [{"q1": 2.85340901, "distance": 0.3268227457, "q3": 0.8840441768, "q2": 4.593908354, "tx": -0.3182, "ty": 0.3182, "targetID": 12, "f2": 0.686752, "f1": -0.918665, "f3": 2.601616, "y": 0.58274514, "x": -0.51010877}], [{"q1": 2.17231173, "distance": 0.1133213091, "q3": 0.4437185268, "q2": 3.411161554, "tx": 0.1768, "ty": 0.1768, "targetID": 13, "f2": 1.127078, "f1": -0.237567, "f3": 1.418869, "y": 0.24082844, "x": 0.08330092}], [{"q1": 1.71747194, "distance": 0.2426159582, "q3": 0.2002451268, "q2": 3.907721654, "tx": 0.0647, "ty": 0.2415, "targetID": 14, "f2": 1.370551, "f1": 0.217273, "f3": 1.915429, "y": 0.29384811, "x": 0.3016012}], [{"q1": 1.958934753, "distance": 0.2604886611, "q3": -0.2214822732, "q2": 3.962322554, "tx": -0.0647, "ty": 0.2415, "targetID": 15, "f2": 1.792279, "f1": -0.02419, "f3": 1.97003, "y": 0.29555003, "x": 0.19011942}], [{"q1": 2.24306039, "distance": 0.04541110219, "q3": 1.642864462, "q2": 2.093074944, "tx": -0.1768, "ty": 0.1768, "targetID": 16, "f2": -0.072068, "f1": -0.308316, "f3": 0.100782, "y": 0.15187443, "x": -0.21475898}]], "block": 12}], [{"trials": [[{"q1": 2.81841167, "distance": 1.446998475, "q3": -0.5039114732, "q2": 8.268000954, "tx": 0.601, "ty": 0.601, "targetID": 1, "f2": 2.074708, "f1": -0.883667, "f3": 6.275708, "y": -0.24611966, "x": -0.57211247}], [{"q1": 1.81335335, "distance": 0.00958539801, "q3": 0.3303070268, "q2": 5.021667654, "tx": 0.22, "ty": 0.821, "targetID": 2, "f2": 1.240489, "f1": 0.121391, "f3": 3.029375, "y": 0.81530648, "x": 0.22771127}], [{"q1": 2.57060284, "distance": 0.3511441996, "q3": 1.903302497, "q2": 3.577100454, "tx": -0.22, "ty": 0.821, "targetID": 3, "f2": -0.332506, "f1": -0.635858, "f3": 1.584808, "y": 0.47477382, "x": -0.27856348}], [{"q1": 3.65819709, "distance": 0.8666543625, "q3": 1.504822881, "q2": 2.305509444, "tx": -0.601, "ty": 0.601, "targetID": 4, "f2": 0.065973, "f1": -1.723453, "f3": 0.313217, "y": -0.14827803, "x": -0.16548626}], [{"q1": 1.29587021, "distance": 0.0870070002, "q3": -1.161760973, "q2": 5.573394154, "tx": 0.4596, "ty": 0.4596, "targetID": 5, "f2": 2.732557, "f1": 0.638874, "f3": 3.581101, "y": 0.51647087, "x": 0.52544772}], [{"q1": 1.38729055, "distance": 0.3580311709, "q3": 0.1739185268, "q2": 5.508363154, "tx": 0.1682, "ty": 0.6279, "targetID": 6, "f2": 1.396878, "f1": 0.547454, "f3": 3.516071, "y": 0.80611042, "x": 0.47872756}], [{"q1": 2.49463913, "distance": 0.07998240473, "q3": 1.294147677, "q2": 4.175448254, "tx": -0.1682, "ty": 0.6279, "targetID": 7, "f2": 0.276649, "f1": -0.559895, "f3": 2.183156, "y": 0.64392835, "x": -0.24655992}], [{"q1": 2.60007098, "distance": 0.1776810143, "q3": 2.496623687, "q2": 2.811557184, "tx": -0.4596, "ty": 0.4596, "targetID": 8, "f2": -0.925827, "f1": -0.665326, "f3": 0.819265, "y": 0.34191986, "x": -0.32647627}], [{"q1": 1.37466135, "distance": 0.1227226822, "q3": -1.097044173, "q2": 4.921576454, "tx": 0.3182, "ty": 0.3182, "targetID": 9, "f2": 2.667841, "f1": 0.560083, "f3": 2.929284, "y": 0.32610071, "x": 0.4406681}], [{"q1": 1.871535646, "distance": 0.1661973894, "q3": 0.7541707368, "q2": 3.460610254, "tx": 0.1165, "ty": 0.4347, "targetID": 10, "f2": 0.816626, "f1": 0.063209, "f3": 1.468318, "y": 0.28611317, "x": 0.19095486}], [{"q1": 1.876248035, "distance": 0.3322362689, "q3": 0.8175052368, "q2": 3.394259754, "tx": -0.1165, "ty": 0.4347, "targetID": 11, "f2": 0.753291, "f1": 0.058496, "f3": 1.401967, "y": 0.26821953, "x": 0.17101555}], [{"q1": 2.84989043, "distance": 0.07830377897, "q3": 2.285320157, "q2": 3.203439454, "tx": -0.3182, "ty": 0.3182, "targetID": 12, "f2": -0.714524, "f1": -0.915146, "f3": 1.211147, "y": 0.31368114, "x": -0.39637328}], [{"q1": 2.19782146, "distance": 0.2333809064, "q3": 0.2735070268, "q2": 3.897291654, "tx": 0.1768, "ty": 0.1768, "targetID": 13, "f2": 1.297289, "f1": -0.263077, "f3": 1.904999, "y": 0.40842513, "x": 0.14822647}], [{"q1": 1.51829497, "distance": 0.1560263356, "q3": 0.5400398268, "q2": 3.315217354, "tx": 0.0647, "ty": 0.2415, "targetID": 14, "f2": 1.030757, "f1": 0.41645, "f3": 1.322925, "y": 0.13882013, "x": 0.18217792}], [{"q1": 2.19775863, "distance": 0.4350024187, "q3": 1.398322887, "q2": 4.132973854, "tx": -0.0647, "ty": 0.2415, "targetID": 15, "f2": 0.172473, "f1": -0.263014, "f3": 2.140681, "y": 0.67590895, "x": -0.041985062}], [{"q1": 2.74062584, "distance": 0.1447647323, "q3": 0.2380070268, "q2": 3.534249154, "tx": -0.1768, "ty": 0.1768, "targetID": 16, "f2": 1.332789, "f1": -0.805881, "f3": 1.541956, "y": 0.26059214, "x": -0.058750413}]], "block": 13}], [{"trials": [[{"q1": 1.7544799, "distance": 0.3104151797, "q3": -0.4329742732, "q2": 4.533401254, "tx": 0.601, "ty": 0.601, "targetID": 1, "f2": 2.003771, "f1": 0.180265, "f3": 2.541109, "y": 0.4340133, "x": 0.33932649}], [{"q1": 1.893778122, "distance": 0.246622144, "q3": 0.7157176368, "q2": 5.336518054, "tx": 0.22, "ty": 0.821, "targetID": 2, "f2": 0.855079, "f1": 0.040966, "f3": 3.344225, "y": 0.92641598, "x": -0.0029572898}], [{"q1": 2.68753292, "distance": 0.5635419829, "q3": 1.790582147, "q2": 4.948028654, "tx": -0.22, "ty": 0.821, "targetID": 3, "f2": -0.219786, "f1": -0.752788, "f3": 2.955736, "y": 0.47634347, "x": -0.66586034}], [{"q1": 2.9174975, "distance": 0.4500975746, "q3": 2.410732537, "q2": 2.683631534, "tx": -0.601, "ty": 0.601, "targetID": 4, "f2": -0.839936, "f1": -0.982753, "f3": 0.691339, "y": 0.20731235, "x": -0.38283066}], [{"q1": 1.26307198, "distance": 0.2084353074, "q3": -0.7965822732, "q2": 4.840020754, "tx": 0.4596, "ty": 0.4596, "targetID": 5, "f2": 2.367379, "f1": 0.671673, "f3": 2.847728, "y": 0.25754242, "x": 0.51076651}], [{"q1": 1.64653478, "distance": 0.1877612208, "q3": 1.060915837, "q2": 4.201083654, "tx": 0.1682, "ty": 0.6279, "targetID": 6, "f2": 0.50988, "f1": 0.28821, "f3": 2.208791, "y": 0.58536604, "x": 0.35108012}], [{"q1": 2.54697807, "distance": 0.1765040667, "q3": 1.017750357, "q2": 3.653189854, "tx": -0.1682, "ty": 0.6279, "targetID": 7, "f2": 0.553046, "f1": -0.612234, "f3": 1.660897, "y": 0.47286679, "x": -0.083829452}], [{"q1": 3.60932019, "distance": 0.5185890436, "q3": 2.297446707, "q2": 2.962730624, "tx": -0.4596, "ty": 0.4596, "targetID": 8, "f2": -0.72665, "f1": -1.674576, "f3": 0.970438, "y": -0.058094094, "x": -0.49005359}], [{"q1": 1.80637901, "distance": 0.09011545345, "q3": 0.7130158668, "q2": 3.567675754, "tx": 0.3182, "ty": 0.3182, "targetID": 9, "f2": 0.85778, "f1": 0.128365, "f3": 1.575383, "y": 0.29877017, "x": 0.23020411}], [{"q1": 2.29018428, "distance": 0.3857333809, "q3": 1.033709647, "q2": 4.543642854, "tx": 0.1165, "ty": 0.4347, "targetID": 10, "f2": 0.537087, "f1": -0.35544, "f3": 2.55135, "y": 0.737142, "x": -0.12291403}], [{"q1": 2.07938342, "distance": 0.2337577446, "q3": 1.370174217, "q2": 2.723215604, "tx": -0.1165, "ty": 0.4347, "targetID": 11, "f2": 0.200622, "f1": -0.144639, "f3": 0.730923, "y": 0.2149189, "x": -0.036882469}], [{"q1": 2.8654099, "distance": 0.2282538281, "q3": 1.331972457, "q2": 2.690228874, "tx": -0.3182, "ty": 0.3182, "targetID": 12, "f2": 0.238824, "f1": -0.930665, "f3": 0.697936, "y": 0.14227639, "x": -0.17276722}], [{"q1": 2.07115244, "distance": 0.2193838175, "q3": 1.119035307, "q2": 3.471354454, "tx": 0.1768, "ty": 0.1768, "targetID": 13, "f2": 0.451761, "f1": -0.136408, "f3": 1.479062, "y": 0.38880865, "x": 0.1203944}], [{"q1": 2.70456035, "distance": 0.2887391191, "q3": 1.245327327, "q2": 3.483795154, "tx": 0.0647, "ty": 0.2415, "targetID": 14, "f2": 0.325469, "f1": -0.769816, "f3": 1.491502, "y": 0.4064551, "x": -0.17228121}], [{"q1": 2.32580994, "distance": 0.1046210772, "q3": 0.6347273768, "q2": 3.369189854, "tx": -0.0647, "ty": 0.2415, "targetID": 15, "f2": 0.936069, "f1": -0.391065, "f3": 1.376897, "y": 0.27446399, "x": 0.034592221}], [{"q1": 2.44060374, "distance": 0.02857680282, "q3": 1.598253847, "q2": 2.575623574, "tx": -0.1768, "ty": 0.1768, "targetID": 16, "f2": -0.027458, "f1": -0.505859, "f3": 0.583331, "y": 0.18486769, "x": -0.14938566}]], "block": 14}], [{"trials": [[{"q1": 1.60380912, "distance": 0.3687967539, "q3": -0.6217839732, "q2": 4.495827854, "tx": 0.601, "ty": 0.601, "targetID": 1, "f2": 2.19258, "f1": 0.330935, "f3": 2.503535, "y": 0.3206793, "x": 0.36135161}], [{"q1": 1.06251271, "distance": 0.1117947397, "q3": 2.022997177, "q2": -0.4130614464, "tx": 0.22, "ty": 0.821, "targetID": 2, "f2": -0.452201, "f1": 0.872232, "f3": -2.405354, "y": 0.72019412, "x": 0.26833465}], [{"q1": 1.947373692, "distance": 0.5272704469, "q3": 0.4977539268, "q2": 4.459322554, "tx": -0.22, "ty": 0.821, "targetID": 3, "f2": 1.073042, "f1": -0.012629, "f3": 2.46703, "y": 0.5600222, "x": 0.23815359}], [{"q1": 5.30559169, "distance": 1.485268567, "q3": 3.481846027, "q2": 1.470913934, "tx": -0.601, "ty": 0.601, "targetID": 4, "f2": -1.91105, "f1": -3.370847, "f3": -0.521379, "y": -0.52428462, "x": 0.36841077}], [{"q1": 1.57836222, "distance": 0.04199846592, "q3": 0.4917221268, "q2": 4.444054354, "tx": 0.4596, "ty": 0.4596, "targetID": 5, "f2": 1.079074, "f1": 0.356382, "f3": 2.451762, "y": 0.50137415, "x": 0.45526508}], [{"q1": 2.010582537, "distance": 0.05383996416, "q3": 0.4760769268, "q2": 4.525798654, "tx": 0.1682, "ty": 0.6279, "targetID": 6, "f2": 1.094719, "f1": -0.075838, "f3": 2.533506, "y": 0.67917752, "x": 0.18461212}], [{"q1": 1.850486975, "distance": 0.3989899193, "q3": 0.8015459468, "q2": 4.579645554, "tx": -0.1682, "ty": 0.6279, "targetID": 7, "f2": 0.76925, "f1": 0.084258, "f3": 2.587353, "y": 0.69217947, "x": 0.22557799}], [{"q1": 2.70550283, "distance": 0.2696259759, "q3": 2.254281227, "q2": 2.567015614, "tx": -0.4596, "ty": 0.4596, "targetID": 8, "f2": -0.683485, "f1": -0.770758, "f3": 0.574723, "y": 0.24700645, "x": -0.29376228}], [{"q1": 2.53497718, "distance": 0.3312421111, "q3": -0.3286734732, "q2": 4.077179154, "tx": 0.3182, "ty": 0.3182, "targetID": 9, "f2": 1.89947, "f1": -0.600233, "f3": 2.084887, "y": 0.38574329, "x": -0.0060826547}], [{"q1": 1.3173587, "distance": 0.2950965017, "q3": 1.193114057, "q2": 3.025122654, "tx": 0.1165, "ty": 0.4347, "targetID": 10, "f2": 0.377682, "f1": 0.617386, "f3": 1.03283, "y": 0.1576488, "x": 0.21810993}], [{"q1": 2.69255947, "distance": 0.07729802446, "q3": 0.9577459368, "q2": 3.785639454, "tx": -0.1165, "ty": 0.4347, "targetID": 11, "f2": 0.61305, "f1": -0.757815, "f3": 1.793347, "y": 0.48847862, "x": -0.17202337}], [{"q1": 2.61188337, "distance": 0.1864480739, "q3": 1.494204298, "q2": 3.045731454, "tx": -0.3182, "ty": 0.3182, "targetID": 12, "f2": 0.076592, "f1": -0.677139, "f3": 1.053439, "y": 0.31038337, "x": -0.13191585}], [{"q1": 1.71766044, "distance": 0.1714709082, "q3": 1.732399857, "q2": 2.527243054, "tx": 0.1768, "ty": 0.1768, "targetID": 13, "f2": -0.161604, "f1": 0.217084, "f3": 0.53495, "y": 0.27227805, "x": 0.034370318}], [{"q1": 1.909486085, "distance": 0.05171924686, "q3": 1.366529977, "q2": 3.005707654, "tx": 0.0647, "ty": 0.2415, "targetID": 14, "f2": 0.204266, "f1": 0.025258, "f3": 1.013415, "y": 0.28672334, "x": 0.089794422}], [{"q1": 2.67955328, "distance": 0.0812248203, "q3": 0.8428893068, "q2": 3.420649154, "tx": -0.0647, "ty": 0.2415, "targetID": 15, "f2": 0.727907, "f1": -0.744809, "f3": 1.428357, "y": 0.32117357, "x": -0.080498534}], [{"q1": 2.18368429, "distance": 0.08775371827, "q3": 2.142126367, "q2": 1.865623634, "tx": -0.1768, "ty": 0.1768, "targetID": 16, "f2": -0.57133, "f1": -0.24894, "f3": -0.126669, "y": 0.24633108, "x": -0.23033638}]], "block": 15}], [{"trials": [[{"q1": 1.62121354, "distance": 0.8786343418, "q3": 0.3151017268, "q2": 6.511222354, "tx": 0.601, "ty": 0.601, "targetID": 1, "f2": 1.255695, "f1": 0.313531, "f3": 4.51893, "y": 0.94968864, "x": -0.20548282}], [{"q1": 1.954033869, "distance": 0.1257852368, "q3": 0.9829415068, "q2": 4.732515454, "tx": 0.22, "ty": 0.821, "targetID": 2, "f2": 0.587855, "f1": -0.019289, "f3": 2.740223, "y": 0.80768817, "x": 0.094921141}], [{"q1": 2.549617, "distance": 0.2172044117, "q3": 1.412083067, "q2": 4.191721654, "tx": -0.22, "ty": 0.821, "targetID": 3, "f2": 0.158713, "f1": -0.614873, "f3": 2.199429, "y": 0.6180854, "x": -0.29748175}], [{"q1": 3.02387179, "distance": 0.1029033873, "q3": 0.5503442268, "q2": 4.636319854, "tx": -0.601, "ty": 0.601, "targetID": 4, "f2": 1.020452, "f1": -1.089127, "f3": 2.644027, "y": 0.49914762, "x": -0.58633031}], [{"q1": 1.55065337, "distance": 0.02840530409, "q3": -0.7962680732, "q2": 4.830533154, "tx": 0.4596, "ty": 0.4596, "targetID": 5, "f2": 2.367064, "f1": 0.384091, "f3": 2.83824, "y": 0.44620837, "x": 0.43454954}], [{"q1": 1.882154229, "distance": 0.1001923721, "q3": -0.2632026732, "q2": 4.917680854, "tx": 0.1682, "ty": 0.6279, "targetID": 6, "f2": 1.833999, "f1": 0.05259, "f3": 2.925388, "y": 0.69424866, "x": 0.24327574}], [{"q1": 2.73497097, "distance": 0.2752869784, "q3": 1.417549437, "q2": 3.281853654, "tx": -0.1682, "ty": 0.6279, "targetID": 7, "f2": 0.153247, "f1": -0.800226, "f3": 1.289561, "y": 0.35295988, "x": -0.15438512}], [{"q1": 2.42564976, "distance": 0.4830281882, "q3": 1.036851237, "q2": 3.004765154, "tx": -0.4596, "ty": 0.4596, "targetID": 8, "f2": 0.533945, "f1": -0.490905, "f3": 1.012473, "y": 0.21153042, "x": -0.045139249}], [{"q1": 1.889945379, "distance": 0.1041462513, "q3": 0.3751690268, "q2": 3.691203154, "tx": 0.3182, "ty": 0.3182, "targetID": 9, "f2": 1.195627, "f1": 0.044799, "f3": 1.69891, "y": 0.30344465, "x": 0.21510431}], [{"q1": 2.06248165, "distance": 0.2598404199, "q3": 0.2408973268, "q2": 3.360016454, "tx": 0.1165, "ty": 0.4347, "targetID": 10, "f2": 1.329899, "f1": -0.127737, "f3": 1.367724, "y": 0.17878402, "x": 0.071510501}], [{"q1": 2.31801879, "distance": 0.1554993544, "q3": 1.007760087, "q2": 3.427246554, "tx": -0.1165, "ty": 0.4347, "targetID": 11, "f2": 0.563036, "f1": -0.383274, "f3": 1.434954, "y": 0.39382711, "x": 0.033531517}], [{"q1": 2.10740642, "distance": 0.2528773641, "q3": 1.5224158, "q2": 2.480873144, "tx": -0.3182, "ty": 0.3182, "targetID": 12, "f2": 0.048381, "f1": -0.172662, "f3": 0.48858, "y": 0.19522301, "x": -0.097239322}], [{"q1": 1.974579885, "distance": 0.05673012161, "q3": 0.1076938268, "q2": 3.568932354, "tx": 0.1768, "ty": 0.1768, "targetID": 13, "f2": 1.463102, "f1": -0.039835, "f3": 1.57664, "y": 0.20885764, "x": 0.129996}], [{"q1": 2.10658961, "distance": 0.07403697476, "q3": 1.480192795, "q2": 2.807284624, "tx": 0.0647, "ty": 0.2415, "targetID": 14, "f2": 0.090604, "f1": -0.171845, "f3": 0.814992, "y": 0.26680622, "x": -0.00487779}], [{"q1": 1.984947141, "distance": 0.1470400418, "q3": 0.9541016868, "q2": 3.128858054, "tx": -0.0647, "ty": 0.2415, "targetID": 15, "f2": 0.616695, "f1": -0.050203, "f3": 1.136565, "y": 0.23961011, "x": 0.082327896}], [{"q1": 2.40064268, "distance": 0.3155324689, "q3": 0.3803212268, "q2": 3.979538454, "tx": -0.1768, "ty": 0.1768, "targetID": 16, "f2": 1.190475, "f1": -0.465898, "f3": 1.987246, "y": 0.3976962, "x": 0.048512245}]], "block": 16}], [{"trials": [[{"q1": 1.34318259, "distance": 0.064804888, "q3": -0.4136848732, "q2": 5.158012754, "tx": 0.601, "ty": 0.601, "targetID": 1, "f2": 1.984481, "f1": 0.591562, "f3": 3.16572, "y": 0.53968378, "x": 0.58002395}], [{"q1": 1.856832992, "distance": 0.101935865, "q3": 0.3179291268, "q2": 4.778759654, "tx": 0.22, "ty": 0.821, "targetID": 2, "f2": 1.252867, "f1": 0.077911, "f3": 2.786467, "y": 0.72871832, "x": 0.26330141}], [{"q1": 2.93081786, "distance": 0.3277321377, "q3": 0.6564671968, "q2": 4.425770354, "tx": -0.22, "ty": 0.821, "targetID": 3, "f2": 0.914329, "f1": -0.996073, "f3": 2.433478, "y": 0.53945329, "x": -0.38774923}], [{"q1": 3.46187269, "distance": 0.7763958081, "q3": 3.095159927, "q2": 1.277831654, "tx": -0.601, "ty": 0.601, "targetID": 4, "f2": -1.524364, "f1": -1.527128, "f3": -0.714461, "y": -0.17073498, "x": -0.51605548}], [{"q1": 1.70521973, "distance": 0.07217355442, "q3": 0.07740882679, "q2": 4.483449954, "tx": 0.4596, "ty": 0.4596, "targetID": 5, "f2": 1.493388, "f1": 0.229525, "f3": 2.491157, "y": 0.49115913, "x": 0.39469204}], [{"q1": 1.990099353, "distance": 0.087750115, "q3": 0.5473911268, "q2": 4.677914554, "tx": 0.1682, "ty": 0.6279, "targetID": 6, "f2": 1.023405, "f1": -0.055355, "f3": 2.685622, "y": 0.70447074, "x": 0.21106029}], [{"q1": 2.45065684, "distance": 0.3981257739, "q3": 0.8033680768, "q2": 3.690072154, "tx": -0.1682, "ty": 0.6279, "targetID": 7, "f2": 0.767428, "f1": -0.515912, "f3": 1.697779, "y": 0.42026835, "x": 0.17149579}], [{"q1": 2.66365682, "distance": 0.4799146881, "q3": 0.9199211568, "q2": 2.892358954, "tx": -0.4596, "ty": 0.4596, "targetID": 8, "f2": 0.650875, "f1": -0.728912, "f3": 0.900066, "y": 0.14106325, "x": -0.10063977}], [{"q1": 1.37315339, "distance": 0.2069102097, "q3": -0.2405203732, "q2": 3.860032354, "tx": 0.3182, "ty": 0.3182, "targetID": 9, "f2": 1.811317, "f1": 0.561591, "f3": 1.86774, "y": 0.11669648, "x": 0.27120887}], [{"q1": 2.32687809, "distance": 0.05467096373, "q3": 0.1832805268, "q2": 4.040925254, "tx": 0.1165, "ty": 0.4347, "targetID": 10, "f2": 1.387516, "f1": -0.392134, "f3": 2.048633, "y": 0.47577118, "x": 0.080415759}], [{"q1": 2.14190111, "distance": 0.254588898, "q3": 0.9173450568, "q2": 3.084058954, "tx": -0.1165, "ty": 0.4347, "targetID": 11, "f2": 0.653451, "f1": -0.207157, "f3": 1.091766, "y": 0.23551565, "x": 0.042059458}], [{"q1": 2.22194889, "distance": 0.209843493, "q3": 1.490308723, "q2": 2.021069643, "tx": -0.3182, "ty": 0.3182, "targetID": 12, "f2": 0.080488, "f1": -0.287204, "f3": 0.028777, "y": 0.12132158, "x": -0.24558334}], [{"q1": 2.22785508, "distance": 0.1564465057, "q3": 0.6081495068, "q2": 3.168630654, "tx": 0.1768, "ty": 0.1768, "targetID": 13, "f2": 0.962647, "f1": -0.293111, "f3": 1.176338, "y": 0.18671449, "x": 0.020667966}], [{"q1": 2.30652056, "distance": 0.03230363163, "q3": 0.1720964268, "q2": 3.666824354, "tx": 0.0647, "ty": 0.2415, "targetID": 14, "f2": 1.3987, "f1": -0.371776, "f3": 1.674532, "y": 0.27377784, "x": 0.063409395}], [{"q1": 1.994560414, "distance": 0.1927350425, "q3": 0.3842168268, "q2": 3.485931454, "tx": -0.0647, "ty": 0.2415, "targetID": 15, "f2": 1.186579, "f1": -0.059816, "f3": 1.493639, "y": 0.22759548, "x": 0.12753283}], [{"q1": 2.06876483, "distance": 0.07734987069, "q3": 1.086865397, "q2": 2.481501464, "tx": -0.1768, "ty": 0.1768, "targetID": 16, "f2": 0.483931, "f1": -0.13402, "f3": 0.489209, "y": 0.12183471, "x": -0.1223774}]], "block": 17}], [{"trials": [[{"q1": 1.53280913, "distance": 0.1740585836, "q3": -0.6543308732, "q2": 5.038946354, "tx": 0.601, "ty": 0.601, "targetID": 1, "f2": 2.225127, "f1": 0.401935, "f3": 3.046654, "y": 0.50219659, "x": 0.45770214}], [{"q1": 1.82818167, "distance": 0.2782081743, "q3": -0.02940527321, "q2": 4.572482654, "tx": 0.22, "ty": 0.821, "targetID": 2, "f2": 1.600202, "f1": 0.106563, "f3": 2.58019, "y": 0.56499601, "x": 0.32891164}], [{"q1": 3.12075859, "distance": 0.5019619425, "q3": 1.238792817, "q2": 3.707162454, "tx": -0.22, "ty": 0.821, "targetID": 3, "f2": 0.332004, "f1": -1.186014, "f3": 1.71487, "y": 0.34790037, "x": -0.38775736}], [{"q1": 2.95701869, "distance": 0.663804385, "q3": 1.588263582, "q2": 2.414648374, "tx": -0.601, "ty": 0.601, "targetID": 4, "f2": -0.017467, "f1": -1.022274, "f3": 0.422356, "y": 0.053282581, "x": -0.22597748}], [{"q1": 1.68222327, "distance": 0.05872984771, "q3": -0.06396287321, "q2": 4.561989754, "tx": 0.4596, "ty": 0.4596, "targetID": 5, "f2": 1.634759, "f1": 0.252521, "f3": 2.569697, "y": 0.49262604, "x": 0.41103586}], [{"q1": 2.15610111, "distance": 0.07150660765, "q3": 0.2926079268, "q2": 4.254239354, "tx": 0.1682, "ty": 0.6279, "targetID": 6, "f2": 1.278188, "f1": -0.221357, "f3": 2.261947, "y": 0.56177076, "x": 0.14099488}], [{"q1": 3.24315499, "distance": 0.4380660364, "q3": 0.8858662968, "q2": 3.617501354, "tx": -0.1682, "ty": 0.6279, "targetID": 7, "f2": 0.68493, "f1": -1.30841, "f3": 1.625209, "y": 0.24213264, "x": -0.37577022}], [{"q1": 2.80641079, "distance": 0.3834026798, "q3": 1.310358297, "q2": 3.008095254, "tx": -0.4596, "ty": 0.4596, "targetID": 8, "f2": 0.260438, "f1": -0.871666, "f3": 1.015803, "y": 0.22479491, "x": -0.15650895}], [{"q1": 1.70917814, "distance": 0.09030772495, "q3": -0.1110238732, "q2": 4.363064154, "tx": 0.3182, "ty": 0.3182, "targetID": 9, "f2": 1.68182, "f1": 0.225566, "f3": 2.370772, "y": 0.40006206, "x": 0.35633251}], [{"q1": 2.03609227, "distance": 0.1104720575, "q3": -0.07250797321, "q2": 4.298661454, "tx": 0.1165, "ty": 0.4347, "targetID": 10, "f2": 1.643304, "f1": -0.101348, "f3": 2.306369, "y": 0.48352004, "x": 0.21559934}], [{"q1": 1.60789319, "distance": 0.4956461009, "q3": 0.4071504268, "q2": 3.900558854, "tx": -0.1165, "ty": 0.4347, "targetID": 11, "f2": 1.163646, "f1": 0.326851, "f3": 1.908266, "y": 0.29018172, "x": 0.35760919}], [{"q1": 2.20950818, "distance": 0.3238405658, "q3": 1.031322037, "q2": 2.889468684, "tx": -0.3182, "ty": 0.3182, "targetID": 12, "f2": 0.539474, "f1": -0.274764, "f3": 0.897176, "y": 0.19182437, "x": -0.020035763}], [{"q1": 2.03602944, "distance": 0.09478283437, "q3": 0.05095662679, "q2": 3.742788054, "tx": 0.1768, "ty": 0.1768, "targetID": 13, "f2": 1.51984, "f1": -0.101285, "f3": 1.750495, "y": 0.26858624, "x": 0.1531553}], [{"q1": 2.2129011, "distance": 0.2302082781, "q3": 0.4325344268, "q2": 3.923932354, "tx": 0.0647, "ty": 0.2415, "targetID": 14, "f2": 1.138262, "f1": -0.278157, "f3": 1.93164, "y": 0.46571682, "x": 0.1168792}], [{"q1": 2.55300992, "distance": 0.1026426265, "q3": 1.379410507, "q2": 3.158891654, "tx": -0.0647, "ty": 0.2415, "targetID": 15, "f2": 0.191386, "f1": -0.618265, "f3": 1.166599, "y": 0.33982538, "x": -0.094155533}], [{"q1": 1.861482549, "distance": 0.3362777451, "q3": 0.6158778268, "q2": 3.410030554, "tx": -0.1768, "ty": 0.1768, "targetID": 16, "f2": 0.954919, "f1": 0.073262, "f3": 1.417738, "y": 0.22884466, "x": 0.15542594}]], "block": 18}], [{"trials": [[{"q1": 1.937886083, "distance": 0.4476304759, "q3": 0.5771105668, "q2": 4.679359654, "tx": 0.601, "ty": 0.601, "targetID": 1, "f2": 0.993686, "f1": -0.003142, "f3": 2.687067, "y": 0.74903241, "x": 0.17855539}], [{"q1": 1.879578123, "distance": 0.1897164653, "q3": 0.1630486268, "q2": 4.673139354, "tx": 0.22, "ty": 0.821, "targetID": 2, "f2": 1.407748, "f1": 0.055166, "f3": 2.680847, "y": 0.65478, "x": 0.3114508}], [{"q1": 2.50274444, "distance": 0.2863097614, "q3": 1.969087447, "q2": 4.361681854, "tx": -0.22, "ty": 0.821, "targetID": 3, "f2": -0.398291, "f1": -0.568, "f3": 2.369389, "y": 0.59951656, "x": -0.40143419}], [{"q1": 2.98673819, "distance": 0.2903139849, "q3": 1.832679487, "q2": 3.688250054, "tx": -0.601, "ty": 0.601, "targetID": 4, "f2": -0.261883, "f1": -1.051994, "f3": 1.695957, "y": 0.34834812, "x": -0.45799917}], [{"q1": 1.883410866, "distance": 0.1923049054, "q3": 0.3762999268, "q2": 4.310159754, "tx": 0.4596, "ty": 0.4596, "targetID": 5, "f2": 1.194496, "f1": 0.051334, "f3": 2.317867, "y": 0.54904378, "x": 0.28936197}], [{"q1": 2.20335066, "distance": 0.2662927473, "q3": -0.6241087732, "q2": 4.318893354, "tx": 0.1682, "ty": 0.6279, "targetID": 6, "f2": 2.194905, "f1": -0.268606, "f3": 2.326601, "y": 0.36855997, "x": 0.10774691}], [{"q1": 2.36262941, "distance": 0.142378838, "q3": 2.080802477, "q2": 3.360644754, "tx": -0.1682, "ty": 0.6279, "targetID": 7, "f2": -0.510006, "f1": -0.427885, "f3": 1.368352, "y": 0.48566578, "x": -0.17461562}], [{"q1": 3.25044349, "distance": 0.3344958014, "q3": 2.109453807, "q2": 2.957327084, "tx": -0.4596, "ty": 0.4596, "targetID": 8, "f2": -0.538657, "f1": -1.315699, "f3": 0.965034, "y": 0.12924016, "x": -0.4071613}], [{"q1": 2.05299404, "distance": 0.2707430342, "q3": 0.6428326868, "q2": 3.256343854, "tx": 0.3182, "ty": 0.3182, "targetID": 9, "f2": 0.927964, "f1": -0.11825, "f3": 1.264051, "y": 0.20702836, "x": 0.071334334}], [{"q1": 2.15302235, "distance": 0.02500492875, "q3": 0.7421698468, "q2": 3.702575654, "tx": 0.1165, "ty": 0.4347, "targetID": 10, "f2": 0.828626, "f1": -0.218278, "f3": 1.710283, "y": 0.41131473, "x": 0.125353}], [{"q1": 2.47076303, "distance": 0.06183749591, "q3": 1.387013157, "q2": 3.283424354, "tx": -0.1165, "ty": 0.4347, "targetID": 11, "f2": 0.183783, "f1": -0.536019, "f3": 1.291132, "y": 0.38912119, "x": -0.074709475}], [{"q1": 2.05274271, "distance": 0.4505575387, "q3": 1.282272457, "q2": 3.456149154, "tx": -0.3182, "ty": 0.3182, "targetID": 12, "f2": 0.288524, "f1": -0.117998, "f3": 1.463856, "y": 0.41823816, "x": 0.12111135}], [{"q1": 1.979669265, "distance": 0.3345777591, "q3": 1.203606977, "q2": 3.706471254, "tx": 0.1768, "ty": 0.1768, "targetID": 13, "f2": 0.367189, "f1": -0.044925, "f3": 1.714179, "y": 0.51137707, "x": 0.17747906}], [{"q1": 1.516787, "distance": 0.1028349769, "q3": 0.8750592168, "q2": 2.840836834, "tx": 0.0647, "ty": 0.2415, "targetID": 14, "f2": 0.695737, "f1": 0.417957, "f3": 0.848544, "y": 0.13923852, "x": 0.053854624}], [{"q1": 1.909234758, "distance": 0.1182894441, "q3": 1.056894597, "q2": 2.898013814, "tx": -0.0647, "ty": 0.2415, "targetID": 15, "f2": 0.513902, "f1": 0.02551, "f3": 0.905721, "y": 0.19637721, "x": 0.044644988}], [{"q1": 2.26140729, "distance": 0.1691088261, "q3": 1.931451167, "q2": 2.707507634, "tx": -0.1768, "ty": 0.1768, "targetID": 16, "f2": -0.360655, "f1": -0.326663, "f3": 0.715215, "y": 0.32810494, "x": -0.10127113}]], "block": 19}], [{"trials": [[{"q1": 1.36222064, "distance": 0.2652554237, "q3": -0.4618769732, "q2": 5.878002954, "tx": 0.601, "ty": 0.601, "targetID": 1, "f2": 2.032673, "f1": 0.572524, "f3": 3.88571, "y": 0.82093091, "x": 0.45270693}], [{"q1": 1.50252417, "distance": 0.2074822166, "q3": -0.2425937732, "q2": 5.479586154, "tx": 0.22, "ty": 0.821, "targetID": 2, "f2": 1.81339, "f1": 0.43222, "f3": 3.487293, "y": 0.79312734, "x": 0.42560152}], [{"q1": 2.44280285, "distance": 0.2235245225, "q3": 1.524991906, "q2": 4.668426954, "tx": -0.22, "ty": 0.821, "targetID": 3, "f2": 0.045804, "f1": -0.508058, "f3": 2.676134, "y": 0.69159554, "x": -0.40225723}], [{"q1": 3.56894439, "distance": 0.5318539151, "q3": 1.885332587, "q2": 3.876305754, "tx": -0.601, "ty": 0.601, "targetID": 4, "f2": -0.314536, "f1": -1.6342, "f3": 1.884013, "y": 0.070125836, "x": -0.63326777}], [{"q1": 1.837606445, "distance": 0.1049673741, "q3": -0.1567026732, "q2": 4.375567654, "tx": 0.4596, "ty": 0.4596, "targetID": 5, "f2": 1.727499, "f1": 0.097138, "f3": 2.383275, "y": 0.40267651, "x": 0.37140779}], [{"q1": 2.09345775, "distance": 0.09016490443, "q3": 1.208570697, "q2": 3.854503154, "tx": 0.1682, "ty": 0.6279, "targetID": 6, "f2": 0.362226, "f1": -0.158713, "f3": 1.86221, "y": 0.57452763, "x": 0.095528822}], [{"q1": 1.99135599, "distance": 0.3683711377, "q3": 1.320599887, "q2": 3.432398754, "tx": -0.1682, "ty": 0.6279, "targetID": 7, "f2": 0.250196, "f1": -0.056612, "f3": 1.440106, "y": 0.40980819, "x": 0.12867246}], [{"q1": 2.96361609, "distance": 0.1078371823, "q3": 1.698470657, "q2": 3.591928754, "tx": -0.4596, "ty": 0.4596, "targetID": 8, "f2": -0.127674, "f1": -1.028872, "f3": 1.599636, "y": 0.37071312, "x": -0.39854281}], [{"q1": 1.44226843, "distance": 0.3775881944, "q3": 0.3179920268, "q2": 4.899962354, "tx": 0.3182, "ty": 0.3182, "targetID": 9, "f2": 1.252804, "f1": 0.492476, "f3": 2.90767, "y": 0.64914923, "x": 0.49998408}], [{"q1": 1.985638291, "distance": 0.1256072738, "q3": 0.2696743268, "q2": 3.877311054, "tx": 0.1165, "ty": 0.4347, "targetID": 10, "f2": 1.301122, "f1": -0.050894, "f3": 1.885018, "y": 0.36014698, "x": 0.21758924}], [{"q1": 1.977972805, "distance": 0.3536145067, "q3": -0.04655837321, "q2": 4.353890654, "tx": -0.1165, "ty": 0.4347, "targetID": 11, "f2": 1.617355, "f1": -0.043228, "f3": 2.361598, "y": 0.49769762, "x": 0.23145764}], [{"q1": 2.2371542, "distance": 0.1114866022, "q3": 2.442336957, "q2": 2.361304124, "tx": -0.3182, "ty": 0.3182, "targetID": 12, "f2": -0.871541, "f1": -0.30241, "f3": 0.369011, "y": 0.34890573, "x": -0.21102528}], [{"q1": 1.979669265, "distance": 0.07918167999, "q3": 0.1239044268, "q2": 3.681966854, "tx": 0.1768, "ty": 0.1768, "targetID": 13, "f2": 1.446892, "f1": -0.044925, "f3": 1.689674, "y": 0.25232664, "x": 0.15302049}], [{"q1": 1.58841532, "distance": 0.1303959072, "q3": 0.3343283268, "q2": 3.173468654, "tx": 0.0647, "ty": 0.2415, "targetID": 14, "f2": 1.236468, "f1": 0.346329, "f3": 1.181176, "y": 0.11112331, "x": 0.062461403}], [{"q1": 2.05820908, "distance": 0.1144930464, "q3": 2.262763527, "q2": 2.317887314, "tx": -0.0647, "ty": 0.2415, "targetID": 15, "f2": -0.691967, "f1": -0.123465, "f3": 0.325595, "y": 0.34362688, "x": -0.11645672}], [{"q1": 1.951269267, "distance": 0.06073924499, "q3": 1.151142377, "q2": 2.405286424, "tx": -0.1768, "ty": 0.1768, "targetID": 16, "f2": 0.419654, "f1": -0.016525, "f3": 0.412994, "y": 0.14221464, "x": -0.12686896}]], "block": 20}], [{"trials": [[{"q1": 1.37340471, "distance": 0.06861772453, "q3": 0.3525495268, "q2": 4.778194154, "tx": 0.601, "ty": 0.601, "targetID": 1, "f2": 1.218247, "f1": 0.56134, "f3": 2.785902, "y": 0.54371726, "x": 0.56322329}], [{"q1": 2.23552057, "distance": 0.2253787522, "q3": 0.3449468268, "q2": 4.632864154, "tx": 0.22, "ty": 0.821, "targetID": 2, "f2": 1.22585, "f1": -0.300776, "f3": 2.640572, "y": 0.73888586, "x": 0.010112292}], [{"q1": 2.32147455, "distance": 0.1667708958, "q3": 1.541893675, "q2": 4.121852654, "tx": -0.22, "ty": 0.821, "targetID": 3, "f2": 0.028903, "f1": -0.38673, "f3": 2.12956, "y": 0.66476251, "x": -0.16167009}], [{"q1": 3.02852139, "distance": 0.5255121194, "q3": 3.399530027, "q2": -0.9723843464, "tx": -0.601, "ty": 0.601, "targetID": 4, "f2": -1.828734, "f1": -1.093777, "f3": -2.964677, "y": 0.084910634, "x": -0.50193056}], [{"q1": 1.26470561, "distance": 0.1738113218, "q3": -0.1176212732, "q2": 4.771848154, "tx": 0.4596, "ty": 0.4596, "targetID": 5, "f2": 1.688418, "f1": 0.670039, "f3": 2.779555, "y": 0.37870117, "x": 0.61343678}], [{"q1": 1.974705549, "distance": 0.1697841439, "q3": 1.144796367, "q2": 4.519829654, "tx": 0.1682, "ty": 0.6279, "targetID": 6, "f2": 0.426, "f1": -0.039961, "f3": 2.527537, "y": 0.76299192, "x": 0.06535629}], [{"q1": 2.9135391, "distance": 0.3400634577, "q3": 1.756652947, "q2": 3.755919954, "tx": -0.1682, "ty": 0.6279, "targetID": 7, "f2": -0.185857, "f1": -0.978795, "f3": 1.763627, "y": 0.41016447, "x": -0.42941714}], [{"q1": 1.53211798, "distance": 0.2611292403, "q3": 2.010682127, "q2": 0.8230546536, "tx": -0.4596, "ty": 0.4596, "targetID": 8, "f2": -0.439886, "f1": 0.402627, "f3": -1.169238, "y": 0.5111949, "x": -0.20361866}], [{"q1": 2.05984271, "distance": 0.4576333217, "q3": 0.6531999468, "q2": 4.627711854, "tx": 0.3182, "ty": 0.3182, "targetID": 9, "f2": 0.917596, "f1": -0.125098, "f3": 2.635419, "y": 0.74511717, "x": 0.15336679}], [{"q1": 1.64741443, "distance": 0.2318499722, "q3": 0.8265530268, "q2": 3.853120854, "tx": 0.1165, "ty": 0.4347, "targetID": 10, "f2": 0.744243, "f1": 0.28733, "f3": 1.860828, "y": 0.39196418, "x": 0.34437729}], [{"q1": 2.35578074, "distance": 0.1477902101, "q3": 1.441551207, "q2": 2.974103194, "tx": -0.1165, "ty": 0.4347, "targetID": 11, "f2": 0.129245, "f1": -0.421036, "f3": 0.981811, "y": 0.29861594, "x": -0.058853883}], [{"q1": 2.45983029, "distance": 0.1658024566, "q3": 1.915303377, "q2": 2.962667794, "tx": -0.3182, "ty": 0.3182, "targetID": 12, "f2": -0.344507, "f1": -0.525086, "f3": 0.970375, "y": 0.3671915, "x": -0.15980086}], [{"q1": 3.00200639, "distance": 0.5933201958, "q3": 0.8211494868, "q2": 3.309311154, "tx": 0.1768, "ty": 0.1768, "targetID": 13, "f2": 0.749647, "f1": -1.067262, "f3": 1.317019, "y": -0.16602784, "x": -0.30744986}], [{"q1": 2.07888076, "distance": 0.3952843384, "q3": 1.527756508, "q2": 3.984125254, "tx": 0.0647, "ty": 0.2415, "targetID": 14, "f2": 0.04304, "f1": -0.144136, "f3": 1.991833, "y": 0.6364803, "x": 0.049199329}], [{"q1": 2.12192058, "distance": 0.1010120735, "q3": 0.9005689468, "q2": 3.278586354, "tx": -0.0647, "ty": 0.2415, "targetID": 15, "f2": 0.670227, "f1": -0.187176, "f3": 1.286294, "y": 0.29967314, "x": 0.017879203}], [{"q1": 1.52514364, "distance": 0.1336424254, "q3": 1.279193697, "q2": 2.072780258, "tx": -0.1768, "ty": 0.1768, "targetID": 16, "f2": 0.291603, "f1": 0.409601, "f3": 0.080488, "y": 0.30978683, "x": -0.19002123}]], "block": 21}], [{"trials": [[{"q1": 1.59117992, "distance": 0.1654576661, "q3": -0.1293707732, "q2": 4.760224254, "tx": 0.601, "ty": 0.601, "targetID": 1, "f2": 1.700167, "f1": 0.343565, "f3": 2.767932, "y": 0.53589305, "x": 0.44889042}], [{"q1": 2.20127721, "distance": 0.2185244683, "q3": 0.5662406268, "q2": 4.363629654, "tx": 0.22, "ty": 0.821, "targetID": 2, "f2": 1.004556, "f1": -0.266533, "f3": 2.371337, "y": 0.65799964, "x": 0.074453355}], [{"q1": 2.35980198, "distance": 0.6584287683, "q3": -0.2026955732, "q2": 3.625543854, "tx": -0.22, "ty": 0.821, "targetID": 3, "f2": 1.773492, "f1": -0.425057, "f3": 1.633251, "y": 0.21084289, "x": 0.027460591}], [{"q1": 1.908417944, "distance": 0.826308728, "q3": 1.197386627, "q2": 3.282607554, "tx": -0.601, "ty": 0.601, "targetID": 4, "f2": 0.37341, "f1": 0.026327, "f3": 1.290315, "y": 0.33099252, "x": 0.17994947}], [{"q1": 2.11909315, "distance": 0.3894585341, "q3": -1.229179573, "q2": 5.075326054, "tx": 0.4596, "ty": 0.4596, "targetID": 5, "f2": 2.799976, "f1": -0.184349, "f3": 3.083033, "y": 0.56597588, "x": 0.084950668}], [{"q1": 2.55696833, "distance": 0.255678839, "q3": 0.07125132679, "q2": 4.406606654, "tx": 0.1682, "ty": 0.6279, "targetID": 6, "f2": 1.499545, "f1": -0.622224, "f3": 2.414314, "y": 0.59343766, "x": -0.085145645}], [{"q1": 2.54540727, "distance": 1.10927857, "q3": 1.144922027, "q2": 3.754977454, "tx": -0.1682, "ty": 0.6279, "targetID": 7, "f2": 0.425874, "f1": -0.610663, "f3": 1.762685, "y": -0.47853146, "x": -0.24762525}], [{"q1": 2.78774973, "distance": 0.2911133204, "q3": 2.218467067, "q2": 2.564188184, "tx": -0.4596, "ty": 0.4596, "targetID": 8, "f2": -0.647671, "f1": -0.853005, "f3": 0.571896, "y": 0.18084982, "x": -0.3756637}], [{"q1": 1.962076346, "distance": 0.1182323791, "q3": 0.1525557268, "q2": 4.021196054, "tx": 0.3182, "ty": 0.3182, "targetID": 9, "f2": 1.418241, "f1": -0.027332, "f3": 2.028903, "y": 0.39968745, "x": 0.23253384}], [{"q1": 1.83446485, "distance": 0.3499891882, "q3": 1.746725517, "q2": 1.708795334, "tx": 0.1165, "ty": 0.4347, "targetID": 10, "f2": -0.175929, "f1": 0.10028, "f3": -0.283497, "y": 0.2763953, "x": -0.19564108}], [{"q1": 2.51487099, "distance": 0.1294437096, "q3": 0.9284034568, "q2": 3.332810254, "tx": -0.1165, "ty": 0.4347, "targetID": 11, "f2": 0.642393, "f1": -0.580126, "f3": 1.340518, "y": 0.32962941, "x": -0.040896792}], [{"q1": 2.35508959, "distance": 0.317601311, "q3": 0.8372972768, "q2": 2.914475764, "tx": -0.3182, "ty": 0.3182, "targetID": 12, "f2": 0.733499, "f1": -0.420345, "f3": 0.922183, "y": 0.14780852, "x": -0.05017512}], [{"q1": 2.39285153, "distance": 0.2872117007, "q3": 0.1386070268, "q2": 3.983245554, "tx": 0.1768, "ty": 0.1768, "targetID": 13, "f2": 1.432189, "f1": -0.458107, "f3": 1.990953, "y": 0.43823435, "x": 0.057877161}], [{"q1": 2.1408958, "distance": 0.09394841688, "q3": 1.242562727, "q2": 3.187417354, "tx": 0.0647, "ty": 0.2415, "targetID": 14, "f2": 0.328234, "f1": -0.206151, "f3": 1.195125, "y": 0.33424245, "x": 0.049695234}], [{"q1": 2.39599312, "distance": 0.1376386202, "q3": 1.740819317, "q2": 3.043909354, "tx": -0.0647, "ty": 0.2415, "targetID": 15, "f2": -0.170023, "f1": -0.461249, "f3": 1.051617, "y": 0.37191042, "x": -0.10871718}], [{"q1": 2.189025, "distance": 0.01228800769, "q3": 1.619491013, "q2": 2.305258114, "tx": -0.1768, "ty": 0.1768, "targetID": 16, "f2": -0.048695, "f1": -0.254281, "f3": 0.312965, "y": 0.17284319, "x": -0.16516648}]], "block": 22}], [{"trials": [[{"q1": 1.874488743, "distance": 0.4115652043, "q3": 0.4070875268, "q2": 3.904391654, "tx": 0.601, "ty": 0.601, "targetID": 1, "f2": 1.163709, "f1": 0.060256, "f3": 1.912099, "y": 0.37240274, "x": 0.25875855}], [{"q1": 2.19424004, "distance": 0.3160851098, "q3": 0.5579468268, "q2": 4.005362354, "tx": 0.22, "ty": 0.821, "targetID": 2, "f2": 1.012849, "f1": -0.259496, "f3": 2.01307, "y": 0.52663182, "x": 0.10486021}], [{"q1": 2.03816572, "distance": 0.4491386263, "q3": 1.449091027, "q2": 3.854880154, "tx": -0.22, "ty": 0.821, "targetID": 3, "f2": 0.121705, "f1": -0.103421, "f3": 1.862588, "y": 0.51377389, "x": 0.10762421}], [{"q1": 2.99245589, "distance": 0.3750941723, "q3": 1.580283937, "q2": 3.396207554, "tx": -0.601, "ty": 0.601, "targetID": 4, "f2": -0.009488, "f1": -1.057711, "f3": 1.403915, "y": 0.33121477, "x": -0.34040152}], [{"q1": 2.04595687, "distance": 0.5410686853, "q3": -0.6310831732, "q2": 3.504592554, "tx": 0.4596, "ty": 0.4596, "targetID": 5, "f2": 2.201879, "f1": -0.111212, "f3": 1.5123, "y": 0.12207263, "x": 0.036716332}], [{"q1": 2.05355952, "distance": 0.1113589411, "q3": 0.7254565768, "q2": 3.957924354, "tx": 0.1682, "ty": 0.6279, "targetID": 6, "f2": 0.84534, "f1": -0.118815, "f3": 1.965632, "y": 0.51663886, "x": 0.1728661}], [{"q1": 2.4831409, "distance": 0.292904436, "q3": 1.497157395, "q2": 3.102091654, "tx": -0.1682, "ty": 0.6279, "targetID": 7, "f2": 0.073639, "f1": -0.548396, "f3": 1.109799, "y": 0.34535527, "x": -0.090989352}], [{"q1": 3.92730589, "distance": 0.5607361461, "q3": 1.567089247, "q2": 3.143246554, "tx": -0.4596, "ty": 0.4596, "targetID": 8, "f2": 0.003707, "f1": -1.992561, "f3": 1.150954, "y": -0.094520048, "x": -0.37371637}], [{"q1": -0.4941464098, "distance": 0.7746893377, "q3": -0.1389840732, "q2": 4.231682754, "tx": 0.3182, "ty": 0.3182, "targetID": 9, "f2": 1.70978, "f1": 2.428891, "f3": 2.23939, "y": -0.44897483, "x": 0.21056009}], [{"q1": 1.897610865, "distance": 0.1382172033, "q3": 0.5682513268, "q2": 4.044632254, "tx": 0.1165, "ty": 0.4347, "targetID": 10, "f2": 1.002545, "f1": 0.037134, "f3": 2.05234, "y": 0.44210759, "x": 0.25451856}], [{"q1": 3.09022229, "distance": 0.2529670354, "q3": 0.9196069968, "q2": 3.204947454, "tx": -0.1165, "ty": 0.4347, "targetID": 11, "f2": 0.651189, "f1": -1.155478, "f3": 1.212655, "y": 0.19191274, "x": -0.1875399}], [{"q1": 2.52875683, "distance": 0.1376513159, "q3": 1.902611347, "q2": 2.825317364, "tx": -0.3182, "ty": 0.3182, "targetID": 12, "f2": -0.331815, "f1": -0.594012, "f3": 0.833025, "y": 0.31497364, "x": -0.1805865}], [{"q1": 1.913004669, "distance": 0.09990861895, "q3": 0.9097423968, "q2": 3.343491654, "tx": 0.1768, "ty": 0.1768, "targetID": 13, "f2": 0.661054, "f1": 0.02174, "f3": 1.351199, "y": 0.27352239, "x": 0.15176979}], [{"q1": 2.27667543, "distance": 0.1117167195, "q3": 1.135811407, "q2": 3.292786354, "tx": 0.0647, "ty": 0.2415, "targetID": 14, "f2": 0.434985, "f1": -0.341931, "f3": 1.300494, "y": 0.34597522, "x": 0.02513292}], [{"q1": 2.19970641, "distance": 0.2410774191, "q3": 3.596545527, "q2": -1.160502946, "tx": -0.0647, "ty": 0.2415, "targetID": 15, "f2": -2.025749, "f1": -0.264962, "f3": -3.152796, "y": 0.42263822, "x": -0.22378258}], [{"q1": 3.03442759, "distance": 0.1433709503, "q3": 0.6634415368, "q2": 3.593311054, "tx": -0.1768, "ty": 0.1768, "targetID": 16, "f2": 0.907355, "f1": -1.099683, "f3": 1.601018, "y": 0.31977906, "x": -0.18739329}]], "block": 23}], [{"trials": [[{"q1": 1.24522773, "distance": 0.1346800351, "q3": -0.3585813732, "q2": 5.148462254, "tx": 0.601, "ty": 0.601, "targetID": 1, "f2": 1.929378, "f1": 0.689517, "f3": 3.15617, "y": 0.46883929, "x": 0.62692795}], [{"q1": 1.64596929, "distance": 0.1787602704, "q3": 0.6178884468, "q2": 4.779764954, "tx": 0.22, "ty": 0.821, "targetID": 2, "f2": 0.952908, "f1": 0.288775, "f3": 2.787472, "y": 0.71350947, "x": 0.36283214}], [{"q1": 2.99075949, "distance": 0.6011363034, "q3": 1.282209627, "q2": 3.056601454, "tx": -0.22, "ty": 0.821, "targetID": 3, "f2": 0.288587, "f1": -1.056015, "f3": 1.064309, "y": 0.22005751, "x": -0.20473635}], [{"q1": 2.07630465, "distance": 0.3448991175, "q3": 2.894035127, "q2": 0.6057821536, "tx": -0.601, "ty": 0.601, "targetID": 4, "f2": -1.323239, "f1": -0.14156, "f3": -1.38651, "y": 0.43009344, "x": -0.30142305}], [{"q1": 1.63390558, "distance": 0.245131826, "q3": 0.2022557268, "q2": 4.965747254, "tx": 0.4596, "ty": 0.4596, "targetID": 5, "f2": 1.368541, "f1": 0.300839, "f3": 2.973455, "y": 0.70175557, "x": 0.4215173}], [{"q1": 1.81687193, "distance": 0.1832652838, "q3": 1.050862747, "q2": 3.764527854, "tx": 0.1682, "ty": 0.6279, "targetID": 6, "f2": 0.519934, "f1": 0.117873, "f3": 1.772235, "y": 0.46555914, "x": 0.25323887}], [{"q1": 1.76308787, "distance": 0.513704977, "q3": 0.7536680768, "q2": 3.562146454, "tx": -0.1682, "ty": 0.6279, "targetID": 7, "f2": 0.817128, "f1": 0.171657, "f3": 1.569854, "y": 0.30564317, "x": 0.23185417}], [{"q1": 1.82485158, "distance": 0.4663406288, "q3": 1.597437033, "q2": 2.548354554, "tx": -0.4596, "ty": 0.4596, "targetID": 8, "f2": -0.026641, "f1": 0.109893, "f3": 0.556062, "y": 0.23832678, "x": -0.04909818}], [{"q1": 1.65834717, "distance": 0.1181586923, "q3": 0.1139770268, "q2": 4.328757954, "tx": 0.3182, "ty": 0.3182, "targetID": 9, "f2": 1.456819, "f1": 0.276397, "f3": 2.336465, "y": 0.39737176, "x": 0.40591151}], [{"q1": 1.999147139, "distance": 0.07112091643, "q3": 0.7679937368, "q2": 3.726326154, "tx": 0.1165, "ty": 0.4347, "targetID": 10, "f2": 0.802803, "f1": -0.064403, "f3": 1.734034, "y": 0.42737851, "x": 0.18724306}], [{"q1": 2.030437402, "distance": 0.2574260353, "q3": 1.049668937, "q2": 3.293728854, "tx": -0.1165, "ty": 0.4347, "targetID": 11, "f2": 0.521127, "f1": -0.095693, "f3": 1.301436, "y": 0.31474852, "x": 0.11127139}], [{"q1": 2.11651704, "distance": 0.3074456002, "q3": 1.146178667, "q2": 2.716115604, "tx": -0.3182, "ty": 0.3182, "targetID": 12, "f2": 0.424618, "f1": -0.181773, "f3": 0.723823, "y": 0.17319064, "x": -0.047100235}], [{"q1": 1.66720646, "distance": 0.07981387286, "q3": 1.206685737, "q2": 3.157069554, "tx": 0.1768, "ty": 0.1768, "targetID": 13, "f2": 0.364111, "f1": 0.267538, "f3": 1.164777, "y": 0.25482986, "x": 0.1935808}], [{"q1": 1.75058433, "distance": 0.1155318946, "q3": 0.1217681268, "q2": 3.336768654, "tx": 0.0647, "ty": 0.2415, "targetID": 14, "f2": 1.449028, "f1": 0.18416, "f3": 1.344476, "y": 0.12794433, "x": 0.085977417}], [{"q1": 1.856958656, "distance": 0.09745875331, "q3": 1.142848577, "q2": 2.788937724, "tx": -0.0647, "ty": 0.2415, "targetID": 15, "f2": 0.427948, "f1": 0.077786, "f3": 0.796645, "y": 0.18992983, "x": 0.017996591}], [{"q1": 2.017305545, "distance": 0.1176883552, "q3": 1.371996347, "q2": 2.549799684, "tx": -0.1768, "ty": 0.1768, "targetID": 16, "f2": 0.1988, "f1": -0.082561, "f3": 0.557507, "y": 0.19259698, "x": -0.060176656}]], "block": 24}]]}]], "condition": "H1"}], [{"phases": [[{"phase": "test", "blocks": [[{"trials": [[{"q1": 3.02927539, "distance": 0.6526840698, "q3": 0.9124441668, "q2": -0.8058862464, "tx": -0.375, "ty": 0.6495, "targetID": 1, "f2": -1.094531, "f1": -0.658352, "f3": -2.798179, "y": 0.26508997, "x": -0.90247078}], [{"q1": -0.7873827098, "distance": 1.516923806, "q3": 4.099275727, "q2": 1.571884724, "tx": 0, "ty": 0.95, "targetID": 2, "f2": 2.722127, "f1": 2.528479, "f3": -0.420408, "y": -0.45977461, "x": 0.55999409}], [{"q1": -0.6572579098, "distance": 0.8678279001, "q3": 4.824795127, "q2": 1.944163455, "tx": 0.375, "ty": 0.6495, "targetID": 3, "f2": 2.592002, "f1": 3.253999, "f3": -0.048129, "y": -0.14241356, "x": 0.72996222}], [{"q1": 1.872540955, "distance": 0.5358290402, "q3": 0.1598442268, "q2": 0.5683343536, "tx": -0.4763, "ty": 0.275, "targetID": 4, "f2": 0.062204, "f1": -1.410952, "f3": -1.423958, "y": 0.80935586, "x": -0.51600611}], [{"q1": -0.5278243098, "distance": 0.9374508085, "q3": 2.719551127, "q2": 2.640843044, "tx": 0, "ty": 0.55, "targetID": 5, "f2": 2.462569, "f1": 1.148755, "f3": 0.64855, "y": -0.30735979, "x": 0.37914141}], [{"q1": -0.4455146098, "distance": 0.367625087, "q3": 3.893124427, "q2": 2.827956304, "tx": 0.4763, "ty": 0.275, "targetID": 6, "f2": 2.380259, "f1": 2.322328, "f3": 0.835664, "y": -0.082147005, "x": 0.56344483}], [{"q1": -0.2387978098, "distance": 0.6396231916, "q3": 2.283749367, "q2": 2.097096184, "tx": -0.175, "ty": 0.3031, "targetID": 7, "f2": 2.173542, "f1": 0.712953, "f3": 0.104804, "y": -0.069022467, "x": 0.34523331}], [{"q1": 0.4267171902, "distance": 0.2450867843, "q3": 1.681129057, "q2": 1.703328964, "tx": 0, "ty": 0.15, "targetID": 8, "f2": 1.508027, "f1": 0.110333, "f3": -0.288964, "y": 0.28562954, "x": 0.2041376}], [{"q1": 0.8545392902, "distance": 0.1010234818, "q3": 2.581195327, "q2": 1.623909504, "tx": 0.175, "ty": 0.3031, "targetID": 9, "f2": 1.080205, "f1": 1.010399, "f3": -0.368383, "y": 0.32335056, "x": 0.27397302}]], "block": 1}], [{"trials": [[{"q1": 2.58122143, "distance": 0.5433443597, "q3": 2.217084767, "q2": 0.3715073536, "tx": -0.375, "ty": 0.6495, "targetID": 1, "f2": -0.646477, "f1": 0.646288, "f3": -1.620785, "y": 0.15340291, "x": -0.5966095}], [{"q1": 0.8835675902, "distance": 0.4584481823, "q3": 5.842545527, "q2": 0.8006237536, "tx": 0, "ty": 0.95, "targetID": 2, "f2": 1.051177, "f1": 4.271749, "f3": -1.191669, "y": 0.84394486, "x": 0.44601238}], [{"q1": 1.00841448, "distance": 0.133348819, "q3": 4.149541227, "q2": 2.011644865, "tx": 0.375, "ty": 0.6495, "targetID": 3, "f2": 0.92633, "f1": 2.578745, "f3": 0.019352, "y": 0.66107305, "x": 0.24215433}], [{"q1": 2.17960022, "distance": 0.0134462999, "q3": 1.912538777, "q2": 0.8651520536, "tx": -0.4763, "ty": 0.275, "targetID": 4, "f2": -0.244856, "f1": 0.341742, "f3": -1.127141, "y": 0.26351302, "x": -0.48328944}], [{"q1": 1.906344492, "distance": 0.1673940694, "q3": 3.294274027, "q2": 1.131370604, "tx": 0, "ty": 0.55, "targetID": 5, "f2": 0.0284, "f1": 1.723478, "f3": -0.860922, "y": 0.55827884, "x": -0.16718922}], [{"q1": 0.6910507902, "distance": 0.2746826548, "q3": 4.061953627, "q2": 2.214843074, "tx": 0.4763, "ty": 0.275, "targetID": 6, "f2": 1.243694, "f1": 2.491157, "f3": 0.22255, "y": 0.53777597, "x": 0.39630406}], [{"q1": 2.46762144, "distance": 0.3406337156, "q3": 2.235243177, "q2": 0.8203529536, "tx": -0.175, "ty": 0.3031, "targetID": 7, "f2": -0.532877, "f1": 0.664447, "f3": -1.17194, "y": 0.1703098, "x": -0.4886847}], [{"q1": 1.52181355, "distance": 0.2980792261, "q3": 2.670102427, "q2": 1.990533362, "tx": 0, "ty": 0.15, "targetID": 8, "f2": 0.412931, "f1": 1.099306, "f3": -0.001759, "y": 0.44449869, "x": 0.046062421}], [{"q1": 1.61222859, "distance": 0.2771712825, "q3": 2.943295327, "q2": 1.789722764, "tx": 0.175, "ty": 0.3031, "targetID": 9, "f2": 0.322516, "f1": 1.372499, "f3": -0.20257, "y": 0.5077138, "x": -0.011968213}]], "block": 2}], [{"trials": [[{"q1": 2.42715772, "distance": 0.2771698804, "q3": 2.589175027, "q2": -0.9991821464, "tx": -0.375, "ty": 0.6495, "targetID": 1, "f2": -0.492413, "f1": 1.018379, "f3": -2.991475, "y": 0.41717641, "x": -0.5261585}], [{"q1": 2.22860907, "distance": 0.5826285369, "q3": 4.077724427, "q2": -1.411591546, "tx": 0, "ty": 0.95, "targetID": 2, "f2": -0.293865, "f1": 2.506928, "f3": -3.403884, "y": 0.3818285, "x": -0.12898511}], [{"q1": 0.9898790802, "distance": 0.2958550406, "q3": 4.848105827, "q2": -0.04976774641, "tx": 0.375, "ty": 0.6495, "targetID": 3, "f2": 0.944865, "f1": 3.277309, "f3": -2.04206, "y": 0.51211816, "x": 0.63702373}], [{"q1": 2.49652409, "distance": 0.1883834527, "q3": 2.362791837, "q2": -0.6187289464, "tx": -0.4763, "ty": 0.275, "targetID": 4, "f2": -0.56178, "f1": 0.791996, "f3": -2.611022, "y": 0.35524078, "x": -0.64673985}], [{"q1": 1.858403789, "distance": 0.175126788, "q3": 4.347273127, "q2": -0.00462934641, "tx": 0, "ty": 0.55, "targetID": 5, "f2": 0.076341, "f1": 2.776477, "f3": -1.996922, "y": 0.72245197, "x": 0.030491145}], [{"q1": 2.2896188, "distance": 0.8812059284, "q3": 3.246459027, "q2": 0.05570815359, "tx": 0.4763, "ty": 0.275, "targetID": 6, "f2": -0.354874, "f1": 1.675663, "f3": -1.936584, "y": 0.38292186, "x": -0.39827233}], [{"q1": 2.010456873, "distance": 0.241543772, "q3": 2.422167937, "q2": 0.3934921536, "tx": -0.175, "ty": 0.3031, "targetID": 7, "f2": -0.075712, "f1": 0.851372, "f3": -1.598801, "y": 0.43219789, "x": -0.37914977}], [{"q1": 2.12983739, "distance": 0.4273763719, "q3": 2.506739607, "q2": 0.5110945536, "tx": 0, "ty": 0.15, "targetID": 8, "f2": -0.195093, "f1": 0.935943, "f3": -1.481198, "y": 0.41194032, "x": -0.33769488}], [{"q1": 1.03618616, "distance": 0.3248413129, "q3": 3.950615627, "q2": 0.00843345359, "tx": 0.175, "ty": 0.3031, "targetID": 9, "f2": 0.898558, "f1": 2.379819, "f3": -1.983859, "y": 0.43642293, "x": 0.47122099}]], "block": 3}], [{"trials": [[{"q1": 2.73541079, "distance": 0.5394295395, "q3": -2.571757973, "q2": 3.695915554, "tx": -0.375, "ty": 0.6495, "targetID": 1, "f2": -0.800666, "f1": -4.142554, "f3": 1.703623, "y": 0.1160548, "x": -0.45512769}], [{"q1": 2.53510285, "distance": 1.03128098, "q3": -4.409432673, "q2": 6.820480754, "tx": 0, "ty": 0.95, "targetID": 2, "f2": -0.600358, "f1": -5.980229, "f3": 4.828188, "y": 0.13046723, "x": -0.62602436}], [{"q1": 1.64270204, "distance": 0.2929724837, "q3": -2.499394573, "q2": 5.953715354, "tx": 0.375, "ty": 0.6495, "targetID": 3, "f2": 0.292042, "f1": -4.070191, "f3": 3.961423, "y": 0.55514774, "x": 0.097636471}], [{"q1": 3.14664529, "distance": 0.5716951439, "q3": -1.747667973, "q2": 2.626957204, "tx": -0.4763, "ty": 0.275, "targetID": 4, "f2": -1.211901, "f1": -3.318464, "f3": 0.634665, "y": -0.29656314, "x": -0.48858473}], [{"q1": 0.8237516902, "distance": 0.4177812298, "q3": -2.330929773, "q2": 4.273717254, "tx": 0, "ty": 0.55, "targetID": 5, "f2": 1.110993, "f1": -3.901726, "f3": 2.281425, "y": 0.21490677, "x": 0.24950688}], [{"q1": 1.21814721, "distance": 0.1971562093, "q3": -2.389237773, "q2": 5.627492354, "tx": 0.4763, "ty": 0.275, "targetID": 6, "f2": 0.716597, "f1": -3.960034, "f3": 3.6352, "y": 0.41400688, "x": 0.33648706}], [{"q1": 2.12122943, "distance": 0.2296821496, "q3": -0.6919671732, "q2": 3.761888954, "tx": -0.175, "ty": 0.3031, "targetID": 7, "f2": -0.186485, "f1": -2.262764, "f3": 1.769596, "y": 0.17111298, "x": 0.012971584}], [{"q1": 1.77226132, "distance": 0.3042347547, "q3": -1.064478373, "q2": 4.571163254, "tx": 0, "ty": 0.15, "targetID": 8, "f2": 0.162483, "f1": -2.635275, "f3": 2.578871, "y": 0.3356847, "x": 0.24099788}], [{"q1": 1.839051578, "distance": 0.02683608691, "q3": -1.043944973, "q2": 4.450651754, "tx": 0.175, "ty": 0.3031, "targetID": 9, "f2": 0.095693, "f1": -2.614741, "f3": 2.458359, "y": 0.32517685, "x": 0.1902574}]], "block": 4}], [{"trials": [[{"q1": 3.57154569, "distance": 1.252374042, "q3": -1.107329773, "q2": 1.93078027, "tx": -0.375, "ty": 0.6495, "targetID": 1, "f2": -1.636801, "f1": -2.678126, "f3": -0.061512, "y": -0.5998023, "x": -0.4626613}], [{"q1": 0.9586516502, "distance": 0.648378634, "q3": -2.927593673, "q2": 5.974324154, "tx": 0, "ty": 0.95, "targetID": 2, "f2": 0.976093, "f1": -4.49839, "f3": 3.982032, "y": 0.40843604, "x": 0.35651554}], [{"q1": 1.11171005, "distance": 0.1735505773, "q3": -1.237536173, "q2": 6.440096654, "tx": 0.375, "ty": 0.6495, "targetID": 3, "f2": 0.823034, "f1": -2.808333, "f3": 4.447804, "y": 0.68991344, "x": 0.54377961}], [{"q1": 1.34883746, "distance": 0.2453630301, "q3": 0.3605291268, "q2": 1.866063464, "tx": -0.4763, "ty": 0.275, "targetID": 4, "f2": 0.585907, "f1": -1.210267, "f3": -0.126229, "y": 0.44282529, "x": -0.29730925}], [{"q1": 0.8482560902, "distance": 0.776894574, "q3": -0.8386230732, "q2": 6.009824154, "tx": 0, "ty": 0.55, "targetID": 5, "f2": 1.086488, "f1": -2.409419, "f3": 4.017531, "y": 0.45756658, "x": 0.7713762}], [{"q1": 1.13093659, "distance": 0.1650839253, "q3": -0.2542050732, "q2": 4.882495054, "tx": 0.4763, "ty": 0.275, "targetID": 6, "f2": 0.803808, "f1": -1.825001, "f3": 2.890202, "y": 0.30756503, "x": 0.63814011}], [{"q1": 0.08535169019, "distance": 0.4533665902, "q3": -0.07029627321, "q2": 3.278586354, "tx": -0.175, "ty": 0.3031, "targetID": 7, "f2": 1.849393, "f1": -1.641093, "f3": 1.286294, "y": -0.053084856, "x": 0.10548817}], [{"q1": -0.4089465098, "distance": 0.4712321527, "q3": -0.2663316732, "q2": 2.214780244, "tx": 0, "ty": 0.15, "targetID": 8, "f2": 2.343691, "f1": -1.837128, "f3": 0.222488, "y": 0.24035168, "x": 0.46248926}], [{"q1": 1.76082592, "distance": 0.05057338818, "q3": -1.098495573, "q2": 4.399443754, "tx": 0.175, "ty": 0.3031, "targetID": 9, "f2": 0.173919, "f1": -2.669292, "f3": 2.407151, "y": 0.30153604, "x": 0.2255492}]], "block": 5}], [{"trials": [[{"q1": 1.90219759, "distance": 0.6480981484, "q3": 0.6674627768, "q2": 3.244280154, "tx": -0.375, "ty": 0.6495, "targetID": 1, "f2": 0.032547, "f1": -0.903334, "f3": 1.251988, "y": 0.20875274, "x": 0.10015583}], [{"q1": 1.33111888, "distance": 0.5629306066, "q3": -2.403676473, "q2": 5.486371954, "tx": 0, "ty": 0.95, "targetID": 2, "f2": 0.603626, "f1": -3.974473, "f3": 3.494079, "y": 0.43959036, "x": 0.23742971}], [{"q1": 0.8158976902, "distance": 0.310448073, "q3": -2.830103773, "q2": 6.041114454, "tx": 0.375, "ty": 0.6495, "targetID": 3, "f2": 1.118847, "f1": -4.4009, "f3": 4.048822, "y": 0.3437089, "x": 0.4285706}], [{"q1": 2.82482052, "distance": 0.47722082, "q3": -1.045364973, "q2": 2.571979334, "tx": -0.4763, "ty": 0.275, "targetID": 4, "f2": -0.890076, "f1": -2.616161, "f3": 0.579687, "y": -0.20221776, "x": -0.47459102}], [{"q1": 0.8120020902, "distance": 0.7353014734, "q3": -1.180007373, "q2": 6.385495854, "tx": 0, "ty": 0.55, "targetID": 5, "f2": 1.122742, "f1": -2.750804, "f3": 4.393203, "y": 0.5047694, "x": 0.73390902}], [{"q1": 1.33614543, "distance": 0.3620708497, "q3": 0.2275141268, "q2": 5.068351654, "tx": 0.4763, "ty": 0.275, "targetID": 6, "f2": 0.598599, "f1": -1.343282, "f3": 3.076059, "y": 0.62342393, "x": 0.5747686}], [{"q1": 2.16866748, "distance": 0.3295644128, "q3": 0.2185920268, "q2": 3.939388954, "tx": -0.175, "ty": 0.3031, "targetID": 7, "f2": -0.233923, "f1": -1.352204, "f3": 1.947096, "y": 0.38043299, "x": 0.14536278}], [{"q1": 0.9742967802, "distance": 0.1738155467, "q3": -0.8471178732, "q2": 3.710680954, "tx": 0, "ty": 0.15, "targetID": 8, "f2": 0.960448, "f1": -2.417914, "f3": 1.718388, "y": 0.066047272, "x": 0.15219653}], [{"q1": 1.33199852, "distance": 0.125588554, "q3": -1.418592473, "q2": 4.539872954, "tx": 0.175, "ty": 0.3031, "targetID": 9, "f2": 0.602746, "f1": -2.989389, "f3": 2.54758, "y": 0.23434492, "x": 0.28009626}]], "block": 6}], [{"trials": [[{"q1": 2.16043651, "distance": 0.5614335743, "q3": 1.239860957, "q2": 2.050097959, "tx": -0.375, "ty": 0.6495, "targetID": 1, "f2": -0.225692, "f1": -0.330935, "f3": 0.057805, "y": 0.096621698, "x": -0.27736168}], [{"q1": 1.56032948, "distance": 0.2862877155, "q3": -1.454582573, "q2": 6.329449854, "tx": 0, "ty": 0.95, "targetID": 2, "f2": 0.374415, "f1": -3.025379, "f3": 4.337157, "y": 0.79590298, "x": 0.24127736}], [{"q1": 0.9754905902, "distance": 0.4452606747, "q3": 0.1735416268, "q2": 5.151792354, "tx": 0.375, "ty": 0.6495, "targetID": 3, "f2": 0.959254, "f1": -1.397255, "f3": 3.1595, "y": 0.41969656, "x": 0.75637573}], [{"q1": 1.5832631, "distance": 0.3940329649, "q3": 1.340140597, "q2": 2.247515644, "tx": -0.4763, "ty": 0.275, "targetID": 4, "f2": 0.351481, "f1": -0.230656, "f3": 0.255223, "y": 0.20560112, "x": -0.088426602}], [{"q1": -0.07593760981, "distance": 1.216468944, "q3": 0.6770132168, "q2": 5.687685254, "tx": 0, "ty": 0.55, "targetID": 5, "f2": 2.010682, "f1": -0.893783, "f3": 3.695393, "y": -0.22172911, "x": 0.94033551}], [{"q1": -1.43618441, "distance": 1.009189132, "q3": 1.064999907, "q2": 3.638110254, "tx": 0.4763, "ty": 0.275, "targetID": 6, "f2": 3.370929, "f1": -0.505796, "f3": 1.645818, "y": -0.38480863, "x": -0.28731985}], [{"q1": 0.5984365902, "distance": 0.2513578769, "q3": 0.7634698468, "q2": 2.431801464, "tx": -0.175, "ty": 0.3031, "targetID": 7, "f2": 1.336308, "f1": -0.807326, "f3": 0.439509, "y": 0.20436193, "x": 0.056152711}], [{"q1": 0.8339303902, "distance": 0.1510410787, "q3": 1.685087467, "q2": 2.160430694, "tx": 0, "ty": 0.15, "targetID": 8, "f2": 1.100814, "f1": 0.114291, "f3": 0.168138, "y": 0.2190921, "x": 0.13431191}], [{"q1": -2.13675961, "distance": 0.9919924526, "q3": -0.5754580732, "q2": 5.008787054, "tx": 0.175, "ty": 0.3031, "targetID": 9, "f2": 4.071504, "f1": -2.146254, "f3": 3.016494, "y": -0.21875584, "x": -0.66863233}]], "block": 7}], [{"trials": [[{"q1": 1.42819409, "distance": 0.7502535256, "q3": 1.66209101, "q2": 4.193669454, "tx": -0.375, "ty": 0.6495, "targetID": 1, "f2": 0.50655, "f1": 0.091295, "f3": 2.201377, "y": 0.59385213, "x": 0.37318692}], [{"q1": 2.06606306, "distance": 0.2165421096, "q3": 1.670007823, "q2": 4.571477354, "tx": 0, "ty": 0.95, "targetID": 2, "f2": -0.131319, "f1": 0.099211, "f3": 2.579185, "y": 0.76878212, "x": -0.11853508}], [{"q1": 1.35034542, "distance": 0.07773882981, "q3": 2.288964407, "q2": 4.419047354, "tx": 0.375, "ty": 0.6495, "targetID": 3, "f2": 0.584399, "f1": 0.718168, "f3": 2.426755, "y": 0.63538552, "x": 0.29855324}], [{"q1": 2.23470376, "distance": 0.1857887213, "q3": 1.025101687, "q2": 1.069921054, "tx": -0.4763, "ty": 0.275, "targetID": 4, "f2": -0.299959, "f1": -0.545695, "f3": -0.922372, "y": 0.22661597, "x": -0.65567791}], [{"q1": 1.46212329, "distance": 0.06248371818, "q3": 3.092897927, "q2": 2.494381994, "tx": 0, "ty": 0.55, "targetID": 5, "f2": 0.472621, "f1": 1.522102, "f3": 0.502089, "y": 0.53695638, "x": 0.061107111}], [{"q1": 0.1625720902, "distance": 0.2258773828, "q3": 0.3668123268, "q2": 1.634905074, "tx": 0.4763, "ty": 0.275, "targetID": 6, "f2": 1.772172, "f1": -1.203984, "f3": -0.357388, "y": 0.48833216, "x": 0.40207075}], [{"q1": 1.836349808, "distance": 0.4005728817, "q3": -0.2757752732, "q2": 3.952897754, "tx": -0.175, "ty": 0.3031, "targetID": 7, "f2": 0.098395, "f1": -1.846572, "f3": 1.960605, "y": 0.25344491, "x": 0.22248334}], [{"q1": 1.87675069, "distance": 0.2693686822, "q3": 2.197041407, "q2": 2.782905864, "tx": 0, "ty": 0.15, "targetID": 8, "f2": 0.057994, "f1": 0.626245, "f3": 0.790613, "y": 0.4186944, "x": 0.019047477}], [{"q1": 1.41895781, "distance": 0.2853598308, "q3": 1.995288327, "q2": 3.909418154, "tx": 0.175, "ty": 0.3031, "targetID": 9, "f2": 0.515787, "f1": 0.424492, "f3": 1.917126, "y": 0.52861986, "x": 0.34984572}]], "block": 8}], [{"trials": [[{"q1": 1.4771401, "distance": 0.4030098265, "q3": 2.873991827, "q2": 0.8061529536, "tx": -0.375, "ty": 0.6495, "targetID": 1, "f2": 0.457604, "f1": 1.303195, "f3": -1.18614, "y": 0.5244525, "x": 0.0081188367}], [{"q1": 0.8395852902, "distance": 0.8893976857, "q3": 5.681067627, "q2": 0.08418985359, "tx": 0, "ty": 0.95, "targetID": 2, "f2": 1.095159, "f1": 4.110271, "f3": -1.908103, "y": 0.55102053, "x": 0.79488592}], [{"q1": 1.63736133, "distance": 0.2591462849, "q3": 4.456537627, "q2": 0.1883901536, "tx": 0.375, "ty": 0.6495, "targetID": 3, "f2": 0.297383, "f1": 2.885741, "f3": -1.803902, "y": 0.76142855, "x": 0.14127196}], [{"q1": 3.85203959, "distance": 0.8845798021, "q3": 1.777513127, "q2": -0.4479457464, "tx": -0.4763, "ty": 0.275, "targetID": 4, "f2": -1.917295, "f1": 0.206717, "f3": -2.440238, "y": -0.60616021, "x": -0.55400528}], [{"q1": 2.56136656, "distance": 0.4514599091, "q3": 3.451353727, "q2": -0.5693368464, "tx": 0, "ty": 0.55, "targetID": 5, "f2": -0.626622, "f1": 1.880557, "f3": -2.56163, "y": 0.34227517, "x": -0.40083219}], [{"q1": 2.9103975, "distance": 0.9188962367, "q3": 4.317365127, "q2": -0.8171519464, "tx": 0.4763, "ty": 0.275, "targetID": 6, "f2": -0.975653, "f1": 2.746569, "f3": -2.809445, "y": 0.36503336, "x": -0.43817487}], [{"q1": 2.40215065, "distance": 0.412282958, "q3": 2.107631677, "q2": 0.4587556536, "tx": -0.175, "ty": 0.3031, "targetID": 7, "f2": -0.467406, "f1": 0.536835, "f3": -1.533537, "y": 0.21366908, "x": -0.57746658}], [{"q1": 3.66396509, "distance": 0.7536777544, "q3": 2.599353727, "q2": -0.6859967464, "tx": 0, "ty": 0.15, "targetID": 8, "f2": -1.729221, "f1": 1.028557, "f3": -2.678289, "y": -0.37682682, "x": -0.53896536}], [{"q1": 1.34607286, "distance": 0.239896317, "q3": 3.111747527, "q2": 0.5278706536, "tx": 0.175, "ty": 0.3031, "targetID": 9, "f2": 0.588672, "f1": 1.540951, "f3": -1.464422, "y": 0.53488909, "x": 0.11316101}]], "block": 9}], [{"trials": [[{"q1": 2.40114534, "distance": 0.7042795601, "q3": -0.5334926732, "q2": 2.682626224, "tx": -0.375, "ty": 0.6495, "targetID": 1, "f2": -0.466401, "f1": -2.104289, "f3": 0.690334, "y": -0.054778536, "x": -0.37379894}], [{"q1": 0.7094604902, "distance": 0.8486217587, "q3": -0.1985988732, "q2": 6.391904654, "tx": 0, "ty": 0.95, "targetID": 2, "f2": 1.225284, "f1": -1.769395, "f3": 4.399612, "y": 0.61914061, "x": 0.78146718}], [{"q1": -1.82549061, "distance": 1.416765472, "q3": 0.04549022679, "q2": 1.302398904, "tx": 0.375, "ty": 0.6495, "targetID": 3, "f2": 3.760235, "f1": -1.525306, "f3": -0.689894, "y": -0.76178938, "x": 0.25055447}], [{"q1": 2.013975457, "distance": 0.4287182995, "q3": 0.7439291368, "q2": 2.733205864, "tx": -0.4763, "ty": 0.275, "targetID": 4, "f2": -0.079231, "f1": -0.826867, "f3": 0.740913, "y": 0.10651059, "x": -0.082078363}], [{"q1": 1.32263658, "distance": 0.5938414821, "q3": 0.3906256268, "q2": 4.903669354, "tx": 0, "ty": 0.55, "targetID": 5, "f2": 0.612108, "f1": -1.180171, "f3": 2.911377, "y": 0.56976016, "x": 0.59351263}], [{"q1": 2.11657987, "distance": 0.7399402381, "q3": 0.1729761268, "q2": 4.997351654, "tx": 0.4763, "ty": 0.275, "targetID": 6, "f2": -0.181835, "f1": -1.39782, "f3": 3.005059, "y": 0.83215689, "x": -0.01061658}], [{"q1": 1.843386976, "distance": 0.3483581653, "q3": 0.4314663268, "q2": 3.412292554, "tx": -0.175, "ty": 0.3031, "targetID": 7, "f2": 0.091358, "f1": -1.13933, "f3": 1.42, "y": 0.2068021, "x": 0.1597837}], [{"q1": 1.6256746, "distance": 0.3299232137, "q3": -0.4055418732, "q2": 4.166777454, "tx": 0, "ty": 0.15, "targetID": 8, "f2": 0.30907, "f1": -1.976338, "f3": 2.174485, "y": 0.24334584, "x": 0.31644254}], [{"q1": 0.4051658902, "distance": 0.3341058016, "q3": 1.570042345, "q2": 2.685390824, "tx": 0.175, "ty": 0.3031, "targetID": 9, "f2": 1.529579, "f1": -0.000754, "f3": 0.693098, "y": -0.016521215, "x": 0.27230861}]], "block": 10}], [{"trials": [[{"q1": 2.68080991, "distance": 0.850397, "q3": -0.1494643732, "q2": 1.505911284, "tx": -0.375, "ty": 0.6495, "targetID": 1, "f2": -0.746065, "f1": -1.720261, "f3": -0.486381, "y": -0.109054, "x": -0.75940979}], [{"q1": 0.4235127902, "distance": 0.8254952555, "q3": -1.270793073, "q2": 7.225997554, "tx": 0, "ty": 0.95, "targetID": 2, "f2": 1.511232, "f1": -2.841589, "f3": 5.233705, "y": 0.53860276, "x": 0.71567781}], [{"q1": 1.75341176, "distance": 0.2657993507, "q3": -1.322208373, "q2": 4.878348154, "tx": 0.375, "ty": 0.6495, "targetID": 3, "f2": 0.181333, "f1": -2.893005, "f3": 2.886055, "y": 0.41909045, "x": 0.24248308}], [{"q1": 3.00891789, "distance": 0.3008328467, "q3": -0.4802301732, "q2": -0.8803419464, "tx": -0.4763, "ty": 0.275, "targetID": 4, "f2": -1.074173, "f1": -2.051026, "f3": -2.872635, "y": 0.51792248, "x": -0.6537516}], [{"q1": 1.890008211, "distance": 0.2691576196, "q3": -0.7156547732, "q2": 4.975297754, "tx": 0, "ty": 0.55, "targetID": 5, "f2": 0.044736, "f1": -2.286451, "f3": 2.983005, "y": 0.62052258, "x": 0.25975448}], [{"q1": -1.19315081, "distance": 1.02213983, "q3": 0.2616946268, "q2": 3.914067754, "tx": 0.4763, "ty": 0.275, "targetID": 6, "f2": 3.127895, "f1": -1.309102, "f3": 1.921775, "y": -0.4916228, "x": -0.19976162}], [{"q1": -0.7638836098, "distance": 0.8689602946, "q3": 1.408878637, "q2": 3.651996054, "tx": -0.175, "ty": 0.3031, "targetID": 7, "f2": 2.698628, "f1": -0.161918, "f3": 1.659703, "y": -0.5258747, "x": 0.085562738}], [{"q1": 2.32505596, "distance": 0.4954508932, "q3": -1.084352073, "q2": -1.195638446, "tx": 0, "ty": 0.15, "targetID": 8, "f2": -0.390311, "f1": -2.655148, "f3": -3.187931, "y": 0.64543581, "x": 0.0038659737}], [{"q1": -0.6150349098, "distance": 0.5372354425, "q3": -0.5061545732, "q2": 3.766789854, "tx": 0.175, "ty": 0.3031, "targetID": 9, "f2": 2.549779, "f1": -2.076951, "f3": 1.774497, "y": -0.21406542, "x": 0.029528872}]], "block": 11}], [{"trials": [[{"q1": 1.73556752, "distance": 0.5701257125, "q3": 1.251987507, "q2": 2.474715624, "tx": -0.375, "ty": 0.6495, "targetID": 1, "f2": 0.199177, "f1": -0.318809, "f3": 0.482423, "y": 0.17619615, "x": -0.057152877}], [{"q1": 1.23699676, "distance": 0.4343076731, "q3": 1.238478657, "q2": 5.333627754, "tx": 0, "ty": 0.95, "targetID": 2, "f2": 0.697748, "f1": -0.332318, "f3": 3.341335, "y": 0.8051464, "x": 0.40943936}], [{"q1": 0.4383410902, "distance": 0.3910998597, "q3": 3.288619227, "q2": 3.377483654, "tx": 0.375, "ty": 0.6495, "targetID": 3, "f2": 1.496403, "f1": 1.717823, "f3": 1.385191, "y": 0.27029232, "x": 0.47071121}], [{"q1": 3.29794439, "distance": 0.7749796134, "q3": -0.2354874732, "q2": 0.6860812536, "tx": -0.4763, "ty": 0.275, "targetID": 4, "f2": -1.3632, "f1": -1.806284, "f3": -1.306211, "y": -0.38161198, "x": -0.88794804}], [{"q1": 1.58012151, "distance": 0.09816445916, "q3": 3.574629827, "q2": 2.289612984, "tx": 0, "ty": 0.55, "targetID": 5, "f2": 0.354623, "f1": 2.003833, "f3": 0.29732, "y": 0.61016569, "x": -0.077565139}], [{"q1": -0.06092080981, "distance": 0.2399812318, "q3": 4.101035027, "q2": 3.880955354, "tx": 0.4763, "ty": 0.275, "targetID": 6, "f2": 1.995665, "f1": 2.530239, "f3": 1.888663, "y": 0.063859699, "x": 0.36223526}], [{"q1": 1.68988876, "distance": 0.2950967154, "q3": 3.739249227, "q2": 2.365513864, "tx": -0.175, "ty": 0.3031, "targetID": 7, "f2": 0.244856, "f1": 2.168453, "f3": 0.373221, "y": 0.59819504, "x": -0.1740056}], [{"q1": 2.0872374, "distance": 0.4388012171, "q3": 3.200905927, "q2": 1.654445784, "tx": 0, "ty": 0.15, "targetID": 8, "f2": -0.152493, "f1": 1.63011, "f3": -0.337847, "y": 0.49390312, "x": -0.27253835}], [{"q1": 1.12591005, "distance": 0.2988124698, "q3": 4.100595227, "q2": 2.724283744, "tx": 0.175, "ty": 0.3031, "targetID": 9, "f2": 0.808834, "f1": 2.529799, "f3": 0.731991, "y": 0.57923448, "x": 0.060813131}]], "block": 12}], [{"trials": [[{"q1": 0.7960427902, "distance": 0.7277630683, "q3": 3.876976627, "q2": 2.533274904, "tx": -0.375, "ty": 0.6495, "targetID": 1, "f2": 1.138702, "f1": 2.30618, "f3": 0.540982, "y": 0.50429654, "x": 0.33813045}], [{"q1": -1.61431271, "distance": 1.802837722, "q3": 6.083757027, "q2": 5.447227754, "tx": 0, "ty": 0.95, "targetID": 2, "f2": 3.549057, "f1": 4.512961, "f3": 3.454935, "y": -0.80737982, "x": -0.40229345}], [{"q1": -0.7387508098, "distance": 1.005321646, "q3": 4.874997827, "q2": 4.388322554, "tx": 0.375, "ty": 0.6495, "targetID": 3, "f2": 2.673495, "f1": 3.304202, "f3": 2.39603, "y": -0.30711061, "x": 0.065859655}], [{"q1": 2.40742852, "distance": 0.2029740531, "q3": 1.525683056, "q2": 0.8343644536, "tx": -0.4763, "ty": 0.275, "targetID": 4, "f2": -0.472684, "f1": -0.045113, "f3": -1.157928, "y": 0.13737304, "x": -0.62548876}], [{"q1": 1.03097112, "distance": 0.3419960604, "q3": 2.715906827, "q2": 2.311729794, "tx": 0, "ty": 0.55, "targetID": 5, "f2": 0.903773, "f1": 1.14511, "f3": 0.319437, "y": 0.36640961, "x": 0.28854094}], [{"q1": -0.3765880098, "distance": 0.3245881541, "q3": 4.555435027, "q2": 3.621962454, "tx": 0.4763, "ty": 0.275, "targetID": 6, "f2": 2.311332, "f1": 2.984639, "f3": 1.62967, "y": -0.0074426737, "x": 0.31635124}], [{"q1": 0.5132366902, "distance": 0.6666556283, "q3": 3.253433327, "q2": 2.642853664, "tx": -0.175, "ty": 0.3031, "targetID": 7, "f2": 1.421508, "f1": 1.682637, "f3": 0.650561, "y": 0.26382264, "x": 0.49049757}], [{"q1": 1.80355158, "distance": 0.2667757755, "q3": 2.456913947, "q2": 1.610903304, "tx": 0, "ty": 0.15, "targetID": 8, "f2": 0.131193, "f1": 0.886118, "f3": -0.381389, "y": 0.37865113, "x": -0.13743353}], [{"q1": 0.3576021902, "distance": 0.2386960128, "q3": 3.840785527, "q2": 3.180191654, "tx": 0.175, "ty": 0.3031, "targetID": 9, "f2": 1.577142, "f1": 2.269989, "f3": 1.187899, "y": 0.29421978, "x": 0.41353077}]], "block": 13}], [{"trials": [[{"q1": 2.33900463, "distance": 0.488799979, "q3": 1.643869772, "q2": 2.651964284, "tx": -0.375, "ty": 0.6495, "targetID": 1, "f2": -0.40426, "f1": 0.073073, "f3": 0.659672, "y": 0.22996365, "x": -0.12417203}], [{"q1": 2.66491345, "distance": 0.9880334487, "q3": -1.390230173, "q2": 3.371891654, "tx": 0, "ty": 0.95, "targetID": 2, "f2": -0.730169, "f1": -2.961027, "f3": 1.379599, "y": -0.00053845985, "x": -0.26960477}], [{"q1": -0.4088836098, "distance": 0.7023108529, "q3": 1.426660057, "q2": 6.871563054, "tx": 0.375, "ty": 0.6495, "targetID": 3, "f2": 2.343628, "f1": -0.144136, "f3": 4.87927, "y": 0.041766415, "x": 0.72699492}], [{"q1": 2.20724624, "distance": 0.2735708289, "q3": 0.3582044268, "q2": 2.117328044, "tx": -0.4763, "ty": 0.275, "targetID": 4, "f2": -0.272502, "f1": -1.212592, "f3": 0.125035, "y": 0.00870516, "x": -0.41362579}], [{"q1": 0.8868348902, "distance": 0.4870466822, "q3": 4.329743027, "q2": 4.683820754, "tx": 0, "ty": 0.55, "targetID": 5, "f2": 1.04791, "f1": 2.758947, "f3": 2.691528, "y": 0.17918677, "x": 0.3157721}], [{"q1": -0.6542420098, "distance": 0.6095394885, "q3": 2.348905997, "q2": 5.627680854, "tx": 0.4763, "ty": 0.275, "targetID": 6, "f2": 2.588986, "f1": 0.77811, "f3": 3.635388, "y": -0.32722538, "x": 0.5704434}], [{"q1": 0.08208449019, "distance": 0.9538601562, "q3": 2.189878577, "q2": 4.134481854, "tx": -0.175, "ty": 0.3031, "targetID": 7, "f2": 1.85266, "f1": 0.619082, "f3": 2.142189, "y": -0.15913217, "x": 0.65938038}], [{"q1": 1.838863082, "distance": 0.1890089469, "q3": 0.9169052368, "q2": 2.350936874, "tx": 0, "ty": 0.15, "targetID": 8, "f2": 0.095881, "f1": -0.653891, "f3": 0.358644, "y": 0.12875924, "x": -0.18781164}], [{"q1": 0.8355011902, "distance": 0.3279470405, "q3": 1.953944967, "q2": 3.329480154, "tx": 0.175, "ty": 0.3031, "targetID": 9, "f2": 1.099243, "f1": 0.383149, "f3": 1.337187, "y": 0.15206662, "x": 0.46609823}]], "block": 14}], [{"trials": [[{"q1": 2.19650199, "distance": 0.3826626933, "q3": 1.290377767, "q2": 3.832072154, "tx": -0.375, "ty": 0.6495, "targetID": 1, "f2": -0.261757, "f1": -0.280419, "f3": 1.839779, "y": 0.57935535, "x": 0.0011787672}], [{"q1": 1.68894628, "distance": 0.154793788, "q3": 1.563759159, "q2": 5.670406454, "tx": 0, "ty": 0.95, "targetID": 2, "f2": 0.245798, "f1": -0.007037, "f3": 3.678114, "y": 0.86178707, "x": -0.12719904}], [{"q1": 1.837166622, "distance": 0.6870672422, "q3": 1.376834397, "q2": 5.789661354, "tx": 0.375, "ty": 0.6495, "targetID": 3, "f2": 0.097578, "f1": -0.193962, "f3": 3.797369, "y": 0.85279981, "x": -0.28130068}], [{"q1": 2.16540022, "distance": 0.2611583402, "q3": 1.494581289, "q2": 1.984187345, "tx": -0.4763, "ty": 0.275, "targetID": 4, "f2": -0.230656, "f1": -0.076215, "f3": -0.008105, "y": 0.12538079, "x": -0.26224914}], [{"q1": 1.04008173, "distance": 0.3866963971, "q3": 2.157394507, "q2": 5.306233054, "tx": 0, "ty": 0.55, "targetID": 5, "f2": 0.894663, "f1": 0.586598, "f3": 3.31394, "y": 0.6683531, "x": 0.36813944}], [{"q1": 0.1337322902, "distance": 0.1478124982, "q3": 3.627848327, "q2": 3.604557954, "tx": 0.4763, "ty": 0.275, "targetID": 6, "f2": 1.801012, "f1": 2.057052, "f3": 1.612265, "y": 0.12719904, "x": 0.47445315}], [{"q1": 1.46237462, "distance": 0.148777171, "q3": 1.861833467, "q2": 1.993612122, "tx": -0.175, "ty": 0.3031, "targetID": 7, "f2": 0.47237, "f1": 0.291037, "f3": 0.001319, "y": 0.2929163, "x": -0.026571772}], [{"q1": 0.6356958902, "distance": 0.3905637656, "q3": 2.313594497, "q2": 2.609175784, "tx": 0, "ty": 0.15, "targetID": 8, "f2": 1.299049, "f1": 0.742798, "f3": 0.616883, "y": 0.12887246, "x": 0.3899919}], [{"q1": 0.9803914702, "distance": 0.1683960206, "q3": 2.758192727, "q2": 2.659943924, "tx": 0.175, "ty": 0.3031, "targetID": 9, "f2": 0.954353, "f1": 1.187396, "f3": 0.667651, "y": 0.35981387, "x": 0.33355837}]], "block": 15}], [{"trials": [[{"q1": 1.881211751, "distance": 0.2662479287, "q3": 0.9219946168, "q2": 1.045228134, "tx": -0.375, "ty": 0.6495, "targetID": 1, "f2": 0.053533, "f1": -0.648802, "f3": -0.947065, "y": 0.45186507, "x": -0.55340514}], [{"q1": 0.8675454902, "distance": 0.3559938033, "q3": 0.6660176468, "q2": 1.560763484, "tx": 0, "ty": 0.95, "targetID": 2, "f2": 1.067199, "f1": -0.904779, "f3": -0.431529, "y": 0.59478416, "x": -0.023522223}], [{"q1": -2.51664101, "distance": 1.314697413, "q3": 2.671170527, "q2": 4.173563254, "tx": 0.375, "ty": 0.6495, "targetID": 3, "f2": 4.451385, "f1": 1.100374, "f3": 2.181271, "y": -0.25214178, "x": -0.58180269}], [{"q1": 2.55596302, "distance": 0.4395520402, "q3": -0.4256669732, "q2": 0.3534871536, "tx": -0.4763, "ty": 0.275, "targetID": 4, "f2": -0.621219, "f1": -1.996463, "f3": -1.638805, "y": 0.51533925, "x": -0.84432587}], [{"q1": -0.007890709808, "distance": 0.4281041201, "q3": 1.214225557, "q2": 1.952331595, "tx": 0, "ty": 0.55, "targetID": 5, "f2": 1.942635, "f1": -0.356571, "f3": -0.039961, "y": 0.20148968, "x": 0.2486236}], [{"q1": 0.8675454902, "distance": 0.5933668036, "q3": 0.6660176468, "q2": 1.560763484, "tx": 0.4763, "ty": 0.275, "targetID": 6, "f2": 1.067199, "f1": -0.904779, "f3": -0.431529, "y": 0.59478416, "x": -0.023522223}], [{"q1": 0.6399684902, "distance": 0.3418597399, "q3": 0.9154600968, "q2": 1.563402424, "tx": -0.175, "ty": 0.3031, "targetID": 7, "f2": 1.294776, "f1": -0.655336, "f3": -0.42889, "y": 0.53325557, "x": 0.077777561}], [{"q1": -0.07065980981, "distance": 0.2611607632, "q3": 1.553014913, "q2": 2.254929804, "tx": 0, "ty": 0.15, "targetID": 8, "f2": 2.005404, "f1": -0.017781, "f3": 0.262637, "y": 0.030997315, "x": 0.23247216}], [{"q1": 1.19050119, "distance": 0.1462691292, "q3": 1.665609593, "q2": 2.157917414, "tx": 0.175, "ty": 0.3031, "targetID": 9, "f2": 0.744243, "f1": 0.094813, "f3": 0.165625, "y": 0.26133591, "x": 0.034820048}]], "block": 16}], [{"trials": [[{"q1": 1.3867879, "distance": 0.06908972111, "q3": 0.4259371268, "q2": 1.329102444, "tx": -0.375, "ty": 0.6495, "targetID": 1, "f2": 0.547957, "f1": -1.144859, "f3": -0.66319, "y": 0.66075454, "x": -0.30683311}], [{"q1": 1.55335514, "distance": 0.8235574789, "q3": 0.4814805268, "q2": 3.497995154, "tx": 0, "ty": 0.95, "targetID": 2, "f2": 0.381389, "f1": -1.089316, "f3": 1.505702, "y": 0.16407363, "x": 0.24610295}], [{"q1": -0.6575721098, "distance": 0.5627822419, "q3": 0.6824795868, "q2": 8.192665554, "tx": 0.375, "ty": 0.6495, "targetID": 3, "f2": 2.592317, "f1": -0.888317, "f3": 6.200373, "y": 0.087327123, "x": 0.40118221}], [{"q1": 2.31123295, "distance": 0.3262154359, "q3": 0.5738433168, "q2": 0.7555104536, "tx": -0.4763, "ty": 0.275, "targetID": 4, "f2": -0.376488, "f1": -0.996953, "f3": -1.236782, "y": 0.35140279, "x": -0.79344212}], [{"q1": -0.6798146098, "distance": 0.6716247369, "q3": 0.6012380068, "q2": 2.991696104, "tx": 0, "ty": 0.55, "targetID": 5, "f2": 2.614559, "f1": -0.969558, "f3": 0.999403, "y": -0.1190352, "x": 0.058921035}], [{"q1": 0.03106499019, "distance": 0.6862441359, "q3": 0.5351389268, "q2": 5.537894154, "tx": 0.4763, "ty": 0.275, "targetID": 6, "f2": 1.903679, "f1": -1.035657, "f3": 3.545602, "y": -0.23764011, "x": 0.93251391}], [{"q1": 1.63798965, "distance": 0.465875691, "q3": 0.2594955268, "q2": 1.142240514, "tx": -0.175, "ty": 0.3031, "targetID": 7, "f2": 0.296755, "f1": -1.311301, "f3": -0.850052, "y": 0.66694048, "x": -0.46596437}], [{"q1": 0.4708251902, "distance": 0.3134189228, "q3": 1.917565327, "q2": 2.534971364, "tx": 0, "ty": 0.15, "targetID": 8, "f2": 1.463919, "f1": 0.346769, "f3": 0.542679, "y": 0.052337964, "x": 0.29781462}], [{"q1": 0.9255392902, "distance": 0.1006222433, "q3": 3.723541227, "q2": 4.699277354, "tx": 0.175, "ty": 0.3031, "targetID": 9, "f2": 1.009205, "f1": 2.152745, "f3": 2.706985, "y": 0.31315892, "x": 0.2751182}]], "block": 17}], [{"trials": [[{"q1": 2.7437046, "distance": 0.738118239, "q3": 1.183060957, "q2": 2.044694419, "tx": -0.375, "ty": 0.6495, "targetID": 1, "f2": -0.80896, "f1": -0.387735, "f3": 0.052402, "y": -0.082340706, "x": -0.278939}], [{"q1": -0.04885710981, "distance": 1.078062492, "q3": 1.870252937, "q2": 2.541757214, "tx": 0, "ty": 0.95, "targetID": 2, "f2": 1.983602, "f1": 0.299457, "f3": 0.549465, "y": -0.08857154, "x": 0.28911571}], [{"q1": 0.8183480902, "distance": 0.5183004846, "q3": 4.864127927, "q2": 5.627932154, "tx": 0.375, "ty": 0.6495, "targetID": 3, "f2": 1.116396, "f1": 3.293332, "f3": 3.635639, "y": 0.22214278, "x": 0.66825961}], [{"q1": 1.54254806, "distance": 0.6418587289, "q3": 0.07627782679, "q2": 0.6828768536, "tx": -0.4763, "ty": 0.275, "targetID": 4, "f2": 0.392196, "f1": -1.494519, "f3": -1.309416, "y": 0.88578053, "x": -0.27899371}], [{"q1": 0.9856065202, "distance": 0.6087666388, "q3": 1.769030827, "q2": 4.285655254, "tx": 0, "ty": 0.55, "targetID": 5, "f2": 0.949138, "f1": 0.198235, "f3": 2.293363, "y": 0.41002253, "x": 0.59245517}], [{"q1": 0.9073808902, "distance": 0.1932251854, "q3": 3.235589127, "q2": 4.669934954, "tx": 0.4763, "ty": 0.275, "targetID": 6, "f2": 1.027364, "f1": 1.664793, "f3": 2.677642, "y": 0.41317958, "x": 0.34123566}], [{"q1": 1.46300294, "distance": 0.480333118, "q3": 1.987308677, "q2": 3.323511154, "tx": -0.175, "ty": 0.3031, "targetID": 7, "f2": 0.471742, "f1": 0.416512, "f3": 1.331219, "y": 0.40105661, "x": 0.29523867}], [{"q1": -0.07914210981, "distance": 0.5259736416, "q3": 2.007666197, "q2": 3.039259854, "tx": 0, "ty": 0.15, "targetID": 8, "f2": 2.013887, "f1": 0.43687, "f3": 1.046967, "y": -0.22369197, "x": 0.3701386}], [{"q1": -0.09830580981, "distance": 0.166010356, "q3": 1.239358307, "q2": 2.085032469, "tx": 0.175, "ty": 0.3031, "targetID": 9, "f2": 2.03305, "f1": -0.331438, "f3": 0.09274, "y": 0.1476678, "x": 0.23331183}]], "block": 18}], [{"trials": [[{"q1": 1.969616168, "distance": 0.2038190396, "q3": 0.6873176368, "q2": 0.1374900536, "tx": -0.375, "ty": 0.6495, "targetID": 1, "f2": -0.034872, "f1": -0.883479, "f3": -1.854803, "y": 0.80695172, "x": -0.50442626}], [{"q1": -0.9653225098, "distance": 1.414066944, "q3": 3.510415627, "q2": 3.939514654, "tx": 0, "ty": 0.95, "targetID": 2, "f2": 2.900067, "f1": 1.939619, "f3": 1.947222, "y": -0.45299799, "x": 0.17658415}], [{"q1": 0.5786445902, "distance": 0.2371276378, "q3": 0.4183345268, "q2": 1.735624534, "tx": 0.375, "ty": 0.6495, "targetID": 3, "f2": 1.3561, "f1": -1.152462, "f3": -0.256668, "y": 0.56331043, "x": 0.1540908}], [{"q1": 0.9095171902, "distance": 0.5606381015, "q3": 1.698030827, "q2": 1.876807704, "tx": -0.4763, "ty": 0.275, "targetID": 4, "f2": 1.025227, "f1": 0.127235, "f3": -0.115485, "y": 0.29666326, "x": 0.083919407}], [{"q1": -2.68697811, "distance": 0.6321677585, "q3": 1.039238847, "q2": 2.661389054, "tx": 0, "ty": 0.55, "targetID": 5, "f2": 4.621723, "f1": -0.531557, "f3": 0.669096, "y": -0.066277654, "x": -0.14084718}], [{"q1": -2.75936041, "distance": 1.135676509, "q3": 2.996325427, "q2": 4.198821654, "tx": 0.4763, "ty": 0.275, "targetID": 6, "f2": 4.694105, "f1": 1.425529, "f3": 2.206529, "y": -0.19094087, "x": -0.55939312}], [{"q1": 1.39772064, "distance": 0.1053917039, "q3": 1.709403397, "q2": 1.472044914, "tx": -0.175, "ty": 0.3031, "targetID": 7, "f2": 0.537024, "f1": 0.138607, "f3": -0.520248, "y": 0.39761755, "x": -0.1283755}], [{"q1": 0.3743153902, "distance": 0.5256235645, "q3": 3.069650227, "q2": 3.338653554, "tx": 0, "ty": 0.15, "targetID": 8, "f2": 1.560429, "f1": 1.498854, "f3": 1.346361, "y": 0.17437141, "x": 0.52505825}], [{"q1": -0.0007907098077, "distance": 0.4352954845, "q3": 1.917879487, "q2": 2.411506774, "tx": 0.175, "ty": 0.3031, "targetID": 9, "f2": 1.935535, "f1": 0.347083, "f3": 0.419214, "y": -0.12061458, "x": 0.27474023}]], "block": 19}], [{"trials": [[{"q1": 1.995063069, "distance": 0.1360193246, "q3": 2.751469727, "q2": -0.5519010464, "tx": -0.375, "ty": 0.6495, "targetID": 1, "f2": -0.060319, "f1": 1.180673, "f3": -2.544194, "y": 0.52448732, "x": -0.32139882}], [{"q1": 2.068702, "distance": 0.2434194399, "q3": 5.372814627, "q2": 0.1663927536, "tx": 0, "ty": 0.95, "targetID": 2, "f2": -0.133958, "f1": 3.802018, "f3": -1.8259, "y": 0.91055056, "x": -0.24020151}], [{"q1": 1.13558615, "distance": 0.5176834822, "q3": 6.000630427, "q2": 1.700752854, "tx": 0.375, "ty": 0.6495, "targetID": 3, "f2": 0.799158, "f1": 4.429834, "f3": -0.29154, "y": 0.70417371, "x": -0.13978828}], [{"q1": 2.81803468, "distance": 0.5297377743, "q3": 0.6221610068, "q2": 1.155309544, "tx": -0.4763, "ty": 0.275, "targetID": 4, "f2": -0.88329, "f1": -0.948635, "f3": -0.836983, "y": -0.19237444, "x": -0.72566568}], [{"q1": 0.7780728902, "distance": 0.5622935413, "q3": 1.885709577, "q2": 2.804143024, "tx": 0, "ty": 0.55, "targetID": 5, "f2": 1.156672, "f1": 0.314913, "f3": 0.81185, "y": 0.10310862, "x": 0.34126547}], [{"q1": 1.23938437, "distance": 0.3783876393, "q3": 3.239484727, "q2": 1.226309534, "tx": 0.4763, "ty": 0.275, "targetID": 6, "f2": 0.69536, "f1": 1.668688, "f3": -0.765983, "y": 0.53360343, "x": 0.20007279}], [{"q1": 3.20595859, "distance": 0.8617016729, "q3": 0.9562379768, "q2": 0.8148237536, "tx": -0.175, "ty": 0.3031, "targetID": 7, "f2": -1.271214, "f1": -0.614558, "f3": -1.177469, "y": -0.42124099, "x": -0.64175465}], [{"q1": 1.914638297, "distance": 0.2349837925, "q3": 1.720524637, "q2": 1.844135144, "tx": 0, "ty": 0.15, "targetID": 8, "f2": 0.020106, "f1": 0.149728, "f3": -0.148158, "y": 0.22224067, "x": -0.22360382}], [{"q1": 0.1591162902, "distance": 0.2211254118, "q3": 4.204644727, "q2": 3.105861554, "tx": 0.175, "ty": 0.3031, "targetID": 9, "f2": 1.775628, "f1": 2.633848, "f3": 1.113569, "y": 0.32917849, "x": 0.39458224}]], "block": 20}], [{"trials": [[{"q1": 2.32442764, "distance": 0.4864223908, "q3": 0.9676733668, "q2": 0.5476626536, "tx": -0.375, "ty": 0.6495, "targetID": 1, "f2": -0.389683, "f1": -0.603123, "f3": -1.44463, "y": 0.36755559, "x": -0.7713762}], [{"q1": 1.79795955, "distance": 0.6650864568, "q3": "_NaN_", "q2": 4.038663254, "tx": 0, "ty": 0.95, "targetID": 2, "f2": 0.136785, "f1": "_NaN_", "f3": 2.046371, "y": 0.36154144, "x": 0.30992986}], [{"q1": 1.75994627, "distance": 0.5800447352, "q3": 1.527253853, "q2": 5.536763154, "tx": 0.375, "ty": 0.6495, "targetID": 3, "f2": 0.174798, "f1": -0.043542, "f3": 3.544471, "y": 0.86248345, "x": -0.16452752}], [{"q1": 3.85936579, "distance": 1.118900013, "q3": 0.1076309268, "q2": 0.9110821536, "tx": -0.4763, "ty": 0.275, "targetID": 4, "f2": -1.924621, "f1": -1.463165, "f3": -1.081211, "y": -0.83171581, "x": -0.31162652}], [{"q1": -0.2061881098, "distance": 0.5403956196, "q3": 1.276491927, "q2": 2.272020064, "tx": 0, "ty": 0.55, "targetID": 5, "f2": 2.140933, "f1": -0.294304, "f3": 0.279727, "y": 0.055407326, "x": 0.21772807}], [{"q1": 1.65143566, "distance": 0.5402652424, "q3": 0.9091140868, "q2": 2.641282864, "tx": 0.4763, "ty": 0.275, "targetID": 6, "f2": 0.283309, "f1": -0.661682, "f3": 0.64899, "y": 0.14194344, "x": -0.047324373}], [{"q1": 1.95679847, "distance": 0.2553743464, "q3": 2.662876727, "q2": 3.389673054, "tx": -0.175, "ty": 0.3031, "targetID": 7, "f2": -0.022054, "f1": 1.09208, "f3": 1.39738, "y": 0.5459593, "x": -0.096035342}], [{"q1": 2.001220591, "distance": 0.1292888056, "q3": 1.658069771, "q2": 2.301111214, "tx": 0, "ty": 0.15, "targetID": 8, "f2": -0.066476, "f1": 0.087273, "f3": 0.308819, "y": 0.23165013, "x": -0.10024396}], [{"q1": 2.05104625, "distance": 0.7857222068, "q3": 0.6504981768, "q2": 1.452818364, "tx": 0.175, "ty": 0.3031, "targetID": 9, "f2": -0.116302, "f1": -0.920298, "f3": -0.539474, "y": 0.25391511, "x": -0.60918125}]], "block": 21}], [{"trials": [[{"q1": 3.38446379, "distance": 0.9691868678, "q3": -0.4205649732, "q2": 2.787555414, "tx": -0.375, "ty": 0.6495, "targetID": 1, "f2": -1.449719, "f1": -1.991361, "f3": 0.795263, "y": -0.27917463, "x": -0.09771564}], [{"q1": 0.2651136902, "distance": 0.663738337, "q3": -0.5045648732, "q2": 8.481629254, "tx": 0, "ty": 0.95, "targetID": 2, "f2": 1.669631, "f1": -2.075361, "f3": 6.489337, "y": 0.36049334, "x": 0.30500898}], [{"q1": 0.5184516902, "distance": 0.1762070243, "q3": 1.151456537, "q2": 6.670249754, "tx": 0.375, "ty": 0.6495, "targetID": 3, "f2": 1.416293, "f1": -0.41934, "f3": 4.677957, "y": 0.62496456, "x": 0.54949048}], [{"q1": 2.21045066, "distance": 0.3024465777, "q3": -0.04156327321, "q2": 2.463594384, "tx": -0.4763, "ty": 0.275, "targetID": 4, "f2": -0.275706, "f1": -1.61236, "f3": 0.471302, "y": -0.003598109, "x": -0.35858413}], [{"q1": 2.68784708, "distance": 0.2344318541, "q3": 0.8705981568, "q2": 3.366802254, "tx": 0, "ty": 0.55, "targetID": 5, "f2": -0.753103, "f1": -0.700198, "f3": 1.37451, "y": 0.32497827, "x": -0.065753443}], [{"q1": -0.7474216098, "distance": 0.7894476623, "q3": 2.182715747, "q2": 3.616621754, "tx": 0.4763, "ty": 0.275, "targetID": 6, "f2": 2.682166, "f1": 0.611919, "f3": 1.624329, "y": -0.49284183, "x": 0.29287008}], [{"q1": 2.0884312, "distance": 0.1804036025, "q3": 1.788508697, "q2": 2.969704964, "tx": -0.175, "ty": 0.3031, "targetID": 7, "f2": -0.153687, "f1": 0.217712, "f3": 0.977412, "y": 0.37624426, "x": -0.010089791}], [{"q1": 0.8407790902, "distance": 0.118290308, "q3": 1.433822887, "q2": 2.270826254, "tx": 0, "ty": 0.15, "targetID": 8, "f2": 1.093965, "f1": -0.136973, "f3": 0.278534, "y": 0.19404598, "x": 0.1097841}], [{"q1": 0.9499180202, "distance": 0.1361820009, "q3": 1.471647663, "q2": 2.148995294, "tx": 0.175, "ty": 0.3031, "targetID": 9, "f2": 0.984826, "f1": -0.099149, "f3": 0.156703, "y": 0.26222589, "x": 0.045096788}]], "block": 22}], [{"trials": [[{"q1": 2.31808163, "distance": 0.5789643554, "q3": -0.7079390732, "q2": 3.881080954, "tx": -0.375, "ty": 0.6495, "targetID": 1, "f2": -0.383337, "f1": -2.278735, "f3": 1.888788, "y": 0.21558612, "x": 0.0082994516}], [{"q1": 1.26414012, "distance": 0.1632950556, "q3": 0.4033805268, "q2": 6.405916154, "tx": 0, "ty": 0.95, "targetID": 2, "f2": 0.670604, "f1": -1.167416, "f3": 4.413623, "y": 0.95707837, "x": 0.16314157}], [{"q1": 1.16593394, "distance": 0.36410906, "q3": -0.3606925732, "q2": 7.101590454, "tx": 0.375, "ty": 0.6495, "targetID": 3, "f2": 0.768811, "f1": -1.931489, "f3": 5.109298, "y": 0.92624097, "x": 0.13837827}], [{"q1": 2.74244796, "distance": 0.4925909264, "q3": 0.8382397568, "q2": 1.470348454, "tx": -0.4763, "ty": 0.275, "targetID": 4, "f2": -0.807703, "f1": -0.732557, "f3": -0.521944, "y": -0.21330279, "x": -0.54115527}], [{"q1": 2.014917935, "distance": 0.2637735573, "q3": -0.7758414732, "q2": 4.292692454, "tx": 0, "ty": 0.55, "targetID": 5, "f2": -0.080173, "f1": -2.346638, "f3": 2.3004, "y": 0.3407471, "x": 0.16059176}], [{"q1": 0.5599835902, "distance": 0.2524783253, "q3": 1.826898957, "q2": 2.793147454, "tx": 0.4763, "ty": 0.275, "targetID": 6, "f2": 1.374761, "f1": 0.256103, "f3": 0.800855, "y": 0.055374938, "x": 0.3517603}], [{"q1": 1.17014367, "distance": 0.2762788388, "q3": 1.536804294, "q2": 2.636193484, "tx": -0.175, "ty": 0.3031, "targetID": 7, "f2": 0.764601, "f1": -0.033992, "f3": 0.643901, "y": 0.20204359, "x": 0.082133426}], [{"q1": 1.51377107, "distance": 0.7418743052, "q3": -0.2672615732, "q2": 5.415309154, "tx": 0, "ty": 0.15, "targetID": 8, "f2": 0.420973, "f1": -1.838058, "f3": 3.423017, "y": 0.73680084, "x": 0.45391878}], [{"q1": 2.06078519, "distance": 0.7752739741, "q3": 1.120794597, "q2": 1.358193594, "tx": 0.175, "ty": 0.3031, "targetID": 9, "f2": -0.126041, "f1": -0.450002, "f3": -0.634099, "y": 0.19666744, "x": -0.59293349}]], "block": 23}], [{"trials": [[{"q1": 1.67141619, "distance": 0.1167470405, "q3": 0.7222521468, "q2": 1.073565294, "tx": -0.375, "ty": 0.6495, "targetID": 1, "f2": 0.263328, "f1": -0.848544, "f3": -0.918727, "y": 0.62585768, "x": -0.48932809}], [{"q1": 1.52394983, "distance": 0.5403598603, "q3": -1.821878673, "q2": 5.450557854, "tx": 0, "ty": 0.95, "targetID": 2, "f2": 0.410795, "f1": -3.392675, "f3": 3.458265, "y": 0.4839493, "x": 0.27346942}], [{"q1": 1.01815342, "distance": 0.2895826948, "q3": -0.4257988732, "q2": 5.985382554, "tx": 0.375, "ty": 0.6495, "targetID": 3, "f2": 0.916591, "f1": -1.996595, "f3": 3.99309, "y": 0.71122632, "x": 0.65792755}], [{"q1": 1.12050651, "distance": 0.3912146688, "q3": 0.7556158668, "q2": 1.303152894, "tx": -0.4763, "ty": 0.275, "targetID": 4, "f2": 0.814238, "f1": -0.81518, "f3": -0.68914, "y": 0.56851663, "x": -0.21765564}], [{"q1": 0.3553401902, "distance": 0.9363335693, "q3": -0.01777517321, "q2": 6.393538254, "tx": 0, "ty": 0.55, "targetID": 5, "f2": 1.579404, "f1": -1.588572, "f3": 4.401246, "y": 0.38425406, "x": 0.92154698}], [{"q1": -0.05325530981, "distance": 0.2617154958, "q3": 0.4393831268, "q2": 2.253107674, "tx": 0.4763, "ty": 0.275, "targetID": 6, "f2": 1.988, "f1": -1.131413, "f3": 0.260815, "y": 0.26890354, "x": 0.21465552}], [{"q1": 1.921361305, "distance": 0.3120576332, "q3": 0.9275866468, "q2": 1.484234294, "tx": -0.175, "ty": 0.3031, "targetID": 7, "f2": 0.013383, "f1": -0.64321, "f3": -0.508058, "y": 0.27041277, "x": -0.48534096}], [{"q1": 0.9517401502, "distance": 0.1898921495, "q3": 1.254060957, "q2": 1.874671424, "tx": 0, "ty": 0.15, "targetID": 8, "f2": 0.983004, "f1": -0.316735, "f3": -0.117621, "y": 0.3396284, "x": -0.010004917}], [{"q1": 1.00301094, "distance": 0.1534410367, "q3": 1.521850313, "q2": 1.932602394, "tx": 0.175, "ty": 0.3031, "targetID": 9, "f2": 0.931734, "f1": -0.048946, "f3": -0.05969, "y": 0.29686182, "x": 0.021685823}]], "block": 24}]]}], [{"phase": "train", "blocks": [[{"trials": [[{"q1": 0.5972427902, "distance": 0.4111708216, "q3": 2.816689127, "q2": 2.117767864, "tx": 0.601, "ty": 0.601, "targetID": 1, "f2": 1.337502, "f1": 1.245893, "f3": 0.125475, "y": 0.23283466, "x": 0.41792699}], [{"q1": 1.42750294, "distance": 0.06110448972, "q3": 4.829319027, "q2": 0.6227467536, "tx": 0.22, "ty": 0.821, "targetID": 2, "f2": 0.507242, "f1": 3.258523, "f3": -1.369546, "y": 0.8673757, "x": 0.1802124}], [{"q1": 1.37623215, "distance": 0.1364718909, "q3": 1.490999874, "q2": 0.5852361536, "tx": -0.22, "ty": 0.821, "targetID": 3, "f2": 0.558512, "f1": -0.079796, "f3": -1.407056, "y": 0.6866847, "x": -0.19583438}], [{"q1": 2.50431524, "distance": 0.2993592392, "q3": 3.439666927, "q2": -0.1903225464, "tx": -0.601, "ty": 0.601, "targetID": 4, "f2": -0.569571, "f1": 1.868871, "f3": -2.182615, "y": 0.38531284, "x": -0.39340664}], [{"q1": -1.55267471, "distance": 0.8548685517, "q3": 1.577268008, "q2": 2.497523584, "tx": 0.4596, "ty": 0.4596, "targetID": 5, "f2": 3.487419, "f1": 0.006472, "f3": 0.505231, "y": -0.23006709, "x": -0.045533196}], [{"q1": 1.67945867, "distance": 0.2321981814, "q3": 3.263549327, "q2": 1.661671444, "tx": 0.1682, "ty": 0.6279, "targetID": 6, "f2": 0.255286, "f1": 1.692753, "f3": -0.330621, "y": 0.57513432, "x": -0.05792337}], [{"q1": -0.9547039098, "distance": 1.180383017, "q3": 3.066068727, "q2": -0.1683628464, "tx": -0.1682, "ty": 0.6279, "targetID": 7, "f2": 2.889448, "f1": 1.495272, "f3": -2.160655, "y": -0.43623611, "x": 0.34260173}], [{"q1": 0.4593268902, "distance": 0.6857254549, "q3": 1.541642347, "q2": 2.105075834, "tx": -0.4596, "ty": 0.4596, "targetID": 8, "f2": 1.475418, "f1": -0.029154, "f3": 0.112783, "y": 0.19306481, "x": 0.17220566}], [{"q1": 1.37805427, "distance": 0.5182138307, "q3": 2.027081247, "q2": 0.5825343536, "tx": 0.3182, "ty": 0.3182, "targetID": 9, "f2": 0.55669, "f1": 0.456285, "f3": -1.409758, "y": 0.59442929, "x": -0.12025519}], [{"q1": -0.5532712098, "distance": 0.556860959, "q3": 0.4085955268, "q2": 3.134575754, "tx": 0.1165, "ty": 0.4347, "targetID": 10, "f2": 2.488016, "f1": -1.162201, "f3": 1.142283, "y": -0.11915375, "x": 0.058705958}], [{"q1": 0.7474737902, "distance": 0.1976491804, "q3": 1.048098137, "q2": 1.493407744, "tx": -0.1165, "ty": 0.4347, "targetID": 11, "f2": 1.187271, "f1": -0.522698, "f3": -0.498885, "y": 0.53162248, "x": 0.055753393}], [{"q1": -0.5378146098, "distance": 1.060612148, "q3": 6.171910127, "q2": 1.610212154, "tx": -0.3182, "ty": 0.3182, "targetID": 12, "f2": 2.472559, "f1": 4.601114, "f3": -0.38208, "y": 0.11423331, "x": 0.72261493}], [{"q1": 4.39417799, "distance": 0.5524140021, "q3": 1.123496367, "q2": 3.238185454, "tx": 0.1768, "ty": 0.1768, "targetID": 13, "f2": -2.459433, "f1": -0.4473, "f3": 1.245893, "y": -0.1374004, "x": -0.27755596}], [{"q1": 0.8906675902, "distance": 0.296163544, "q3": -0.2250448732, "q2": 2.155404144, "tx": 0.0647, "ty": 0.2415, "targetID": 14, "f2": 1.044077, "f1": -1.795841, "f3": 0.163111, "y": 0.53391722, "x": 0.017742421}], [{"q1": 1.25169942, "distance": 0.2727556949, "q3": 2.099966197, "q2": 0.9514201536, "tx": -0.0647, "ty": 0.2415, "targetID": 15, "f2": 0.683045, "f1": 0.52917, "f3": -1.040873, "y": 0.51379125, "x": -0.048789491}], [{"q1": 3.26275849, "distance": 0.4131886943, "q3": 1.299237057, "q2": 1.944917437, "tx": -0.1768, "ty": 0.1768, "targetID": 16, "f2": -1.328014, "f1": -0.271559, "f3": -0.047375, "y": -0.22962001, "x": -0.2512827}]], "block": 1}], [{"trials": [[{"q1": 2.20221969, "distance": 0.5967251746, "q3": 0.3607176268, "q2": 3.878944754, "tx": 0.601, "ty": 0.601, "targetID": 1, "f2": -0.267475, "f1": -1.210079, "f3": 1.886652, "y": 0.44031777, "x": 0.026315604}], [{"q1": 0.9957852802, "distance": 0.2244627626, "q3": 4.122209427, "q2": 1.311446694, "tx": 0.22, "ty": 0.821, "targetID": 2, "f2": 0.938959, "f1": 2.551413, "f3": -0.680846, "y": 0.65892021, "x": 0.37528578}], [{"q1": 1.53940647, "distance": 0.172771182, "q3": 4.795704027, "q2": 1.056035214, "tx": -0.22, "ty": 0.821, "targetID": 3, "f2": 0.395338, "f1": 3.224908, "f3": -0.936257, "y": 0.86986432, "x": -0.054282893}], [{"q1": 1.63893213, "distance": 0.6371195415, "q3": -2.028400673, "q2": -0.4968917464, "tx": -0.601, "ty": 0.601, "targetID": 4, "f2": 0.295812, "f1": -3.599197, "f3": -2.489184, "y": 0.57445148, "x": 0.035566168}], [{"q1": 0.2172357902, "distance": 0.4305568262, "q3": -1.467840073, "q2": 1.301896254, "tx": 0.4596, "ty": 0.4596, "targetID": 5, "f2": 1.717509, "f1": -3.038636, "f3": -0.690396, "y": 0.22591608, "x": 0.82122274}], [{"q1": -1.43373401, "distance": 1.052159428, "q3": 1.384437047, "q2": 1.237996254, "tx": 0.1682, "ty": 0.6279, "targetID": 6, "f2": 3.368479, "f1": -0.186359, "f3": -0.754296, "y": -0.39514181, "x": 0.4140148}], [{"q1": 1.49906842, "distance": 0.2487122408, "q3": 2.198486537, "q2": 1.433466154, "tx": -0.1682, "ty": 0.6279, "targetID": 7, "f2": 0.435676, "f1": 0.62769, "f3": -0.558827, "y": 0.39181613, "x": -0.089955607}], [{"q1": 0.8803631902, "distance": 0.4642260786, "q3": 0.5058592268, "q2": 1.633271444, "tx": -0.4596, "ty": 0.4596, "targetID": 8, "f2": 1.054381, "f1": -1.064937, "f3": -0.359021, "y": 0.61731148, "x": -0.022984676}], [{"q1": 0.3555914902, "distance": 0.1510891475, "q3": 4.232856327, "q2": 2.641031534, "tx": 0.3182, "ty": 0.3182, "targetID": 9, "f2": 1.579153, "f1": 2.66206, "f3": 0.648739, "y": 0.38781657, "x": 0.45229498}], [{"q1": 1.05509855, "distance": 0.162059636, "q3": 4.735134127, "q2": 2.871247444, "tx": 0.1165, "ty": 0.4347, "targetID": 10, "f2": 0.879646, "f1": 3.164338, "f3": 0.878955, "y": 0.48340296, "x": -0.038068261}], [{"q1": 0.9399905902, "distance": 0.3509472004, "q3": 2.302473257, "q2": 1.921166996, "tx": -0.1165, "ty": 0.4347, "targetID": 11, "f2": 0.994754, "f1": 0.731677, "f3": -0.071126, "y": 0.30160158, "x": 0.20822873}], [{"q1": 1.80926928, "distance": 0.181781487, "q3": 1.552889249, "q2": 0.8916670536, "tx": -0.3182, "ty": 0.3182, "targetID": 12, "f2": 0.125475, "f1": -0.017907, "f3": -1.100626, "y": 0.45517501, "x": -0.43770881}], [{"q1": -0.2575217098, "distance": 0.6349618804, "q3": 5.201409327, "q2": 4.935525154, "tx": 0.1768, "ty": 0.1768, "targetID": 13, "f2": 2.192266, "f1": 3.630613, "f3": 2.943233, "y": -0.44416348, "x": 0.30939316}], [{"q1": -2.40253831, "distance": 0.3552647064, "q3": 0.09757782679, "q2": 3.591740354, "tx": 0.0647, "ty": 0.2415, "targetID": 14, "f2": 4.337283, "f1": -1.473218, "f3": 1.599448, "y": 0.04906427, "x": -0.23393272}], [{"q1": 0.3329720902, "distance": 0.5050725329, "q3": 2.535705097, "q2": 2.314682894, "tx": -0.0647, "ty": 0.2415, "targetID": 15, "f2": 1.601772, "f1": 0.964909, "f3": 0.32239, "y": 0.075293956, "x": 0.41224215}], [{"q1": -0.2410597098, "distance": 0.8276663474, "q3": 4.051900527, "q2": 2.333281124, "tx": -0.1768, "ty": 0.1768, "targetID": 16, "f2": 2.175804, "f1": 2.481104, "f3": 0.340988, "y": -0.054144753, "x": 0.61799312}]], "block": 2}], [{"trials": [[{"q1": 0.2225764902, "distance": 0.3921779331, "q3": 3.951620927, "q2": 3.041521754, "tx": 0.601, "ty": 0.601, "targetID": 1, "f2": 1.712168, "f1": 2.380825, "f3": 1.049229, "y": 0.2280323, "x": 0.47976211}], [{"q1": 1.40664276, "distance": 0.1738774791, "q3": 4.073326227, "q2": 0.3808441536, "tx": 0.22, "ty": 0.821, "targetID": 2, "f2": 0.528102, "f1": 2.50253, "f3": -1.611449, "y": 0.65508922, "x": 0.27202875}], [{"q1": 2.1408958, "distance": 0.2899955898, "q3": 3.995540327, "q2": -0.5096591464, "tx": -0.22, "ty": 0.821, "targetID": 3, "f2": -0.206151, "f1": 2.424744, "f3": -2.501952, "y": 0.54584894, "x": -0.12840668}], [{"q1": 2.46730728, "distance": 0.21545134, "q3": 2.699821927, "q2": -1.292343046, "tx": -0.601, "ty": 0.601, "targetID": 4, "f2": -0.532563, "f1": 1.129026, "f3": -3.284636, "y": 0.40278088, "x": -0.51656979}], [{"q1": 1.51427373, "distance": 0.4614683699, "q3": 3.790708527, "q2": 1.216130774, "tx": 0.4596, "ty": 0.4596, "targetID": 5, "f2": 0.420471, "f1": 2.219912, "f3": -0.776162, "y": 0.71767946, "x": 0.077045365}], [{"q1": 0.4230100902, "distance": 0.5181057072, "q3": 3.473910327, "q2": 1.724063474, "tx": 0.1682, "ty": 0.6279, "targetID": 6, "f2": 1.511734, "f1": 1.903114, "f3": -0.268229, "y": 0.28994148, "x": 0.56090544}], [{"q1": 2.26266393, "distance": 0.1126585161, "q3": 4.151174827, "q2": -0.7519890464, "tx": -0.1682, "ty": 0.6279, "targetID": 7, "f2": -0.327919, "f1": 2.580379, "f3": -2.744282, "y": 0.51608662, "x": -0.1544265}], [{"q1": 1.886803786, "distance": 0.2306239482, "q3": 2.778801527, "q2": 0.5319547536, "tx": -0.4596, "ty": 0.4596, "targetID": 8, "f2": 0.047941, "f1": 1.208005, "f3": -1.460338, "y": 0.47806084, "x": -0.22971611}], [{"q1": 2.21572854, "distance": 1.033215404, "q3": 5.343095127, "q2": 0.8926095536, "tx": 0.3182, "ty": 0.3182, "targetID": 9, "f2": -0.280984, "f1": 3.772299, "f3": -1.099683, "y": 0.66330272, "x": -0.65567791}], [{"q1": 1.29618437, "distance": 0.3508875994, "q3": 4.420660727, "q2": 0.6028918536, "tx": 0.1165, "ty": 0.4347, "targetID": 10, "f2": 0.63856, "f1": 2.849864, "f3": -1.389401, "y": 0.73465895, "x": 0.29856245}], [{"q1": 1.884918831, "distance": 0.3966294599, "q3": 4.737333227, "q2": 0.2482249536, "tx": -0.1165, "ty": 0.4347, "targetID": 11, "f2": 0.049826, "f1": 3.166537, "f3": -1.744068, "y": 0.82747839, "x": -0.061363217}], [{"q1": 1.25892508, "distance": 0.4070072184, "q3": 1.846062677, "q2": 2.236897054, "tx": -0.3182, "ty": 0.3182, "targetID": 12, "f2": 0.675819, "f1": 0.275266, "f3": 0.244604, "y": 0.26104447, "x": 0.084774095}], [{"q1": 1.28569145, "distance": 0.244772779, "q3": 2.691276727, "q2": 2.378331564, "tx": 0.1768, "ty": 0.1768, "targetID": 13, "f2": 0.649053, "f1": 1.12048, "f3": 0.386039, "y": 0.42093322, "x": 0.19448288}], [{"q1": 1.60374629, "distance": 0.5315225563, "q3": 4.388050927, "q2": 0.4151628536, "tx": 0.0647, "ty": 0.2415, "targetID": 14, "f2": 0.330998, "f1": 2.817255, "f3": -1.57713, "y": 0.77035127, "x": 0.11792182}], [{"q1": 2.09471439, "distance": 0.1099843462, "q3": 4.108574827, "q2": -1.619169146, "tx": -0.0647, "ty": 0.2415, "targetID": 15, "f2": -0.15997, "f1": 2.537778, "f3": -3.611462, "y": 0.33665487, "x": -0.1198553}], [{"q1": 1.882279893, "distance": 0.3029645956, "q3": 2.337344937, "q2": 0.5794556536, "tx": -0.1768, "ty": 0.1768, "targetID": 16, "f2": 0.052465, "f1": 0.766549, "f3": -1.412837, "y": 0.44865045, "x": -0.31053436}]], "block": 3}], [{"trials": [[{"q1": 1.12861182, "distance": 0.1219712164, "q3": -0.02494427321, "q2": 5.654258754, "tx": 0.601, "ty": 0.601, "targetID": 1, "f2": 0.806133, "f1": -1.595741, "f3": 3.661966, "y": 0.72058377, "x": 0.62501457}], [{"q1": 1.48731886, "distance": 0.3232412182, "q3": -2.847376173, "q2": 5.735186154, "tx": 0.22, "ty": 0.821, "targetID": 2, "f2": 0.447426, "f1": -4.418172, "f3": 3.742894, "y": 0.52038819, "x": 0.10118323}], [{"q1": 1.87335777, "distance": 0.2290156429, "q3": 2.659044027, "q2": 4.189459754, "tx": -0.22, "ty": 0.821, "targetID": 3, "f2": 0.061387, "f1": 1.088248, "f3": 2.197167, "y": 0.6262294, "x": -0.099531838}], [{"q1": 3.05528779, "distance": 0.5707052432, "q3": -1.548315073, "q2": 4.241987154, "tx": -0.601, "ty": 0.601, "targetID": 4, "f2": -1.120543, "f1": -3.119111, "f3": 2.249694, "y": 0.13461528, "x": -0.27207787}], [{"q1": 1.36919498, "distance": 0.07093108963, "q3": -0.7308663732, "q2": 5.054905654, "tx": 0.4596, "ty": 0.4596, "targetID": 5, "f2": 0.56555, "f1": -2.301663, "f3": 3.062613, "y": 0.43270251, "x": 0.52523341}], [{"q1": 1.55040204, "distance": 0.2524973537, "q3": -0.6430839732, "q2": 5.686365754, "tx": 0.1682, "ty": 0.6279, "targetID": 6, "f2": 0.384342, "f1": -2.21388, "f3": 3.694073, "y": 0.78083966, "x": 0.36910887}], [{"q1": 1.842004675, "distance": 0.4053611158, "q3": -1.657699073, "q2": 4.360802154, "tx": -0.1682, "ty": 0.6279, "targetID": 7, "f2": 0.09274, "f1": -3.228495, "f3": 2.36851, "y": 0.28897297, "x": 0.054164796}], [{"q1": 2.84052848, "distance": 0.5866449676, "q3": -0.3880872732, "q2": 3.222289054, "tx": -0.4596, "ty": 0.4596, "targetID": 8, "f2": -0.905784, "f1": -1.958884, "f3": 1.229996, "y": -0.023899965, "x": -0.12736499}], [{"q1": 1.25408703, "distance": 0.09611442711, "q3": -1.936100673, "q2": 5.444400354, "tx": 0.3182, "ty": 0.3182, "targetID": 9, "f2": 0.680657, "f1": -3.506897, "f3": 3.452108, "y": 0.37531245, "x": 0.39550557}], [{"q1": 2.14686483, "distance": 0.05441119716, "q3": -1.255989873, "q2": 4.694187954, "tx": 0.1165, "ty": 0.4347, "targetID": 10, "f2": -0.21212, "f1": -2.826786, "f3": 2.701895, "y": 0.42489158, "x": 0.06298016}], [{"q1": 1.972820593, "distance": 0.2769642615, "q3": -1.236826173, "q2": 4.840460554, "tx": -0.1165, "ty": 0.4347, "targetID": 11, "f2": -0.038076, "f1": -2.807622, "f3": 2.848168, "y": 0.46574855, "x": 0.15871844}], [{"q1": 1.62234452, "distance": 0.351494275, "q3": -2.762515473, "q2": 4.698020754, "tx": -0.3182, "ty": 0.3182, "targetID": 12, "f2": 0.3124, "f1": -4.333312, "f3": 2.705728, "y": 0.48019978, "x": -0.0062636337}], [{"q1": 1.65300646, "distance": 0.2054650698, "q3": -1.149427073, "q2": 3.683788954, "tx": 0.1768, "ty": 0.1768, "targetID": 13, "f2": 0.281738, "f1": -2.720223, "f3": 1.691496, "y": 0.17284779, "x": -0.028627055}], [{"q1": 1.58301178, "distance": 0.7233517344, "q3": -0.3645001732, "q2": 6.115821554, "tx": 0.0647, "ty": 0.2415, "targetID": 14, "f2": 0.351733, "f1": -1.935296, "f3": 4.123529, "y": 0.95832301, "x": 0.16166651}], [{"q1": 2.13586925, "distance": 0.07402490419, "q3": -1.029587873, "q2": 3.849727854, "tx": -0.0647, "ty": 0.2415, "targetID": 15, "f2": -0.201125, "f1": -2.600384, "f3": 1.857435, "y": 0.17527026, "x": -0.031634792}], [{"q1": 1.77986397, "distance": 0.4778644384, "q3": -1.621514173, "q2": 5.153488854, "tx": -0.1768, "ty": 0.1768, "targetID": 16, "f2": 0.154881, "f1": -3.192311, "f3": 3.161196, "y": 0.47884271, "x": 0.19350342}]], "block": 4}], [{"trials": [[{"q1": 1.42932506, "distance": 0.1855098633, "q3": -1.060055073, "q2": 5.642886154, "tx": 0.601, "ty": 0.601, "targetID": 1, "f2": 0.505419, "f1": -2.630851, "f3": 3.650593, "y": 0.6556218, "x": 0.42371388}], [{"q1": -0.2114031098, "distance": 0.9518165306, "q3": -1.964708073, "q2": 3.069042154, "tx": 0.22, "ty": 0.821, "targetID": 2, "f2": 2.146148, "f1": -3.535504, "f3": 1.07675, "y": -0.10428453, "x": 0.44316641}], [{"q1": 2.74062584, "distance": 0.6390698202, "q3": -1.472703273, "q2": 4.231054454, "tx": -0.22, "ty": 0.821, "targetID": 3, "f2": -0.805881, "f1": -3.0435, "f3": 2.238762, "y": 0.18296995, "x": -0.18355977}], [{"q1": 2.12600465, "distance": 0.6477174091, "q3": -0.5620811732, "q2": 2.947085494, "tx": -0.601, "ty": 0.601, "targetID": 4, "f2": -0.19126, "f1": -2.132878, "f3": 0.954793, "y": 0.022762157, "x": -0.30914586}], [{"q1": 1.16957818, "distance": 0.1311197898, "q3": -1.380346673, "q2": 5.454076454, "tx": 0.4596, "ty": 0.4596, "targetID": 5, "f2": 0.765166, "f1": -2.951143, "f3": 3.461784, "y": 0.34735248, "x": 0.52737089}], [{"q1": 2.49250285, "distance": 0.32637576, "q3": 4.932111927, "q2": -1.487492446, "tx": 0.1682, "ty": 0.6279, "targetID": 6, "f2": -0.557758, "f1": 3.361316, "f3": -3.479785, "y": 0.44036398, "x": -0.098916787}], [{"q1": 1.57723125, "distance": 1.11370951, "q3": -0.7426724732, "q2": 2.383735094, "tx": -0.1682, "ty": 0.6279, "targetID": 7, "f2": 0.357513, "f1": -2.313469, "f3": 0.391442, "y": -0.46215417, "x": 0.060121659}], [{"q1": 2.25738606, "distance": 0.4022038667, "q3": 1.832051177, "q2": 3.266711154, "tx": -0.4596, "ty": 0.4596, "targetID": 8, "f2": -0.322642, "f1": 0.261255, "f3": 1.274418, "y": 0.46546001, "x": -0.057438825}], [{"q1": 1.946431215, "distance": 0.5240917027, "q3": 3.391537727, "q2": 4.298535854, "tx": 0.3182, "ty": 0.3182, "targetID": 9, "f2": -0.011687, "f1": 1.820741, "f3": 2.306243, "y": 0.4681588, "x": -0.18397972}], [{"q1": 1.42216223, "distance": 0.3422323775, "q3": -0.7838964732, "q2": 5.011300354, "tx": 0.1165, "ty": 0.4347, "targetID": 10, "f2": 0.512582, "f1": -2.354693, "f3": 3.019008, "y": 0.40576785, "x": 0.45750723}], [{"q1": 0.7049994902, "distance": 0.2982683637, "q3": -1.881160573, "q2": 3.038443054, "tx": -0.1165, "ty": 0.4347, "targetID": 11, "f2": 1.229745, "f1": -3.451957, "f3": 1.04615, "y": 0.45563015, "x": 0.1810331}], [{"q1": 0.7447091902, "distance": 0.7390925714, "q3": -2.946631673, "q2": 2.583289064, "tx": -0.3182, "ty": 0.3182, "targetID": 12, "f2": 1.190035, "f1": -4.517428, "f3": 0.590996, "y": 0.39241055, "x": 0.41715748}], [{"q1": 1.61285691, "distance": 0.2303022237, "q3": 0.4561592268, "q2": 3.941965054, "tx": 0.1768, "ty": 0.1768, "targetID": 13, "f2": 0.321888, "f1": -1.114637, "f3": 1.949672, "y": 0.33059071, "x": 0.34822792}], [{"q1": 0.08133049019, "distance": 0.2084197612, "q3": -1.482925973, "q2": 3.563654454, "tx": 0.0647, "ty": 0.2415, "targetID": 14, "f2": 1.853414, "f1": -3.053722, "f3": 1.571362, "y": 0.11611399, "x": 0.23118467}], [{"q1": 1.61254275, "distance": 0.1086126122, "q3": 0.7931893168, "q2": 2.644989944, "tx": -0.0647, "ty": 0.2415, "targetID": 15, "f2": 0.322202, "f1": -0.777607, "f3": 0.652697, "y": 0.13318606, "x": -0.056650781}], [{"q1": 1.1307481, "distance": 0.5478519445, "q3": 1.853728157, "q2": 0.3318101536, "tx": -0.1768, "ty": 0.1768, "targetID": 16, "f2": 0.803996, "f1": 0.282932, "f3": -1.660483, "y": 0.64390716, "x": 0.10947374}]], "block": 5}], [{"trials": [[{"q1": 1.27205694, "distance": 0.1801527282, "q3": -0.4445290732, "q2": 5.049879154, "tx": 0.601, "ty": 0.601, "targetID": 1, "f2": 0.662688, "f1": -2.015325, "f3": 3.057587, "y": 0.42093322, "x": 0.59543581}], [{"q1": 1.73776663, "distance": 0.2103940772, "q3": -1.412453773, "q2": 5.454893254, "tx": 0.22, "ty": 0.821, "targetID": 2, "f2": 0.196978, "f1": -2.98325, "f3": 3.462601, "y": 0.61261889, "x": 0.24903413}], [{"q1": 2.1026312, "distance": 0.3873305589, "q3": -0.1850523732, "q2": 4.829025154, "tx": -0.22, "ty": 0.821, "targetID": 3, "f2": -0.167887, "f1": -1.755849, "f3": 2.836733, "y": 0.67121043, "x": 0.13719469}], [{"q1": 4.21472399, "distance": 1.509891964, "q3": 5.361442027, "q2": 0.5918334536, "tx": -0.601, "ty": 0.601, "targetID": 4, "f2": -2.27998, "f1": 3.790646, "f3": -1.400459, "y": -0.88412788, "x": -0.32866028}], [{"q1": -0.01813230981, "distance": 0.8733225761, "q3": 0.9754016868, "q2": 4.116700454, "tx": 0.4596, "ty": 0.4596, "targetID": 5, "f2": 1.952877, "f1": -0.595395, "f3": 2.124408, "y": -0.41329246, "x": 0.48700575}], [{"q1": 2.80458866, "distance": 0.79040574, "q3": -0.9243947732, "q2": 3.336328854, "tx": 0.1682, "ty": 0.6279, "targetID": 6, "f2": -0.869844, "f1": -2.495191, "f3": 1.344036, "y": -0.068824495, "x": -0.20505087}], [{"q1": 0.9797003202, "distance": 0.8026056585, "q3": -1.649160173, "q2": 5.160903054, "tx": -0.1682, "ty": 0.6279, "targetID": 7, "f2": 0.955044, "f1": -3.219956, "f3": 3.16861, "y": 0.17635838, "x": 0.49534051}], [{"q1": 2.66748956, "distance": 0.04858463524, "q3": 4.214446527, "q2": 0.03209595359, "tx": -0.4596, "ty": 0.4596, "targetID": 8, "f2": -0.732745, "f1": 2.64365, "f3": -1.960197, "y": 0.4783114, "x": -0.50443693}], [{"q1": 1.25471534, "distance": 0.1923032364, "q3": -1.655305173, "q2": 5.608705654, "tx": 0.3182, "ty": 0.3182, "targetID": 9, "f2": 0.680029, "f1": -3.226101, "f3": 3.616413, "y": 0.42843265, "x": 0.47577315}], [{"q1": 1.28631977, "distance": 0.4319548267, "q3": -0.7557289732, "q2": 4.888715454, "tx": 0.1165, "ty": 0.4347, "targetID": 10, "f2": 0.648425, "f1": -2.326525, "f3": 2.896423, "y": 0.31009845, "x": 0.53009331}], [{"q1": -1.95291361, "distance": 0.6503151979, "q3": 4.298892527, "q2": 4.443803054, "tx": -0.1165, "ty": 0.4347, "targetID": 11, "f2": 3.887658, "f1": 2.728096, "f3": 2.45151, "y": -0.16612669, "x": -0.36533156}], [{"q1": 2.20146571, "distance": 0.3746385279, "q3": 0.2009362268, "q2": 3.319175754, "tx": -0.3182, "ty": 0.3182, "targetID": 12, "f2": -0.266721, "f1": -1.36986, "f3": 1.326883, "y": 0.13257238, "x": 0.007217291}], [{"q1": 1.67889318, "distance": 0.513772548, "q3": -3.747926273, "q2": 4.638644654, "tx": 0.1768, "ty": 0.1768, "targetID": 13, "f2": 0.255851, "f1": -5.318723, "f3": 2.646352, "y": 0.67902114, "x": 0.068466452}], [{"q1": 1.52885072, "distance": 0.2370057053, "q3": -0.7507777732, "q2": 4.282702154, "tx": 0.0647, "ty": 0.2415, "targetID": 14, "f2": 0.405894, "f1": -2.321574, "f3": 2.290409, "y": 0.22653241, "x": 0.30123261}], [{"q1": -0.1691801098, "distance": 0.5729713556, "q3": 2.005969737, "q2": 2.744641264, "tx": -0.0647, "ty": 0.2415, "targetID": 15, "f2": 2.103925, "f1": 0.435173, "f3": 0.752349, "y": -0.19617223, "x": 0.30508263}], [{"q1": 1.38257817, "distance": 0.7089716217, "q3": 1.820929937, "q2": 4.205796054, "tx": -0.1768, "ty": 0.1768, "targetID": 16, "f2": 0.552166, "f1": 0.250134, "f3": 2.213503, "y": 0.57586664, "x": 0.40919196}]], "block": 6}], [{"trials": [[{"q1": 1.22713216, "distance": 0.1064335608, "q3": 0.3842796268, "q2": 4.890914554, "tx": 0.601, "ty": 0.601, "targetID": 1, "f2": 0.707612, "f1": -1.186517, "f3": 2.898622, "y": 0.50441403, "x": 0.64571301}], [{"q1": 1.842381666, "distance": 0.1287947683, "q3": -1.176897173, "q2": 5.937190554, "tx": 0.22, "ty": 0.821, "targetID": 2, "f2": 0.092363, "f1": -2.747694, "f3": 3.944898, "y": 0.82680558, "x": 0.091336145}], [{"q1": 2.40315595, "distance": 0.5893804347, "q3": 0.9477556668, "q2": 3.198350054, "tx": -0.22, "ty": 0.821, "targetID": 3, "f2": -0.468411, "f1": -0.623041, "f3": 1.206057, "y": 0.26986653, "x": -0.011143123}], [{"q1": 1.939959534, "distance": 0.7405227423, "q3": -1.164845973, "q2": 4.009572154, "tx": -0.601, "ty": 0.601, "targetID": 4, "f2": -0.005215, "f1": -2.735642, "f3": 2.017279, "y": 0.2178468, "x": 0.032693583}], [{"q1": 1.03807111, "distance": 0.1337332081, "q3": -1.766109173, "q2": 5.871594054, "tx": 0.4596, "ty": 0.4596, "targetID": 5, "f2": 0.896673, "f1": -3.336905, "f3": 3.879301, "y": 0.38435433, "x": 0.57015614}], [{"q1": 2.40780551, "distance": 0.9265798922, "q3": -0.5594862732, "q2": 6.756015254, "tx": 0.1682, "ty": 0.6279, "targetID": 6, "f2": -0.473061, "f1": -2.130283, "f3": 4.763723, "y": 0.61939521, "x": -0.75834086}], [{"q1": 0.9798259902, "distance": 0.7589986982, "q3": -1.773466773, "q2": 5.189051654, "tx": -0.1682, "ty": 0.6279, "targetID": 7, "f2": 0.954919, "f1": -3.344263, "f3": 3.196759, "y": 0.21765387, "x": 0.4703743}], [{"q1": 2.23740553, "distance": 0.3384123709, "q3": 2.235997157, "q2": 2.481312964, "tx": -0.4596, "ty": 0.4596, "targetID": 8, "f2": -0.302661, "f1": 0.665201, "f3": 0.48902, "y": 0.36975307, "x": -0.13333253}], [{"q1": 1.15079146, "distance": 0.07057046002, "q3": -2.373900473, "q2": 5.582127754, "tx": 0.3182, "ty": 0.3182, "targetID": 9, "f2": 0.783953, "f1": -3.944697, "f3": 3.589835, "y": 0.38051836, "x": 0.35131513}], [{"q1": 2.013347138, "distance": 0.2324686556, "q3": 1.430869787, "q2": 4.073974754, "tx": 0.1165, "ty": 0.4347, "targetID": 10, "f2": -0.078603, "f1": -0.139927, "f3": 2.081682, "y": 0.66488252, "x": 0.083977956}], [{"q1": 1.943352454, "distance": 0.3146410299, "q3": 1.461343237, "q2": 4.082771254, "tx": -0.1165, "ty": 0.4347, "targetID": 11, "f2": -0.008608, "f1": -0.109453, "f3": 2.090479, "y": 0.66462155, "x": 0.098290732}], [{"q1": 2.54905152, "distance": 0.1238515543, "q3": -1.990255473, "q2": 4.466673854, "tx": -0.3182, "ty": 0.3182, "targetID": 12, "f2": -0.614307, "f1": -3.561052, "f3": 2.474381, "y": 0.24877108, "x": -0.21563864}], [{"q1": 1.88692945, "distance": 0.3050174133, "q3": 0.4634477268, "q2": 4.095400454, "tx": 0.1768, "ty": 0.1768, "targetID": 13, "f2": 0.047815, "f1": -1.107349, "f3": 2.103108, "y": 0.46768013, "x": 0.26858438}], [{"q1": 2.74546389, "distance": 0.6893627768, "q3": -1.745236373, "q2": 6.258198454, "tx": 0.0647, "ty": 0.2415, "targetID": 14, "f2": -0.810719, "f1": -3.316033, "f3": 4.265906, "y": 0.48664519, "x": -0.57960185}], [{"q1": 2.25587809, "distance": 0.1522789409, "q3": 2.000252047, "q2": 2.952803194, "tx": -0.0647, "ty": 0.2415, "targetID": 15, "f2": -0.321134, "f1": 0.429456, "f3": 0.960511, "y": 0.39327805, "x": -0.052359036}], [{"q1": 0.6651640902, "distance": 0.4495056403, "q3": -0.6354687732, "q2": 2.307897054, "tx": -0.1768, "ty": 0.1768, "targetID": 16, "f2": 1.26958, "f1": -2.206265, "f3": 0.315604, "y": 0.5549561, "x": 0.066208816}]], "block": 7}], [{"trials": [[{"q1": -0.1640279098, "distance": 0.7005651313, "q3": 1.901983027, "q2": 5.662364054, "tx": 0.601, "ty": 0.601, "targetID": 1, "f2": 2.098772, "f1": 0.331187, "f3": 3.670071, "y": -0.069908661, "x": 0.80267566}], [{"q1": 1.71005778, "distance": 0.3221206359, "q3": -0.3743772732, "q2": 4.763365854, "tx": 0.22, "ty": 0.821, "targetID": 2, "f2": 0.224687, "f1": -1.945174, "f3": 2.771073, "y": 0.54755908, "x": 0.39026969}], [{"q1": 1.11573129, "distance": 0.6649504682, "q3": 7.453365727, "q2": 2.494884644, "tx": -0.22, "ty": 0.821, "targetID": 3, "f2": 0.819013, "f1": 5.882569, "f3": 0.502592, "y": 0.19068775, "x": -0.0081850036}], [{"q1": 3.29247799, "distance": 0.7878196051, "q3": 1.448274217, "q2": 2.343082894, "tx": -0.601, "ty": 0.601, "targetID": 4, "f2": -1.357733, "f1": -0.122522, "f3": 0.35079, "y": -0.075147873, "x": -0.19666872}], [{"q1": 1.7688684, "distance": 0.2727241144, "q3": 1.148503447, "q2": 4.306326954, "tx": 0.4596, "ty": 0.4596, "targetID": 5, "f2": 0.165876, "f1": -0.422293, "f3": 2.314034, "y": 0.66063884, "x": 0.27531265}], [{"q1": 0.7325826902, "distance": 0.7125081948, "q3": -1.062618573, "q2": 5.343366754, "tx": 0.1682, "ty": 0.6279, "targetID": 6, "f2": 1.202162, "f1": -2.633415, "f3": 3.351074, "y": 0.11502229, "x": 0.66279517}], [{"q1": 1.50195869, "distance": 0.2217773063, "q3": 3.411266927, "q2": 4.000398654, "tx": -0.1682, "ty": 0.6279, "targetID": 7, "f2": 0.432786, "f1": 1.840471, "f3": 2.008106, "y": 0.50410217, "x": 0.015808888}], [{"q1": 1.41575338, "distance": 0.2934079025, "q3": 10.98602383, "q2": 2.356403244, "tx": -0.4596, "ty": 0.4596, "targetID": 8, "f2": 0.518991, "f1": 9.415228, "f3": 0.364111, "y": 0.60967074, "x": -0.20747509}], [{"q1": -0.2203252098, "distance": 0.6322924161, "q3": 8.418023227, "q2": 3.740840254, "tx": 0.3182, "ty": 0.3182, "targetID": 9, "f2": 2.15507, "f1": 6.847227, "f3": 1.748548, "y": -0.28725727, "x": 0.50045036}], [{"q1": 0.8157719902, "distance": 0.6502155357, "q3": 1.286482187, "q2": 4.485900454, "tx": 0.1165, "ty": 0.4347, "targetID": 10, "f2": 1.118972, "f1": -0.284314, "f3": 2.493608, "y": 0.22713492, "x": 0.73269557}], [{"q1": 1.05076315, "distance": 0.3844888818, "q3": 3.488047527, "q2": 4.937912754, "tx": -0.1165, "ty": 0.4347, "targetID": 11, "f2": 0.883981, "f1": 1.917251, "f3": 2.94562, "y": 0.4042595, "x": 0.26678198}], [{"q1": 2.32964269, "distance": 0.2839588115, "q3": 0.9863344268, "q2": 2.618349234, "tx": -0.3182, "ty": 0.3182, "targetID": 12, "f2": -0.394898, "f1": -0.584462, "f3": 0.626057, "y": 0.11262231, "x": -0.12231631}], [{"q1": 0.9314454902, "distance": 0.1919050273, "q3": 3.672396127, "q2": 4.653472954, "tx": 0.1768, "ty": 0.1768, "targetID": 13, "f2": 1.003299, "f1": 2.1016, "f3": 2.66118, "y": 0.33651738, "x": 0.28318561}], [{"q1": 1.999084308, "distance": 0.2092257184, "q3": 1.264553877, "q2": 3.473176554, "tx": 0.0647, "ty": 0.2415, "targetID": 14, "f2": -0.06434, "f1": -0.306242, "f3": 1.480884, "y": 0.44340628, "x": 0.11955668}], [{"q1": 0.8730746902, "distance": 0.1064441931, "q3": 0.3105150268, "q2": 2.824626214, "tx": -0.0647, "ty": 0.2415, "targetID": 15, "f2": 1.06167, "f1": -1.260281, "f3": 0.832334, "y": 0.15639013, "x": -0.00077288318}], [{"q1": 1.21682774, "distance": 0.4188410854, "q3": 1.079137077, "q2": 3.092101454, "tx": -0.1768, "ty": 0.1768, "targetID": 16, "f2": 0.717917, "f1": -0.491659, "f3": 1.099809, "y": 0.12576216, "x": 0.23891985}]], "block": 8}], [{"trials": [[{"q1": 0.5635020902, "distance": 0.3178505996, "q3": 3.821935927, "q2": 0.6357529536, "tx": 0.601, "ty": 0.601, "targetID": 1, "f2": 1.371242, "f1": 2.25114, "f3": -1.35654, "y": 0.28326832, "x": 0.60969386}], [{"q1": 1.29568171, "distance": 0.3354947556, "q3": 2.182401587, "q2": 3.959432354, "tx": 0.22, "ty": 0.821, "targetID": 2, "f2": 0.639063, "f1": 0.611605, "f3": 1.96714, "y": 0.52638855, "x": 0.38050179}], [{"q1": 1.951143604, "distance": 0.4794005889, "q3": 2.216205117, "q2": 1.133758214, "tx": -0.22, "ty": 0.821, "targetID": 3, "f2": -0.016399, "f1": 0.645409, "f3": -0.858534, "y": 0.3485154, "x": -0.30113709}], [{"q1": -0.7910269098, "distance": 1.4075372, "q3": 2.957432527, "q2": 3.430513754, "tx": -0.601, "ty": 0.601, "targetID": 4, "f2": 2.725771, "f1": 1.386636, "f3": 1.438221, "y": -0.4351936, "x": 0.35160894}], [{"q1": -1.35488001, "distance": 0.7956437052, "q3": 1.953316647, "q2": 1.298943154, "tx": 0.4596, "ty": 0.4596, "targetID": 5, "f2": 3.289624, "f1": 0.38252, "f3": -0.693349, "y": -0.31896182, "x": 0.29561708}], [{"q1": 0.9942773102, "distance": 0.1945509315, "q3": 2.716221027, "q2": 0.8921069536, "tx": 0.1682, "ty": 0.6279, "targetID": 6, "f2": 0.940467, "f1": 1.145425, "f3": -1.100186, "y": 0.44187593, "x": 0.22516587}], [{"q1": 1.07068085, "distance": 0.4497238007, "q3": 3.377903227, "q2": 1.521053754, "tx": -0.1682, "ty": 0.6279, "targetID": 7, "f2": 0.864064, "f1": 1.807107, "f3": -0.471239, "y": 0.52716407, "x": 0.27009644}], [{"q1": 1.966097585, "distance": 0.543806383, "q3": 0.3964061268, "q2": 2.987360714, "tx": -0.4596, "ty": 0.4596, "targetID": 8, "f2": -0.031353, "f1": -1.17439, "f3": 0.995068, "y": 0.091978188, "x": -0.058876173}], [{"q1": 0.8106825902, "distance": 0.1170345155, "q3": 2.356068827, "q2": 2.657681974, "tx": 0.3182, "ty": 0.3182, "targetID": 9, "f2": 1.124062, "f1": 0.785273, "f3": 0.665389, "y": 0.21160141, "x": 0.36650961}], [{"q1": 1.58659319, "distance": 0.06774198603, "q3": 2.160096277, "q2": 2.652152774, "tx": 0.1165, "ty": 0.4347, "targetID": 10, "f2": 0.348151, "f1": 0.5893, "f3": 0.65986, "y": 0.36695886, "x": 0.11616144}], [{"q1": 2.63305771, "distance": 0.4516029174, "q3": 2.882913927, "q2": -0.3030554464, "tx": -0.1165, "ty": 0.4347, "targetID": 11, "f2": -0.698313, "f1": 1.312118, "f3": -2.295348, "y": 0.24516168, "x": -0.52640294}], [{"q1": 1.872729451, "distance": 0.1559078478, "q3": 2.247244057, "q2": 1.721613034, "tx": -0.3182, "ty": 0.3182, "targetID": 12, "f2": 0.062015, "f1": 0.676448, "f3": -0.27068, "y": 0.33040868, "x": -0.1627709}], [{"q1": 0.002727790192, "distance": 0.4932222732, "q3": -0.7535046732, "q2": 4.445750854, "tx": 0.1768, "ty": 0.1768, "targetID": 13, "f2": 1.932017, "f1": -2.324301, "f3": 2.453458, "y": -0.30749851, "x": 0.27019788}], [{"q1": 1.45785073, "distance": 0.1060702709, "q3": 2.245296267, "q2": 2.048464331, "tx": 0.0647, "ty": 0.2415, "targetID": 14, "f2": 0.476894, "f1": 0.6745, "f3": 0.056172, "y": 0.34388258, "x": 0.036974386}], [{"q1": 2.50689134, "distance": 0.3457677769, "q3": 2.343690947, "q2": 1.283486524, "tx": -0.0647, "ty": 0.2415, "targetID": 15, "f2": -0.572147, "f1": 0.772895, "f3": -0.708806, "y": 0.16154789, "x": -0.40109711}], [{"q1": 5.57585039, "distance": 0.8177300698, "q3": 3.073545727, "q2": -2.046092746, "tx": -0.1768, "ty": 0.1768, "targetID": 16, "f2": -3.641106, "f1": 1.502749, "f3": -4.038385, "y": -0.37063822, "x": 0.43064865}]], "block": 9}], [{"trials": [[{"q1": 0.7638100902, "distance": 0.4200900336, "q3": -0.9703813732, "q2": 5.765722454, "tx": 0.601, "ty": 0.601, "targetID": 1, "f2": 1.170934, "f1": -2.541178, "f3": 3.77343, "y": 0.22314651, "x": 0.78458207}], [{"q1": 1.950703781, "distance": 0.3965493057, "q3": 2.750150227, "q2": 1.374152884, "tx": 0.22, "ty": 0.821, "targetID": 2, "f2": -0.015959, "f1": 1.179354, "f3": -0.61814, "y": 0.4330569, "x": 0.13783247}], [{"q1": -2.68012941, "distance": 0.985694695, "q3": -2.926676273, "q2": 2.181479364, "tx": -0.22, "ty": 0.821, "targetID": 3, "f2": 4.614874, "f1": -4.497473, "f3": 0.189187, "y": -0.09397168, "x": -0.5866345}], [{"q1": -0.2211420098, "distance": 1.576089032, "q3": -1.476818773, "q2": 6.351503754, "tx": -0.601, "ty": 0.601, "targetID": 4, "f2": 2.155886, "f1": -3.047615, "f3": 4.359211, "y": -0.30218818, "x": 0.69062988}], [{"q1": 1.66167726, "distance": 0.2348206741, "q3": -1.313179473, "q2": 4.731447254, "tx": 0.4596, "ty": 0.4596, "targetID": 5, "f2": 0.273067, "f1": -2.883976, "f3": 2.739155, "y": 0.36736827, "x": 0.2436508}], [{"q1": 1.69623478, "distance": 0.2121726518, "q3": -1.622148773, "q2": 5.024872054, "tx": 0.1682, "ty": 0.6279, "targetID": 6, "f2": 0.23851, "f1": -3.192945, "f3": 3.032579, "y": 0.42521918, "x": 0.23095125}], [{"q1": 1.86116839, "distance": 0.4263363705, "q3": -1.471854973, "q2": 4.375630554, "tx": -0.1682, "ty": 0.6279, "targetID": 7, "f2": 0.073576, "f1": -3.042651, "f3": 2.383338, "y": 0.28654637, "x": 0.087222004}], [{"q1": 4.96259259, "distance": 1.531693532, "q3": -0.9900414732, "q2": 0.9923237136, "tx": -0.4596, "ty": 0.4596, "targetID": 8, "f2": -3.027848, "f1": -2.560838, "f3": -0.999969, "y": -0.82851292, "x": 0.36916425}], [{"q1": 1.79971884, "distance": 0.4315224133, "q3": 0.6090919868, "q2": 2.787178424, "tx": 0.3182, "ty": 0.3182, "targetID": 9, "f2": 0.135026, "f1": -0.961704, "f3": 0.794886, "y": 0.11391235, "x": -0.061902814}], [{"q1": 1.62693124, "distance": 0.03698400641, "q3": -2.462254673, "q2": 5.329166754, "tx": 0.1165, "ty": 0.4347, "targetID": 10, "f2": 0.307813, "f1": -4.033051, "f3": 3.336874, "y": 0.46970148, "x": 0.10455374}], [{"q1": 2.12349138, "distance": 0.1440282885, "q3": -1.774233273, "q2": 4.446944654, "tx": -0.1165, "ty": 0.4347, "targetID": 11, "f2": -0.188747, "f1": -3.34503, "f3": 2.454652, "y": 0.30447436, "x": -0.054974147}], [{"q1": 2.24350022, "distance": 0.3852816083, "q3": 0.03883012679, "q2": 3.526834954, "tx": -0.3182, "ty": 0.3182, "targetID": 12, "f2": -0.308756, "f1": -1.531966, "f3": 1.534542, "y": 0.20551662, "x": 0.050235033}], [{"q1": 1.82698786, "distance": 0.1756991751, "q3": -1.445101173, "q2": 4.740495054, "tx": 0.1768, "ty": 0.1768, "targetID": 13, "f2": 0.107757, "f1": -3.015897, "f3": 2.748202, "y": 0.35239189, "x": 0.18293908}], [{"q1": 0.8352498902, "distance": 0.09999421528, "q3": 1.152461847, "q2": 2.017174068, "tx": 0.0647, "ty": 0.2415, "targetID": 14, "f2": 1.099495, "f1": -0.418334, "f3": 0.024881, "y": 0.31643847, "x": -0.0015047491}], [{"q1": 1.76233389, "distance": 0.222105326, "q3": 2.239515737, "q2": 1.152293614, "tx": -0.0647, "ty": 0.2415, "targetID": 15, "f2": 0.172411, "f1": 0.668719, "f3": -0.839999, "y": 0.39430341, "x": -0.225889}], [{"q1": 0.7595374902, "distance": 0.1620189918, "q3": 0.04291412679, "q2": 2.770402324, "tx": -0.1768, "ty": 0.1768, "targetID": 16, "f2": 1.175207, "f1": -1.527882, "f3": 0.77811, "y": 0.21745685, "x": -0.019965137}]], "block": 10}], [{"trials": [[{"q1": 1.20042862, "distance": 0.1365454801, "q3": -0.3479187732, "q2": 5.228510054, "tx": 0.601, "ty": 0.601, "targetID": 1, "f2": 0.734316, "f1": -1.918715, "f3": 3.236217, "y": 0.47004822, "x": 0.63968203}], [{"q1": 1.78664981, "distance": 0.2336601891, "q3": -1.223072273, "q2": 5.276639254, "tx": 0.22, "ty": 0.821, "targetID": 2, "f2": 0.148095, "f1": -2.793869, "f3": 3.284347, "y": 0.58862946, "x": 0.24451563}], [{"q1": 1.31773569, "distance": 0.7608924486, "q3": 1.223524677, "q2": 4.542826054, "tx": -0.22, "ty": 0.821, "targetID": 3, "f2": 0.617009, "f1": -0.347272, "f3": 2.550533, "y": 0.59738556, "x": 0.50729217}], [{"q1": 2.98774349, "distance": 0.9504299021, "q3": -0.4840565732, "q2": 2.296587314, "tx": -0.601, "ty": 0.601, "targetID": 4, "f2": -1.052999, "f1": -2.054853, "f3": 0.304295, "y": -0.33601902, "x": -0.44190143}], [{"q1": 1.19546491, "distance": 0.184839647, "q3": 0.9541645168, "q2": 4.186318154, "tx": 0.4596, "ty": 0.4596, "targetID": 5, "f2": 0.73928, "f1": -0.616632, "f3": 2.194025, "y": 0.3156688, "x": 0.575572}], [{"q1": 2.12305155, "distance": 0.810757024, "q3": -0.2299896732, "q2": 0.7346502536, "tx": 0.1682, "ty": 0.6279, "targetID": 6, "f2": -0.188307, "f1": -1.800786, "f3": -1.257642, "y": 0.71166355, "x": -0.63821839}], [{"q1": 2.10024359, "distance": 0.2764240028, "q3": -1.270661173, "q2": 5.013562354, "tx": -0.1682, "ty": 0.6279, "targetID": 7, "f2": -0.165499, "f1": -2.841458, "f3": 3.02127, "y": 0.53267312, "x": 0.091303508}], [{"q1": 1.951834754, "distance": 0.2671523281, "q3": -2.938733773, "q2": 4.111171254, "tx": -0.4596, "ty": 0.4596, "targetID": 8, "f2": -0.01709, "f1": -4.50953, "f3": 2.118879, "y": 0.47565707, "x": -0.19293066}], [{"q1": 1.75322327, "distance": 0.3728526377, "q3": -2.205580273, "q2": 4.035270354, "tx": 0.3182, "ty": 0.3182, "targetID": 9, "f2": 0.181521, "f1": -3.776377, "f3": 2.042978, "y": 0.26959524, "x": -0.051471025}], [{"q1": 0.6108773902, "distance": 0.7618070419, "q3": 1.023216727, "q2": 5.189114554, "tx": 0.1165, "ty": 0.4347, "targetID": 10, "f2": 1.323867, "f1": -0.54758, "f3": 3.196822, "y": 0.29470474, "x": 0.86533329}], [{"q1": 2.010268377, "distance": 0.2579121639, "q3": -1.216298973, "q2": 3.899742054, "tx": -0.1165, "ty": 0.4347, "targetID": 11, "f2": -0.075524, "f1": -2.787095, "f3": 1.907449, "y": 0.19704804, "x": -0.016299051}], [{"q1": 3.08042049, "distance": 0.04526037888, "q3": -1.038874473, "q2": -1.766698346, "tx": -0.3182, "ty": 0.3182, "targetID": 12, "f2": -1.145676, "f1": -2.609671, "f3": -3.758991, "y": 0.29798013, "x": -0.2777073}], [{"q1": 1.55008789, "distance": 0.02572053814, "q3": 1.169175127, "q2": 3.083367754, "tx": 0.1768, "ty": 0.1768, "targetID": 13, "f2": 0.384657, "f1": -0.401621, "f3": 1.091075, "y": 0.20102997, "x": 0.16817129}], [{"q1": 2.59692939, "distance": 0.1828732246, "q3": -0.8609094732, "q2": 4.330580054, "tx": 0.0647, "ty": 0.2415, "targetID": 14, "f2": -0.662185, "f1": -2.431706, "f3": 2.338287, "y": 0.37100119, "x": -0.064420324}], [{"q1": 1.17303394, "distance": 0.1953164325, "q3": -0.8610414732, "q2": 3.653001354, "tx": -0.0647, "ty": 0.2415, "targetID": 15, "f2": 0.761711, "f1": -2.431838, "f3": 1.660709, "y": 0.11674566, "x": 0.085582612}], [{"q1": 2.75576831, "distance": 0.4363542416, "q3": -1.529930473, "q2": 5.852241854, "tx": -0.1768, "ty": 0.1768, "targetID": 16, "f2": -0.821024, "f1": -3.100727, "f3": 3.859949, "y": 0.53265932, "x": -0.42932558}]], "block": 11}], [{"trials": [[{"q1": -1.00434111, "distance": 1.279926738, "q3": 5.184381827, "q2": 4.801253454, "tx": 0.601, "ty": 0.601, "targetID": 1, "f2": 2.939086, "f1": 3.613586, "f3": 2.808961, "y": -0.48209772, "x": -0.080991043}], [{"q1": 1.74078256, "distance": 0.4767820761, "q3": 3.935158927, "q2": 2.06404663, "tx": 0.22, "ty": 0.821, "targetID": 2, "f2": 0.193962, "f1": 2.364363, "f3": 0.071754, "y": 0.64662548, "x": -0.22375069}], [{"q1": 0.4799985902, "distance": 1.060094, "q3": 0.008356626795, "q2": 3.640309354, "tx": -0.22, "ty": 0.821, "targetID": 3, "f2": 1.454746, "f1": -1.56244, "f3": 1.648017, "y": -0.12950305, "x": 0.24940733}], [{"q1": 2.32430198, "distance": 0.1115311641, "q3": 4.074897027, "q2": 1.397651994, "tx": -0.601, "ty": 0.601, "targetID": 4, "f2": -0.389557, "f1": 2.504101, "f3": -0.594641, "y": 0.50437316, "x": -0.54530032}], [{"q1": -0.1748350098, "distance": 0.7248156054, "q3": -2.180403573, "q2": 5.465072054, "tx": 0.4596, "ty": 0.4596, "targetID": 5, "f2": 2.10958, "f1": -3.7512, "f3": 3.472779, "y": -0.26506466, "x": 0.44480837}], [{"q1": 1.4503109, "distance": 0.08451665267, "q3": -3.351457373, "q2": 4.434943754, "tx": 0.1682, "ty": 0.6279, "targetID": 6, "f2": 0.484434, "f1": -4.922254, "f3": 2.442651, "y": 0.58855649, "x": 0.093399246}], [{"q1": 1.21544544, "distance": 0.2852051413, "q3": -2.354007973, "q2": 2.207114764, "tx": -0.1682, "ty": 0.6279, "targetID": 7, "f2": 0.719299, "f1": -3.924804, "f3": 0.214822, "y": 0.635659, "x": 0.11689958}], [{"q1": 1.09015872, "distance": 0.6400299406, "q3": -2.706463173, "q2": 2.816206744, "tx": -0.4596, "ty": 0.4596, "targetID": 8, "f2": 0.844586, "f1": -4.27726, "f3": 0.823914, "y": 0.54252528, "x": 0.17503511}], [{"q1": 1.21506844, "distance": 0.2473465331, "q3": -3.492602773, "q2": 4.358665954, "tx": 0.3182, "ty": 0.3182, "targetID": 9, "f2": 0.719676, "f1": -5.063399, "f3": 2.366373, "y": 0.56094006, "x": 0.2706861}], [{"q1": 0.01026769019, "distance": 0.402569085, "q3": -1.745613373, "q2": 3.833894254, "tx": 0.1165, "ty": 0.4347, "targetID": 10, "f2": 1.924477, "f1": -3.31641, "f3": 1.841602, "y": 0.062572381, "x": 0.27006726}], [{"q1": 1.65162416, "distance": 0.348077926, "q3": -1.359781873, "q2": 4.411318954, "tx": -0.1165, "ty": 0.4347, "targetID": 11, "f2": 0.28312, "f1": -2.930578, "f3": 2.419026, "y": 0.29615871, "x": 0.20281889}], [{"q1": 0.9750507702, "distance": 0.4678350868, "q3": 4.158212027, "q2": 2.941430624, "tx": -0.3182, "ty": 0.3182, "targetID": 12, "f2": 0.959694, "f1": 2.587416, "f3": 0.949138, "y": 0.52188585, "x": 0.10296712}], [{"q1": -0.7549615098, "distance": 0.4798378119, "q3": -2.257642773, "q2": 3.038568654, "tx": 0.1768, "ty": 0.1768, "targetID": 13, "f2": 2.689706, "f1": -3.828439, "f3": 1.046276, "y": -0.18787911, "x": 0.48865489}], [{"q1": 1.0699897, "distance": 0.1627093026, "q3": -2.002840673, "q2": 4.497272954, "tx": 0.0647, "ty": 0.2415, "targetID": 14, "f2": 0.864755, "f1": -3.573637, "f3": 2.50498, "y": 0.23809306, "x": 0.22737363}], [{"q1": 1.15292774, "distance": 0.4010834479, "q3": 3.926551027, "q2": 2.555643044, "tx": -0.0647, "ty": 0.2415, "targetID": 15, "f2": 0.781817, "f1": 2.355755, "f3": 0.56335, "y": 0.60095848, "x": 0.11322564}], [{"q1": -1.27948181, "distance": 0.6985112069, "q3": -2.722290573, "q2": 5.261999454, "tx": -0.1768, "ty": 0.1768, "targetID": 16, "f2": 3.214226, "f1": -4.293087, "f3": 3.269707, "y": -0.47392486, "x": 0.077119402}]], "block": 12}], [{"trials": [[{"q1": 2.1195958, "distance": 1.152844853, "q3": 5.008075727, "q2": 0.9891821536, "tx": 0.601, "ty": 0.601, "targetID": 1, "f2": -0.184851, "f1": 3.437279, "f3": -1.003111, "y": 0.71559712, "x": -0.54613502}], [{"q1": -0.04527570981, "distance": 0.872906303, "q3": 3.274796227, "q2": 3.713571254, "tx": 0.22, "ty": 0.821, "targetID": 2, "f2": 1.98002, "f1": 1.704, "f3": 1.721279, "y": 0.0070449801, "x": 0.53534527}], [{"q1": 1.21029322, "distance": 0.2431387394, "q3": 4.781315527, "q2": 2.442985534, "tx": -0.22, "ty": 0.821, "targetID": 3, "f2": 0.724451, "f1": 3.210519, "f3": 0.450693, "y": 0.60289616, "x": -0.11254228}], [{"q1": 2.39825507, "distance": 0.3007104021, "q3": 2.708555527, "q2": 1.195207764, "tx": -0.601, "ty": 0.601, "targetID": 4, "f2": -0.463511, "f1": 1.137759, "f3": -0.797085, "y": 0.37650091, "x": -0.40093275}], [{"q1": 0.05066859019, "distance": 0.463928686, "q3": 3.280765227, "q2": 3.944415454, "tx": 0.4596, "ty": 0.4596, "targetID": 5, "f2": 1.884076, "f1": 1.709969, "f3": 1.952123, "y": 0.00073496507, "x": 0.52795719}], [{"q1": 0.6126994902, "distance": 0.206993656, "q3": 4.578242927, "q2": 2.999927054, "tx": 0.1682, "ty": 0.6279, "targetID": 6, "f2": 1.322045, "f1": 3.007447, "f3": 1.007634, "y": 0.42492773, "x": 0.20880334}], [{"q1": 1.47205072, "distance": 0.2470472338, "q3": 3.077629827, "q2": 1.996628051, "tx": -0.1682, "ty": 0.6279, "targetID": 7, "f2": 0.462694, "f1": 1.506833, "f3": 0.004335, "y": 0.52711249, "x": 0.057353128}], [{"q1": 1.34311976, "distance": 0.5242627079, "q3": 2.433728997, "q2": 1.864869654, "tx": -0.4596, "ty": 0.4596, "targetID": 8, "f2": 0.591625, "f1": 0.862933, "f3": -0.127423, "y": 0.38273112, "x": 0.058996724}], [{"q1": 1.0106136, "distance": 0.2684053476, "q3": 3.895072227, "q2": 2.595038624, "tx": 0.3182, "ty": 0.3182, "targetID": 9, "f2": 0.924131, "f1": 2.324276, "f3": 0.602746, "y": 0.56209586, "x": 0.20614537}], [{"q1": 0.5510613902, "distance": 0.1077806442, "q3": 4.496812927, "q2": 3.129235054, "tx": 0.1165, "ty": 0.4347, "targetID": 10, "f2": 1.383683, "f1": 2.926017, "f3": 1.136942, "y": 0.38764428, "x": 0.21346611}], [{"q1": 0.007880090192, "distance": 0.7866592025, "q3": 3.239547527, "q2": 3.259234154, "tx": -0.1165, "ty": 0.4347, "targetID": 11, "f2": 1.926864, "f1": 1.668751, "f3": 1.266941, "y": 0.014023384, "x": 0.54822843}], [{"q1": 1.4222879, "distance": 0.4617850589, "q3": 3.801829727, "q2": 2.192914764, "tx": -0.3182, "ty": 0.3182, "targetID": 12, "f2": 0.512457, "f1": 2.231033, "f3": 0.200622, "y": 0.64806872, "x": 0.0049595089}], [{"q1": 0.8501410902, "distance": 0.3313507608, "q3": 3.369295327, "q2": 2.329951034, "tx": 0.1768, "ty": 0.1768, "targetID": 13, "f2": 1.084603, "f1": 1.798499, "f3": 0.337658, "y": 0.44319792, "x": 0.37384181}], [{"q1": 0.4823233902, "distance": 0.1344680953, "q3": 5.173386327, "q2": 2.948719124, "tx": 0.0647, "ty": 0.2415, "targetID": 14, "f2": 1.452421, "f1": 3.60259, "f3": 0.956426, "y": 0.36251454, "x": 0.12332721}], [{"q1": -1.01269771, "distance": 0.9723742579, "q3": 0.1130973268, "q2": 4.826763254, "tx": -0.0647, "ty": 0.2415, "targetID": 15, "f2": 2.947442, "f1": -1.457699, "f3": 2.834471, "y": -0.73070249, "x": -0.046423898}], [{"q1": 3.21368689, "distance": 0.4228000793, "q3": 3.419874927, "q2": 0.2232115536, "tx": -0.1768, "ty": 0.1768, "targetID": 16, "f2": -1.278942, "f1": 1.849079, "f3": -1.769081, "y": 0.0053103302, "x": -0.56325983}]], "block": 13}], [{"trials": [[{"q1": 1.2637003, "distance": 0.454351724, "q3": 2.541736957, "q2": 2.418104124, "tx": 0.601, "ty": 0.601, "targetID": 1, "f2": 0.671044, "f1": 0.970941, "f3": 0.425811, "y": 0.39351214, "x": 0.19679179}], [{"q1": 0.9565782002, "distance": 0.5740668452, "q3": 2.917597127, "q2": 3.332307554, "tx": 0.22, "ty": 0.821, "targetID": 2, "f2": 0.978166, "f1": 1.346801, "f3": 1.340015, "y": 0.30109957, "x": 0.46342614}], [{"q1": -0.04012350981, "distance": 0.9981597641, "q3": -0.7987687732, "q2": 3.840931454, "tx": -0.22, "ty": 0.821, "targetID": 3, "f2": 1.974868, "f1": -2.369565, "f3": 1.848639, "y": -0.1073668, "x": 0.14668515}], [{"q1": 2.59253116, "distance": 0.3176335862, "q3": 3.233138627, "q2": 0.4128883536, "tx": -0.601, "ty": 0.601, "targetID": 4, "f2": -0.657787, "f1": 1.662342, "f3": -1.579404, "y": 0.31569116, "x": -0.46139355}], [{"q1": 0.9684534202, "distance": 0.2164788732, "q3": 2.184223707, "q2": 3.089462454, "tx": 0.4596, "ty": 0.4596, "targetID": 5, "f2": 0.966291, "f1": 0.613427, "f3": 1.09717, "y": 0.2504195, "x": 0.40386293}], [{"q1": -4.89187351, "distance": 0.4156372273, "q3": 7.908959527, "q2": 8.976995554, "tx": 0.1682, "ty": 0.6279, "targetID": 6, "f2": 6.826618, "f1": 6.338163, "f3": 6.984703, "y": 0.21367794, "x": 0.13393063}], [{"q1": 1.58150381, "distance": 0.1100940982, "q3": 3.496906827, "q2": 2.370728904, "tx": -0.1682, "ty": 0.6279, "targetID": 7, "f2": 0.353241, "f1": 1.926111, "f3": 0.378436, "y": 0.59448706, "x": -0.063298685}], [{"q1": 2.42426746, "distance": 0.05678666008, "q3": 3.386322727, "q2": 1.575403304, "tx": -0.4596, "ty": 0.4596, "targetID": 8, "f2": -0.489523, "f1": 1.815526, "f3": -0.416889, "y": 0.40614992, "x": -0.44042153}], [{"q1": 0.7667631902, "distance": 0.1215945984, "q3": 2.898433427, "q2": 3.056161554, "tx": 0.3182, "ty": 0.3182, "targetID": 9, "f2": 1.167981, "f1": 1.327637, "f3": 1.063869, "y": 0.31429787, "x": 0.43973197}], [{"q1": 0.8111224902, "distance": 0.3832168283, "q3": 2.157834327, "q2": 2.938917354, "tx": 0.1165, "ty": 0.4347, "targetID": 10, "f2": 1.123622, "f1": 0.587038, "f3": 0.946625, "y": 0.17222655, "x": 0.39571824}], [{"q1": 1.47431267, "distance": 0.244074347, "q3": 5.364834927, "q2": 2.267307674, "tx": -0.1165, "ty": 0.4347, "targetID": 11, "f2": 0.460432, "f1": 3.794039, "f3": 0.275015, "y": 0.48977105, "x": -0.35428029}], [{"q1": 1.57591178, "distance": 0.392126941, "q3": 3.455940427, "q2": 2.373179344, "tx": -0.3182, "ty": 0.3182, "targetID": 12, "f2": 0.358833, "f1": 1.885144, "f3": 0.380887, "y": 0.59287451, "x": -0.038347447}], [{"q1": 0.9513631602, "distance": 0.3720134617, "q3": 4.363735027, "q2": 2.765438604, "tx": 0.1768, "ty": 0.1768, "targetID": 13, "f2": 0.983381, "f1": 2.792939, "f3": 0.773146, "y": 0.54106557, "x": 0.10127113}], [{"q1": 1.27174278, "distance": 0.2284558242, "q3": 1.731645867, "q2": 3.035929754, "tx": 0.0647, "ty": 0.2415, "targetID": 14, "f2": 0.663002, "f1": 0.16085, "f3": 1.043637, "y": 0.26353977, "x": 0.29209022}], [{"q1": 1.77728787, "distance": 0.07838912545, "q3": 2.127800707, "q2": 1.989967875, "tx": -0.0647, "ty": 0.2415, "targetID": 15, "f2": 0.157457, "f1": 0.557004, "f3": -0.002325, "y": 0.31864803, "x": -0.078593756}], [{"q1": 0.9353410402, "distance": 0.396351851, "q3": 4.632341227, "q2": 2.850889924, "tx": -0.1768, "ty": 0.1768, "targetID": 16, "f2": 0.999403, "f1": 3.061545, "f3": 0.858597, "y": 0.51565959, "x": 0.028794183}]], "block": 14}], [{"trials": [[{"q1": -0.7662712098, "distance": 0.7429481699, "q3": 4.392574827, "q2": 3.300074854, "tx": 0.601, "ty": 0.601, "targetID": 1, "f2": 2.701016, "f1": 2.821779, "f3": 1.307782, "y": -0.11212806, "x": 0.39262449}], [{"q1": 2.66943735, "distance": 0.4946928365, "q3": 6.689330427, "q2": 4.309280054, "tx": 0.22, "ty": 0.821, "targetID": 2, "f2": -0.734693, "f1": 5.118534, "f3": 2.316987, "y": 0.63547725, "x": -0.2385873}], [{"q1": 1.80047282, "distance": 0.1003730038, "q3": 1.206371577, "q2": -0.6957168464, "tx": -0.22, "ty": 0.821, "targetID": 3, "f2": 0.134272, "f1": -0.364425, "f3": -2.68801, "y": 0.90600568, "x": -0.16662609}], [{"q1": 2.39668427, "distance": 0.5894706962, "q3": 1.471584831, "q2": 3.140921754, "tx": -0.601, "ty": 0.601, "targetID": 4, "f2": -0.46194, "f1": -0.099211, "f3": 1.148629, "y": 0.33195527, "x": -0.076509166}], [{"q1": 1.63001, "distance": 0.2213141486, "q3": 1.688417557, "q2": 3.973003954, "tx": 0.4596, "ty": 0.4596, "targetID": 5, "f2": 0.304734, "f1": 0.117621, "f3": 1.980711, "y": 0.59240134, "x": 0.28255832}], [{"q1": 1.24573039, "distance": 0.328595942, "q3": 1.903302497, "q2": 3.863865054, "tx": 0.1682, "ty": 0.6279, "targetID": 6, "f2": 0.689014, "f1": 0.332506, "f3": 1.871572, "y": 0.44369034, "x": 0.44030677}], [{"q1": 1.55467461, "distance": 0.3029946859, "q3": 1.878860907, "q2": 1.671096224, "tx": -0.1682, "ty": 0.6279, "targetID": 7, "f2": 0.38007, "f1": 0.308065, "f3": -0.321196, "y": 0.32910595, "x": -0.11792182}], [{"q1": 2.008697581, "distance": 0.3226493817, "q3": 1.718388347, "q2": 1.772192674, "tx": -0.4596, "ty": 0.4596, "targetID": 8, "f2": -0.073953, "f1": 0.147592, "f3": -0.2201, "y": 0.20952129, "x": -0.2557293}], [{"q1": 0.4426764902, "distance": 0.2701597775, "q3": 2.552795357, "q2": 2.763113824, "tx": 0.3182, "ty": 0.3182, "targetID": 9, "f2": 1.492068, "f1": 0.981999, "f3": 0.770821, "y": 0.09196258, "x": 0.46585817}], [{"q1": 1.05880563, "distance": 0.4385943228, "q3": 6.210740227, "q2": 7.259486854, "tx": 0.1165, "ty": 0.4347, "targetID": 10, "f2": 0.875939, "f1": 4.639944, "f3": 5.267194, "y": 0.87324754, "x": 0.11009413}], [{"q1": 1.31748437, "distance": 0.3207476058, "q3": 2.218718397, "q2": 2.504435084, "tx": -0.1165, "ty": 0.4347, "targetID": 11, "f2": 0.61726, "f1": 0.647922, "f3": 0.512142, "y": 0.32638102, "x": 0.185404}], [{"q1": 0.2851569902, "distance": 0.4208385214, "q3": 0.01702742679, "q2": 2.649765164, "tx": -0.3182, "ty": 0.3182, "targetID": 12, "f2": 1.649587, "f1": -1.553769, "f3": 0.657473, "y": 0.24868989, "x": 0.096858316}], [{"q1": 0.6230666902, "distance": 0.1455390202, "q3": 2.280607767, "q2": 2.284146614, "tx": 0.1768, "ty": 0.1768, "targetID": 13, "f2": 1.311678, "f1": 0.709811, "f3": 0.291854, "y": 0.16271915, "x": 0.32165626}], [{"q1": 1.33476313, "distance": 0.2925200334, "q3": 1.538814914, "q2": 3.373211154, "tx": 0.0647, "ty": 0.2415, "targetID": 14, "f2": 0.599981, "f1": -0.031981, "f3": 1.380918, "y": 0.28665739, "x": 0.35371346}], [{"q1": 0.5575958902, "distance": 0.1430694424, "q3": 0.7017061368, "q2": 2.182861664, "tx": -0.0647, "ty": 0.2415, "targetID": 15, "f2": 1.377149, "f1": -0.86909, "f3": 0.190569, "y": 0.32669089, "x": 0.050240757}], [{"q1": 1.63095248, "distance": 0.205032508, "q3": 1.406993687, "q2": 2.566575794, "tx": -0.1768, "ty": 0.1768, "targetID": 16, "f2": 0.303792, "f1": -0.163803, "f3": 0.574283, "y": 0.20573173, "x": 0.026180995}]], "block": 15}], [{"trials": [[{"q1": -0.2584013098, "distance": 0.8201932909, "q3": -1.782922973, "q2": 4.406355254, "tx": 0.601, "ty": 0.601, "targetID": 1, "f2": 2.193146, "f1": -3.353719, "f3": 2.414063, "y": -0.14593462, "x": 0.26217009}], [{"q1": 1.42084276, "distance": 0.4934826044, "q3": 0.1998681268, "q2": 1.064643174, "tx": 0.22, "ty": 0.821, "targetID": 2, "f2": 0.513902, "f1": -1.370928, "f3": -0.927649, "y": 0.81311775, "x": -0.27341965}], [{"q1": 1.46953745, "distance": 0.3359871371, "q3": -2.844900673, "q2": 2.488978454, "tx": -0.22, "ty": 0.821, "targetID": 3, "f2": 0.465207, "f1": -4.415697, "f3": 0.496686, "y": 0.58530694, "x": 0.019449656}], [{"q1": 2.28465508, "distance": 0.512339669, "q3": 0.1939619268, "q2": 1.617249324, "tx": -0.601, "ty": 0.601, "targetID": 4, "f2": -0.349911, "f1": -1.376834, "f3": -0.375043, "y": 0.094990928, "x": -0.68129169}], [{"q1": -1.33684731, "distance": 0.7334450125, "q3": -1.018441473, "q2": 2.660760734, "tx": 0.4596, "ty": 0.4596, "targetID": 5, "f2": 3.271592, "f1": -2.589238, "f3": 0.668468, "y": -0.27160591, "x": 0.40233305}], [{"q1": 1.49253391, "distance": 0.520483578, "q3": -5.299948473, "q2": 2.487721814, "tx": 0.1682, "ty": 0.6279, "targetID": 6, "f2": 0.442211, "f1": -6.870745, "f3": 0.495429, "y": 0.16623018, "x": -0.072141699}], [{"q1": 1.51948877, "distance": 0.4583205927, "q3": 1.440545897, "q2": 2.443048364, "tx": -0.1682, "ty": 0.6279, "targetID": 7, "f2": 0.415256, "f1": -0.13025, "f3": 0.450756, "y": 0.20744285, "x": 0.014210391}], [{"q1": 2.010645369, "distance": 0.310321275, "q3": 1.084917607, "q2": 1.727016574, "tx": -0.4596, "ty": 0.4596, "targetID": 8, "f2": -0.075901, "f1": -0.485879, "f3": -0.265276, "y": 0.15220487, "x": -0.41708497}], [{"q1": 0.4386551902, "distance": 0.1863939913, "q3": -3.968679773, "q2": 6.440913554, "tx": 0.3182, "ty": 0.3182, "targetID": 9, "f2": 1.496089, "f1": -5.539476, "f3": 4.448621, "y": 0.40249448, "x": 0.48444428}], [{"q1": 0.9904445702, "distance": 0.3555337294, "q3": 2.078289207, "q2": 3.193260654, "tx": 0.1165, "ty": 0.4347, "targetID": 10, "f2": 0.9443, "f1": 0.507493, "f3": 1.200968, "y": 0.23672056, "x": 0.41181064}], [{"q1": 1.47607196, "distance": 0.2776233523, "q3": 2.108008667, "q2": 2.613825344, "tx": -0.1165, "ty": 0.4347, "targetID": 11, "f2": 0.458673, "f1": 0.537212, "f3": 0.621533, "y": 0.32780587, "x": 0.13971938}], [{"q1": 0.08252429019, "distance": 0.8682439121, "q3": -1.913562973, "q2": 4.628465854, "tx": -0.3182, "ty": 0.3182, "targetID": 12, "f2": 1.85222, "f1": -3.484359, "f3": 2.636173, "y": -0.32729112, "x": 0.26247952}], [{"q1": 1.8266737, "distance": 0.5025961438, "q3": 2.708744027, "q2": 4.085221654, "tx": 0.1768, "ty": 0.1768, "targetID": 13, "f2": 0.108071, "f1": 1.137948, "f3": 2.092929, "y": 0.59868788, "x": -0.096354719}], [{"q1": 1.44622683, "distance": 0.1755694504, "q3": 2.305426357, "q2": 2.702355424, "tx": 0.0647, "ty": 0.2415, "targetID": 14, "f2": 0.488518, "f1": 0.73463, "f3": 0.710063, "y": 0.37532763, "x": 0.17834329}], [{"q1": 1.36379144, "distance": 0.06967902587, "q3": 1.068958317, "q2": 2.309153694, "tx": -0.0647, "ty": 0.2415, "targetID": 15, "f2": 0.570953, "f1": -0.501838, "f3": 0.316861, "y": 0.20612877, "x": -0.12473368}], [{"q1": 0.4069879902, "distance": 0.5947491269, "q3": 0.6357326868, "q2": 1.530038714, "tx": -0.1768, "ty": 0.1768, "targetID": 16, "f2": 1.527756, "f1": -0.935064, "f3": -0.462254, "y": 0.54765747, "x": 0.28816372}]], "block": 16}], [{"trials": [[{"q1": -0.04024910981, "distance": 0.8438482188, "q3": 1.781534367, "q2": 2.915606734, "tx": 0.601, "ty": 0.601, "targetID": 1, "f2": 1.974994, "f1": 0.210738, "f3": 0.923314, "y": -0.18723584, "x": 0.29972923}], [{"q1": -0.4504155098, "distance": 1.062941234, "q3": 1.189909637, "q2": 3.153802254, "tx": 0.22, "ty": 0.821, "targetID": 2, "f2": 2.38516, "f1": -0.380887, "f3": 1.16151, "y": -0.23930069, "x": 0.14512335}], [{"q1": 0.2527357902, "distance": 0.6257951489, "q3": -0.5958407732, "q2": 2.757521794, "tx": -0.22, "ty": 0.821, "targetID": 3, "f2": 1.682009, "f1": -2.166637, "f3": 0.765229, "y": 0.3212386, "x": 0.15664056}], [{"q1": 1.56479054, "distance": 0.2200086746, "q3": 0.7066070168, "q2": 1.429130754, "tx": -0.601, "ty": 0.601, "targetID": 4, "f2": 0.369954, "f1": -0.864189, "f3": -0.563162, "y": 0.47680318, "x": -0.41939888}], [{"q1": 0.9607251002, "distance": 0.2806823616, "q3": 1.292074227, "q2": 4.203596854, "tx": 0.4596, "ty": 0.4596, "targetID": 5, "f2": 0.974019, "f1": -0.278722, "f3": 2.211304, "y": 0.25919915, "x": 0.65612503}], [{"q1": 0.2115808902, "distance": 0.2648719133, "q3": 0.7749052468, "q2": 1.864681164, "tx": 0.1682, "ty": 0.6279, "targetID": 6, "f2": 1.723164, "f1": -0.795891, "f3": -0.127611, "y": 0.37245307, "x": 0.23822854}], [{"q1": 1.06496315, "distance": 0.2621484332, "q3": 1.236530867, "q2": 1.779229844, "tx": -0.1682, "ty": 0.6279, "targetID": 7, "f2": 0.869781, "f1": -0.334265, "f3": -0.213063, "y": 0.38084916, "x": -0.080520564}], [{"q1": 1.35248171, "distance": 0.1647606899, "q3": 0.4385663268, "q2": 1.709549314, "tx": -0.4596, "ty": 0.4596, "targetID": 8, "f2": 0.582263, "f1": -1.13223, "f3": -0.282743, "y": 0.51196327, "x": -0.30338165}], [{"q1": 3.27130369, "distance": 1.125123772, "q3": 2.128052027, "q2": 0.6889086536, "tx": 0.3182, "ty": 0.3182, "targetID": 9, "f2": -1.336559, "f1": 0.557256, "f3": -1.303384, "y": -0.68339344, "x": -0.19435642}], [{"q1": 0.4857162902, "distance": 0.04639793646, "q3": -0.2438441732, "q2": 2.435634214, "tx": 0.1165, "ty": 0.4347, "targetID": 10, "f2": 1.449028, "f1": -1.814641, "f3": 0.443342, "y": 0.41404458, "x": 0.074953374}], [{"q1": 0.6614569902, "distance": 0.1853700297, "q3": 0.2676008268, "q2": 1.913250183, "tx": -0.1165, "ty": 0.4347, "targetID": 11, "f2": 1.273287, "f1": -1.303195, "f3": -0.079042, "y": 0.55326799, "x": 0.025990981}], [{"q1": 0.8949401902, "distance": 0.3026513917, "q3": 0.9997176168, "q2": 1.946802392, "tx": -0.3182, "ty": 0.3182, "targetID": 12, "f2": 1.039804, "f1": -0.571079, "f3": -0.04549, "y": 0.36972999, "x": -0.019967666}], [{"q1": 0.1802277902, "distance": 0.2147082257, "q3": -0.01816467321, "q2": 2.296712984, "tx": 0.1768, "ty": 0.1768, "targetID": 13, "f2": 1.754517, "f1": -1.588961, "f3": 0.30442, "y": 0.38885722, "x": 0.21043566}], [{"q1": 1.64402151, "distance": 0.2603758227, "q3": -0.6958187732, "q2": 4.445625154, "tx": 0.0647, "ty": 0.2415, "targetID": 14, "f2": 0.290723, "f1": -2.266615, "f3": 2.453333, "y": 0.31093065, "x": 0.31564811}], [{"q1": 0.2618463902, "distance": 0.1824038594, "q3": 0.4644530268, "q2": 2.356905894, "tx": -0.0647, "ty": 0.2415, "targetID": 15, "f2": 1.672898, "f1": -1.106343, "f3": 0.364613, "y": 0.27248813, "x": 0.11505234}], [{"q1": 1.65156133, "distance": 0.3169219126, "q3": 0.6212813668, "q2": 1.729278514, "tx": -0.1768, "ty": 0.1768, "targetID": 16, "f2": 0.283183, "f1": -0.949515, "f3": -0.263014, "y": 0.37191955, "x": -0.42653558}]], "block": 17}], [{"trials": [[{"q1": 0.8351870902, "distance": 0.2992359422, "q3": -0.4053156732, "q2": 5.641189654, "tx": 0.601, "ty": 0.601, "targetID": 1, "f2": 1.099557, "f1": -1.976112, "f3": 3.648897, "y": 0.39401131, "x": 0.81709681}], [{"q1": 1.47801975, "distance": 0.3703596902, "q3": 3.395056327, "q2": 4.176013754, "tx": 0.22, "ty": 0.821, "targetID": 2, "f2": 0.456725, "f1": 1.82426, "f3": 2.183721, "y": 0.49804303, "x": 0.038712671}], [{"q1": 1.854068391, "distance": 0.6820903753, "q3": -0.3289624732, "q2": 4.182485354, "tx": -0.22, "ty": 0.821, "targetID": 3, "f2": 0.080676, "f1": -1.899759, "f3": 2.190193, "y": 0.33769606, "x": 0.26131547}], [{"q1": 2.74119132, "distance": 0.4613953514, "q3": 2.109893627, "q2": 2.745583744, "tx": -0.601, "ty": 0.601, "targetID": 4, "f2": -0.806447, "f1": 0.539097, "f3": 0.753291, "y": 0.26840111, "x": -0.28121312}], [{"q1": 1.12911447, "distance": 0.1269989347, "q3": 1.828092767, "q2": 4.599437554, "tx": 0.4596, "ty": 0.4596, "targetID": 5, "f2": 0.80563, "f1": 0.257296, "f3": 2.607145, "y": 0.575283, "x": 0.51200394}], [{"q1": 1.75994627, "distance": 0.1649741211, "q3": 2.300399807, "q2": 3.145948354, "tx": 0.1682, "ty": 0.6279, "targetID": 6, "f2": 0.174798, "f1": 0.729603, "f3": 1.153656, "y": 0.49139359, "x": 0.075558429}], [{"q1": 1.976590504, "distance": 0.1596127954, "q3": 2.495744037, "q2": 3.120061554, "tx": -0.1682, "ty": 0.6279, "targetID": 7, "f2": -0.041846, "f1": 0.924948, "f3": 1.127769, "y": 0.51366661, "x": -0.056723648}], [{"q1": 2.45543206, "distance": 0.188679489, "q3": 2.500582087, "q2": 2.984721774, "tx": -0.4596, "ty": 0.4596, "targetID": 8, "f2": -0.520688, "f1": 0.929786, "f3": 0.992429, "y": 0.41524502, "x": -0.27620811}], [{"q1": 1.14017288, "distance": 0.1448557761, "q3": 4.490215527, "q2": 4.417727854, "tx": 0.3182, "ty": 0.3182, "targetID": 9, "f2": 0.794572, "f1": 2.919419, "f3": 2.425435, "y": 0.21642024, "x": 0.21512684}], [{"q1": 1.38760471, "distance": 0.1999454061, "q3": -2.323942873, "q2": 2.982711154, "tx": 0.1165, "ty": 0.4347, "targetID": 10, "f2": 0.54714, "f1": -3.894739, "f3": 0.990418, "y": 0.5311406, "x": -0.058649582}], [{"q1": 1.67650557, "distance": 0.2859442148, "q3": 2.040527257, "q2": 3.100709354, "tx": -0.1165, "ty": 0.4347, "targetID": 11, "f2": 0.258239, "f1": 0.469731, "f3": 1.108417, "y": 0.41971504, "x": 0.1690513}], [{"q1": 1.064272, "distance": 0.3478332597, "q3": -1.737665173, "q2": 3.318735954, "tx": -0.3182, "ty": 0.3182, "targetID": 12, "f2": 0.870472, "f1": -3.308461, "f3": 1.326443, "y": 0.40211249, "x": 0.019359877}], [{"q1": 1.79425247, "distance": 0.3832533142, "q3": 1.475040583, "q2": 3.876996954, "tx": 0.1768, "ty": 0.1768, "targetID": 13, "f2": 0.140492, "f1": -0.095756, "f3": 1.884704, "y": 0.55794916, "x": 0.21690512}], [{"q1": 2.83173202, "distance": 0.6377474524, "q3": -1.229097873, "q2": 2.750547454, "tx": 0.0647, "ty": 0.2415, "targetID": 14, "f2": -0.896988, "f1": -2.799894, "f3": 0.758255, "y": -0.1607543, "x": -0.43018715}], [{"q1": 1.02638439, "distance": 0.02272455437, "q3": 0.3024097268, "q2": 2.554889064, "tx": -0.0647, "ty": 0.2415, "targetID": 15, "f2": 0.90836, "f1": -1.268387, "f3": 0.562596, "y": 0.23160169, "x": -0.085155533}], [{"q1": 1.58722151, "distance": 0.3996773059, "q3": 3.238667827, "q2": 3.922047354, "tx": -0.1768, "ty": 0.1768, "targetID": 16, "f2": 0.347523, "f1": 1.667871, "f3": 1.929755, "y": 0.54000516, "x": -0.0099948423}]], "block": 18}], [{"trials": [[{"q1": 0.8781011902, "distance": 0.2846320066, "q3": 3.292577627, "q2": 1.935241331, "tx": 0.601, "ty": 0.601, "targetID": 1, "f2": 1.056643, "f1": 1.721781, "f3": -0.057051, "y": 0.45065508, "x": 0.3593147}], [{"q1": 1.72067637, "distance": 0.3591741332, "q3": 3.504195327, "q2": 0.8222378536, "tx": 0.22, "ty": 0.821, "targetID": 2, "f2": 0.214068, "f1": 1.933399, "f3": -1.170055, "y": 0.61077152, "x": -0.071221641}], [{"q1": 1.19144367, "distance": 0.4376420471, "q3": 0.1947787268, "q2": 0.4046888536, "tx": -0.22, "ty": 0.821, "targetID": 3, "f2": 0.743301, "f1": -1.376018, "f3": -1.587604, "y": 0.95287983, "x": 0.19729878}], [{"q1": 2.39360551, "distance": 0.4491118123, "q3": -2.330904673, "q2": 3.704900454, "tx": -0.601, "ty": 0.601, "targetID": 4, "f2": -0.458861, "f1": -3.901701, "f3": 1.712608, "y": 0.21288436, "x": -0.37501843}], [{"q1": 0.2452587902, "distance": 0.3216165341, "q3": 2.919607727, "q2": 2.767009404, "tx": 0.4596, "ty": 0.4596, "targetID": 5, "f2": 1.689486, "f1": 1.348811, "f3": 0.774717, "y": 0.14282554, "x": 0.51519799}], [{"q1": -0.7073349098, "distance": 0.6125342835, "q3": -0.5964753732, "q2": 3.140167754, "tx": 0.1682, "ty": 0.6279, "targetID": 6, "f2": 2.642079, "f1": -2.167272, "f3": 1.147875, "y": 0.016143187, "x": 0.19905207}], [{"q1": 1.04510828, "distance": 0.1212088972, "q3": 1.226540607, "q2": 1.269098024, "tx": -0.1682, "ty": 0.6279, "targetID": 7, "f2": 0.889636, "f1": -0.344256, "f3": -0.723195, "y": 0.56821701, "x": -0.062703377}], [{"q1": 1.55706222, "distance": 0.2097919351, "q3": 1.839214007, "q2": 0.8724405536, "tx": -0.4596, "ty": 0.4596, "targetID": 8, "f2": 0.377682, "f1": 0.268418, "f3": -1.119852, "y": 0.5065827, "x": -0.2551366}], [{"q1": 0.5606118902, "distance": 0.1660903922, "q3": 3.237599727, "q2": 1.922549297, "tx": 0.3182, "ty": 0.3182, "targetID": 9, "f2": 1.374133, "f1": 1.666803, "f3": -0.069743, "y": 0.29114149, "x": 0.48207146}], [{"q1": 0.5999445902, "distance": 0.231566901, "q3": 0.9581857568, "q2": 2.320777584, "tx": 0.1165, "ty": 0.4347, "targetID": 10, "f2": 1.3348, "f1": -0.612611, "f3": 0.328485, "y": 0.20723956, "x": 0.073083668}], [{"q1": 1.55423479, "distance": 0.3214613926, "q3": 1.472275981, "q2": 0.4312980536, "tx": -0.1165, "ty": 0.4347, "targetID": 11, "f2": 0.38051, "f1": -0.09852, "f3": -1.560995, "y": 0.71234455, "x": -0.27852139}], [{"q1": 1.73958875, "distance": 0.6855190968, "q3": 1.119035307, "q2": -0.8110195464, "tx": -0.3182, "ty": 0.3182, "targetID": 12, "f2": 0.195156, "f1": -0.451761, "f3": -2.803312, "y": 0.93317399, "x": -0.015308231}], [{"q1": 0.6978365902, "distance": 0.1960059264, "q3": 2.066351157, "q2": 2.760600554, "tx": 0.1768, "ty": 0.1768, "targetID": 13, "f2": 1.236908, "f1": 0.495555, "f3": 0.768308, "y": 0.12871117, "x": 0.36681523}], [{"q1": 0.6201135902, "distance": 0.08008519823, "q3": 0.03933272679, "q2": 2.595855434, "tx": 0.0647, "ty": 0.2415, "targetID": 14, "f2": 1.314631, "f1": -1.531464, "f3": 0.603563, "y": 0.29501102, "x": 0.0051163637}], [{"q1": 0.9388596202, "distance": 0.1393520533, "q3": 1.613710483, "q2": 2.149686444, "tx": -0.0647, "ty": 0.2415, "targetID": 15, "f2": 0.995885, "f1": 0.042914, "f3": 0.157394, "y": 0.25573142, "x": 0.073923452}], [{"q1": 1.34079498, "distance": 0.36704687, "q3": 1.487983945, "q2": 1.098383884, "tx": -0.1768, "ty": 0.1768, "targetID": 16, "f2": 0.59395, "f1": -0.082812, "f3": -0.893909, "y": 0.54384016, "x": -0.1790194}]], "block": 19}], [{"trials": [[{"q1": 0.5944781902, "distance": 0.2679857166, "q3": 4.062142127, "q2": 2.530321814, "tx": 0.601, "ty": 0.601, "targetID": 1, "f2": 1.340266, "f1": 2.491346, "f3": 0.538029, "y": 0.53101609, "x": 0.34231371}], [{"q1": 0.9949684602, "distance": 0.3881723396, "q3": 3.111433327, "q2": 1.804676744, "tx": 0.22, "ty": 0.821, "targetID": 2, "f2": 0.939776, "f1": 1.540637, "f3": -0.187616, "y": 0.441922, "x": 0.30353224}], [{"q1": 1.844078126, "distance": 0.2885644012, "q3": 2.844775027, "q2": -0.08382884641, "tx": -0.22, "ty": 0.821, "targetID": 3, "f2": 0.090666, "f1": 1.273979, "f3": -2.076122, "y": 0.53272074, "x": -0.20717495}], [{"q1": 2.27548163, "distance": 0.4461696722, "q3": 1.595866236, "q2": 1.083429904, "tx": -0.601, "ty": 0.601, "targetID": 4, "f2": -0.340737, "f1": 0.02507, "f3": -0.908863, "y": 0.16060686, "x": -0.52943703}], [{"q1": 0.9350897102, "distance": 0.1815484848, "q3": 3.705759827, "q2": 2.219304144, "tx": 0.4596, "ty": 0.4596, "targetID": 5, "f2": 0.999655, "f1": 2.134964, "f3": 0.227011, "y": 0.556187, "x": 0.30587686}], [{"q1": 0.5700994902, "distance": 0.4291592219, "q3": 0.4525778268, "q2": 2.509901464, "tx": 0.1682, "ty": 0.6279, "targetID": 6, "f2": 1.364645, "f1": -1.118219, "f3": 0.517609, "y": 0.21512175, "x": 0.050761701}], [{"q1": 1.47242772, "distance": 0.3255546225, "q3": 1.913167097, "q2": 1.840051074, "tx": -0.1682, "ty": 0.6279, "targetID": 7, "f2": 0.462317, "f1": 0.342371, "f3": -0.152242, "y": 0.31577302, "x": -0.075665895}], [{"q1": 2.13976483, "distance": 0.1743647721, "q3": 2.183281227, "q2": 0.9416812536, "tx": -0.4596, "ty": 0.4596, "targetID": 8, "f2": -0.20502, "f1": 0.612485, "f3": -1.050611, "y": 0.29741348, "x": -0.39557964}], [{"q1": 1.29775516, "distance": 0.3378297953, "q3": 3.913733327, "q2": 0.7090777536, "tx": 0.3182, "ty": 0.3182, "targetID": 9, "f2": 0.636989, "f1": 2.342937, "f3": -1.283215, "y": 0.64985725, "x": 0.25391595}], [{"q1": 1.2680357, "distance": 0.1721613019, "q3": 3.521222727, "q2": 1.856827174, "tx": 0.1165, "ty": 0.4347, "targetID": 10, "f2": 0.666709, "f1": 1.950426, "f3": -0.135465, "y": 0.60021068, "x": 0.16388912}], [{"q1": 0.9997436802, "distance": 0.1113752348, "q3": 1.297540597, "q2": 1.875174084, "tx": -0.1165, "ty": 0.4347, "targetID": 11, "f2": 0.935001, "f1": -0.273256, "f3": -0.117119, "y": 0.35332547, "x": -0.040456402}], [{"q1": 2.011964837, "distance": 0.02324852972, "q3": 2.173165307, "q2": 1.089650254, "tx": -0.3182, "ty": 0.3182, "targetID": 12, "f2": -0.07722, "f1": 0.602369, "f3": -0.902642, "y": 0.32546295, "x": -0.34028492}], [{"q1": 1.29128348, "distance": 0.1268408411, "q3": 2.151865307, "q2": 2.278743074, "tx": 0.1768, "ty": 0.1768, "targetID": 13, "f2": 0.643461, "f1": 0.581069, "f3": 0.28645, "y": 0.30240472, "x": 0.15913497}], [{"q1": 2.25763738, "distance": 0.8264279846, "q3": "_NaN_", "q2": 4.061722554, "tx": 0.0647, "ty": 0.2415, "targetID": 14, "f2": -0.322893, "f1": "_NaN_", "f3": 2.06943, "y": 0.57437518, "x": -0.69172404}], [{"q1": 1.47399851, "distance": 0.04033240344, "q3": 1.587760927, "q2": 1.990847521, "tx": -0.0647, "ty": 0.2415, "targetID": 15, "f2": 0.460746, "f1": 0.016965, "f3": -0.001445, "y": 0.26196418, "x": -0.099455145}], [{"q1": 1.6274339, "distance": 0.3455891234, "q3": 2.893155527, "q2": 1.660854634, "tx": -0.1768, "ty": 0.1768, "targetID": 16, "f2": 0.307311, "f1": 1.322359, "f3": -0.331438, "y": 0.49254258, "x": -0.036306351}]], "block": 20}], [{"trials": [[{"q1": 1.30579764, "distance": 0.441115782, "q3": 3.131288227, "q2": 2.740620024, "tx": 0.601, "ty": 0.601, "targetID": 1, "f2": 0.628947, "f1": 1.560492, "f3": 0.748327, "y": 0.51340964, "x": 0.16866788}], [{"q1": 0.4573162902, "distance": 1.052656435, "q3": 0.3543088268, "q2": 4.008315454, "tx": 0.22, "ty": 0.821, "targetID": 2, "f2": 1.477428, "f1": -1.216487, "f3": 2.016023, "y": -0.20644348, "x": 0.44900975}], [{"q1": 1.907789625, "distance": 0.4140784058, "q3": 1.604411368, "q2": 3.793430554, "tx": -0.22, "ty": 0.821, "targetID": 3, "f2": 0.026955, "f1": 0.033615, "f3": 1.801138, "y": 0.57100144, "x": 0.11009339}], [{"q1": 1.873546265, "distance": 0.5274638565, "q3": 2.439698027, "q2": 1.838354614, "tx": -0.601, "ty": 0.601, "targetID": 4, "f2": 0.061198, "f1": 0.868902, "f3": -0.153938, "y": 0.37146641, "x": -0.12609743}], [{"q1": 0.2309330902, "distance": 0.5321896117, "q3": 4.611606727, "q2": 4.271455254, "tx": 0.4596, "ty": 0.4596, "targetID": 5, "f2": 1.703811, "f1": 3.04081, "f3": 2.279163, "y": -0.038655456, "x": 0.27260459}], [{"q1": 0.8117507902, "distance": 0.2549215671, "q3": 3.469763427, "q2": 2.980826194, "tx": 0.1682, "ty": 0.6279, "targetID": 6, "f2": 1.122994, "f1": 1.898967, "f3": 0.988534, "y": 0.44022485, "x": 0.34071969}], [{"q1": 1.69849672, "distance": 0.09260434564, "q3": 3.396501527, "q2": 2.470882874, "tx": -0.1682, "ty": 0.6279, "targetID": 7, "f2": 0.236248, "f1": 1.825705, "f3": 0.47859, "y": 0.57066566, "x": -0.095400308}], [{"q1": 2.22760376, "distance": 0.4281465094, "q3": 1.057334427, "q2": 1.822772314, "tx": -0.4596, "ty": 0.4596, "targetID": 8, "f2": -0.292859, "f1": -0.513462, "f3": -0.16952, "y": 0.032087925, "x": -0.43630066}], [{"q1": 1.17963128, "distance": 0.2115663009, "q3": 3.157803227, "q2": 2.400574034, "tx": 0.3182, "ty": 0.3182, "targetID": 9, "f2": 0.755113, "f1": 1.587007, "f3": 0.408281, "y": 0.50476504, "x": 0.21843134}], [{"q1": 1.12547022, "distance": 0.3320657466, "q3": 1.633753844, "q2": 3.137214654, "tx": 0.1165, "ty": 0.4347, "targetID": 10, "f2": 0.809274, "f1": 0.062958, "f3": 1.144922, "y": 0.19073672, "x": 0.34177667}], [{"q1": 1.15387022, "distance": 0.2610896988, "q3": 3.722850127, "q2": 2.916863374, "tx": -0.1165, "ty": 0.4347, "targetID": 11, "f2": 0.780874, "f1": 2.152054, "f3": 0.924571, "y": 0.54751521, "x": 0.11895819}], [{"q1": 1.53821267, "distance": 0.3900068088, "q3": 3.467375827, "q2": 2.559664284, "tx": -0.3182, "ty": 0.3182, "targetID": 12, "f2": 0.396532, "f1": 1.89658, "f3": 0.567372, "y": 0.58511754, "x": -0.033840478}], [{"q1": 1.2595534, "distance": 0.07632097672, "q3": 1.924602487, "q2": 2.518069604, "tx": 0.1768, "ty": 0.1768, "targetID": 13, "f2": 0.675191, "f1": 0.353806, "f3": 0.525777, "y": 0.25311158, "x": 0.1779976}], [{"q1": 1.933739181, "distance": 0.3719136832, "q3": 1.227420247, "q2": 3.870525254, "tx": 0.0647, "ty": 0.2415, "targetID": 14, "f2": 0.001005, "f1": -0.343376, "f3": 1.878233, "y": 0.5656403, "x": 0.24705365}], [{"q1": 1.846151577, "distance": 0.0644928947, "q3": 1.834124627, "q2": 2.471762524, "tx": -0.0647, "ty": 0.2415, "targetID": 15, "f2": 0.088593, "f1": 0.263328, "f3": 0.47947, "y": 0.28005242, "x": -0.012998507}], [{"q1": 1.0035136, "distance": 0.3296079533, "q3": 1.893249397, "q2": 2.185689094, "tx": -0.1768, "ty": 0.1768, "targetID": 16, "f2": 0.931231, "f1": 0.322453, "f3": 0.193396, "y": 0.23882824, "x": 0.14691886}]], "block": 21}], [{"trials": [[{"q1": 0.5889489902, "distance": 0.3249876737, "q3": -2.563878873, "q2": 6.949348854, "tx": 0.601, "ty": 0.601, "targetID": 1, "f2": 1.345795, "f1": -4.134675, "f3": 4.957056, "y": 0.27606095, "x": 0.59537845}], [{"q1": 1.23863039, "distance": 0.569165547, "q3": -1.667789873, "q2": 5.052266754, "tx": 0.22, "ty": 0.821, "targetID": 2, "f2": 0.696114, "f1": -3.238586, "f3": 3.059974, "y": 0.27623457, "x": 0.38486372}], [{"q1": 1.60374629, "distance": 0.6972006825, "q3": -1.054764573, "q2": 4.194360654, "tx": -0.22, "ty": 0.821, "targetID": 3, "f2": 0.330998, "f1": -2.625561, "f3": 2.202068, "y": 0.22497377, "x": 0.14172023}], [{"q1": 2.016300235, "distance": 0.1805113714, "q3": -0.9168549732, "q2": 1.828615674, "tx": -0.601, "ty": 0.601, "targetID": 4, "f2": -0.081556, "f1": -2.487651, "f3": -0.163677, "y": 0.42252379, "x": -0.62802957}], [{"q1": 0.8334277902, "distance": 0.3994564914, "q3": 0.3866044268, "q2": 4.348424354, "tx": 0.4596, "ty": 0.4596, "targetID": 5, "f2": 1.101317, "f1": -1.184192, "f3": 2.356132, "y": 0.12543638, "x": 0.67846106}], [{"q1": 0.7518719902, "distance": 0.3849350513, "q3": -3.310308773, "q2": 9.515904454, "tx": 0.1682, "ty": 0.6279, "targetID": 6, "f2": 1.182872, "f1": -4.881105, "f3": 7.523612, "y": 0.34563, "x": 0.42992245}], [{"q1": 1.97747015, "distance": 0.4642142775, "q3": 0.7637840068, "q2": 3.455583654, "tx": -0.1682, "ty": 0.6279, "targetID": 7, "f2": -0.042726, "f1": -0.807012, "f3": 1.463291, "y": 0.30281383, "x": 0.16318177}], [{"q1": -2.22246221, "distance": 1.052721002, "q3": -3.791412273, "q2": 11.66305735, "tx": -0.4596, "ty": 0.4596, "targetID": 8, "f2": 4.157207, "f1": -5.362209, "f3": 9.670765, "y": -0.58769364, "x": -0.35284074}], [{"q1": 0.6227525902, "distance": 0.3937836815, "q3": 0.2434106268, "q2": 3.476506654, "tx": 0.3182, "ty": 0.3182, "targetID": 9, "f2": 1.311992, "f1": -1.327386, "f3": 1.484214, "y": -0.062333022, "x": 0.21690732}], [{"q1": 1.04334899, "distance": 0.1863308426, "q3": -2.717081773, "q2": 5.232531354, "tx": 0.1165, "ty": 0.4347, "targetID": 10, "f2": 0.891396, "f1": -4.287878, "f3": 3.240239, "y": 0.38351267, "x": 0.29566205}], [{"q1": 1.08544633, "distance": 0.3073393141, "q3": 1.065188407, "q2": 2.498843054, "tx": -0.1165, "ty": 0.4347, "targetID": 11, "f2": 0.849298, "f1": -0.505608, "f3": 0.50655, "y": 0.16860896, "x": 0.037295359}], [{"q1": 2.49589577, "distance": 0.2294395689, "q3": -1.641438173, "q2": 3.783628754, "tx": -0.3182, "ty": 0.3182, "targetID": 12, "f2": -0.561151, "f1": -3.212235, "f3": 1.791336, "y": 0.10603002, "x": -0.23087065}], [{"q1": 1.854948037, "distance": 0.2853593139, "q3": 1.331029977, "q2": 2.343648374, "tx": 0.1768, "ty": 0.1768, "targetID": 13, "f2": 0.079796, "f1": -0.239766, "f3": 0.351356, "y": 0.17397196, "x": -0.1085453}], [{"q1": 1.72067637, "distance": 0.2071495336, "q3": -2.557451173, "q2": 4.664845554, "tx": 0.0647, "ty": 0.2415, "targetID": 14, "f2": 0.214068, "f1": -4.128247, "f3": 2.672553, "y": 0.42753927, "x": -0.026406088}], [{"q1": 1.946933869, "distance": 0.1583618994, "q3": -2.453181773, "q2": 4.596358854, "tx": -0.0647, "ty": 0.2415, "targetID": 15, "f2": -0.012189, "f1": -4.023978, "f3": 2.604066, "y": 0.39320117, "x": -0.11014498}], [{"q1": 1.920607323, "distance": 0.1322065254, "q3": -1.164544373, "q2": 3.052140354, "tx": -0.1768, "ty": 0.1768, "targetID": 16, "f2": 0.014137, "f1": -2.735341, "f3": 1.059848, "y": 0.16164912, "x": -0.30813551}]], "block": 22}], [{"trials": [[{"q1": 2.15660376, "distance": 0.7344861464, "q3": -1.953756473, "q2": 4.778445554, "tx": 0.601, "ty": 0.601, "targetID": 1, "f2": -0.221859, "f1": -3.524553, "f3": 2.786153, "y": 0.36401794, "x": -0.094204576}], [{"q1": -1.17235351, "distance": 1.13313907, "q3": -0.4607333732, "q2": 3.975454454, "tx": 0.22, "ty": 0.821, "targetID": 2, "f2": 3.107098, "f1": -2.03153, "f3": 1.983162, "y": -0.23469269, "x": -0.19172454}], [{"q1": 1.04542244, "distance": 0.5777349698, "q3": 3.294902327, "q2": 3.007152754, "tx": -0.22, "ty": 0.821, "targetID": 3, "f2": 0.889322, "f1": 1.724106, "f3": 1.01486, "y": 0.49164464, "x": 0.25466066}], [{"q1": 2.17526482, "distance": 0.2719464753, "q3": -1.672470873, "q2": 2.257443074, "tx": -0.601, "ty": 0.601, "targetID": 4, "f2": -0.24052, "f1": -3.243267, "f3": 0.26515, "y": 0.32906151, "x": -0.60308401}], [{"q1": 0.7037427902, "distance": 0.198949711, "q3": -2.362810673, "q2": 6.461773654, "tx": 0.4596, "ty": 0.4596, "targetID": 5, "f2": 1.231002, "f1": -3.933607, "f3": 4.469481, "y": 0.29004512, "x": 0.56367752}], [{"q1": 1.3230764, "distance": 0.1002314478, "q3": -3.124024873, "q2": 6.347671054, "tx": 0.1682, "ty": 0.6279, "targetID": 6, "f2": 0.611668, "f1": -4.694821, "f3": 4.355378, "y": 0.53272074, "x": 0.13677944}], [{"q1": 2.3957418, "distance": 0.32135853, "q3": -2.168811073, "q2": 4.697329554, "tx": -0.1682, "ty": 0.6279, "targetID": 7, "f2": -0.460997, "f1": -3.739607, "f3": 2.705037, "y": 0.30829413, "x": -0.20171705}], [{"q1": 2.17991438, "distance": 0.3562830807, "q3": 0.3020955268, "q2": 1.600159054, "tx": -0.4596, "ty": 0.4596, "targetID": 8, "f2": -0.24517, "f1": -1.268701, "f3": -0.392134, "y": 0.14233243, "x": -0.62170775}], [{"q1": 1.46601887, "distance": 0.2335262712, "q3": -2.277591873, "q2": 5.969109154, "tx": 0.3182, "ty": 0.3182, "targetID": 9, "f2": 0.468726, "f1": -3.848388, "f3": 3.976816, "y": 0.54275438, "x": 0.25409189}], [{"q1": 1.89710821, "distance": 0.2232612803, "q3": -1.778072373, "q2": 5.790101154, "tx": 0.1165, "ty": 0.4347, "targetID": 10, "f2": 0.037636, "f1": -3.348869, "f3": 3.797808, "y": 0.65473744, "x": 0.07869624}], [{"q1": 1.14978615, "distance": 0.307445774, "q3": 1.071660087, "q2": 2.538741284, "tx": -0.1165, "ty": 0.4347, "targetID": 11, "f2": 0.784958, "f1": -0.499136, "f3": 0.546449, "y": 0.16437133, "x": 0.029942187}], [{"q1": 2.5227878, "distance": 0.1494659934, "q3": -1.772593373, "q2": 4.452222554, "tx": -0.3182, "ty": 0.3182, "targetID": 12, "f2": -0.588043, "f1": -3.34339, "f3": 2.45993, "y": 0.24898017, "x": -0.1857285}], [{"q1": 1.72633123, "distance": 0.7601230954, "q3": -1.222305773, "q2": 1.918339563, "tx": 0.1768, "ty": 0.1768, "targetID": 13, "f2": 0.208413, "f1": -2.793102, "f3": -0.073953, "y": 0.60145135, "x": -0.45364298}], [{"q1": 2.20221969, "distance": 0.2059572293, "q3": -1.700236273, "q2": 4.916487054, "tx": 0.0647, "ty": 0.2415, "targetID": 14, "f2": -0.267475, "f1": -3.271033, "f3": 2.924194, "y": 0.42627349, "x": -0.026278776}], [{"q1": 0.9568923602, "distance": 0.06476151445, "q3": 0.2737584268, "q2": 2.740180204, "tx": -0.0647, "ty": 0.2415, "targetID": 15, "f2": 0.977852, "f1": -1.297038, "f3": 0.747888, "y": 0.18254167, "x": -0.037905055}], [{"q1": 2.30143118, "distance": 0.1379811332, "q3": -1.845943273, "q2": 4.556649054, "tx": -0.1768, "ty": 0.1768, "targetID": 16, "f2": -0.366687, "f1": -3.41674, "f3": 2.564356, "y": 0.30137439, "x": -0.11747029}]], "block": 23}], [{"trials": [[{"q1": 1.16580827, "distance": 0.2384904833, "q3": -0.5146808732, "q2": 4.994524254, "tx": 0.601, "ty": 0.601, "targetID": 1, "f2": 0.768936, "f1": -2.085477, "f3": 3.002232, "y": 0.36416842, "x": 0.62908048}], [{"q1": 2.021389615, "distance": 0.4727612364, "q3": -1.783683173, "q2": 4.699151754, "tx": 0.22, "ty": 0.821, "targetID": 2, "f2": -0.086645, "f1": -3.35448, "f3": 2.706859, "y": 0.38998338, "x": 0.025763392}], [{"q1": 1.03731713, "distance": 1.013410886, "q3": -0.8377245732, "q2": 5.424859654, "tx": -0.22, "ty": 0.821, "targetID": 3, "f2": 0.897427, "f1": -2.408521, "f3": 3.432567, "y": 0.31645759, "x": 0.65888485}], [{"q1": 1.73594451, "distance": 0.2130168174, "q3": 0.9128211568, "q2": 1.326526334, "tx": -0.601, "ty": 0.601, "targetID": 4, "f2": 0.1988, "f1": -0.657975, "f3": -0.665766, "y": 0.43744044, "x": -0.46452863}], [{"q1": 1.233918, "distance": 0.2101497236, "q3": -0.02504477321, "q2": 4.834365854, "tx": 0.4596, "ty": 0.4596, "targetID": 5, "f2": 0.700826, "f1": -1.595841, "f3": 2.842073, "y": 0.35902019, "x": 0.64411723}], [{"q1": 1.82064184, "distance": 0.1339109019, "q3": -0.8632970732, "q2": 4.937221654, "tx": 0.1682, "ty": 0.6279, "targetID": 6, "f2": 0.114103, "f1": -2.434093, "f3": 2.944929, "y": 0.50469484, "x": 0.2206654}], [{"q1": 2.33165331, "distance": 0.2871256277, "q3": -3.398951973, "q2": 4.530762354, "tx": -0.1682, "ty": 0.6279, "targetID": 7, "f2": -0.396909, "f1": -4.969748, "f3": 2.53847, "y": 0.45951184, "x": -0.40076516}], [{"q1": 2.04752767, "distance": 0.6105634414, "q3": -0.8300401732, "q2": 4.271141154, "tx": -0.4596, "ty": 0.4596, "targetID": 8, "f2": -0.112783, "f1": -2.400837, "f3": 2.278849, "y": 0.31722198, "x": 0.13413076}], [{"q1": -0.2281792098, "distance": 0.3907669782, "q3": 1.707706937, "q2": 2.283392634, "tx": 0.3182, "ty": 0.3182, "targetID": 9, "f2": 2.162924, "f1": 0.136911, "f3": 0.2911, "y": -0.06439334, "x": 0.23869423}], [{"q1": 1.33514012, "distance": 0.4317912064, "q3": 0.6665831268, "q2": 4.359734054, "tx": 0.1165, "ty": 0.4347, "targetID": 10, "f2": 0.599604, "f1": -0.904213, "f3": 2.367441, "y": 0.4133194, "x": 0.54776154}], [{"q1": 0.9347755502, "distance": 0.2558018105, "q3": 1.357293687, "q2": 2.176452814, "tx": -0.1165, "ty": 0.4347, "targetID": 11, "f2": 0.999969, "f1": -0.213503, "f3": 0.18416, "y": 0.23472541, "x": 0.043014042}], [{"q1": 1.48731886, "distance": 0.2797784298, "q3": 0.7726432968, "q2": 1.219146704, "tx": -0.3182, "ty": 0.3182, "targetID": 12, "f2": 0.447426, "f1": -0.798153, "f3": -0.773146, "y": 0.59375172, "x": -0.36664811}], [{"q1": 1.67091354, "distance": 0.0876754145, "q3": -0.6821779732, "q2": 4.144534954, "tx": 0.1768, "ty": 0.1768, "targetID": 13, "f2": 0.263831, "f1": -2.252974, "f3": 2.152242, "y": 0.23132041, "x": 0.24546224}], [{"q1": -1.73180831, "distance": 0.9334203428, "q3": -2.511213273, "q2": 1.583320124, "tx": 0.0647, "ty": 0.2415, "targetID": 14, "f2": 3.666553, "f1": -4.08201, "f3": -0.408973, "y": -0.68410359, "x": -0.055846798}], [{"q1": 1.55787904, "distance": 0.09520312147, "q3": 0.9456822168, "q2": 2.572293494, "tx": -0.0647, "ty": 0.2415, "targetID": 15, "f2": 0.376865, "f1": -0.625114, "f3": 0.580001, "y": 0.14964776, "x": -0.039664019}], [{"q1": 2.73911787, "distance": 0.09472628771, "q3": -1.020068873, "q2": 3.755354454, "tx": -0.1768, "ty": 0.1768, "targetID": 16, "f2": -0.804373, "f1": -2.590865, "f3": 1.763062, "y": 0.091817145, "x": -0.13495524}]], "block": 24}]]}]], "condition": "H2"}]], "type": "human", "subjectID": "P_4"}}
