# Supplementary material for: Goal-related feedback guides motor exploration and redundancy resolution in human motor skill acquisition
Source: PLoS Comput Biol. 2019 Mar 5;15(3):e1006676. doi: 10.1371/journal.pcbi.1006676 (PMC6420027; doi:10.1371/journal.pcbi.1006676)
Supplement: S1 Dataset — The 220 .json files contain the data (20 for the participants, 200 for simulation runs), the text file legend_json.txt explains the data format. (ZIP) [file pcbi.1006676.s001.zip › S_H1_009.json]

{"data": {"data": [{"phases": [{"phase": "test", "blocks": [[{"trials": [[{"q1": 1.408202225, "distance": 0.2889223273, "q3": 2.632984604, "q2": 0.6598434215, "tx": 0.175, "ty": 0.3031, "targetID": 9, "y": 0.5155124326, "x": -0.0208496098}], [{"q1": 2.04100521, "distance": 0.1405780172, "q3": 2.864806612, "q2": 1.446719141, "tx": -0.175, "ty": 0.3031, "targetID": 7, "y": 0.4295669566, "x": -0.2363863812}], [{"q1": 1.485863265, "distance": 0.06729620061, "q3": 2.670500076, "q2": 0.7622408922, "tx": 0.0, "ty": 0.55, "targetID": 5, "y": 0.5031186594, "x": -0.04827958701}], [{"q1": 0.7405505358, "distance": 0.12193223, "q3": 2.412762005, "q2": -0.1570657509, "tx": 0.375, "ty": 0.6495, "targetID": 3, "y": 0.5276301834, "x": 0.3710991654}], [{"q1": 2.127920707, "distance": 0.2370470285, "q3": 2.981030076, "q2": 1.634042964, "tx": -0.375, "ty": 0.6495, "targetID": 1, "y": 0.43587736, "x": -0.272254385}], [{"q1": 1.88061251, "distance": 0.3465256149, "q3": 2.774024797, "q2": 1.238681247, "tx": 0.0, "ty": 0.15, "targetID": 8, "y": 0.4433164682, "x": -0.1845140951}], [{"q1": 1.093855784, "distance": 0.4201412374, "q3": 2.542668561, "q2": 0.2742188774, "tx": 0.0, "ty": 0.95, "targetID": 2, "y": 0.5525212992, "x": 0.1361225248}], [{"q1": 2.463376075, "distance": 0.08435112155, "q3": 3.148495688, "q2": 2.047138093, "tx": -0.4763, "ty": 0.275, "targetID": 4, "y": 0.3453790752, "x": -0.4298037907}], [{"q1": 0.8454843078, "distance": 0.328439191, "q3": 2.440193804, "q2": -0.05313953713, "tx": 0.4763, "ty": 0.275, "targetID": 6, "y": 0.5513266023, "x": 0.2987727879}]], "block": 1}], [{"trials": [[{"q1": 1.290710301, "distance": 0.2575740052, "q3": 2.649439613, "q2": 0.567930045, "tx": 0.175, "ty": 0.3031, "targetID": 9, "y": 0.523990181, "x": 0.04251643095}], [{"q1": 2.031872884, "distance": 0.1448907636, "q3": 2.882739834, "q2": 1.427660876, "tx": -0.175, "ty": 0.3031, "targetID": 7, "y": 0.435515261, "x": -0.2338177865}], [{"q1": 1.394454137, "distance": 0.0357014028, "q3": 2.698007949, "q2": 0.6759497672, "tx": 0.0, "ty": 0.55, "targetID": 5, "y": 0.5143219693, "x": 0.001291620904}], [{"q1": 0.6762433158, "distance": 0.1516623561, "q3": 2.418536192, "q2": -0.2108404135, "tx": 0.375, "ty": 0.6495, "targetID": 3, "y": 0.5025360347, "x": 0.412457485}], [{"q1": 2.135739312, "distance": 0.2269931866, "q3": 3.02779413, "q2": 1.645387266, "tx": -0.375, "ty": 0.6495, "targetID": 1, "y": 0.4431717493, "x": -0.2803714645}], [{"q1": 1.838853249, "distance": 0.3476370051, "q3": 2.782517413, "q2": 1.182710758, "tx": 0.0, "ty": 0.15, "targetID": 8, "y": 0.4535782598, "x": -0.1693863263}], [{"q1": 1.009101278, "distance": 0.4464715195, "q3": 2.553666966, "q2": 0.1878164584, "tx": 0.0, "ty": 0.95, "targetID": 2, "y": 0.5462417033, "x": 0.1905677192}], [{"q1": 2.480937045, "distance": 0.0720622643, "q3": 3.17839464, "q2": 2.075862382, "tx": -0.4763, "ty": 0.275, "targetID": 4, "y": 0.3386314141, "x": -0.4424767377}], [{"q1": 0.8033829969, "distance": 0.3039318962, "q3": 2.444422848, "q2": -0.07786855765, "tx": 0.4763, "ty": 0.275, "targetID": 6, "y": 0.5387553202, "x": 0.3252777216}]], "block": 2}], [{"trials": [[{"q1": 1.251268095, "distance": 0.2543374506, "q3": 2.60201802, "q2": 0.5555450713, "tx": 0.175, "ty": 0.3031, "targetID": 9, "y": 0.5262105999, "x": 0.05289676916}], [{"q1": 2.019614369, "distance": 0.1307335258, "q3": 2.81500443, "q2": 1.458880955, "tx": -0.175, "ty": 0.3031, "targetID": 7, "y": 0.4234717987, "x": -0.2260086744}], [{"q1": 1.3358686, "distance": 0.03186606312, "q3": 2.603924199, "q2": 0.6322353107, "tx": 0.0, "ty": 0.55, "targetID": 5, "y": 0.519578767, "x": 0.009486546262}], [{"q1": 0.6497193874, "distance": 0.1579096866, "q3": 2.368610819, "q2": -0.2284084927, "tx": 0.375, "ty": 0.6495, "targetID": 3, "y": 0.5022500514, "x": 0.4320343911}], [{"q1": 2.145666045, "distance": 0.2321906923, "q3": 3.006895344, "q2": 1.689200946, "tx": -0.375, "ty": 0.6495, "targetID": 1, "y": 0.4370519458, "x": -0.2813071943}], [{"q1": 1.802951732, "distance": 0.3349783347, "q3": 2.700560508, "q2": 1.193226479, "tx": 0.0, "ty": 0.15, "targetID": 8, "y": 0.4433319877, "x": -0.1617616448}], [{"q1": 0.9267618174, "distance": 0.4462467558, "q3": 2.404612161, "q2": 0.09059888613, "tx": 0.0, "ty": 0.95, "targetID": 2, "y": 0.568974524, "x": 0.2322837784}], [{"q1": 2.489732206, "distance": 0.06710429283, "q3": 3.177358844, "q2": 2.10362705, "tx": -0.4763, "ty": 0.275, "targetID": 4, "y": 0.3344790727, "x": -0.4452319131}], [{"q1": 0.8014115396, "distance": 0.3041397044, "q3": 2.437946813, "q2": -0.07746363914, "tx": 0.4763, "ty": 0.275, "targetID": 6, "y": 0.5395468986, "x": 0.3262470151}]], "block": 3}], [{"trials": [[{"q1": 1.240458784, "distance": 0.2501796502, "q3": 2.590494745, "q2": 0.5821785041, "tx": 0.175, "ty": 0.3031, "targetID": 9, "y": 0.5231654901, "x": 0.05599984285}], [{"q1": 2.014509119, "distance": 0.124217809, "q3": 2.784391926, "q2": 1.481455766, "tx": -0.175, "ty": 0.3031, "targetID": 7, "y": 0.4180284165, "x": -0.2221330369}], [{"q1": 1.32141707, "distance": 0.03491559844, "q3": 2.584773444, "q2": 0.6524700116, "tx": 0.0, "ty": 0.55, "targetID": 5, "y": 0.5176065376, "x": 0.01302929815}], [{"q1": 0.6439773724, "distance": 0.1567509941, "q3": 2.339154183, "q2": -0.231964633, "tx": 0.375, "ty": 0.6495, "targetID": 3, "y": 0.5059427509, "x": 0.4379459321}], [{"q1": 2.145860285, "distance": 0.2335150859, "q3": 3.000872437, "q2": 1.694244193, "tx": -0.375, "ty": 0.6495, "targetID": 1, "y": 0.4359395273, "x": -0.2805477906}], [{"q1": 1.779779741, "distance": 0.3227658536, "q3": 2.64170437, "q2": 1.250012227, "tx": 0.0, "ty": 0.15, "targetID": 8, "y": 0.4339295871, "x": -0.1534984881}], [{"q1": 0.9277620963, "distance": 0.4457686439, "q3": 2.407687289, "q2": 0.0190408422, "tx": 0.0, "ty": 0.95, "targetID": 2, "y": 0.5752122376, "x": 0.2413375583}], [{"q1": 2.527125194, "distance": 0.04336965121, "q3": 3.219958411, "q2": 2.130352287, "tx": -0.4763, "ty": 0.275, "targetID": 4, "y": 0.3173651609, "x": -0.4670199252}], [{"q1": 0.8003148258, "distance": 0.3042287008, "q3": 2.4341543, "q2": -0.0800376332, "tx": 0.4763, "ty": 0.275, "targetID": 6, "y": 0.5401862431, "x": 0.3271981595}]], "block": 4}], [{"trials": [[{"q1": 1.231843209, "distance": 0.245564484, "q3": 2.597084317, "q2": 0.5917247297, "tx": 0.175, "ty": 0.3031, "targetID": 9, "y": 0.5210641649, "x": 0.06189147427}], [{"q1": 1.997178131, "distance": 0.1167866847, "q3": 2.737538823, "q2": 1.426059841, "tx": -0.175, "ty": 0.3031, "targetID": 7, "y": 0.410748562, "x": -0.2202870493}], [{"q1": 1.324517656, "distance": 0.01922366678, "q3": 2.565400185, "q2": 0.5467876746, "tx": 0.0, "ty": 0.55, "targetID": 5, "y": 0.5318174872, "x": 0.00624064054}], [{"q1": 0.6806384655, "distance": 0.13880583, "q3": 2.317547449, "q2": -0.3291111874, "tx": 0.375, "ty": 0.6495, "targetID": 3, "y": 0.5259880563, "x": 0.4383392311}], [{"q1": 2.125401002, "distance": 0.2325668529, "q3": 2.999045279, "q2": 1.706938788, "tx": -0.375, "ty": 0.6495, "targetID": 1, "y": 0.4414684192, "x": -0.2710278764}], [{"q1": 1.755273369, "distance": 0.3214595116, "q3": 2.592393242, "q2": 1.198643121, "tx": 0.0, "ty": 0.15, "targetID": 8, "y": 0.4314525549, "x": -0.1553083288}], [{"q1": 0.960542804, "distance": 0.4280168731, "q3": 2.379096799, "q2": -0.2242719987, "tx": 0.0, "ty": 0.95, "targetID": 2, "y": 0.6077205765, "x": 0.2569887934}], [{"q1": 2.566940049, "distance": 0.02534376973, "q3": 3.188335672, "q2": 2.022209253, "tx": -0.4763, "ty": 0.275, "targetID": 4, "y": 0.2999972652, "x": -0.4721234705}], [{"q1": 0.8017617394, "distance": 0.3061288773, "q3": 2.427394694, "q2": -0.08984552947, "tx": 0.4763, "ty": 0.275, "targetID": 6, "y": 0.5427230039, "x": 0.3278436673}]], "block": 5}], [{"trials": [[{"q1": 1.206461968, "distance": 0.2281821272, "q3": 2.596813625, "q2": 0.6835972843, "tx": 0.175, "ty": 0.3031, "targetID": 9, "y": 0.5082259772, "x": 0.07504792821}], [{"q1": 1.985172392, "distance": 0.1087272335, "q3": 2.695392305, "q2": 1.441073452, "tx": -0.175, "ty": 0.3031, "targetID": 7, "y": 0.4040764827, "x": -0.2153157691}], [{"q1": 1.346788996, "distance": 0.01267360927, "q3": 2.593352761, "q2": 0.4893156499, "tx": 0.0, "ty": 0.55, "targetID": 5, "y": 0.5373316776, "x": 0.0003660304856}], [{"q1": 0.7484291794, "distance": 0.1187539862, "q3": 2.345916895, "q2": -0.5245322403, "tx": 0.375, "ty": 0.6495, "targetID": 3, "y": 0.5459796567, "x": 0.4331897565}], [{"q1": 2.122171501, "distance": 0.2216850575, "q3": 3.046672944, "q2": 1.728393054, "tx": -0.375, "ty": 0.6495, "targetID": 1, "y": 0.4516470433, "x": -0.2750076391}], [{"q1": 1.729870024, "distance": 0.3065704469, "q3": 2.518444341, "q2": 1.272348914, "tx": 0.0, "ty": 0.15, "targetID": 8, "y": 0.4188954551, "x": -0.1472435844}], [{"q1": 1.026459806, "distance": 0.4241872457, "q3": 2.431097151, "q2": -0.6059323064, "tx": 0.0, "ty": 0.95, "targetID": 2, "y": 0.6266958974, "x": 0.2746074957}], [{"q1": 2.561538198, "distance": 0.02782000528, "q3": 3.203306454, "q2": 2.028040694, "tx": -0.4763, "ty": 0.275, "targetID": 4, "y": 0.3027130422, "x": -0.4738627913}], [{"q1": 0.7977845139, "distance": 0.3001803575, "q3": 2.440607367, "q2": -0.1366191947, "tx": 0.4763, "ty": 0.275, "targetID": 6, "y": 0.5408113898, "x": 0.3368275938}]], "block": 6}], [{"trials": [[{"q1": 1.152007573, "distance": 0.1787227418, "q3": 2.657774047, "q2": 0.9363781885, "tx": 0.175, "ty": 0.3031, "targetID": 9, "y": 0.4731267276, "x": 0.1199297691}], [{"q1": 1.980831173, "distance": 0.08412784288, "q3": 2.590051465, "q2": 1.592895364, "tx": -0.175, "ty": 0.3031, "targetID": 7, "y": 0.3833738354, "x": -0.2001715175}], [{"q1": 1.373702154, "distance": 0.02433166052, "q3": 2.561276163, "q2": 0.4995251619, "tx": 0.0, "ty": 0.55, "targetID": 5, "y": 0.5377718198, "x": -0.02103571519}], [{"q1": 0.7814112937, "distance": 0.1001672022, "q3": 2.317406498, "q2": -0.5732192404, "tx": 0.375, "ty": 0.6495, "targetID": 3, "y": 0.5638589577, "x": 0.4269526735}], [{"q1": 2.125117565, "distance": 0.2123895598, "q3": 3.088920062, "q2": 1.755047109, "tx": -0.375, "ty": 0.6495, "targetID": 1, "y": 0.4586725839, "x": -0.2817571861}], [{"q1": 1.702311494, "distance": 0.2467571776, "q3": 2.357480005, "q2": 1.668484614, "tx": 0.0, "ty": 0.15, "targetID": 8, "y": 0.375585085, "x": -0.1000023704}], [{"q1": 1.137886368, "distance": 0.4873671616, "q3": 2.280418442, "q2": -1.516277963, "tx": 0.0, "ty": 0.95, "targetID": 2, "y": 0.6289105813, "x": 0.3666446992}], [{"q1": 2.55620639, "distance": 0.02845273896, "q3": 3.231743882, "q2": 2.137491663, "tx": -0.4763, "ty": 0.275, "targetID": 4, "y": 0.3033518111, "x": -0.4786944016}], [{"q1": 0.79987395, "distance": 0.3014088151, "q3": 2.43963211, "q2": -0.1407248809, "tx": 0.4763, "ty": 0.275, "targetID": 6, "y": 0.5419271758, "x": 0.3363101553}]], "block": 7}], [{"trials": [[{"q1": 1.201818764, "distance": 0.1159117984, "q3": 2.662739964, "q2": 1.73217583, "tx": 0.175, "ty": 0.3031, "targetID": 9, "y": 0.4167538396, "x": 0.152232704}], [{"q1": 1.980507413, "distance": 0.0405866828, "q3": 2.377949489, "q2": 1.827962452, "tx": -0.175, "ty": 0.3031, "targetID": 7, "y": 0.3435709621, "x": -0.1719373133}], [{"q1": 1.39731578, "distance": 0.05180448511, "q3": 2.545324493, "q2": 0.7104020616, "tx": 0.0, "ty": 0.55, "targetID": 5, "y": 0.5104802439, "x": -0.03349467954}], [{"q1": 0.7729109848, "distance": 0.1151323986, "q3": 2.302499549, "q2": -0.6469570645, "tx": 0.375, "ty": 0.6495, "targetID": 3, "y": 0.5594844404, "x": 0.4467820886}], [{"q1": 2.134255137, "distance": 0.2004456511, "q3": 3.147048322, "q2": 1.729731298, "tx": -0.375, "ty": 0.6495, "targetID": 1, "y": 0.4658957279, "x": -0.2945765563}], [{"q1": 1.704354628, "distance": 0.1484844404, "q3": 1.94156825, "q2": 2.267047328, "tx": 0.0, "ty": 0.15, "targetID": 8, "y": 0.2976876955, "x": -0.01536143368}], [{"q1": 1.007056194, "distance": 0.6805429151, "q3": 2.4431482, "q2": -2.423582649, "tx": 0.0, "ty": 0.95, "targetID": 2, "y": 0.4350663242, "x": 0.4449516477}], [{"q1": 2.559681678, "distance": 0.02654738819, "q3": 3.218627286, "q2": 2.157421279, "tx": -0.4763, "ty": 0.275, "targetID": 4, "y": 0.3015428668, "x": -0.476789941}], [{"q1": 0.7996532315, "distance": 0.3012467742, "q3": 2.439873307, "q2": -0.1404946235, "tx": 0.4763, "ty": 0.275, "targetID": 6, "y": 0.5417879108, "x": 0.336393497}]], "block": 8}], [{"trials": [[{"q1": 1.45963127, "distance": 0.2756269883, "q3": 2.863964305, "q2": 3.82357746, "tx": 0.175, "ty": 0.3031, "targetID": 9, "y": 0.572675457, "x": 0.1175603825}], [{"q1": 1.88062051, "distance": 0.07225829985, "q3": 1.973403898, "q2": 1.525211301, "tx": -0.175, "ty": 0.3031, "targetID": 7, "y": 0.2882490215, "x": -0.2457157008}], [{"q1": 1.416805214, "distance": 0.04757400614, "q3": 2.602681833, "q2": 0.665896005, "tx": 0.0, "ty": 0.55, "targetID": 5, "y": 0.5147316975, "x": -0.03192855931}], [{"q1": 0.7949401228, "distance": 0.1128698459, "q3": 2.308451145, "q2": -0.7310450293, "tx": 0.375, "ty": 0.6495, "targetID": 3, "y": 0.5634771936, "x": 0.4480731064}], [{"q1": 2.150274161, "distance": 0.1685529427, "q3": 3.312684449, "q2": 1.684451191, "tx": -0.375, "ty": 0.6495, "targetID": 1, "y": 0.4875812042, "x": -0.3281769495}], [{"q1": 1.719287248, "distance": 0.1813293735, "q3": 1.731989183, "q2": 2.75326124, "tx": 0.0, "ty": 0.15, "targetID": 8, "y": 0.3077104526, "x": 0.08948605946}], [{"q1": 1.013960859, "distance": 0.6232237711, "q3": 2.818750488, "q2": -2.810366187, "tx": 0.0, "ty": 0.95, "targetID": 2, "y": 0.4396143769, "x": 0.3576512051}], [{"q1": 2.441447579, "distance": 0.1178123218, "q3": 2.926650692, "q2": 1.998117574, "tx": -0.4763, "ty": 0.275, "targetID": 4, "y": 0.3364636152, "x": -0.3757914572}], [{"q1": 0.7992642937, "distance": 0.3010382329, "q3": 2.439946609, "q2": -0.1397697631, "tx": 0.4763, "ty": 0.275, "targetID": 6, "y": 0.5416065392, "x": 0.3364966706}]], "block": 9}], [{"trials": [[{"q1": 1.468432483, "distance": 0.276447717, "q3": 2.82555682, "q2": 3.79645712, "tx": 0.175, "ty": 0.3031, "targetID": 9, "y": 0.5743363862, "x": 0.1215756322}], [{"q1": 1.894928085, "distance": 0.07072016061, "q3": 1.832290421, "q2": 1.723848313, "tx": -0.175, "ty": 0.3031, "targetID": 7, "y": 0.2516664594, "x": -0.2235379441}], [{"q1": 1.408140846, "distance": 0.03363029672, "q3": 2.624792437, "q2": 0.5549583014, "tx": 0.0, "ty": 0.55, "targetID": 5, "y": 0.5273888574, "x": -0.02489443887}], [{"q1": 0.8156328385, "distance": 0.1309086567, "q3": 2.3246502, "q2": -0.928902949, "tx": 0.375, "ty": 0.6495, "targetID": 3, "y": 0.5554494862, "x": 0.4660580982}], [{"q1": 2.19344186, "distance": 0.1526559374, "q3": 3.57109327, "q2": 1.727230135, "tx": -0.375, "ty": 0.6495, "targetID": 1, "y": 0.4990962118, "x": -0.4011253847}], [{"q1": 1.71740601, "distance": 0.1813362312, "q3": 1.705285692, "q2": 2.772861388, "tx": 0.0, "ty": 0.15, "targetID": 8, "y": 0.3049353391, "x": 0.09422244664}], [{"q1": 1.007266438, "distance": 0.6267611394, "q3": 2.855843792, "q2": -3.068704501, "tx": 0.0, "ty": 0.95, "targetID": 2, "y": 0.427024893, "x": 0.3454367719}], [{"q1": 2.39592881, "distance": 0.1292286654, "q3": 3.056083227, "q2": 2.044990115, "tx": -0.4763, "ty": 0.275, "targetID": 4, "y": 0.3672080475, "x": -0.385758717}], [{"q1": 0.8008533305, "distance": 0.3020745714, "q3": 2.438796371, "q2": -0.142022606, "tx": 0.4763, "ty": 0.275, "targetID": 6, "y": 0.5425051177, "x": 0.3359787304}]], "block": 10}]]}], "condition": "H1"}], "type": "simulation", "subjectID": "S_H1_9"}}
