# Supplementary material for: Goal-related feedback guides motor exploration and redundancy resolution in human motor skill acquisition
Source: PLoS Comput Biol. 2019 Mar 5;15(3):e1006676. doi: 10.1371/journal.pcbi.1006676 (PMC6420027; doi:10.1371/journal.pcbi.1006676)
Supplement: S1 Dataset — The 220 .json files contain the data (20 for the participants, 200 for simulation runs), the text file legend_json.txt explains the data format. (ZIP) [file pcbi.1006676.s001.zip › S_H2_094.json]

{"data": {"data": [{"phases": [{"phase": "test", "blocks": [[{"trials": [[{"q1": 1.152739096, "distance": 0.3020763843, "q3": 0.2876631621, "q2": 2.562245509, "tx": 0.175, "ty": 0.3031, "targetID": 9, "y": 0.2099052589, "x": -0.1123410555}], [{"q1": 1.344479027, "distance": 0.07855310971, "q3": 0.1271293189, "q2": 2.312474699, "tx": -0.175, "ty": 0.3031, "targetID": 7, "y": 0.2902656103, "x": -0.252497545}], [{"q1": 1.29222617, "distance": 0.3431905186, "q3": 0.1065254266, "q2": 2.328127853, "tx": 0.0, "ty": 0.55, "targetID": 5, "y": 0.3008455895, "x": -0.2360123129}], [{"q1": 1.105741982, "distance": 0.64579842, "q3": 0.2378584382, "q2": 2.550990652, "tx": 0.375, "ty": 0.6495, "targetID": 3, "y": 0.2268790464, "x": -0.1133104841}], [{"q1": 1.599847887, "distance": 0.1819962007, "q3": -0.2126031408, "q2": 1.786219081, "tx": -0.375, "ty": 0.6495, "targetID": 1, "y": 0.4881376997, "x": -0.4591714031}], [{"q1": 1.218844509, "distance": 0.1625950088, "q3": 0.270343043, "q2": 2.507519159, "tx": 0.0, "ty": 0.15, "targetID": 8, "y": 0.2222887084, "x": -0.1456416133}], [{"q1": 1.479250657, "distance": 0.6086315545, "q3": -0.1738445409, "q2": 1.887582176, "tx": 0.0, "ty": 0.95, "targetID": 2, "y": 0.485886405, "x": -0.3937396857}], [{"q1": 1.525935817, "distance": 0.1323384735, "q3": -0.02808507091, "q2": 2.026279346, "tx": -0.4763, "ty": 0.275, "targetID": 4, "y": 0.3756440942, "x": -0.3903684117}], [{"q1": 0.9904574692, "distance": 0.4871207152, "q3": 0.4358895024, "q2": 2.781928234, "tx": 0.4763, "ty": 0.275, "targetID": 6, "y": 0.1302399337, "x": 0.0111859125}]], "block": 1}], [{"trials": [[{"q1": 0.5926239504, "distance": 0.2418574768, "q3": 0.2270649386, "q2": 2.951649482, "tx": 0.175, "ty": 0.3031, "targetID": 9, "y": 0.08651098984, "x": 0.06736989378}], [{"q1": 1.155365105, "distance": 0.01975592999, "q3": 0.07687415875, "q2": 2.372035477, "tx": -0.175, "ty": 0.3031, "targetID": 7, "y": 0.3181203442, "x": -0.1878330055}], [{"q1": 1.032400555, "distance": 0.2407659891, "q3": 0.1207989424, "q2": 2.289529792, "tx": 0.0, "ty": 0.55, "targetID": 5, "y": 0.3651000735, "x": -0.1542085559}], [{"q1": 0.6580892843, "distance": 0.6177779716, "q3": 0.3435660421, "q2": 2.800939335, "tx": 0.375, "ty": 0.6495, "targetID": 3, "y": 0.1280245053, "x": 0.0437705771}], [{"q1": 1.468392125, "distance": 0.005907758993, "q3": -0.3268902124, "q2": 1.616738859, "tx": -0.375, "ty": 0.6495, "targetID": 1, "y": 0.6439728355, "x": -0.3770861612}], [{"q1": 0.8201244804, "distance": 0.02711140741, "q3": 0.2048035868, "q2": 2.75138826, "tx": 0.0, "ty": 0.15, "targetID": 8, "y": 0.174982443, "x": -0.01053118957}], [{"q1": 1.179156176, "distance": 0.1313307554, "q3": -0.5276220317, "q2": 1.359095478, "tx": 0.0, "ty": 0.95, "targetID": 2, "y": 0.8396057067, "x": -0.07113977303}], [{"q1": 1.550504624, "distance": 0.1165223094, "q3": -0.01146920103, "q2": 2.031604356, "tx": -0.4763, "ty": 0.275, "targetID": 4, "y": 0.3603442883, "x": -0.3969665201}], [{"q1": 0.5309437867, "distance": 0.4369661485, "q3": 0.46480466, "q2": 3.141244291, "tx": 0.4763, "ty": 0.275, "targetID": 6, "y": -0.02413925809, "x": 0.1577797978}]], "block": 2}], [{"trials": [[{"q1": 0.5361219906, "distance": 0.2368395493, "q3": 0.2688656745, "q2": 2.910643734, "tx": 0.175, "ty": 0.3031, "targetID": 9, "y": 0.09115888636, "x": 0.06929315802}], [{"q1": 1.130265368, "distance": 0.02591274284, "q3": 0.1116418138, "q2": 2.341951448, "tx": -0.175, "ty": 0.3031, "targetID": 7, "y": 0.3281490164, "x": -0.1816345322}], [{"q1": 0.8945872321, "distance": 0.2344764205, "q3": 0.2292388434, "q2": 2.344957855, "tx": 0.0, "ty": 0.55, "targetID": 5, "y": 0.3346573489, "x": -0.09277248723}], [{"q1": 0.641889157, "distance": 0.6232943275, "q3": 0.6363901401, "q2": 2.74552831, "tx": 0.375, "ty": 0.6495, "targetID": 3, "y": 0.1008017615, "x": 0.07932101557}], [{"q1": 1.469686399, "distance": 0.001789193238, "q3": -0.3302066271, "q2": 1.606276792, "tx": -0.375, "ty": 0.6495, "targetID": 1, "y": 0.6487024868, "x": -0.3766016195}], [{"q1": 0.7442782972, "distance": 0.0280539108, "q3": 0.2414086447, "q2": 2.72745048, "tx": 0.0, "ty": 0.15, "targetID": 8, "y": 0.1779442717, "x": 0.002477820139}], [{"q1": 1.27459363, "distance": 0.06317867203, "q3": -0.8150458099, "q2": 1.178428013, "tx": 0.0, "ty": 0.95, "targetID": 2, "y": 0.8935136938, "x": -0.02829914853}], [{"q1": 1.559443169, "distance": 0.1115199341, "q3": -0.008154192164, "q2": 2.031207289, "tx": -0.4763, "ty": 0.275, "targetID": 4, "y": 0.3562679542, "x": -0.3999310579}], [{"q1": 0.3976415236, "distance": 0.4559553125, "q3": 0.5162906072, "q2": 3.17768925, "tx": 0.4763, "ty": 0.275, "targetID": 6, "y": -0.06459730363, "x": 0.1720485935}]], "block": 3}], [{"trials": [[{"q1": 0.5560453886, "distance": 0.2414162128, "q3": 0.2659195472, "q2": 2.930418101, "tx": 0.175, "ty": 0.3031, "targetID": 9, "y": 0.08519951484, "x": 0.07107134}], [{"q1": 1.161839118, "distance": 0.01124477279, "q3": 0.08657870851, "q2": 2.390379445, "tx": -0.175, "ty": 0.3031, "targetID": 7, "y": 0.3075101956, "x": -0.1853438431}], [{"q1": 0.8916502932, "distance": 0.232960101, "q3": 0.2294375736, "q2": 2.342460389, "tx": 0.0, "ty": 0.55, "targetID": 5, "y": 0.3359782853, "x": -0.09200605582}], [{"q1": 0.6434967494, "distance": 0.6232464235, "q3": 0.6390013975, "q2": 2.744931375, "tx": 0.375, "ty": 0.6495, "targetID": 3, "y": 0.1007722962, "x": 0.07947671585}], [{"q1": 1.472847075, "distance": 0.002934276708, "q3": -0.3374657556, "q2": 1.605417465, "tx": -0.375, "ty": 0.6495, "targetID": 1, "y": 0.6493866669, "x": -0.3779320872}], [{"q1": 0.7721393026, "distance": 0.01719883657, "q3": 0.233767183, "q2": 2.759092841, "tx": 0.0, "ty": 0.15, "targetID": 8, "y": 0.1668948556, "x": 0.003219290619}], [{"q1": 1.274983226, "distance": 0.06351133227, "q3": -0.8141452299, "q2": 1.178613116, "tx": 0.0, "ty": 0.95, "targetID": 2, "y": 0.8934538037, "x": -0.02891741707}], [{"q1": 1.61858688, "distance": 0.07938466541, "q3": -0.05337381522, "q2": 2.059473374, "tx": -0.4763, "ty": 0.275, "targetID": 4, "y": 0.3298566025, "x": -0.4189181364}], [{"q1": 0.3769787825, "distance": 0.4589846076, "q3": 0.6128066914, "q2": 3.203604204, "tx": 0.4763, "ty": 0.275, "targetID": 6, "y": -0.08853969178, "x": 0.196111202}]], "block": 4}], [{"trials": [[{"q1": 0.5296099553, "distance": 0.2344205608, "q3": 0.3105754417, "q2": 2.884397977, "tx": 0.175, "ty": 0.3031, "targetID": 9, "y": 0.09345237679, "x": 0.07011495142}], [{"q1": 1.16376853, "distance": 0.008622963099, "q3": 0.1397665357, "q2": 2.372542704, "tx": -0.175, "ty": 0.3031, "targetID": 7, "y": 0.3039278821, "x": -0.183583129}], [{"q1": 0.8816551062, "distance": 0.2263675388, "q3": 0.2249010802, "q2": 2.332555913, "tx": 0.0, "ty": 0.55, "targetID": 5, "y": 0.3422023855, "x": -0.08979094627}], [{"q1": 0.6504649543, "distance": 0.625244025, "q3": 0.6429579822, "q2": 2.754651988, "tx": 0.375, "ty": 0.6495, "targetID": 3, "y": 0.09729551868, "x": 0.08174191979}], [{"q1": 1.471508628, "distance": 0.002105105477, "q3": -0.3377506655, "q2": 1.605973725, "tx": -0.375, "ty": 0.6495, "targetID": 1, "y": 0.6497108412, "x": -0.3770945202}], [{"q1": 0.7419928944, "distance": 0.02387905712, "q3": 0.2748316128, "q2": 2.724089446, "tx": 0.0, "ty": 0.15, "targetID": 8, "y": 0.1730128938, "x": 0.006373075048}], [{"q1": 1.280221292, "distance": 0.06968989908, "q3": -0.8118540259, "q2": 1.188350136, "tx": 0.0, "ty": 0.95, "targetID": 2, "y": 0.8913676254, "x": -0.03766864321}], [{"q1": 1.621598749, "distance": 0.07765622919, "q3": -0.05207250765, "q2": 2.06003784, "tx": -0.4763, "ty": 0.275, "targetID": 4, "y": 0.3281134469, "x": -0.4196479772}], [{"q1": 0.3546620826, "distance": 0.4636143372, "q3": 0.6484029481, "q2": 3.214904273, "tx": 0.4763, "ty": 0.275, "targetID": 6, "y": -0.1004358537, "x": 0.2042960048}]], "block": 5}], [{"trials": [[{"q1": 0.5267087881, "distance": 0.2321469021, "q3": 0.3201254178, "q2": 2.872224728, "tx": 0.175, "ty": 0.3031, "targetID": 9, "y": 0.0963871525, "x": 0.06934971451}], [{"q1": 1.17276792, "distance": 0.01034945838, "q3": 0.1453204651, "q2": 2.378652389, "tx": -0.175, "ty": 0.3031, "targetID": 7, "y": 0.2987627381, "x": -0.1843967786}], [{"q1": 0.8671338948, "distance": 0.2109011861, "q3": 0.1934677462, "q2": 2.314556419, "tx": 0.0, "ty": 0.55, "targetID": 5, "y": 0.3582674503, "x": -0.08785180513}], [{"q1": 0.6622398428, "distance": 0.6273157422, "q3": 0.6628663101, "q2": 2.763219946, "tx": 0.375, "ty": 0.6495, "targetID": 3, "y": 0.09258086019, "x": 0.08626809652}], [{"q1": 1.470758679, "distance": 0.001732452167, "q3": -0.3370416055, "q2": 1.606562821, "tx": -0.375, "ty": 0.6495, "targetID": 1, "y": 0.6495923852, "x": -0.3767299871}], [{"q1": 0.7553533814, "distance": 0.02158747015, "q3": 0.2824923592, "q2": 2.726097607, "tx": 0.0, "ty": 0.15, "targetID": 8, "y": 0.1708827309, "x": 0.005470869871}], [{"q1": 1.281491169, "distance": 0.08163327692, "q3": -0.783866619, "q2": 1.206877829, "tx": 0.0, "ty": 0.95, "targetID": 2, "y": 0.8868787323, "x": -0.05176579436}], [{"q1": 1.620580489, "distance": 0.07811226924, "q3": -0.04456103417, "q2": 2.056659719, "tx": -0.4763, "ty": 0.275, "targetID": 4, "y": 0.3283725491, "x": -0.4192658207}], [{"q1": 0.3349660974, "distance": 0.4667944613, "q3": 0.7368938637, "q2": 3.231158882, "tx": 0.4763, "ty": 0.275, "targetID": 6, "y": -0.1182795014, "x": 0.2248476132}]], "block": 6}], [{"trials": [[{"q1": 0.4676992806, "distance": 0.2200226356, "q3": 0.342705165, "q2": 2.818915819, "tx": 0.175, "ty": 0.3031, "targetID": 9, "y": 0.1100033921, "x": 0.06953123591}], [{"q1": 1.170367908, "distance": 0.008931429794, "q3": 0.1768451664, "q2": 2.363464445, "tx": -0.175, "ty": 0.3031, "targetID": 7, "y": 0.2992396631, "x": -0.183054082}], [{"q1": 0.8502287696, "distance": 0.1945618252, "q3": 0.1952352545, "q2": 2.281251124, "tx": 0.0, "ty": 0.55, "targetID": 5, "y": 0.3741475249, "x": -0.08324788771}], [{"q1": 0.6777498222, "distance": 0.6264787277, "q3": 0.5937963267, "q2": 2.773481579, "tx": 0.375, "ty": 0.6495, "targetID": 3, "y": 0.09958423365, "x": 0.07488627795}], [{"q1": 1.468082094, "distance": 0.0007865557097, "q3": -0.3223804694, "q2": 1.601639675, "tx": -0.375, "ty": 0.6495, "targetID": 1, "y": 0.6496846159, "x": -0.3757645828}], [{"q1": 0.7062406579, "distance": 0.03174036012, "q3": 0.3019571728, "q2": 2.693301754, "tx": 0.0, "ty": 0.15, "targetID": 8, "y": 0.1800416713, "x": 0.01024443484}], [{"q1": 1.23992873, "distance": 0.05563264962, "q3": -0.7015890041, "q2": 1.155515993, "tx": 0.0, "ty": 0.95, "targetID": 2, "y": 0.8962003777, "x": -0.0141630628}], [{"q1": 1.627989061, "distance": 0.07427331155, "q3": -0.04771488809, "q2": 2.057848166, "tx": -0.4763, "ty": 0.275, "targetID": 4, "y": 0.3254171644, "x": -0.4217597915}], [{"q1": 0.3066583152, "distance": 0.4698273819, "q3": 0.7837259246, "q2": 3.204284072, "tx": 0.4763, "ty": 0.275, "targetID": 6, "y": -0.1208496465, "x": 0.2232371102}]], "block": 7}], [{"trials": [[{"q1": 0.4456533611, "distance": 0.212054984, "q3": 0.350299523, "q2": 2.789594586, "tx": 0.175, "ty": 0.3031, "targetID": 9, "y": 0.11939378, "x": 0.06907860934}], [{"q1": 1.175450806, "distance": 0.01039784466, "q3": 0.1942095281, "q2": 2.357739034, "tx": -0.175, "ty": 0.3031, "targetID": 7, "y": 0.2973041383, "x": -0.1836326798}], [{"q1": 0.8437232487, "distance": 0.1858028277, "q3": 0.1923103115, "q2": 2.264052854, "tx": 0.0, "ty": 0.55, "targetID": 5, "y": 0.3830129887, "x": -0.08147409928}], [{"q1": 0.6779453918, "distance": 0.6265571231, "q3": 0.5687250944, "q2": 2.778971495, "tx": 0.375, "ty": 0.6495, "targetID": 3, "y": 0.1011833525, "x": 0.071812463}], [{"q1": 1.476782261, "distance": 0.006395942377, "q3": -0.3006544255, "q2": 1.577947305, "tx": -0.375, "ty": 0.6495, "targetID": 1, "y": 0.6521163028, "x": -0.3808363549}], [{"q1": 0.6961230304, "distance": 0.03547709207, "q3": 0.3093144641, "q2": 2.680386372, "tx": 0.0, "ty": 0.15, "targetID": 8, "y": 0.1838185974, "x": 0.01072037937}], [{"q1": 1.22211782, "distance": 0.05298194754, "q3": -0.6598841545, "q2": 1.145135463, "tx": 0.0, "ty": 0.95, "targetID": 2, "y": 0.8971385512, "x": -0.003571273387}], [{"q1": 1.628421635, "distance": 0.07400736333, "q3": -0.03612687768, "q2": 2.051909859, "tx": -0.4763, "ty": 0.275, "targetID": 4, "y": 0.3252638192, "x": -0.4219802218}], [{"q1": 0.3049995887, "distance": 0.4681210746, "q3": 0.8190201695, "q2": 3.195479792, "tx": 0.4763, "ty": 0.275, "targetID": 6, "y": -0.1217226948, "x": 0.2278076582}]], "block": 8}], [{"trials": [[{"q1": 0.3915797063, "distance": 0.2002018308, "q3": 0.2580987451, "q2": 2.79315671, "tx": 0.175, "ty": 0.3031, "targetID": 9, "y": 0.1334435551, "x": 0.06871047203}], [{"q1": 1.186454741, "distance": 0.01747438432, "q3": 0.1555832996, "q2": 2.394846359, "tx": -0.175, "ty": 0.3031, "targetID": 7, "y": 0.287929177, "x": -0.183671807}], [{"q1": 0.8326837007, "distance": 0.1740289884, "q3": 0.1814335977, "q2": 2.246054675, "tx": 0.0, "ty": 0.55, "targetID": 5, "y": 0.3943719693, "x": -0.07788456118}], [{"q1": 0.671330503, "distance": 0.6243672172, "q3": 0.5578765914, "q2": 2.769830279, "tx": 0.375, "ty": 0.6495, "targetID": 3, "y": 0.1055774543, "x": 0.0684340426}], [{"q1": 1.476010831, "distance": 0.006074068544, "q3": -0.2953430208, "q2": 1.577490531, "tx": -0.375, "ty": 0.6495, "targetID": 1, "y": 0.6515002952, "x": -0.3807352531}], [{"q1": 0.6666520043, "distance": 0.03987661325, "q3": 0.2634280833, "q2": 2.691851264, "tx": 0.0, "ty": 0.15, "targetID": 8, "y": 0.1877060761, "x": 0.01297675276}], [{"q1": 1.225735888, "distance": 0.05743000485, "q3": -0.6582527592, "q2": 1.160488841, "tx": 0.0, "ty": 0.95, "targetID": 2, "y": 0.8940569806, "x": -0.01298399166}], [{"q1": 1.631173413, "distance": 0.07250015181, "q3": -0.03539773531, "q2": 2.052157697, "tx": -0.4763, "ty": 0.275, "targetID": 4, "y": 0.3238613202, "x": -0.4227384149}], [{"q1": 0.2940874341, "distance": 0.4706794506, "q3": 0.8179052509, "q2": 3.19265752, "tx": 0.4763, "ty": 0.275, "targetID": 6, "y": -0.1232543388, "x": 0.2254362383}]], "block": 9}], [{"trials": [[{"q1": 0.3872936028, "distance": 0.1983900922, "q3": 0.2384558154, "q2": 2.796613, "tx": 0.175, "ty": 0.3031, "targetID": 9, "y": 0.135861868, "x": 0.06827588893}], [{"q1": 1.192368444, "distance": 0.02106380885, "q3": 0.141870054, "q2": 2.408547781, "tx": -0.175, "ty": 0.3031, "targetID": 7, "y": 0.2840675918, "x": -0.1840250474}], [{"q1": 0.8311231656, "distance": 0.1730146889, "q3": 0.1685121786, "q2": 2.250619774, "tx": 0.0, "ty": 0.55, "targetID": 5, "y": 0.3953360753, "x": -0.07754452236}], [{"q1": 0.6670494164, "distance": 0.6210541498, "q3": 0.5758599009, "q2": 2.749224008, "tx": 0.375, "ty": 0.6495, "targetID": 3, "y": 0.1101215218, "x": 0.06713783246}], [{"q1": 1.476783813, "distance": 0.006033424593, "q3": -0.3089853915, "q2": 1.583398576, "tx": -0.375, "ty": 0.6495, "targetID": 1, "y": 0.65149305, "x": -0.3806947313}], [{"q1": 0.6732759959, "distance": 0.03605903965, "q3": 0.2413697262, "q2": 2.711901744, "tx": 0.0, "ty": 0.15, "targetID": 8, "y": 0.1837985897, "x": 0.01256621162}], [{"q1": 1.225032428, "distance": 0.05899827918, "q3": -0.6523569603, "q2": 1.164710734, "tx": 0.0, "ty": 0.95, "targetID": 2, "y": 0.8930072897, "x": -0.01525214484}], [{"q1": 1.632328851, "distance": 0.07198370099, "q3": -0.0511795449, "q2": 2.059902246, "tx": -0.4763, "ty": 0.275, "targetID": 4, "y": 0.3234681554, "x": -0.4230788471}], [{"q1": 0.2891896088, "distance": 0.4716844406, "q3": 0.8225089049, "q2": 3.191752121, "tx": 0.4763, "ty": 0.275, "targetID": 6, "y": -0.1244972233, "x": 0.2255248416}]], "block": 10}]]}], "condition": "H2"}], "type": "simulation", "subjectID": "S_H2_94"}}
