# Supplementary material for: Goal-related feedback guides motor exploration and redundancy resolution in human motor skill acquisition
Source: PLoS Comput Biol. 2019 Mar 5;15(3):e1006676. doi: 10.1371/journal.pcbi.1006676 (PMC6420027; doi:10.1371/journal.pcbi.1006676)
Supplement: S1 Dataset — The 220 .json files contain the data (20 for the participants, 200 for simulation runs), the text file legend_json.txt explains the data format. (ZIP) [file pcbi.1006676.s001.zip › S_H1_072.json]

{"data": {"data": [{"phases": [{"phase": "test", "blocks": [[{"trials": [[{"q1": 1.711846792, "distance": 0.3693518378, "q3": 3.231390644, "q2": 2.278426554, "tx": 0.175, "ty": 0.3031, "targetID": 9, "y": 0.5571943238, "x": -0.09306128908}], [{"q1": 2.187562566, "distance": 0.2075821566, "q3": 3.158042569, "q2": 2.100899523, "tx": -0.175, "ty": 0.3031, "targetID": 7, "y": 0.4501588789, "x": -0.3215061018}], [{"q1": 1.705705384, "distance": 0.113603964, "q3": 3.353750081, "q2": 2.211610365, "tx": 0.0, "ty": 0.55, "targetID": 5, "y": 0.5752939147, "x": -0.1107523296}], [{"q1": 1.270636416, "distance": 0.2590131358, "q3": 3.478892837, "q2": 2.254743441, "tx": 0.375, "ty": 0.6495, "targetID": 3, "y": 0.5897066332, "x": 0.1229830208}], [{"q1": 2.064766406, "distance": 0.1606895769, "q3": 3.347318404, "q2": 2.034569638, "tx": -0.375, "ty": 0.6495, "targetID": 1, "y": 0.5068163466, "x": -0.3010911698}], [{"q1": 2.04649849, "distance": 0.4134855878, "q3": 3.097277043, "q2": 2.241491195, "tx": 0.0, "ty": 0.15, "targetID": 8, "y": 0.4846284998, "x": -0.2428870076}], [{"q1": 1.420680662, "distance": 0.3256966302, "q3": 3.600290764, "q2": 2.147139979, "tx": 0.0, "ty": 0.95, "targetID": 2, "y": 0.6249111006, "x": 0.01988724236}], [{"q1": 2.390529942, "distance": 0.1242928764, "q3": 3.149853403, "q2": 1.97928572, "tx": -0.4763, "ty": 0.275, "targetID": 4, "y": 0.3759458831, "x": -0.4037834653}], [{"q1": 1.439205422, "distance": 0.512879108, "q3": 3.265329222, "q2": 2.330747119, "tx": 0.4763, "ty": 0.275, "targetID": 6, "y": 0.5666992354, "x": 0.05445105138}]], "block": 1}], [{"trials": [[{"q1": 1.283676173, "distance": 0.2871998217, "q3": 3.463808578, "q2": 2.397478045, "tx": 0.175, "ty": 0.3031, "targetID": 9, "y": 0.5826641335, "x": 0.109215254}], [{"q1": 2.202619805, "distance": 0.198335126, "q3": 3.105993739, "q2": 2.211291555, "tx": -0.175, "ty": 0.3031, "targetID": 7, "y": 0.4413323838, "x": -0.3172273894}], [{"q1": 1.51824357, "distance": 0.05087291025, "q3": 3.460011304, "q2": 2.380652084, "tx": 0.0, "ty": 0.55, "targetID": 5, "y": 0.5926587462, "x": -0.02771794317}], [{"q1": 0.804357053, "distance": 0.1282488356, "q3": 3.744733894, "q2": 2.311860483, "tx": 0.375, "ty": 0.6495, "targetID": 3, "y": 0.5248051156, "x": 0.3450175111}], [{"q1": 2.057803606, "distance": 0.1613812566, "q3": 3.350417227, "q2": 2.088991196, "tx": -0.375, "ty": 0.6495, "targetID": 1, "y": 0.5069264575, "x": -0.2993911715}], [{"q1": 1.91590949, "distance": 0.4051678125, "q3": 3.099474005, "q2": 2.475663575, "tx": 0.0, "ty": 0.15, "targetID": 8, "y": 0.5143935772, "x": -0.1771391463}], [{"q1": 1.231969548, "distance": 0.3317079534, "q3": 3.782097987, "q2": 2.212498334, "tx": 0.0, "ty": 0.95, "targetID": 2, "y": 0.6337682375, "x": 0.1001380984}], [{"q1": 2.430214443, "distance": 0.1043901977, "q3": 3.124440242, "q2": 1.991435043, "tx": -0.4763, "ty": 0.275, "targetID": 4, "y": 0.3579451219, "x": -0.4129168782}], [{"q1": 1.054608392, "distance": 0.3598135658, "q3": 3.470931018, "q2": 2.414506573, "tx": 0.4763, "ty": 0.275, "targetID": 6, "y": 0.5433494, "x": 0.2366035218}]], "block": 2}], [{"trials": [[{"q1": 1.24599824, "distance": 0.2687517057, "q3": 3.407204603, "q2": 2.384947763, "tx": 0.175, "ty": 0.3031, "targetID": 9, "y": 0.5696651865, "x": 0.1407877118}], [{"q1": 2.222568076, "distance": 0.1836634628, "q3": 3.024426178, "q2": 2.237096828, "tx": -0.175, "ty": 0.3031, "targetID": 7, "y": 0.4291853795, "x": -0.3085467882}], [{"q1": 1.523801065, "distance": 0.03611777536, "q3": 3.379990987, "q2": 2.411008465, "tx": 0.0, "ty": 0.55, "targetID": 5, "y": 0.582133777, "x": -0.01648981732}], [{"q1": 0.7765421007, "distance": 0.1372068947, "q3": 3.732762192, "q2": 2.304536383, "tx": 0.375, "ty": 0.6495, "targetID": 3, "y": 0.5129289084, "x": 0.3618064835}], [{"q1": 2.047269027, "distance": 0.1553002255, "q3": 3.380273578, "q2": 2.061236704, "tx": -0.375, "ty": 0.6495, "targetID": 1, "y": 0.5136958529, "x": -0.2996647913}], [{"q1": 1.946622784, "distance": 0.3780671775, "q3": 2.915570008, "q2": 2.553021406, "tx": 0.0, "ty": 0.15, "targetID": 8, "y": 0.4953722348, "x": -0.1537947012}], [{"q1": 1.209933575, "distance": 0.3275434323, "q3": 3.833315332, "q2": 2.178288614, "tx": 0.0, "ty": 0.95, "targetID": 2, "y": 0.6411267666, "x": 0.1090047048}], [{"q1": 2.454276207, "distance": 0.0932724576, "q3": 3.099296765, "q2": 1.983023865, "tx": -0.4763, "ty": 0.275, "targetID": 4, "y": 0.3461779668, "x": -0.4160219078}], [{"q1": 0.9290332298, "distance": 0.3026110414, "q3": 3.520379304, "q2": 2.407757568, "tx": 0.4763, "ty": 0.275, "targetID": 6, "y": 0.5191027476, "x": 0.2974500881}]], "block": 3}], [{"trials": [[{"q1": 1.221562891, "distance": 0.2542167764, "q3": 3.362488195, "q2": 2.442078455, "tx": 0.175, "ty": 0.3031, "targetID": 9, "y": 0.5568049094, "x": 0.1588758457}], [{"q1": 2.283960046, "distance": 0.1319909407, "q3": 2.722173557, "q2": 2.429848366, "tx": -0.175, "ty": 0.3031, "targetID": 7, "y": 0.3965910758, "x": -0.2681720301}], [{"q1": 1.542366434, "distance": 0.02456824254, "q3": 3.300564956, "q2": 2.46904468, "tx": 0.0, "ty": 0.55, "targetID": 5, "y": 0.5705821351, "x": -0.01341544839}], [{"q1": 0.7590823601, "distance": 0.1463113148, "q3": 3.718586086, "q2": 2.321583178, "tx": 0.375, "ty": 0.6495, "targetID": 3, "y": 0.5032700103, "x": 0.3701224032}], [{"q1": 2.013613867, "distance": 0.1216694875, "q3": 3.537053031, "q2": 1.88419509, "tx": -0.375, "ty": 0.6495, "targetID": 1, "y": 0.5480879445, "x": -0.3077760521}], [{"q1": 2.054095503, "distance": 0.3352068532, "q3": 2.444913869, "q2": 2.888968697, "tx": 0.0, "ty": 0.15, "targetID": 8, "y": 0.4689748767, "x": -0.1030468943}], [{"q1": 1.1422182, "distance": 0.2943532651, "q3": 4.113617299, "q2": 1.965655457, "tx": 0.0, "ty": 0.95, "targetID": 2, "y": 0.6893174666, "x": 0.1367057478}], [{"q1": 2.465142108, "distance": 0.08866948171, "q3": 3.08665465, "q2": 1.996903203, "tx": -0.4763, "ty": 0.275, "targetID": 4, "y": 0.3409263833, "x": -0.4170042246}], [{"q1": 0.8968508335, "distance": 0.2834573986, "q3": 3.512229378, "q2": 2.421947066, "tx": 0.4763, "ty": 0.275, "targetID": 6, "y": 0.5072785783, "x": 0.3138353611}]], "block": 4}], [{"trials": [[{"q1": 1.223124186, "distance": 0.2423391531, "q3": 3.297022431, "q2": 2.471854334, "tx": 0.175, "ty": 0.3031, "targetID": 9, "y": 0.5452995977, "x": 0.1667768619}], [{"q1": 2.348570562, "distance": 0.09322105771, "q3": 2.472651487, "q2": 2.550377642, "tx": -0.175, "ty": 0.3031, "targetID": 7, "y": 0.3700923631, "x": -0.2398242924}], [{"q1": 1.697824373, "distance": 0.03273454889, "q3": 2.872387336, "q2": 2.725105213, "tx": 0.0, "ty": 0.55, "targetID": 5, "y": 0.5207207263, "x": -0.01463812908}], [{"q1": 0.7582401326, "distance": 0.1482275686, "q3": 3.710408243, "q2": 2.322817454, "tx": 0.375, "ty": 0.6495, "targetID": 3, "y": 0.5013187617, "x": 0.3712942348}], [{"q1": 1.929775223, "distance": 0.07762096534, "q3": 3.823067011, "q2": 1.713438422, "tx": -0.375, "ty": 0.6495, "targetID": 1, "y": 0.6150507977, "x": -0.3054423497}], [{"q1": 2.51949736, "distance": 0.3508720433, "q3": 1.056178453, "q2": 3.679657764, "tx": 0.0, "ty": 0.15, "targetID": 8, "y": 0.4874941107, "x": -0.09596309695}], [{"q1": 0.8148128735, "distance": 0.3983617775, "q3": 5.092753003, "q2": 1.40709454, "tx": 0.0, "ty": 0.95, "targetID": 2, "y": 0.7722088646, "x": 0.35648621}], [{"q1": 2.480851016, "distance": 0.07810305655, "q3": 3.108649457, "q2": 1.989558796, "tx": -0.4763, "ty": 0.275, "targetID": 4, "y": 0.335642062, "x": -0.4270798033}], [{"q1": 0.8357592503, "distance": 0.2522183305, "q3": 3.523337465, "q2": 2.412611676, "tx": 0.4763, "ty": 0.275, "targetID": 6, "y": 0.4896112611, "x": 0.3438005929}]], "block": 5}], [{"trials": [[{"q1": 1.211077735, "distance": 0.216176161, "q3": 3.165239482, "q2": 2.65164302, "tx": 0.175, "ty": 0.3031, "targetID": 9, "y": 0.5187519016, "x": 0.1900462599}], [{"q1": 2.397504875, "distance": 0.06910517757, "q3": 2.281974989, "q2": 2.664035303, "tx": -0.175, "ty": 0.3031, "targetID": 7, "y": 0.3574075161, "x": -0.2177342867}], [{"q1": 1.851114974, "distance": 0.04683444219, "q3": 2.423776494, "q2": 3.060032361, "tx": 0.0, "ty": 0.55, "targetID": 5, "y": 0.5033262832, "x": 0.003876743003}], [{"q1": 0.7474820565, "distance": 0.1536848828, "q3": 3.708672528, "q2": 2.361266355, "tx": 0.375, "ty": 0.6495, "targetID": 3, "y": 0.4958417125, "x": 0.3721409982}], [{"q1": 1.900186489, "distance": 0.08083294451, "q3": 3.88594328, "q2": 1.67239142, "tx": -0.375, "ty": 0.6495, "targetID": 1, "y": 0.6340688317, "x": -0.2956536456}], [{"q1": 2.482808309, "distance": 0.2737120082, "q3": 1.456637016, "q2": 3.2693852, "tx": 0.0, "ty": 0.15, "targetID": 8, "y": 0.4025253422, "x": -0.1055898433}], [{"q1": 0.7805530121, "distance": 0.4228173967, "q3": 5.477665187, "q2": 1.181169777, "tx": 0.0, "ty": 0.95, "targetID": 2, "y": 0.8009830654, "x": 0.3956873819}], [{"q1": 2.48335662, "distance": 0.07331917263, "q3": 3.149298523, "q2": 2.040526796, "tx": -0.4763, "ty": 0.275, "targetID": 4, "y": 0.3367656458, "x": -0.4367942273}], [{"q1": 0.7057865394, "distance": 0.1916732489, "q3": 3.569584543, "q2": 2.433772235, "tx": 0.4763, "ty": 0.275, "targetID": 6, "y": 0.4501740989, "x": 0.3985010962}]], "block": 6}], [{"trials": [[{"q1": 1.301428388, "distance": 0.1820810184, "q3": 2.881127262, "q2": 2.657435691, "tx": 0.175, "ty": 0.3031, "targetID": 9, "y": 0.4849856602, "x": 0.1834323099}], [{"q1": 2.407701882, "distance": 0.05739795774, "q3": 2.24942572, "q2": 2.621729704, "tx": -0.175, "ty": 0.3031, "targetID": 7, "y": 0.3433868377, "x": -0.2158839365}], [{"q1": 1.959488268, "distance": 0.0665162384, "q3": 2.125560576, "q2": 3.147050484, "tx": 0.0, "ty": 0.55, "targetID": 5, "y": 0.4841015503, "x": 0.009044572625}], [{"q1": 0.7482205567, "distance": 0.1483372892, "q3": 3.727338126, "q2": 2.313548342, "tx": 0.375, "ty": 0.6495, "targetID": 3, "y": 0.5011640302, "x": 0.3756256446}], [{"q1": 1.90357089, "distance": 0.07381606549, "q3": 3.939928853, "q2": 1.60786684, "tx": -0.375, "ty": 0.6495, "targetID": 1, "y": 0.6455047085, "x": -0.3012921363}], [{"q1": 2.520515384, "distance": 0.2703159173, "q3": 1.389030384, "q2": 3.292136752, "tx": 0.0, "ty": 0.15, "targetID": 8, "y": 0.3968503374, "x": -0.110161727}], [{"q1": 0.7885471969, "distance": 0.4177033068, "q3": 5.489773507, "q2": 1.169060462, "tx": 0.0, "ty": 0.95, "targetID": 2, "y": 0.8051636186, "x": 0.3917888145}], [{"q1": 2.484298734, "distance": 0.07342192735, "q3": 3.142134907, "q2": 2.041499218, "tx": -0.4763, "ty": 0.275, "targetID": 4, "y": 0.3360598558, "x": -0.4355265598}], [{"q1": 0.673712706, "distance": 0.1688859913, "q3": 3.55209243, "q2": 2.365499383, "tx": 0.4763, "ty": 0.275, "targetID": 6, "y": 0.4343709618, "x": 0.4204128405}]], "block": 7}], [{"trials": [[{"q1": 1.331724302, "distance": 0.1594589631, "q3": 2.745618007, "q2": 2.629717566, "tx": 0.175, "ty": 0.3031, "targetID": 9, "y": 0.462413734, "x": 0.1818040491}], [{"q1": 2.452711215, "distance": 0.03365981866, "q3": 2.099610311, "q2": 2.66128604, "tx": -0.175, "ty": 0.3031, "targetID": 7, "y": 0.3229444837, "x": -0.2021878623}], [{"q1": 2.010591755, "distance": 0.06872667532, "q3": 1.993193033, "q2": 3.211751621, "tx": 0.0, "ty": 0.55, "targetID": 5, "y": 0.4819690462, "x": 0.009754241588}], [{"q1": 0.7530246791, "distance": 0.1451566151, "q3": 3.730494375, "q2": 2.284571907, "tx": 0.375, "ty": 0.6495, "targetID": 3, "y": 0.5043518805, "x": 0.3765704536}], [{"q1": 1.938527107, "distance": 0.07612674662, "q3": 3.816198113, "q2": 1.70006573, "tx": -0.375, "ty": 0.6495, "targetID": 1, "y": 0.6132616789, "x": -0.308051769}], [{"q1": 2.598611637, "distance": 0.2499103498, "q3": 1.165678907, "q2": 3.348734953, "tx": 0.0, "ty": 0.15, "targetID": 8, "y": 0.3760388325, "x": -0.106590943}], [{"q1": 0.7763815097, "distance": 0.4284641344, "q3": 5.599188682, "q2": 1.107510452, "tx": 0.0, "ty": 0.95, "targetID": 2, "y": 0.8091481208, "x": 0.4046507909}], [{"q1": 2.484817287, "distance": 0.07268438196, "q3": 3.147425161, "q2": 2.034514798, "tx": -0.4763, "ty": 0.275, "targetID": 4, "y": 0.3360594516, "x": -0.43686952}], [{"q1": 0.6449746504, "distance": 0.1577011609, "q3": 3.573420447, "q2": 2.339046707, "tx": 0.4763, "ty": 0.275, "targetID": 6, "y": 0.4268920541, "x": 0.4338917456}]], "block": 8}], [{"trials": [[{"q1": 1.335933872, "distance": 0.1629199163, "q3": 2.73036762, "q2": 2.725603262, "tx": 0.175, "ty": 0.3031, "targetID": 9, "y": 0.4654860322, "x": 0.1881786058}], [{"q1": 2.462484073, "distance": 0.0340702449, "q3": 2.076001179, "q2": 2.697475723, "tx": -0.175, "ty": 0.3031, "targetID": 7, "y": 0.3259981182, "x": -0.2002281147}], [{"q1": 1.989632253, "distance": 0.05876345325, "q3": 2.046502031, "q2": 3.226307013, "tx": 0.0, "ty": 0.55, "targetID": 5, "y": 0.4921563907, "x": 0.01035665487}], [{"q1": 0.7445859844, "distance": 0.1390931276, "q3": 3.779417001, "q2": 2.297886911, "tx": 0.375, "ty": 0.6495, "targetID": 3, "y": 0.51041303, "x": 0.373691214}], [{"q1": 1.930729376, "distance": 0.07509302715, "q3": 3.834465177, "q2": 1.703011546, "tx": -0.375, "ty": 0.6495, "targetID": 1, "y": 0.61690321, "x": -0.3073508167}], [{"q1": 2.605538369, "distance": 0.2428035689, "q3": 1.152504623, "q2": 3.33572419, "tx": 0.0, "ty": 0.15, "targetID": 8, "y": 0.3685237954, "x": -0.1058344175}], [{"q1": 0.8096219863, "distance": 0.4022913411, "q3": 5.674711246, "q2": 1.05650873, "tx": 0.0, "ty": 0.95, "targetID": 2, "y": 0.827531657, "x": 0.3831968529}], [{"q1": 2.484541818, "distance": 0.07156204962, "q3": 3.162226014, "q2": 2.048976044, "tx": -0.4763, "ty": 0.275, "targetID": 4, "y": 0.3367102058, "x": -0.4400649693}], [{"q1": 0.6405834588, "distance": 0.1572238818, "q3": 3.581659892, "q2": 2.339328097, "tx": 0.4763, "ty": 0.275, "targetID": 6, "y": 0.4267657559, "x": 0.4352329289}]], "block": 9}], [{"trials": [[{"q1": 1.359927599, "distance": 0.1532509408, "q3": 2.640003468, "q2": 2.775162054, "tx": 0.175, "ty": 0.3031, "targetID": 9, "y": 0.4555501614, "x": 0.1906460581}], [{"q1": 2.467064505, "distance": 0.02326790007, "q3": 2.02802142, "q2": 2.693264707, "tx": -0.175, "ty": 0.3031, "targetID": 7, "y": 0.3176577605, "x": -0.1931512199}], [{"q1": 1.979367853, "distance": 0.06510069271, "q3": 2.068988526, "q2": 3.186791379, "tx": 0.0, "ty": 0.55, "targetID": 5, "y": 0.4857739138, "x": 0.01063532028}], [{"q1": 0.7369960507, "distance": 0.130213857, "q3": 3.835965754, "q2": 2.270543201, "tx": 0.375, "ty": 0.6495, "targetID": 3, "y": 0.5192861958, "x": 0.3748827284}], [{"q1": 1.919511892, "distance": 0.09992279711, "q3": 3.923687085, "q2": 1.371168669, "tx": -0.375, "ty": 0.6495, "targetID": 1, "y": 0.6639995529, "x": -0.2761347971}], [{"q1": 2.642483048, "distance": 0.2228120607, "q3": 1.024262429, "q2": 3.349054193, "tx": 0.0, "ty": 0.15, "targetID": 8, "y": 0.3490431704, "x": -0.1001350623}], [{"q1": 0.8240739478, "distance": 0.3899126713, "q3": 5.659015297, "q2": 1.063428283, "tx": 0.0, "ty": 0.95, "targetID": 2, "y": 0.8319138794, "x": 0.3716013447}], [{"q1": 2.48513111, "distance": 0.07155687976, "q3": 3.158534868, "q2": 2.045114744, "tx": -0.4763, "ty": 0.275, "targetID": 4, "y": 0.3363334229, "x": -0.4394408318}], [{"q1": 0.6270662099, "distance": 0.1559796567, "q3": 3.608421614, "q2": 2.333976509, "tx": 0.4763, "ty": 0.275, "targetID": 6, "y": 0.4266643347, "x": 0.4398639889}]], "block": 10}]]}], "condition": "H1"}], "type": "simulation", "subjectID": "S_H1_72"}}
