# Supplementary material for: Goal-related feedback guides motor exploration and redundancy resolution in human motor skill acquisition
Source: PLoS Comput Biol. 2019 Mar 5;15(3):e1006676. doi: 10.1371/journal.pcbi.1006676 (PMC6420027; doi:10.1371/journal.pcbi.1006676)
Supplement: S1 Dataset — The 220 .json files contain the data (20 for the participants, 200 for simulation runs), the text file legend_json.txt explains the data format. (ZIP) [file pcbi.1006676.s001.zip › S_H1_025.json]

{"data": {"data": [{"phases": [{"phase": "test", "blocks": [[{"trials": [[{"q1": 1.9801761, "distance": 0.4794554849, "q3": 3.30877764, "q2": 2.356329528, "tx": 0.175, "ty": 0.3031, "targetID": 9, "y": 0.5153788165, "x": -0.2549014608}], [{"q1": 2.217145181, "distance": 0.2147645474, "q3": 3.179076458, "q2": 2.205328063, "tx": -0.175, "ty": 0.3031, "targetID": 7, "y": 0.4413174431, "x": -0.3393768512}], [{"q1": 1.800948425, "distance": 0.1985164959, "q3": 3.477326494, "q2": 2.502850228, "tx": 0.0, "ty": 0.55, "targetID": 5, "y": 0.5534221368, "x": -0.1984869973}], [{"q1": 1.549463953, "distance": 0.4707693587, "q3": 3.614469447, "q2": 2.666837521, "tx": 0.375, "ty": 0.6495, "targetID": 3, "y": 0.5769376475, "x": -0.09014351984}], [{"q1": 2.009780467, "distance": 0.1635181483, "q3": 3.392251139, "q2": 2.346418192, "tx": -0.375, "ty": 0.6495, "targetID": 1, "y": 0.5107221754, "x": -0.2885193651}], [{"q1": 2.204854105, "distance": 0.4416775809, "q3": 3.158334329, "q2": 2.20183707, "tx": 0.0, "ty": 0.15, "targetID": 8, "y": 0.4442001862, "x": -0.3294318381}], [{"q1": 1.397088995, "distance": 0.3849310618, "q3": 3.794164777, "q2": 2.806362048, "tx": 0.0, "ty": 0.95, "targetID": 2, "y": 0.5679218937, "x": -0.0467786601}], [{"q1": 2.450605561, "distance": 0.09725119672, "q3": 3.077542117, "q2": 1.991646173, "tx": -0.4763, "ty": 0.275, "targetID": 4, "y": 0.3462261086, "x": -0.4100834105}], [{"q1": 1.887004553, "distance": 0.7361884561, "q3": 3.333487409, "q2": 2.406321474, "tx": 0.4763, "ty": 0.275, "targetID": 6, "y": 0.5364201719, "x": -0.2119099509}]], "block": 1}], [{"trials": [[{"q1": 2.005428291, "distance": 0.4852841425, "q3": 3.294605365, "q2": 2.335198196, "tx": 0.175, "ty": 0.3031, "targetID": 9, "y": 0.508872009, "x": -0.2644980992}], [{"q1": 2.19561202, "distance": 0.2133805527, "q3": 3.185022284, "q2": 2.248346601, "tx": -0.175, "ty": 0.3031, "targetID": 7, "y": 0.4484752705, "x": -0.331196322}], [{"q1": 1.783545326, "distance": 0.1913912022, "q3": 3.487139154, "q2": 2.517435242, "tx": 0.0, "ty": 0.55, "targetID": 5, "y": 0.5558863009, "x": -0.1913006632}], [{"q1": 1.618808815, "distance": 0.5007480496, "q3": 3.577248932, "q2": 2.608213092, "tx": 0.375, "ty": 0.6495, "targetID": 3, "y": 0.5750748981, "x": -0.1201863421}], [{"q1": 1.924809924, "distance": 0.1665266148, "q3": 3.457279391, "q2": 2.445286043, "tx": -0.375, "ty": 0.6495, "targetID": 1, "y": 0.5288670729, "x": -0.2602010004}], [{"q1": 2.186331979, "distance": 0.441023464, "q3": 3.165417369, "q2": 2.219199265, "tx": 0.0, "ty": 0.15, "targetID": 8, "y": 0.450613566, "x": -0.3226967302}], [{"q1": 1.378191502, "distance": 0.3858625155, "q3": 3.805921744, "q2": 2.821884193, "tx": 0.0, "ty": 0.95, "targetID": 2, "y": 0.5661222919, "x": -0.03908690421}], [{"q1": 2.482775494, "distance": 0.08072603864, "q3": 3.068496429, "q2": 1.976330722, "tx": -0.4763, "ty": 0.275, "targetID": 4, "y": 0.332000849, "x": -0.4191371053}], [{"q1": 1.981842193, "distance": 0.7642286354, "q3": 3.281303652, "q2": 2.326525482, "tx": 0.4763, "ty": 0.275, "targetID": 6, "y": 0.5144885848, "x": -0.2494345416}]], "block": 2}], [{"trials": [[{"q1": 2.018249404, "distance": 0.4907923813, "q3": 3.299360385, "q2": 2.335927976, "tx": 0.175, "ty": 0.3031, "targetID": 9, "y": 0.5056305193, "x": -0.2720554219}], [{"q1": 2.215060652, "distance": 0.1989276814, "q3": 3.101972143, "q2": 2.253132725, "tx": -0.175, "ty": 0.3031, "targetID": 7, "y": 0.4374218967, "x": -0.321730537}], [{"q1": 1.726145293, "distance": 0.1630584291, "q3": 3.500316318, "q2": 2.531039503, "tx": 0.0, "ty": 0.55, "targetID": 5, "y": 0.5652417477, "x": -0.1623445115}], [{"q1": 1.635322578, "distance": 0.5140667508, "q3": 3.594063114, "q2": 2.605921764, "tx": 0.375, "ty": 0.6495, "targetID": 3, "y": 0.5733300712, "x": -0.1333923349}], [{"q1": 1.949798972, "distance": 0.171949599, "q3": 3.390973287, "q2": 2.413117034, "tx": -0.375, "ty": 0.6495, "targetID": 1, "y": 0.5234431321, "x": -0.2580541551}], [{"q1": 2.179056162, "distance": 0.4380689346, "q3": 3.154729774, "q2": 2.2264312, "tx": 0.0, "ty": 0.15, "targetID": 8, "y": 0.4522284613, "x": -0.3171156707}], [{"q1": 1.272136985, "distance": 0.3866327183, "q3": 3.833380172, "q2": 2.842835613, "tx": 0.0, "ty": 0.95, "targetID": 2, "y": 0.5636232027, "x": 0.01406518292}], [{"q1": 2.490442414, "distance": 0.07709926541, "q3": 3.065296012, "q2": 1.98375976, "tx": -0.4763, "ty": 0.275, "targetID": 4, "y": 0.3286734352, "x": -0.4209514763}], [{"q1": 2.067166013, "distance": 0.7993747813, "q3": 3.284983791, "q2": 2.312529785, "tx": 0.4763, "ty": 0.275, "targetID": 6, "y": 0.491942643, "x": -0.2930737263}]], "block": 3}], [{"trials": [[{"q1": 2.033260319, "distance": 0.4917714064, "q3": 3.280663328, "q2": 2.364858098, "tx": 0.175, "ty": 0.3031, "targetID": 9, "y": 0.4998014016, "x": -0.2757190641}], [{"q1": 2.22586391, "distance": 0.1901315811, "q3": 3.054716847, "q2": 2.215748515, "tx": -0.175, "ty": 0.3031, "targetID": 7, "y": 0.4301142175, "x": -0.3164828848}], [{"q1": 1.694291628, "distance": 0.1518117849, "q3": 3.528569995, "q2": 2.516420008, "tx": 0.0, "ty": 0.55, "targetID": 5, "y": 0.5720579774, "x": -0.1502007445}], [{"q1": 1.615132939, "distance": 0.5089914109, "q3": 3.616621805, "q2": 2.651151166, "tx": 0.375, "ty": 0.6495, "targetID": 3, "y": 0.5713851337, "x": -0.1279615532}], [{"q1": 1.957620752, "distance": 0.1671867902, "q3": 3.402578711, "q2": 2.364336343, "tx": -0.375, "ty": 0.6495, "targetID": 1, "y": 0.5244114224, "x": -0.2640753834}], [{"q1": 2.203251426, "distance": 0.4334992629, "q3": 3.119070998, "q2": 2.224956175, "tx": 0.0, "ty": 0.15, "targetID": 8, "y": 0.4421428665, "x": -0.3202720039}], [{"q1": 1.18331504, "distance": 0.3879428672, "q3": 3.922539206, "q2": 2.8083413, "tx": 0.0, "ty": 0.95, "targetID": 2, "y": 0.5647697231, "x": 0.04579631002}], [{"q1": 2.507186581, "distance": 0.07073523127, "q3": 3.045160106, "q2": 1.991641592, "tx": -0.4763, "ty": 0.275, "targetID": 4, "y": 0.320371553, "x": -0.4220331121}], [{"q1": 2.107115859, "distance": 0.8059059883, "q3": 3.245085178, "q2": 2.394426012, "tx": 0.4763, "ty": 0.275, "targetID": 6, "y": 0.4764648579, "x": -0.304018123}]], "block": 4}], [{"trials": [[{"q1": 1.874912388, "distance": 0.4553593664, "q3": 3.371979913, "q2": 2.438989212, "tx": 0.175, "ty": 0.3031, "targetID": 9, "y": 0.5392190835, "x": -0.214358358}], [{"q1": 2.251094256, "distance": 0.15733345, "q3": 2.895424383, "q2": 2.128085739, "tx": -0.175, "ty": 0.3031, "targetID": 7, "y": 0.4032183236, "x": -0.2963677707}], [{"q1": 1.549683552, "distance": 0.09933225936, "q3": 3.636463578, "q2": 2.566909642, "tx": 0.0, "ty": 0.55, "targetID": 5, "y": 0.5874994972, "x": -0.09198198443}], [{"q1": 1.25024507, "distance": 0.3601218474, "q3": 3.85325826, "q2": 2.798740704, "tx": 0.375, "ty": 0.6495, "targetID": 3, "y": 0.569444289, "x": 0.02388915119}], [{"q1": 1.933062845, "distance": 0.150032651, "q3": 3.515261936, "q2": 2.312022417, "tx": -0.375, "ty": 0.6495, "targetID": 1, "y": 0.5374402936, "x": -0.2752381908}], [{"q1": 2.187215001, "distance": 0.4272288994, "q3": 3.096791964, "q2": 2.236751976, "tx": 0.0, "ty": 0.15, "targetID": 8, "y": 0.4456920862, "x": -0.3083678366}], [{"q1": 0.915746278, "distance": 0.4499476469, "q3": 4.136218002, "q2": 2.888974719, "tx": 0.0, "ty": 0.95, "targetID": 2, "y": 0.5218027762, "x": 0.1382028307}], [{"q1": 2.518385199, "distance": 0.07058422007, "q3": 3.000645193, "q2": 1.977607687, "tx": -0.4763, "ty": 0.275, "targetID": 4, "y": 0.3120375938, "x": -0.4162138221}], [{"q1": 1.80552552, "distance": 0.7173427041, "q3": 3.410896087, "q2": 2.538242483, "tx": 0.4763, "ty": 0.275, "targetID": 6, "y": 0.5489231079, "x": -0.1866831718}]], "block": 5}], [{"trials": [[{"q1": 1.80918167, "distance": 0.4434731182, "q3": 3.427705975, "q2": 2.463757938, "tx": 0.175, "ty": 0.3031, "targetID": 9, "y": 0.5531845054, "x": -0.1912323671}], [{"q1": 2.271044587, "distance": 0.1155919053, "q3": 2.698447954, "q2": 2.099651501, "tx": -0.175, "ty": 0.3031, "targetID": 7, "y": 0.3677709433, "x": -0.2708079206}], [{"q1": 1.521592946, "distance": 0.08699491541, "q3": 3.645164018, "q2": 2.580835395, "tx": 0.0, "ty": 0.55, "targetID": 5, "y": 0.5886363389, "x": -0.07794452274}], [{"q1": 1.109054686, "distance": 0.3202652698, "q3": 3.993819941, "q2": 2.841567176, "tx": 0.375, "ty": 0.6495, "targetID": 3, "y": 0.5536689711, "x": 0.06940834936}], [{"q1": 1.918994426, "distance": 0.1381703436, "q3": 3.613702085, "q2": 2.333529348, "tx": -0.375, "ty": 0.6495, "targetID": 1, "y": 0.5403518402, "x": -0.2902785561}], [{"q1": 2.186115659, "distance": 0.417566593, "q3": 3.050310006, "q2": 2.240640453, "tx": 0.0, "ty": 0.15, "targetID": 8, "y": 0.4424462178, "x": -0.2980554802}], [{"q1": 0.8659420754, "distance": 0.4663489163, "q3": 4.167104782, "q2": 2.907011285, "tx": 0.0, "ty": 0.95, "targetID": 2, "y": 0.5103004474, "x": 0.1553885939}], [{"q1": 2.530588046, "distance": 0.07190963537, "q3": 2.95103473, "q2": 1.962920616, "tx": -0.4763, "ty": 0.275, "targetID": 4, "y": 0.3023005958, "x": -0.4097742672}], [{"q1": 1.655154072, "distance": 0.6824127621, "q3": 3.565826457, "q2": 2.584958513, "tx": 0.4763, "ty": 0.275, "targetID": 6, "y": 0.572414205, "x": -0.1378921268}]], "block": 6}], [{"trials": [[{"q1": 1.598504276, "distance": 0.4058093237, "q3": 3.635350698, "q2": 2.578671658, "tx": 0.175, "ty": 0.3031, "targetID": 9, "y": 0.5810595844, "x": -0.1206681867}], [{"q1": 2.275182679, "distance": 0.09441467693, "q3": 2.592328306, "q2": 2.044730603, "tx": -0.175, "ty": 0.3031, "targetID": 7, "y": 0.3435988038, "x": -0.2602876199}], [{"q1": 1.364613281, "distance": 0.05618440947, "q3": 3.880578423, "q2": 2.676374193, "tx": 0.0, "ty": 0.55, "targetID": 5, "y": 0.5866731649, "x": -0.04256485456}], [{"q1": 0.8639758786, "distance": 0.27789994, "q3": 4.214065489, "q2": 2.955717071, "tx": 0.375, "ty": 0.6495, "targetID": 3, "y": 0.4984648193, "x": 0.1417260176}], [{"q1": 1.843926434, "distance": 0.1191066138, "q3": 3.882076997, "q2": 2.374343492, "tx": -0.375, "ty": 0.6495, "targetID": 1, "y": 0.5497313467, "x": -0.3099415551}], [{"q1": 2.007992699, "distance": 0.4486505199, "q3": 3.313585662, "q2": 2.360425415, "tx": 0.0, "ty": 0.15, "targetID": 8, "y": 0.5081289288, "x": -0.2702424086}], [{"q1": 0.7510146661, "distance": 0.5044426917, "q3": 4.413934354, "q2": 2.967656843, "tx": 0.0, "ty": 0.95, "targetID": 2, "y": 0.4688771811, "x": 0.1516023165}], [{"q1": 2.509434612, "distance": 0.07590732227, "q3": 2.988513845, "q2": 1.952163745, "tx": -0.4763, "ty": 0.275, "targetID": 4, "y": 0.3139248485, "x": -0.4111326942}], [{"q1": 1.346778152, "distance": 0.5833450253, "q3": 3.821118059, "q2": 2.736726186, "tx": 0.4763, "ty": 0.275, "targetID": 6, "y": 0.5790146102, "x": -0.02156196405}]], "block": 7}], [{"trials": [[{"q1": 1.271392454, "distance": 0.3244768785, "q3": 3.872236839, "q2": 2.703994438, "tx": 0.175, "ty": 0.3031, "targetID": 9, "y": 0.5839178144, "x": 0.01243739737}], [{"q1": 2.291428859, "distance": 0.07929962291, "q3": 2.334154049, "q2": 1.946975555, "tx": -0.175, "ty": 0.3031, "targetID": 7, "y": 0.2772725119, "x": -0.2499758031}], [{"q1": 1.341469396, "distance": 0.04154737981, "q3": 3.852096613, "q2": 2.700965245, "tx": 0.0, "ty": 0.55, "targetID": 5, "y": 0.5840495809, "x": -0.02380778884}], [{"q1": 0.5742214197, "distance": 0.2797293288, "q3": 4.417312093, "q2": 3.047157627, "tx": 0.375, "ty": 0.6495, "targetID": 3, "y": 0.4160646743, "x": 0.2208687376}], [{"q1": 1.847527969, "distance": 0.1177366154, "q3": 3.895978712, "q2": 2.371638062, "tx": -0.375, "ty": 0.6495, "targetID": 1, "y": 0.5482621811, "x": -0.3148933063}], [{"q1": 2.362295802, "distance": 0.3222991464, "q3": 1.609647472, "q2": 1.790776993, "tx": 0.0, "ty": 0.15, "targetID": 8, "y": 0.0839257471, "x": -0.3154535353}], [{"q1": 0.7703567265, "distance": 0.494560593, "q3": 4.317211005, "q2": 2.935950507, "tx": 0.0, "ty": 0.95, "targetID": 2, "y": 0.4843750843, "x": 0.1666841867}], [{"q1": 2.505870453, "distance": 0.07856346416, "q3": 2.981364229, "q2": 1.952308963, "tx": -0.4763, "ty": 0.275, "targetID": 4, "y": 0.3147504197, "x": -0.4085348022}], [{"q1": 0.7616578756, "distance": 0.3586440408, "q3": 4.25270818, "q2": 2.938380358, "tx": 0.4763, "ty": 0.275, "targetID": 6, "y": 0.4842502871, "x": 0.1850271634}]], "block": 8}], [{"trials": [[{"q1": 1.137867245, "distance": 0.2874646408, "q3": 3.975696646, "q2": 2.775146759, "tx": 0.175, "ty": 0.3031, "targetID": 9, "y": 0.5672619078, "x": 0.06162272631}], [{"q1": 2.261685158, "distance": 0.07193826195, "q3": 2.298192479, "q2": 1.93529283, "tx": -0.175, "ty": 0.3031, "targetID": 7, "y": 0.2754438984, "x": -0.2414097401}], [{"q1": 1.3201417, "distance": 0.0351298112, "q3": 3.851193716, "q2": 2.709502021, "tx": 0.0, "ty": 0.55, "targetID": 5, "y": 0.5831666993, "x": -0.01157901941}], [{"q1": 0.4303317127, "distance": 0.3071745605, "q3": 4.498690836, "q2": 3.093145304, "tx": 0.375, "ty": 0.6495, "targetID": 3, "y": 0.3674193194, "x": 0.2533994232}], [{"q1": 1.804756823, "distance": 0.1187466085, "q3": 4.040958148, "q2": 2.418327818, "tx": -0.375, "ty": 0.6495, "targetID": 1, "y": 0.542763912, "x": -0.3229599716}], [{"q1": 2.313311318, "distance": 0.3153450983, "q3": 1.590366621, "q2": 1.799268975, "tx": 0.0, "ty": 0.15, "targetID": 8, "y": 0.09614865407, "x": -0.3107129923}], [{"q1": 0.7831217564, "distance": 0.4897615683, "q3": 4.298159821, "q2": 2.927658419, "tx": 0.0, "ty": 0.95, "targetID": 2, "y": 0.4890631837, "x": 0.1655404639}], [{"q1": 2.464850748, "distance": 0.08606440372, "q3": 3.118187677, "q2": 2.004643609, "tx": -0.4763, "ty": 0.275, "targetID": 4, "y": 0.3431146863, "x": -0.423693241}], [{"q1": 0.7176757549, "distance": 0.3411779951, "q3": 4.282648913, "q2": 2.952457328, "tx": 0.4763, "ty": 0.275, "targetID": 6, "y": 0.4721407224, "x": 0.1978436122}]], "block": 9}], [{"trials": [[{"q1": 1.009221945, "distance": 0.2545789173, "q3": 4.05674332, "q2": 2.80676644, "tx": 0.175, "ty": 0.3031, "targetID": 9, "y": 0.549994499, "x": 0.112923181}], [{"q1": 2.229044317, "distance": 0.05983368742, "q3": 2.267700322, "q2": 1.947814778, "tx": -0.175, "ty": 0.3031, "targetID": 7, "y": 0.277738022, "x": -0.2291926215}], [{"q1": 1.3420534, "distance": 0.04148151578, "q3": 3.813705338, "q2": 2.665617995, "tx": 0.0, "ty": 0.55, "targetID": 5, "y": 0.5891503591, "x": -0.01371005215}], [{"q1": 0.2753162382, "distance": 0.3220593758, "q3": 4.559141232, "q2": 3.040010495, "tx": 0.375, "ty": 0.6495, "targetID": 3, "y": 0.3355771722, "x": 0.3030646145}], [{"q1": 1.788532194, "distance": 0.1193737318, "q3": 4.116770376, "q2": 2.426436878, "tx": -0.375, "ty": 0.6495, "targetID": 1, "y": 0.5390865607, "x": -0.3296242325}], [{"q1": 2.271508753, "distance": 0.3085859981, "q3": 1.554642648, "q2": 1.818677787, "tx": 0.0, "ty": 0.15, "targetID": 8, "y": 0.1035042731, "x": -0.3050630518}], [{"q1": 0.8382354928, "distance": 0.4578213827, "q3": 4.239694964, "q2": 2.82387413, "tx": 0.0, "ty": 0.95, "targetID": 2, "y": 0.5217491187, "x": 0.1618690862}], [{"q1": 2.456603154, "distance": 0.08828505988, "q3": 3.146353477, "q2": 2.013154614, "tx": -0.4763, "ty": 0.275, "targetID": 4, "y": 0.348220568, "x": -0.4269745479}], [{"q1": 0.5511339015, "distance": 0.2744763467, "q3": 4.379013497, "q2": 2.993134208, "tx": 0.4763, "ty": 0.275, "targetID": 6, "y": 0.42429613, "x": 0.2459786366}]], "block": 10}]]}], "condition": "H1"}], "type": "simulation", "subjectID": "S_H1_25"}}
