# Supplementary material for: Goal-related feedback guides motor exploration and redundancy resolution in human motor skill acquisition
Source: PLoS Comput Biol. 2019 Mar 5;15(3):e1006676. doi: 10.1371/journal.pcbi.1006676 (PMC6420027; doi:10.1371/journal.pcbi.1006676)
Supplement: S1 Dataset — The 220 .json files contain the data (20 for the participants, 200 for simulation runs), the text file legend_json.txt explains the data format. (ZIP) [file pcbi.1006676.s001.zip › S_H1_033.json]

{"data": {"data": [{"phases": [{"phase": "test", "blocks": [[{"trials": [[{"q1": 1.955695973, "distance": 0.3996607354, "q3": 2.957148202, "q2": 1.780833366, "tx": 0.175, "ty": 0.3031, "targetID": 9, "y": 0.4734458539, "x": -0.1865397537}], [{"q1": 2.082441798, "distance": 0.1761322469, "q3": 3.030444923, "q2": 1.877963709, "tx": -0.175, "ty": 0.3031, "targetID": 7, "y": 0.4615053512, "x": -0.2520085261}], [{"q1": 1.836858289, "distance": 0.1445934861, "q3": 2.945025454, "q2": 1.717890462, "tx": 0.0, "ty": 0.55, "targetID": 5, "y": 0.4886620636, "x": -0.1309386642}], [{"q1": 1.733991125, "distance": 0.4880468155, "q3": 2.873974519, "q2": 1.635168626, "tx": 0.375, "ty": 0.6495, "targetID": 3, "y": 0.4829214133, "x": -0.08373878037}], [{"q1": 2.170658286, "distance": 0.2152154856, "q3": 3.090928746, "q2": 1.943224958, "tx": -0.375, "ty": 0.6495, "targetID": 1, "y": 0.4473191689, "x": -0.3012394631}], [{"q1": 2.063256178, "distance": 0.3934382364, "q3": 3.006372342, "q2": 1.855672123, "tx": 0.0, "ty": 0.15, "targetID": 8, "y": 0.4615841875, "x": -0.240226851}], [{"q1": 1.611359258, "distance": 0.4589163882, "q3": 2.883738645, "q2": 1.580669833, "tx": 0.0, "ty": 0.95, "targetID": 2, "y": 0.4918691625, "x": -0.02684002719}], [{"q1": 2.385036248, "distance": 0.1256624315, "q3": 3.167891131, "q2": 2.070692738, "tx": -0.4763, "ty": 0.275, "targetID": 4, "y": 0.3789583805, "x": -0.4057046617}], [{"q1": 1.932954803, "distance": 0.678184928, "q3": 2.915906042, "q2": 1.75081889, "tx": 0.4763, "ty": 0.275, "targetID": 6, "y": 0.4682509481, "x": -0.1737683561}]], "block": 1}], [{"trials": [[{"q1": 1.987447453, "distance": 0.4101958335, "q3": 2.957454587, "q2": 1.805079589, "tx": 0.175, "ty": 0.3031, "targetID": 9, "y": 0.4678691227, "x": -0.20064845}], [{"q1": 2.037606952, "distance": 0.168165541, "q3": 2.985614694, "q2": 1.832306254, "tx": -0.175, "ty": 0.3031, "targetID": 7, "y": 0.4632512528, "x": -0.2262954718}], [{"q1": 1.769912027, "distance": 0.1151139108, "q3": 2.927648398, "q2": 1.674575794, "tx": 0.0, "ty": 0.55, "targetID": 5, "y": 0.4920065205, "x": -0.09943826626}], [{"q1": 1.782187341, "distance": 0.5080280005, "q3": 2.895868964, "q2": 1.668956726, "tx": 0.375, "ty": 0.6495, "targetID": 3, "y": 0.483566422, "x": -0.1051650727}], [{"q1": 2.145278742, "distance": 0.1964391408, "q3": 3.173019575, "q2": 1.860243506, "tx": -0.375, "ty": 0.6495, "targetID": 1, "y": 0.4662176106, "x": -0.3043183065}], [{"q1": 2.057197088, "distance": 0.3884805258, "q3": 2.986787575, "q2": 1.85550468, "tx": 0.0, "ty": 0.15, "targetID": 8, "y": 0.4594572867, "x": -0.2348474114}], [{"q1": 1.483037475, "distance": 0.4610755972, "q3": 2.870972795, "q2": 1.492578591, "tx": 0.0, "ty": 0.95, "targetID": 2, "y": 0.4899139519, "x": 0.03019163221}], [{"q1": 2.394151452, "distance": 0.1209034989, "q3": 3.164684693, "q2": 2.074586489, "tx": -0.4763, "ty": 0.275, "targetID": 4, "y": 0.3750654822, "x": -0.4084431264}], [{"q1": 2.072295347, "distance": 0.7339748982, "q3": 2.947117684, "q2": 1.847089691, "tx": 0.4763, "ty": 0.275, "targetID": 6, "y": 0.4483192928, "x": -0.2369177605}]], "block": 2}], [{"trials": [[{"q1": 1.992868211, "distance": 0.4130425334, "q3": 2.964108836, "q2": 1.81400489, "tx": 0.175, "ty": 0.3031, "targetID": 9, "y": 0.4682983717, "x": -0.2035678702}], [{"q1": 2.044645931, "distance": 0.1337572764, "q3": 2.836993678, "q2": 1.763631066, "tx": -0.175, "ty": 0.3031, "targetID": 7, "y": 0.4299643678, "x": -0.217384445}], [{"q1": 1.75988132, "distance": 0.1121584364, "q3": 2.916483699, "q2": 1.661100466, "tx": 0.0, "ty": 0.55, "targetID": 5, "y": 0.4903562738, "x": -0.09498495024}], [{"q1": 1.802412702, "distance": 0.5146583773, "q3": 2.931193834, "q2": 1.702386182, "tx": 0.375, "ty": 0.6495, "targetID": 3, "y": 0.4896247136, "x": -0.1141964208}], [{"q1": 2.161468958, "distance": 0.2054871176, "q3": 3.136854619, "q2": 1.856136282, "tx": -0.375, "ty": 0.6495, "targetID": 1, "y": 0.4561269978, "x": -0.30548858}], [{"q1": 2.049029525, "distance": 0.3835434965, "q3": 2.96816932, "q2": 1.841781099, "tx": 0.0, "ty": 0.15, "targetID": 8, "y": 0.4575680781, "x": -0.2291451311}], [{"q1": 1.470765027, "distance": 0.4615405439, "q3": 2.871463691, "q2": 1.480704861, "tx": 0.0, "ty": 0.95, "targetID": 2, "y": 0.4898318759, "x": 0.03556643446}], [{"q1": 2.446095095, "distance": 0.09428544611, "q3": 3.143123549, "q2": 2.059007274, "tx": -0.4763, "ty": 0.275, "targetID": 4, "y": 0.3524927634, "x": -0.4225913696}], [{"q1": 2.102210988, "distance": 0.7516035149, "q3": 2.989348426, "q2": 1.893221434, "tx": 0.4763, "ty": 0.275, "targetID": 6, "y": 0.449766413, "x": -0.2547024244}]], "block": 3}], [{"trials": [[{"q1": 2.003490067, "distance": 0.411934068, "q3": 2.932669173, "q2": 1.79029823, "tx": 0.175, "ty": 0.3031, "targetID": 9, "y": 0.4592538142, "x": -0.2061897988}], [{"q1": 2.045761142, "distance": 0.13238676, "q3": 2.830119568, "q2": 1.781853359, "tx": -0.175, "ty": 0.3031, "targetID": 7, "y": 0.4289072802, "x": -0.2162162889}], [{"q1": 1.730911461, "distance": 0.09291522515, "q3": 2.960808132, "q2": 1.68703081, "tx": 0.0, "ty": 0.55, "targetID": 5, "y": 0.5030440875, "x": -0.08017718721}], [{"q1": 1.788172832, "distance": 0.509366924, "q3": 2.917905112, "q2": 1.676844523, "tx": 0.375, "ty": 0.6495, "targetID": 3, "y": 0.487951812, "x": -0.1080702291}], [{"q1": 2.142068088, "distance": 0.1820635484, "q3": 3.253965588, "q2": 1.94008599, "tx": -0.375, "ty": 0.6495, "targetID": 1, "y": 0.4763905569, "x": -0.3186062383}], [{"q1": 2.064439398, "distance": 0.3797477947, "q3": 2.94500072, "q2": 1.832359162, "tx": 0.0, "ty": 0.15, "targetID": 8, "y": 0.449365737, "x": -0.2336419121}], [{"q1": 1.398676074, "distance": 0.4497521581, "q3": 2.986320565, "q2": 1.544529414, "tx": 0.0, "ty": 0.95, "targetID": 2, "y": 0.5082930964, "x": 0.08468775008}], [{"q1": 2.456265529, "distance": 0.08571847503, "q3": 3.179356705, "q2": 2.054711957, "tx": -0.4763, "ty": 0.275, "targetID": 4, "y": 0.3496517174, "x": -0.4341718853}], [{"q1": 2.137543664, "distance": 0.7506472732, "q3": 2.894986164, "q2": 1.82050641, "tx": 0.4763, "ty": 0.275, "targetID": 6, "y": 0.4214344442, "x": -0.2599257007}]], "block": 4}], [{"trials": [[{"q1": 2.009828208, "distance": 0.4098797301, "q3": 2.906658177, "q2": 1.790081543, "tx": 0.175, "ty": 0.3031, "targetID": 9, "y": 0.4526285345, "x": -0.2066315114}], [{"q1": 2.057007587, "distance": 0.08764744279, "q3": 2.633415234, "q2": 1.734560433, "tx": -0.175, "ty": 0.3031, "targetID": 7, "y": 0.3818954814, "x": -0.213384194}], [{"q1": 1.714556276, "distance": 0.08242833982, "q3": 2.991697363, "q2": 1.683384398, "tx": 0.0, "ty": 0.55, "targetID": 5, "y": 0.5111843675, "x": -0.0727171086}], [{"q1": 1.775944872, "distance": 0.5025133919, "q3": 2.934144023, "q2": 1.676099368, "tx": 0.375, "ty": 0.6495, "targetID": 3, "y": 0.4928666602, "x": -0.1024784873}], [{"q1": 2.120753689, "distance": 0.1533259838, "q3": 3.417835172, "q2": 1.928069506, "tx": -0.375, "ty": 0.6495, "targetID": 1, "y": 0.4999782925, "x": -0.3410571614}], [{"q1": 2.076443876, "distance": 0.3715593258, "q3": 2.903263763, "q2": 1.830685782, "tx": 0.0, "ty": 0.15, "targetID": 8, "y": 0.4384681528, "x": -0.2341846653}], [{"q1": 1.354484229, "distance": 0.4374568007, "q3": 3.09965861, "q2": 1.541223283, "tx": 0.0, "ty": 0.95, "targetID": 2, "y": 0.5280820488, "x": 0.1155581886}], [{"q1": 2.494799121, "distance": 0.06127080562, "q3": 3.260471451, "q2": 2.013988713, "tx": -0.4763, "ty": 0.275, "targetID": 4, "y": 0.3352872697, "x": -0.4653658001}], [{"q1": 2.155498379, "distance": 0.7485452839, "q3": 2.83954396, "q2": 1.823947733, "tx": 0.4763, "ty": 0.275, "targetID": 6, "y": 0.4062801333, "x": -0.2606433958}]], "block": 5}], [{"trials": [[{"q1": 1.862902232, "distance": 0.3613740725, "q3": 2.915397796, "q2": 1.749504705, "tx": 0.175, "ty": 0.3031, "targetID": 9, "y": 0.4791311286, "x": -0.1406014291}], [{"q1": 2.058424959, "distance": 0.033804306, "q3": 2.251107031, "q2": 1.785140897, "tx": -0.175, "ty": 0.3031, "targetID": 7, "y": 0.2984427352, "x": -0.2084819502}], [{"q1": 1.596580208, "distance": 0.02729084894, "q3": 3.03038576, "q2": 1.729002073, "tx": 0.0, "ty": 0.55, "targetID": 5, "y": 0.525014354, "x": -0.01097761049}], [{"q1": 1.364127246, "distance": 0.2917087539, "q3": 3.085402971, "q2": 1.642383642, "tx": 0.375, "ty": 0.6495, "targetID": 3, "y": 0.5258228232, "x": 0.1108069777}], [{"q1": 2.075554632, "distance": 0.1298414485, "q3": 3.687397177, "q2": 2.04188648, "tx": -0.375, "ty": 0.6495, "targetID": 1, "y": 0.5197986335, "x": -0.3810296987}], [{"q1": 1.909088406, "distance": 0.367221069, "q3": 1.337981579, "q2": 1.602615735, "tx": 0.0, "ty": 0.15, "targetID": 8, "y": 0.2145580541, "x": -0.3615018274}], [{"q1": 1.056353115, "distance": 0.528716754, "q3": 3.249272503, "q2": 1.650019652, "tx": 0.0, "ty": 0.95, "targetID": 2, "y": 0.5012881238, "x": 0.279640945}], [{"q1": 2.49460186, "distance": 0.06091938651, "q3": 3.263610888, "q2": 2.028184728, "tx": -0.4763, "ty": 0.275, "targetID": 4, "y": 0.3350519564, "x": -0.4660562614}], [{"q1": 1.835554061, "distance": 0.6392577638, "q3": 2.903274497, "q2": 1.69976317, "tx": 0.4763, "ty": 0.275, "targetID": 6, "y": 0.4793447265, "x": -0.129417526}]], "block": 6}], [{"trials": [[{"q1": 1.763029989, "distance": 0.3263375572, "q3": 2.904542496, "q2": 1.706300689, "tx": 0.175, "ty": 0.3031, "targetID": 9, "y": 0.4878177666, "x": -0.09402703938}], [{"q1": 2.0298092, "distance": 0.03490649948, "q3": 2.172983988, "q2": 1.777131899, "tx": -0.175, "ty": 0.3031, "targetID": 7, "y": 0.2869771922, "x": -0.2059599544}], [{"q1": 1.534102431, "distance": 0.03038316355, "q3": 3.037643355, "q2": 1.608628687, "tx": 0.0, "ty": 0.55, "targetID": 5, "y": 0.5262819082, "x": 0.01898917452}], [{"q1": 1.32565964, "distance": 0.2721205033, "q3": 3.111080743, "q2": 1.628338217, "tx": 0.375, "ty": 0.6495, "targetID": 3, "y": 0.526833132, "x": 0.1320958876}], [{"q1": 2.04435579, "distance": 0.1447010777, "q3": 4.094650806, "q2": 2.003669624, "tx": -0.375, "ty": 0.6495, "targetID": 1, "y": 0.5280169119, "x": -0.4536146372}], [{"q1": 1.872580371, "distance": 0.377986155, "q3": 1.278260577, "q2": 1.592923151, "tx": 0.0, "ty": 0.15, "targetID": 8, "y": 0.228642789, "x": -0.3697145455}], [{"q1": 0.9767498019, "distance": 0.5128993346, "q3": 3.81615005, "q2": 1.415381715, "tx": 0.0, "ty": 0.95, "targetID": 2, "y": 0.5922178036, "x": 0.3675018739}], [{"q1": 2.483040193, "distance": 0.06615048875, "q3": 3.283821466, "q2": 2.036947266, "tx": -0.4763, "ty": 0.275, "targetID": 4, "y": 0.3404535616, "x": -0.4667230257}], [{"q1": 1.720961461, "distance": 0.5881975434, "q3": 2.832484632, "q2": 1.652302961, "tx": 0.4763, "ty": 0.275, "targetID": 6, "y": 0.4747436499, "x": -0.07694391033}]], "block": 7}], [{"trials": [[{"q1": 1.714196607, "distance": 0.3082598158, "q3": 2.894385647, "q2": 1.696671303, "tx": 0.175, "ty": 0.3031, "targetID": 9, "y": 0.489462238, "x": -0.07054679856}], [{"q1": 1.967721885, "distance": 0.02483475775, "q3": 2.101869482, "q2": 1.787639647, "tx": -0.175, "ty": 0.3031, "targetID": 7, "y": 0.2846825665, "x": -0.1916602322}], [{"q1": 1.508559139, "distance": 0.0463927612, "q3": 3.001564165, "q2": 1.667246496, "tx": 0.0, "ty": 0.55, "targetID": 5, "y": 0.5174746374, "x": 0.03308155195}], [{"q1": 1.336477741, "distance": 0.2762080604, "q3": 3.114031271, "q2": 1.627620879, "tx": 0.375, "ty": 0.6495, "targetID": 3, "y": 0.5288820047, "x": 0.1265202386}], [{"q1": 2.037956889, "distance": 0.1472120311, "q3": 4.122647472, "q2": 2.013648464, "tx": -0.375, "ty": 0.6495, "targetID": 1, "y": 0.5269865213, "x": -0.4566200321}], [{"q1": 1.787689762, "distance": 0.3839053818, "q3": 1.200985361, "q2": 1.589297421, "tx": 0.0, "ty": 0.15, "targetID": 8, "y": 0.2616674457, "x": -0.3673060356}], [{"q1": 0.9786153758, "distance": 0.5085549165, "q3": 3.843567164, "q2": 1.408884787, "tx": 0.0, "ty": 0.95, "targetID": 2, "y": 0.5986688633, "x": 0.3676880953}], [{"q1": 2.480795543, "distance": 0.06745236518, "q3": 3.280399417, "q2": 2.034662171, "tx": -0.4763, "ty": 0.275, "targetID": 4, "y": 0.3415294175, "x": -0.46517983}], [{"q1": 1.735689184, "distance": 0.5944665969, "q3": 2.824975273, "q2": 1.643837154, "tx": 0.4763, "ty": 0.275, "targetID": 6, "y": 0.4718228203, "x": -0.08463788629}]], "block": 8}], [{"trials": [[{"q1": 1.658812778, "distance": 0.2895799129, "q3": 2.887610437, "q2": 1.661870915, "tx": 0.175, "ty": 0.3031, "targetID": 9, "y": 0.4909557855, "x": -0.04537860561}], [{"q1": 1.865434224, "distance": 0.04225444682, "q3": 1.936529963, "q2": 1.691445282, "tx": -0.175, "ty": 0.3031, "targetID": 7, "y": 0.27572827, "x": -0.2071904749}], [{"q1": 1.527560553, "distance": 0.02814643457, "q3": 3.068607879, "q2": 1.574174575, "tx": 0.0, "ty": 0.55, "targetID": 5, "y": 0.5331159134, "x": 0.02251997776}], [{"q1": 1.230529581, "distance": 0.2153556553, "q3": 3.237269238, "q2": 1.549708286, "tx": 0.375, "ty": 0.6495, "targetID": 3, "y": 0.5389361974, "x": 0.1901927929}], [{"q1": 2.015936805, "distance": 0.138830312, "q3": 4.173398735, "q2": 2.000334956, "tx": -0.375, "ty": 0.6495, "targetID": 1, "y": 0.5361929158, "x": -0.4552206969}], [{"q1": 1.744766166, "distance": 0.3954043021, "q3": 1.16885364, "q2": 1.558153347, "tx": 0.0, "ty": 0.15, "targetID": 8, "y": 0.2870385951, "x": -0.3708975405}], [{"q1": 1.01196405, "distance": 0.4424394016, "q3": 4.042811094, "q2": 1.46927397, "tx": 0.0, "ty": 0.95, "targetID": 2, "y": 0.6580173218, "x": 0.3324135071}], [{"q1": 2.455882416, "distance": 0.07980782295, "q3": 3.323769118, "q2": 2.020967202, "tx": -0.4763, "ty": 0.275, "targetID": 4, "y": 0.3541648637, "x": -0.4661899575}], [{"q1": 1.591967433, "distance": 0.5340713181, "q3": 2.749042179, "q2": 1.609099597, "tx": 0.4763, "ty": 0.275, "targetID": 6, "y": 0.4629387859, "x": -0.02361117767}]], "block": 9}], [{"trials": [[{"q1": 1.602705214, "distance": 0.267514931, "q3": 2.848887633, "q2": 1.619491697, "tx": 0.175, "ty": 0.3031, "targetID": 9, "y": 0.4842380379, "x": -0.02185845051}], [{"q1": 1.862793811, "distance": 0.0468477037, "q3": 1.923452497, "q2": 1.675802233, "tx": -0.175, "ty": 0.3031, "targetID": 7, "y": 0.2750390089, "x": -0.212513839}], [{"q1": 1.531099973, "distance": 0.02612889711, "q3": 3.070050737, "q2": 1.551064466, "tx": 0.0, "ty": 0.55, "targetID": 5, "y": 0.5335460849, "x": 0.02029748613}], [{"q1": 1.142666476, "distance": 0.1661500681, "q3": 3.35222422, "q2": 1.495861991, "tx": 0.375, "ty": 0.6495, "targetID": 3, "y": 0.54397081, "x": 0.2466667027}], [{"q1": 2.011950114, "distance": 0.1453862907, "q3": 4.227605579, "q2": 1.995673089, "tx": -0.375, "ty": 0.6495, "targetID": 1, "y": 0.5347913411, "x": -0.4643257919}], [{"q1": 1.738105142, "distance": 0.3956518779, "q3": 1.166274099, "q2": 1.556339495, "tx": 0.0, "ty": 0.15, "targetID": 8, "y": 0.2901501263, "x": -0.3699977711}], [{"q1": 1.025463203, "distance": 0.413809071, "q3": 4.119896454, "q2": 1.493581032, "tx": 0.0, "ty": 0.95, "targetID": 2, "y": 0.6797913328, "x": 0.3134090353}], [{"q1": 2.453615619, "distance": 0.08187126786, "q3": 3.316400241, "q2": 2.001391452, "tx": -0.4763, "ty": 0.275, "targetID": 4, "y": 0.3558815366, "x": -0.4636082098}], [{"q1": 1.484144077, "distance": 0.4897326142, "q3": 2.793809331, "q2": 1.57919887, "tx": 0.4763, "ty": 0.275, "targetID": 6, "y": 0.4725407652, "x": 0.02817537506}]], "block": 10}]]}], "condition": "H1"}], "type": "simulation", "subjectID": "S_H1_33"}}
