# Supplementary material for: Goal-related feedback guides motor exploration and redundancy resolution in human motor skill acquisition
Source: PLoS Comput Biol. 2019 Mar 5;15(3):e1006676. doi: 10.1371/journal.pcbi.1006676 (PMC6420027; doi:10.1371/journal.pcbi.1006676)
Supplement: S1 Dataset — The 220 .json files contain the data (20 for the participants, 200 for simulation runs), the text file legend_json.txt explains the data format. (ZIP) [file pcbi.1006676.s001.zip › S_H1_064.json]

{"data": {"data": [{"phases": [{"phase": "test", "blocks": [[{"trials": [[{"q1": 1.924171617, "distance": 0.3535003971, "q3": 2.785548835, "q2": 1.972081251, "tx": 0.175, "ty": 0.3031, "targetID": 9, "y": 0.4492135343, "x": -0.146890301}], [{"q1": 2.028111496, "distance": 0.1333134905, "q3": 2.801390207, "q2": 1.980279577, "tx": -0.175, "ty": 0.3031, "targetID": 7, "y": 0.4350575446, "x": -0.1939655791}], [{"q1": 1.884739561, "distance": 0.1628058612, "q3": 2.738626554, "q2": 1.984432104, "tx": 0.0, "ty": 0.55, "targetID": 5, "y": 0.4452404089, "x": -0.124624141}], [{"q1": 1.743643213, "distance": 0.4800429982, "q3": 2.672755788, "q2": 1.983240981, "tx": 0.375, "ty": 0.6495, "targetID": 3, "y": 0.4436480948, "x": -0.05866608502}], [{"q1": 2.25509096, "distance": 0.2382145291, "q3": 3.047257119, "q2": 1.989683197, "tx": -0.375, "ty": 0.6495, "targetID": 1, "y": 0.4157294112, "x": -0.3292018159}], [{"q1": 2.030484952, "distance": 0.3549883609, "q3": 2.846293777, "q2": 1.967979879, "tx": 0.0, "ty": 0.15, "targetID": 8, "y": 0.4426669633, "x": -0.2009049153}], [{"q1": 1.759061321, "distance": 0.5015869047, "q3": 2.710112965, "q2": 2.021158538, "tx": 0.0, "ty": 0.95, "targetID": 2, "y": 0.4524362168, "x": -0.06340114035}], [{"q1": 2.431087904, "distance": 0.1014540822, "q3": 3.160072563, "q2": 1.963985008, "tx": -0.4763, "ty": 0.275, "targetID": 4, "y": 0.359979848, "x": -0.4208801819}], [{"q1": 1.840037547, "distance": 0.6095743638, "q3": 2.752934634, "q2": 1.968166345, "tx": 0.4763, "ty": 0.275, "targetID": 6, "y": 0.452799051, "x": -0.1067680942}]], "block": 1}], [{"trials": [[{"q1": 1.956326311, "distance": 0.3638587583, "q3": 2.778941092, "q2": 1.966050443, "tx": 0.175, "ty": 0.3031, "targetID": 9, "y": 0.4426286337, "x": -0.1610430871}], [{"q1": 2.003158511, "distance": 0.1228545356, "q3": 2.740999947, "q2": 1.946268895, "tx": -0.175, "ty": 0.3031, "targetID": 7, "y": 0.4258774954, "x": -0.1793501193}], [{"q1": 1.746478868, "distance": 0.1064715587, "q3": 2.754832944, "q2": 2.00927986, "tx": 0.0, "ty": 0.55, "targetID": 5, "y": 0.4625983123, "x": -0.06080409357}], [{"q1": 1.690239755, "distance": 0.4532476834, "q3": 2.698625897, "q2": 2.005394195, "tx": 0.375, "ty": 0.6495, "targetID": 3, "y": 0.4526428669, "x": -0.03326551609}], [{"q1": 2.183268472, "distance": 0.1920625028, "q3": 3.26673166, "q2": 2.095774292, "tx": -0.375, "ty": 0.6495, "targetID": 1, "y": 0.4602215917, "x": -0.3424164283}], [{"q1": 2.070876346, "distance": 0.3528534374, "q3": 2.821281275, "q2": 1.951675205, "tx": 0.0, "ty": 0.15, "targetID": 8, "y": 0.4287359806, "x": -0.2163603508}], [{"q1": 1.452375609, "distance": 0.3903945622, "q3": 3.233177246, "q2": 2.230516878, "tx": 0.0, "ty": 0.95, "targetID": 2, "y": 0.5632981283, "x": 0.05356842976}], [{"q1": 2.438272474, "distance": 0.09791546772, "q3": 3.153481861, "q2": 1.967703296, "tx": -0.4763, "ty": 0.275, "targetID": 4, "y": 0.3565061806, "x": -0.4220396891}], [{"q1": 1.987317123, "distance": 0.668639459, "q3": 2.756621594, "q2": 1.950972315, "tx": 0.4763, "ty": 0.275, "targetID": 6, "y": 0.4321327911, "x": -0.1736138497}]], "block": 2}], [{"trials": [[{"q1": 1.552716547, "distance": 0.2012961978, "q3": 2.62926994, "q2": 1.973491278, "tx": 0.175, "ty": 0.3031, "targetID": 9, "y": 0.4368334043, "x": 0.02454889217}], [{"q1": 2.074172461, "distance": 0.05799279605, "q3": 2.498514995, "q2": 1.855927892, "tx": -0.175, "ty": 0.3031, "targetID": 7, "y": 0.3547909846, "x": -0.2012908065}], [{"q1": 1.621404794, "distance": 0.08494988397, "q3": 2.746405466, "q2": 2.023740422, "tx": 0.0, "ty": 0.55, "targetID": 5, "y": 0.4650587937, "x": -0.001214191648}], [{"q1": 0.9171108131, "distance": 0.3359223785, "q3": 2.594973344, "q2": 2.069002605, "tx": 0.375, "ty": 0.6495, "targetID": 3, "y": 0.3261486417, "x": 0.2839629557}], [{"q1": 2.028239407, "distance": 0.1393426428, "q3": 3.724089127, "q2": 2.262813209, "tx": -0.375, "ty": 0.6495, "targetID": 1, "y": 0.5102137702, "x": -0.3710353703}], [{"q1": 1.971499706, "distance": 0.3114275494, "q3": 2.67225383, "q2": 1.921150563, "tx": 0.0, "ty": 0.15, "targetID": 8, "y": 0.4154416173, "x": -0.1628737742}], [{"q1": 1.379923712, "distance": 0.3606511665, "q3": 3.463196043, "q2": 2.329122248, "tx": 0.0, "ty": 0.95, "targetID": 2, "y": 0.5937845565, "x": 0.05638990812}], [{"q1": 2.456787909, "distance": 0.08589780746, "q3": 3.181070173, "q2": 1.984355403, "tx": -0.4763, "ty": 0.275, "targetID": 4, "y": 0.3500973588, "x": -0.434600839}], [{"q1": 1.194627844, "distance": 0.3299104573, "q3": 2.510040152, "q2": 1.9773178, "tx": 0.4763, "ty": 0.275, "targetID": 6, "y": 0.3774478628, "x": 0.1626993858}]], "block": 3}], [{"trials": [[{"q1": 1.360698375, "distance": 0.1292697904, "q3": 2.574449733, "q2": 1.994003442, "tx": 0.175, "ty": 0.3031, "targetID": 9, "y": 0.4123143803, "x": 0.1058415019}], [{"q1": 2.127666331, "distance": 0.0399942154, "q3": 2.326787709, "q2": 1.860242377, "tx": -0.175, "ty": 0.3031, "targetID": 7, "y": 0.3055013958, "x": -0.2149220561}], [{"q1": 1.609681371, "distance": 0.07331679901, "q3": 2.795434606, "q2": 2.058814961, "tx": 0.0, "ty": 0.55, "targetID": 5, "y": 0.4768875752, "x": 0.00547049838}], [{"q1": 0.8806660497, "distance": 0.3411514815, "q3": 2.606977671, "q2": 2.080603756, "tx": 0.375, "ty": 0.6495, "targetID": 3, "y": 0.3169894581, "x": 0.2987040441}], [{"q1": 1.912959402, "distance": 0.1472090236, "q3": 4.051137434, "q2": 2.424060738, "tx": -0.375, "ty": 0.6495, "targetID": 1, "y": 0.5024382096, "x": -0.3815822829}], [{"q1": 1.931201257, "distance": 0.2546639374, "q3": 2.393032455, "q2": 1.859747577, "tx": 0.0, "ty": 0.15, "targetID": 8, "y": 0.356328852, "x": -0.1492719862}], [{"q1": 1.372299579, "distance": 0.3622563955, "q3": 3.457635596, "q2": 2.314768731, "tx": 0.0, "ty": 0.95, "targetID": 2, "y": 0.5932019989, "x": 0.06264888265}], [{"q1": 2.473181076, "distance": 0.07391772386, "q3": 3.234940517, "q2": 1.999006872, "tx": -0.4763, "ty": 0.275, "targetID": 4, "y": 0.3448950009, "x": -0.4522475832}], [{"q1": 1.112352208, "distance": 0.2927807786, "q3": 2.519148122, "q2": 1.99839215, "tx": 0.4763, "ty": 0.275, "targetID": 6, "y": 0.3633919349, "x": 0.1971809391}]], "block": 4}], [{"trials": [[{"q1": 1.232059029, "distance": 0.09105784793, "q3": 2.579348306, "q2": 2.126535017, "tx": 0.175, "ty": 0.3031, "targetID": 9, "y": 0.3941575404, "x": 0.1747633323}], [{"q1": 2.143511603, "distance": 0.05117997438, "q3": 2.261444393, "q2": 1.839538088, "tx": -0.175, "ty": 0.3031, "targetID": 7, "y": 0.2857712487, "x": -0.223157078}], [{"q1": 1.595552914, "distance": 0.04150765814, "q3": 2.937485815, "q2": 2.129411792, "tx": 0.0, "ty": 0.55, "targetID": 5, "y": 0.5091956964, "x": 0.007608843068}], [{"q1": 0.8272414128, "distance": 0.3264701729, "q3": 2.761670342, "q2": 2.175280477, "tx": 0.375, "ty": 0.6495, "targetID": 3, "y": 0.3244255659, "x": 0.344843971}], [{"q1": 1.776722328, "distance": 0.1820328125, "q3": 4.365454313, "q2": 2.599510765, "tx": -0.375, "ty": 0.6495, "targetID": 1, "y": 0.4679914188, "x": -0.3611949375}], [{"q1": 1.887822457, "distance": 0.2293291131, "q3": 2.253066157, "q2": 1.862486994, "tx": 0.0, "ty": 0.15, "targetID": 8, "y": 0.3317943918, "x": -0.1397949972}], [{"q1": 1.339775122, "distance": 0.3560828624, "q3": 3.530282324, "q2": 2.330407276, "tx": 0.0, "ty": 0.95, "targetID": 2, "y": 0.6005559387, "x": 0.06843868019}], [{"q1": 2.426034545, "distance": 0.09093620022, "q3": 3.391156106, "q2": 2.073009142, "tx": -0.4763, "ty": 0.275, "targetID": 4, "y": 0.3657749309, "x": -0.470886643}], [{"q1": 0.8084769977, "distance": 0.1474108838, "q3": 2.659561741, "q2": 2.106039567, "tx": 0.4763, "ty": 0.275, "targetID": 6, "y": 0.3019239273, "x": 0.3313687377}]], "block": 5}], [{"trials": [[{"q1": 1.192519117, "distance": 0.07314393558, "q3": 2.52384304, "q2": 2.111414443, "tx": 0.175, "ty": 0.3031, "targetID": 9, "y": 0.3757881614, "x": 0.1831526993}], [{"q1": 2.104005112, "distance": 0.05730668387, "q3": 2.154498024, "q2": 1.810203483, "tx": -0.175, "ty": 0.3031, "targetID": 7, "y": 0.2687082508, "x": -0.2208395419}], [{"q1": 1.591245008, "distance": 0.03668988066, "q3": 2.961641062, "q2": 2.124729229, "tx": 0.0, "ty": 0.55, "targetID": 5, "y": 0.5141024295, "x": 0.007583651699}], [{"q1": 0.8134755059, "distance": 0.3284329466, "q3": 2.772762729, "q2": 2.167232524, "tx": 0.375, "ty": 0.6495, "targetID": 3, "y": 0.3220270316, "x": 0.3499070657}], [{"q1": 1.782103166, "distance": 0.1806867893, "q3": 4.39709018, "q2": 2.566267994, "tx": -0.375, "ty": 0.6495, "targetID": 1, "y": 0.4688689212, "x": -0.3705134422}], [{"q1": 1.823105948, "distance": 0.2130539371, "q3": 2.118594101, "q2": 1.826810854, "tx": 0.0, "ty": 0.15, "targetID": 8, "y": 0.3123189137, "x": -0.138001994}], [{"q1": 1.325001516, "distance": 0.3548936021, "q3": 3.556573071, "q2": 2.340357307, "tx": 0.0, "ty": 0.95, "targetID": 2, "y": 0.6024708107, "x": 0.07192309372}], [{"q1": 2.426616707, "distance": 0.09081964262, "q3": 3.387202871, "q2": 2.071496277, "tx": -0.4763, "ty": 0.275, "targetID": 4, "y": 0.3656147571, "x": -0.4702030104}], [{"q1": 0.6647790038, "distance": 0.1037363923, "q3": 2.672476704, "q2": 2.126338651, "tx": 0.4763, "ty": 0.275, "targetID": 6, "y": 0.2520942513, "x": 0.375124085}]], "block": 6}], [{"trials": [[{"q1": 1.189257098, "distance": 0.07291145333, "q3": 2.524841642, "q2": 2.110449238, "tx": 0.175, "ty": 0.3031, "targetID": 9, "y": 0.3754098989, "x": 0.1843465794}], [{"q1": 2.062645637, "distance": 0.06492774688, "q3": 2.066852449, "q2": 1.783590826, "tx": -0.175, "ty": 0.3031, "targetID": 7, "y": 0.2576733017, "x": -0.2213899493}], [{"q1": 1.600286186, "distance": 0.02699554899, "q3": 3.004438557, "q2": 2.130998599, "tx": 0.0, "ty": 0.55, "targetID": 5, "y": 0.5230183353, "x": -0.000865699862}], [{"q1": 0.8177600635, "distance": 0.3196456148, "q3": 2.809030715, "q2": 2.167629089, "tx": 0.375, "ty": 0.6495, "targetID": 3, "y": 0.3306461107, "x": 0.3525163093}], [{"q1": 1.799208711, "distance": 0.1696251914, "q3": 4.355643113, "q2": 2.525445661, "tx": -0.375, "ty": 0.6495, "targetID": 1, "y": 0.4798748284, "x": -0.3750820276}], [{"q1": 1.772401846, "distance": 0.2026670043, "q3": 1.99803464, "q2": 1.820518008, "tx": 0.0, "ty": 0.15, "targetID": 8, "y": 0.2971168176, "x": -0.1393935315}], [{"q1": 1.281929943, "distance": 0.3542310289, "q3": 3.625420041, "q2": 2.375278525, "tx": 0.0, "ty": 0.95, "targetID": 2, "y": 0.605534428, "x": 0.08260200704}], [{"q1": 2.39850597, "distance": 0.1006867531, "q3": 3.474967107, "q2": 2.099996333, "tx": -0.4763, "ty": 0.275, "targetID": 4, "y": 0.3756329781, "x": -0.4795902849}], [{"q1": 0.6408493982, "distance": 0.095820891, "q3": 2.693607713, "q2": 2.131402245, "tx": 0.4763, "ty": 0.275, "targetID": 6, "y": 0.2459605463, "x": 0.3849854158}]], "block": 7}], [{"trials": [[{"q1": 1.199824224, "distance": 0.06915925966, "q3": 2.500702615, "q2": 2.142510923, "tx": 0.175, "ty": 0.3031, "targetID": 9, "y": 0.3718557255, "x": 0.1824601208}], [{"q1": 2.056882273, "distance": 0.06489317804, "q3": 2.048275958, "q2": 1.794039947, "tx": -0.175, "ty": 0.3031, "targetID": 7, "y": 0.2554547654, "x": -0.2190574191}], [{"q1": 1.596313151, "distance": 0.01847444798, "q3": 3.046511066, "q2": 2.154092425, "tx": 0.0, "ty": 0.55, "targetID": 5, "y": 0.5317166162, "x": -0.002650114196}], [{"q1": 0.8280886405, "distance": 0.3020383192, "q3": 2.877344099, "q2": 2.172857004, "tx": 0.375, "ty": 0.6495, "targetID": 3, "y": 0.3480607751, "x": 0.3559857969}], [{"q1": 1.848343038, "distance": 0.1566229342, "q3": 4.247023745, "q2": 2.463464043, "tx": -0.375, "ty": 0.6495, "targetID": 1, "y": 0.4931486723, "x": -0.3842198613}], [{"q1": 1.715963076, "distance": 0.1860474201, "q3": 1.821201083, "q2": 1.871679241, "tx": 0.0, "ty": 0.15, "targetID": 8, "y": 0.2745465082, "x": -0.1382092972}], [{"q1": 1.258414677, "distance": 0.3520480351, "q3": 3.677895602, "q2": 2.390711613, "tx": 0.0, "ty": 0.95, "targetID": 2, "y": 0.6085036538, "x": 0.08554568678}], [{"q1": 2.413906107, "distance": 0.09520083321, "q3": 3.44037842, "q2": 2.08389081, "tx": -0.4763, "ty": 0.275, "targetID": 4, "y": 0.3701929122, "x": -0.4775280538}], [{"q1": 0.6016347971, "distance": 0.07216071288, "q3": 2.789473009, "q2": 2.141870541, "tx": 0.4763, "ty": 0.275, "targetID": 6, "y": 0.2451148311, "x": 0.4106186087}]], "block": 8}], [{"trials": [[{"q1": 1.203378811, "distance": 0.06611433181, "q3": 2.484005359, "q2": 2.169454102, "tx": 0.175, "ty": 0.3031, "targetID": 9, "y": 0.3686771311, "x": 0.1834109899}], [{"q1": 2.034983768, "distance": 0.05920278112, "q3": 2.037774973, "q2": 1.797626358, "tx": -0.175, "ty": 0.3031, "targetID": 7, "y": 0.2581401725, "x": -0.2135173104}], [{"q1": 1.559820468, "distance": 0.01368034259, "q3": 3.215109723, "q2": 2.201839559, "tx": 0.0, "ty": 0.55, "targetID": 5, "y": 0.563063577, "x": -0.004061370314}], [{"q1": 0.8577895285, "distance": 0.2441042715, "q3": 3.096546937, "q2": 2.201191481, "tx": 0.375, "ty": 0.6495, "targetID": 3, "y": 0.4059407134, "x": 0.3586975678}], [{"q1": 1.859894762, "distance": 0.15157084, "q3": 4.200346885, "q2": 2.451419062, "tx": -0.375, "ty": 0.6495, "targetID": 1, "y": 0.4980992579, "x": -0.3821787751}], [{"q1": 1.627134137, "distance": 0.188751301, "q3": 1.600367338, "q2": 1.884931959, "tx": 0.0, "ty": 0.15, "targetID": 8, "y": 0.2604297876, "x": -0.1530761759}], [{"q1": 1.162090951, "distance": 0.3434657775, "q3": 3.956483679, "q2": 2.470518625, "tx": 0.0, "ty": 0.95, "targetID": 2, "y": 0.6157595915, "x": 0.07907015616}], [{"q1": 2.412387401, "distance": 0.09537355006, "q3": 3.456299696, "q2": 2.088360598, "tx": -0.4763, "ty": 0.275, "targetID": 4, "y": 0.370278781, "x": -0.480550641}], [{"q1": 0.5495445446, "distance": 0.04543316206, "q3": 2.914991926, "q2": 2.195476912, "tx": 0.4763, "ty": 0.275, "targetID": 6, "y": 0.2428593171, "x": 0.4441884956}]], "block": 9}], [{"trials": [[{"q1": 1.189761126, "distance": 0.05966881824, "q3": 2.4624835, "q2": 2.14655269, "tx": 0.175, "ty": 0.3031, "targetID": 9, "y": 0.3622431295, "x": 0.182903044}], [{"q1": 1.984309385, "distance": 0.05758021609, "q3": 1.974688654, "q2": 1.792357363, "tx": -0.175, "ty": 0.3031, "targetID": 7, "y": 0.2560647402, "x": -0.2082139371}], [{"q1": 1.550701894, "distance": 0.02808336181, "q3": 3.292379208, "q2": 2.20489516, "tx": 0.0, "ty": 0.55, "targetID": 5, "y": 0.5760432156, "x": -0.01050838395}], [{"q1": 0.908694468, "distance": 0.270473601, "q3": 2.910732887, "q2": 2.08195165, "tx": 0.375, "ty": 0.6495, "targetID": 3, "y": 0.3837857399, "x": 0.3244836582}], [{"q1": 1.747992212, "distance": 0.1660015714, "q3": 4.485523702, "q2": 2.500407202, "tx": -0.375, "ty": 0.6495, "targetID": 1, "y": 0.4835454716, "x": -0.3710482636}], [{"q1": 1.498127678, "distance": 0.2134673957, "q3": 1.393605309, "q2": 1.855780692, "tx": 0.0, "ty": 0.15, "targetID": 8, "y": 0.2762742787, "x": -0.1721137286}], [{"q1": 1.145544233, "distance": 0.3398612674, "q3": 4.076869921, "q2": 2.500346131, "tx": 0.0, "ty": 0.95, "targetID": 2, "y": 0.6153613976, "x": 0.05935222741}], [{"q1": 2.374443017, "distance": 0.1072699174, "q3": 3.574829953, "q2": 2.128892328, "tx": -0.4763, "ty": 0.275, "targetID": 4, "y": 0.3810156942, "x": -0.492655665}], [{"q1": 0.5484001155, "distance": 0.02415879883, "q3": 3.014267981, "q2": 2.19206176, "tx": 0.4763, "ty": 0.275, "targetID": 6, "y": 0.2611358323, "x": 0.456515349}]], "block": 10}]]}], "condition": "H1"}], "type": "simulation", "subjectID": "S_H1_64"}}
