# Supplementary material for: Goal-related feedback guides motor exploration and redundancy resolution in human motor skill acquisition
Source: PLoS Comput Biol. 2019 Mar 5;15(3):e1006676. doi: 10.1371/journal.pcbi.1006676 (PMC6420027; doi:10.1371/journal.pcbi.1006676)
Supplement: S1 Dataset — The 220 .json files contain the data (20 for the participants, 200 for simulation runs), the text file legend_json.txt explains the data format. (ZIP) [file pcbi.1006676.s001.zip › S_H2_082.json]

{"data": {"data": [{"phases": [{"phase": "test", "blocks": [[{"trials": [[{"q1": 1.137307141, "distance": 0.4239156858, "q3": 0.1459861862, "q2": 2.006033741, "tx": 0.175, "ty": 0.3031, "targetID": 9, "y": 0.4656153116, "x": -0.2165268601}], [{"q1": 1.09096619, "distance": 0.06950776747, "q3": 0.2514820375, "q2": 2.186163, "tx": -0.175, "ty": 0.3031, "targetID": 7, "y": 0.3725663383, "x": -0.1773994957}], [{"q1": 1.132400146, "distance": 0.224433544, "q3": 0.08590769172, "q2": 1.985876619, "tx": 0.0, "ty": 0.55, "targetID": 5, "y": 0.4891601339, "x": -0.21602992}], [{"q1": 1.027014005, "distance": 0.553657165, "q3": 0.06288236554, "q2": 1.978286722, "tx": 0.375, "ty": 0.6495, "targetID": 3, "y": 0.5177400111, "x": -0.1627504642}], [{"q1": 1.388218262, "distance": 0.1755623549, "q3": -0.07411040702, "q2": 1.934072247, "tx": -0.375, "ty": 0.6495, "targetID": 1, "y": 0.476485464, "x": -0.3451988127}], [{"q1": 1.171507895, "distance": 0.3595989718, "q3": 0.2049932372, "q2": 2.042367017, "tx": 0.0, "ty": 0.15, "targetID": 8, "y": 0.4288958216, "x": -0.2269989894}], [{"q1": 1.06091391, "distance": 0.4470519286, "q3": -0.01111398601, "q2": 1.953201579, "tx": 0.0, "ty": 0.95, "targetID": 2, "y": 0.5397290685, "x": -0.1775758703}], [{"q1": 1.554363972, "distance": 0.1106177939, "q3": 0.05970472027, "q2": 2.024976633, "tx": -0.4763, "ty": 0.275, "targetID": 4, "y": 0.3471806447, "x": -0.3924772653}], [{"q1": 1.071271445, "distance": 0.6913035276, "q3": 0.1537514514, "q2": 2.008782756, "tx": 0.4763, "ty": 0.275, "targetID": 6, "y": 0.475914517, "x": -0.1851634715}]], "block": 1}], [{"trials": [[{"q1": 1.012170275, "distance": 0.3954010711, "q3": 0.1641835798, "q2": 1.919831897, "tx": 0.175, "ty": 0.3031, "targetID": 9, "y": 0.5234176721, "x": -0.1533323475}], [{"q1": 1.081737526, "distance": 0.03767799818, "q3": 0.3525227153, "q2": 2.224856529, "tx": -0.175, "ty": 0.3031, "targetID": 7, "y": 0.3372551463, "x": -0.159092218}], [{"q1": 1.126643911, "distance": 0.2214467853, "q3": 0.08959195801, "q2": 1.984872971, "tx": 0.0, "ty": 0.55, "targetID": 5, "y": 0.4900191453, "x": -0.2131688903}], [{"q1": 1.042679045, "distance": 0.5623325913, "q3": 0.05355592689, "q2": 1.98389423, "tx": 0.375, "ty": 0.6495, "targetID": 3, "y": 0.5147094318, "x": -0.1709390496}], [{"q1": 1.412152605, "distance": 0.0524087622, "q3": -0.2131072937, "q2": 1.707742957, "tx": -0.375, "ty": 0.6495, "targetID": 1, "y": 0.60032168, "x": -0.3568845039}], [{"q1": 0.01644095832, "distance": 0.2935717279, "q3": 1.214163988, "q2": 2.744641603, "tx": 0.0, "ty": 0.15, "targetID": 8, "y": -0.07398248412, "x": 0.189779362}], [{"q1": 1.038971655, "distance": 0.319399159, "q3": -0.1677018376, "q2": 1.763192094, "tx": 0.0, "ty": 0.95, "targetID": 2, "y": 0.6582252044, "x": -0.1299357203}], [{"q1": 1.620092723, "distance": 0.0858351691, "q3": 0.002173791677, "q2": 1.988033175, "tx": -0.4763, "ty": 0.275, "targetID": 4, "y": 0.3464885291, "x": -0.4287914064}], [{"q1": 1.444304719, "distance": 0.9278765447, "q3": -0.3304880558, "q2": 1.476203729, "tx": 0.4763, "ty": 0.275, "targetID": 6, "y": 0.7128516005, "x": -0.3417714261}]], "block": 2}], [{"trials": [[{"q1": 0.9937945282, "distance": 0.3858671487, "q3": 0.1816413762, "q2": 1.925130749, "tx": 0.175, "ty": 0.3031, "targetID": 9, "y": 0.5198715307, "x": -0.14422337}], [{"q1": 1.130862697, "distance": 0.02087289792, "q3": 0.3735027701, "q2": 2.227995713, "tx": -0.175, "ty": 0.3031, "targetID": 7, "y": 0.3238029781, "x": -0.172342075}], [{"q1": 1.115371951, "distance": 0.2159433706, "q3": 0.09893798702, "q2": 1.984901615, "tx": 0.0, "ty": 0.55, "targetID": 5, "y": 0.4902780171, "x": -0.2075206593}], [{"q1": 1.06903511, "distance": 0.5756538725, "q3": 0.03184570046, "q2": 1.987299359, "tx": 0.375, "ty": 0.6495, "targetID": 3, "y": 0.5133772111, "x": -0.1843281392}], [{"q1": 1.424106658, "distance": 0.03377325539, "q3": -0.2229189839, "q2": 1.660657877, "tx": -0.375, "ty": 0.6495, "targetID": 1, "y": 0.6189979706, "x": -0.3604996903}], [{"q1": 0.05860514521, "distance": 0.2820408443, "q3": 1.192407086, "q2": 2.736998129, "tx": 0.0, "ty": 0.15, "targetID": 8, "y": -0.05998696051, "x": 0.1882883806}], [{"q1": 1.044211804, "distance": 0.3113538943, "q3": -0.1779408139, "q2": 1.745802339, "tx": 0.0, "ty": 0.95, "targetID": 2, "y": 0.6666279865, "x": -0.1290021297}], [{"q1": 1.624900714, "distance": 0.07981030941, "q3": 0.05390698894, "q2": 1.979761118, "tx": -0.4763, "ty": 0.275, "targetID": 4, "y": 0.3374814687, "x": -0.4266436655}], [{"q1": 1.458676206, "distance": 0.934692366, "q3": -0.3454274243, "q2": 1.469069442, "tx": 0.4763, "ty": 0.275, "targetID": 6, "y": 0.7136748508, "x": -0.3490570102}]], "block": 3}], [{"trials": [[{"q1": 1.018906646, "distance": 0.3965294778, "q3": 0.1780009323, "q2": 1.917848683, "tx": 0.175, "ty": 0.3031, "targetID": 9, "y": 0.5201486468, "x": -0.1568516411}], [{"q1": 1.147699591, "distance": 0.01329451627, "q3": 0.405368065, "q2": 2.224654929, "tx": -0.175, "ty": 0.3031, "targetID": 7, "y": 0.3163706443, "x": -0.1742036566}], [{"q1": 1.111627787, "distance": 0.2140570763, "q3": 0.1040765288, "q2": 1.983555208, "tx": 0.0, "ty": 0.55, "targetID": 5, "y": 0.4905022918, "x": -0.2056221161}], [{"q1": 1.083125462, "distance": 0.5828869044, "q3": 0.01057131438, "q2": 1.994485127, "tx": 0.375, "ty": 0.6495, "targetID": 3, "y": 0.512282489, "x": -0.1915055146}], [{"q1": 1.435679694, "distance": 0.02320522554, "q3": -0.2441315942, "q2": 1.63936094, "tx": -0.375, "ty": 0.6495, "targetID": 1, "y": 0.6287349063, "x": -0.3646417483}], [{"q1": 0.1303634126, "distance": 0.2625579228, "q3": 1.164586783, "q2": 2.719258751, "tx": 0.0, "ty": 0.15, "targetID": 8, "y": -0.03609207259, "x": 0.1852198784}], [{"q1": 1.038878874, "distance": 0.3147187792, "q3": -0.1802496201, "q2": 1.759099411, "tx": 0.0, "ty": 0.95, "targetID": 2, "y": 0.6623623393, "x": -0.1277203433}], [{"q1": 1.618508477, "distance": 0.08120279286, "q3": 0.07352297123, "q2": 1.983419823, "tx": -0.4763, "ty": 0.275, "targetID": 4, "y": 0.3349248736, "x": -0.4215012491}], [{"q1": 1.464377354, "distance": 0.9373866953, "q3": -0.3491336376, "q2": 1.466915857, "tx": 0.4763, "ty": 0.275, "targetID": 6, "y": 0.7132667357, "x": -0.3523230053}]], "block": 4}], [{"trials": [[{"q1": 1.043676508, "distance": 0.4074819112, "q3": 0.1610131307, "q2": 1.916331542, "tx": 0.175, "ty": 0.3031, "targetID": 9, "y": 0.5206033686, "x": -0.1695777018}], [{"q1": 1.180405697, "distance": 0.007959967809, "q3": 0.350069599, "q2": 2.270116923, "tx": -0.175, "ty": 0.3031, "targetID": 7, "y": 0.3024359926, "x": -0.1829322243}], [{"q1": 1.108657186, "distance": 0.2126839302, "q3": 0.09855126379, "q2": 1.987417663, "tx": 0.0, "ty": 0.55, "targetID": 5, "y": 0.4906164635, "x": -0.2042254875}], [{"q1": 1.097273729, "distance": 0.5898599831, "q3": 0.04598510838, "q2": 1.972068119, "tx": 0.375, "ty": 0.6495, "targetID": 3, "y": 0.5116334768, "x": -0.1985221194}], [{"q1": 1.437310397, "distance": 0.0214987871, "q3": -0.2646613839, "q2": 1.643540136, "tx": -0.375, "ty": 0.6495, "targetID": 1, "y": 0.6306962674, "x": -0.3645780287}], [{"q1": 0.2676835585, "distance": 0.2227526848, "q3": 1.079153445, "q2": 2.702900155, "tx": 0.0, "ty": 0.15, "targetID": 8, "y": 0.006381955359, "x": 0.1702721816}], [{"q1": 1.044155845, "distance": 0.3139776352, "q3": -0.1888686916, "q2": 1.757165482, "tx": 0.0, "ty": 0.95, "targetID": 2, "y": 0.6641454575, "x": -0.1298812379}], [{"q1": 1.634009229, "distance": 0.07177125381, "q3": 0.04370591074, "q2": 2.005684546, "tx": -0.4763, "ty": 0.275, "targetID": 4, "y": 0.3253767564, "x": -0.4251796001}], [{"q1": 1.445579788, "distance": 0.9287115693, "q3": -0.3380568865, "q2": 1.468507332, "tx": 0.4763, "ty": 0.275, "targetID": 6, "y": 0.7170175821, "x": -0.3404775928}]], "block": 5}], [{"trials": [[{"q1": 1.034374294, "distance": 0.4022474295, "q3": 0.1710778317, "q2": 1.920365267, "tx": 0.175, "ty": 0.3031, "targetID": 9, "y": 0.5180955284, "x": -0.1649704653}], [{"q1": 1.177137179, "distance": 0.008668641133, "q3": 0.3138757676, "q2": 2.28564407, "tx": -0.175, "ty": 0.3031, "targetID": 7, "y": 0.3034235548, "x": -0.1836626007}], [{"q1": 1.10148207, "distance": 0.2090955738, "q3": 0.1052202891, "q2": 1.986258092, "tx": 0.0, "ty": 0.55, "targetID": 5, "y": 0.4910915357, "x": -0.2006259002}], [{"q1": 1.125901674, "distance": 0.6045925116, "q3": 0.01939220689, "q2": 1.977592919, "tx": 0.375, "ty": 0.6495, "targetID": 3, "y": 0.5092393662, "x": -0.2130978317}], [{"q1": 1.440293536, "distance": 0.01700589401, "q3": -0.2655844987, "q2": 1.630345162, "tx": -0.375, "ty": 0.6495, "targetID": 1, "y": 0.6355742574, "x": -0.3652391535}], [{"q1": 0.3277862366, "distance": 0.2030430971, "q3": 1.036486418, "q2": 2.693756971, "tx": 0.0, "ty": 0.15, "targetID": 8, "y": 0.0254940948, "x": 0.16038946}], [{"q1": 1.058367211, "distance": 0.2977645236, "q3": -0.2284235046, "q2": 1.727903893, "tx": 0.0, "ty": 0.95, "targetID": 2, "y": 0.681640872, "x": -0.1290236021}], [{"q1": 1.636829353, "distance": 0.06998896973, "q3": 0.01617180317, "q2": 2.02125688, "tx": -0.4763, "ty": 0.275, "targetID": 4, "y": 0.3234266206, "x": -0.4257696299}], [{"q1": 1.435082991, "distance": 0.923818696, "q3": -0.3315756405, "q2": 1.47002557, "tx": 0.4763, "ty": 0.275, "targetID": 6, "y": 0.7187065883, "x": -0.3339872617}]], "block": 6}], [{"trials": [[{"q1": 0.9919444462, "distance": 0.3813488507, "q3": 0.2061327415, "q2": 1.92980107, "tx": 0.175, "ty": 0.3031, "targetID": 9, "y": 0.5125539544, "x": -0.1436785009}], [{"q1": 1.179813247, "distance": 0.01019031152, "q3": 0.3117862334, "q2": 2.283733591, "tx": -0.175, "ty": 0.3031, "targetID": 7, "y": 0.3040627875, "x": -0.1851447272}], [{"q1": 1.090807228, "distance": 0.203845173, "q3": 0.1226658534, "q2": 1.982082682, "tx": 0.0, "ty": 0.55, "targetID": 5, "y": 0.491160128, "x": -0.1951684504}], [{"q1": 1.159146803, "distance": 0.6212959476, "q3": -0.04327604154, "q2": 1.996757885, "tx": 0.375, "ty": 0.6495, "targetID": 3, "y": 0.5073500256, "x": -0.2298157068}], [{"q1": 1.454347309, "distance": 0.004851784257, "q3": -0.2583187609, "q2": 1.582151757, "tx": -0.375, "ty": 0.6495, "targetID": 1, "y": 0.6498574645, "x": -0.3701614021}], [{"q1": 0.355133502, "distance": 0.1946831271, "q3": 1.02316836, "q2": 2.687602056, "tx": 0.0, "ty": 0.15, "targetID": 8, "y": 0.03385381664, "x": 0.1562420688}], [{"q1": 1.088895839, "distance": 0.2802943597, "q3": -0.2463100823, "q2": 1.66801188, "tx": 0.0, "ty": 0.95, "targetID": 2, "y": 0.7045371498, "x": -0.1353252276}], [{"q1": 1.634420657, "distance": 0.07108816264, "q3": 0.01596779612, "q2": 2.022983166, "tx": -0.4763, "ty": 0.275, "targetID": 4, "y": 0.323817841, "x": -0.4246246164}], [{"q1": 1.429540963, "distance": 0.921278628, "q3": -0.3274734135, "q2": 1.469898146, "tx": 0.4763, "ty": 0.275, "targetID": 6, "y": 0.7198221852, "x": -0.3304760123}]], "block": 7}], [{"trials": [[{"q1": 0.9414028634, "distance": 0.3563494402, "q3": 0.245515028, "q2": 1.942284717, "tx": 0.175, "ty": 0.3031, "targetID": 9, "y": 0.5047867538, "x": -0.1187811717}], [{"q1": 1.176773401, "distance": 0.009076981331, "q3": 0.3116169426, "q2": 2.284875865, "tx": -0.175, "ty": 0.3031, "targetID": 7, "y": 0.3042034459, "x": -0.1840096613}], [{"q1": 1.07992344, "distance": 0.1983133304, "q3": 0.1367019267, "q2": 1.977952468, "tx": 0.0, "ty": 0.55, "targetID": 5, "y": 0.4919551307, "x": -0.1896285057}], [{"q1": 1.200043057, "distance": 0.6418573378, "q3": -0.1039590779, "q2": 2.01392119, "tx": 0.375, "ty": 0.6495, "targetID": 3, "y": 0.5034666824, "x": -0.2500240893}], [{"q1": 1.457784331, "distance": 0.005994141854, "q3": -0.2475124071, "q2": 1.563859748, "tx": -0.375, "ty": 0.6495, "targetID": 1, "y": 0.6542458665, "x": -0.3713385129}], [{"q1": 0.3596414616, "distance": 0.1935883478, "q3": 1.025609617, "q2": 2.684369179, "tx": 0.0, "ty": 0.15, "targetID": 8, "y": 0.03538856124, "x": 0.156014956}], [{"q1": 1.111798134, "distance": 0.2571987834, "q3": -0.2955221644, "q2": 1.616367468, "tx": 0.0, "ty": 0.95, "targetID": 2, "y": 0.7299502102, "x": -0.1331514333}], [{"q1": 1.633495881, "distance": 0.0714371298, "q3": 0.01147277907, "q2": 2.02651089, "tx": -0.4763, "ty": 0.275, "targetID": 4, "y": 0.3237079885, "x": -0.4240429874}], [{"q1": 1.429697452, "distance": 0.9213863581, "q3": -0.3289482598, "q2": 1.468599353, "tx": 0.4763, "ty": 0.275, "targetID": 6, "y": 0.7205792432, "x": -0.3301812205}]], "block": 8}], [{"trials": [[{"q1": 0.9440828899, "distance": 0.3576717434, "q3": 0.2383644231, "q2": 1.944796115, "tx": 0.175, "ty": 0.3031, "targetID": 9, "y": 0.504963411, "x": -0.1202630002}], [{"q1": 1.186619655, "distance": 0.01288004193, "q3": 0.3009889637, "q2": 2.287485152, "tx": -0.175, "ty": 0.3031, "targetID": 7, "y": 0.3032715617, "x": -0.1878788993}], [{"q1": 1.072163198, "distance": 0.1945619274, "q3": 0.1424489471, "q2": 1.978021686, "tx": 0.0, "ty": 0.55, "targetID": 5, "y": 0.4920892208, "x": -0.1857436008}], [{"q1": 1.226800048, "distance": 0.6553007739, "q3": -0.1273519904, "q2": 2.015461289, "tx": 0.375, "ty": 0.6495, "targetID": 3, "y": 0.5011687544, "x": -0.2632922104}], [{"q1": 1.4581554, "distance": 0.005925056, "q3": -0.2642373583, "q2": 1.572257409, "tx": -0.375, "ty": 0.6495, "targetID": 1, "y": 0.653977114, "x": -0.3711190543}], [{"q1": 0.4178965705, "distance": 0.1725705643, "q3": 0.9728502156, "q2": 2.678470916, "tx": 0.0, "ty": 0.15, "targetID": 8, "y": 0.05333909053, "x": 0.142958974}], [{"q1": 1.137074064, "distance": 0.2410093713, "q3": -0.3619829319, "q2": 1.584017464, "tx": 0.0, "ty": 0.95, "targetID": 2, "y": 0.7495580281, "x": -0.1338227669}], [{"q1": 1.638429172, "distance": 0.06854223161, "q3": 0.017470746, "q2": 2.026976338, "tx": -0.4763, "ty": 0.275, "targetID": 4, "y": 0.3202726433, "x": -0.4248371466}], [{"q1": 1.41939136, "distance": 0.9166087668, "q3": -0.3207639729, "q2": 1.469464798, "tx": 0.4763, "ty": 0.275, "targetID": 6, "y": 0.7220498843, "x": -0.3238987455}]], "block": 9}], [{"trials": [[{"q1": 0.9299943089, "distance": 0.3498933896, "q3": 0.2611661076, "q2": 1.944809073, "tx": 0.175, "ty": 0.3031, "targetID": 9, "y": 0.5014723249, "x": -0.1132252675}], [{"q1": 1.191774111, "distance": 0.01382390406, "q3": 0.3302228896, "q2": 2.271448599, "tx": -0.175, "ty": 0.3031, "targetID": 7, "y": 0.3033406485, "x": -0.1888218093}], [{"q1": 1.061161913, "distance": 0.1892325549, "q3": 0.1663737812, "q2": 1.971747131, "tx": 0.0, "ty": 0.55, "targetID": 5, "y": 0.4915402151, "x": -0.1799761467}], [{"q1": 1.246019644, "distance": 0.6670408707, "q3": -0.1795479734, "q2": 2.069192336, "tx": 0.375, "ty": 0.6495, "targetID": 3, "y": 0.4837126564, "x": -0.2711099596}], [{"q1": 1.459323453, "distance": 0.003111322584, "q3": -0.2453478508, "q2": 1.567198124, "tx": -0.375, "ty": 0.6495, "targetID": 1, "y": 0.6517701351, "x": -0.3728723687}], [{"q1": 0.4367992082, "distance": 0.1676362827, "q3": 0.9745203354, "q2": 2.669840428, "tx": 0.0, "ty": 0.15, "targetID": 8, "y": 0.05889244164, "x": 0.1407172203}], [{"q1": 1.18818235, "distance": 0.2574834997, "q3": -0.3287310536, "q2": 1.538385464, "tx": 0.0, "ty": 0.95, "targetID": 2, "y": 0.7532911568, "x": -0.1661426605}], [{"q1": 1.652729548, "distance": 0.06109217697, "q3": 0.03162644235, "q2": 2.020967204, "tx": -0.4763, "ty": 0.275, "targetID": 4, "y": 0.3137744984, "x": -0.4290899125}], [{"q1": 1.415433234, "distance": 0.9147298158, "q3": -0.3190913617, "q2": 1.470217954, "tx": 0.4763, "ty": 0.275, "targetID": 6, "y": 0.7227046739, "x": -0.3213786075}]], "block": 10}]]}], "condition": "H2"}], "type": "simulation", "subjectID": "S_H2_82"}}
