# Supplementary material for: Goal-related feedback guides motor exploration and redundancy resolution in human motor skill acquisition
Source: PLoS Comput Biol. 2019 Mar 5;15(3):e1006676. doi: 10.1371/journal.pcbi.1006676 (PMC6420027; doi:10.1371/journal.pcbi.1006676)
Supplement: S1 Dataset — The 220 .json files contain the data (20 for the participants, 200 for simulation runs), the text file legend_json.txt explains the data format. (ZIP) [file pcbi.1006676.s001.zip › S_H1_013.json]

{"data": {"data": [{"phases": [{"phase": "test", "blocks": [[{"trials": [[{"q1": 2.461648103, "distance": 0.5327743867, "q3": 2.165205379, "q2": 1.612980911, "tx": 0.175, "ty": 0.3031, "targetID": 9, "y": 0.1552894644, "x": -0.3368599346}], [{"q1": 2.454333511, "distance": 0.1656217328, "q3": 2.536737539, "q2": 1.75234445, "tx": -0.175, "ty": 0.3031, "targetID": 7, "y": 0.2520294282, "x": -0.3325511189}], [{"q1": 2.357624137, "distance": 0.3899299903, "q3": 2.742820652, "q2": 1.841826765, "tx": 0.0, "ty": 0.55, "targetID": 5, "y": 0.3300971974, "x": -0.3220064515}], [{"q1": 2.345848252, "distance": 0.7811672779, "q3": 2.389831077, "q2": 1.726850817, "tx": 0.375, "ty": 0.6495, "targetID": 3, "y": 0.2525349978, "x": -0.2977860752}], [{"q1": 2.296486623, "distance": 0.2323460588, "q3": 3.40809541, "q2": 2.099110805, "tx": -0.375, "ty": 0.6495, "targetID": 1, "y": 0.4223344123, "x": -0.423790233}], [{"q1": 2.521482019, "distance": 0.3771415873, "q3": 1.976931618, "q2": 1.515616164, "tx": 0.0, "ty": 0.15, "targetID": 8, "y": 0.08416926545, "x": -0.3713517083}], [{"q1": 2.211086476, "distance": 0.6236232957, "q3": 3.370631488, "q2": 2.127963006, "tx": 0.0, "ty": 0.95, "targetID": 2, "y": 0.4542180866, "x": -0.3782939456}], [{"q1": 2.443755468, "distance": 0.1161584146, "q3": 2.879064073, "q2": 1.866082638, "tx": -0.4763, "ty": 0.275, "targetID": 4, "y": 0.3234397842, "x": -0.3707236551}], [{"q1": 2.473712441, "distance": 0.8992514911, "q3": 1.796745119, "q2": 1.463181113, "tx": 0.4763, "ty": 0.275, "targetID": 6, "y": 0.06244331627, "x": -0.3974693634}]], "block": 1}], [{"trials": [[{"q1": 2.333509293, "distance": 0.5058483977, "q3": 2.047821165, "q2": 1.641395953, "tx": 0.175, "ty": 0.3031, "targetID": 9, "y": 0.1731508252, "x": -0.3138719806}], [{"q1": 2.392931386, "distance": 0.1471041534, "q3": 2.426022915, "q2": 1.73096089, "tx": -0.175, "ty": 0.3031, "targetID": 7, "y": 0.2465177457, "x": -0.3107868935}], [{"q1": 2.334464818, "distance": 0.4098421975, "q3": 2.448700581, "q2": 1.723187915, "tx": 0.0, "ty": 0.55, "targetID": 5, "y": 0.2685922214, "x": -0.2979602138}], [{"q1": 2.318977647, "distance": 0.9502921693, "q3": 1.690748745, "q2": 1.445911004, "tx": 0.375, "ty": 0.6495, "targetID": 3, "y": 0.1061125485, "x": -0.4046058521}], [{"q1": 2.262715815, "distance": 0.2293576622, "q3": 3.560490224, "q2": 2.161973715, "tx": -0.375, "ty": 0.6495, "targetID": 1, "y": 0.430826526, "x": -0.4441870578}], [{"q1": 2.417279794, "distance": 0.3840341042, "q3": 1.812973927, "q2": 1.50703348, "tx": 0.0, "ty": 0.15, "targetID": 8, "y": 0.08895224539, "x": -0.379150847}], [{"q1": 2.159071149, "distance": 0.5796245753, "q3": 3.160041379, "q2": 2.047958099, "tx": 0.0, "ty": 0.95, "targetID": 2, "y": 0.4595205518, "x": -0.3088600965}], [{"q1": 2.424693117, "distance": 0.1148227933, "q3": 3.010607432, "q2": 1.901932161, "tx": -0.4763, "ty": 0.275, "targetID": 4, "y": 0.348534502, "x": -0.3881129779}], [{"q1": 2.301195666, "distance": 0.8757764966, "q3": 1.663967826, "q2": 1.525427494, "tx": 0.4763, "ty": 0.275, "targetID": 6, "y": 0.1071028782, "x": -0.3832318659}]], "block": 2}], [{"trials": [[{"q1": 1.76644098, "distance": 0.2143479418, "q3": 1.505458729, "q2": 2.450446407, "tx": 0.175, "ty": 0.3031, "targetID": 9, "y": 0.2218912516, "x": -0.02336879623}], [{"q1": 2.064452324, "distance": 0.04305565496, "q3": 2.055436024, "q2": 2.194511, "tx": -0.175, "ty": 0.3031, "targetID": 7, "y": 0.2890913657, "x": -0.1342870096}], [{"q1": 1.491872219, "distance": 0.3112703447, "q3": 1.790774011, "q2": 2.992010262, "tx": 0.0, "ty": 0.55, "targetID": 5, "y": 0.3272176461, "x": 0.2173873278}], [{"q1": 1.510300363, "distance": 0.2644084728, "q3": 2.389139637, "q2": 3.09133555, "tx": 0.375, "ty": 0.6495, "targetID": 3, "y": 0.4716234074, "x": 0.1793683095}], [{"q1": 2.134908813, "distance": 0.1987593754, "q3": 3.727400858, "q2": 2.345975469, "tx": -0.375, "ty": 0.6495, "targetID": 1, "y": 0.4568122736, "x": -0.4237517118}], [{"q1": 2.002938272, "distance": 0.2290952693, "q3": 1.336796844, "q2": 2.044688722, "tx": 0.0, "ty": 0.15, "targetID": 8, "y": 0.1462744002, "x": -0.229064974}], [{"q1": 1.92196923, "distance": 0.627047313, "q3": 3.949908683, "q2": 2.944717086, "tx": 0.0, "ty": 0.95, "targetID": 2, "y": 0.4226663537, "x": -0.3392750479}], [{"q1": 2.42152316, "distance": 0.1141264054, "q3": 3.048024592, "q2": 1.925460508, "tx": -0.4763, "ty": 0.275, "targetID": 4, "y": 0.3542592804, "x": -0.3941854284}], [{"q1": 1.10984273, "distance": 0.4625588001, "q3": 0.1735596913, "q2": 3.075717061, "tx": 0.4763, "ty": 0.275, "targetID": 6, "y": 0.08699904747, "x": 0.0536698007}]], "block": 3}], [{"trials": [[{"q1": 1.657988521, "distance": 0.1148321955, "q3": 1.617394249, "q2": 2.6300779, "tx": 0.175, "ty": 0.3031, "targetID": 9, "y": 0.2598826732, "x": 0.06861064066}], [{"q1": 2.055695907, "distance": 0.04508546307, "q3": 2.101919188, "q2": 2.206967736, "tx": -0.175, "ty": 0.3031, "targetID": 7, "y": 0.3022637233, "x": -0.1299222935}], [{"q1": 1.495930918, "distance": 0.272664864, "q3": 2.017570403, "q2": 3.044724313, "tx": 0.0, "ty": 0.55, "targetID": 5, "y": 0.3878759427, "x": 0.2192302855}], [{"q1": 1.739135908, "distance": 0.4219237246, "q3": 2.851719458, "q2": 2.888054811, "tx": 0.375, "ty": 0.6495, "targetID": 3, "y": 0.5273998173, "x": -0.02887024501}], [{"q1": 2.039731691, "distance": 0.1822393368, "q3": 3.797152554, "q2": 2.501537424, "tx": -0.375, "ty": 0.6495, "targetID": 1, "y": 0.4680242343, "x": -0.3916650028}], [{"q1": 1.918503113, "distance": 0.1847688108, "q3": 1.3046289, "q2": 2.149635191, "tx": 0.0, "ty": 0.15, "targetID": 8, "y": 0.1594912983, "x": -0.1845248728}], [{"q1": 1.580344191, "distance": 0.4400981958, "q3": 3.503134918, "q2": 3.369979361, "tx": 0.0, "ty": 0.95, "targetID": 2, "y": 0.5170808401, "x": -0.0791670574}], [{"q1": 2.416045573, "distance": 0.1135248698, "q3": 3.101100615, "q2": 1.948201662, "tx": -0.4763, "ty": 0.275, "targetID": 4, "y": 0.3616690083, "x": -0.402976204}], [{"q1": 1.09293676, "distance": 0.4256501856, "q3": 0.2834451663, "q2": 3.137078833, "tx": 0.4763, "ty": 0.275, "targetID": 6, "y": 0.06850025108, "x": 0.1040958433}]], "block": 4}], [{"trials": [[{"q1": 1.601168862, "distance": 0.05052687686, "q3": 1.686218771, "q2": 2.76903058, "tx": 0.175, "ty": 0.3031, "targetID": 9, "y": 0.2872049069, "x": 0.1270384393}], [{"q1": 2.058405753, "distance": 0.04495077058, "q3": 2.115158662, "q2": 2.211931615, "tx": -0.175, "ty": 0.3031, "targetID": 7, "y": 0.305508168, "x": -0.1301137827}], [{"q1": 1.551821803, "distance": 0.2189184015, "q3": 2.168666725, "q2": 3.011557036, "tx": 0.0, "ty": 0.55, "targetID": 5, "y": 0.4250305969, "x": 0.1797440258}], [{"q1": 1.706488851, "distance": 0.3951289712, "q3": 2.800462773, "q2": 2.927526415, "tx": 0.375, "ty": 0.6495, "targetID": 3, "y": 0.5261255379, "x": -0.0003740080984}], [{"q1": 1.998476543, "distance": 0.1840949741, "q3": 3.821764431, "q2": 2.609534209, "tx": -0.375, "ty": 0.6495, "targetID": 1, "y": 0.4654073563, "x": -0.3740736993}], [{"q1": 1.891667481, "distance": 0.1732554251, "q3": 1.274022579, "q2": 2.185121463, "tx": 0.0, "ty": 0.15, "targetID": 8, "y": 0.1601842645, "x": -0.1729558415}], [{"q1": 1.629384341, "distance": 0.4513277828, "q3": 3.549610218, "q2": 3.274609103, "tx": 0.0, "ty": 0.95, "targetID": 2, "y": 0.513922347, "x": -0.1163316297}], [{"q1": 2.406697188, "distance": 0.1131672736, "q3": 3.184490324, "q2": 1.99182713, "tx": -0.4763, "ty": 0.275, "targetID": 4, "y": 0.3715624092, "x": -0.4172870103}], [{"q1": 1.082859288, "distance": 0.3942388541, "q3": 0.3769331238, "q2": 3.188215056, "tx": 0.4763, "ty": 0.275, "targetID": 6, "y": 0.05783921561, "x": 0.147262817}]], "block": 5}], [{"trials": [[{"q1": 1.57661644, "distance": 0.01133960323, "q3": 1.679807403, "q2": 2.886095764, "tx": 0.175, "ty": 0.3031, "targetID": 9, "y": 0.3004218978, "x": 0.1639811811}], [{"q1": 2.08328909, "distance": 0.040203225, "q3": 2.126905737, "q2": 2.229390311, "tx": -0.175, "ty": 0.3031, "targetID": 7, "y": 0.3071212008, "x": -0.1349983845}], [{"q1": 1.59464236, "distance": 0.1806515034, "q3": 2.262008029, "q2": 3.00398359, "tx": 0.0, "ty": 0.55, "targetID": 5, "y": 0.4491228561, "x": 0.1498624953}], [{"q1": 1.657267464, "distance": 0.3665343148, "q3": 2.802938875, "q2": 3.042065251, "tx": 0.375, "ty": 0.6495, "targetID": 3, "y": 0.5341908304, "x": 0.02707587131}], [{"q1": 1.979875297, "distance": 0.1886763585, "q3": 3.827995725, "q2": 2.680432468, "tx": -0.375, "ty": 0.6495, "targetID": 1, "y": 0.4611548412, "x": -0.3638255018}], [{"q1": 1.869133354, "distance": 0.1495684681, "q3": 1.234653824, "q2": 2.259626595, "tx": 0.0, "ty": 0.15, "targetID": 8, "y": 0.1589700389, "x": -0.1492992467}], [{"q1": 1.658380371, "distance": 0.4685814742, "q3": 3.637594949, "q2": 3.192909825, "tx": 0.0, "ty": 0.95, "targetID": 2, "y": 0.5062128782, "x": -0.150404749}], [{"q1": 2.409006032, "distance": 0.1105833621, "q3": 3.203803239, "q2": 2.003625299, "tx": -0.4763, "ty": 0.275, "targetID": 4, "y": 0.3715519464, "x": -0.4223889471}], [{"q1": 1.082743395, "distance": 0.368019752, "q3": 0.457390636, "q2": 3.226717874, "tx": 0.4763, "ty": 0.275, "targetID": 6, "y": 0.05413844327, "x": 0.1819214842}]], "block": 6}], [{"trials": [[{"q1": 1.544557776, "distance": 0.01406651862, "q3": 1.709688374, "q2": 2.937548897, "tx": 0.175, "ty": 0.3031, "targetID": 9, "y": 0.3102160381, "x": 0.1871337936}], [{"q1": 2.080491941, "distance": 0.03851727553, "q3": 2.133696347, "q2": 2.215871241, "tx": -0.175, "ty": 0.3031, "targetID": 7, "y": 0.3072111919, "x": -0.1367027597}], [{"q1": 1.627297553, "distance": 0.1280572819, "q3": 2.439021872, "q2": 2.986695045, "tx": 0.0, "ty": 0.55, "targetID": 5, "y": 0.4818134871, "x": 0.1083940354}], [{"q1": 1.534014559, "distance": 0.3070184708, "q3": 2.842791389, "q2": 3.234063168, "tx": 0.375, "ty": 0.6495, "targetID": 3, "y": 0.5433603127, "x": 0.08691197838}], [{"q1": 1.788259395, "distance": 0.2089783888, "q3": 4.114310136, "q2": 2.860621267, "tx": -0.375, "ty": 0.6495, "targetID": 1, "y": 0.4507331958, "x": -0.3104730711}], [{"q1": 1.844014132, "distance": 0.1372465818, "q3": 1.214679321, "q2": 2.29228073, "tx": 0.0, "ty": 0.15, "targetID": 8, "y": 0.1602534448, "x": -0.1368630377}], [{"q1": 1.722365745, "distance": 0.5334881668, "q3": 3.870260813, "q2": 3.13633999, "tx": 0.0, "ty": 0.95, "targetID": 2, "y": 0.4653255027, "x": -0.2229355417}], [{"q1": 2.403809231, "distance": 0.1099206179, "q3": 3.259739383, "q2": 2.021153239, "tx": -0.4763, "ty": 0.275, "targetID": 4, "y": 0.3759713576, "x": -0.4328566212}], [{"q1": 1.077526981, "distance": 0.3402705755, "q3": 0.5463400902, "q2": 3.26424931, "tx": 0.4763, "ty": 0.275, "targetID": 6, "y": 0.05317554877, "x": 0.2182729135}]], "block": 7}], [{"trials": [[{"q1": 1.515032734, "distance": 0.03311295056, "q3": 1.715561267, "q2": 2.980068041, "tx": 0.175, "ty": 0.3031, "targetID": 9, "y": 0.313132381, "x": 0.2065565972}], [{"q1": 2.081590358, "distance": 0.03696550221, "q3": 2.135059332, "q2": 2.20946242, "tx": -0.175, "ty": 0.3031, "targetID": 7, "y": 0.3065230486, "x": -0.1381933282}], [{"q1": 1.652963742, "distance": 0.09778039907, "q3": 2.524474098, "q2": 2.96596817, "tx": 0.0, "ty": 0.55, "targetID": 5, "y": 0.4946732427, "x": 0.08062230689}], [{"q1": 1.471742941, "distance": 0.2669992392, "q3": 2.796996771, "q2": 3.325186174, "tx": 0.375, "ty": 0.6495, "targetID": 3, "y": 0.5405421054, "x": 0.1312444443}], [{"q1": 1.786900495, "distance": 0.2103626725, "q3": 4.084652828, "q2": 2.885890501, "tx": -0.375, "ty": 0.6495, "targetID": 1, "y": 0.4516347018, "x": -0.3035732699}], [{"q1": 1.785676117, "distance": 0.1117756278, "q3": 1.186940537, "q2": 2.350469942, "tx": 0.0, "ty": 0.15, "targetID": 8, "y": 0.1643542438, "x": -0.110850109}], [{"q1": 1.734926981, "distance": 0.5628348547, "q3": 3.984774979, "q2": 3.125861597, "tx": 0.0, "ty": 0.95, "targetID": 2, "y": 0.4432389026, "x": -0.2449005182}], [{"q1": 2.387929064, "distance": 0.1133970124, "q3": 3.333532822, "q2": 2.060796424, "tx": -0.4763, "ty": 0.275, "targetID": 4, "y": 0.3835702762, "x": -0.4435680959}], [{"q1": 1.071659811, "distance": 0.3149643088, "q3": 0.6352924173, "q2": 3.29278176, "tx": 0.4763, "ty": 0.275, "targetID": 6, "y": 0.05560620745, "x": 0.2503157536}]], "block": 8}], [{"trials": [[{"q1": 1.506179563, "distance": 0.03530143038, "q3": 1.715029322, "q2": 2.980266236, "tx": 0.175, "ty": 0.3031, "targetID": 9, "y": 0.3112066141, "x": 0.2093580237}], [{"q1": 2.095613359, "distance": 0.02689915402, "q3": 2.127578516, "q2": 2.173378826, "tx": -0.175, "ty": 0.3031, "targetID": 7, "y": 0.2981932689, "x": -0.1485521555}], [{"q1": 1.505155191, "distance": 0.227702138, "q3": 2.243309193, "q2": 3.122185817, "tx": 0.0, "ty": 0.55, "targetID": 5, "y": 0.4493356173, "x": 0.2042423701}], [{"q1": 1.397620883, "distance": 0.240707756, "q3": 2.850163622, "q2": 3.449427183, "tx": 0.375, "ty": 0.6495, "targetID": 3, "y": 0.5410510692, "x": 0.1601068796}], [{"q1": 2.317788268, "distance": 0.5648602105, "q3": 4.989113303, "q2": 2.300618687, "tx": -0.375, "ty": 0.6495, "targetID": 1, "y": 0.1386591694, "x": -0.6160574687}], [{"q1": 1.778662583, "distance": 0.1100611838, "q3": 1.189679689, "q2": 2.351062371, "tx": 0.0, "ty": 0.15, "targetID": 8, "y": 0.1654808296, "x": -0.1089670046}], [{"q1": -0.04817550366, "distance": 1.556870594, "q3": 0.4374125349, "q2": 5.188100976, "tx": 0.0, "ty": 0.95, "targetID": 2, "y": -0.3771867736, "x": 0.8138926931}], [{"q1": 2.366545336, "distance": 0.117727426, "q3": 3.444201737, "q2": 2.094317416, "tx": -0.4763, "ty": 0.275, "targetID": 4, "y": 0.3916488511, "x": -0.4604005545}], [{"q1": 1.074262246, "distance": 0.2762207541, "q3": 0.7631847381, "q2": 3.333974349, "tx": 0.4763, "ty": 0.275, "targetID": 6, "y": 0.06720028436, "x": 0.2943187285}]], "block": 9}], [{"trials": [[{"q1": 1.501755689, "distance": 0.0350340577, "q3": 1.698890229, "q2": 2.978185797, "tx": 0.175, "ty": 0.3031, "targetID": 9, "y": 0.3063039969, "x": 0.2098872413}], [{"q1": 2.097969291, "distance": 0.02192035837, "q3": 2.132341758, "q2": 2.144611876, "tx": -0.175, "ty": 0.3031, "targetID": 7, "y": 0.2953176096, "x": -0.1545076475}], [{"q1": 1.511664019, "distance": 0.1928742659, "q3": 2.401827146, "q2": 3.12537413, "tx": 0.0, "ty": 0.55, "targetID": 5, "y": 0.4789784897, "x": 0.1793221334}], [{"q1": 1.202268568, "distance": 0.2345949451, "q3": 3.194664967, "q2": 3.783711908, "tx": 0.375, "ty": 0.6495, "targetID": 3, "y": 0.5095423674, "x": 0.1867271944}], [{"q1": 2.245306436, "distance": 0.4908206398, "q3": 4.799813912, "q2": 2.365522371, "tx": -0.375, "ty": 0.6495, "targetID": 1, "y": 0.2088968484, "x": -0.5912724282}], [{"q1": 1.770280423, "distance": 0.1076762024, "q3": 1.188892463, "q2": 2.354513087, "tx": 0.0, "ty": 0.15, "targetID": 8, "y": 0.1662952225, "x": -0.1064360385}], [{"q1": 0.03137467992, "distance": 1.491111783, "q3": 0.7309401078, "q2": 5.128364038, "tx": 0.0, "ty": 0.95, "targetID": 2, "y": -0.2716697514, "x": 0.8549487522}], [{"q1": 2.361939246, "distance": 0.1184524618, "q3": 3.472284433, "q2": 2.100778, "tx": -0.4763, "ty": 0.275, "targetID": 4, "y": 0.3929065087, "x": -0.4649403825}], [{"q1": 1.06070212, "distance": 0.207646256, "q3": 0.9908009918, "q2": 3.413392398, "tx": 0.4763, "ty": 0.275, "targetID": 6, "y": 0.09709718336, "x": 0.3692133272}]], "block": 10}]]}], "condition": "H1"}], "type": "simulation", "subjectID": "S_H1_13"}}
