# Supplementary material for: Goal-related feedback guides motor exploration and redundancy resolution in human motor skill acquisition
Source: PLoS Comput Biol. 2019 Mar 5;15(3):e1006676. doi: 10.1371/journal.pcbi.1006676 (PMC6420027; doi:10.1371/journal.pcbi.1006676)
Supplement: S1 Dataset — The 220 .json files contain the data (20 for the participants, 200 for simulation runs), the text file legend_json.txt explains the data format. (ZIP) [file pcbi.1006676.s001.zip › S_H1_044.json]

{"data": {"data": [{"phases": [{"phase": "test", "blocks": [[{"trials": [[{"q1": 1.066173768, "distance": 0.1279253828, "q3": 2.134790939, "q2": 1.489323858, "tx": 0.175, "ty": 0.3031, "targetID": 9, "y": 0.3809515049, "x": 0.07349114946}], [{"q1": 1.952608747, "distance": 0.133194799, "q3": 2.784487263, "q2": 1.751597411, "tx": -0.175, "ty": 0.3031, "targetID": 7, "y": 0.4362947983, "x": -0.1749856155}], [{"q1": 1.558414617, "distance": 0.1260507986, "q3": 2.567281031, "q2": 1.630752497, "tx": 0.0, "ty": 0.55, "targetID": 5, "y": 0.4261466475, "x": -0.02343396887}], [{"q1": 0.6809073471, "distance": 0.3366933789, "q3": 1.882237816, "q2": 1.36876417, "tx": 0.375, "ty": 0.6495, "targetID": 3, "y": 0.3860350316, "x": 0.1653606864}], [{"q1": 2.259803482, "distance": 0.2402456935, "q3": 3.052414937, "q2": 1.878170873, "tx": -0.375, "ty": 0.6495, "targetID": 1, "y": 0.4128943639, "x": -0.3333374723}], [{"q1": 1.51594472, "distance": 0.2513753119, "q3": 2.415155549, "q2": 1.622456934, "tx": 0.0, "ty": 0.15, "targetID": 8, "y": 0.3999074851, "x": -0.02712556598}], [{"q1": 1.643384903, "distance": 0.4914815094, "q3": 2.747197147, "q2": 1.651180554, "tx": 0.0, "ty": 0.95, "targetID": 2, "y": 0.4604728632, "x": -0.04378648646}], [{"q1": 2.375312085, "distance": 0.1333961407, "q3": 3.137902604, "q2": 2.00562516, "tx": -0.4763, "ty": 0.275, "targetID": 4, "y": 0.3811314872, "x": -0.3954876384}], [{"q1": 0.3884258626, "distance": 0.2456948786, "q3": 1.620254007, "q2": 1.283880195, "tx": 0.4763, "ty": 0.275, "targetID": 6, "y": 0.3983055881, "x": 0.2637871643}]], "block": 1}], [{"trials": [[{"q1": 0.837651175, "distance": 0.07548482588, "q3": 2.032198879, "q2": 1.464818397, "tx": 0.175, "ty": 0.3031, "targetID": 9, "y": 0.3669640274, "x": 0.1347589148}], [{"q1": 1.948297221, "distance": 0.1315735928, "q3": 2.768595802, "q2": 1.784451773, "tx": -0.175, "ty": 0.3031, "targetID": 7, "y": 0.4345738979, "x": -0.1698790146}], [{"q1": 1.550387407, "distance": 0.1002572242, "q3": 2.691816388, "q2": 1.741762608, "tx": 0.0, "ty": 0.55, "targetID": 5, "y": 0.449813758, "x": 0.003771990328}], [{"q1": 0.5327203324, "distance": 0.3089939633, "q3": 1.799712198, "q2": 1.320734313, "tx": 0.375, "ty": 0.6495, "targetID": 3, "y": 0.3852557758, "x": 0.2148367728}], [{"q1": 2.227948771, "distance": 0.209604534, "q3": 3.202567837, "q2": 1.988446502, "tx": -0.375, "ty": 0.6495, "targetID": 1, "y": 0.4416115516, "x": -0.348233348}], [{"q1": 1.45581326, "distance": 0.240525068, "q3": 2.328435395, "q2": 1.599392651, "tx": 0.0, "ty": 0.15, "targetID": 8, "y": 0.3895962914, "x": -0.02111694746}], [{"q1": 1.596352742, "distance": 0.4130114026, "q3": 3.082063348, "q2": 1.894505449, "tx": 0.0, "ty": 0.95, "targetID": 2, "y": 0.5371060269, "x": -0.009848131633}], [{"q1": 2.385505146, "distance": 0.1273045178, "q3": 3.145325501, "q2": 2.013354015, "tx": -0.4763, "ty": 0.275, "targetID": 4, "y": 0.3776016912, "x": -0.4009386491}], [{"q1": 0.1752521735, "distance": 0.1507542275, "q3": 1.495450384, "q2": 1.22737, "tx": 0.4763, "ty": 0.275, "targetID": 6, "y": 0.3719738339, "x": 0.3608750779}]], "block": 2}], [{"trials": [[{"q1": 0.7130800435, "distance": 0.078495374, "q3": 1.924272516, "q2": 1.38756296, "tx": 0.175, "ty": 0.3031, "targetID": 9, "y": 0.3800489306, "x": 0.1594956195}], [{"q1": 1.949437314, "distance": 0.1147188902, "q3": 2.694802126, "q2": 1.772519676, "tx": -0.175, "ty": 0.3031, "targetID": 7, "y": 0.4176331936, "x": -0.1684753302}], [{"q1": 1.542221345, "distance": 0.08913541468, "q3": 2.74782557, "q2": 1.76371652, "tx": 0.0, "ty": 0.55, "targetID": 5, "y": 0.4617957487, "x": 0.01285037738}], [{"q1": 0.3165295002, "distance": 0.2408010159, "q3": 1.592961503, "q2": 1.145252254, "tx": 0.375, "ty": 0.6495, "targetID": 3, "y": 0.4143796046, "x": 0.3230045298}], [{"q1": 2.233074414, "distance": 0.2071510384, "q3": 3.241536655, "q2": 2.004436424, "tx": -0.375, "ty": 0.6495, "targetID": 1, "y": 0.4429926387, "x": -0.3586824491}], [{"q1": 1.37082125, "distance": 0.2340686136, "q3": 2.153275526, "q2": 1.524565522, "tx": 0.0, "ty": 0.15, "targetID": 8, "y": 0.381479739, "x": -0.03471665756}], [{"q1": 1.583136962, "distance": 0.3563194971, "q3": 3.381652765, "q2": 2.003447568, "tx": 0.0, "ty": 0.95, "targetID": 2, "y": 0.5954672331, "x": -0.03563847872}], [{"q1": 2.414612206, "distance": 0.1118633267, "q3": 3.138795365, "q2": 2.001871514, "tx": -0.4763, "ty": 0.275, "targetID": 4, "y": 0.3653547023, "x": -0.4103497792}], [{"q1": 0.1516246753, "distance": 0.1387696245, "q3": 1.475462135, "q2": 1.210156884, "tx": 0.4763, "ty": 0.275, "targetID": 6, "y": 0.3706036882, "x": 0.3757169821}]], "block": 3}], [{"trials": [[{"q1": 0.7048364872, "distance": 0.08050208585, "q3": 1.931730441, "q2": 1.366951037, "tx": 0.175, "ty": 0.3031, "targetID": 9, "y": 0.3829022731, "x": 0.164408351}], [{"q1": 1.979100713, "distance": 0.05261709235, "q3": 2.436462736, "q2": 1.652689177, "tx": -0.175, "ty": 0.3031, "targetID": 7, "y": 0.3508691129, "x": -0.1970606043}], [{"q1": 1.549397367, "distance": 0.06819451392, "q3": 2.842438494, "q2": 1.740621096, "tx": 0.0, "ty": 0.55, "targetID": 5, "y": 0.482815146, "x": 0.01169132662}], [{"q1": 0.2854447475, "distance": 0.2138650108, "q3": 1.570762636, "q2": 0.9898108159, "tx": 0.375, "ty": 0.6495, "targetID": 3, "y": 0.4356565267, "x": 0.3780350873}], [{"q1": 2.155694727, "distance": 0.1544722891, "q3": 3.547751133, "q2": 1.935032567, "tx": -0.375, "ty": 0.6495, "targetID": 1, "y": 0.495462844, "x": -0.3865863139}], [{"q1": 1.321679728, "distance": 0.2430227072, "q3": 2.012724669, "q2": 1.467383859, "tx": 0.0, "ty": 0.15, "targetID": 8, "y": 0.3866066576, "x": -0.05547364953}], [{"q1": 1.17530397, "distance": 0.4442376357, "q3": 5.391836612, "q2": 2.308719983, "tx": 0.0, "ty": 0.95, "targetID": 2, "y": 0.5493906389, "x": -0.1919875432}], [{"q1": 2.444251256, "distance": 0.0924013175, "q3": 3.18418433, "q2": 2.00613949, "tx": -0.4763, "ty": 0.275, "targetID": 4, "y": 0.3554844002, "x": -0.4309098601}], [{"q1": 0.1503044767, "distance": 0.1353167772, "q3": 1.476014477, "q2": 1.178954978, "tx": 0.4763, "ty": 0.275, "targetID": 6, "y": 0.3750783575, "x": 0.38522337}]], "block": 4}], [{"trials": [[{"q1": 0.716320901, "distance": 0.06388802018, "q3": 1.996105773, "q2": 1.403737142, "tx": 0.175, "ty": 0.3031, "targetID": 9, "y": 0.3668638656, "x": 0.1710189748}], [{"q1": 1.873298171, "distance": 0.02541200396, "q3": 2.146760567, "q2": 1.604278757, "tx": -0.175, "ty": 0.3031, "targetID": 7, "y": 0.313098206, "x": -0.1983624875}], [{"q1": 1.578510252, "distance": 0.04191864691, "q3": 2.953456082, "q2": 1.793662671, "tx": 0.0, "ty": 0.55, "targetID": 5, "y": 0.5081085446, "x": 0.001509611655}], [{"q1": 0.3043428864, "distance": 0.2540092985, "q3": 1.753430806, "q2": 1.025781897, "tx": 0.375, "ty": 0.6495, "targetID": 3, "y": 0.3963825673, "x": 0.3537329131}], [{"q1": 2.120601387, "distance": 0.1403876604, "q3": 3.610707979, "q2": 1.960150492, "tx": -0.375, "ty": 0.6495, "targetID": 1, "y": 0.5093906188, "x": -0.3838349591}], [{"q1": 1.178317914, "distance": 0.2947226944, "q3": 1.701291923, "q2": 1.363671923, "tx": 0.0, "ty": 0.15, "targetID": 8, "y": 0.4344572066, "x": -0.07710748451}], [{"q1": 1.57430726, "distance": 0.3215528909, "q3": 3.961953451, "q2": 2.056072929, "tx": 0.0, "ty": 0.95, "targetID": 2, "y": 0.6616886922, "x": -0.1423827639}], [{"q1": 2.471016059, "distance": 0.08023671825, "q3": 3.149326384, "q2": 1.954623172, "tx": -0.4763, "ty": 0.275, "targetID": 4, "y": 0.3422765086, "x": -0.4325758379}], [{"q1": 0.1266717255, "distance": 0.1187444131, "q3": 1.483376906, "q2": 1.139212701, "tx": 0.4763, "ty": 0.275, "targetID": 6, "y": 0.3701321173, "x": 0.4052358326}]], "block": 5}], [{"trials": [[{"q1": 0.6872193148, "distance": 0.07349833685, "q3": 1.933975798, "q2": 1.379219243, "tx": 0.175, "ty": 0.3031, "targetID": 9, "y": 0.3764973622, "x": 0.1711486702}], [{"q1": 1.843311932, "distance": 0.03418806613, "q3": 2.061616474, "q2": 1.571539351, "tx": -0.175, "ty": 0.3031, "targetID": 7, "y": 0.3065278817, "x": -0.209015783}], [{"q1": 1.585357063, "distance": 0.008632710822, "q3": 3.116869847, "q2": 1.808643912, "tx": 0.0, "ty": 0.55, "targetID": 5, "y": 0.5445387014, "x": -0.00668564982}], [{"q1": 0.2692233607, "distance": 0.2023089757, "q3": 1.517918474, "q2": 0.7697872398, "tx": 0.375, "ty": 0.6495, "targetID": 3, "y": 0.4644004802, "x": 0.4566522467}], [{"q1": 2.098057494, "distance": 0.1314739692, "q3": 3.649741138, "q2": 1.97143699, "tx": -0.375, "ty": 0.6495, "targetID": 1, "y": 0.5181822463, "x": -0.3814071936}], [{"q1": 1.095180649, "distance": 0.3450217046, "q3": 1.506361108, "q2": 1.300870178, "tx": 0.0, "ty": 0.15, "targetID": 8, "y": 0.486448401, "x": -0.07643592162}], [{"q1": 1.532088784, "distance": 0.3015859261, "q3": 4.006872465, "q2": 2.029878283, "tx": 0.0, "ty": 0.95, "targetID": 2, "y": 0.6736798895, "x": -0.1208357041}], [{"q1": 2.502251255, "distance": 0.06432609394, "q3": 3.131605975, "q2": 1.939023109, "tx": -0.4763, "ty": 0.275, "targetID": 4, "y": 0.3275543179, "x": -0.4392070083}], [{"q1": 0.1421027161, "distance": 0.1277748006, "q3": 1.464150063, "q2": 1.106483833, "tx": 0.4763, "ty": 0.275, "targetID": 6, "y": 0.3848766764, "x": 0.4110810176}]], "block": 6}], [{"trials": [[{"q1": 0.6771844283, "distance": 0.07345072805, "q3": 1.914952126, "q2": 1.383689552, "tx": 0.175, "ty": 0.3031, "targetID": 9, "y": 0.3764714364, "x": 0.1715879968}], [{"q1": 1.866963902, "distance": 0.0373075015, "q3": 2.059400497, "q2": 1.590932528, "tx": -0.175, "ty": 0.3031, "targetID": 7, "y": 0.3001015966, "x": -0.2121868155}], [{"q1": 1.589059785, "distance": 0.02027523799, "q3": 3.206271907, "q2": 1.872940847, "tx": 0.0, "ty": 0.55, "targetID": 5, "y": 0.5635626656, "x": -0.01507114383}], [{"q1": 0.2089300347, "distance": 0.2325324402, "q3": 1.439247548, "q2": 0.7733893421, "tx": 0.375, "ty": 0.6495, "targetID": 3, "y": 0.4495953233, "x": 0.4937832311}], [{"q1": 2.056088322, "distance": 0.117734533, "q3": 3.727877686, "q2": 2.007164678, "tx": -0.375, "ty": 0.6495, "targetID": 1, "y": 0.5318156349, "x": -0.3784366365}], [{"q1": 1.065195947, "distance": 0.368657527, "q3": 1.422413788, "q2": 1.276684395, "tx": 0.0, "ty": 0.15, "targetID": 8, "y": 0.5113189978, "x": -0.07319121595}], [{"q1": 1.524338795, "distance": 0.3221966643, "q3": 4.162212068, "q2": 2.099658204, "tx": 0.0, "ty": 0.95, "targetID": 2, "y": 0.6695101872, "x": -0.1585438596}], [{"q1": 2.435285189, "distance": 0.08882403966, "q3": 3.386994463, "q2": 2.030632303, "tx": -0.4763, "ty": 0.275, "targetID": 4, "y": 0.3637654968, "x": -0.4730756248}], [{"q1": 0.1439196409, "distance": 0.1286702157, "q3": 1.464226476, "q2": 1.104213057, "tx": 0.4763, "ty": 0.275, "targetID": 6, "y": 0.3859106512, "x": 0.4110707744}]], "block": 7}], [{"trials": [[{"q1": 0.7141267116, "distance": 0.06466859259, "q3": 1.9759775, "q2": 1.41053253, "tx": 0.175, "ty": 0.3031, "targetID": 9, "y": 0.3673943887, "x": 0.1680531694}], [{"q1": 1.792211633, "distance": 0.050016904, "q3": 1.906185355, "q2": 1.556931073, "tx": -0.175, "ty": 0.3031, "targetID": 7, "y": 0.2975653506, "x": -0.2247097409}], [{"q1": 1.585403077, "distance": 0.02050674938, "q3": 3.214294621, "q2": 1.87074744, "tx": 0.0, "ty": 0.55, "targetID": 5, "y": 0.5652990458, "x": -0.01365525424}], [{"q1": 0.2150912555, "distance": 0.2285204154, "q3": 1.449695255, "q2": 0.779561419, "tx": 0.375, "ty": 0.6495, "targetID": 3, "y": 0.4505426002, "x": 0.487416784}], [{"q1": 2.038906249, "distance": 0.1103198717, "q3": 3.76333251, "q2": 2.003574216, "tx": -0.375, "ty": 0.6495, "targetID": 1, "y": 0.5391988464, "x": -0.3770321435}], [{"q1": 1.053230052, "distance": 0.3731519745, "q3": 1.396817056, "q2": 1.278027202, "tx": 0.0, "ty": 0.15, "targetID": 8, "y": 0.5164582094, "x": -0.0703617567}], [{"q1": 1.480687844, "distance": 0.3058932815, "q3": 4.20350586, "q2": 2.097332899, "tx": 0.0, "ty": 0.95, "targetID": 2, "y": 0.6770696616, "x": -0.1381293962}], [{"q1": 2.368102129, "distance": 0.1137492798, "q3": 3.569847913, "q2": 2.090607686, "tx": -0.4763, "ty": 0.275, "targetID": 4, "y": 0.3880313246, "x": -0.4890600283}], [{"q1": 0.1437279103, "distance": 0.1284861764, "q3": 1.464665504, "q2": 1.103673154, "tx": 0.4763, "ty": 0.275, "targetID": 6, "y": 0.3858138917, "x": 0.4112694}]], "block": 8}], [{"trials": [[{"q1": 0.6768107361, "distance": 0.07107515036, "q3": 1.90919091, "q2": 1.396302014, "tx": 0.175, "ty": 0.3031, "targetID": 9, "y": 0.3740247048, "x": 0.1703779606}], [{"q1": 1.782468122, "distance": 0.0469366517, "q3": 1.928450029, "q2": 1.538130623, "tx": -0.175, "ty": 0.3031, "targetID": 7, "y": 0.3042931844, "x": -0.2219214832}], [{"q1": 1.556000311, "distance": 0.008079301205, "q3": 3.160245613, "q2": 1.844065283, "tx": 0.0, "ty": 0.55, "targetID": 5, "y": 0.5539870578, "x": 0.007026982141}], [{"q1": 0.2433069216, "distance": 0.2072580696, "q3": 1.427622418, "q2": 0.790967557, "tx": 0.375, "ty": 0.6495, "targetID": 3, "y": 0.4673132379, "x": 0.4738124037}], [{"q1": 2.030179286, "distance": 0.107480007, "q3": 3.782156452, "q2": 2.008355578, "tx": -0.375, "ty": 0.6495, "targetID": 1, "y": 0.5420347153, "x": -0.3767788981}], [{"q1": 1.043830635, "distance": 0.3740954013, "q3": 1.407538764, "q2": 1.267626631, "tx": 0.0, "ty": 0.15, "targetID": 8, "y": 0.5186242118, "x": -0.06374605703}], [{"q1": 1.500737926, "distance": 0.3389130451, "q3": 4.329364301, "q2": 2.134396856, "tx": 0.0, "ty": 0.95, "targetID": 2, "y": 0.665684754, "x": -0.1844637986}], [{"q1": 2.376467983, "distance": 0.1127083842, "q3": 3.539844384, "q2": 2.064975827, "tx": -0.4763, "ty": 0.275, "targetID": 4, "y": 0.387332358, "x": -0.4854989788}], [{"q1": 0.1436340573, "distance": 0.1285916749, "q3": 1.463656365, "q2": 1.104336839, "tx": 0.4763, "ty": 0.275, "targetID": 6, "y": 0.3858933703, "x": 0.4111963959}]], "block": 9}], [{"trials": [[{"q1": 0.6449105534, "distance": 0.07645712437, "q3": 1.865320903, "q2": 1.380457795, "tx": 0.175, "ty": 0.3031, "targetID": 9, "y": 0.3795509271, "x": 0.1759734511}], [{"q1": 1.81885777, "distance": 0.0439682414, "q3": 1.999033289, "q2": 1.541982943, "tx": -0.175, "ty": 0.3031, "targetID": 7, "y": 0.3047673267, "x": -0.2189366165}], [{"q1": 1.519251837, "distance": 0.03050010375, "q3": 3.11027843, "q2": 1.806483525, "tx": 0.0, "ty": 0.55, "targetID": 5, "y": 0.5423238839, "x": 0.02951835988}], [{"q1": 0.2473759008, "distance": 0.2041944649, "q3": 1.427570462, "q2": 0.7954610798, "tx": 0.375, "ty": 0.6495, "targetID": 3, "y": 0.4689673966, "x": 0.4704115223}], [{"q1": 2.006999452, "distance": 0.1006679185, "q3": 3.839524394, "q2": 2.022909226, "tx": -0.375, "ty": 0.6495, "targetID": 1, "y": 0.5488700341, "x": -0.3777640141}], [{"q1": 1.069112188, "distance": 0.3521996102, "q3": 1.468439167, "q2": 1.29907347, "tx": 0.0, "ty": 0.15, "targetID": 8, "y": 0.4953132111, "x": -0.06930621662}], [{"q1": 1.528064411, "distance": 0.4056253415, "q3": 4.513665181, "q2": 2.210363067, "tx": 0.0, "ty": 0.95, "targetID": 2, "y": 0.6304456395, "x": -0.2498338015}], [{"q1": 2.384384602, "distance": 0.1108128106, "q3": 3.518561997, "q2": 2.047177613, "tx": -0.4763, "ty": 0.275, "targetID": 4, "y": 0.3855672092, "x": -0.483673686}], [{"q1": 0.1433458394, "distance": 0.1273375217, "q3": 1.470587329, "q2": 1.099406288, "tx": 0.4763, "ty": 0.275, "targetID": 6, "y": 0.3850107402, "x": 0.4121713679}]], "block": 10}]]}], "condition": "H1"}], "type": "simulation", "subjectID": "S_H1_44"}}
