# Supplementary material for: Goal-related feedback guides motor exploration and redundancy resolution in human motor skill acquisition
Source: PLoS Comput Biol. 2019 Mar 5;15(3):e1006676. doi: 10.1371/journal.pcbi.1006676 (PMC6420027; doi:10.1371/journal.pcbi.1006676)
Supplement: S1 Dataset — The 220 .json files contain the data (20 for the participants, 200 for simulation runs), the text file legend_json.txt explains the data format. (ZIP) [file pcbi.1006676.s001.zip › P_08.json]

{"data": {"data": [[{"phases": [[{"phase": "test", "blocks": [[{"trials": [[{"q1": 0.9168684902, "distance": 0.6047837032, "q3": 1.600075971, "q2": 2.048401499, "tx": -0.375, "ty": 0.6495, "targetID": 1, "f2": 1.017876, "f1": -0.056109, "f3": -0.02928, "y": 0.25328324, "x": 0.081919694}], [{"q1": -0.4974765098, "distance": 1.320034753, "q3": 4.222112027, "q2": 1.980794425, "tx": 0, "ty": 0.95, "targetID": 2, "f2": 2.432221, "f1": 0.011498, "f3": -2.651316, "y": -0.17399039, "x": 0.69219748}], [{"q1": -0.7204039098, "distance": 0.7217684923, "q3": 1.587321104, "q2": 1.898861688, "tx": 0.375, "ty": 0.6495, "targetID": 3, "f2": 2.655148, "f1": 0.093431, "f3": -0.016525, "y": -0.06786846, "x": 0.29542457}], [{"q1": 1.80449406, "distance": 0.2194690768, "q3": 1.527253853, "q2": 1.743792674, "tx": -0.4763, "ty": 0.275, "targetID": 4, "f2": 0.13025, "f1": 0.2485, "f3": 0.043542, "y": 0.23993848, "x": -0.25964967}], [{"q1": 4.45549559, "distance": 0.7955103866, "q3": 1.711225517, "q2": 2.310850154, "tx": 0, "ty": 0.55, "targetID": 5, "f2": -2.520751, "f1": -0.318557, "f3": -0.140429, "y": -0.2423874, "x": -0.07042005}], [{"q1": 3.17655319, "distance": 0.8504267756, "q3": 2.044799827, "q2": 2.020818315, "tx": 0.4763, "ty": 0.275, "targetID": 6, "f2": -1.241809, "f1": -0.028526, "f3": -0.474004, "y": -0.035723562, "x": -0.31532906}], [{"q1": 0.6808719902, "distance": 0.5222690103, "q3": 0.6729291468, "q2": 1.251128114, "tx": -0.175, "ty": 0.3031, "targetID": 7, "f2": 1.253872, "f1": 0.741165, "f3": 0.897867, "y": 0.68333828, "x": 0.18302761}], [{"q1": 0.9883082902, "distance": 0.3954818262, "q3": 0.7953255968, "q2": 1.623281184, "tx": 0, "ty": 0.15, "targetID": 8, "f2": 0.946436, "f1": 0.369011, "f3": 0.775471, "y": 0.53623035, "x": -0.085041117}], [{"q1": 0.3827976902, "distance": 0.1834991075, "q3": 0.3007132268, "q2": 1.934675845, "tx": 0.175, "ty": 0.3031, "targetID": 9, "f2": 1.551947, "f1": 0.057617, "f3": 1.270083, "y": 0.4861401, "x": 0.1879709}]], "block": 1}], [{"trials": [[{"q1": 0.1953702902, "distance": 0.7764028851, "q3": 1.464107837, "q2": 2.120218304, "tx": -0.375, "ty": 0.6495, "targetID": 1, "f2": 1.739374, "f1": -0.127926, "f3": 0.106688, "y": 0.13884341, "x": 0.20983441}], [{"q1": -0.8776092098, "distance": 1.069357851, "q3": 1.366592807, "q2": 1.940707703, "tx": 0, "ty": 0.95, "targetID": 2, "f2": 2.812354, "f1": 0.051585, "f3": 0.204204, "y": -0.076092229, "x": 0.30109957}], [{"q1": 0.4178578902, "distance": 0.4352707807, "q3": 1.607490129, "q2": 1.854439564, "tx": 0.375, "ty": 0.6495, "targetID": 3, "f2": 1.516887, "f1": 0.137853, "f3": -0.036694, "y": 0.25224565, "x": 0.19709656}], [{"q1": 2.04840731, "distance": 0.2993319481, "q3": 1.671201627, "q2": 2.065177604, "tx": -0.4763, "ty": 0.275, "targetID": 4, "f2": -0.113663, "f1": -0.072885, "f3": -0.100405, "y": 0.19349045, "x": -0.1882795}], [{"q1": 2.96034879, "distance": 0.7039492328, "q3": 1.593038803, "q2": 1.919784696, "tx": 0, "ty": 0.55, "targetID": 5, "f2": -1.025604, "f1": 0.072508, "f3": -0.022242, "y": -0.091966107, "x": -0.2888322}], [{"q1": 0.6696250902, "distance": 0.4685737973, "q3": 1.283340597, "q2": 0.7480334536, "tx": 0.4763, "ty": 0.275, "targetID": 6, "f2": 1.265119, "f1": 1.244259, "f3": 0.287456, "y": 0.65645757, "x": 0.2041759}], [{"q1": 1.88862591, "distance": 0.218015195, "q3": 1.027614957, "q2": 1.886923634, "tx": -0.175, "ty": 0.3031, "targetID": 7, "f2": 0.046119, "f1": 0.105369, "f3": 0.543181, "y": 0.17172335, "x": -0.34898506}], [{"q1": 1.870216177, "distance": 0.1873644344, "q3": 1.562691018, "q2": 2.022514775, "tx": 0, "ty": 0.15, "targetID": 8, "f2": 0.064528, "f1": -0.030222, "f3": 0.008105, "y": 0.20600088, "x": -0.1787997}], [{"q1": 0.9201985902, "distance": 0.1205856032, "q3": 1.512551199, "q2": 2.089179371, "tx": 0.175, "ty": 0.3031, "targetID": 9, "f2": 1.014546, "f1": -0.096887, "f3": 0.058245, "y": 0.249877, "x": 0.066795564}]], "block": 2}], [{"trials": [[{"q1": 4.31036029, "distance": 1.020241525, "q3": 1.63293703, "q2": 1.934424517, "tx": -0.375, "ty": 0.6495, "targetID": 1, "f2": -2.375616, "f1": 0.057868, "f3": -0.062141, "y": -0.29400393, "x": 0.013192095}], [{"q1": -0.5638898098, "distance": 1.038312973, "q3": 1.666363576, "q2": 1.946802392, "tx": 0, "ty": 0.95, "targetID": 2, "f2": 2.498634, "f1": 0.04549, "f3": -0.095567, "y": -0.046923488, "x": 0.29023678}], [{"q1": 1.952400241, "distance": 0.5285418621, "q3": 3.561950327, "q2": 0.6159609536, "tx": 0.375, "ty": 0.6495, "targetID": 3, "f2": -0.017656, "f1": 1.376332, "f3": -1.991154, "y": 0.60179239, "x": -0.15138435}], [{"q1": 1.933362189, "distance": 0.3536914939, "q3": 2.419654657, "q2": 1.939199738, "tx": -0.4763, "ty": 0.275, "targetID": 4, "f2": 0.001382, "f1": 0.053093, "f3": -0.848858, "y": 0.3669966, "x": -0.13478236}], [{"q1": 0.5313950902, "distance": 0.3556657287, "q3": 1.581163583, "q2": 1.986260796, "tx": 0, "ty": 0.55, "targetID": 5, "f2": 1.403349, "f1": 0.006032, "f3": -0.010367, "y": 0.23501944, "x": 0.1651828}], [{"q1": 0.9318852902, "distance": 0.3955402542, "q3": 1.767711357, "q2": 1.91689443, "tx": 0.4763, "ty": 0.275, "targetID": 6, "f2": 1.002859, "f1": 0.075398, "f3": -0.196915, "y": 0.29126236, "x": 0.081094195}], [{"q1": 1.62272151, "distance": 0.03693793986, "q3": 1.586001635, "q2": 1.873100624, "tx": -0.175, "ty": 0.3031, "targetID": 7, "f2": 0.312023, "f1": 0.119192, "f3": -0.015205, "y": 0.26929579, "x": -0.16011085}], [{"q1": 1.78514185, "distance": 0.2076310439, "q3": 1.695266227, "q2": 1.864304174, "tx": 0, "ty": 0.15, "targetID": 8, "f2": 0.149603, "f1": 0.127988, "f3": -0.12447, "y": 0.24813634, "x": -0.18297516}], [{"q1": 1.957866612, "distance": 0.3911709903, "q3": 1.727059147, "q2": 1.90671567, "tx": 0.175, "ty": 0.3031, "targetID": 9, "f2": -0.023122, "f1": 0.085577, "f3": -0.156263, "y": 0.2191615, "x": -0.20705899}]], "block": 3}], [{"trials": [[{"q1": 1.887180777, "distance": 0.2611479693, "q3": 1.674468887, "q2": 0.8679794536, "tx": -0.375, "ty": 0.6495, "targetID": 1, "f2": 0.047564, "f1": 1.124313, "f3": -0.103673, "y": 0.39637328, "x": -0.43922714}], [{"q1": 1.896228564, "distance": 0.3037201559, "q3": 1.630486587, "q2": -0.6872973464, "tx": 0, "ty": 0.95, "targetID": 2, "f2": 0.038516, "f1": 2.67959, "f3": -0.05969, "y": 0.81748434, "x": -0.27328654}], [{"q1": 1.77804185, "distance": 0.767792532, "q3": 1.686909587, "q2": 0.2938219536, "tx": 0.375, "ty": 0.6495, "targetID": 3, "f2": 0.156703, "f1": 1.698471, "f3": -0.116113, "y": 0.62930976, "x": -0.39252702}], [{"q1": 3.64361379, "distance": 0.5480624061, "q3": 1.665295434, "q2": 2.079251939, "tx": -0.4763, "ty": 0.275, "targetID": 4, "f2": -1.708869, "f1": -0.086959, "f3": -0.094499, "y": -0.18835655, "x": -0.18360031}], [{"q1": 1.982496698, "distance": 0.6429408246, "q3": 0.5587008268, "q2": 0.7012237536, "tx": 0, "ty": 0.55, "targetID": 5, "f2": -0.047752, "f1": 1.291069, "f3": 1.012096, "y": 0.6060922, "x": -0.64048932}], [{"q1": 0.4203082902, "distance": 0.2511477773, "q3": 1.561874204, "q2": 0.3804671536, "tx": 0.4763, "ty": 0.275, "targetID": 6, "f2": 1.514436, "f1": 1.611825, "f3": 0.008922, "y": 0.52003866, "x": 0.53135689}], [{"q1": 1.92795865, "distance": 0.2358880198, "q3": 1.648268002, "q2": 1.227000684, "tx": -0.175, "ty": 0.3031, "targetID": 7, "f2": 0.006786, "f1": 0.765292, "f3": -0.077472, "y": 0.30661229, "x": -0.41086187}], [{"q1": 1.1802596, "distance": 0.4162275265, "q3": 1.406679527, "q2": 1.203627234, "tx": 0, "ty": 0.15, "targetID": 8, "f2": 0.754485, "f1": 0.788665, "f3": 0.164117, "y": 0.55189555, "x": -0.10828352}], [{"q1": 0.9164914902, "distance": 0.2439312236, "q3": 1.775062677, "q2": 1.021100704, "tx": 0.175, "ty": 0.3031, "targetID": 9, "f2": 1.018253, "f1": 0.971192, "f3": -0.204266, "y": 0.52937542, "x": 0.083885368}]], "block": 4}], [{"trials": [[{"q1": 1.81398167, "distance": 0.11376601, "q3": 1.546794559, "q2": 0.5081414536, "tx": -0.375, "ty": 0.6495, "targetID": 1, "f2": 0.120763, "f1": 1.484151, "f3": 0.024002, "y": 0.55150611, "x": -0.43279189}], [{"q1": 1.34996843, "distance": 0.1889531344, "q3": 1.442619347, "q2": 0.3047547536, "tx": 0, "ty": 0.95, "targetID": 2, "f2": 0.584776, "f1": 1.687538, "f3": 0.128177, "y": 0.78580969, "x": -0.093513791}], [{"q1": 1.70471708, "distance": 0.4772776723, "q3": 2.651755527, "q2": 1.882399744, "tx": 0.375, "ty": 0.6495, "targetID": 3, "f2": 0.230027, "f1": 0.109893, "f3": -1.080959, "y": 0.43513044, "x": -0.051426627}], [{"q1": 2.002917051, "distance": 0.209332038, "q3": 0.9275238168, "q2": 2.001466104, "tx": -0.4763, "ty": 0.275, "targetID": 4, "f2": -0.068173, "f1": -0.009173, "f3": 0.643273, "y": 0.11851723, "x": -0.33725668}], [{"q1": 1.34814631, "distance": 0.1920354099, "q3": 1.540888365, "q2": 1.093106004, "tx": 0, "ty": 0.55, "targetID": 5, "f2": 0.586598, "f1": 0.899187, "f3": 0.029908, "y": 0.53272074, "x": -0.19125644}], [{"q1": 0.9325763902, "distance": 0.6396027614, "q3": 0.5987247268, "q2": 0.8760847536, "tx": 0.4763, "ty": 0.275, "targetID": 6, "f2": 1.002168, "f1": 1.116208, "f3": 0.972072, "y": 0.81961783, "x": 0.14091498}], [{"q1": 1.82698786, "distance": 0.2448683272, "q3": 1.563068009, "q2": 1.075450254, "tx": -0.175, "ty": 0.3031, "targetID": 7, "f2": 0.107757, "f1": 0.916842, "f3": 0.007728, "y": 0.3855395, "x": -0.40557369}], [{"q1": 1.962327673, "distance": 0.4127394756, "q3": 0.8572149668, "q2": 1.829306824, "tx": 0, "ty": 0.15, "targetID": 8, "f2": -0.027583, "f1": 0.162986, "f3": 0.713581, "y": 0.15589958, "x": -0.41269731}], [{"q1": 1.04052156, "distance": 0.4576171755, "q3": 0.9890990268, "q2": 0.9747936536, "tx": 0.175, "ty": 0.3031, "targetID": 9, "f2": 0.894223, "f1": 1.017499, "f3": 0.581697, "y": 0.7226623, "x": -0.0077045586}]], "block": 5}], [{"trials": [[{"q1": 2.15258252, "distance": 0.5637950074, "q3": 0.04077782679, "q2": 1.971055488, "tx": -0.375, "ty": 0.6495, "targetID": 1, "f2": -0.217838, "f1": 0.021237, "f3": 1.530018, "y": 0.11359441, "x": -0.55012855}], [{"q1": 0.4803127902, "distance": 0.6987547084, "q3": 0.03311242679, "q2": 0.8376945536, "tx": 0, "ty": 0.95, "targetID": 2, "f2": 1.454432, "f1": 1.154598, "f3": 1.537684, "y": 0.66215404, "x": 0.63671253}], [{"q1": 0.7579038902, "distance": 0.1992355469, "q3": 1.614464465, "q2": 0.9149776536, "tx": 0.375, "ty": 0.6495, "targetID": 3, "f2": 1.176841, "f1": 1.077315, "f3": -0.043668, "y": 0.58165411, "x": 0.18767211}], [{"q1": 0.7847330902, "distance": 0.4585938394, "q3": 0.4231097268, "q2": 2.188705024, "tx": -0.4763, "ty": 0.275, "targetID": 4, "f2": 1.150011, "f1": -0.196412, "f3": 1.147687, "y": 0.41107393, "x": -0.038359142}], [{"q1": 0.5805923902, "distance": 0.5527162326, "q3": 1.075304337, "q2": 0.4036520536, "tx": 0, "ty": 0.55, "targetID": 5, "f2": 1.354152, "f1": 1.588641, "f3": 0.495492, "y": 0.66503643, "x": 0.54061248}], [{"q1": -0.1724474098, "distance": 0.7959663019, "q3": -0.5275362732, "q2": 5.081119154, "tx": 0.4763, "ty": 0.275, "targetID": 6, "f2": 2.107192, "f1": -3.088827, "f3": 2.098333, "y": -0.51960794, "x": 0.52278199}], [{"q1": 1.80468255, "distance": 0.07821599288, "q3": 1.579341459, "q2": 1.921041333, "tx": -0.175, "ty": 0.3031, "targetID": 7, "f2": 0.130062, "f1": 0.071251, "f3": -0.008545, "y": 0.22621941, "x": -0.18939154}], [{"q1": 0.4882923902, "distance": 0.4447652791, "q3": 0.4356132268, "q2": 3.677499454, "tx": 0, "ty": 0.15, "targetID": 8, "f2": 1.446452, "f1": -1.685207, "f3": 1.135183, "y": -0.15741299, "x": 0.32142403}], [{"q1": 0.9917640402, "distance": 0.229557441, "q3": 0.5839592468, "q2": 2.735719144, "tx": 0.175, "ty": 0.3031, "targetID": 9, "f2": 0.94298, "f1": -0.743426, "f3": 0.986837, "y": 0.1307472, "x": 0.023371734}]], "block": 6}], [{"trials": [[{"q1": 1.68065248, "distance": 0.08802524472, "q3": 0.6818512668, "q2": 0.8905989536, "tx": -0.375, "ty": 0.6495, "targetID": 1, "f2": 0.254092, "f1": 1.101694, "f3": 0.888945, "y": 0.65989997, "x": -0.46240872}], [{"q1": 1.998204662, "distance": 0.2730913983, "q3": -0.5904937732, "q2": 6.306968554, "tx": 0, "ty": 0.95, "targetID": 2, "f2": -0.06346, "f1": -4.314676, "f3": 2.16129, "y": 0.93348971, "x": -0.27259186}], [{"q1": 1.970935637, "distance": 0.4201309045, "q3": -0.3549371732, "q2": 3.976239854, "tx": 0.375, "ty": 0.6495, "targetID": 3, "f2": -0.036191, "f1": -1.983947, "f3": 1.925733, "y": 0.27975387, "x": 0.1755062}], [{"q1": 1.913067501, "distance": 0.1760313218, "q3": 1.023656547, "q2": 1.896599742, "tx": -0.4763, "ty": 0.275, "targetID": 4, "f2": 0.021677, "f1": 0.095693, "f3": 0.54714, "y": 0.16627339, "x": -0.3378603}], [{"q1": 1.942347144, "distance": 0.622587965, "q3": 0.5630362268, "q2": 1.017644954, "tx": 0, "ty": 0.55, "targetID": 5, "f2": -0.007603, "f1": 0.974648, "f3": 1.00776, "y": 0.48342919, "x": -0.61901866}], [{"q1": 1.966474576, "distance": 0.4637352857, "q3": -0.6074583732, "q2": 4.979947254, "tx": 0.4763, "ty": 0.275, "targetID": 6, "f2": -0.03173, "f1": -2.987655, "f3": 2.178255, "y": 0.65069617, "x": 0.2044493}], [{"q1": 1.946808206, "distance": 0.1348686276, "q3": 2.387673247, "q2": 1.058862644, "tx": -0.175, "ty": 0.3031, "targetID": 7, "f2": -0.012064, "f1": 0.93343, "f3": -0.816877, "y": 0.37150904, "x": -0.29123145}], [{"q1": 1.873609097, "distance": 0.1804456894, "q3": 1.608432607, "q2": 2.020504156, "tx": 0, "ty": 0.15, "targetID": 8, "f2": 0.061135, "f1": -0.028212, "f3": -0.037636, "y": 0.21534842, "x": -0.168197}], [{"q1": 1.72274982, "distance": 0.1617734685, "q3": 0.2126858268, "q2": 3.409276654, "tx": 0.175, "ty": 0.3031, "targetID": 9, "f2": 0.211995, "f1": -1.416984, "f3": 1.35811, "y": 0.14648959, "x": 0.13445577}]], "block": 7}], [{"trials": [[{"q1": 1.850109984, "distance": 0.3066373273, "q3": 2.935692627, "q2": 1.938194429, "tx": -0.375, "ty": 0.6495, "targetID": 1, "f2": 0.084635, "f1": 0.054098, "f3": -1.364896, "y": 0.48908, "x": -0.11367286}], [{"q1": 3.70317839, "distance": 1.766200632, "q3": -0.1689548732, "q2": 0.5146759536, "tx": 0, "ty": 0.95, "targetID": 2, "f2": -1.768434, "f1": 1.477617, "f3": 1.739751, "y": -0.66173717, "x": -0.72233508}], [{"q1": 1.74543212, "distance": 0.4539510276, "q3": -0.1176212732, "q2": 3.825744954, "tx": 0.375, "ty": 0.6495, "targetID": 3, "f2": 0.189312, "f1": -1.833452, "f3": 1.688418, "y": 0.2204305, "x": 0.22677416}], [{"q1": 1.874928566, "distance": 0.4063721324, "q3": 2.295561757, "q2": 2.179908564, "tx": -0.4763, "ty": 0.275, "targetID": 4, "f2": 0.059816, "f1": -0.187616, "f3": -0.724765, "y": 0.35231912, "x": -0.077351302}], [{"q1": 1.840559542, "distance": 0.4021773255, "q3": 0.3835256268, "q2": 3.321751854, "tx": 0, "ty": 0.55, "targetID": 5, "f2": 0.094185, "f1": -1.329459, "f3": 1.187271, "y": 0.16220801, "x": 0.10660194}], [{"q1": 2.05594713, "distance": 0.6181875496, "q3": 4.238354027, "q2": -0.3988991464, "tx": 0.4763, "ty": 0.275, "targetID": 6, "f2": -0.121203, "f1": 2.391192, "f3": -2.667558, "y": 0.60654799, "x": -0.045458351}], [{"q1": 1.980737406, "distance": 0.1956435581, "q3": 1.055952127, "q2": 2.666415604, "tx": -0.175, "ty": 0.3031, "targetID": 7, "f2": -0.045993, "f1": -0.674123, "f3": 0.514844, "y": 0.15024717, "x": -0.052883604}], [{"q1": 1.957992276, "distance": 0.1892096486, "q3": 0.5429928268, "q2": 3.457405754, "tx": 0, "ty": 0.15, "targetID": 8, "f2": -0.023248, "f1": -1.465113, "f3": 1.027804, "y": 0.26179556, "x": 0.15265007}], [{"q1": 1.894343608, "distance": 0.06468557194, "q3": 0.7923096668, "q2": 3.320872154, "tx": 0.175, "ty": 0.3031, "targetID": 9, "f2": 0.040401, "f1": -1.32858, "f3": 0.778487, "y": 0.24638858, "x": 0.14388669}]], "block": 8}], [{"trials": [[{"q1": 2.21736217, "distance": 0.394173309, "q3": 1.762873297, "q2": 0.5724184536, "tx": -0.375, "ty": 0.6495, "targetID": 1, "f2": -0.282618, "f1": 1.419874, "f3": -0.192077, "y": 0.31638641, "x": -0.5857319}], [{"q1": 1.911559536, "distance": 0.8875744256, "q3": 0.09217432679, "q2": 2.009571414, "tx": 0, "ty": 0.95, "targetID": 2, "f2": 0.023185, "f1": -0.017279, "f3": 1.478622, "y": 0.21518689, "x": -0.49783336}], [{"q1": 1.79393831, "distance": 0.1442916409, "q3": -0.9421007732, "q2": 4.982410254, "tx": 0.375, "ty": 0.6495, "targetID": 3, "f2": 0.140806, "f1": -2.990118, "f3": 2.512897, "y": 0.52766375, "x": 0.29769537}], [{"q1": 2.032825013, "distance": 0.5020538974, "q3": 1.743458257, "q2": 2.914098774, "tx": -0.4763, "ty": 0.275, "targetID": 4, "f2": -0.098081, "f1": -0.921806, "f3": -0.172662, "y": 0.35285628, "x": 0.019680358}], [{"q1": 1.850486975, "distance": 0.2834108954, "q3": 2.514970587, "q2": 0.1640742536, "tx": 0, "ty": 0.55, "targetID": 5, "f2": 0.084258, "f1": 1.828218, "f3": -0.944174, "y": 0.52585437, "x": -0.28238046}], [{"q1": 1.09983483, "distance": 0.2386744442, "q3": -0.5588264732, "q2": 5.269558154, "tx": 0.4763, "ty": 0.275, "targetID": 6, "f2": 0.83491, "f1": -3.277265, "f3": 2.129623, "y": 0.38770196, "x": 0.68668954}], [{"q1": 1.966851567, "distance": 0.2106930903, "q3": 1.792341437, "q2": 1.222790954, "tx": -0.175, "ty": 0.3031, "targetID": 7, "f2": -0.032107, "f1": 0.769502, "f3": -0.221545, "y": 0.29036244, "x": -0.38530771}], [{"q1": 1.897736529, "distance": 0.2576381839, "q3": 1.659075081, "q2": 1.775334264, "tx": 0, "ty": 0.15, "targetID": 8, "f2": 0.037008, "f1": 0.216958, "f3": -0.088279, "y": 0.22471272, "x": -0.24656732}], [{"q1": 1.968359531, "distance": 0.09137713341, "q3": 0.9906698268, "q2": 3.563880654, "tx": 0.175, "ty": 0.3031, "targetID": 9, "f2": -0.033615, "f1": -1.571588, "f3": 0.580126, "y": 0.39443884, "x": 0.17764515}]], "block": 9}], [{"trials": [[{"q1": 1.74210203, "distance": 0.4056611865, "q3": 0.5157238268, "q2": 1.934927172, "tx": -0.375, "ty": 0.6495, "targetID": 1, "f2": 0.192642, "f1": 0.057365, "f3": 1.055073, "y": 0.24486023, "x": -0.40376899}], [{"q1": 1.93235688, "distance": 0.4484786504, "q3": 2.905721927, "q2": -1.012263746, "tx": 0, "ty": 0.95, "targetID": 2, "f2": 0.002388, "f1": 3.004556, "f3": -1.334926, "y": 0.56438114, "x": -0.22897859}], [{"q1": 1.80461972, "distance": 0.6619821753, "q3": 0.2709309268, "q2": 3.095305854, "tx": 0.375, "ty": 0.6495, "targetID": 3, "f2": 0.130125, "f1": -1.103013, "f3": 1.299865, "y": 0.10532463, "x": -0.0019530038}], [{"q1": 1.46664718, "distance": 0.3968973365, "q3": 1.556784824, "q2": 2.05487318, "tx": -0.4763, "ty": 0.275, "targetID": 4, "f2": 0.468097, "f1": -0.062581, "f3": 0.014012, "y": 0.25338097, "x": -0.079991896}], [{"q1": 1.855764851, "distance": 0.263120772, "q3": 2.584713927, "q2": 0.2891096536, "tx": 0, "ty": 0.55, "targetID": 5, "f2": 0.07898, "f1": 1.703183, "f3": -1.013918, "y": 0.50533373, "x": -0.25930188}], [{"q1": 1.77929849, "distance": 0.3466446402, "q3": 0.4817946268, "q2": 3.379305854, "tx": 0.4763, "ty": 0.275, "targetID": 6, "f2": 0.155446, "f1": -1.387013, "f3": 1.089002, "y": 0.17703518, "x": 0.14378624}], [{"q1": 2.07448253, "distance": 0.1222138774, "q3": 1.800823737, "q2": 1.868953724, "tx": -0.175, "ty": 0.3031, "targetID": 7, "f2": -0.139738, "f1": 0.123339, "f3": -0.230027, "y": 0.20147682, "x": -0.24288933}], [{"q1": 1.876939185, "distance": 0.03211917122, "q3": 1.203858307, "q2": 2.682689054, "tx": 0, "ty": 0.15, "targetID": 8, "f2": 0.057805, "f1": -0.690396, "f3": 0.366938, "y": 0.18067814, "x": -0.0095127749}], [{"q1": 1.29448791, "distance": 0.1987300491, "q3": 0.7990326768, "q2": 3.158137654, "tx": 0.175, "ty": 0.3031, "targetID": 9, "f2": 0.640257, "f1": -1.165845, "f3": 0.771764, "y": 0.10550728, "x": 0.19623086}]], "block": 10}], [{"trials": [[{"q1": 1.887494936, "distance": 0.2088764837, "q3": 0.9767839868, "q2": 0.8066555536, "tx": -0.375, "ty": 0.6495, "targetID": 1, "f2": 0.04725, "f1": 1.185637, "f3": 0.594012, "y": 0.54719783, "x": -0.5571089}], [{"q1": 1.900626794, "distance": 0.5056838485, "q3": 2.791619227, "q2": -0.01103814641, "tx": 0, "ty": 0.95, "targetID": 2, "f2": 0.034118, "f1": 2.003331, "f3": -1.220823, "y": 0.51251279, "x": -0.25361604}], [{"q1": 1.995565724, "distance": 0.5506450985, "q3": 3.477868727, "q2": 0.2263405536, "tx": 0.375, "ty": 0.6495, "targetID": 3, "f2": -0.060821, "f1": 1.765952, "f3": -1.907072, "y": 0.55295409, "x": -0.16711522}], [{"q1": 1.974454221, "distance": 0.2923887477, "q3": 1.664038797, "q2": 2.009257254, "tx": -0.4763, "ty": 0.275, "targetID": 4, "f2": -0.03971, "f1": -0.016965, "f3": -0.093242, "y": 0.20348287, "x": -0.19279254}], [{"q1": 1.994057759, "distance": 0.3602360552, "q3": 2.433226347, "q2": 0.7188166536, "tx": 0, "ty": 0.55, "targetID": 5, "f2": -0.059313, "f1": 1.273476, "f3": -0.86243, "y": 0.40578393, "x": -0.33010868}], [{"q1": 1.922429447, "distance": 0.3039446053, "q3": -0.2006849732, "q2": 4.410357654, "tx": 0.4763, "ty": 0.275, "targetID": 6, "f2": 0.012315, "f1": -2.418065, "f3": 1.771481, "y": 0.48935409, "x": 0.260813}], [{"q1": 1.77703654, "distance": 0.2055303982, "q3": 1.486978635, "q2": 1.285308644, "tx": -0.175, "ty": 0.3031, "targetID": 7, "f2": 0.157708, "f1": 0.706984, "f3": 0.083818, "y": 0.34887669, "x": -0.37536776}], [{"q1": 1.42561798, "distance": 0.02759051712, "q3": 1.110804327, "q2": 2.610558084, "tx": 0, "ty": 0.15, "targetID": 8, "f2": 0.509127, "f1": -0.618265, "f3": 0.459992, "y": 0.1606634, "x": 0.025446582}], [{"q1": 1.33344366, "distance": 0.3694801802, "q3": 1.103327337, "q2": 4.246215754, "tx": 0.175, "ty": 0.3031, "targetID": 9, "f2": 0.601301, "f1": -2.253923, "f3": 0.467469, "y": 0.44822646, "x": 0.5147851}]], "block": 11}], [{"trials": [[{"q1": 1.836538304, "distance": 0.3733576172, "q3": 2.526908637, "q2": 1.943283809, "tx": -0.375, "ty": 0.6495, "targetID": 1, "f2": 0.098206, "f1": 0.049009, "f3": -0.956112, "y": 0.39918456, "x": -0.097983591}], [{"q1": 1.65677637, "distance": 0.08993569297, "q3": -0.07037167321, "q2": 0.09332555359, "tx": 0, "ty": 0.95, "targetID": 2, "f2": 0.277968, "f1": 1.898967, "f3": 1.641168, "y": 0.99669652, "x": -0.07686263}], [{"q1": 1.963081656, "distance": 0.4472750675, "q3": 0.5032831268, "q2": 3.491711954, "tx": 0.375, "ty": 0.6495, "targetID": 3, "f2": -0.028337, "f1": -1.499419, "f3": 1.067513, "y": 0.25977405, "x": 0.15552638}], [{"q1": 2.06775952, "distance": 0.3307366261, "q3": 1.817537017, "q2": 2.150440424, "tx": -0.4763, "ty": 0.275, "targetID": 4, "f2": -0.133015, "f1": -0.158148, "f3": -0.246741, "y": 0.23361363, "x": -0.14816301}], [{"q1": 1.997890502, "distance": 0.3973832175, "q3": 2.272753787, "q2": 0.8444803536, "tx": 0, "ty": 0.55, "targetID": 5, "f2": -0.063146, "f1": 1.147812, "f3": -0.701957, "y": 0.3692829, "x": -0.35391348}], [{"q1": 1.10084014, "distance": 0.5391400689, "q3": 0.6121079168, "q2": 2.564062514, "tx": 0.4763, "ty": 0.275, "targetID": 6, "f2": 0.833904, "f1": -0.57177, "f3": 0.958688, "y": 0.18984703, "x": -0.056072976}], [{"q1": 1.874174584, "distance": 0.2245560447, "q3": 1.443813147, "q2": 1.371199784, "tx": -0.175, "ty": 0.3031, "targetID": 7, "f2": 0.06057, "f1": 0.621093, "f3": 0.126983, "y": 0.29003222, "x": -0.39917549}], [{"q1": 1.34984277, "distance": 0.2706095308, "q3": 1.024661857, "q2": 3.257726154, "tx": 0, "ty": 0.15, "targetID": 8, "f2": 0.584902, "f1": -1.265434, "f3": 0.546134, "y": 0.16169569, "x": 0.27035667}], [{"q1": 1.46168347, "distance": 0.4371670155, "q3": 2.105558227, "q2": 0.5004759536, "tx": 0.175, "ty": 0.3031, "targetID": 9, "f2": 0.473061, "f1": 1.491817, "f3": -0.534762, "y": 0.58858627, "x": -0.15607792}]], "block": 12}], [{"trials": [[{"q1": 2.003294042, "distance": 0.32230125, "q3": 1.782225517, "q2": 0.9108307536, "tx": -0.375, "ty": 0.6495, "targetID": 1, "f2": -0.06855, "f1": 1.081462, "f3": -0.211429, "y": 0.33616425, "x": -0.45049042}], [{"q1": 2.05833474, "distance": 0.2405484877, "q3": -0.06421417321, "q2": 4.870582154, "tx": 0, "ty": 0.95, "targetID": 2, "f2": -0.12359, "f1": -2.87829, "f3": 1.63501, "y": 0.7428663, "x": 0.12230783}], [{"q1": 1.944420596, "distance": 0.344347987, "q3": -0.1057459732, "q2": 4.060560154, "tx": 0.375, "ty": 0.6495, "targetID": 3, "f2": -0.009676, "f1": -2.068268, "f3": 1.676542, "y": 0.33912053, "x": 0.22586878}], [{"q1": 2.004425015, "distance": 0.3461756318, "q3": 2.472119257, "q2": 2.127192644, "tx": -0.4763, "ty": 0.275, "targetID": 4, "f2": -0.069681, "f1": -0.1349, "f3": -0.901323, "y": 0.36751697, "x": -0.14271616}], [{"q1": 2.15032058, "distance": 0.306808683, "q3": 3.634288627, "q2": 0.9196900536, "tx": 0, "ty": 0.55, "targetID": 5, "f2": -0.215576, "f1": 1.072603, "f3": -2.063492, "y": 0.56879637, "x": -0.30623237}], [{"q1": 1.10014899, "distance": 0.1516735852, "q3": -0.7405990732, "q2": 4.501030354, "tx": 0.4763, "ty": 0.275, "targetID": 6, "f2": 0.834596, "f1": -2.508738, "f3": 2.311395, "y": 0.12440331, "x": 0.45825801}], [{"q1": 1.928021482, "distance": 0.08493421284, "q3": 1.688668887, "q2": 2.081828045, "tx": -0.175, "ty": 0.3031, "targetID": 7, "f2": 0.006723, "f1": -0.089535, "f3": -0.117873, "y": 0.22224067, "x": -0.1490079}], [{"q1": 2.03709758, "distance": 0.08449157391, "q3": 1.556030842, "q2": 2.558219154, "tx": 0, "ty": 0.15, "targetID": 8, "f2": -0.102353, "f1": -0.565926, "f3": 0.014765, "y": 0.22657994, "x": -0.035697883}], [{"q1": 1.92456573, "distance": 0.4014000739, "q3": 1.580283937, "q2": 1.957420976, "tx": 0.175, "ty": 0.3031, "targetID": 9, "f2": 0.010179, "f1": 0.034872, "f3": -0.009488, "y": 0.19532377, "x": -0.21166045}]], "block": 13}], [{"trials": [[{"q1": 1.80198078, "distance": 0.1611627344, "q3": 3.688154427, "q2": 2.172054584, "tx": -0.375, "ty": 0.6495, "targetID": 1, "f2": 0.132764, "f1": -0.179762, "f3": -2.117358, "y": 0.5955864, "x": -0.22312258}], [{"q1": 1.871472814, "distance": 0.4710144237, "q3": 2.980114827, "q2": 0.1626919536, "tx": 0, "ty": 0.95, "targetID": 2, "f2": 0.063272, "f1": 1.829601, "f3": -1.409318, "y": 0.51777997, "x": -0.1871909}], [{"q1": 1.29530472, "distance": 0.2099981077, "q3": -0.05013977321, "q2": 5.661723154, "tx": 0.375, "ty": 0.6495, "targetID": 3, "f2": 0.63944, "f1": -3.66943, "f3": 1.620936, "y": 0.78180153, "x": 0.5380813}], [{"q1": 1.879703787, "distance": 0.3858304586, "q3": 2.406082977, "q2": 2.069073178, "tx": -0.4763, "ty": 0.275, "targetID": 4, "f2": 0.055041, "f1": -0.076781, "f3": -0.835287, "y": 0.37810993, "x": -0.10450236}], [{"q1": 1.4349171, "distance": 0.4641513392, "q3": 0.9289689468, "q2": 3.499565954, "tx": 0, "ty": 0.55, "targetID": 5, "f2": 0.499827, "f1": -1.507273, "f3": 0.641827, "y": 0.19944175, "x": 0.30421272}], [{"q1": 0.8128817902, "distance": 0.2793858432, "q3": -0.7392795732, "q2": 4.794448754, "tx": 0.4763, "ty": 0.275, "targetID": 6, "f2": 1.121863, "f1": -2.802156, "f3": 2.310076, "y": 0.023258455, "x": 0.59747196}], [{"q1": 2.45662586, "distance": 0.3925850624, "q3": 1.644560923, "q2": 1.278711294, "tx": -0.175, "ty": 0.3031, "targetID": 7, "f2": -0.521881, "f1": 0.713581, "f3": -0.073765, "y": 0.046329557, "x": -0.47197133}], [{"q1": 1.79368698, "distance": 0.1198719812, "q3": 1.388144127, "q2": 2.244185554, "tx": 0, "ty": 0.15, "targetID": 8, "f2": 0.141058, "f1": -0.251893, "f3": 0.182652, "y": 0.18560386, "x": -0.11446247}], [{"q1": 1.45521179, "distance": 0.2514979878, "q3": 0.8393707268, "q2": 3.892516354, "tx": 0.175, "ty": 0.3031, "targetID": 9, "f2": 0.479533, "f1": -1.900224, "f3": 0.731426, "y": 0.33543428, "x": 0.42441077}]], "block": 14}], [{"trials": [[{"q1": 2.05915156, "distance": 0.6264259896, "q3": 0.3325061268, "q2": 3.526646554, "tx": -0.375, "ty": 0.6495, "targetID": 1, "f2": -0.124407, "f1": -1.534354, "f3": 1.23829, "y": 0.27453576, "x": 0.12680807}], [{"q1": 2.007378112, "distance": 0.210890808, "q3": 1.693632597, "q2": -1.944625546, "tx": 0, "ty": 0.95, "targetID": 2, "f2": -0.072634, "f1": 3.936918, "f3": -0.122836, "y": 0.74112279, "x": -0.029073081}], [{"q1": 1.848539188, "distance": 0.1961818103, "q3": -0.3242123732, "q2": 5.199777054, "tx": 0.375, "ty": 0.6495, "targetID": 3, "f2": 0.086205, "f1": -3.207484, "f3": 1.895009, "y": 0.78254418, "x": 0.23082459}], [{"q1": 2.66082938, "distance": 0.3253958132, "q3": 1.644937914, "q2": 1.930717438, "tx": -0.4763, "ty": 0.275, "targetID": 4, "f2": -0.726085, "f1": 0.061575, "f3": -0.074142, "y": 0.0052945966, "x": -0.29425212}], [{"q1": 1.53412859, "distance": 0.2497876725, "q3": 1.818353827, "q2": 0.3589786536, "tx": 0, "ty": 0.55, "targetID": 5, "f2": 0.400616, "f1": 1.633314, "f3": -0.247558, "y": 0.66469805, "x": -0.22189691}], [{"q1": 1.65658788, "distance": 0.4675995755, "q3": 0.4746318268, "q2": 4.846523854, "tx": 0.4763, "ty": 0.275, "targetID": 6, "f2": 0.278157, "f1": -2.854231, "f3": 1.096164, "y": 0.72897958, "x": 0.36426472}], [{"q1": 2.028426783, "distance": 0.1775205305, "q3": 1.292199887, "q2": 2.045825393, "tx": -0.175, "ty": 0.3031, "targetID": 7, "f2": -0.093682, "f1": -0.053533, "f3": 0.278596, "y": 0.13784118, "x": -0.23983102}], [{"q1": 1.901066617, "distance": 0.2003599651, "q3": 1.657567116, "q2": 1.9606254, "tx": 0, "ty": 0.15, "targetID": 8, "f2": 0.033678, "f1": 0.031667, "f3": -0.086771, "y": 0.21564275, "x": -0.18930173}], [{"q1": 1.79488079, "distance": 0.04992714103, "q3": 1.469071557, "q2": 3.248678354, "tx": 0.175, "ty": 0.3031, "targetID": 9, "f2": 0.139864, "f1": -1.256386, "f3": 0.101725, "y": 0.35239189, "x": 0.18293908}]], "block": 15}], [{"trials": [[{"q1": 1.955353338, "distance": 0.1398028949, "q3": 3.667463827, "q2": 1.234100684, "tx": -0.375, "ty": 0.6495, "targetID": 1, "f2": -0.020609, "f1": 0.758192, "f3": -2.096668, "y": 0.62487068, "x": -0.2373837}], [{"q1": 1.879263964, "distance": 0.1731261287, "q3": 4.839598327, "q2": -0.2499248464, "tx": 0, "ty": 0.95, "targetID": 2, "f2": 0.055481, "f1": 2.242218, "f3": -3.268802, "y": 0.78824826, "x": 0.061717348}], [{"q1": 1.962516169, "distance": 0.7574634467, "q3": 2.414753777, "q2": 0.4235069536, "tx": 0.375, "ty": 0.6495, "targetID": 3, "f2": -0.027772, "f1": 1.568786, "f3": -0.843957, "y": 0.44558712, "x": -0.35450011}], [{"q1": 1.991607317, "distance": 0.1986680035, "q3": 1.922214877, "q2": 1.603363484, "tx": -0.4763, "ty": 0.275, "targetID": 4, "f2": -0.056863, "f1": 0.388929, "f3": -0.351419, "y": 0.25316203, "x": -0.27883588}], [{"q1": 1.77446043, "distance": 0.3149251397, "q3": 1.132544147, "q2": 3.341983654, "tx": 0, "ty": 0.55, "targetID": 5, "f2": 0.160284, "f1": -1.349691, "f3": 0.438252, "y": 0.30988391, "x": 0.20376974}], [{"q1": 2.76035504, "distance": 0.8565257377, "q3": 2.527536957, "q2": 1.977966991, "tx": 0.4763, "ty": 0.275, "targetID": 6, "f2": -0.825611, "f1": 0.014326, "f3": -0.956741, "y": 0.17132724, "x": -0.37392838}], [{"q1": 1.925696703, "distance": 0.1670754688, "q3": 1.808300727, "q2": 1.334380324, "tx": -0.175, "ty": 0.3031, "targetID": 7, "f2": 0.009048, "f1": 0.657912, "f3": -0.237504, "y": 0.28232234, "x": -0.34077847}], [{"q1": 1.969364841, "distance": 0.1547732225, "q3": 1.643367117, "q2": 2.156220954, "tx": 0, "ty": 0.15, "targetID": 8, "f2": -0.03462, "f1": -0.163928, "f3": -0.072571, "y": 0.22095367, "x": -0.13755118}], [{"q1": 1.57892771, "distance": 0.2609370188, "q3": 1.686092777, "q2": 2.049218313, "tx": 0.175, "ty": 0.3031, "targetID": 9, "f2": 0.355817, "f1": -0.056926, "f3": -0.115296, "y": 0.26422588, "x": -0.083025058}]], "block": 16}], [{"trials": [[{"q1": 2.05198873, "distance": 0.1108464078, "q3": 4.654922927, "q2": 1.185280334, "tx": -0.375, "ty": 0.6495, "targetID": 1, "f2": -0.117244, "f1": 0.807012, "f3": -3.084127, "y": 0.7281829, "x": -0.45307642}], [{"q1": 2.05896306, "distance": 0.1300941118, "q3": 6.708161127, "q2": -1.414324746, "tx": 0, "ty": 0.95, "targetID": 2, "f2": -0.124219, "f1": 3.406617, "f3": -5.137365, "y": 0.82512668, "x": 0.03648468}], [{"q1": 0.6397171902, "distance": 0.6930602668, "q3": 5.425034127, "q2": -0.9758840464, "tx": 0.375, "ty": 0.6495, "targetID": 3, "f2": 1.295027, "f1": 2.968177, "f3": -3.854238, "y": 0.087454137, "x": 0.7805083}], [{"q1": 2.4902409, "distance": 0.2657399578, "q3": 1.801514887, "q2": 1.937063455, "tx": -0.4763, "ty": 0.275, "targetID": 4, "f2": -0.555496, "f1": 0.055229, "f3": -0.230719, "y": 0.094911186, "x": -0.28088827}], [{"q1": 1.41613037, "distance": 0.4347371256, "q3": 1.040495487, "q2": 3.040202254, "tx": 0, "ty": 0.55, "targetID": 5, "f2": 0.518614, "f1": -1.04791, "f3": 0.530301, "y": 0.15290479, "x": 0.1769513}], [{"q1": 0.9884339502, "distance": 0.2265237929, "q3": -0.08017347321, "q2": 4.889412854, "tx": 0.4763, "ty": 0.275, "targetID": 6, "f2": 0.946311, "f1": -2.89712, "f3": 1.65097, "y": 0.23262522, "x": 0.69882507}], [{"q1": 2.11997279, "distance": 0.313653841, "q3": 1.846565327, "q2": 0.9046732536, "tx": -0.175, "ty": 0.3031, "targetID": 7, "f2": -0.185228, "f1": 1.087619, "f3": -0.275769, "y": 0.28404986, "x": -0.48807479}], [{"q1": 2.0700843, "distance": 0.2291282094, "q3": 1.696648527, "q2": 1.948687348, "tx": 0, "ty": 0.15, "targetID": 8, "f2": -0.13534, "f1": 0.043605, "f3": -0.125852, "y": 0.18813156, "x": -0.225933}], [{"q1": 1.17246845, "distance": 0.2171654545, "q3": 1.577770662, "q2": 1.790351074, "tx": 0.175, "ty": 0.3031, "targetID": 9, "f2": 0.762276, "f1": 0.201942, "f3": -0.006974, "y": 0.33567889, "x": -0.039707826}]], "block": 17}], [{"trials": [[{"q1": 2.14579668, "distance": 0.2514950356, "q3": 2.929472327, "q2": 2.161938654, "tx": -0.375, "ty": 0.6495, "targetID": 1, "f2": -0.211052, "f1": -0.169646, "f3": -1.358676, "y": 0.44170664, "x": -0.23332547}], [{"q1": 2.13354447, "distance": 0.1835689313, "q3": 5.983590427, "q2": -1.228153946, "tx": 0, "ty": 0.95, "targetID": 2, "f2": -0.1988, "f1": 3.220447, "f3": -4.412794, "y": 0.77324235, "x": 0.049540748}], [{"q1": 1.2072773, "distance": 0.2298005313, "q3": 6.353431327, "q2": -0.4821513464, "tx": 0.375, "ty": 0.6495, "targetID": 3, "f2": 0.727467, "f1": 2.474444, "f3": -4.782635, "y": 0.81419534, "x": 0.53526144}], [{"q1": 2.07347722, "distance": 0.1490644443, "q3": 1.853728157, "q2": 1.461677654, "tx": -0.4763, "ty": 0.275, "targetID": 4, "f2": -0.138733, "f1": 0.530615, "f3": -0.282932, "y": 0.22774443, "x": -0.33492419}], [{"q1": 1.915203784, "distance": 0.3880319188, "q3": 0.7061671968, "q2": 3.093169554, "tx": 0, "ty": 0.55, "targetID": 5, "f2": 0.019541, "f1": -1.100877, "f3": 0.864629, "y": 0.16724579, "x": 0.063780755}], [{"q1": 2.17978872, "distance": 0.9845294057, "q3": -1.074236173, "q2": 6.246185054, "tx": 0.4763, "ty": 0.275, "targetID": 6, "f2": -0.245044, "f1": -4.253892, "f3": 2.645033, "y": 0.83210213, "x": -0.33544834}], [{"q1": 1.916020598, "distance": 0.1258598935, "q3": 1.491816688, "q2": 1.958551949, "tx": -0.175, "ty": 0.3031, "targetID": 7, "f2": 0.018724, "f1": 0.033741, "f3": 0.07898, "y": 0.19151004, "x": -0.23320991}], [{"q1": 1.972506434, "distance": 0.2462176827, "q3": 1.528698985, "q2": 1.809640454, "tx": 0, "ty": 0.15, "targetID": 8, "f2": -0.037762, "f1": 0.182652, "f3": 0.042097, "y": 0.18592785, "x": -0.2435823}], [{"q1": 2.05387368, "distance": 0.4532958476, "q3": 1.314505197, "q2": 2.062413002, "tx": 0.175, "ty": 0.3031, "targetID": 9, "f2": -0.119129, "f1": -0.07012, "f3": 0.256291, "y": 0.13023989, "x": -0.24404237}]], "block": 18}], [{"trials": [[{"q1": 1.73129495, "distance": 0.2715644346, "q3": 3.533965027, "q2": 1.728713034, "tx": -0.375, "ty": 0.6495, "targetID": 1, "f2": 0.20345, "f1": 0.26358, "f3": -1.963169, "y": 0.62195954, "x": -0.10483567}], [{"q1": 2.09634802, "distance": 0.3822039667, "q3": 4.336120427, "q2": -0.7333531464, "tx": 0, "ty": 0.95, "targetID": 2, "f2": -0.161604, "f1": 2.725646, "f3": -2.765324, "y": 0.56929826, "x": -0.033853468}], [{"q1": 2.19329757, "distance": 0.2768325159, "q3": 0.3436902268, "q2": 4.375944654, "tx": 0.375, "ty": 0.6495, "targetID": 3, "f2": -0.258553, "f1": -2.383652, "f3": 1.227106, "y": 0.63141057, "x": 0.098759137}], [{"q1": 2.14516837, "distance": 0.311916745, "q3": 1.885898067, "q2": 2.144785564, "tx": -0.4763, "ty": 0.275, "targetID": 4, "f2": -0.210424, "f1": -0.152493, "f3": -0.315102, "y": 0.23259429, "x": -0.16727927}], [{"q1": 2.10753209, "distance": 0.4643805858, "q3": 2.325783877, "q2": 0.6570529536, "tx": 0, "ty": 0.55, "targetID": 5, "f2": -0.172788, "f1": 1.33524, "f3": -0.754988, "y": 0.34071359, "x": -0.41454617}], [{"q1": 2.1140666, "distance": 0.8001128927, "q3": 2.954542227, "q2": 0.4928733536, "tx": 0.4763, "ty": 0.275, "targetID": 6, "f2": -0.179322, "f1": 1.499419, "f3": -1.383746, "y": 0.43507195, "x": -0.30763725}], [{"q1": 1.903328563, "distance": 0.07436374619, "q3": 1.788006047, "q2": 2.019247519, "tx": -0.175, "ty": 0.3031, "targetID": 7, "f2": 0.031416, "f1": -0.026955, "f3": -0.21721, "y": 0.2311539, "x": -0.15619241}], [{"q1": 2.05274271, "distance": 0.2606208954, "q3": 1.596557387, "q2": 1.880326294, "tx": 0, "ty": 0.15, "targetID": 8, "f2": -0.117998, "f1": 0.111966, "f3": -0.025761, "y": 0.17201255, "x": -0.25968962}], [{"q1": 1.6656985, "distance": 0.6161173949, "q3": 1.675348527, "q2": 0.6468113536, "tx": 0.175, "ty": 0.3031, "targetID": 9, "f2": 0.269046, "f1": 1.345481, "f3": -0.104552, "y": 0.55565793, "x": -0.38697432}]], "block": 19}], [{"trials": [[{"q1": 1.974265726, "distance": 0.2062310108, "q3": 3.185292227, "q2": 1.830312134, "tx": -0.375, "ty": 0.6495, "targetID": 1, "f2": -0.039521, "f1": 0.161981, "f3": -1.614496, "y": 0.51028135, "x": -0.22285074}], [{"q1": 1.17008084, "distance": 0.206695919, "q3": 1.697025517, "q2": 0.1231706536, "tx": 0, "ty": 0.95, "targetID": 2, "f2": 0.764664, "f1": 1.869122, "f3": -0.126229, "y": 0.76962759, "x": 0.10094056}], [{"q1": 0.4698826902, "distance": 0.4610064276, "q3": 1.851089227, "q2": -0.8385964464, "tx": 0.375, "ty": 0.6495, "targetID": 3, "f2": 1.464862, "f1": 2.830889, "f3": -0.280293, "y": 0.36705021, "x": 0.73934742}], [{"q1": 2.07196926, "distance": 0.2528830502, "q3": 1.729635247, "q2": 1.877184704, "tx": -0.4763, "ty": 0.275, "targetID": 4, "f2": -0.137225, "f1": 0.115108, "f3": -0.158839, "y": 0.20230862, "x": -0.23408976}], [{"q1": 1.64804274, "distance": 0.2922516231, "q3": 1.703434367, "q2": 0.4279680536, "tx": 0, "ty": 0.55, "targetID": 5, "f2": 0.286702, "f1": 1.564325, "f3": -0.132638, "y": 0.6947986, "x": -0.25385897}], [{"q1": 6.23341089, "distance": 0.5733120205, "q3": 6.821013427, "q2": 6.174782954, "tx": 0.4763, "ty": 0.275, "targetID": 6, "f2": -4.298666, "f1": -4.18249, "f3": -5.250217, "y": 0.0064834917, "x": 0.98284275}], [{"q1": 1.841250693, "distance": 0.0958721462, "q3": 1.527065357, "q2": 2.026096191, "tx": -0.175, "ty": 0.3031, "targetID": 7, "f2": 0.093494, "f1": -0.033804, "f3": 0.043731, "y": 0.20727152, "x": -0.17789324}], [{"q1": 1.975019708, "distance": 0.2717268731, "q3": 1.688543217, "q2": 1.732545774, "tx": 0, "ty": 0.15, "targetID": 8, "f2": -0.040275, "f1": 0.259747, "f3": -0.117747, "y": 0.21481392, "x": -0.26388378}], [{"q1": 1.375541, "distance": 0.2148656645, "q3": 0.6033114568, "q2": 3.625744954, "tx": 0.175, "ty": 0.3031, "targetID": 9, "f2": 0.559203, "f1": -1.633452, "f3": 0.967485, "y": 0.15972398, "x": 0.33503303}]], "block": 20}], [{"trials": [[{"q1": 2.07240908, "distance": 0.2170580925, "q3": 4.674526527, "q2": 1.809012134, "tx": -0.375, "ty": 0.6495, "targetID": 1, "f2": -0.137665, "f1": 0.183281, "f3": -3.10373, "y": 0.52866201, "x": -0.55531194}], [{"q1": 0.6436127902, "distance": 0.7319758717, "q3": 1.593038803, "q2": -0.4680142464, "tx": 0, "ty": 0.95, "targetID": 2, "f2": 1.291132, "f1": 2.460307, "f3": -0.022242, "y": 0.58070952, "x": 0.63199147}], [{"q1": 0.8664144902, "distance": 0.6744267095, "q3": -0.08425747321, "q2": 3.487690754, "tx": 0.375, "ty": 0.6495, "targetID": 3, "f2": 1.06833, "f1": -1.495398, "f3": 1.655054, "y": 0.006192376, "x": 0.17249892}], [{"q1": 1.66217991, "distance": 0.4693413049, "q3": 2.224121937, "q2": 2.113243974, "tx": -0.4763, "ty": 0.275, "targetID": 4, "f2": 0.272565, "f1": -0.120951, "f3": -0.653326, "y": 0.33961792, "x": -0.011428206}], [{"q1": 1.64295336, "distance": 0.2628964198, "q3": 2.085137877, "q2": 0.7648095536, "tx": 0, "ty": 0.55, "targetID": 5, "f2": 0.291791, "f1": 1.227483, "f3": -0.514342, "y": 0.49194765, "x": -0.25640681}], [{"q1": 1.24698703, "distance": 0.3039099537, "q3": 0.7553645368, "q2": 3.197156254, "tx": 0.4763, "ty": 0.275, "targetID": 6, "f2": 0.687757, "f1": -1.204864, "f3": 0.815432, "y": 0.10798087, "x": 0.2223987}], [{"q1": 1.78595866, "distance": 0.1045177068, "q3": 2.400490947, "q2": 1.732168784, "tx": -0.175, "ty": 0.3031, "targetID": 7, "f2": 0.148786, "f1": 0.260124, "f3": -0.829695, "y": 0.38121393, "x": -0.10555819}], [{"q1": 1.837669277, "distance": 0.1828962967, "q3": 1.561560044, "q2": 2.024336899, "tx": 0, "ty": 0.15, "targetID": 8, "f2": 0.097075, "f1": -0.032044, "f3": 0.009236, "y": 0.21151546, "x": -0.17224083}], [{"q1": 1.870279009, "distance": 0.3279356825, "q3": 0.4327229268, "q2": 2.835998774, "tx": 0.175, "ty": 0.3031, "targetID": 9, "f2": 0.064465, "f1": -0.843706, "f3": 1.138073, "y": 0.094072842, "x": -0.077684505}]], "block": 21}], [{"trials": [[{"q1": 2.04162147, "distance": 0.2211965273, "q3": 3.077252827, "q2": 1.990219202, "tx": -0.375, "ty": 0.6495, "targetID": 1, "f2": -0.106877, "f1": 0.002073, "f3": -1.506457, "y": 0.48797891, "x": -0.22387475}], [{"q1": 1.56981709, "distance": 0.6496531697, "q3": 4.841137727, "q2": -1.339554846, "tx": 0, "ty": 0.95, "targetID": 2, "f2": 0.364927, "f1": 3.331847, "f3": -3.270341, "y": 0.37790169, "x": 0.30781937}], [{"q1": 0.7531286902, "distance": 0.2988718834, "q3": 1.486224653, "q2": -0.7325363464, "tx": 0.375, "ty": 0.6495, "targetID": 3, "f2": 1.181616, "f1": 2.724829, "f3": 0.084572, "y": 0.57987991, "x": 0.66565004}], [{"q1": 1.873420601, "distance": 0.3332130611, "q3": 1.631617561, "q2": 2.088174062, "tx": -0.4763, "ty": 0.275, "targetID": 4, "f2": 0.061324, "f1": -0.095881, "f3": -0.060821, "y": 0.2150394, "x": -0.14852619}], [{"q1": 1.39860029, "distance": 0.1836409961, "q3": 1.793849407, "q2": 0.7447662536, "tx": 0, "ty": 0.55, "targetID": 5, "f2": 0.536144, "f1": 1.247526, "f3": -0.223053, "y": 0.58512977, "x": -0.18024959}], [{"q1": 1.05063749, "distance": 0.1767428827, "q3": 0.4543999268, "q2": 4.032191554, "tx": 0.4763, "ty": 0.275, "targetID": 6, "f2": 0.884107, "f1": -2.039899, "f3": 1.116396, "y": 0.10261092, "x": 0.51528784}], [{"q1": 1.922052456, "distance": 0.1132782293, "q3": 1.503000758, "q2": 2.152513884, "tx": -0.175, "ty": 0.3031, "targetID": 7, "f2": 0.012692, "f1": -0.160221, "f3": 0.067796, "y": 0.19028815, "x": -0.16473142}], [{"q1": 1.80110114, "distance": 0.1764197526, "q3": 1.498979519, "q2": 2.055501498, "tx": 0, "ty": 0.15, "targetID": 8, "f2": 0.133643, "f1": -0.063209, "f3": 0.071817, "y": 0.20724069, "x": -0.1668755}], [{"q1": 1.38791887, "distance": 0.3169193077, "q3": 1.035280447, "q2": 2.148492644, "tx": 0.175, "ty": 0.3031, "targetID": 9, "f2": 0.546826, "f1": -0.1562, "f3": 0.535516, "y": 0.23420416, "x": -0.13433996}]], "block": 22}], [{"trials": [[{"q1": 1.912627678, "distance": 0.3320123406, "q3": 2.541736957, "q2": 1.672792684, "tx": -0.375, "ty": 0.6495, "targetID": 1, "f2": 0.022117, "f1": 0.3195, "f3": -0.970941, "y": 0.39809226, "x": -0.15814442}], [{"q1": 1.935058649, "distance": 0.4643710478, "q3": 2.664070527, "q2": -0.6864805464, "tx": 0, "ty": 0.95, "targetID": 2, "f2": -0.000314, "f1": 2.678773, "f3": -1.093274, "y": 0.5751595, "x": -0.27410777}], [{"q1": 0.7271162902, "distance": 0.2084594405, "q3": 1.292451217, "q2": -0.2848593464, "tx": 0.375, "ty": 0.6495, "targetID": 3, "f2": 1.207628, "f1": 2.277152, "f3": 0.278345, "y": 0.68175174, "x": 0.58094942}], [{"q1": 1.995879883, "distance": 0.3516592237, "q3": 2.311898037, "q2": 2.090875831, "tx": -0.4763, "ty": 0.275, "targetID": 4, "f2": -0.061135, "f1": -0.098583, "f3": -0.741102, "y": 0.34815454, "x": -0.13233398}], [{"q1": 1.65118434, "distance": 0.4439925772, "q3": 0.5609628268, "q2": 2.267307674, "tx": 0, "ty": 0.55, "targetID": 5, "f2": 0.28356, "f1": -0.275015, "f3": 1.009834, "y": 0.18694572, "x": -0.25557973}], [{"q1": 1.1447596, "distance": 0.4369114204, "q3": 0.4145645268, "q2": 3.056475754, "tx": 0.4763, "ty": 0.275, "targetID": 6, "f2": 0.789985, "f1": -1.064183, "f3": 1.156232, "y": 0.081758046, "x": 0.084446537}], [{"q1": 1.969616168, "distance": 0.08558838489, "q3": 1.716566227, "q2": 1.933984694, "tx": -0.175, "ty": 0.3031, "targetID": 7, "f2": -0.034872, "f1": 0.058308, "f3": -0.14577, "y": 0.22004093, "x": -0.19565339}], [{"q1": 1.943101127, "distance": 0.1735813322, "q3": 1.684207817, "q2": 2.060025392, "tx": 0, "ty": 0.15, "targetID": 8, "f2": -0.008357, "f1": -0.067733, "f3": -0.113411, "y": 0.2212148, "x": -0.15830013}], [{"q1": 1.76000911, "distance": 0.3388190304, "q3": 0.7734601068, "q2": 2.583226234, "tx": 0.175, "ty": 0.3031, "targetID": 9, "f2": 0.174735, "f1": -0.590934, "f3": 0.797336, "y": 0.11936011, "x": -0.10967172}]], "block": 23}], [{"trials": [[{"q1": 1.81687193, "distance": 0.2854649379, "q3": 2.850115727, "q2": 1.079659984, "tx": -0.375, "ty": 0.6495, "targetID": 1, "f2": 0.117873, "f1": 0.912633, "f3": -1.279319, "y": 0.47896619, "x": -0.14607108}], [{"q1": 2.06895333, "distance": 0.4005968555, "q3": 6.664945327, "q2": -1.977737946, "tx": 0, "ty": 0.95, "targetID": 2, "f2": -0.134209, "f1": 3.970031, "f3": -5.094149, "y": 0.58545482, "x": 0.16608628}], [{"q1": 2.74810283, "distance": 0.9705530003, "q3": 3.084541327, "q2": 0.3315211536, "tx": 0.375, "ty": 0.6495, "targetID": 3, "f2": -0.813358, "f1": 1.660772, "f3": -1.513745, "y": 0.22721557, "x": -0.49887012}], [{"q1": 1.980360415, "distance": 0.2437486442, "q3": 1.720650297, "q2": 1.823212134, "tx": -0.4763, "ty": 0.275, "targetID": 4, "f2": -0.045616, "f1": 0.169081, "f3": -0.149854, "y": 0.21613332, "x": -0.23976646}], [{"q1": 1.976025017, "distance": 0.1457221299, "q3": 4.387064527, "q2": -0.2130425464, "tx": 0, "ty": 0.55, "targetID": 5, "f2": -0.041281, "f1": 2.205335, "f3": -2.816268, "y": 0.69058192, "x": -0.038362259}], [{"q1": 1.0187189, "distance": 0.4177948759, "q3": 0.2314725268, "q2": 3.216696954, "tx": 0.4763, "ty": 0.275, "targetID": 6, "f2": 0.916026, "f1": -1.224404, "f3": 1.339324, "y": 0.051145277, "x": 0.12353716}], [{"q1": 2.10985686, "distance": 0.1037254053, "q3": 2.380384757, "q2": 1.389421024, "tx": -0.175, "ty": 0.3031, "targetID": 7, "f2": -0.175112, "f1": 0.602872, "f3": -0.809588, "y": 0.31029199, "x": -0.27847577}], [{"q1": 1.994497582, "distance": 0.2244962536, "q3": 1.693318437, "q2": 1.955347524, "tx": 0, "ty": 0.15, "targetID": 8, "f2": -0.059753, "f1": 0.036945, "f3": -0.122522, "y": 0.19513546, "x": -0.21991216}], [{"q1": 1.81046308, "distance": 0.4778673508, "q3": 2.485376777, "q2": 0.4714476536, "tx": 0.175, "ty": 0.3031, "targetID": 9, "f2": 0.124281, "f1": 1.520845, "f3": -0.91458, "y": 0.48965012, "x": -0.26495029}]], "block": 24}]]}], [{"phase": "train", "blocks": [[{"trials": [[{"q1": 1.76114008, "distance": 0.5746327888, "q3": 1.495021112, "q2": 2.966060714, "tx": 0.601, "ty": 0.601, "targetID": 1, "f2": 0.173604, "f1": -0.973768, "f3": 0.075775, "y": 0.28347482, "x": 0.12206305}], [{"q1": 1.25628614, "distance": 0.5657355058, "q3": 1.966574167, "q2": 2.687401444, "tx": 0.22, "ty": 0.821, "targetID": 2, "f2": 0.678458, "f1": -0.695109, "f3": -0.395778, "y": 0.25574901, "x": 0.19659101}], [{"q1": 3.31516029, "distance": 0.9192450036, "q3": 1.218812287, "q2": 2.425581114, "tx": -0.22, "ty": 0.821, "targetID": 3, "f2": -1.380416, "f1": -0.433288, "f3": 0.351984, "y": -0.096121678, "x": -0.15755639}], [{"q1": 2.18959049, "distance": 0.3407267747, "q3": 3.296711927, "q2": -2.138084846, "tx": -0.601, "ty": 0.601, "targetID": 4, "f2": -0.254846, "f1": 4.130377, "f3": -1.725916, "y": 0.42665252, "x": -0.30825832}], [{"q1": 2.15478164, "distance": 0.5635477587, "q3": 2.122397167, "q2": 2.619103224, "tx": 0.4596, "ty": 0.4596, "targetID": 5, "f2": -0.220037, "f1": -0.626811, "f3": -0.551601, "y": 0.3540257, "x": -0.09397036}], [{"q1": 0.8119392902, "distance": 0.3425872668, "q3": 3.092583827, "q2": 3.095117354, "tx": 0.1682, "ty": 0.6279, "targetID": 6, "f2": 1.122805, "f1": -1.102825, "f3": -1.521788, "y": 0.37650091, "x": 0.40093275}], [{"q1": 1.48103568, "distance": 0.272725702, "q3": 2.739720127, "q2": 1.672227194, "tx": -0.1682, "ty": 0.6279, "targetID": 7, "f2": 0.453709, "f1": 0.320065, "f3": -1.168924, "y": 0.45764309, "x": 0.044853733}], [{"q1": 2.46868958, "distance": 0.1495156172, "q3": 2.955861727, "q2": 2.054810348, "tx": -0.4596, "ty": 0.4596, "targetID": 8, "f2": -0.533945, "f1": -0.062518, "f3": -1.385065, "y": 0.32528396, "x": -0.39391803}], [{"q1": 1.25333304, "distance": 0.2262592675, "q3": 1.982282137, "q2": 2.127255474, "tx": 0.3182, "ty": 0.3182, "targetID": 9, "f2": 0.681411, "f1": -0.134963, "f3": -0.411486, "y": 0.28251236, "x": 0.094772946}], [{"q1": 2.014792271, "distance": 0.3116120119, "q3": 2.324527237, "q2": 1.890190894, "tx": 0.1165, "ty": 0.4347, "targetID": 10, "f2": -0.080048, "f1": 0.102102, "f3": -0.753731, "y": 0.32245741, "x": -0.17419511}], [{"q1": 1.58866664, "distance": 0.218043793, "q3": 2.808206827, "q2": 3.093420854, "tx": -0.1165, "ty": 0.4347, "targetID": 11, "f2": 0.346078, "f1": -1.101128, "f3": -1.23741, "y": 0.53669817, "x": 0.076216032}], [{"q1": 2.07818961, "distance": 0.1753839651, "q3": 3.042192627, "q2": 2.440346594, "tx": -0.3182, "ty": 0.3182, "targetID": 12, "f2": -0.143445, "f1": -0.448054, "f3": -1.471396, "y": 0.47408558, "x": -0.23783072}], [{"q1": 2.03917103, "distance": 0.3504063603, "q3": 1.700983927, "q2": 2.099797954, "tx": 0.1768, "ty": 0.1768, "targetID": 13, "f2": -0.104427, "f1": -0.107505, "f3": -0.130188, "y": 0.20109174, "x": -0.17276334}], [{"q1": 1.27149145, "distance": 0.2341542431, "q3": 2.321888297, "q2": 2.832794354, "tx": 0.0647, "ty": 0.2415, "targetID": 14, "f2": 0.663253, "f1": -0.840502, "f3": -0.751092, "y": 0.36925224, "x": 0.26093347}], [{"q1": 1.6992507, "distance": 0.2680009542, "q3": 1.162137957, "q2": 1.709109494, "tx": -0.0647, "ty": 0.2415, "targetID": 15, "f2": 0.235494, "f1": 0.283183, "f3": 0.408658, "y": 0.28746707, "x": -0.32872943}], [{"q1": 1.40438082, "distance": 0.2636201199, "q3": 1.385945017, "q2": 2.626014724, "tx": -0.1768, "ty": 0.1768, "targetID": 16, "f2": 0.530364, "f1": -0.633722, "f3": 0.184851, "y": 0.18945417, "x": 0.086516235}]], "block": 1}], [{"trials": [[{"q1": 1.867388744, "distance": 0.8061538926, "q3": 1.535421994, "q2": 5.280226954, "tx": 0.601, "ty": 0.601, "targetID": 1, "f2": 0.067356, "f1": -3.287934, "f3": 0.035374, "y": 0.85603554, "x": -0.16374896}], [{"q1": 4.61060859, "distance": 1.481084973, "q3": 4.183684027, "q2": 2.224142194, "tx": 0.22, "ty": 0.821, "targetID": 2, "f2": -2.675864, "f1": -0.23185, "f3": -2.612888, "y": -0.65802476, "x": 0.14190738}], [{"q1": -0.1957580098, "distance": 1.518281009, "q3": 1.515755624, "q2": 5.074025354, "tx": -0.22, "ty": 0.821, "targetID": 3, "f2": 2.130502, "f1": -3.081733, "f3": 0.055041, "y": -0.30411523, "x": 0.79945718}], [{"q1": -0.5197190098, "distance": 1.360730846, "q3": -1.016430873, "q2": 2.159865204, "tx": -0.601, "ty": 0.601, "targetID": 4, "f2": 2.454464, "f1": -0.167573, "f3": 2.587227, "y": 0.071384957, "x": 0.65243382}], [{"q1": 4.42859099, "distance": 0.8140736274, "q3": 1.330087497, "q2": 2.105704144, "tx": 0.4596, "ty": 0.4596, "targetID": 5, "f2": -2.493847, "f1": -0.113411, "f3": 0.240709, "y": -0.26144472, "x": 0.08169739}], [{"q1": 1.971061301, "distance": 0.1915404687, "q3": -0.3321291732, "q2": 4.303782254, "tx": 0.1682, "ty": 0.6279, "targetID": 6, "f2": -0.036317, "f1": -2.31149, "f3": 1.902926, "y": 0.44891566, "x": 0.23640819}], [{"q1": 1.862299363, "distance": 0.3736026886, "q3": -1.305268873, "q2": 2.143905914, "tx": -0.1682, "ty": 0.6279, "targetID": 7, "f2": 0.072445, "f1": -0.151613, "f3": 2.876065, "y": 0.4615344, "x": -0.50271675}], [{"q1": 2.07932058, "distance": 0.3644170932, "q3": 1.917628157, "q2": 4.817030554, "tx": -0.4596, "ty": 0.4596, "targetID": 8, "f2": -0.144576, "f1": -2.824738, "f3": -0.346832, "y": 0.7485187, "x": -0.23750587}], [{"q1": 1.80084981, "distance": 0.6010478029, "q3": 1.475103415, "q2": -1.349607946, "tx": 0.3182, "ty": 0.3182, "targetID": 9, "f2": 0.133895, "f1": 3.341901, "f3": 0.095693, "y": 0.84217857, "x": 0.023743009}], [{"q1": -0.5497526098, "distance": 1.101149645, "q3": 1.359618467, "q2": -0.4847274464, "tx": 0.1165, "ty": 0.4347, "targetID": 10, "f2": 2.484497, "f1": 2.47702, "f3": 0.211178, "y": -0.43591852, "x": 0.79070615}], [{"q1": 1.853440072, "distance": 0.4080364411, "q3": -0.3886778732, "q2": -1.873437146, "tx": -0.1165, "ty": 0.4347, "targetID": 11, "f2": 0.081304, "f1": 3.86573, "f3": 1.959474, "y": 0.42279253, "x": 0.29136266}], [{"q1": -0.5672827098, "distance": 0.6494247177, "q3": 1.383306077, "q2": 2.294388204, "tx": -0.3182, "ty": 0.3182, "targetID": 12, "f2": 2.502027, "f1": -0.302096, "f3": 0.18749, "y": -0.057351063, "x": 0.21162437}], [{"q1": 1.967605549, "distance": 0.1027319775, "q3": -0.3563194732, "q2": 3.670229854, "tx": 0.1768, "ty": 0.1768, "targetID": 13, "f2": -0.032861, "f1": -1.677937, "f3": 1.927116, "y": 0.16541289, "x": 0.074701063}], [{"q1": -1.50121541, "distance": 0.8850191008, "q3": -2.501524573, "q2": 2.101243084, "tx": 0.0647, "ty": 0.2415, "targetID": 14, "f2": 3.43596, "f1": -0.10895, "f3": 4.072321, "y": -0.64168908, "x": 0.1215846}], [{"q1": 2.66346832, "distance": 0.1443127887, "q3": 1.635890127, "q2": 3.045291654, "tx": -0.0647, "ty": 0.2415, "targetID": 15, "f2": -0.728724, "f1": -1.052999, "f3": -0.065094, "y": 0.30728454, "x": -0.19314678}], [{"q1": 2.090002, "distance": 0.4551333686, "q3": 5.563641227, "q2": 2.004984688, "tx": -0.1768, "ty": 0.1768, "targetID": 16, "f2": -0.155258, "f1": -0.012692, "f3": -3.992845, "y": 0.262023, "x": -0.62388324}]], "block": 2}], [{"trials": [[{"q1": 0.8955056902, "distance": 0.1434807717, "q3": 4.539758427, "q2": 1.143999804, "tx": 0.601, "ty": 0.601, "targetID": 1, "f2": 1.039239, "f1": 0.848293, "f3": -2.968962, "y": 0.6793593, "x": 0.48080619}], [{"q1": 1.844769276, "distance": 0.7708264702, "q3": 1.510037925, "q2": 1.616683834, "tx": 0.22, "ty": 0.821, "targetID": 2, "f2": 0.089975, "f1": 0.375609, "f3": 0.060758, "y": 0.25718424, "x": -0.30562842}], [{"q1": 1.81574096, "distance": 0.5343162658, "q3": 1.990198947, "q2": 2.410312974, "tx": -0.22, "ty": 0.821, "targetID": 3, "f2": 0.119004, "f1": -0.41802, "f3": -0.419403, "y": 0.3325178, "x": -0.0034843834}], [{"q1": 2.18041704, "distance": 0.1894453217, "q3": 3.735755827, "q2": 1.618505964, "tx": -0.601, "ty": 0.601, "targetID": 4, "f2": -0.245673, "f1": 0.373787, "f3": -2.16496, "y": 0.53305631, "x": -0.42415774}], [{"q1": 2.11745952, "distance": 1.170707955, "q3": 0.2244982268, "q2": 0.8553502536, "tx": 0.4596, "ty": 0.4596, "targetID": 5, "f2": -0.182715, "f1": 1.136942, "f3": 1.346298, "y": 0.55205177, "x": -0.70745175}], [{"q1": 1.21098437, "distance": 0.06157115731, "q3": 4.000642327, "q2": 2.009822741, "tx": 0.1682, "ty": 0.6279, "targetID": 6, "f2": 0.72376, "f1": -0.01753, "f3": -2.429846, "y": 0.67308464, "x": 0.1263747}], [{"q1": 1.912062191, "distance": 0.191507822, "q3": 2.703654627, "q2": 2.151571404, "tx": -0.1682, "ty": 0.6279, "targetID": 7, "f2": 0.022682, "f1": -0.159279, "f3": -1.132858, "y": 0.44551594, "x": -0.10979366}], [{"q1": 1.81517547, "distance": 0.432447202, "q3": 2.769628127, "q2": 3.219524454, "tx": -0.4596, "ty": 0.4596, "targetID": 8, "f2": 0.119569, "f1": -1.227232, "f3": -1.198832, "y": 0.54994502, "x": -0.03669533}], [{"q1": 2.30526393, "distance": 0.4874659423, "q3": 2.221734327, "q2": 2.377577574, "tx": 0.3182, "ty": 0.3182, "targetID": 9, "f2": -0.370519, "f1": -0.385285, "f3": -0.650938, "y": 0.28484849, "x": -0.16812368}], [{"q1": 1.77207282, "distance": 0.2163969883, "q3": 2.384845817, "q2": 1.883028064, "tx": 0.1165, "ty": 0.4347, "targetID": 10, "f2": 0.162672, "f1": 0.109265, "f3": -0.814049, "y": 0.3685813, "x": -0.089548475}], [{"q1": 1.869148035, "distance": 0.3688731367, "q3": 4.447697227, "q2": 1.726388254, "tx": -0.1165, "ty": 0.4347, "targetID": 11, "f2": 0.065596, "f1": 0.265904, "f3": -2.876901, "y": 0.65595269, "x": -0.41165189}], [{"q1": 2.13216217, "distance": 0.1811054832, "q3": 3.289071627, "q2": 1.517095354, "tx": -0.3182, "ty": 0.3182, "targetID": 12, "f2": -0.197418, "f1": 0.475197, "f3": -1.718275, "y": 0.49772901, "x": -0.29435612}], [{"q1": 1.707733, "distance": 0.1466336362, "q3": 1.63601579, "q2": 2.999047454, "tx": 0.1768, "ty": 0.1768, "targetID": 13, "f2": 0.227011, "f1": -1.006755, "f3": -0.065219, "y": 0.32077411, "x": 0.1489993}], [{"q1": 1.75102415, "distance": 0.1961747714, "q3": 2.456285637, "q2": 2.510404114, "tx": 0.0647, "ty": 0.2415, "targetID": 14, "f2": 0.18372, "f1": -0.518111, "f3": -0.885489, "y": 0.43211039, "x": 0.018307973}], [{"q1": 2.06449227, "distance": 0.5616003999, "q3": -1.027237973, "q2": 1.989213893, "tx": -0.0647, "ty": 0.2415, "targetID": 15, "f2": -0.129748, "f1": 0.003079, "f3": 2.598034, "y": 0.35188586, "x": -0.61534505}], [{"q1": 1.921109978, "distance": 0.2781639411, "q3": 2.436996257, "q2": 0.6862697536, "tx": -0.1768, "ty": 0.1768, "targetID": 16, "f2": 0.013635, "f1": 1.306023, "f3": -0.8662, "y": 0.42757603, "x": -0.29716013}]], "block": 3}], [{"trials": [[{"q1": 1.80028432, "distance": 0.821744667, "q3": 2.642016627, "q2": 5.547331454, "tx": 0.601, "ty": 0.601, "targetID": 1, "f2": 0.13446, "f1": -3.555039, "f3": -1.07122, "y": 0.60672845, "x": -0.2207247}], [{"q1": 1.53733302, "distance": 0.5764567059, "q3": 1.987434347, "q2": 1.942529826, "tx": 0.22, "ty": 0.821, "targetID": 2, "f2": 0.397411, "f1": 0.049763, "f3": -0.416638, "y": 0.30835682, "x": -0.043627206}], [{"q1": 1.78985424, "distance": 0.4708104111, "q3": 4.368924927, "q2": 3.143497854, "tx": -0.22, "ty": 0.821, "targetID": 3, "f2": 0.14489, "f1": -1.151205, "f3": -2.798129, "y": 0.35444111, "x": -0.2831288}], [{"q1": 1.973763071, "distance": 0.4292881105, "q3": 2.878452827, "q2": 4.008661054, "tx": -0.601, "ty": 0.601, "targetID": 4, "f2": -0.039019, "f1": -2.016368, "f3": -1.307656, "y": 0.57507283, "x": -0.17249555}], [{"q1": 1.32684631, "distance": 0.08730341192, "q3": 4.369792027, "q2": 5.460353354, "tx": 0.4596, "ty": 0.4596, "targetID": 5, "f2": 0.607898, "f1": -3.468061, "f3": -2.798996, "y": 0.40807951, "x": 0.38911933}], [{"q1": -1.21935171, "distance": 1.389269606, "q3": 1.980899827, "q2": -1.586044246, "tx": 0.1682, "ty": 0.6279, "targetID": 6, "f2": 3.154096, "f1": 3.578337, "f3": -0.410104, "y": -0.76037873, "x": 0.11573854}], [{"q1": 1.78200026, "distance": 0.08055081966, "q3": 2.629764427, "q2": -1.555696446, "tx": -0.1682, "ty": 0.6279, "targetID": 7, "f2": 0.152744, "f1": 3.547989, "f3": -1.058968, "y": 0.65863482, "x": -0.093743265}], [{"q1": 2.12305155, "distance": 0.3367324048, "q3": 1.814898077, "q2": 1.853685584, "tx": -0.4596, "ty": 0.4596, "targetID": 8, "f2": -0.188307, "f1": 0.138607, "f3": -0.244102, "y": 0.19977477, "x": -0.24540485}], [{"q1": 1.83207724, "distance": 0.3230487454, "q3": 2.187867957, "q2": 3.390866854, "tx": 0.3182, "ty": 0.3182, "targetID": 9, "f2": 0.102667, "f1": -1.398574, "f3": -0.617072, "y": 0.52941327, "x": 0.073763001}], [{"q1": 2.07913209, "distance": 0.4240886184, "q3": 4.461633327, "q2": 0.1286998536, "tx": 0.1165, "ty": 0.4347, "targetID": 10, "f2": -0.144388, "f1": 1.863593, "f3": -2.890837, "y": 0.75236275, "x": -0.16446536}], [{"q1": 1.862613523, "distance": 0.02600574901, "q3": 2.613867927, "q2": 1.91890505, "tx": -0.1165, "ty": 0.4347, "targetID": 11, "f2": 0.072131, "f1": 0.073388, "f3": -1.043072, "y": 0.40876019, "x": -0.11464926}], [{"q1": 1.871409982, "distance": 0.2509990796, "q3": 1.924099837, "q2": 2.246007674, "tx": -0.3182, "ty": 0.3182, "targetID": 12, "f2": 0.063335, "f1": -0.253715, "f3": -0.353304, "y": 0.2833597, "x": -0.069630711}], [{"q1": -0.003555309808, "distance": 0.4729821414, "q3": 3.705829027, "q2": 5.868760354, "tx": 0.1768, "ty": 0.1768, "targetID": 13, "f2": 1.9383, "f1": -3.876468, "f3": -2.135033, "y": -0.13151907, "x": 0.53548016}], [{"q1": 2.12864359, "distance": 0.1807920985, "q3": 2.128868847, "q2": 2.663085514, "tx": 0.0647, "ty": 0.2415, "targetID": 14, "f2": -0.193899, "f1": -0.670793, "f3": -0.558073, "y": 0.35055598, "x": -0.079496311}], [{"q1": 1.862613523, "distance": 0.005788475686, "q3": 1.708837907, "q2": 2.297969624, "tx": -0.0647, "ty": 0.2415, "targetID": 15, "f2": 0.072131, "f1": -0.305677, "f3": -0.138042, "y": 0.2423874, "x": -0.07042005}], [{"q1": -0.5397624098, "distance": 0.4994660978, "q3": 1.415978637, "q2": 1.970615665, "tx": -0.1768, "ty": 0.1768, "targetID": 16, "f2": 2.474507, "f1": 0.021677, "f3": 0.154818, "y": 0.01847313, "x": 0.2969077}]], "block": 4}], [{"trials": [[{"q1": 2.07335156, "distance": 1.24126464, "q3": -0.7279069732, "q2": 2.138753704, "tx": 0.601, "ty": 0.601, "targetID": 1, "f2": -0.138607, "f1": -0.146461, "f3": 2.298703, "y": 0.21725178, "x": -0.57945551}], [{"q1": 1.07287996, "distance": 0.1107994436, "q3": 1.361440597, "q2": 0.3741211536, "tx": 0.22, "ty": 0.821, "targetID": 2, "f2": 0.861865, "f1": 1.618172, "f3": 0.209356, "y": 0.78378102, "x": 0.11563878}], [{"q1": 1.6457808, "distance": 0.7717714282, "q3": -0.0008167732051, "q2": 3.966312354, "tx": -0.22, "ty": 0.821, "targetID": 3, "f2": 0.288964, "f1": -1.97402, "f3": 1.571613, "y": 0.26207391, "x": 0.31219617}], [{"q1": 1.58615337, "distance": 0.3021060042, "q3": 1.571173318, "q2": 0.5286874536, "tx": -0.601, "ty": 0.601, "targetID": 4, "f2": 0.348591, "f1": 1.463605, "f3": -0.000377, "y": 0.64832861, "x": -0.30262433}], [{"q1": 0.8650321902, "distance": 0.3555787536, "q3": 1.482768901, "q2": 0.4870927536, "tx": 0.4596, "ty": 0.4596, "targetID": 5, "f2": 1.069712, "f1": 1.5052, "f3": 0.088027, "y": 0.71332032, "x": 0.21047704}], [{"q1": 0.8400250902, "distance": 0.07329587405, "q3": 1.459144127, "q2": 0.6039600536, "tx": 0.1682, "ty": 0.6279, "targetID": 6, "f2": 1.094719, "f1": 1.388333, "f3": 0.111652, "y": 0.6914762, "x": 0.20467399}], [{"q1": 0.5354162902, "distance": 0.5182876222, "q3": 1.652729063, "q2": 1.831191784, "tx": -0.1682, "ty": 0.6279, "targetID": 7, "f2": 1.399328, "f1": 0.161101, "f3": -0.081933, "y": 0.25352099, "x": 0.19021654}], [{"q1": 1.61612416, "distance": 0.3471332234, "q3": 2.258113967, "q2": 1.446409514, "tx": -0.4596, "ty": 0.4596, "targetID": 8, "f2": 0.31862, "f1": 0.545883, "f3": -0.687318, "y": 0.3879548, "x": -0.1199407}], [{"q1": 1.994497582, "distance": 0.8055696544, "q3": 4.213843327, "q2": 2.068382028, "tx": 0.3182, "ty": 0.3182, "targetID": 9, "f2": -0.059753, "f1": -0.076089, "f3": -2.643047, "y": 0.53498565, "x": -0.45765208}], [{"q1": 1.71954539, "distance": 0.5759265783, "q3": 1.386824657, "q2": 0.3000423536, "tx": 0.1165, "ty": 0.4347, "targetID": 10, "f2": 0.215199, "f1": 1.69225, "f3": 0.183972, "y": 0.7239579, "x": -0.38151736}], [{"q1": 1.26558525, "distance": 0.1634582765, "q3": 1.304703427, "q2": 1.074319284, "tx": -0.1165, "ty": 0.4347, "targetID": 11, "f2": 0.669159, "f1": 0.917973, "f3": 0.266093, "y": 0.59045907, "x": -0.1660754}], [{"q1": 0.4338799902, "distance": 1.01937419, "q3": 0.3201911268, "q2": 0.7032971536, "tx": -0.3182, "ty": 0.3182, "targetID": 12, "f2": 1.500865, "f1": 1.288995, "f3": 1.250605, "y": 0.63992244, "x": 0.6490737}], [{"q1": 1.877127681, "distance": 0.9213655885, "q3": -0.2588043732, "q2": 0.9217635536, "tx": 0.1768, "ty": 0.1768, "targetID": 13, "f2": 0.057617, "f1": 1.070529, "f3": 1.829601, "y": 0.76738227, "x": -0.53039667}], [{"q1": 2.016614395, "distance": 0.3608204869, "q3": 4.395609627, "q2": -0.6691389464, "tx": 0.0647, "ty": 0.2415, "targetID": 14, "f2": -0.08187, "f1": 2.661432, "f3": -2.824813, "y": 0.58940464, "x": -0.030975416}], [{"q1": 3.14796479, "distance": 0.6481854575, "q3": 0.4606203268, "q2": 1.949504162, "tx": -0.0647, "ty": 0.2415, "targetID": 15, "f2": -1.21322, "f1": 0.042788, "f3": 1.110176, "y": -0.36049334, "x": -0.30500898}], [{"q1": 0.5851162902, "distance": 0.9100298656, "q3": 1.204863617, "q2": 0.2395352536, "tx": -0.1768, "ty": 0.1768, "targetID": 16, "f2": 1.349628, "f1": 1.752757, "f3": 0.365933, "y": 0.6141298, "x": 0.62125827}]], "block": 5}], [{"trials": [[{"q1": 0.6605144902, "distance": 0.3081820542, "q3": 3.099369627, "q2": -0.3691168464, "tx": 0.601, "ty": 0.601, "targetID": 1, "f2": 1.27423, "f1": 2.36141, "f3": -1.528573, "y": 0.33707632, "x": 0.44187593}], [{"q1": 1.38308082, "distance": 0.4630558076, "q3": 0.9899158468, "q2": 0.7179370536, "tx": 0.22, "ty": 0.821, "targetID": 2, "f2": 0.551664, "f1": 1.274356, "f3": 0.58088, "y": 0.70222924, "x": -0.22756473}], [{"q1": 1.30359853, "distance": 0.2193787883, "q3": 1.805536127, "q2": -0.01568774641, "tx": -0.22, "ty": 0.821, "targetID": 3, "f2": 0.631146, "f1": 2.00798, "f3": -0.23474, "y": 0.76540198, "x": -0.0077833349}], [{"q1": 1.82818167, "distance": 0.4517379464, "q3": 1.846565327, "q2": 1.512445794, "tx": -0.601, "ty": 0.601, "targetID": 4, "f2": 0.106563, "f1": 0.479847, "f3": -0.275769, "y": 0.29685607, "x": -0.26698856}], [{"q1": 1.41236046, "distance": 0.7044514124, "q3": 1.292891037, "q2": 1.554543134, "tx": 0.4596, "ty": 0.4596, "targetID": 5, "f2": 0.522384, "f1": 0.43775, "f3": 0.277905, "y": 0.34562087, "x": -0.23556944}], [{"q1": 1.08770828, "distance": 0.2010786741, "q3": 1.383745897, "q2": -0.03598234641, "tx": 0.1682, "ty": 0.6279, "targetID": 6, "f2": 0.847036, "f1": 2.028275, "f3": 0.18705, "y": 0.8244308, "x": 0.21072385}], [{"q1": 1.21531977, "distance": 0.1038511999, "q3": 1.717885697, "q2": 0.9583945536, "tx": -0.1682, "ty": 0.6279, "targetID": 7, "f2": 0.719425, "f1": 1.033898, "f3": -0.147089, "y": 0.55793045, "x": -0.091458005}], [{"q1": 2.53723913, "distance": 0.2390064115, "q3": 2.537338727, "q2": 0.01685915359, "tx": -0.4596, "ty": 0.4596, "targetID": 8, "f2": -0.602495, "f1": 1.975434, "f3": -0.966542, "y": 0.24154585, "x": -0.55745935}], [{"q1": 0.2742870902, "distance": 0.1835253104, "q3": 0.1244699268, "q2": 2.213586444, "tx": 0.3182, "ty": 0.3182, "targetID": 9, "f2": 1.660457, "f1": -0.221294, "f3": 1.446326, "y": 0.41191022, "x": 0.16040287}], [{"q1": 1.1080658, "distance": 0.4510184007, "q3": 0.2701141268, "q2": 0.9522369536, "tx": 0.1165, "ty": 0.4347, "targetID": 10, "f2": 0.826679, "f1": 1.040056, "f3": 1.300682, "y": 0.86359887, "x": -0.023011136}], [{"q1": 1.51037815, "distance": 0.2583839089, "q3": 2.413497137, "q2": 2.917994344, "tx": -0.1165, "ty": 0.4347, "targetID": 11, "f2": 0.424366, "f1": -0.925702, "f3": -0.842701, "y": 0.45027521, "x": 0.14141405}], [{"q1": 1.71263389, "distance": 0.06131020195, "q3": 1.670636142, "q2": 1.147141394, "tx": -0.3182, "ty": 0.3182, "targetID": 12, "f2": 0.222111, "f1": 0.845151, "f3": -0.09984, "y": 0.37938843, "x": -0.32206224}], [{"q1": -0.1258261098, "distance": 0.01182251205, "q3": -0.2170211732, "q2": 2.777250994, "tx": 0.1768, "ty": 0.1768, "targetID": 13, "f2": 2.060571, "f1": -0.784958, "f3": 1.787818, "y": 0.18825647, "x": 0.17971909}], [{"q1": 1.70974362, "distance": 0.3558062081, "q3": 2.578682127, "q2": 0.5883777536, "tx": 0.0647, "ty": 0.2415, "targetID": 14, "f2": 0.225001, "f1": 1.403915, "f3": -1.007886, "y": 0.49580276, "x": -0.1841537}], [{"q1": 1.24774101, "distance": 0.4698728498, "q3": 1.657001629, "q2": 0.4881609536, "tx": -0.0647, "ty": 0.2415, "targetID": 15, "f2": 0.687003, "f1": 1.504132, "f3": -0.086205, "y": 0.70847965, "x": -0.012637523}], [{"q1": 1.893401131, "distance": 0.1909555231, "q3": 1.659075081, "q2": 2.617846584, "tx": -0.1768, "ty": 0.1768, "targetID": 16, "f2": 0.041343, "f1": -0.625554, "f3": -0.088279, "y": 0.24932245, "x": -0.0001520279}]], "block": 6}], [{"trials": [[{"q1": 0.2927596902, "distance": 0.7180300857, "q3": 0.9644061168, "q2": 2.647628884, "tx": 0.601, "ty": 0.601, "targetID": 1, "f2": 1.641985, "f1": -0.655336, "f3": 0.60639, "y": 0.049314265, "x": 0.14142405}], [{"q1": 0.3849339902, "distance": 0.389346412, "q3": -0.1205743732, "q2": 2.272774044, "tx": 0.22, "ty": 0.821, "targetID": 2, "f2": 1.54981, "f1": -0.280481, "f3": 1.691371, "y": 0.43874426, "x": 0.14603259}], [{"q1": 1.57094806, "distance": 0.08432311277, "q3": 1.589331724, "q2": -0.2549514464, "tx": -0.22, "ty": 0.821, "targetID": 3, "f2": 0.363796, "f1": 2.247244, "f3": -0.018535, "y": 0.82856769, "x": -0.13601716}], [{"q1": 1.81517547, "distance": 0.2372682467, "q3": 1.729321097, "q2": 0.7561387536, "tx": -0.601, "ty": 0.601, "targetID": 4, "f2": 0.119569, "f1": 1.236154, "f3": -0.158525, "y": 0.46852943, "x": -0.40415547}], [{"q1": 1.82372061, "distance": 0.1415700634, "q3": -0.3140335732, "q2": 4.579526154, "tx": 0.4596, "ty": 0.4596, "targetID": 5, "f2": 0.111024, "f1": -2.587233, "f3": 1.88483, "y": 0.49492686, "x": 0.32250844}], [{"q1": 1.63993744, "distance": 0.3115893376, "q3": 0.07301062679, "q2": 4.446888154, "tx": 0.1682, "ty": 0.6279, "targetID": 6, "f2": 0.294807, "f1": -2.454595, "f3": 1.497786, "y": 0.44469115, "x": 0.42023657}], [{"q1": -0.1642164098, "distance": 1.422249128, "q3": -0.4681601732, "q2": -0.8632265464, "tx": -0.1682, "ty": 0.6279, "targetID": 7, "f2": 2.098961, "f1": 2.855519, "f3": 2.038956, "y": -0.49029766, "x": 0.71067802}], [{"q1": 1.71734628, "distance": 0.3535954323, "q3": 1.421696337, "q2": 2.001968759, "tx": -0.4596, "ty": 0.4596, "targetID": 8, "f2": 0.217398, "f1": -0.009676, "f3": 0.1491, "y": 0.22328079, "x": -0.19657346}], [{"q1": 1.910805554, "distance": 0.0848992626, "q3": 0.3099495268, "q2": 3.845423954, "tx": 0.3182, "ty": 0.3182, "targetID": 9, "f2": 0.023939, "f1": -1.853131, "f3": 1.260847, "y": 0.33974706, "x": 0.23608052}], [{"q1": 1.3767348, "distance": 0.3482900807, "q3": 0.1862336268, "q2": 3.453887254, "tx": 0.1165, "ty": 0.4347, "targetID": 10, "f2": 0.55801, "f1": -1.461595, "f3": 1.384563, "y": 0.094266994, "x": 0.19006187}], [{"q1": 1.2536472, "distance": 0.270109034, "q3": 0.9810565568, "q2": 1.004387424, "tx": -0.1165, "ty": 0.4347, "targetID": 11, "f2": 0.681097, "f1": 0.987905, "f3": 0.58974, "y": 0.69379854, "x": -0.19283372}], [{"q1": 1.7420392, "distance": 0.2398114521, "q3": 1.357733517, "q2": 2.231116524, "tx": -0.3182, "ty": 0.3182, "targetID": 12, "f2": 0.192705, "f1": -0.238824, "f3": 0.213063, "y": 0.19311752, "x": -0.11359329}], [{"q1": 1.93983387, "distance": 0.1350338852, "q3": 0.7319910868, "q2": 3.572036254, "tx": 0.1768, "ty": 0.1768, "targetID": 13, "f2": -0.005089, "f1": -1.579744, "f3": 0.838805, "y": 0.31130569, "x": 0.18873187}], [{"q1": 0.9836587302, "distance": 0.4120603097, "q3": 0.5468256268, "q2": 1.518414814, "tx": 0.0647, "ty": 0.2415, "targetID": 14, "f2": 0.951086, "f1": 0.473878, "f3": 1.023971, "y": 0.63054054, "x": -0.071098222}], [{"q1": 1.877127681, "distance": 0.4700836401, "q3": 0.8544503668, "q2": 4.150472554, "tx": -0.0647, "ty": 0.2415, "targetID": 15, "f2": 0.057617, "f1": -2.15818, "f3": 0.716346, "y": 0.59185729, "x": 0.2487141}], [{"q1": 1.78752946, "distance": 0.06508123495, "q3": 1.401401647, "q2": 2.250154584, "tx": -0.1768, "ty": 0.1768, "targetID": 16, "f2": 0.147215, "f1": -0.257862, "f3": 0.169395, "y": 0.19369812, "x": -0.11395081}]], "block": 7}], [{"trials": [[{"q1": 0.4272197902, "distance": 0.6785028521, "q3": 4.448432327, "q2": -1.263653946, "tx": 0.601, "ty": 0.601, "targetID": 1, "f2": 1.507525, "f1": 3.255947, "f3": -2.877636, "y": -0.058144398, "x": 0.44008144}], [{"q1": 1.81913388, "distance": 0.7826085355, "q3": 1.253244137, "q2": 1.949755489, "tx": 0.22, "ty": 0.821, "targetID": 2, "f2": 0.115611, "f1": 0.042537, "f3": 0.317552, "y": 0.19826198, "x": -0.25399734}], [{"q1": 1.75510822, "distance": 0.6733779512, "q3": 1.177468927, "q2": 2.391777574, "tx": -0.22, "ty": 0.821, "targetID": 3, "f2": 0.179636, "f1": -0.399485, "f3": 0.393327, "y": 0.15699413, "x": -0.10804434}], [{"q1": 1.847219719, "distance": 0.3750444573, "q3": 1.497848546, "q2": 1.377985624, "tx": -0.601, "ty": 0.601, "targetID": 4, "f2": 0.087525, "f1": 0.614307, "f3": 0.072948, "y": 0.3010973, "x": -0.37579628}], [{"q1": 1.73110645, "distance": 0.1538947647, "q3": 0.9829415068, "q2": 4.119973954, "tx": 0.4596, "ty": 0.4596, "targetID": 5, "f2": 0.203638, "f1": -2.127681, "f3": 0.587855, "y": 0.54566309, "x": 0.33201966}], [{"q1": 2.008823245, "distance": 0.2045912263, "q3": 4.130559727, "q2": -0.2820319464, "tx": 0.1682, "ty": 0.6279, "targetID": 6, "f2": -0.074079, "f1": 2.274325, "f3": -2.559763, "y": 0.60909299, "x": -0.035524977}], [{"q1": 2.15798606, "distance": 0.1775633975, "q3": 3.926500727, "q2": -0.9855601464, "tx": -0.1682, "ty": 0.6279, "targetID": 7, "f2": -0.223242, "f1": 2.977853, "f3": -2.355704, "y": 0.45626827, "x": -0.12268836}], [{"q1": 2.1564781, "distance": 0.1134928075, "q3": 4.463235527, "q2": 1.791356384, "tx": -0.4596, "ty": 0.4596, "targetID": 8, "f2": -0.221734, "f1": 0.200936, "f3": -2.892439, "y": 0.51083373, "x": -0.56087054}], [{"q1": 1.62630292, "distance": 0.08252421554, "q3": -0.02469287321, "q2": 3.921796054, "tx": 0.3182, "ty": 0.3182, "targetID": 9, "f2": 0.308442, "f1": -1.929503, "f3": 1.595489, "y": 0.23660648, "x": 0.30584105}], [{"q1": 1.960568382, "distance": 0.08180515944, "q3": 1.642675967, "q2": 3.367304954, "tx": 0.1165, "ty": 0.4347, "targetID": 10, "f2": -0.025824, "f1": -1.375012, "f3": -0.07188, "y": 0.51629598, "x": 0.11065362}], [{"q1": 1.50076488, "distance": 0.2381991048, "q3": 1.369734397, "q2": 2.309090854, "tx": -0.1165, "ty": 0.4347, "targetID": 11, "f2": 0.43398, "f1": -0.316798, "f3": 0.201062, "y": 0.20881261, "x": -0.040910976}], [{"q1": 2.21396925, "distance": 0.09155580026, "q3": 3.030317427, "q2": 1.100394504, "tx": -0.3182, "ty": 0.3182, "targetID": 12, "f2": -0.279225, "f1": 0.891898, "f3": -1.459521, "y": 0.40969195, "x": -0.32161872}], [{"q1": 1.67757372, "distance": 0.06072353645, "q3": 0.6019291568, "q2": 3.213429754, "tx": 0.1768, "ty": 0.1768, "targetID": 13, "f2": 0.257171, "f1": -1.221137, "f3": 0.968867, "y": 0.14366007, "x": 0.12591687}], [{"q1": 2.61062673, "distance": 0.4226392602, "q3": 4.285289427, "q2": -0.7596796464, "tx": 0.0647, "ty": 0.2415, "targetID": 14, "f2": -0.675882, "f1": 2.751972, "f3": -2.714493, "y": 0.46520378, "x": -0.29388132}], [{"q1": 1.835784321, "distance": 0.1099256613, "q3": 1.347240597, "q2": 2.830092584, "tx": -0.0647, "ty": 0.2415, "targetID": 15, "f2": 0.09896, "f1": -0.8378, "f3": 0.223556, "y": 0.22666691, "x": 0.044220294}], [{"q1": 1.909737412, "distance": 0.2000936132, "q3": 0.6009238468, "q2": 3.072937654, "tx": -0.1768, "ty": 0.1768, "targetID": 16, "f2": 0.025007, "f1": -1.080645, "f3": 0.969872, "y": 0.13683327, "x": 0.019261507}]], "block": 8}], [{"trials": [[{"q1": 1.48750736, "distance": 0.5713029211, "q3": 0.04511322679, "q2": 3.732433354, "tx": 0.601, "ty": 0.601, "targetID": 1, "f2": 0.447237, "f1": -1.740141, "f3": 1.525683, "y": 0.17672844, "x": 0.21840273}], [{"q1": 1.944483427, "distance": 0.1957647674, "q3": -0.5025919732, "q2": 4.868596654, "tx": 0.22, "ty": 0.821, "targetID": 2, "f2": -0.009739, "f1": -2.876304, "f3": 2.073388, "y": 0.625879, "x": 0.23586315}], [{"q1": 1.37679763, "distance": 0.2826721376, "q3": 2.206340517, "q2": 0.5262998536, "tx": -0.22, "ty": 0.821, "targetID": 3, "f2": 0.557947, "f1": 1.465993, "f3": -0.635544, "y": 0.57503542, "x": -0.080698303}], [{"q1": 1.61072062, "distance": 0.5412987314, "q3": 1.438221117, "q2": 1.897856379, "tx": -0.601, "ty": 0.601, "targetID": 4, "f2": 0.324024, "f1": 0.094436, "f3": 0.132575, "y": 0.25249794, "x": -0.18681329}], [{"q1": 1.5649162, "distance": 0.03770443926, "q3": 0.8208981568, "q2": 4.283060354, "tx": 0.4596, "ty": 0.4596, "targetID": 5, "f2": 0.369828, "f1": -2.290768, "f3": 0.749898, "y": 0.47824981, "x": 0.42683097}], [{"q1": 0.3503136902, "distance": 0.1387444761, "q3": 0.1610380268, "q2": 1.791670544, "tx": 0.1682, "ty": 0.6279, "targetID": 6, "f2": 1.584431, "f1": 0.200622, "f3": 1.409758, "y": 0.54915717, "x": 0.28243483}], [{"q1": 1.926199358, "distance": 0.05323008776, "q3": 3.435149327, "q2": 0.7035485536, "tx": -0.1682, "ty": 0.6279, "targetID": 7, "f2": 0.008545, "f1": 1.288744, "f3": -1.864353, "y": 0.57527245, "x": -0.16021356}], [{"q1": 2.0347728, "distance": 0.2544547745, "q3": 2.763282027, "q2": 1.599090914, "tx": -0.4596, "ty": 0.4596, "targetID": 8, "f2": -0.100028, "f1": 0.393202, "f3": -1.192486, "y": 0.40963488, "x": -0.21009906}], [{"q1": 1.7191684, "distance": 0.0660003405, "q3": 0.8265530268, "q2": 3.529913754, "tx": 0.3182, "ty": 0.3182, "targetID": 9, "f2": 0.215576, "f1": -1.537621, "f3": 0.744243, "y": 0.29253886, "x": 0.25739251}], [{"q1": 1.28311534, "distance": 0.2040721886, "q3": 1.766391887, "q2": 1.530101544, "tx": 0.1165, "ty": 0.4347, "targetID": 10, "f2": 0.651629, "f1": 0.462191, "f3": -0.195596, "y": 0.38489448, "x": -0.081401158}], [{"q1": 1.77954981, "distance": 0.2268100029, "q3": 1.585938804, "q2": 2.436136864, "tx": -0.1165, "ty": 0.4347, "targetID": 11, "f2": 0.155195, "f1": -0.443844, "f3": -0.015142, "y": 0.22603, "x": -0.027620258}], [{"q1": 2.04470023, "distance": 0.1070688268, "q3": 2.792813027, "q2": 0.9653060536, "tx": -0.3182, "ty": 0.3182, "targetID": 12, "f2": -0.109956, "f1": 1.026987, "f3": -1.222017, "y": 0.41334691, "x": -0.26910011}], [{"q1": 1.80323742, "distance": 0.5158587928, "q3": 0.9923034568, "q2": 1.883907704, "tx": 0.1768, "ty": 0.1768, "targetID": 13, "f2": 0.131507, "f1": 0.108385, "f3": 0.578493, "y": 0.2043582, "x": -0.33832216}], [{"q1": 1.850801134, "distance": 0.3456860587, "q3": 0.7892309068, "q2": 4.022094554, "tx": 0.0647, "ty": 0.2415, "targetID": 14, "f2": 0.083943, "f1": -2.029802, "f3": 0.781565, "y": 0.51313643, "x": 0.27850482}], [{"q1": 3.13238249, "distance": 0.4946079137, "q3": 2.959945727, "q2": 1.824720104, "tx": -0.0647, "ty": 0.2415, "targetID": 15, "f2": -1.197638, "f1": 0.167573, "f3": -1.389149, "y": 0.021261286, "x": -0.50756781}], [{"q1": 1.906658652, "distance": 0.1895318866, "q3": 1.915554707, "q2": 1.345187404, "tx": -0.1768, "ty": 0.1768, "targetID": 16, "f2": 0.028086, "f1": 0.647105, "f3": -0.344758, "y": 0.2949655, "x": -0.32498654}]], "block": 9}], [{"trials": [[{"q1": 0.6113799902, "distance": 0.1169481582, "q3": 0.2861991268, "q2": 0.4488910536, "tx": 0.601, "ty": 0.601, "targetID": 1, "f2": 1.323365, "f1": 1.543402, "f3": 1.284597, "y": 0.66965199, "x": 0.69567722}], [{"q1": 1.74731707, "distance": 0.2157528747, "q3": 1.201659187, "q2": 4.242433254, "tx": 0.22, "ty": 0.821, "targetID": 2, "f2": 0.187427, "f1": -2.250141, "f3": 0.369137, "y": 0.62347015, "x": 0.30678284}], [{"q1": 1.50063922, "distance": 0.2601678503, "q3": 2.038705137, "q2": 0.6319201536, "tx": -0.22, "ty": 0.821, "targetID": 3, "f2": 0.434105, "f1": 1.360372, "f3": -0.467909, "y": 0.56269926, "x": -0.18888669}], [{"q1": 2.09653651, "distance": 0.1903834004, "q3": 1.928183907, "q2": 0.3224104536, "tx": -0.601, "ty": 0.601, "targetID": 4, "f2": -0.161792, "f1": 1.669882, "f3": -0.357388, "y": 0.42949698, "x": -0.51834074}], [{"q1": 1.66902858, "distance": 0.06110620591, "q3": -0.2350539732, "q2": 4.549913454, "tx": 0.4596, "ty": 0.4596, "targetID": 5, "f2": 0.265716, "f1": -2.557621, "f3": 1.80585, "y": 0.44449869, "x": 0.4003892}], [{"q1": 1.42429852, "distance": 0.411536986, "q3": 1.446263597, "q2": 2.971338584, "tx": 0.1682, "ty": 0.6279, "targetID": 6, "f2": 0.510446, "f1": -0.979046, "f3": 0.124533, "y": 0.22016524, "x": 0.22401269}], [{"q1": 2.04784183, "distance": 0.231076058, "q3": 1.803588347, "q2": 3.409402254, "tx": -0.1682, "ty": 0.6279, "targetID": 7, "f2": -0.113097, "f1": -1.41711, "f3": -0.232792, "y": 0.53729874, "x": 0.044373649}], [{"q1": 1.967919708, "distance": 0.5763166039, "q3": 1.519211376, "q2": 4.029841654, "tx": -0.4596, "ty": 0.4596, "targetID": 8, "f2": -0.033175, "f1": -2.037549, "f3": 0.051585, "y": 0.64685921, "x": 0.085445701}], [{"q1": 1.61021797, "distance": 0.6358733478, "q3": 1.900914887, "q2": -0.5166460464, "tx": 0.3182, "ty": 0.3182, "targetID": 9, "f2": 0.324527, "f1": 2.508939, "f3": -0.330119, "y": 0.79274919, "x": -0.10504695}], [{"q1": 1.22493305, "distance": 0.2959372731, "q3": 1.138638837, "q2": 2.498528894, "tx": 0.1165, "ty": 0.4347, "targetID": 10, "f2": 0.709811, "f1": -0.506236, "f3": 0.432157, "y": 0.14156727, "x": 0.075854309}], [{"q1": 2.05180023, "distance": 0.1845654977, "q3": 1.546040577, "q2": 3.039511154, "tx": -0.1165, "ty": 0.4347, "targetID": 11, "f2": -0.117056, "f1": -1.047219, "f3": 0.024756, "y": 0.34112841, "x": 0.042587336}], [{"q1": 1.49140293, "distance": 0.1326092332, "q3": 1.425717577, "q2": 1.203250244, "tx": -0.3182, "ty": 0.3182, "targetID": 12, "f2": 0.443342, "f1": 0.789042, "f3": 0.145079, "y": 0.44829919, "x": -0.29252103}], [{"q1": 1.25540649, "distance": 0.02359091382, "q3": 1.527002525, "q2": 2.783911174, "tx": 0.1768, "ty": 0.1768, "targetID": 13, "f2": 0.679338, "f1": -0.791619, "f3": 0.043794, "y": 0.18961041, "x": 0.19660971}], [{"q1": 1.15801712, "distance": 0.3089698366, "q3": 3.103579427, "q2": -0.2310753464, "tx": 0.0647, "ty": 0.2415, "targetID": 14, "f2": 0.776727, "f1": 2.223368, "f3": -1.532783, "y": 0.50666477, "x": 0.22328753}], [{"q1": 2.15823739, "distance": 0.1926703481, "q3": 0.9802397368, "q2": 3.445279254, "tx": -0.0647, "ty": 0.2415, "targetID": 15, "f2": -0.223493, "f1": -1.452987, "f3": 0.590557, "y": 0.37562797, "x": 0.073616849}], [{"q1": 2.13285332, "distance": 0.4172435399, "q3": 2.589614827, "q2": 4.150013854, "tx": -0.1768, "ty": 0.1768, "targetID": 16, "f2": -0.198109, "f1": -2.157721, "f3": -1.018819, "y": 0.59013783, "x": -0.23375621}]], "block": 10}], [{"trials": [[{"q1": 2.09113297, "distance": 0.6596788841, "q3": 4.318269927, "q2": -0.4622336464, "tx": 0.601, "ty": 0.601, "targetID": 1, "f2": -0.156388, "f1": 2.454526, "f3": -2.747474, "y": 0.6176104, "x": -0.05846973}], [{"q1": 2.05110908, "distance": 0.5924123753, "q3": -0.03110177321, "q2": 3.753714554, "tx": 0.22, "ty": 0.821, "targetID": 2, "f2": -0.116365, "f1": -1.761422, "f3": 1.601898, "y": 0.22870802, "x": 0.2080571}], [{"q1": 3.77509579, "distance": 0.9177152072, "q3": 1.699664457, "q2": 3.561329654, "tx": -0.22, "ty": 0.821, "targetID": 3, "f2": -1.840351, "f1": -1.569037, "f3": -0.128868, "y": -0.040256657, "x": -0.53691982}], [{"q1": 2.3276949, "distance": 0.4479937036, "q3": 2.381201567, "q2": 2.433812084, "tx": -0.601, "ty": 0.601, "targetID": 4, "f2": -0.39295, "f1": -0.441519, "f3": -0.810405, "y": 0.34039467, "x": -0.23660568}], [{"q1": 1.76673211, "distance": 0.2945643053, "q3": 1.439917577, "q2": 3.991043054, "tx": 0.4596, "ty": 0.4596, "targetID": 5, "f2": 0.168012, "f1": -1.99875, "f3": 0.130879, "y": 0.62808391, "x": 0.21797777}], [{"q1": -0.2619199098, "distance": 0.6077441831, "q3": 4.888726527, "q2": -2.650101646, "tx": 0.1682, "ty": 0.6279, "targetID": 6, "f2": 2.196664, "f1": 4.642394, "f3": -3.31793, "y": 0.023338042, "x": 0.23031144}], [{"q1": 2.04865864, "distance": 0.2792883779, "q3": 2.356571477, "q2": 2.134041314, "tx": -0.1682, "ty": 0.6279, "targetID": 7, "f2": -0.113914, "f1": -0.141749, "f3": -0.785775, "y": 0.34916203, "x": -0.15067453}], [{"q1": 2.56802674, "distance": 0.1661950248, "q3": 2.955547527, "q2": 2.065303267, "tx": -0.4596, "ty": 0.4596, "targetID": 8, "f2": -0.633282, "f1": -0.073011, "f3": -1.384751, "y": 0.29990777, "x": -0.41356547}], [{"q1": 1.19251181, "distance": 0.3227145773, "q3": -0.1255380732, "q2": 3.394134154, "tx": 0.3182, "ty": 0.3182, "targetID": 9, "f2": 0.742233, "f1": -1.401841, "f3": 1.696334, "y": 0.068547451, "x": 0.11370476}], [{"q1": 1.66953124, "distance": 0.4917334901, "q3": 1.633125525, "q2": 0.01070165359, "tx": 0.1165, "ty": 0.4347, "targetID": 10, "f2": 0.265213, "f1": 1.981591, "f3": -0.062329, "y": 0.75274033, "x": -0.25853623}], [{"q1": 1.69604628, "distance": 0.267491616, "q3": 1.385253867, "q2": 2.637575784, "tx": -0.1165, "ty": 0.4347, "targetID": 11, "f2": 0.238698, "f1": -0.645283, "f3": 0.185542, "y": 0.20691661, "x": 0.02373727}], [{"q1": 2.31563118, "distance": 0.1012111853, "q3": 3.138828027, "q2": 2.162755474, "tx": -0.3182, "ty": 0.3182, "targetID": 12, "f2": -0.380887, "f1": -0.170463, "f3": -1.568032, "y": 0.40093275, "x": -0.37650091}], [{"q1": 1.68435956, "distance": 0.1054027449, "q3": 1.348245907, "q2": 2.808415594, "tx": 0.1768, "ty": 0.1768, "targetID": 13, "f2": 0.250385, "f1": -0.816123, "f3": 0.22255, "y": 0.2166555, "x": 0.079222965}], [{"q1": 1.74524362, "distance": 0.1376846575, "q3": 0.4939840268, "q2": 3.063198754, "tx": 0.0647, "ty": 0.2415, "targetID": 14, "f2": 0.189501, "f1": -1.070906, "f3": 1.076812, "y": 0.11217778, "x": 0.017447187}], [{"q1": 1.47249055, "distance": 0.07898879513, "q3": 1.064308757, "q2": 2.484203234, "tx": -0.0647, "ty": 0.2415, "targetID": 15, "f2": 0.462254, "f1": -0.491911, "f3": 0.506488, "y": 0.16863285, "x": -0.034210523}], [{"q1": 1.885358653, "distance": 0.06861760333, "q3": 1.788383037, "q2": 2.007497962, "tx": -0.1768, "ty": 0.1768, "targetID": 16, "f2": 0.049386, "f1": -0.015205, "f3": -0.217587, "y": 0.24132073, "x": -0.15344511}]], "block": 11}], [{"trials": [[{"q1": 1.952463073, "distance": 0.3593089622, "q3": -0.6111654732, "q2": 4.674678754, "tx": 0.601, "ty": 0.601, "targetID": 1, "f2": -0.017719, "f1": -2.682386, "f3": 2.181962, "y": 0.50302606, "x": 0.25530644}], [{"q1": 1.49209409, "distance": 0.3826751231, "q3": 1.460526427, "q2": 3.902626054, "tx": 0.22, "ty": 0.821, "targetID": 2, "f2": 0.44265, "f1": -1.910333, "f3": 0.11027, "y": 0.47392483, "x": 0.38118026}], [{"q1": 1.62711974, "distance": 0.3179428932, "q3": 1.623198092, "q2": 0.8812998536, "tx": -0.22, "ty": 0.821, "targetID": 3, "f2": 0.307625, "f1": 1.110993, "f3": -0.052402, "y": 0.52515292, "x": -0.33645681}], [{"q1": 3.49674439, "distance": 0.4029084384, "q3": 0.003015926795, "q2": 4.259856554, "tx": -0.601, "ty": 0.601, "targetID": 4, "f2": -1.562, "f1": -2.267564, "f3": 1.56778, "y": 0.21559934, "x": -0.48352004}], [{"q1": 2.00392236, "distance": 0.4109243034, "q3": 1.063994597, "q2": 3.056538554, "tx": 0.4596, "ty": 0.4596, "targetID": 5, "f2": -0.069178, "f1": -1.064246, "f3": 0.506802, "y": 0.27600404, "x": 0.091970694}], [{"q1": 2.20360199, "distance": 0.08978108314, "q3": -0.1443875732, "q2": 4.612808154, "tx": 0.1682, "ty": 0.6279, "targetID": 6, "f2": -0.268858, "f1": -2.620516, "f3": 1.715184, "y": 0.64232169, "x": 0.079584777}], [{"q1": 2.24199225, "distance": 0.2520349622, "q3": -0.06867517321, "q2": 4.548154254, "tx": -0.1682, "ty": 0.6279, "targetID": 7, "f2": -0.307248, "f1": -2.555862, "f3": 1.639471, "y": 0.63646548, "x": 0.08368937}], [{"q1": 1.72394362, "distance": 0.3475675691, "q3": 1.890233467, "q2": 1.756233384, "tx": -0.4596, "ty": 0.4596, "targetID": 8, "f2": 0.210801, "f1": 0.236059, "f3": -0.319437, "y": 0.28212472, "x": -0.16075934}], [{"q1": 0.7582808902, "distance": 0.2264500477, "q3": 2.388175907, "q2": -0.2581558464, "tx": 0.3182, "ty": 0.3182, "targetID": 9, "f2": 1.176464, "f1": 2.250449, "f3": -0.81738, "y": 0.52259957, "x": 0.4156702}], [{"q1": 2.08434713, "distance": 0.03686848562, "q3": -0.6765105732, "q2": 4.545276554, "tx": 0.1165, "ty": 0.4347, "targetID": 10, "f2": -0.149603, "f1": -2.552984, "f3": 2.247307, "y": 0.46010891, "x": 0.14321465}], [{"q1": 1.56416222, "distance": 0.2526795384, "q3": 1.424900767, "q2": 2.385557224, "tx": -0.1165, "ty": 0.4347, "targetID": 11, "f2": 0.370582, "f1": -0.393265, "f3": 0.145896, "y": 0.2006558, "x": -0.021262079}], [{"q1": 2.13970199, "distance": 0.115360337, "q3": 2.907041327, "q2": 0.2201202536, "tx": -0.3182, "ty": 0.3182, "targetID": 12, "f2": -0.204957, "f1": 1.772172, "f3": -1.336245, "y": 0.43203067, "x": -0.33692394}], [{"q1": 1.68435956, "distance": 0.01983417051, "q3": 0.8146778068, "q2": 3.208528854, "tx": 0.1768, "ty": 0.1768, "targetID": 13, "f2": 0.250385, "f1": -1.216236, "f3": 0.756119, "y": 0.19307752, "x": 0.16546701}], [{"q1": 1.198418, "distance": 0.4477255843, "q3": -0.1184380732, "q2": 4.306980454, "tx": 0.0647, "ty": 0.2415, "targetID": 14, "f2": 0.736326, "f1": -2.314688, "f3": 1.689234, "y": 0.15871828, "x": 0.50470612}], [{"q1": 1.72576575, "distance": 0.02767713297, "q3": 1.621564464, "q2": 2.169729804, "tx": -0.0647, "ty": 0.2415, "targetID": 15, "f2": 0.208979, "f1": -0.177437, "f3": -0.050768, "y": 0.22809293, "x": -0.088913099}], [{"q1": 2.25487278, "distance": 0.133658495, "q3": 0.5680628268, "q2": 2.877781964, "tx": -0.1768, "ty": 0.1768, "targetID": 16, "f2": -0.320128, "f1": -0.885489, "f3": 1.002733, "y": 0.098916787, "x": -0.068177726}]], "block": 12}], [{"trials": [[{"q1": 1.970809974, "distance": 0.546700921, "q3": 5.011292627, "q2": -0.6729088464, "tx": 0.601, "ty": 0.601, "targetID": 1, "f2": -0.036065, "f1": 2.665201, "f3": -3.440496, "y": 0.72789854, "x": 0.069230635}], [{"q1": 2.020384306, "distance": 0.9000219844, "q3": 0.7327450668, "q2": 2.288482014, "tx": 0.22, "ty": 0.821, "targetID": 2, "f2": -0.08564, "f1": -0.296189, "f3": 0.838051, "y": 0.081062768, "x": -0.29237922}], [{"q1": 1.66060912, "distance": 0.351507655, "q3": 1.882819307, "q2": 0.8511405536, "tx": -0.22, "ty": 0.821, "targetID": 3, "f2": 0.274135, "f1": 1.141152, "f3": -0.312023, "y": 0.47761908, "x": -0.29514769}], [{"q1": 1.80436839, "distance": 0.5859132825, "q3": -0.6411990732, "q2": -0.01348854641, "tx": -0.601, "ty": 0.601, "targetID": 4, "f2": 0.130376, "f1": 2.005781, "f3": 2.211995, "y": 0.93566806, "x": -0.12007208}], [{"q1": 1.60996664, "distance": 0.1123740658, "q3": -0.7671769732, "q2": 4.650959654, "tx": 0.4596, "ty": 0.4596, "targetID": 5, "f2": 0.324778, "f1": -2.658667, "f3": 2.337973, "y": 0.37677311, "x": 0.38365504}], [{"q1": 2.76751787, "distance": 0.5179987337, "q3": 1.732651177, "q2": 3.214309354, "tx": 0.1682, "ty": 0.6279, "targetID": 6, "f2": -0.832773, "f1": -1.222017, "f3": -0.161855, "y": 0.34576273, "x": -0.26622059}], [{"q1": 2.07240908, "distance": 0.2720072815, "q3": 2.714461727, "q2": 0.5478511536, "tx": -0.1682, "ty": 0.6279, "targetID": 7, "f2": -0.137665, "f1": 1.444441, "f3": -1.143665, "y": 0.41255592, "x": -0.33437728}], [{"q1": 2.028363951, "distance": 0.1014134314, "q3": 1.564827301, "q2": 0.4880980536, "tx": -0.4596, "ty": 0.4596, "targetID": 8, "f2": -0.093619, "f1": 1.504195, "f3": 0.005969, "y": 0.46678398, "x": -0.56075866}], [{"q1": 3.18597799, "distance": 0.6036364986, "q3": 1.242625557, "q2": 2.477731554, "tx": 0.3182, "ty": 0.3182, "targetID": 9, "f2": -1.251234, "f1": -0.485439, "f3": 0.328171, "y": -0.039825131, "x": -0.167799}], [{"q1": 1.03222775, "distance": 0.1180767616, "q3": 1.669756496, "q2": 1.428565264, "tx": 0.1165, "ty": 0.4347, "targetID": 10, "f2": 0.902517, "f1": 0.563727, "f3": -0.09896, "y": 0.43637463, "x": -0.0015648857}], [{"q1": 1.858089629, "distance": 0.2344744193, "q3": 1.623512252, "q2": 2.853780194, "tx": -0.1165, "ty": 0.4347, "targetID": 11, "f2": 0.076655, "f1": -0.861488, "f3": -0.052716, "y": 0.28754493, "x": 0.066047634}], [{"q1": 1.970432983, "distance": 0.5947021293, "q3": 0.9412839868, "q2": 4.294156454, "tx": -0.3182, "ty": 0.3182, "targetID": 12, "f2": -0.035688, "f1": -2.301864, "f3": 0.629512, "y": 0.67927802, "x": 0.15433919}], [{"q1": 1.54581532, "distance": 0.7283024741, "q3": 0.5350132268, "q2": 0.9621015536, "tx": 0.1768, "ty": 0.1768, "targetID": 13, "f2": 0.388929, "f1": 1.030191, "f3": 1.035783, "y": 0.73052759, "x": -0.29628588}], [{"q1": 2.05600997, "distance": 0.5957159217, "q3": -0.4092238732, "q2": 2.181039544, "tx": 0.0647, "ty": 0.2415, "targetID": 14, "f2": -0.121265, "f1": -0.188747, "f3": 1.98002, "y": 0.13886149, "x": -0.52210729}], [{"q1": 2.70870726, "distance": 0.08645458456, "q3": -0.2174610732, "q2": 3.907947854, "tx": -0.0647, "ty": 0.2415, "targetID": 15, "f2": -0.773963, "f1": -1.915655, "f3": 1.788257, "y": 0.32659564, "x": -0.049431495}], [{"q1": 1.89371529, "distance": 0.04336718862, "q3": 1.517577747, "q2": 2.195113874, "tx": -0.1768, "ty": 0.1768, "targetID": 16, "f2": 0.041029, "f1": -0.202821, "f3": 0.053219, "y": 0.19569702, "x": -0.13776648}]], "block": 13}], [{"trials": [[{"q1": 1.60255248, "distance": 0.7301307306, "q3": 2.107066197, "q2": 1.419266154, "tx": 0.601, "ty": 0.601, "targetID": 1, "f2": 0.332192, "f1": 0.573026, "f3": -0.53627, "y": 0.41733608, "x": -0.10565299}], [{"q1": 1.4392525, "distance": 0.4697405143, "q3": -0.6572211732, "q2": 4.873082854, "tx": 0.22, "ty": 0.821, "targetID": 2, "f2": 0.495492, "f1": -2.88079, "f3": 2.228017, "y": 0.44384193, "x": 0.50001418}], [{"q1": 1.892898476, "distance": 0.6463758136, "q3": 1.432691917, "q2": 2.741750994, "tx": -0.22, "ty": 0.821, "targetID": 3, "f2": 0.041846, "f1": -0.749458, "f3": 0.138104, "y": 0.19840079, "x": -0.046299349}], [{"q1": 2.96996209, "distance": 0.3405099535, "q3": 4.058372227, "q2": -0.3683629464, "tx": -0.601, "ty": 0.601, "targetID": 4, "f2": -1.035218, "f1": 2.360656, "f3": -2.487576, "y": 0.26668613, "x": -0.5363373}], [{"q1": 1.3629118, "distance": 0.1624967812, "q3": 0.8878140868, "q2": 3.861182154, "tx": 0.4596, "ty": 0.4596, "targetID": 5, "f2": 0.571833, "f1": -1.86889, "f3": 0.682982, "y": 0.29742442, "x": 0.44938799}], [{"q1": 1.999775458, "distance": 0.0725670585, "q3": 1.345669797, "q2": 4.132578054, "tx": 0.1682, "ty": 0.6279, "targetID": 6, "f2": -0.065031, "f1": -2.140285, "f3": 0.225127, "y": 0.66308072, "x": 0.10473115}], [{"q1": 1.40632861, "distance": 0.07888715366, "q3": 1.499230846, "q2": 0.5442069536, "tx": -0.1682, "ty": 0.6279, "targetID": 7, "f2": 0.528416, "f1": 1.448086, "f3": 0.071565, "y": 0.70287393, "x": -0.19273758}], [{"q1": 1.69717725, "distance": 0.4439276167, "q3": 2.050517527, "q2": 2.084466982, "tx": -0.4596, "ty": 0.4596, "targetID": 8, "f2": 0.237567, "f1": -0.092174, "f3": -0.479721, "y": 0.31269574, "x": -0.040683699}], [{"q1": 1.60952682, "distance": 0.04338883722, "q3": 1.130093707, "q2": 3.421591654, "tx": 0.3182, "ty": 0.3182, "targetID": 9, "f2": 0.325218, "f1": -1.429299, "f3": 0.440703, "y": 0.29177312, "x": 0.28378763}], [{"q1": 2.001157759, "distance": 0.1511053596, "q3": 4.025247227, "q2": -0.9540186464, "tx": 0.1165, "ty": 0.4347, "targetID": 10, "f2": -0.066413, "f1": 2.946311, "f3": -2.454451, "y": 0.47479209, "x": -0.029189581}], [{"q1": 2.029871916, "distance": 0.1903723631, "q3": 1.705507817, "q2": 2.528939514, "tx": -0.1165, "ty": 0.4347, "targetID": 11, "f2": -0.095127, "f1": -0.536647, "f3": -0.134711, "y": 0.25546588, "x": -0.052337964}], [{"q1": 2.44550462, "distance": 0.3671766036, "q3": 1.818353827, "q2": -0.3461204464, "tx": -0.3182, "ty": 0.3182, "targetID": 12, "f2": -0.51076, "f1": 2.338413, "f3": -0.247558, "y": 0.50119977, "x": -0.63652333}], [{"q1": 1.66048345, "distance": 0.09285228921, "q3": 1.303132637, "q2": 2.828647454, "tx": 0.1768, "ty": 0.1768, "targetID": 13, "f2": 0.274261, "f1": -0.836355, "f3": 0.267664, "y": 0.20637986, "x": 0.088785345}], [{"q1": 1.54851709, "distance": 0.6160234192, "q3": 1.509660934, "q2": -0.1346284464, "tx": 0.0647, "ty": 0.2415, "targetID": 14, "f2": 0.386227, "f1": 2.126921, "f3": 0.061135, "y": 0.84657458, "x": -0.050927011}], [{"q1": 1.55699939, "distance": 0.04506084009, "q3": 1.314316707, "q2": 2.328254574, "tx": -0.0647, "ty": 0.2415, "targetID": 15, "f2": 0.377745, "f1": -0.335962, "f3": 0.25648, "y": 0.19734735, "x": -0.055698733}], [{"q1": 2.38474622, "distance": 0.4614267551, "q3": 4.145727327, "q2": 0.4331830536, "tx": -0.1768, "ty": 0.1768, "targetID": 16, "f2": -0.450002, "f1": 1.55911, "f3": -2.574931, "y": 0.58013133, "x": -0.40093944}]], "block": 14}], [{"trials": [[{"q1": 1.31773569, "distance": 0.7954791773, "q3": 0.05026552679, "q2": 2.861634174, "tx": 0.601, "ty": 0.601, "targetID": 1, "f2": 0.617009, "f1": -0.869342, "f3": 1.520531, "y": 0.15551441, "x": -0.058036957}], [{"q1": 2.4026533, "distance": 0.7450972587, "q3": 3.385267127, "q2": 1.263003334, "tx": 0.22, "ty": 0.821, "targetID": 2, "f2": -0.467909, "f1": 0.729289, "f3": -1.814471, "y": 0.41901255, "x": -0.40735637}], [{"q1": 1.995817051, "distance": 0.5590549863, "q3": 1.225912287, "q2": 3.410973054, "tx": -0.22, "ty": 0.821, "targetID": 3, "f2": -0.061073, "f1": -1.41868, "f3": 0.344884, "y": 0.39417256, "x": 0.14105514}], [{"q1": 1.994309087, "distance": 0.6968635573, "q3": 1.674217557, "q2": 3.118679254, "tx": -0.601, "ty": 0.601, "targetID": 4, "f2": -0.059565, "f1": -1.126387, "f3": -0.103421, "y": 0.35636266, "x": 0.051511601}], [{"q1": 1.79638875, "distance": 0.1963758676, "q3": 1.212906087, "q2": 3.808510154, "tx": 0.4596, "ty": 0.4596, "targetID": 5, "f2": 0.138356, "f1": -1.816218, "f3": 0.35789, "y": 0.49361068, "x": 0.26619174}], [{"q1": 1.966725903, "distance": 0.4163872522, "q3": 2.824982927, "q2": 5.044230554, "tx": 0.1682, "ty": 0.6279, "targetID": 6, "f2": -0.031981, "f1": -3.051938, "f3": -1.254187, "y": 0.57604189, "x": -0.24494535}], [{"q1": 2.21063916, "distance": 0.672335218, "q3": 0.1198831268, "q2": 2.263600594, "tx": -0.1682, "ty": 0.6279, "targetID": 7, "f2": -0.275895, "f1": -0.271308, "f3": 1.450913, "y": 0.0078786362, "x": -0.42821568}], [{"q1": 2.39014976, "distance": 0.3759503551, "q3": 1.859697187, "q2": 1.837600634, "tx": -0.4596, "ty": 0.4596, "targetID": 8, "f2": -0.455405, "f1": 0.154692, "f3": -0.288901, "y": 0.12337668, "x": -0.29139611}], [{"q1": 1.77376928, "distance": 0.1152778504, "q3": 1.233137947, "q2": 3.329982854, "tx": 0.3182, "ty": 0.3182, "targetID": 9, "f2": 0.160975, "f1": -1.33769, "f3": 0.337658, "y": 0.3381257, "x": 0.20465728}], [{"q1": 1.79368698, "distance": 0.1458501364, "q3": 1.134680437, "q2": 3.406637654, "tx": 0.1165, "ty": 0.4347, "targetID": 10, "f2": 0.141058, "f1": -1.414345, "f3": 0.436116, "y": 0.32960448, "x": 0.21762959}], [{"q1": 1.70427725, "distance": 0.3266638593, "q3": 1.402092797, "q2": 3.098761554, "tx": -0.1165, "ty": 0.4347, "targetID": 11, "f2": 0.230467, "f1": -1.106469, "f3": 0.168704, "y": 0.29447013, "x": 0.17853366}], [{"q1": 1.950578117, "distance": 0.3085690583, "q3": 0.4751344268, "q2": 2.744012944, "tx": -0.3182, "ty": 0.3182, "targetID": 12, "f2": -0.015834, "f1": -0.75172, "f3": 1.095662, "y": 0.0837287, "x": -0.1176057}], [{"q1": 2.06631439, "distance": 0.1856534611, "q3": 1.282775117, "q2": 3.197470454, "tx": 0.1768, "ty": 0.1768, "targetID": 13, "f2": -0.13157, "f1": -1.205178, "f3": 0.288021, "y": 0.33504538, "x": 0.079714433}], [{"q1": 1.931540066, "distance": 0.09287328939, "q3": 1.321353867, "q2": 3.162787254, "tx": 0.0647, "ty": 0.2415, "targetID": 14, "f2": 0.003204, "f1": -1.170495, "f3": 0.249442, "y": 0.31991412, "x": 0.11446619}], [{"q1": 1.927330331, "distance": 0.05631041755, "q3": 1.500110492, "q2": 2.336297054, "tx": -0.0647, "ty": 0.2415, "targetID": 15, "f2": 0.007414, "f1": -0.344004, "f3": 0.070686, "y": 0.19644693, "x": -0.098479935}], [{"q1": 1.866069275, "distance": 0.1892132919, "q3": 1.496466245, "q2": 1.397275004, "tx": -0.1768, "ty": 0.1768, "targetID": 16, "f2": 0.068675, "f1": 0.595018, "f3": 0.07433, "y": 0.26600393, "x": -0.3436662}]], "block": 15}], [{"trials": [[{"q1": 1.71332504, "distance": 0.3681934125, "q3": 1.965694527, "q2": 3.828207954, "tx": 0.601, "ty": 0.601, "targetID": 1, "f2": 0.221419, "f1": -1.835915, "f3": -0.394898, "y": 0.56556996, "x": 0.23451521}], [{"q1": 0.8260764902, "distance": 0.8950230423, "q3": 0.4948008268, "q2": 4.301539154, "tx": 0.22, "ty": 0.821, "targetID": 2, "f2": 1.108668, "f1": -2.309246, "f3": 1.075996, "y": 0.030913851, "x": 0.64051174}], [{"q1": 1.870279009, "distance": 0.16058625, "q3": 5.926935027, "q2": 0.3068281536, "tx": -0.22, "ty": 0.821, "targetID": 3, "f2": 0.064465, "f1": 1.685464, "f3": -4.356139, "y": 0.93218587, "x": -0.33586909}], [{"q1": 2.03596661, "distance": 0.1786445349, "q3": 4.523158327, "q2": 2.210947504, "tx": -0.601, "ty": 0.601, "targetID": 4, "f2": -0.101222, "f1": -0.218655, "f3": -2.952362, "y": 0.44390627, "x": -0.51593867}], [{"q1": 1.863807328, "distance": 0.3146352765, "q3": 1.665358266, "q2": 3.952608754, "tx": 0.4596, "ty": 0.4596, "targetID": 5, "f2": 0.070937, "f1": -1.960316, "f3": -0.094562, "y": 0.58656219, "x": 0.17171815}], [{"q1": 1.74932769, "distance": 0.4547289549, "q3": 1.679998087, "q2": 2.214214764, "tx": 0.1682, "ty": 0.6279, "targetID": 6, "f2": 0.185417, "f1": -0.221922, "f3": -0.109202, "y": 0.24284482, "x": -0.073690328}], [{"q1": 1.940713516, "distance": 0.3770655471, "q3": 1.676919327, "q2": 2.887897884, "tx": -0.1682, "ty": 0.6279, "targetID": 7, "f2": -0.005969, "f1": -0.895605, "f3": -0.106123, "y": 0.32112839, "x": 0.051047819}], [{"q1": 2.03703475, "distance": 0.06314270734, "q3": 4.479515327, "q2": 2.049909463, "tx": -0.4596, "ty": 0.4596, "targetID": 8, "f2": -0.10229, "f1": -0.057617, "f3": -2.908719, "y": 0.49765488, "x": -0.50998678}], [{"q1": 1.48122417, "distance": 0.08545433242, "q3": 1.123496367, "q2": 3.361021754, "tx": 0.3182, "ty": 0.3182, "targetID": 9, "f2": 0.45352, "f1": -1.368729, "f3": 0.4473, "y": 0.24072961, "x": 0.28213365}], [{"q1": 1.74241619, "distance": 0.1689622786, "q3": 4.018750427, "q2": -0.2890062464, "tx": 0.1165, "ty": 0.4347, "targetID": 10, "f2": 0.192328, "f1": 2.281299, "f3": -2.447954, "y": 0.60243645, "x": 0.096184121}], [{"q1": 1.987209087, "distance": 0.1011257644, "q3": 3.076938627, "q2": 1.085126364, "tx": -0.1165, "ty": 0.4347, "targetID": 11, "f2": -0.052465, "f1": 0.907166, "f3": -1.506142, "y": 0.47659621, "x": -0.20853873}], [{"q1": 1.984318822, "distance": 0.1839209939, "q3": 1.663096319, "q2": 2.063418312, "tx": -0.3182, "ty": 0.3182, "targetID": 12, "f2": -0.049574, "f1": -0.071126, "f3": -0.0923, "y": 0.20469799, "x": -0.1734788}], [{"q1": 1.850486975, "distance": 0.4672650008, "q3": 2.736892727, "q2": 1.216633424, "tx": 0.1768, "ty": 0.1768, "targetID": 13, "f2": 0.084258, "f1": 0.775659, "f3": -1.166096, "y": 0.43907578, "x": -0.20991436}], [{"q1": 2.10929138, "distance": 0.3126986337, "q3": 2.532877657, "q2": 3.157006754, "tx": 0.0647, "ty": 0.2415, "targetID": 14, "f2": -0.174547, "f1": -1.164714, "f3": -0.962081, "y": 0.51365006, "x": -0.08929604}], [{"q1": 1.847973701, "distance": 0.1752500873, "q3": 2.597217527, "q2": 1.776967894, "tx": -0.0647, "ty": 0.2415, "targetID": 15, "f2": 0.086771, "f1": 0.215325, "f3": -1.026421, "y": 0.40872042, "x": -0.11713972}], [{"q1": 1.95202325, "distance": 0.04413004765, "q3": 1.745531707, "q2": 1.97011301, "tx": -0.1768, "ty": 0.1768, "targetID": 16, "f2": -0.017279, "f1": 0.02218, "f3": -0.174735, "y": 0.21989408, "x": -0.18630586}]], "block": 16}], [{"trials": [[{"q1": 1.750333, "distance": 0.2458539951, "q3": 0.07037162679, "q2": 4.518968854, "tx": 0.601, "ty": 0.601, "targetID": 1, "f2": 0.184411, "f1": -2.526676, "f3": 1.500425, "y": 0.53616117, "x": 0.36385002}], [{"q1": 1.973323248, "distance": 0.2816190763, "q3": 4.271516727, "q2": -0.4294982464, "tx": 0.22, "ty": 0.821, "targetID": 2, "f2": -0.038579, "f1": 2.421791, "f3": -2.70072, "y": 0.62698393, "x": 0.01587487}], [{"q1": 2.24017013, "distance": 0.1894364714, "q3": 0.7162831268, "q2": 4.525698054, "tx": -0.22, "ty": 0.821, "targetID": 3, "f2": -0.305426, "f1": -2.533405, "f3": 0.854513, "y": 0.74322791, "x": -0.047264136}], [{"q1": 2.61207187, "distance": 0.09862344785, "q3": 1.768528167, "q2": 4.514708854, "tx": -0.601, "ty": 0.601, "targetID": 4, "f2": -0.677327, "f1": -2.522416, "f3": -0.197732, "y": 0.56455175, "x": -0.5093588}], [{"q1": 1.60255248, "distance": 0.6559580623, "q3": 0.9213034568, "q2": 2.375755454, "tx": 0.4596, "ty": 0.4596, "targetID": 5, "f2": 0.332192, "f1": -0.383463, "f3": 0.649493, "y": 0.15993899, "x": -0.12391029}], [{"q1": 1.901380776, "distance": 0.1469739793, "q3": 1.275109627, "q2": 3.725503054, "tx": 0.1682, "ty": 0.6279, "targetID": 6, "f2": 0.033364, "f1": -1.73321, "f3": 0.295687, "y": 0.48776093, "x": 0.21249889}], [{"q1": 2.09766749, "distance": 0.3502661729, "q3": 1.570670663, "q2": 2.968511154, "tx": -0.1682, "ty": 0.6279, "targetID": 7, "f2": -0.162923, "f1": -0.976218, "f3": 0.000126, "y": 0.32867559, "x": 0.013874557}], [{"q1": 2.51110108, "distance": 0.5276976195, "q3": 0.9867742568, "q2": 2.462840404, "tx": -0.4596, "ty": 0.4596, "targetID": 8, "f2": -0.576357, "f1": -0.470548, "f3": 0.584022, "y": 0.010251754, "x": -0.18292161}], [{"q1": 2.010079882, "distance": 0.2769308227, "q3": 1.216676007, "q2": 3.755568054, "tx": 0.3182, "ty": 0.3182, "targetID": 9, "f2": -0.075335, "f1": -1.763275, "f3": 0.35412, "y": 0.53979087, "x": 0.15210314}], [{"q1": 1.915832102, "distance": 0.3961800804, "q3": 1.509346775, "q2": 2.045636897, "tx": 0.1165, "ty": 0.4347, "targetID": 10, "f2": 0.018912, "f1": -0.053344, "f3": 0.06145, "y": 0.19127311, "x": -0.1960732}], [{"q1": 2.009451563, "distance": 0.2657293632, "q3": 1.204737947, "q2": 3.889079454, "tx": -0.1165, "ty": 0.4347, "targetID": 11, "f2": -0.074707, "f1": -1.896787, "f3": 0.366058, "y": 0.52654096, "x": 0.13285383}], [{"q1": 1.928209977, "distance": 0.2445674268, "q3": 1.123370697, "q2": 2.354518284, "tx": -0.3182, "ty": 0.3182, "targetID": 12, "f2": 0.006535, "f1": -0.362226, "f3": 0.447426, "y": 0.13497913, "x": -0.15620204}], [{"q1": 1.956358647, "distance": 0.1447077623, "q3": 1.094530877, "q2": 2.888337714, "tx": 0.1768, "ty": 0.1768, "targetID": 13, "f2": -0.021614, "f1": -0.896045, "f3": 0.476265, "y": 0.20532324, "x": 0.034931183}], [{"q1": 2.06543474, "distance": 0.09987097387, "q3": 1.695077737, "q2": 2.825191694, "tx": 0.0647, "ty": 0.2415, "targetID": 14, "f2": -0.13069, "f1": -0.832899, "f3": -0.124281, "y": 0.31591001, "x": -0.0019135259}], [{"q1": 1.80675601, "distance": 0.1317025414, "q3": 1.822375067, "q2": 1.793304174, "tx": -0.0647, "ty": 0.2415, "targetID": 15, "f2": 0.127988, "f1": 0.198988, "f3": -0.251579, "y": 0.26536712, "x": -0.19422189}], [{"q1": 2.22226305, "distance": 0.5805694745, "q3": 5.004129827, "q2": -0.4753027464, "tx": -0.1768, "ty": 0.1768, "targetID": 16, "f2": -0.287519, "f1": 2.467595, "f3": -3.433333, "y": 0.75624781, "x": -0.21287146}]], "block": 17}], [{"trials": [[{"q1": 1.03279324, "distance": 0.307886115, "q3": 3.028746627, "q2": -1.184423046, "tx": 0.601, "ty": 0.601, "targetID": 1, "f2": 0.901951, "f1": 3.176716, "f3": -1.45795, "y": 0.48202812, "x": 0.31702896}], [{"q1": 1.91777989, "distance": 0.8717425851, "q3": -0.09619557321, "q2": 2.965369564, "tx": 0.22, "ty": 0.821, "targetID": 2, "f2": 0.016965, "f1": -0.973077, "f3": 1.666992, "y": 0.069369639, "x": -0.22157325}], [{"q1": 1.29172331, "distance": 0.1094922559, "q3": 1.025415847, "q2": 0.8390768536, "tx": -0.22, "ty": 0.821, "targetID": 3, "f2": 0.643021, "f1": 1.153216, "f3": 0.54538, "y": 0.72731751, "x": -0.16332421}], [{"q1": 2.18236482, "distance": 0.2244078765, "q3": 3.700708227, "q2": 0.6939980536, "tx": -0.601, "ty": 0.601, "targetID": 4, "f2": -0.24762, "f1": 1.298295, "f3": -2.129912, "y": 0.60711631, "x": -0.37667549}], [{"q1": 1.82591972, "distance": 0.2683244726, "q3": 1.336684847, "q2": 3.465699654, "tx": 0.4596, "ty": 0.4596, "targetID": 5, "f2": 0.108825, "f1": -1.473407, "f3": 0.234111, "y": 0.38535998, "x": 0.20175035}], [{"q1": 2.023714394, "distance": 0.6237131849, "q3": 5.158017627, "q2": 0.7852299536, "tx": 0.1682, "ty": 0.6279, "targetID": 6, "f2": -0.08897, "f1": 1.207063, "f3": -3.587221, "y": 0.79842692, "x": -0.43174892}], [{"q1": 2.48320374, "distance": 0.3717185786, "q3": 0.5607743268, "q2": 3.465008454, "tx": -0.1682, "ty": 0.6279, "targetID": 7, "f2": -0.548459, "f1": -1.472716, "f3": 1.010022, "y": 0.2960806, "x": -0.00065720716}], [{"q1": 1.69422416, "distance": 0.1688277019, "q3": 1.192737067, "q2": 1.523755524, "tx": -0.4596, "ty": 0.4596, "targetID": 8, "f2": 0.24052, "f1": 0.468537, "f3": 0.378059, "y": 0.32879349, "x": -0.35286458}], [{"q1": 0.8850126902, "distance": 0.3146674822, "q3": 0.9823760268, "q2": 2.440597924, "tx": 0.3182, "ty": 0.3182, "targetID": 9, "f2": 1.049732, "f1": -0.448305, "f3": 0.58842, "y": 0.18719211, "x": 0.032101141}], [{"q1": 1.942912631, "distance": 0.07054056326, "q3": 1.013540627, "q2": 3.538961554, "tx": 0.1165, "ty": 0.4347, "targetID": 10, "f2": -0.008168, "f1": -1.546669, "f3": 0.557256, "y": 0.4064362, "x": 0.18113071}], [{"q1": 1.950389621, "distance": 0.06689305449, "q3": 3.059157227, "q2": 1.872220984, "tx": -0.1165, "ty": 0.4347, "targetID": 11, "f2": -0.015645, "f1": 0.120072, "f3": -1.488361, "y": 0.48103308, "x": -0.16474859}], [{"q1": 2.13096837, "distance": 0.3188747352, "q3": 1.370802537, "q2": 2.903982844, "tx": -0.3182, "ty": 0.3182, "targetID": 12, "f2": -0.196224, "f1": -0.91169, "f3": 0.199994, "y": 0.25382684, "x": -0.0058905493}], [{"q1": 1.76120291, "distance": 0.2778054682, "q3": 2.018473277, "q2": 2.037782916, "tx": 0.1768, "ty": 0.1768, "targetID": 13, "f2": 0.173542, "f1": -0.04549, "f3": -0.447677, "y": 0.30258233, "x": -0.070898776}], [{"q1": 1.22933128, "distance": 0.1128626063, "q3": 0.8208981568, "q2": 2.718503214, "tx": 0.0647, "ty": 0.2415, "targetID": 14, "f2": 0.705413, "f1": -0.726211, "f3": 0.749898, "y": 0.14395523, "x": 0.0079286539}], [{"q1": 1.976904663, "distance": 0.2082149683, "q3": 2.034998057, "q2": 1.517221014, "tx": -0.0647, "ty": 0.2415, "targetID": 15, "f2": -0.04216, "f1": 0.475072, "f3": -0.464202, "y": 0.26944999, "x": -0.27103049}], [{"q1": 2.48936126, "distance": 0.1148854156, "q3": 0.7006379968, "q2": 2.879918244, "tx": -0.1768, "ty": 0.1768, "targetID": 16, "f2": -0.554617, "f1": -0.887626, "f3": 0.870158, "y": 0.11290926, "x": -0.081318944}]], "block": 18}], [{"trials": [[{"q1": 0.8035825902, "distance": 0.2616465004, "q3": 4.217355627, "q2": 0.1869450536, "tx": 0.601, "ty": 0.601, "targetID": 1, "f2": 1.131162, "f1": 1.805348, "f3": -2.646559, "y": 0.34066668, "x": 0.62718117}], [{"q1": 2.53221258, "distance": 0.4769074222, "q3": 1.243379537, "q2": 4.050651554, "tx": 0.22, "ty": 0.821, "targetID": 2, "f2": -0.597468, "f1": -2.058359, "f3": 0.327417, "y": 0.61005633, "x": -0.2077189}], [{"q1": 1.7065392, "distance": 0.1545673041, "q3": 4.663468127, "q2": 0.6843847536, "tx": -0.22, "ty": 0.821, "targetID": 3, "f2": 0.228205, "f1": 1.307908, "f3": -3.092672, "y": 0.85370928, "x": -0.068933278}], [{"q1": 2.51336302, "distance": 0.3670399811, "q3": 4.287099027, "q2": 2.277486434, "tx": -0.601, "ty": 0.601, "targetID": 4, "f2": -0.578619, "f1": -0.285194, "f3": -2.716303, "y": 0.23463289, "x": -0.6232146}], [{"q1": 2.66390814, "distance": 1.187607295, "q3": 5.988258827, "q2": 2.897197004, "tx": 0.4596, "ty": 0.4596, "targetID": 5, "f2": -0.729164, "f1": -0.904904, "f3": -4.417463, "y": -0.20411735, "x": -0.52523012}], [{"q1": 1.912816173, "distance": 0.1324414118, "q3": 1.230499007, "q2": 3.710762654, "tx": 0.1682, "ty": 0.6279, "targetID": 6, "f2": 0.021928, "f1": -1.71847, "f3": 0.340297, "y": 0.49971132, "x": 0.20149249}], [{"q1": 2.25129137, "distance": 0.2462002389, "q3": 3.478132627, "q2": 1.348768814, "tx": -0.1682, "ty": 0.6279, "targetID": 7, "f2": -0.316547, "f1": 0.643524, "f3": -1.907336, "y": 0.49402215, "x": -0.37481868}], [{"q1": 2.41584799, "distance": 0.08447788551, "q3": 3.296944427, "q2": 2.114123614, "tx": -0.4596, "ty": 0.4596, "targetID": 8, "f2": -0.481104, "f1": -0.121831, "f3": -1.726148, "y": 0.38092108, "x": -0.4288406}], [{"q1": 1.70616221, "distance": 0.4346573007, "q3": 2.887689127, "q2": 0.4835741536, "tx": 0.3182, "ty": 0.3182, "targetID": 9, "f2": 0.228582, "f1": 1.508719, "f3": -1.316893, "y": 0.53135621, "x": -0.060602586}], [{"q1": 1.961322364, "distance": 0.04159833785, "q3": 1.261223787, "q2": 3.561643854, "tx": 0.1165, "ty": 0.4347, "targetID": 10, "f2": -0.026578, "f1": -1.569351, "f3": 0.309573, "y": 0.4367174, "x": 0.15804939}], [{"q1": 2.37312233, "distance": 0.103912452, "q3": 1.328830857, "q2": 3.415748254, "tx": -0.1165, "ty": 0.4347, "targetID": 11, "f2": -0.438378, "f1": -1.423456, "f3": 0.241965, "y": 0.42379211, "x": -0.013161645}], [{"q1": 2.11720819, "distance": 0.1286904613, "q3": 1.822940557, "q2": 1.814290014, "tx": -0.3182, "ty": 0.3182, "targetID": 12, "f2": -0.182464, "f1": 0.178003, "f3": -0.252144, "y": 0.20405192, "x": -0.25877399}], [{"q1": 2.22597013, "distance": 0.1864312412, "q3": 0.7873459468, "q2": 3.003257154, "tx": 0.1768, "ty": 0.1768, "targetID": 13, "f2": -0.291226, "f1": -1.010965, "f3": 0.78345, "y": 0.16826685, "x": -0.0094358533}], [{"q1": 1.7248861, "distance": 0.1169073371, "q3": 0.1461469268, "q2": 3.402553554, "tx": 0.0647, "ty": 0.2415, "targetID": 14, "f2": 0.209858, "f1": -1.410261, "f3": 1.424649, "y": 0.13348844, "x": 0.10943062}], [{"q1": 0.9195073902, "distance": 0.4561032315, "q3": 2.074959117, "q2": 0.5045600536, "tx": -0.0647, "ty": 0.2415, "targetID": 15, "f2": 1.015237, "f1": 1.487733, "f3": -0.504163, "y": 0.61636443, "x": 0.19512074}], [{"q1": 2.0363436, "distance": 0.05474030027, "q3": 1.275612277, "q2": 2.166399714, "tx": -0.1768, "ty": 0.1768, "targetID": 16, "f2": -0.101599, "f1": -0.174107, "f3": 0.295184, "y": 0.13431562, "x": -0.21131924}]], "block": 19}], [{"trials": [[{"q1": 0.6465657902, "distance": 0.1053811008, "q3": 1.166536187, "q2": -0.2919593464, "tx": 0.601, "ty": 0.601, "targetID": 1, "f2": 1.288179, "f1": 2.284252, "f3": 0.40426, "y": 0.59414873, "x": 0.70615815}], [{"q1": 0.9925180202, "distance": 0.06951533949, "q3": 1.394113157, "q2": 0.4050972536, "tx": 0.22, "ty": 0.821, "targetID": 2, "f2": 0.942226, "f1": 1.587195, "f3": 0.176683, "y": 0.76503842, "x": 0.17876065}], [{"q1": 2.23244181, "distance": 0.2867033091, "q3": 3.619843627, "q2": 0.7550077536, "tx": -0.22, "ty": 0.821, "targetID": 3, "f2": -0.297697, "f1": 1.237285, "f3": -2.049047, "y": 0.54937536, "x": -0.31175425}], [{"q1": 1.906784315, "distance": 0.174464523, "q3": 4.376075227, "q2": 2.110039544, "tx": -0.601, "ty": 0.601, "targetID": 4, "f2": 0.02796, "f1": -0.117747, "f3": -2.805279, "y": 0.55623215, "x": -0.43237702}], [{"q1": 1.72978699, "distance": 0.7098915738, "q3": 2.343188297, "q2": 0.6341193536, "tx": 0.4596, "ty": 0.4596, "targetID": 5, "f2": 0.204957, "f1": 1.358173, "f3": -0.772392, "y": 0.50243333, "x": -0.24899816}], [{"q1": 1.55787904, "distance": 0.07942612329, "q3": 4.203180827, "q2": -0.3080443464, "tx": 0.1682, "ty": 0.6279, "targetID": 6, "f2": 0.376865, "f1": 2.300337, "f3": -2.632385, "y": 0.5880613, "x": 0.23691235}], [{"q1": 2.03709758, "distance": 0.1533257497, "q3": 4.393548727, "q2": 0.6160237536, "tx": -0.1682, "ty": 0.6279, "targetID": 7, "f2": -0.102353, "f1": 1.376269, "f3": -2.822752, "y": 0.76202773, "x": -0.24248686}], [{"q1": 2.12543916, "distance": 0.2905222137, "q3": 2.545192707, "q2": 2.158797064, "tx": -0.4596, "ty": 0.4596, "targetID": 8, "f2": -0.190695, "f1": -0.166504, "f3": -0.974396, "y": 0.37507951, "x": -0.18164417}], [{"q1": 1.54550116, "distance": 0.5158064667, "q3": 4.367115427, "q2": 0.6831909536, "tx": 0.3182, "ty": 0.3182, "targetID": 9, "f2": 0.389243, "f1": 1.309102, "f3": -2.796319, "y": 0.79371652, "x": 0.11834918}], [{"q1": 1.32370472, "distance": 0.3293424217, "q3": 4.264215627, "q2": 1.375975004, "tx": 0.1165, "ty": 0.4347, "targetID": 10, "f2": 0.61104, "f1": 0.616318, "f3": -2.693419, "y": 0.76302486, "x": 0.14236923}], [{"q1": 1.95001263, "distance": 0.3436786488, "q3": 0.2087902268, "q2": 3.725854854, "tx": -0.1165, "ty": 0.4347, "targetID": 11, "f2": -0.015268, "f1": -1.733562, "f3": 1.362006, "y": 0.26029468, "x": 0.17963814}], [{"q1": 1.933990508, "distance": 0.06926396073, "q3": 1.670196319, "q2": 1.463311284, "tx": -0.3182, "ty": 0.3182, "targetID": 12, "f2": 0.000754, "f1": 0.528981, "f3": -0.0994, "y": 0.25739242, "x": -0.35136526}], [{"q1": 1.53048435, "distance": 0.3544920513, "q3": 1.338821127, "q2": 1.961379382, "tx": 0.1768, "ty": 0.1768, "targetID": 13, "f2": 0.40426, "f1": 0.030913, "f3": 0.231975, "y": 0.26158569, "x": -0.16740343}], [{"q1": 1.43874984, "distance": 0.1087754901, "q3": 1.337375997, "q2": 2.878221784, "tx": 0.0647, "ty": 0.2415, "targetID": 14, "f2": 0.495995, "f1": -0.885929, "f3": 0.23342, "y": 0.1962221, "x": 0.16360409}], [{"q1": 1.902637413, "distance": 0.06011944774, "q3": 1.51493881, "q2": 2.626957204, "tx": -0.0647, "ty": 0.2415, "targetID": 15, "f2": 0.032107, "f1": -0.634665, "f3": 0.055858, "y": 0.23397099, "x": -0.0050538601}], [{"q1": 2.005744484, "distance": 0.0395994199, "q3": 1.621941455, "q2": 1.972123629, "tx": -0.1768, "ty": 0.1768, "targetID": 16, "f2": -0.071, "f1": 0.020169, "f3": -0.051145, "y": 0.19164292, "x": -0.21351242}]], "block": 20}], [{"trials": [[{"q1": 1.23925871, "distance": 0.5295031771, "q3": 0.9747733668, "q2": 0.2502166536, "tx": 0.601, "ty": 0.601, "targetID": 1, "f2": 0.695486, "f1": 1.742076, "f3": 0.596023, "y": 0.87840985, "x": 0.14998183}], [{"q1": 0.9364720102, "distance": 0.06180809569, "q3": 1.223776007, "q2": 0.2533582536, "tx": 0.22, "ty": 0.821, "targetID": 2, "f2": 0.998272, "f1": 1.738934, "f3": 0.34702, "y": 0.80218928, "x": 0.27887612}], [{"q1": 1.40840206, "distance": 0.219275807, "q3": 1.549684824, "q2": 0.8532139536, "tx": -0.22, "ty": 0.821, "targetID": 3, "f2": 0.526342, "f1": 1.139079, "f3": 0.021112, "y": 0.60172578, "x": -0.21916574}], [{"q1": 1.71759761, "distance": 0.719762401, "q3": 1.189532647, "q2": 2.544961634, "tx": -0.601, "ty": 0.601, "targetID": 4, "f2": 0.217147, "f1": -0.552669, "f3": 0.381264, "y": 0.1687434, "x": -0.025489665}], [{"q1": 1.37265073, "distance": 0.02308899182, "q3": 1.406365367, "q2": 4.109122954, "tx": 0.4596, "ty": 0.4596, "targetID": 5, "f2": 0.562094, "f1": -2.11683, "f3": 0.164431, "y": 0.48251355, "x": 0.46244091}], [{"q1": 1.03957908, "distance": 0.1117713235, "q3": 1.596871546, "q2": 0.4935644536, "tx": 0.1682, "ty": 0.6279, "targetID": 6, "f2": 0.895165, "f1": 1.498728, "f3": -0.026075, "y": 0.70955617, "x": 0.091877666}], [{"q1": 1.08293306, "distance": 0.1173766615, "q3": 1.344601657, "q2": 0.9684476536, "tx": -0.1682, "ty": 0.6279, "targetID": 7, "f2": 0.851811, "f1": 1.023845, "f3": 0.226195, "y": 0.64339397, "x": -0.051850451}], [{"q1": 1.835093171, "distance": 0.3008059004, "q3": 1.623512252, "q2": 1.729529844, "tx": -0.4596, "ty": 0.4596, "targetID": 8, "f2": 0.099651, "f1": 0.262763, "f3": -0.052716, "y": 0.23416275, "x": -0.2604462}], [{"q1": 1.54977373, "distance": 0.06322226529, "q3": 1.127580437, "q2": 3.377797854, "tx": 0.3182, "ty": 0.3182, "targetID": 9, "f2": 0.384971, "f1": -1.385505, "f3": 0.443216, "y": 0.26391183, "x": 0.28579862}], [{"q1": 1.6386808, "distance": 0.2544649554, "q3": 1.930634347, "q2": 4.236413954, "tx": 0.1165, "ty": 0.4347, "targetID": 10, "f2": 0.296064, "f1": -2.244121, "f3": -0.359838, "y": 0.67080655, "x": 0.21140053}], [{"q1": 1.878258654, "distance": 0.2331945093, "q3": 1.445823767, "q2": 2.419674914, "tx": -0.1165, "ty": 0.4347, "targetID": 11, "f2": 0.056486, "f1": -0.427382, "f3": 0.124973, "y": 0.20712403, "x": -0.065619188}], [{"q1": 1.918408208, "distance": 0.2116363353, "q3": 2.210236097, "q2": 2.089305035, "tx": -0.3182, "ty": 0.3182, "targetID": 12, "f2": 0.016336, "f1": -0.097012, "f3": -0.63944, "y": 0.3287843, "x": -0.1068285}], [{"q1": 2.31186127, "distance": 0.3326839362, "q3": 1.856492767, "q2": 2.411506774, "tx": 0.1768, "ty": 0.1768, "targetID": 13, "f2": -0.377117, "f1": -0.419214, "f3": -0.285696, "y": 0.25033409, "x": -0.14765545}], [{"q1": 1.46168347, "distance": 0.4016858481, "q3": 1.688417557, "q2": 1.006900704, "tx": 0.0647, "ty": 0.2415, "targetID": 14, "f2": 0.473061, "f1": 0.985392, "f3": -0.117621, "y": 0.50705466, "x": -0.23668388}], [{"q1": 1.989533866, "distance": 0.04957051, "q3": 1.557915797, "q2": 2.673138614, "tx": -0.0647, "ty": 0.2415, "targetID": 15, "f2": -0.054789, "f1": -0.680846, "f3": 0.012881, "y": 0.25256362, "x": -0.016379903}], [{"q1": 1.937886083, "distance": 0.0768312666, "q3": 1.607741457, "q2": 2.272585554, "tx": -0.1768, "ty": 0.1768, "targetID": 16, "f2": -0.003142, "f1": -0.280293, "f3": -0.036945, "y": 0.20928315, "x": -0.10717322}]], "block": 21}], [{"trials": [[{"q1": 1.40331268, "distance": 0.05858078409, "q3": -0.3381610732, "q2": 5.180651054, "tx": 0.601, "ty": 0.601, "targetID": 1, "f2": 0.531432, "f1": -3.188358, "f3": 1.908957, "y": 0.58890312, "x": 0.54368182}], [{"q1": 2.18600907, "distance": 0.741959052, "q3": 2.135780347, "q2": -0.7109221464, "tx": 0.22, "ty": 0.821, "targetID": 2, "f2": -0.251265, "f1": 2.703215, "f3": -0.564984, "y": 0.56972555, "x": -0.47811488}], [{"q1": 1.849418834, "distance": 0.618939523, "q3": 0.4442840268, "q2": 4.108350054, "tx": -0.22, "ty": 0.821, "targetID": 3, "f2": 0.085326, "f1": -2.116057, "f3": 1.126512, "y": 0.45293112, "x": 0.2776057}], [{"q1": 1.93204272, "distance": 0.1513132123, "q3": 1.557538806, "q2": 0.5778219536, "tx": -0.601, "ty": 0.601, "targetID": 4, "f2": 0.002702, "f1": 1.414471, "f3": 0.013258, "y": 0.48202303, "x": -0.50751113}], [{"q1": 1.22172862, "distance": 0.4088834892, "q3": 0.6560273768, "q2": 3.311510254, "tx": 0.4596, "ty": 0.4596, "targetID": 5, "f2": 0.713016, "f1": -1.319218, "f3": 0.914769, "y": 0.090982256, "x": 0.2826631}], [{"q1": 1.73814362, "distance": 0.3010377446, "q3": -0.2176495732, "q2": 4.267220454, "tx": 0.1682, "ty": 0.6279, "targetID": 6, "f2": 0.196601, "f1": -2.274928, "f3": 1.788446, "y": 0.38756, "x": 0.3494744}], [{"q1": 3.11717709, "distance": 0.5205110818, "q3": 0.4674061268, "q2": 3.229074854, "tx": -0.1682, "ty": 0.6279, "targetID": 7, "f2": -1.182433, "f1": -1.236782, "f3": 1.10339, "y": 0.10921528, "x": -0.12463456}], [{"q1": 1.91338166, "distance": 0.1965261706, "q3": 1.537181286, "q2": 1.396458194, "tx": -0.4596, "ty": 0.4596, "targetID": 8, "f2": 0.021363, "f1": 0.595834, "f3": 0.033615, "y": 0.27701774, "x": -0.38689337}], [{"q1": 1.68046398, "distance": 0.2234831578, "q3": 1.074990177, "q2": 3.357880154, "tx": 0.3182, "ty": 0.3182, "targetID": 9, "f2": 0.254281, "f1": -1.365587, "f3": 0.495806, "y": 0.34458793, "x": 0.096280197}], [{"q1": 1.5804985, "distance": 0.2905382352, "q3": 0.5352017268, "q2": 3.345565154, "tx": 0.1165, "ty": 0.4347, "targetID": 10, "f2": 0.354246, "f1": -1.353273, "f3": 1.035595, "y": 0.15120049, "x": 0.18006488}], [{"q1": 1.14274898, "distance": 0.155676613, "q3": 1.405799877, "q2": 1.094802464, "tx": -0.1165, "ty": 0.4347, "targetID": 11, "f2": 0.791996, "f1": 0.89749, "f3": 0.164996, "y": 0.58678844, "x": -0.083268776}], [{"q1": 1.973260416, "distance": 0.1172183442, "q3": 1.61735473, "q2": 1.163477684, "tx": -0.3182, "ty": 0.3182, "targetID": 12, "f2": -0.038516, "f1": 0.828815, "f3": -0.046558, "y": 0.30061596, "x": -0.43409194}], [{"q1": 1.67713389, "distance": 0.06379146309, "q3": 1.227797237, "q2": 2.990502304, "tx": 0.1768, "ty": 0.1768, "targetID": 13, "f2": 0.257611, "f1": -0.99821, "f3": 0.342999, "y": 0.22720273, "x": 0.13769865}], [{"q1": 1.69504097, "distance": 0.04496257515, "q3": 1.231127327, "q2": 2.838197894, "tx": 0.0647, "ty": 0.2415, "targetID": 14, "f2": 0.239704, "f1": -0.845905, "f3": 0.339669, "y": 0.20150905, "x": 0.085251328}], [{"q1": 1.71552415, "distance": 0.1056104276, "q3": 1.101819377, "q2": 2.715110294, "tx": -0.0647, "ty": 0.2415, "targetID": 15, "f2": 0.21922, "f1": -0.722818, "f3": 0.468977, "y": 0.17836734, "x": 0.019963036}], [{"q1": 1.882468388, "distance": 0.01463785725, "q3": 1.479564476, "q2": 2.105892644, "tx": -0.1768, "ty": 0.1768, "targetID": 16, "f2": 0.052276, "f1": -0.1136, "f3": 0.091232, "y": 0.19127762, "x": -0.17464005}]], "block": 22}], [{"trials": [[{"q1": 1.17102332, "distance": 0.5280418893, "q3": 4.187585927, "q2": -2.038873346, "tx": 0.601, "ty": 0.601, "targetID": 1, "f2": 0.763721, "f1": 4.031166, "f3": -2.61679, "y": 0.31509219, "x": 0.15705748}], [{"q1": 2.1564781, "distance": 0.4252008751, "q3": 6.856438027, "q2": -2.522929946, "tx": 0.22, "ty": 0.821, "targetID": 2, "f2": -0.221734, "f1": 4.515223, "f3": -5.285642, "y": 0.41413866, "x": 0.096470108}], [{"q1": 1.38201268, "distance": 0.2083936739, "q3": 1.680940567, "q2": 0.6689909536, "tx": -0.22, "ty": 0.821, "targetID": 3, "f2": 0.552732, "f1": 1.323302, "f3": -0.110144, "y": 0.61977928, "x": -0.16579534}], [{"q1": 2.04972678, "distance": 0.4111295784, "q3": 2.870913027, "q2": 1.937880269, "tx": -0.601, "ty": 0.601, "targetID": 4, "f2": -0.114982, "f1": 0.054412, "f3": -1.300117, "y": 0.45250441, "x": -0.21762474}], [{"q1": 0.5373012902, "distance": 0.514922573, "q3": 0.1618548268, "q2": 2.837318244, "tx": 0.4596, "ty": 0.4596, "targetID": 5, "f2": 1.397443, "f1": -0.845026, "f3": 1.408942, "y": 0.16136173, "x": 0.039839127}], [{"q1": 1.59086576, "distance": 0.03507722574, "q3": 3.752154927, "q2": 0.06429725359, "tx": 0.1682, "ty": 0.6279, "targetID": 6, "f2": 0.343879, "f1": 1.927995, "f3": -2.181359, "y": 0.59677114, "x": 0.15203195}], [{"q1": 2.04834448, "distance": 0.1068654554, "q3": 3.482618827, "q2": -0.3261398464, "tx": -0.1682, "ty": 0.6279, "targetID": 7, "f2": -0.1136, "f1": 2.318433, "f3": -1.911822, "y": 0.52673337, "x": -0.13376835}], [{"q1": 2.11086217, "distance": 0.2090090264, "q3": 2.994817427, "q2": 1.864995324, "tx": -0.4596, "ty": 0.4596, "targetID": 8, "f2": -0.176118, "f1": 0.127297, "f3": -1.424021, "y": 0.46629005, "x": -0.25069807}], [{"q1": 2.11243297, "distance": 0.6074039008, "q3": 1.819924627, "q2": 1.792361694, "tx": 0.3182, "ty": 0.3182, "targetID": 9, "f2": -0.177688, "f1": 0.199931, "f3": -0.249128, "y": 0.18452518, "x": -0.27431206}], [{"q1": 1.36152949, "distance": 0.3791235434, "q3": 1.528007835, "q2": 0.5570874536, "tx": 0.1165, "ty": 0.4347, "targetID": 10, "f2": 0.573215, "f1": 1.435205, "f3": 0.042788, "y": 0.68796894, "x": -0.16561612}], [{"q1": 2.10633828, "distance": 0.1533621164, "q3": 3.390293727, "q2": 0.4919936536, "tx": -0.1165, "ty": 0.4347, "targetID": 11, "f2": -0.171594, "f1": 1.500299, "f3": -1.819497, "y": 0.51907916, "x": -0.24456286}], [{"q1": 2.22270287, "distance": 0.1365523253, "q3": 1.946782137, "q2": 1.828238684, "tx": -0.3182, "ty": 0.3182, "targetID": 12, "f2": -0.287958, "f1": 0.164054, "f3": -0.375986, "y": 0.19335633, "x": -0.26287735}], [{"q1": 1.68976309, "distance": 0.3818105362, "q3": 1.469637047, "q2": 1.853936914, "tx": 0.1768, "ty": 0.1768, "targetID": 13, "f2": 0.244981, "f1": 0.138356, "f3": 0.101159, "y": 0.24866498, "x": -0.19818628}], [{"q1": 1.77848167, "distance": 0.2456627727, "q3": 2.506425447, "q2": 1.571633394, "tx": 0.0647, "ty": 0.2415, "targetID": 14, "f2": 0.156263, "f1": 0.420659, "f3": -0.935629, "y": 0.4075199, "x": -0.11637344}], [{"q1": 1.57321001, "distance": 0.08623508137, "q3": 1.731520207, "q2": 1.811399754, "tx": -0.0647, "ty": 0.2415, "targetID": 15, "f2": 0.361534, "f1": 0.180893, "f3": -0.160724, "y": 0.30126291, "x": -0.12686819}], [{"q1": 1.934555995, "distance": 0.05286265492, "q3": 1.51632111, "q2": 1.950383808, "tx": -0.1768, "ty": 0.1768, "targetID": 16, "f2": 0.000188, "f1": 0.041909, "f3": 0.054475, "y": 0.1920352, "x": -0.22741965}]], "block": 23}], [{"trials": [[{"q1": 2.001220591, "distance": 0.4072858313, "q3": -0.5464486732, "q2": 4.518239954, "tx": 0.601, "ty": 0.601, "targetID": 1, "f2": -0.066476, "f1": -2.525947, "f3": 2.117245, "y": 0.47763124, "x": 0.2128481}], [{"q1": 2.27987986, "distance": 0.7017261618, "q3": 2.422544927, "q2": 1.968605045, "tx": 0.22, "ty": 0.821, "targetID": 2, "f2": -0.345135, "f1": 0.023688, "f3": -0.851749, "y": 0.31423248, "x": -0.26539292}], [{"q1": 2.39429666, "distance": 0.1423976164, "q3": -0.08293807321, "q2": 4.770095154, "tx": -0.22, "ty": 0.821, "targetID": 3, "f2": -0.459552, "f1": -2.777802, "f3": 1.653734, "y": 0.70138701, "x": -0.14273543}], [{"q1": 2.06468076, "distance": 0.3640565599, "q3": 5.668495027, "q2": 0.1978149536, "tx": -0.601, "ty": 0.601, "targetID": 4, "f2": -0.129936, "f1": 1.794478, "f3": -4.097699, "y": 0.89697139, "x": -0.38901388}], [{"q1": 1.69906221, "distance": 0.3407164169, "q3": -0.2378185732, "q2": 3.861314054, "tx": 0.4596, "ty": 0.4596, "targetID": 5, "f2": 0.235682, "f1": -1.869021, "f3": 1.808615, "y": 0.21777937, "x": 0.21957821}], [{"q1": 2.35684888, "distance": 0.1414035118, "q3": 0.1522416268, "q2": 4.329857454, "tx": 0.1682, "ty": 0.6279, "targetID": 6, "f2": -0.422104, "f1": -2.337565, "f3": 1.418555, "y": 0.58590863, "x": 0.033175269}], [{"q1": 2.08811704, "distance": 0.5322204015, "q3": 0.06584782679, "q2": 3.408836754, "tx": -0.1682, "ty": 0.6279, "targetID": 7, "f2": -0.153373, "f1": -1.416544, "f3": 1.504949, "y": 0.13023989, "x": 0.020460994}], [{"q1": 2.30614357, "distance": 0.1754143229, "q3": 2.758946627, "q2": 1.238498914, "tx": -0.4596, "ty": 0.4596, "targetID": 8, "f2": -0.371399, "f1": 0.753794, "f3": -1.18815, "y": 0.33343838, "x": -0.33772535}], [{"q1": 1.21921535, "distance": 0.5476269268, "q3": 1.561622876, "q2": 0.2809414536, "tx": 0.3182, "ty": 0.3182, "targetID": 9, "f2": 0.715529, "f1": 1.711351, "f3": 0.009173, "y": 0.76980063, "x": 0.0084386049}], [{"q1": 2.06015687, "distance": 0.0400708322, "q3": 1.548239692, "q2": 3.390615554, "tx": 0.1165, "ty": 0.4347, "targetID": 10, "f2": -0.125412, "f1": -1.398323, "f3": 0.022557, "y": 0.45353028, "x": 0.081129219}], [{"q1": 2.0391082, "distance": 0.3452124411, "q3": 1.876913117, "q2": 0.9229573536, "tx": -0.1165, "ty": 0.4347, "targetID": 11, "f2": -0.104364, "f1": 1.069335, "f3": -0.306117, "y": 0.32872113, "x": -0.4450424}], [{"q1": 1.922492279, "distance": 0.1634663347, "q3": 1.745154717, "q2": 0.7918900536, "tx": -0.3182, "ty": 0.3182, "targetID": 12, "f2": 0.012252, "f1": 1.200403, "f3": -0.174358, "y": 0.40564457, "x": -0.45631115}], [{"q1": 2.4720825, "distance": 0.9513340142, "q3": -0.3734725732, "q2": 1.493344904, "tx": 0.1768, "ty": 0.1768, "targetID": 13, "f2": -0.537338, "f1": 0.498948, "f3": 1.944269, "y": 0.19824795, "x": -0.77429221}], [{"q1": 1.26118703, "distance": 0.5900512966, "q3": 0.5299867268, "q2": 0.9179936536, "tx": 0.0647, "ty": 0.2415, "targetID": 14, "f2": 0.673557, "f1": 1.074299, "f3": 1.04081, "y": 0.7746841, "x": -0.18803553}], [{"q1": 2.34805242, "distance": 0.3991511187, "q3": 0.8780123168, "q2": 4.149416954, "tx": -0.0647, "ty": 0.2415, "targetID": 15, "f2": -0.413308, "f1": -2.157124, "f3": 0.692784, "y": 0.64026254, "x": -0.0470917}], [{"q1": 2.22037809, "distance": 0.2303849077, "q3": 2.645472327, "q2": 1.074884764, "tx": -0.1768, "ty": 0.1768, "targetID": 16, "f2": -0.285634, "f1": 0.917408, "f3": -1.074676, "y": 0.33503114, "x": -0.34425182}]], "block": 24}]]}]], "condition": "H1"}], [{"phases": [[{"phase": "test", "blocks": [[{"trials": [[{"q1": 0.7620507902, "distance": 0.8616439123, "q3": 2.825171427, "q2": 2.507325354, "tx": -0.375, "ty": 0.6495, "targetID": 1, "f2": -0.515033, "f1": -1.172694, "f3": 1.254375, "y": 0.28659193, "x": 0.40649086}], [{"q1": 0.3212036902, "distance": 0.9578158889, "q3": 3.913858927, "q2": 1.622275874, "tx": 0, "ty": 0.95, "targetID": 2, "f2": 0.370017, "f1": -1.613541, "f3": 2.343063, "y": 0.25497687, "x": 0.65905548}], [{"q1": 1.15845695, "distance": 0.2012479248, "q3": 3.172254627, "q2": 0.6638387536, "tx": 0.375, "ty": 0.6495, "targetID": 3, "f2": 1.328454, "f1": -0.776288, "f3": 1.601458, "y": 0.49930494, "x": 0.24105161}], [{"q1": 2.018813509, "distance": 0.3021885892, "q3": 2.268544057, "q2": 1.889813904, "tx": -0.4763, "ty": 0.275, "targetID": 4, "f2": 0.102479, "f1": 0.084069, "f3": 0.697748, "y": 0.30843403, "x": -0.17596667}], [{"q1": 1.59909673, "distance": 0.0423487442, "q3": 2.967171427, "q2": 1.225995374, "tx": 0, "ty": 0.55, "targetID": 5, "f2": 0.766297, "f1": -0.335648, "f3": 1.396375, "y": 0.51168171, "x": -0.018031217}], [{"q1": 1.983439176, "distance": 1.010428558, "q3": 1.574440574, "q2": 0.5924617536, "tx": 0.4763, "ty": 0.275, "targetID": 6, "f2": 1.399831, "f1": 0.048695, "f3": 0.003644, "y": 0.46159993, "x": -0.51674901}], [{"q1": 2.27994269, "distance": 0.1323645054, "q3": 2.675191827, "q2": 1.555485614, "tx": -0.175, "ty": 0.3031, "targetID": 7, "f2": 0.436807, "f1": 0.345198, "f3": 1.104396, "y": 0.32107595, "x": -0.3061382}], [{"q1": 2.2101365, "distance": 0.3538310875, "q3": 2.077346727, "q2": 1.374404214, "tx": 0, "ty": 0.15, "targetID": 8, "f2": 0.617888, "f1": 0.275392, "f3": 0.50655, "y": 0.22864589, "x": -0.34498009}], [{"q1": 1.87675069, "distance": 0.3607447927, "q3": 2.674437827, "q2": 1.437173234, "tx": 0.175, "ty": 0.3031, "targetID": 9, "f2": 0.555119, "f1": -0.057994, "f3": 1.103641, "y": 0.42374552, "x": -0.16497274}]], "block": 1}], [{"trials": [[{"q1": 0.8566755902, "distance": 0.918155571, "q3": 2.217775917, "q2": 3.080666054, "tx": -0.375, "ty": 0.6495, "targetID": 1, "f2": -1.088373, "f1": -1.078069, "f3": 0.64698, "y": 0.20305535, "x": 0.42730719}], [{"q1": 0.3846198902, "distance": 0.9124508803, "q3": 2.787158127, "q2": 1.862356384, "tx": 0, "ty": 0.95, "targetID": 2, "f2": 0.129936, "f1": -1.550125, "f3": 1.216362, "y": 0.14450946, "x": 0.42866257}], [{"q1": 0.2677462902, "distance": 0.2709122802, "q3": 1.241683077, "q2": 1.526771454, "tx": 0.375, "ty": 0.6495, "targetID": 3, "f2": 0.465521, "f1": -1.666998, "f3": -0.329113, "y": 0.39995487, "x": 0.26954531}], [{"q1": 2.39266304, "distance": 0.3767607978, "q3": 1.615846766, "q2": 2.758024444, "tx": -0.4763, "ty": 0.275, "targetID": 4, "f2": -0.765732, "f1": 0.457919, "f3": 0.04505, "y": 0.2690673, "x": -0.099585915}], [{"q1": 0.09923129019, "distance": 0.8163382132, "q3": 2.310704227, "q2": 2.984093454, "tx": 0, "ty": 0.55, "targetID": 5, "f2": -0.991801, "f1": -1.835513, "f3": 0.739908, "y": -0.12631967, "x": 0.45716494}], [{"q1": -0.2208719098, "distance": 0.3027092501, "q3": 1.715875077, "q2": 2.007435131, "tx": 0.4763, "ty": 0.275, "targetID": 6, "f2": -0.015142, "f1": -2.155616, "f3": 0.145079, "y": 0.046992725, "x": 0.27718804}], [{"q1": 0.06079079019, "distance": 0.4874890864, "q3": 1.222142377, "q2": 1.660037814, "tx": -0.175, "ty": 0.3031, "targetID": 7, "f2": 0.332255, "f1": -1.873954, "f3": -0.348654, "y": 0.30405036, "x": 0.31248816}], [{"q1": 0.8891595902, "distance": 0.1323308323, "q3": 1.608244111, "q2": 2.074288222, "tx": 0, "ty": 0.15, "targetID": 8, "f2": -0.081996, "f1": -1.045585, "f3": 0.037448, "y": 0.24206205, "x": 0.095058025}], [{"q1": 0.8982073902, "distance": 0.4393437259, "q3": 0.3463920268, "q2": 1.391243144, "tx": 0.175, "ty": 0.3031, "targetID": 9, "f2": 0.60105, "f1": -1.036537, "f3": -1.224404, "y": 0.71168208, "x": 0.013495841}]], "block": 2}], [{"trials": [[{"q1": 0.5912109902, "distance": 0.8819112937, "q3": 1.48477952, "q2": 0.2018361536, "tx": -0.375, "ty": 0.6495, "targetID": 1, "f2": 1.790456, "f1": -1.343533, "f3": -0.086017, "y": 0.62959304, "x": 0.50668659}], [{"q1": 0.7717896902, "distance": 0.4490681409, "q3": 1.126135307, "q2": 0.2986600536, "tx": 0, "ty": 0.95, "targetID": 2, "f2": 1.693633, "f1": -1.162955, "f3": -0.444661, "y": 0.76014165, "x": 0.40695946}], [{"q1": -0.6188237098, "distance": 0.8038524564, "q3": 1.635198976, "q2": 0.6561104536, "tx": 0.375, "ty": 0.6495, "targetID": 3, "f2": 1.336182, "f1": -2.553568, "f3": 0.064403, "y": -0.098281889, "x": 0.66995935}], [{"q1": 1.10712332, "distance": 0.4662976778, "q3": 1.650655612, "q2": 1.676876754, "tx": -0.4763, "ty": 0.275, "targetID": 4, "f2": 0.315416, "f1": -0.827621, "f3": 0.079859, "y": 0.35962878, "x": -0.017746302}], [{"q1": 0.3814153902, "distance": 0.3367283916, "q3": 1.699852957, "q2": 1.219963514, "tx": 0, "ty": 0.55, "targetID": 5, "f2": 0.772329, "f1": -1.553329, "f3": 0.129057, "y": 0.39706697, "x": 0.29999583}], [{"q1": -1.04252401, "distance": 0.4080181677, "q3": 1.234583077, "q2": 1.827610364, "tx": 0.4763, "ty": 0.275, "targetID": 6, "f2": 0.164682, "f1": -2.977269, "f3": -0.336213, "y": -0.110723, "x": 0.34327146}], [{"q1": 1.05082598, "distance": 0.3055409847, "q3": 1.466558287, "q2": 1.090090074, "tx": -0.175, "ty": 0.3031, "targetID": 7, "f2": 0.902203, "f1": -0.883919, "f3": -0.104238, "y": 0.5777168, "x": -0.041056331}], [{"q1": -0.09123720981, "distance": 0.3609396291, "q3": 1.973925497, "q2": 2.265359884, "tx": 0, "ty": 0.15, "targetID": 8, "f2": -0.273067, "f1": -2.025982, "f3": 0.403129, "y": -0.060988319, "x": 0.29285038}], [{"q1": 0.1382561902, "distance": 0.1530120431, "q3": 1.618485703, "q2": 1.429382084, "tx": 0.175, "ty": 0.3031, "targetID": 9, "f2": 0.562911, "f1": -1.796488, "f3": 0.047689, "y": 0.29382225, "x": 0.32773051}]], "block": 3}], [{"trials": [[{"q1": 1.20382154, "distance": 0.2581726987, "q3": 1.341837057, "q2": 1.216005114, "tx": -0.375, "ty": 0.6495, "targetID": 1, "f2": 0.776288, "f1": -0.730923, "f3": -0.228959, "y": 0.54425382, "x": -0.13925356}], [{"q1": 0.2882671902, "distance": 1.064009877, "q3": -0.9155983732, "q2": 0.7932095536, "tx": 0, "ty": 0.95, "targetID": 2, "f2": 1.199083, "f1": -1.646477, "f3": -2.486395, "y": 0.34792759, "x": 0.87728321}], [{"q1": 0.3634706902, "distance": 0.182028167, "q3": 1.623198092, "q2": 0.9118989536, "tx": 0.375, "ty": 0.6495, "targetID": 3, "f2": 1.080394, "f1": -1.571274, "f3": 0.052402, "y": 0.46753285, "x": 0.37971274}], [{"q1": 1.75385159, "distance": 0.2107964921, "q3": -0.5388208732, "q2": 1.833265234, "tx": -0.4763, "ty": 0.275, "targetID": 4, "f2": 0.159027, "f1": -0.180893, "f3": -2.109617, "y": 0.48207029, "x": -0.51575955}], [{"q1": 1.12100916, "distance": 0.2341537516, "q3": -0.06665827321, "q2": 1.476945794, "tx": 0, "ty": 0.55, "targetID": 5, "f2": 0.515347, "f1": -0.813735, "f3": -1.637455, "y": 0.75442644, "x": -0.11418323}], [{"q1": -0.4447480098, "distance": 0.2500922357, "q3": 1.560429071, "q2": 1.639366134, "tx": 0.4763, "ty": 0.275, "targetID": 6, "f2": 0.352927, "f1": -2.379493, "f3": -0.010367, "y": 0.056025138, "x": 0.35548553}], [{"q1": 1.25942773, "distance": 0.08894292447, "q3": 1.498476864, "q2": 1.770810374, "tx": -0.175, "ty": 0.3031, "targetID": 7, "f2": 0.221482, "f1": -0.675317, "f3": -0.072319, "y": 0.33475097, "x": -0.091879245}], [{"q1": -0.1216792098, "distance": 0.5941470913, "q3": -0.9071662732, "q2": 2.105704144, "tx": 0, "ty": 0.15, "targetID": 8, "f2": -0.113411, "f1": -2.056424, "f3": -2.477963, "y": 0.33473052, "x": 0.56469939}], [{"q1": 0.8994640902, "distance": 0.2115660302, "q3": 1.735729937, "q2": 1.254709534, "tx": 0.175, "ty": 0.3031, "targetID": 9, "f2": 0.737583, "f1": -1.03528, "f3": 0.164934, "y": 0.47954515, "x": 0.058263998}]], "block": 4}], [{"trials": [[{"q1": 1.03097112, "distance": 0.4205096762, "q3": 1.653922869, "q2": 0.7037998536, "tx": -0.375, "ty": 0.6495, "targetID": 1, "f2": 1.288493, "f1": -0.903773, "f3": 0.083127, "y": 0.64544537, "x": 0.045490128}], [{"q1": -0.2397214098, "distance": 0.9421263326, "q3": 1.628413136, "q2": 1.028452024, "tx": 0, "ty": 0.95, "targetID": 2, "f2": 0.963841, "f1": -2.174466, "f3": 0.057617, "y": 0.17634269, "x": 0.53763965}], [{"q1": -0.4809957098, "distance": 0.6306556386, "q3": 1.656373311, "q2": 1.008471494, "tx": 0.375, "ty": 0.6495, "targetID": 3, "f2": 0.983821, "f1": -2.41574, "f3": 0.085577, "y": 0.048673585, "x": 0.56666156}], [{"q1": 1.35248171, "distance": 0.3736577905, "q3": 1.765763567, "q2": 1.423413054, "tx": -0.4763, "ty": 0.275, "targetID": 4, "f2": 0.56888, "f1": -0.582263, "f3": 0.194967, "y": 0.4041478, "x": -0.12567058}], [{"q1": 0.2651638902, "distance": 0.3752519991, "q3": 1.545977745, "q2": 1.299822804, "tx": 0, "ty": 0.55, "targetID": 5, "f2": 0.69247, "f1": -1.669581, "f3": -0.024819, "y": 0.36570917, "x": 0.32688064}], [{"q1": -0.3821549098, "distance": 0.1198648256, "q3": 1.316075997, "q2": 1.427685624, "tx": 0.4763, "ty": 0.275, "targetID": 6, "f2": 0.564607, "f1": -2.316899, "f3": -0.25472, "y": 0.15521639, "x": 0.47188829}], [{"q1": 1.52137373, "distance": 0.1008781299, "q3": 1.016116727, "q2": 1.846711254, "tx": -0.175, "ty": 0.3031, "targetID": 7, "f2": 0.145581, "f1": -0.413371, "f3": -0.55468, "y": 0.30025911, "x": -0.27583812}], [{"q1": 0.3099064902, "distance": 0.229784309, "q3": 1.659766231, "q2": 1.890442224, "tx": 0, "ty": 0.15, "targetID": 8, "f2": 0.10185, "f1": -1.624838, "f3": 0.08897, "y": 0.20163415, "x": 0.22390789}], [{"q1": 0.3706082902, "distance": 0.146795598, "q3": 1.320097237, "q2": 1.423098894, "tx": 0.175, "ty": 0.3031, "targetID": 9, "f2": 0.569194, "f1": -1.564136, "f3": -0.250699, "y": 0.42849486, "x": 0.25132219}]], "block": 5}], [{"trials": [[{"q1": 1.07633571, "distance": 0.3391224923, "q3": 1.413214037, "q2": 1.400039604, "tx": -0.375, "ty": 0.6495, "targetID": 1, "f2": 0.592253, "f1": -0.858409, "f3": -0.157582, "y": 0.50096245, "x": -0.070138292}], [{"q1": -0.4669528098, "distance": 1.231035424, "q3": 1.465867137, "q2": 0.6076042536, "tx": 0, "ty": 0.95, "targetID": 2, "f2": 1.384688, "f1": -2.401697, "f3": -0.104929, "y": -0.048903916, "x": 0.71947146}], [{"q1": 0.5531348902, "distance": 0.1284614584, "q3": 1.473218459, "q2": 0.9328219536, "tx": 0.375, "ty": 0.6495, "targetID": 3, "f2": 1.059471, "f1": -1.38161, "f3": -0.097578, "y": 0.55915381, "x": 0.28367688}], [{"q1": 1.4094702, "distance": 0.2946022316, "q3": 1.410512267, "q2": 1.613542244, "tx": -0.4763, "ty": 0.275, "targetID": 4, "f2": 0.37875, "f1": -0.525274, "f3": -0.160284, "y": 0.36375757, "x": -0.19538619}], [{"q1": 1.09757288, "distance": 0.06469922711, "q3": 1.478182176, "q2": 1.081482114, "tx": 0, "ty": 0.55, "targetID": 5, "f2": 0.910811, "f1": -0.837172, "f3": -0.092614, "y": 0.57614212, "x": -0.059182595}], [{"q1": -0.6119750098, "distance": 0.2571932923, "q3": 1.425968907, "q2": 1.428313944, "tx": 0.4763, "ty": 0.275, "targetID": 6, "f2": 0.563979, "f1": -2.54672, "f3": -0.144827, "y": 0.017845961, "x": 0.47180669}], [{"q1": 1.18679411, "distance": 0.1535453109, "q3": 1.418617577, "q2": 1.458850224, "tx": -0.175, "ty": 0.3031, "targetID": 7, "f2": 0.533442, "f1": -0.74795, "f3": -0.152179, "y": 0.44593388, "x": -0.11865601}], [{"q1": 0.6140188902, "distance": 0.1484119212, "q3": 1.466055627, "q2": 2.091064327, "tx": 0, "ty": 0.15, "targetID": 8, "f2": -0.098772, "f1": -1.320726, "f3": -0.104741, "y": 0.22520059, "x": 0.12794909}], [{"q1": 0.2095325902, "distance": 0.1791494921, "q3": 1.360372447, "q2": 1.370508634, "tx": 0.175, "ty": 0.3031, "targetID": 9, "f2": 0.621784, "f1": -1.725212, "f3": -0.210424, "y": 0.3907217, "x": 0.33125933}]], "block": 6}], [{"trials": [[{"q1": 1.29643569, "distance": 0.2418434535, "q3": 1.502623766, "q2": 0.7454573536, "tx": -0.375, "ty": 0.6495, "targetID": 1, "f2": 1.246835, "f1": -0.638309, "f3": -0.068173, "y": 0.66004705, "x": -0.13338664}], [{"q1": 0.3729330902, "distance": 0.7734393455, "q3": 1.463919347, "q2": 0.1868193536, "tx": 0, "ty": 0.95, "targetID": 2, "f2": 1.805473, "f1": -1.561811, "f3": -0.106877, "y": 0.50390014, "x": 0.6318254}], [{"q1": 0.07247119019, "distance": 0.3300411421, "q3": 1.529390136, "q2": 0.9768670536, "tx": 0.375, "ty": 0.6495, "targetID": 3, "f2": 1.015426, "f1": -1.862273, "f3": -0.041406, "y": 0.33950138, "x": 0.48826081}], [{"q1": 1.26118703, "distance": 0.363544567, "q3": 1.417800767, "q2": 1.580052864, "tx": -0.4763, "ty": 0.275, "targetID": 4, "f2": 0.41224, "f1": -0.673557, "f3": -0.152996, "y": 0.40664549, "x": -0.13742817}], [{"q1": 0.4833914902, "distance": 0.3700360532, "q3": 1.619868004, "q2": 0.7814600536, "tx": 0, "ty": 0.55, "targetID": 5, "f2": 1.210833, "f1": -1.451353, "f3": 0.049072, "y": 0.51959435, "x": 0.36878473}], [{"q1": -0.4392377098, "distance": 0.2338416351, "q3": 1.716000737, "q2": 1.604054634, "tx": 0.4763, "ty": 0.275, "targetID": 6, "f2": 0.388238, "f1": -2.373982, "f3": 0.145204, "y": 0.061674456, "x": 0.38051836}], [{"q1": 1.24447375, "distance": 0.1052882001, "q3": 1.555088364, "q2": 1.590797114, "tx": -0.175, "ty": 0.3031, "targetID": 7, "f2": 0.401496, "f1": -0.690271, "f3": -0.015708, "y": 0.38450075, "x": -0.10822034}], [{"q1": 0.4920622902, "distance": 0.1629054781, "q3": 1.437844127, "q2": 2.150377594, "tx": 0, "ty": 0.15, "targetID": 8, "f2": -0.158085, "f1": -1.442682, "f3": -0.132952, "y": 0.18596465, "x": 0.15888593}], [{"q1": 0.2189259902, "distance": 0.3198295824, "q3": 1.477491025, "q2": 0.8953741536, "tx": 0.175, "ty": 0.3031, "targetID": 9, "f2": 1.096918, "f1": -1.715818, "f3": -0.093305, "y": 0.41195759, "x": 0.47573408}]], "block": 7}], [{"trials": [[{"q1": 1.7406569, "distance": 0.1981253098, "q3": 1.396814927, "q2": 1.014063534, "tx": -0.375, "ty": 0.6495, "targetID": 1, "f2": 0.978229, "f1": -0.194088, "f3": -0.173981, "y": 0.4570001, "x": -0.42187672}], [{"q1": -0.3986672098, "distance": 1.103452019, "q3": 1.085608757, "q2": 0.8050847536, "tx": 0, "ty": 0.95, "targetID": 2, "f2": 1.187208, "f1": -2.333412, "f3": -0.485188, "y": 0.13349593, "x": 0.74224488}], [{"q1": 0.6181658902, "distance": 0.1005090666, "q3": 1.425403417, "q2": 0.8420927536, "tx": 0.375, "ty": 0.6495, "targetID": 3, "f2": 1.1502, "f1": -1.316579, "f3": -0.145393, "y": 0.61420376, "x": 0.28089236}], [{"q1": 2.16665686, "distance": 0.1405614933, "q3": 1.611888359, "q2": 1.489323674, "tx": -0.4763, "ty": 0.275, "targetID": 4, "f2": 0.502969, "f1": 0.231912, "f3": 0.041092, "y": 0.16175603, "x": -0.39303334}], [{"q1": 1.37271356, "distance": 0.2304219692, "q3": 1.425214927, "q2": 1.310881204, "tx": 0, "ty": 0.55, "targetID": 5, "f2": 0.681411, "f1": -0.562031, "f3": -0.145581, "y": 0.46736392, "x": -0.21509431}], [{"q1": -0.1218049098, "distance": 0.02994075343, "q3": 1.339575107, "q2": 1.352852884, "tx": 0.4763, "ty": 0.275, "targetID": 6, "f2": 0.63944, "f1": -2.056549, "f3": -0.231221, "y": 0.27251811, "x": 0.44646229}], [{"q1": 1.24510207, "distance": 0.1299971597, "q3": 1.595929068, "q2": 1.688060824, "tx": -0.175, "ty": 0.3031, "targetID": 7, "f2": 0.304232, "f1": -0.689642, "f3": 0.025133, "y": 0.35548553, "x": -0.056025138}], [{"q1": 1.09487111, "distance": 0.1093774028, "q3": 1.485093679, "q2": 2.086289106, "tx": 0, "ty": 0.15, "targetID": 8, "f2": -0.093996, "f1": -0.839873, "f3": -0.085703, "y": 0.25874287, "x": 0.011764543}], [{"q1": 0.7029888902, "distance": 0.1161443149, "q3": 1.615092783, "q2": 1.462557304, "tx": 0.175, "ty": 0.3031, "targetID": 9, "f2": 0.529735, "f1": -1.231756, "f3": 0.044296, "y": 0.41020481, "x": 0.13007716}]], "block": 8}], [{"trials": [[{"q1": 1.45232152, "distance": 0.2563731994, "q3": 1.091075127, "q2": 1.551904194, "tx": -0.375, "ty": 0.6495, "targetID": 1, "f2": 0.440388, "f1": -0.482423, "f3": -0.479721, "y": 0.4120239, "x": -0.27839607}], [{"q1": 0.4434932902, "distance": 0.5935157921, "q3": 1.567591902, "q2": 0.6792325536, "tx": 0, "ty": 0.95, "targetID": 2, "f2": 1.31306, "f1": -1.491251, "f3": -0.003204, "y": 0.53013466, "x": 0.41949266}], [{"q1": -0.2669213098, "distance": 0.4723993948, "q3": 1.267129977, "q2": 1.187919274, "tx": 0.375, "ty": 0.6495, "targetID": 3, "f2": 0.804373, "f1": -2.201666, "f3": -0.303666, "y": 0.21358733, "x": 0.55704761}], [{"q1": 1.81787724, "distance": 0.1495832501, "q3": 1.378091037, "q2": 1.653754634, "tx": -0.4763, "ty": 0.275, "targetID": 4, "f2": 0.338538, "f1": -0.116867, "f3": -0.192705, "y": 0.24909224, "x": -0.32897744}], [{"q1": 0.8840073902, "distance": 0.02016838437, "q3": 1.154723797, "q2": 1.438618364, "tx": 0, "ty": 0.55, "targetID": 5, "f2": 0.553674, "f1": -1.050737, "f3": -0.416073, "y": 0.52997134, "x": 0.002369917}], [{"q1": -0.4249434098, "distance": 0.1754869785, "q3": 1.463039697, "q2": 1.510812164, "tx": 0.4763, "ty": 0.275, "targetID": 6, "f2": 0.48148, "f1": -2.359688, "f3": -0.107757, "y": 0.10851389, "x": 0.42081978}], [{"q1": 0.9682649302, "distance": 0.1697792371, "q3": 1.386447667, "q2": 1.744923644, "tx": -0.175, "ty": 0.3031, "targetID": 7, "f2": 0.247369, "f1": -0.96648, "f3": -0.184349, "y": 0.37374173, "x": -0.020614977}], [{"q1": 0.8659117902, "distance": 0.1330029656, "q3": 1.508027306, "q2": 2.011016546, "tx": 0, "ty": 0.15, "targetID": 8, "f2": -0.018724, "f1": -1.068833, "f3": -0.062769, "y": 0.26613438, "x": 0.064827422}], [{"q1": 0.8679224902, "distance": 0.1539769597, "q3": 1.380792807, "q2": 1.803671434, "tx": 0.175, "ty": 0.3031, "targetID": 9, "f2": 0.188621, "f1": -1.066822, "f3": -0.190004, "y": 0.35144912, "x": 0.028810853}]], "block": 9}], [{"trials": [[{"q1": 1.72287548, "distance": 0.2761005597, "q3": 1.485533502, "q2": 1.257348464, "tx": -0.375, "ty": 0.6495, "targetID": 1, "f2": 0.734944, "f1": -0.211869, "f3": -0.085263, "y": 0.37383617, "x": -0.35947673}], [{"q1": 0.9063126902, "distance": 0.3308286408, "q3": 1.508781288, "q2": 0.8659060536, "tx": 0, "ty": 0.95, "targetID": 2, "f2": 1.126387, "f1": -1.028432, "f3": -0.062015, "y": 0.63188429, "x": 0.090829426}], [{"q1": -0.3690796098, "distance": 0.634039803, "q3": 1.583865352, "q2": 0.7088263536, "tx": 0.375, "ty": 0.6495, "targetID": 3, "f2": 1.283466, "f1": -2.303824, "f3": 0.013069, "y": 0.081048036, "x": 0.65583596}], [{"q1": 2.28264446, "distance": 0.2735385722, "q3": 1.533222879, "q2": 1.987014778, "tx": -0.4763, "ty": 0.275, "targetID": 4, "f2": 0.005278, "f1": 0.3479, "f3": -0.037573, "y": 0.1087715, "x": -0.2590641}], [{"q1": 0.8817454902, "distance": 0.05711749911, "q3": 1.49527244, "q2": 1.235859974, "tx": 0, "ty": 0.55, "targetID": 5, "f2": 0.756433, "f1": -1.052999, "f3": -0.075524, "y": 0.52037182, "x": 0.048832158}], [{"q1": -0.2338969098, "distance": 0.07229818946, "q3": 1.349628207, "q2": 1.230393604, "tx": 0.4763, "ty": 0.275, "targetID": 6, "f2": 0.761899, "f1": -2.168641, "f3": -0.221168, "y": 0.21861487, "x": 0.52155202}], [{"q1": 1.52690293, "distance": 0.0691749082, "q3": 1.503377749, "q2": 1.578167914, "tx": -0.175, "ty": 0.3031, "targetID": 7, "f2": 0.414125, "f1": -0.407842, "f3": -0.067419, "y": 0.34202794, "x": -0.23218202}], [{"q1": 1.14300031, "distance": 0.1168490116, "q3": 1.604160041, "q2": 2.046328048, "tx": 0, "ty": 0.15, "targetID": 8, "f2": -0.054035, "f1": -0.791744, "f3": 0.033364, "y": 0.26569848, "x": 0.016357055}], [{"q1": 1.16097022, "distance": 0.2884902848, "q3": 1.542647657, "q2": 1.510435174, "tx": 0.175, "ty": 0.3031, "targetID": 9, "f2": 0.481857, "f1": -0.773774, "f3": -0.028149, "y": 0.42609607, "x": -0.085957106}]], "block": 10}], [{"trials": [[{"q1": 2.11859049, "distance": 0.4992612153, "q3": 1.067890177, "q2": 1.401861734, "tx": -0.375, "ty": 0.6495, "targetID": 1, "f2": 0.590431, "f1": 0.183846, "f3": -0.502906, "y": 0.17617745, "x": -0.53383175}], [{"q1": 0.8372604902, "distance": 0.2553917638, "q3": 0.5818857868, "q2": 0.9089458536, "tx": 0, "ty": 0.95, "targetID": 2, "f2": 1.083347, "f1": -1.097484, "f3": -0.988911, "y": 0.79752403, "x": 0.20488053}], [{"q1": 0.4951410902, "distance": 0.3414569001, "q3": 0.7281583468, "q2": 1.886546644, "tx": 0.375, "ty": 0.6495, "targetID": 3, "f2": 0.105746, "f1": -1.439603, "f3": -0.842638, "y": 0.43699378, "x": 0.10772875}], [{"q1": 2.33177897, "distance": 0.2739511998, "q3": 1.428984837, "q2": 1.923114784, "tx": -0.4763, "ty": 0.275, "targetID": 4, "f2": 0.069178, "f1": 0.397034, "f3": -0.141811, "y": 0.068204595, "x": -0.29661995}], [{"q1": 1.15902243, "distance": 0.05763588842, "q3": 1.50783881, "q2": 1.181573254, "tx": 0, "ty": 0.55, "targetID": 5, "f2": 0.810719, "f1": -0.775722, "f3": -0.062958, "y": 0.54343647, "x": -0.057260944}], [{"q1": -0.2647536098, "distance": 0.2190174952, "q3": 1.354843247, "q2": 1.882713904, "tx": 0.4763, "ty": 0.275, "targetID": 6, "f2": 0.109579, "f1": -2.199498, "f3": -0.215953, "y": 0.13719177, "x": 0.30607205}], [{"q1": 1.32703481, "distance": 0.1252438142, "q3": 1.519462703, "q2": 2.0087546, "tx": -0.175, "ty": 0.3031, "targetID": 7, "f2": -0.016462, "f1": -0.60771, "f3": -0.051334, "y": 0.26840776, "x": -0.054656901}], [{"q1": 1.12691536, "distance": 0.1367131966, "q3": 1.426471557, "q2": 1.975328054, "tx": 0, "ty": 0.15, "targetID": 8, "f2": 0.016965, "f1": -0.807829, "f3": -0.144325, "y": 0.28460018, "x": -0.023943468}], [{"q1": 0.8282755902, "distance": 0.1510533821, "q3": 1.296598117, "q2": 1.849538684, "tx": 0.175, "ty": 0.3031, "targetID": 9, "f2": 0.142754, "f1": -1.106469, "f3": -0.274198, "y": 0.34941995, "x": 0.031223832}]], "block": 11}], [{"trials": [[{"q1": 1.11994102, "distance": 0.3069267836, "q3": 1.413402537, "q2": 1.287444924, "tx": -0.375, "ty": 0.6495, "targetID": 1, "f2": 0.704848, "f1": -0.814803, "f3": -0.157394, "y": 0.52268385, "x": -0.09549738}], [{"q1": 0.5268711902, "distance": 0.5297410205, "q3": 1.482454742, "q2": 0.6443609536, "tx": 0, "ty": 0.95, "targetID": 2, "f2": 1.347932, "f1": -1.407873, "f3": -0.088342, "y": 0.58911164, "x": 0.38779523}], [{"q1": 0.3450106902, "distance": 0.264752577, "q3": -0.02292737321, "q2": 1.086759984, "tx": 0.375, "ty": 0.6495, "targetID": 3, "f2": 0.905533, "f1": -1.589734, "f3": -1.593724, "y": 0.59095759, "x": 0.63319898}], [{"q1": 2.37532144, "distance": 0.2916787346, "q3": 1.316641477, "q2": 1.957672303, "tx": -0.4763, "ty": 0.275, "targetID": 4, "f2": 0.03462, "f1": 0.440577, "f3": -0.254155, "y": 0.038993541, "x": -0.30490153}], [{"q1": 0.7083295902, "distance": 0.1031336981, "q3": 1.178788397, "q2": 1.347009524, "tx": 0, "ty": 0.55, "targetID": 5, "f2": 0.645283, "f1": -1.226415, "f3": -0.392008, "y": 0.54710186, "x": 0.10309297}], [{"q1": -0.04154980981, "distance": 0.2345262714, "q3": 1.543590135, "q2": 1.868953724, "tx": 0.4763, "ty": 0.275, "targetID": 6, "f2": 0.123339, "f1": -1.976294, "f3": -0.027206, "y": 0.1584945, "x": 0.27275875}], [{"q1": 1.23994986, "distance": 0.08484842958, "q3": 1.266124667, "q2": 1.710680284, "tx": -0.175, "ty": 0.3031, "targetID": 7, "f2": 0.281612, "f1": -0.694795, "f3": -0.304672, "y": 0.38123916, "x": -0.14193147}], [{"q1": 1.29040384, "distance": 0.167431983, "q3": 1.509660934, "q2": 1.907155493, "tx": 0, "ty": 0.15, "targetID": 8, "f2": 0.085137, "f1": -0.644341, "f3": -0.061135, "y": 0.29907964, "x": -0.076215024}], [{"q1": 0.5572817902, "distance": 0.15280907, "q3": 1.121548577, "q2": 1.613039584, "tx": 0.175, "ty": 0.3031, "targetID": 9, "f2": 0.379253, "f1": -1.377463, "f3": -0.449248, "y": 0.44877219, "x": 0.12884564}]], "block": 12}], [{"trials": [[{"q1": 1.20457553, "distance": 0.3684669451, "q3": 1.735478617, "q2": 1.381567044, "tx": -0.375, "ty": 0.6495, "targetID": 1, "f2": 0.610726, "f1": -0.730169, "f3": 0.164682, "y": 0.43984772, "x": -0.071992061}], [{"q1": 0.7621135902, "distance": 0.3241552259, "q3": 0.4702336268, "q2": 0.9967219436, "tx": 0, "ty": 0.95, "targetID": 2, "f2": 0.995571, "f1": -1.172631, "f3": -1.100563, "y": 0.78138992, "x": 0.2768524}], [{"q1": 0.5356675902, "distance": 0.2158303426, "q3": 1.203858307, "q2": 1.344496244, "tx": 0.375, "ty": 0.6495, "targetID": 3, "f2": 0.647796, "f1": -1.399077, "f3": -0.366938, "y": 0.51809349, "x": 0.20378357}], [{"q1": 2.28873915, "distance": 0.2515242772, "q3": 1.407433507, "q2": 1.856513024, "tx": -0.4763, "ty": 0.275, "targetID": 4, "f2": 0.13578, "f1": 0.353995, "f3": -0.163363, "y": 0.083666055, "x": -0.31303401}], [{"q1": 0.7511808902, "distance": 0.09730032923, "q3": 1.340643247, "q2": 1.297372364, "tx": 0, "ty": 0.55, "targetID": 5, "f2": 0.69492, "f1": -1.183564, "f3": -0.230153, "y": 0.51511576, "x": 0.090831954}], [{"q1": -0.2693404098, "distance": 0.1314179066, "q3": 1.702491887, "q2": 1.091158214, "tx": 0.4763, "ty": 0.275, "targetID": 6, "f2": 0.901134, "f1": -2.204085, "f3": 0.131696, "y": 0.14907432, "x": 0.51389507}], [{"q1": 1.37736312, "distance": 0.09615845826, "q3": 1.697842337, "q2": 1.767920104, "tx": -0.175, "ty": 0.3031, "targetID": 7, "f2": 0.224373, "f1": -0.557381, "f3": 0.127046, "y": 0.32195963, "x": -0.080709155}], [{"q1": 1.26495694, "distance": 0.1380444421, "q3": 1.622381278, "q2": 1.955033365, "tx": 0, "ty": 0.15, "targetID": 8, "f2": 0.037259, "f1": -0.669788, "f3": 0.051585, "y": 0.28586099, "x": -0.024455253}], [{"q1": 0.6850817902, "distance": 0.1068997185, "q3": 1.530395445, "q2": 1.582440474, "tx": 0.175, "ty": 0.3031, "targetID": 9, "f2": 0.409852, "f1": -1.249663, "f3": -0.040401, "y": 0.388415, "x": 0.11058804}]], "block": 13}], [{"trials": [[{"q1": 1.908417944, "distance": 0.4387129634, "q3": 2.172725477, "q2": 2.226843964, "tx": -0.375, "ty": 0.6495, "targetID": 1, "f2": -0.234551, "f1": -0.026327, "f3": 0.601929, "y": 0.32692439, "x": -0.077655015}], [{"q1": 0.0002647901923, "distance": 0.8256751626, "q3": 1.348434397, "q2": 0.8466166536, "tx": 0, "ty": 0.95, "targetID": 2, "f2": 1.145676, "f1": -1.93448, "f3": -0.222362, "y": 0.35486812, "x": 0.57232641}], [{"q1": -0.5939548098, "distance": 0.6163725213, "q3": 1.310044137, "q2": 1.397589164, "tx": 0.375, "ty": 0.6495, "targetID": 3, "f2": 0.594703, "f1": -2.528699, "f3": -0.260752, "y": 0.047122171, "x": 0.50559876}], [{"q1": 1.55310381, "distance": 0.2700804185, "q3": 1.287675997, "q2": 1.881143104, "tx": -0.4763, "ty": 0.275, "targetID": 4, "f2": 0.11115, "f1": -0.381641, "f3": -0.28312, "y": 0.27583103, "x": -0.20622086}], [{"q1": 1.28035074, "distance": 0.2512126255, "q3": 2.010870627, "q2": 2.005298848, "tx": 0, "ty": 0.55, "targetID": 5, "f2": -0.013006, "f1": -0.654394, "f3": 0.440074, "y": 0.30473771, "x": 0.054352482}], [{"q1": 0.2647491902, "distance": 0.2522179652, "q3": 1.662907824, "q2": 1.873854614, "tx": 0.4763, "ty": 0.275, "targetID": 6, "f2": 0.118438, "f1": -1.669995, "f3": 0.092111, "y": 0.20261347, "x": 0.23469269}], [{"q1": 0.8535339902, "distance": 0.2781696737, "q3": 1.748547637, "q2": 1.843946644, "tx": -0.175, "ty": 0.3031, "targetID": 7, "f2": 0.148346, "f1": -1.081211, "f3": 0.177751, "y": 0.29762915, "x": 0.10311587}], [{"q1": 1.70836132, "distance": 0.176657794, "q3": 1.360246787, "q2": 2.094394414, "tx": 0, "ty": 0.15, "targetID": 8, "f2": -0.102102, "f1": -0.226383, "f3": -0.21055, "y": 0.20421169, "x": -0.16813408}], [{"q1": 0.9564525402, "distance": 0.1389628066, "q3": 1.542773321, "q2": 1.901877617, "tx": 0.175, "ty": 0.3031, "targetID": 9, "f2": 0.090415, "f1": -0.978292, "f3": -0.028023, "y": 0.3043065, "x": 0.036042431}]], "block": 14}], [{"trials": [[{"q1": 1.45200736, "distance": 0.2047710963, "q3": 0.8169397568, "q2": 1.572450214, "tx": -0.375, "ty": 0.6495, "targetID": 1, "f2": 0.419842, "f1": -0.482737, "f3": -0.753857, "y": 0.44860916, "x": -0.33532542}], [{"q1": 0.7793923902, "distance": 0.2947712158, "q3": 0.4344194268, "q2": 1.502644024, "tx": 0, "ty": 0.95, "targetID": 2, "f2": 0.489649, "f1": -1.155352, "f3": -1.136377, "y": 0.66268036, "x": 0.065859655}], [{"q1": -0.05754050981, "distance": 0.3587825048, "q3": 0.5813203068, "q2": 2.05996256, "tx": 0.375, "ty": 0.6495, "targetID": 3, "f2": -0.06767, "f1": -1.992285, "f3": -0.989476, "y": 0.30421169, "x": 0.2775276}], [{"q1": 1.872038301, "distance": 0.1595253835, "q3": 1.432817577, "q2": 1.653566134, "tx": -0.4763, "ty": 0.275, "targetID": 4, "f2": 0.338727, "f1": -0.062706, "f3": -0.137979, "y": 0.23093086, "x": -0.32298249}], [{"q1": 0.9369118302, "distance": 0.1460085599, "q3": 0.8951025768, "q2": 1.843192664, "tx": 0, "ty": 0.55, "targetID": 5, "f2": 0.1491, "f1": -0.997833, "f3": -0.675694, "y": 0.42179567, "x": -0.069872379}], [{"q1": 0.1134626902, "distance": 0.2695840752, "q3": 1.909774177, "q2": 1.99116168, "tx": 0.4763, "ty": 0.275, "targetID": 6, "f2": 0.001131, "f1": -1.821282, "f3": 0.338978, "y": 0.084910634, "x": 0.28514141}], [{"q1": 1.43271798, "distance": 0.06032738288, "q3": 1.466809607, "q2": 1.936812128, "tx": -0.175, "ty": 0.3031, "targetID": 7, "f2": 0.055481, "f1": -0.502027, "f3": -0.103987, "y": 0.27651178, "x": -0.12084781}], [{"q1": 1.1009658, "distance": 0.2014310521, "q3": 1.423329967, "q2": 1.820950194, "tx": 0, "ty": 0.15, "targetID": 8, "f2": 0.171342, "f1": -0.833779, "f3": -0.147466, "y": 0.3442652, "x": -0.053249421}], [{"q1": 0.02150829019, "distance": 0.08431399063, "q3": 0.9786061068, "q2": 2.062915657, "tx": 0.175, "ty": 0.3031, "targetID": 9, "f2": -0.070623, "f1": -1.913236, "f3": -0.59219, "y": 0.23567422, "x": 0.22562226}]], "block": 15}], [{"trials": [[{"q1": 1.59953655, "distance": 0.3811957339, "q3": 0.4884548268, "q2": 2.071083798, "tx": -0.375, "ty": 0.6495, "targetID": 1, "f2": -0.078791, "f1": -0.335208, "f3": -1.082342, "y": 0.27006726, "x": -0.33838056}], [{"q1": 1.02965165, "distance": 0.4695544339, "q3": 0.3670008268, "q2": 2.017425395, "tx": 0, "ty": 0.95, "targetID": 2, "f2": -0.025133, "f1": -0.905093, "f3": -1.203796, "y": 0.48069121, "x": 0.015186377}], [{"q1": 0.7413790902, "distance": 0.288471749, "q3": 0.7101884368, "q2": 1.471165264, "tx": 0.375, "ty": 0.6495, "targetID": 3, "f2": 0.521127, "f1": -1.193365, "f3": -0.860608, "y": 0.6100858, "x": 0.089233538}], [{"q1": 2.001723245, "distance": 0.1640274409, "q3": 1.425591917, "q2": 1.702260824, "tx": -0.4763, "ty": 0.275, "targetID": 4, "f2": 0.290032, "f1": 0.066979, "f3": -0.145204, "y": 0.18467229, "x": -0.33938431}], [{"q1": 1.10002332, "distance": 0.1647628747, "q3": 1.286796347, "q2": 1.671221884, "tx": 0, "ty": 0.55, "targetID": 5, "f2": 0.321071, "f1": -0.834721, "f3": -0.284, "y": 0.41375107, "x": -0.092644665}], [{"q1": 0.4763543902, "distance": 0.3200781567, "q3": 1.439666247, "q2": 1.944037791, "tx": 0.4763, "ty": 0.275, "targetID": 6, "f2": 0.048255, "f1": -1.45839, "f3": -0.13113, "y": 0.26102595, "x": 0.15652703}], [{"q1": 1.28719941, "distance": 0.07130058235, "q3": 1.356414047, "q2": 1.930968765, "tx": -0.175, "ty": 0.3031, "targetID": 7, "f2": 0.061324, "f1": -0.647545, "f3": -0.214382, "y": 0.29643239, "x": -0.10401186}], [{"q1": 1.47801975, "distance": 0.1532530522, "q3": 1.601521103, "q2": 1.978658142, "tx": 0, "ty": 0.15, "targetID": 8, "f2": 0.013635, "f1": -0.456725, "f3": 0.030725, "y": 0.27177665, "x": -0.093042708}], [{"q1": 1.01419501, "distance": 0.2231809684, "q3": 1.182621137, "q2": 1.998387343, "tx": 0.175, "ty": 0.3031, "targetID": 9, "f2": -0.006095, "f1": -0.920549, "f3": -0.388175, "y": 0.30960433, "x": -0.048086168}]], "block": 16}], [{"trials": [[{"q1": 1.22436756, "distance": 0.3136640481, "q3": 1.089315837, "q2": 1.704334274, "tx": -0.375, "ty": 0.6495, "targetID": 1, "f2": 0.287958, "f1": -0.710377, "f3": -0.48148, "y": 0.40823327, "x": -0.17456173}], [{"q1": 1.06659678, "distance": 0.5059383612, "q3": 0.09261412679, "q2": 2.101180254, "tx": 0, "ty": 0.95, "targetID": 2, "f2": -0.108888, "f1": -0.868148, "f3": -1.478182, "y": 0.47340811, "x": -0.16980517}], [{"q1": 0.5321489902, "distance": 0.3201364819, "q3": 0.1647451268, "q2": 2.071774948, "tx": 0.375, "ty": 0.6495, "targetID": 3, "f2": -0.079482, "f1": -1.402596, "f3": -1.406051, "y": 0.49358114, "x": 0.095399077}], [{"q1": 1.877630336, "distance": 0.1729219508, "q3": 1.285665377, "q2": 1.779858154, "tx": -0.4763, "ty": 0.275, "targetID": 4, "f2": 0.212434, "f1": -0.057114, "f3": -0.285131, "y": 0.20378379, "x": -0.31872382}], [{"q1": 0.9225232902, "distance": 0.08928419436, "q3": 1.428293687, "q2": 1.460986504, "tx": 0, "ty": 0.55, "targetID": 5, "f2": 0.531306, "f1": -1.012221, "f3": -0.142503, "y": 0.46133146, "x": 0.010466966}], [{"q1": 0.07360219019, "distance": 0.2308218795, "q3": 1.407245017, "q2": 1.890505054, "tx": 0.4763, "ty": 0.275, "targetID": 6, "f2": 0.101788, "f1": -1.861142, "f3": -0.163551, "y": 0.20306366, "x": 0.25697398}], [{"q1": 1.26275782, "distance": 0.02579089563, "q3": 1.030693717, "q2": 1.964458143, "tx": -0.175, "ty": 0.3031, "targetID": 7, "f2": 0.027835, "f1": -0.671987, "f3": -0.540103, "y": 0.31675005, "x": -0.15311744}], [{"q1": 1.922052456, "distance": 0.2156742119, "q3": 1.490811378, "q2": 2.003476724, "tx": 0, "ty": 0.15, "targetID": 8, "f2": -0.011184, "f1": -0.012692, "f3": -0.079985, "y": 0.18819279, "x": -0.21226558}], [{"q1": 1.12949146, "distance": 0.2456743476, "q3": 1.243065377, "q2": 1.982490884, "tx": 0.175, "ty": 0.3031, "targetID": 9, "f2": 0.009802, "f1": -0.805253, "f3": -0.327731, "y": 0.30059537, "x": -0.07066158}]], "block": 17}], [{"trials": [[{"q1": 1.847973701, "distance": 0.3346594516, "q3": 1.60617066, "q2": 1.323761734, "tx": -0.375, "ty": 0.6495, "targetID": 1, "f2": 0.668531, "f1": -0.086771, "f3": 0.035374, "y": 0.31489918, "x": -0.36873583}], [{"q1": 1.17265694, "distance": 0.6011270215, "q3": 0.5408566268, "q2": 2.023331589, "tx": 0, "ty": 0.95, "targetID": 2, "f2": -0.031039, "f1": -0.762088, "f3": -1.02994, "y": 0.3831633, "x": -0.20012459}], [{"q1": 0.8049648902, "distance": 0.2997959236, "q3": 1.071094597, "q2": 1.186034314, "tx": 0.375, "ty": 0.6495, "targetID": 3, "f2": 0.806258, "f1": -1.12978, "f3": -0.499702, "y": 0.6236035, "x": 0.076324646}], [{"q1": 2.26134446, "distance": 0.3124124885, "q3": 1.719267997, "q2": 2.220623604, "tx": -0.4763, "ty": 0.275, "targetID": 4, "f2": -0.228331, "f1": 0.3266, "f3": 0.148472, "y": 0.18332142, "x": -0.177642}], [{"q1": 1.65413743, "distance": 0.4028083344, "q3": 1.223650337, "q2": 1.448043144, "tx": 0, "ty": 0.55, "targetID": 5, "f2": 0.54425, "f1": -0.280607, "f3": -0.347146, "y": 0.35945648, "x": -0.35489114}], [{"q1": 0.6749029902, "distance": 0.3482107465, "q3": 1.555151196, "q2": 1.960436904, "tx": 0.4763, "ty": 0.275, "targetID": 6, "f2": 0.031856, "f1": -1.259842, "f3": -0.015645, "y": 0.25774979, "x": 0.1285168}], [{"q1": 1.35135073, "distance": 0.1010381789, "q3": 1.615846766, "q2": 1.889562574, "tx": -0.175, "ty": 0.3031, "targetID": 7, "f2": 0.10273, "f1": -0.583394, "f3": 0.04505, "y": 0.3010973, "x": -0.073981671}], [{"q1": 1.26948083, "distance": 0.1334591563, "q3": 1.550627302, "q2": 1.993800618, "tx": 0, "ty": 0.15, "targetID": 8, "f2": -0.001508, "f1": -0.665264, "f3": -0.020169, "y": 0.2773507, "x": -0.039914228}], [{"q1": 1.15613217, "distance": 0.3218333981, "q3": 1.430052977, "q2": 1.437613054, "tx": 0.175, "ty": 0.3031, "targetID": 9, "f2": 0.55468, "f1": -0.778612, "f3": -0.140743, "y": 0.4601057, "x": -0.10593762}]], "block": 18}], [{"trials": [[{"q1": 1.49774895, "distance": 0.2845973894, "q3": 1.466746777, "q2": 1.412731644, "tx": -0.375, "ty": 0.6495, "targetID": 1, "f2": 0.579561, "f1": -0.436996, "f3": -0.10405, "y": 0.3943146, "x": -0.24899966}], [{"q1": 0.9400534202, "distance": 0.2753741805, "q3": 0.6474822468, "q2": 1.328034304, "tx": 0, "ty": 0.95, "targetID": 2, "f2": 0.664258, "f1": -0.994691, "f3": -0.923314, "y": 0.67514313, "x": -0.016871287}], [{"q1": 0.8890339902, "distance": 0.3419334965, "q3": 0.9414096568, "q2": 1.257474134, "tx": 0.375, "ty": 0.6495, "targetID": 3, "f2": 0.734819, "f1": -1.04571, "f3": -0.629387, "y": 0.64492785, "x": 0.033097073}], [{"q1": 2.27271703, "distance": 0.2711609418, "q3": 1.554899868, "q2": 1.991664335, "tx": -0.4763, "ty": 0.275, "targetID": 4, "f2": 0.000628, "f1": 0.337973, "f3": -0.015896, "y": 0.12288194, "x": -0.2518265}], [{"q1": 1.13979588, "distance": 0.1904688659, "q3": 0.9387078868, "q2": 1.746243114, "tx": 0, "ty": 0.55, "targetID": 5, "f2": 0.24605, "f1": -0.794949, "f3": -0.632088, "y": 0.43311365, "x": -0.15038607}], [{"q1": 0.6502728902, "distance": 0.3934704589, "q3": 1.323992807, "q2": 1.910925404, "tx": 0.4763, "ty": 0.275, "targetID": 6, "f2": 0.081367, "f1": -1.284472, "f3": -0.246804, "y": 0.31762948, "x": 0.085145645}], [{"q1": 1.64289053, "distance": 0.0468956785, "q3": 1.589331724, "q2": 1.896222751, "tx": -0.175, "ty": 0.3031, "targetID": 7, "f2": 0.09607, "f1": -0.291854, "f3": 0.018535, "y": 0.2618144, "x": -0.15275806}], [{"q1": 1.50918435, "distance": 0.1562161709, "q3": 1.592096325, "q2": 1.954593542, "tx": 0, "ty": 0.15, "targetID": 8, "f2": 0.037699, "f1": -0.42556, "f3": 0.0213, "y": 0.26872, "x": -0.10153351}], [{"q1": 1.33953835, "distance": 0.2554592082, "q3": 1.490622882, "q2": 1.984815663, "tx": 0.175, "ty": 0.3031, "targetID": 9, "f2": 0.007477, "f1": -0.595206, "f3": -0.080173, "y": 0.27963178, "x": -0.079378949}]], "block": 19}], [{"trials": [[{"q1": 1.78407371, "distance": 0.3226479032, "q3": 0.6704158768, "q2": 1.558061714, "tx": -0.375, "ty": 0.6495, "targetID": 1, "f2": 0.434231, "f1": -0.150671, "f3": -0.90038, "y": 0.34596121, "x": -0.48438863}], [{"q1": 1.0173366, "distance": 0.1243247366, "q3": 0.2767743268, "q2": 1.085377684, "tx": 0, "ty": 0.95, "targetID": 2, "f2": 0.906915, "f1": -0.917408, "f3": -1.294022, "y": 0.83363182, "x": 0.043761705}], [{"q1": 0.4722702902, "distance": 0.1828290147, "q3": 0.3631681268, "q2": 1.700941354, "tx": 0.375, "ty": 0.6495, "targetID": 3, "f2": 0.291351, "f1": -1.462474, "f3": -1.207628, "y": 0.57126596, "x": 0.20975508}], [{"q1": 2.27070641, "distance": 0.2704658442, "q3": 1.427791027, "q2": 1.955221861, "tx": -0.4763, "ty": 0.275, "targetID": 4, "f2": 0.037071, "f1": 0.335962, "f3": -0.143005, "y": 0.083192883, "x": -0.28561229}], [{"q1": 1.26772154, "distance": 0.2376508444, "q3": 1.098552117, "q2": 1.618568794, "tx": 0, "ty": 0.55, "targetID": 5, "f2": 0.373724, "f1": -0.667023, "f3": -0.472244, "y": 0.42183614, "x": -0.20012983}], [{"q1": 0.7574011902, "distance": 0.3879243398, "q3": 1.466998107, "q2": 2.008628936, "tx": 0.4763, "ty": 0.275, "targetID": 6, "f2": -0.016336, "f1": -1.177343, "f3": -0.103798, "y": 0.26954808, "x": 0.088413973}], [{"q1": 1.76817725, "distance": 0.1012006069, "q3": 1.482454742, "q2": 1.670028084, "tx": -0.175, "ty": 0.3031, "targetID": 7, "f2": 0.322265, "f1": -0.166567, "f3": -0.088342, "y": 0.26504349, "x": -0.26877241}], [{"q1": 1.25490384, "distance": 0.1270318284, "q3": 1.522101641, "q2": 2.013655484, "tx": 0, "ty": 0.15, "targetID": 8, "f2": -0.021363, "f1": -0.679841, "f3": -0.048695, "y": 0.27131005, "x": -0.037695586}], [{"q1": 1.51829497, "distance": 0.3360796138, "q3": 1.378405197, "q2": 1.944666109, "tx": 0.175, "ty": 0.3031, "targetID": 9, "f2": 0.047627, "f1": -0.41645, "f3": -0.192391, "y": 0.26671488, "x": -0.15910422}]], "block": 20}], [{"trials": [[{"q1": 1.81548963, "distance": 0.3436605243, "q3": 2.156326367, "q2": 1.393002444, "tx": -0.375, "ty": 0.6495, "targetID": 1, "f2": 0.59929, "f1": -0.119255, "f3": 0.58553, "y": 0.34359367, "x": -0.218399}], [{"q1": 1.10762598, "distance": 0.1846304259, "q3": 0.5494017268, "q2": 1.107117504, "tx": 0, "ty": 0.95, "targetID": 2, "f2": 0.885175, "f1": -0.827119, "f3": -1.021395, "y": 0.77409032, "x": -0.056072976}], [{"q1": 0.9465251002, "distance": 0.2692030707, "q3": 1.656247647, "q2": 0.6777874536, "tx": 0.375, "ty": 0.6495, "targetID": 3, "f2": 1.314505, "f1": -0.988219, "f3": 0.085451, "y": 0.63829986, "x": 0.10603002}], [{"q1": 2.002728555, "distance": 0.160038067, "q3": 1.678929947, "q2": 1.563088264, "tx": -0.4763, "ty": 0.275, "targetID": 4, "f2": 0.429204, "f1": 0.067984, "f3": 0.108134, "y": 0.22146055, "x": -0.32548319}], [{"q1": 1.31069853, "distance": 0.2176839031, "q3": 1.081776017, "q2": 1.347826334, "tx": 0, "ty": 0.55, "targetID": 5, "f2": 0.644466, "f1": -0.624046, "f3": -0.48902, "y": 0.53524754, "x": -0.21718344}], [{"q1": 1.0062782, "distance": 0.5384066026, "q3": 1.305143257, "q2": 1.798644884, "tx": 0.4763, "ty": 0.275, "targetID": 6, "f2": 0.193648, "f1": -0.928466, "f3": -0.265653, "y": 0.36281151, "x": -0.054897523}], [{"q1": 1.55561709, "distance": 0.06296880556, "q3": 1.432126427, "q2": 1.670467904, "tx": -0.175, "ty": 0.3031, "targetID": 7, "f2": 0.321825, "f1": -0.379127, "f3": -0.13867, "y": 0.31943538, "x": -0.23581304}], [{"q1": 1.28053924, "distance": 0.1382704416, "q3": 1.655933488, "q2": 1.98267938, "tx": 0, "ty": 0.15, "targetID": 8, "f2": 0.009613, "f1": -0.654205, "f3": 0.085137, "y": 0.28572741, "x": -0.026396689}], [{"q1": 0.8136356902, "distance": 0.124252924, "q3": 1.605039687, "q2": 1.589226314, "tx": 0.175, "ty": 0.3031, "targetID": 9, "f2": 0.403066, "f1": -1.121109, "f3": 0.034243, "y": 0.38649575, "x": 0.082891705}]], "block": 21}], [{"trials": [[{"q1": 1.65803301, "distance": 0.3185402763, "q3": 1.186202557, "q2": 1.564219244, "tx": -0.375, "ty": 0.6495, "targetID": 1, "f2": 0.428073, "f1": -0.276711, "f3": -0.384594, "y": 0.33264757, "x": -0.34225179}], [{"q1": 1.25327021, "distance": 0.2013636754, "q3": 0.8027397568, "q2": 0.8554131536, "tx": 0, "ty": 0.95, "targetID": 2, "f2": 1.13688, "f1": -0.681474, "f3": -0.768057, "y": 0.79417692, "x": -0.12754018}], [{"q1": 0.6762852902, "distance": 0.277599383, "q3": 1.570293672, "q2": 1.230079444, "tx": 0.375, "ty": 0.6495, "targetID": 3, "f2": 0.762213, "f1": -1.258459, "f3": -0.000503, "y": 0.4883136, "x": 0.14899035}], [{"q1": 1.869022372, "distance": 0.1468405834, "q3": 1.378530857, "q2": 1.654885604, "tx": -0.4763, "ty": 0.275, "targetID": 4, "f2": 0.337407, "f1": -0.065722, "f3": -0.192265, "y": 0.22871969, "x": -0.3369433}], [{"q1": 1.42863391, "distance": 0.2734560603, "q3": 1.414973327, "q2": 1.479207744, "tx": 0, "ty": 0.55, "targetID": 5, "f2": 0.513085, "f1": -0.506111, "f3": -0.155823, "y": 0.40552512, "x": -0.23217499}], [{"q1": 1.18528615, "distance": 0.4811659687, "q3": 1.551318453, "q2": 1.98337053, "tx": 0.4763, "ty": 0.275, "targetID": 6, "f2": 0.008922, "f1": -0.749458, "f3": -0.019478, "y": 0.28016629, "x": -0.0048382326}], [{"q1": 1.67663124, "distance": 0.1297103201, "q3": 1.417298107, "q2": 1.545872334, "tx": -0.175, "ty": 0.3031, "targetID": 7, "f2": 0.44642, "f1": -0.258113, "f3": -0.153498, "y": 0.31020541, "x": -0.30451556}], [{"q1": 1.921424137, "distance": 0.215394852, "q3": 1.517703411, "q2": 1.997067874, "tx": 0, "ty": 0.15, "targetID": 8, "f2": -0.004775, "f1": -0.01332, "f3": -0.053093, "y": 0.18567645, "x": -0.21241971}], [{"q1": 1.49806311, "distance": 0.3635207152, "q3": 1.611448536, "q2": 1.641565254, "tx": 0.175, "ty": 0.3031, "targetID": 9, "f2": 0.350727, "f1": -0.436681, "f3": 0.040652, "y": 0.33713093, "x": -0.18692431}]], "block": 22}], [{"trials": [[{"q1": 1.80769848, "distance": 0.3791252478, "q3": 1.308222017, "q2": 1.558124554, "tx": -0.375, "ty": 0.6495, "targetID": 1, "f2": 0.434168, "f1": -0.127046, "f3": -0.262574, "y": 0.27059198, "x": -0.36216778}], [{"q1": 1.09926934, "distance": 0.3040859806, "q3": 1.491628192, "q2": 0.8450458536, "tx": 0, "ty": 0.95, "targetID": 2, "f2": 1.147247, "f1": -0.835475, "f3": -0.079168, "y": 0.64687416, "x": -0.024145574}], [{"q1": 0.1009716902, "distance": 0.5091066273, "q3": 0.8547645268, "q2": 0.4897317536, "tx": 0.375, "ty": 0.6495, "targetID": 3, "f2": 1.502561, "f1": -1.833773, "f3": -0.716032, "y": 0.36700032, "x": 0.79853688}], [{"q1": 2.29967189, "distance": 0.2499184126, "q3": 1.529327304, "q2": 1.886735144, "tx": -0.4763, "ty": 0.275, "targetID": 4, "f2": 0.105558, "f1": 0.364927, "f3": -0.041469, "y": 0.094268757, "x": -0.30368647}], [{"q1": 1.27413039, "distance": 0.2590110674, "q3": 1.082906987, "q2": 1.777596214, "tx": 0, "ty": 0.55, "targetID": 5, "f2": 0.214696, "f1": -0.660614, "f3": -0.487889, "y": 0.36925224, "x": -0.18551814}], [{"q1": 0.5581613902, "distance": 0.3466646301, "q3": 1.425529087, "q2": 1.567046674, "tx": 0.4763, "ty": 0.275, "targetID": 6, "f2": 0.425246, "f1": -1.376583, "f3": -0.145267, "y": 0.40092575, "x": 0.15331537}], [{"q1": 1.79682857, "distance": 0.1605964806, "q3": 1.58681845, "q2": 1.413925444, "tx": -0.175, "ty": 0.3031, "targetID": 7, "f2": 0.578367, "f1": -0.137916, "f3": 0.016022, "y": 0.31536901, "x": -0.33512714}], [{"q1": 1.13099943, "distance": 0.123941684, "q3": 1.512991022, "q2": 2.034766987, "tx": 0, "ty": 0.15, "targetID": 8, "f2": -0.042474, "f1": -0.803745, "f3": -0.057805, "y": 0.2738952, "x": -0.0033941788}], [{"q1": 0.8242542902, "distance": 0.1971034254, "q3": 1.363199887, "q2": 1.557747554, "tx": 0.175, "ty": 0.3031, "targetID": 9, "f2": 0.434545, "f1": -1.11049, "f3": -0.207596, "y": 0.44453209, "x": 0.037716628}]], "block": 23}], [{"trials": [[{"q1": 1.79469229, "distance": 0.25322253, "q3": 1.434074217, "q2": 1.113526354, "tx": -0.375, "ty": 0.6495, "targetID": 1, "f2": 0.878766, "f1": -0.140052, "f3": -0.136722, "y": 0.3994449, "x": -0.41492614}], [{"q1": 1.04642775, "distance": 0.3033363421, "q3": 1.504131731, "q2": 0.8541564536, "tx": 0, "ty": 0.95, "targetID": 2, "f2": 1.138136, "f1": -0.888317, "f3": -0.066665, "y": 0.64711382, "x": 0.016519636}], [{"q1": 0.05427509019, "distance": 0.3751685888, "q3": 1.500738811, "q2": 0.6730750536, "tx": 0.375, "ty": 0.6495, "targetID": 3, "f2": 1.319218, "f1": -1.880469, "f3": -0.070058, "y": 0.34678944, "x": 0.59662533}], [{"q1": 2.21591703, "distance": 0.2340995273, "q3": 1.483585715, "q2": 1.827107714, "tx": -0.4763, "ty": 0.275, "targetID": 4, "f2": 0.165185, "f1": 0.281173, "f3": -0.087211, "y": 0.10757593, "x": -0.31267919}], [{"q1": 1.13238173, "distance": 0.08700064645, "q3": 1.457007837, "q2": 1.209219274, "tx": 0, "ty": 0.55, "targetID": 5, "f2": 0.783073, "f1": -0.802363, "f3": -0.113788, "y": 0.53235982, "x": -0.085193524}], [{"q1": 0.8899135902, "distance": 0.5765738372, "q3": 0.8356636468, "q2": 1.576659944, "tx": 0.4763, "ty": 0.275, "targetID": 6, "f2": 0.415633, "f1": -1.044831, "f3": -0.735133, "y": 0.55951677, "x": -0.025185391}], [{"q1": 1.62938168, "distance": 0.1096739961, "q3": 1.625899862, "q2": 1.408647574, "tx": -0.175, "ty": 0.3031, "targetID": 7, "f2": 0.583645, "f1": -0.305363, "f3": 0.055104, "y": 0.36170056, "x": -0.26770577}], [{"q1": 0.9752392602, "distance": 0.1344682788, "q3": 1.531589251, "q2": 1.996628051, "tx": 0, "ty": 0.15, "targetID": 8, "f2": -0.004335, "f1": -0.959505, "f3": -0.039207, "y": 0.28005386, "x": 0.034171794}], [{"q1": 1.0498835, "distance": 0.253451952, "q3": 1.695203397, "q2": 1.277705994, "tx": 0.175, "ty": 0.3031, "targetID": 9, "f2": 0.714587, "f1": -0.884861, "f3": 0.124407, "y": 0.47864681, "x": -0.0078146862}]], "block": 24}]]}], [{"phase": "train", "blocks": [[{"trials": [[{"q1": 1.03857377, "distance": 0.1830225247, "q3": 4.152557127, "q2": 1.052139634, "tx": 0.601, "ty": 0.601, "targetID": 1, "f2": 0.940153, "f1": -0.896171, "f3": 2.581761, "y": 0.63976647, "x": 0.4221302}], [{"q1": 1.3370879, "distance": 0.2222996872, "q3": 4.061388127, "q2": 0.2829520536, "tx": 0.22, "ty": 0.821, "targetID": 2, "f2": 1.709341, "f1": -0.597657, "f3": 2.490592, "y": 0.61981665, "x": 0.31456432}], [{"q1": 1.81040025, "distance": 0.5348549625, "q3": 1.261098127, "q2": 1.366173234, "tx": -0.22, "ty": 0.821, "targetID": 3, "f2": 0.626119, "f1": -0.124344, "f3": -0.309698, "y": 0.3227665, "x": -0.41450761}], [{"q1": 3.01966209, "distance": 0.6454033382, "q3": 2.106814867, "q2": 2.006618317, "tx": -0.601, "ty": 0.601, "targetID": 4, "f2": -0.014326, "f1": 1.084918, "f3": 0.536019, "y": 0.018963503, "x": -0.32211116}], [{"q1": 1.11145872, "distance": 0.1690408554, "q3": 4.193837727, "q2": 0.7017263536, "tx": 0.4596, "ty": 0.4596, "targetID": 5, "f2": 1.290566, "f1": -0.823286, "f3": 2.623041, "y": 0.62676727, "x": 0.4345019}], [{"q1": 2.46655329, "distance": 0.7024010339, "q3": 3.381044827, "q2": 2.755699664, "tx": 0.1682, "ty": 0.6279, "targetID": 6, "f2": -0.763407, "f1": 0.531809, "f3": 1.810248, "y": 0.32218918, "x": -0.46418288}], [{"q1": 1.43309498, "distance": 0.1627248239, "q3": 3.722033327, "q2": 2.297655464, "tx": -0.1682, "ty": 0.6279, "targetID": 7, "f2": -0.305363, "f1": -0.50165, "f3": 2.151237, "y": 0.62917074, "x": -0.0054801379}], [{"q1": 2.19882677, "distance": 0.1728203064, "q3": 2.484057307, "q2": 0.8543449536, "tx": -0.4596, "ty": 0.4596, "targetID": 8, "f2": 1.137948, "f1": 0.264082, "f3": 0.913261, "y": 0.2966606, "x": -0.4020013}], [{"q1": 1.32847994, "distance": 0.5007366264, "q3": 2.307813967, "q2": 0.3282538536, "tx": 0.3182, "ty": 0.3182, "targetID": 9, "f2": 1.664039, "f1": -0.606265, "f3": 0.737018, "y": 0.59668347, "x": -0.097953969}], [{"q1": 1.47337019, "distance": 0.1213411867, "q3": 2.695926327, "q2": 1.197846704, "tx": 0.1165, "ty": 0.4347, "targetID": 10, "f2": 0.794446, "f1": -0.461374, "f3": 1.12513, "y": 0.47410428, "x": 0.0017350824}], [{"q1": 1.6130454, "distance": 0.02701974708, "q3": 2.336590957, "q2": 1.266207764, "tx": -0.1165, "ty": 0.4347, "targetID": 11, "f2": 0.726085, "f1": -0.321699, "f3": 0.765795, "y": 0.41202514, "x": -0.13119413}], [{"q1": 2.24909225, "distance": 0.05466061702, "q3": 2.758129827, "q2": 1.720921884, "tx": -0.3182, "ty": 0.3182, "targetID": 12, "f2": 0.271371, "f1": 0.314348, "f3": 1.187334, "y": 0.36484451, "x": -0.28970311}], [{"q1": 1.882594052, "distance": 0.4367270222, "q3": 2.770696227, "q2": 1.427559954, "tx": 0.1768, "ty": 0.1768, "targetID": 13, "f2": 0.564733, "f1": -0.05215, "f3": 1.1999, "y": 0.4388011, "x": -0.17260795}], [{"q1": 2.68288336, "distance": 0.6635068524, "q3": 1.257014057, "q2": 1.447854644, "tx": 0.0647, "ty": 0.2415, "targetID": 14, "f2": 0.544438, "f1": 0.748139, "f3": -0.313782, "y": -0.12249148, "x": -0.49005359}], [{"q1": 2.58794443, "distance": 0.305839095, "q3": 2.259119277, "q2": 1.648916574, "tx": -0.0647, "ty": 0.2415, "targetID": 15, "f2": 0.343376, "f1": 0.6532, "f3": 0.688323, "y": 0.13273349, "x": -0.35054506}], [{"q1": 2.1099197, "distance": 0.1239470931, "q3": 2.140367077, "q2": 1.593498884, "tx": -0.1768, "ty": 0.1768, "targetID": 16, "f2": 0.398794, "f1": 0.175175, "f3": 0.569571, "y": 0.25047922, "x": -0.27647073}]], "block": 1}], [{"trials": [[{"q1": 1.18610296, "distance": 0.5323169183, "q3": 1.863341437, "q2": 2.477166064, "tx": 0.601, "ty": 0.601, "targetID": 1, "f2": -0.484873, "f1": -0.748642, "f3": 0.292545, "y": 0.22776572, "x": 0.22145096}], [{"q1": 1.76327636, "distance": 0.6334768077, "q3": 2.016399827, "q2": 0.4552998536, "tx": 0.22, "ty": 0.821, "targetID": 2, "f2": 1.536993, "f1": -0.171468, "f3": 0.445603, "y": 0.53268416, "x": -0.3440628}], [{"q1": 1.28217286, "distance": 0.2572555113, "q3": 2.100343187, "q2": 0.4787361536, "tx": -0.22, "ty": 0.821, "targetID": 3, "f2": 1.513556, "f1": -0.652572, "f3": 0.529547, "y": 0.63254821, "x": -0.04488198}], [{"q1": 2.4180471, "distance": 0.4951619228, "q3": 2.222865297, "q2": 2.348109434, "tx": -0.601, "ty": 0.601, "targetID": 4, "f2": -0.355817, "f1": 0.483303, "f3": 0.652069, "y": 0.28951602, "x": -0.21608045}], [{"q1": 1.1165481, "distance": 0.1441699727, "q3": 1.853602497, "q2": 3.765470354, "tx": 0.4596, "ty": 0.4596, "targetID": 5, "f2": -1.773178, "f1": -0.818196, "f3": 0.282806, "y": 0.3256227, "x": 0.51284532}], [{"q1": 0.9108994902, "distance": 0.1043948151, "q3": 1.873708687, "q2": 0.9000865536, "tx": 0.1682, "ty": 0.6279, "targetID": 6, "f2": 1.092206, "f1": -1.023845, "f3": 0.302912, "y": 0.54264905, "x": 0.10794593}], [{"q1": 1.24070384, "distance": 0.1011754751, "q3": 1.764506927, "q2": 0.9704582536, "tx": -0.1682, "ty": 0.6279, "targetID": 7, "f2": 1.021834, "f1": -0.694041, "f3": 0.193711, "y": 0.54955445, "x": -0.10418085}], [{"q1": 1.73952592, "distance": 0.1069774294, "q3": 1.282209627, "q2": 0.7633016536, "tx": -0.4596, "ty": 0.4596, "targetID": 8, "f2": 1.228991, "f1": -0.195219, "f3": -0.288587, "y": 0.56608796, "x": -0.44937822}], [{"q1": 1.07664987, "distance": 0.5539301508, "q3": 0.4036946268, "q2": 1.351156424, "tx": 0.3182, "ty": 0.3182, "targetID": 9, "f2": 0.641136, "f1": -0.858095, "f3": -1.167102, "y": 0.66039443, "x": -0.11739337}], [{"q1": 1.45257285, "distance": 0.1215228835, "q3": 2.308065287, "q2": 1.828741344, "tx": 0.1165, "ty": 0.4347, "targetID": 10, "f2": 0.163551, "f1": -0.482172, "f3": 0.737269, "y": 0.36866794, "x": 0.014482461}], [{"q1": 2.47007188, "distance": 0.4719360438, "q3": 0.9116901868, "q2": 2.286722714, "tx": -0.1165, "ty": 0.4347, "targetID": 11, "f2": -0.29443, "f1": 0.535327, "f3": -0.659106, "y": -0.017837203, "x": -0.2504168}], [{"q1": 2.66880903, "distance": 0.2048362257, "q3": 2.102793627, "q2": 3.966796154, "tx": -0.3182, "ty": 0.3182, "targetID": 12, "f2": -1.974503, "f1": 0.734065, "f3": 0.531997, "y": 0.48851644, "x": -0.4319989}], [{"q1": 2.84869662, "distance": 0.4320796068, "q3": 1.233012287, "q2": 2.392971384, "tx": 0.1768, "ty": 0.1768, "targetID": 13, "f2": -0.400679, "f1": 0.913952, "f3": -0.337784, "y": -0.043723895, "x": -0.19476695}], [{"q1": 0.9474675802, "distance": 0.1263711414, "q3": 2.134021057, "q2": 1.571444904, "tx": 0.0647, "ty": 0.2415, "targetID": 14, "f2": 0.420848, "f1": -0.987277, "f3": 0.563225, "y": 0.34228092, "x": 0.14094219}], [{"q1": 2.07548784, "distance": 0.07485983336, "q3": 1.138890167, "q2": 2.817966034, "tx": -0.0647, "ty": 0.2415, "targetID": 15, "f2": -0.825673, "f1": 0.140743, "f3": -0.431906, "y": 0.19061175, "x": -0.0097966243}], [{"q1": 2.37456746, "distance": 0.1281802854, "q3": 2.202382117, "q2": 1.675494454, "tx": -0.1768, "ty": 0.1768, "targetID": 16, "f2": 0.316798, "f1": 0.439823, "f3": 0.631586, "y": 0.20395778, "x": -0.30207027}]], "block": 2}], [{"trials": [[{"q1": -0.5152391098, "distance": 0.4410972547, "q3": 0.3630424268, "q2": 1.958174958, "tx": 0.601, "ty": 0.601, "targetID": 1, "f2": 0.034118, "f1": -2.449984, "f3": -1.207754, "y": 0.17827999, "x": 0.47500563}], [{"q1": -0.4722558098, "distance": 0.7291446189, "q3": 1.137822027, "q2": 1.867759924, "tx": 0.22, "ty": 0.821, "targetID": 2, "f2": 0.124533, "f1": -2.407, "f3": -0.432974, "y": 0.10357154, "x": 0.35018556}], [{"q1": 1.25358437, "distance": 0.3226921471, "q3": 1.411643247, "q2": 1.297498024, "tx": -0.22, "ty": 0.821, "targetID": 3, "f2": 0.694795, "f1": -0.68116, "f3": -0.159153, "y": 0.50130967, "x": -0.17608742}], [{"q1": 1.12352243, "distance": 0.4660971237, "q3": 0.3157929268, "q2": 2.055187339, "tx": -0.601, "ty": 0.601, "targetID": 4, "f2": -0.062895, "f1": -0.811222, "f3": -1.255003, "y": 0.43845375, "x": -0.16416451}], [{"q1": 2.81809751, "distance": 0.9195097948, "q3": 1.915806037, "q2": 3.942838454, "tx": 0.4596, "ty": 0.4596, "targetID": 5, "f2": -1.950546, "f1": 0.883353, "f3": 0.34501, "y": 0.44443912, "x": -0.4597848}], [{"q1": 1.07947731, "distance": 0.2123143465, "q3": 1.414219347, "q2": 1.053521934, "tx": 0.1682, "ty": 0.6279, "targetID": 6, "f2": 0.938771, "f1": -0.855267, "f3": -0.156577, "y": 0.60104829, "x": -0.042409514}], [{"q1": 1.17001801, "distance": 0.158404182, "q3": 1.442682177, "q2": 1.383451994, "tx": -0.1682, "ty": 0.6279, "targetID": 7, "f2": 0.608841, "f1": -0.764726, "f3": -0.128114, "y": 0.48153587, "x": -0.10762421}], [{"q1": 1.09707022, "distance": 0.8427055544, "q3": 0.8590370968, "q2": 3.312264254, "tx": -0.4596, "ty": 0.4596, "targetID": 8, "f2": -1.319972, "f1": -0.837674, "f3": -0.711759, "y": 0.075599962, "x": 0.29053107}], [{"q1": 0.8733887902, "distance": 0.4271612232, "q3": 0.3850336268, "q2": 1.940644871, "tx": 0.3182, "ty": 0.3182, "targetID": 9, "f2": 0.051648, "f1": -1.061356, "f3": -1.185763, "y": 0.49538911, "x": -0.070478183}], [{"q1": 0.3822321902, "distance": 0.1267091036, "q3": 1.425152087, "q2": 1.640999764, "tx": 0.1165, "ty": 0.4347, "targetID": 10, "f2": 0.351293, "f1": -1.552512, "f3": -0.145644, "y": 0.35334477, "x": 0.21364177}], [{"q1": 1.7532861, "distance": 0.2127294781, "q3": 1.59498659, "q2": 1.652372324, "tx": -0.1165, "ty": 0.4347, "targetID": 11, "f2": 0.33992, "f1": -0.181458, "f3": 0.02419, "y": 0.27456509, "x": -0.256538}], [{"q1": 1.61549584, "distance": 0.08792206815, "q3": 1.480255627, "q2": 1.267778554, "tx": -0.3182, "ty": 0.3182, "targetID": 12, "f2": 0.724514, "f1": -0.319249, "f3": -0.090541, "y": 0.40600682, "x": -0.32270027}], [{"q1": 0.5236666902, "distance": 0.1372306756, "q3": 1.363953867, "q2": 1.830437804, "tx": 0.1768, "ty": 0.1768, "targetID": 13, "f2": 0.161855, "f1": -1.411078, "f3": -0.206842, "y": 0.31007519, "x": 0.14408942}], [{"q1": 0.7087065902, "distance": 0.3043801886, "q3": -0.07412277321, "q2": 2.063418312, "tx": 0.0647, "ty": 0.2415, "targetID": 14, "f2": -0.071126, "f1": -1.226038, "f3": -1.644919, "y": 0.54208933, "x": 0.016811025}], [{"q1": 0.6963914902, "distance": 0.359726387, "q3": 1.327951217, "q2": 1.251944934, "tx": -0.0647, "ty": 0.2415, "targetID": 15, "f2": 0.740348, "f1": -1.238353, "f3": -0.242845, "y": 0.53695873, "x": 0.14050042}], [{"q1": 1.21192685, "distance": 0.2688442993, "q3": 1.427099877, "q2": 1.470913934, "tx": -0.1768, "ty": 0.1768, "targetID": 16, "f2": 0.521379, "f1": -0.722818, "f3": -0.143696, "y": 0.44198677, "x": -0.13260459}]], "block": 3}], [{"trials": [[{"q1": 1.59815425, "distance": 0.8727161559, "q3": 0.9325503668, "q2": 0.1427742536, "tx": 0.601, "ty": 0.601, "targetID": 1, "f2": 1.849518, "f1": -0.33659, "f3": -0.638246, "y": 0.88162038, "x": -0.22536898}], [{"q1": 1.594887, "distance": 0.6764824136, "q3": 1.530960932, "q2": 1.819882054, "tx": 0.22, "ty": 0.821, "targetID": 2, "f2": 0.172411, "f1": -0.339857, "f3": -0.039835, "y": 0.27868789, "x": -0.18438352}], [{"q1": 1.6088985, "distance": 0.2673962641, "q3": 2.452704217, "q2": 0.2928795536, "tx": -0.22, "ty": 0.821, "targetID": 3, "f2": 1.699413, "f1": -0.325846, "f3": 0.881908, "y": 0.55722153, "x": -0.17616302}], [{"q1": 1.956861302, "distance": 0.3837365029, "q3": 1.821935247, "q2": 1.229011304, "tx": -0.601, "ty": 0.601, "targetID": 4, "f2": 0.763281, "f1": 0.022117, "f3": 0.251139, "y": 0.29344586, "x": -0.37151328}], [{"q1": 1.876939185, "distance": 0.5967496286, "q3": 2.008545847, "q2": 2.090687336, "tx": 0.4596, "ty": 0.4596, "targetID": 5, "f2": -0.098395, "f1": -0.057805, "f3": 0.43775, "y": 0.28478015, "x": -0.11096826}], [{"q1": 0.7745542902, "distance": 0.18539836, "q3": 2.520122797, "q2": 0.5208963536, "tx": 0.1682, "ty": 0.6279, "targetID": 6, "f2": 1.471396, "f1": -1.16019, "f3": 0.949326, "y": 0.47272313, "x": 0.2696529}], [{"q1": 1.31189233, "distance": 0.1393831124, "q3": 1.802897197, "q2": 1.095619274, "tx": -0.1682, "ty": 0.6279, "targetID": 7, "f2": 0.896673, "f1": -0.622852, "f3": 0.232101, "y": 0.5010059, "x": -0.11053251}], [{"q1": 2.07969758, "distance": 0.3142029483, "q3": 2.047815757, "q2": 1.877310364, "tx": -0.4596, "ty": 0.4596, "targetID": 8, "f2": 0.114982, "f1": 0.144953, "f3": 0.477019, "y": 0.26380517, "x": -0.21386055}], [{"q1": 0.06089129019, "distance": 0.1360223805, "q3": 1.696962687, "q2": 1.232781214, "tx": 0.3182, "ty": 0.3182, "targetID": 9, "f2": 0.759511, "f1": -1.873853, "f3": 0.126166, "y": 0.24526733, "x": 0.43301687}], [{"q1": 1.07005253, "distance": 0.1404128339, "q3": 1.844366217, "q2": 1.024367954, "tx": 0.1165, "ty": 0.4347, "targetID": 10, "f2": 0.967925, "f1": -0.864692, "f3": 0.27357, "y": 0.52508941, "x": 0.0090499256}], [{"q1": 1.71162858, "distance": 0.0984048279, "q3": 2.313971487, "q2": 0.8777184536, "tx": -0.1165, "ty": 0.4347, "targetID": 11, "f2": 1.114574, "f1": -0.223116, "f3": 0.743175, "y": 0.45580932, "x": -0.21261403}], [{"q1": 1.67575159, "distance": 0.2877325942, "q3": 1.177657427, "q2": 0.8341759536, "tx": -0.3182, "ty": 0.3182, "targetID": 12, "f2": 1.158117, "f1": -0.258993, "f3": -0.393139, "y": 0.58331531, "x": -0.43002092}], [{"q1": 0.4834543902, "distance": 0.2036762844, "q3": 1.673903397, "q2": 1.402678544, "tx": 0.1768, "ty": 0.1768, "targetID": 13, "f2": 0.589614, "f1": -1.45129, "f3": 0.103107, "y": 0.37856492, "x": 0.20463785}], [{"q1": 1.69428699, "distance": 0.1102546373, "q3": 1.856744087, "q2": 2.140952814, "tx": 0.0647, "ty": 0.2415, "targetID": 14, "f2": -0.14866, "f1": -0.240457, "f3": 0.285948, "y": 0.28037241, "x": -0.03847471}], [{"q1": 1.60852151, "distance": 0.2177108138, "q3": 2.381892717, "q2": 1.074884764, "tx": -0.0647, "ty": 0.2415, "targetID": 15, "f2": 0.917408, "f1": -0.326223, "f3": 0.811096, "y": 0.44660311, "x": -0.13771173}], [{"q1": 1.61518169, "distance": 0.4087844834, "q3": 1.235399897, "q2": 1.024053794, "tx": -0.1768, "ty": 0.1768, "targetID": 16, "f2": 0.968239, "f1": -0.319563, "f3": -0.335396, "y": 0.52635884, "x": -0.38872775}]], "block": 4}], [{"trials": [[{"q1": 0.7101516902, "distance": 0.2025482448, "q3": 1.370802537, "q2": 0.3041264536, "tx": 0.601, "ty": 0.601, "targetID": 1, "f2": 1.688166, "f1": -1.224593, "f3": -0.199994, "y": 0.68790269, "x": 0.41804177}], [{"q1": 0.2560469902, "distance": 0.405381214, "q3": 1.743144097, "q2": 0.5548883536, "tx": 0.22, "ty": 0.821, "targetID": 2, "f2": 1.437404, "f1": -1.678697, "f3": 0.172348, "y": 0.48864796, "x": 0.45211215}], [{"q1": 1.4534525, "distance": 0.1556642917, "q3": 1.174201667, "q2": 0.7874290536, "tx": -0.22, "ty": 0.821, "targetID": 3, "f2": 1.204864, "f1": -0.481292, "f3": -0.396595, "y": 0.67860968, "x": -0.28289967}], [{"q1": 1.09128969, "distance": 0.5379226937, "q3": 1.317772457, "q2": 1.501010394, "tx": -0.601, "ty": 0.601, "targetID": 4, "f2": 0.491282, "f1": -0.843455, "f3": -0.253024, "y": 0.46775571, "x": -0.079840923}], [{"q1": 0.3041196902, "distance": 0.06349265276, "q3": 1.639220215, "q2": 0.9436918536, "tx": 0.4596, "ty": 0.4596, "targetID": 5, "f2": 1.048601, "f1": -1.630625, "f3": 0.068424, "y": 0.41949026, "x": 0.41038084}], [{"q1": 0.9612277602, "distance": 0.1113707349, "q3": 1.432691917, "q2": 0.4882237536, "tx": 0.1682, "ty": 0.6279, "targetID": 6, "f2": 1.504069, "f1": -0.973517, "f3": -0.138104, "y": 0.73671805, "x": 0.14449193}], [{"q1": 1.37686047, "distance": 0.2354998623, "q3": 1.484025538, "q2": 1.544050214, "tx": -0.1682, "ty": 0.6279, "targetID": 7, "f2": 0.448242, "f1": -0.557884, "f3": -0.086771, "y": 0.39303243, "x": -0.18544557}], [{"q1": 1.29687552, "distance": 0.4068766988, "q3": 1.584242344, "q2": 0.7290582536, "tx": -0.4596, "ty": 0.4596, "targetID": 8, "f2": 1.263234, "f1": -0.637869, "f3": 0.013446, "y": 0.65296656, "x": -0.10160835}], [{"q1": 1.07614722, "distance": 0.4402037547, "q3": 1.540951197, "q2": 0.9574520536, "tx": 0.3182, "ty": 0.3182, "targetID": 9, "f2": 1.034841, "f1": -0.858597, "f3": -0.029845, "y": 0.60639179, "x": -0.014553419}], [{"q1": 0.7728578902, "distance": 0.06478631835, "q3": 1.453991917, "q2": 1.626359944, "tx": 0.1165, "ty": 0.4347, "targetID": 10, "f2": 0.365933, "f1": -1.161887, "f3": -0.116804, "y": 0.40334825, "x": 0.059804896}], [{"q1": 1.42957639, "distance": 0.1300243868, "q3": 1.501241466, "q2": 1.218518384, "tx": -0.1165, "ty": 0.4347, "targetID": 11, "f2": 0.773774, "f1": -0.505168, "f3": -0.069555, "y": 0.47573408, "x": -0.23987968}], [{"q1": 1.80939494, "distance": 0.1476547511, "q3": 1.325814927, "q2": 1.166305114, "tx": -0.3182, "ty": 0.3182, "targetID": 12, "f2": 0.825988, "f1": -0.12535, "f3": -0.244981, "y": 0.38866745, "x": -0.44795463}], [{"q1": 0.7742401902, "distance": 0.3769458906, "q3": 1.761365337, "q2": 0.8254423536, "tx": 0.1768, "ty": 0.1768, "targetID": 13, "f2": 1.16685, "f1": -1.160504, "f3": 0.190569, "y": 0.54551177, "x": 0.2551571}], [{"q1": 0.8760277902, "distance": 0.1291172928, "q3": 1.378656517, "q2": 1.738012144, "tx": 0.0647, "ty": 0.2415, "targetID": 14, "f2": 0.254281, "f1": -1.058717, "f3": -0.19214, "y": 0.36434713, "x": 0.024952573}], [{"q1": 1.28192154, "distance": 0.1627141926, "q3": 1.448714037, "q2": 1.625291804, "tx": -0.0647, "ty": 0.2415, "targetID": 15, "f2": 0.367001, "f1": -0.652823, "f3": -0.122082, "y": 0.37762196, "x": -0.15384438}], [{"q1": 0.5109746902, "distance": 0.3082058799, "q3": 1.210392817, "q2": 2.001466104, "tx": -0.1768, "ty": 0.1768, "targetID": 16, "f2": -0.009173, "f1": -1.42377, "f3": -0.360404, "y": 0.28833429, "x": 0.11051684}]], "block": 5}], [{"trials": [[{"q1": -0.3653977098, "distance": 0.4219032806, "q3": 1.080268047, "q2": 1.322756424, "tx": 0.601, "ty": 0.601, "targetID": 1, "f2": 0.669536, "f1": -2.300142, "f3": -0.490528, "y": 0.18009668, "x": 0.57196944}], [{"q1": -0.01620340981, "distance": 0.6518078891, "q3": 1.956081247, "q2": 0.8044564536, "tx": 0.22, "ty": 0.821, "targetID": 2, "f2": 1.187836, "f1": -1.950948, "f3": 0.385285, "y": 0.23889504, "x": 0.51327008}], [{"q1": 1.24459942, "distance": 0.2089573512, "q3": 1.533537038, "q2": 0.8120591536, "tx": -0.22, "ty": 0.821, "targetID": 3, "f2": 1.180233, "f1": -0.690145, "f3": -0.037259, "y": 0.63824249, "x": -0.11869419}], [{"q1": 2.11815067, "distance": 0.4428163902, "q3": 1.422638817, "q2": 1.359198904, "tx": -0.601, "ty": 0.601, "targetID": 4, "f2": 0.633094, "f1": 0.183406, "f3": -0.148158, "y": 0.18164941, "x": -0.45876274}], [{"q1": -0.1200393098, "distance": 0.1675635997, "q3": 1.245013167, "q2": 1.264574134, "tx": 0.4596, "ty": 0.4596, "targetID": 5, "f2": 0.727719, "f1": -2.054784, "f3": -0.325783, "y": 0.29556113, "x": 0.49378785}], [{"q1": 0.2175436902, "distance": 0.342779182, "q3": 1.465552977, "q2": 0.9759245536, "tx": 0.1682, "ty": 0.6279, "targetID": 6, "f2": 1.016368, "f1": -1.717201, "f3": -0.105243, "y": 0.42720684, "x": 0.44608455}], [{"q1": 1.10329058, "distance": 0.2223736293, "q3": 1.470202527, "q2": 1.530101544, "tx": -0.1682, "ty": 0.6279, "targetID": 7, "f2": 0.462191, "f1": -0.831454, "f3": -0.100594, "y": 0.42916422, "x": -0.06842966}], [{"q1": 1.67198168, "distance": 0.0475699998, "q3": 1.212340607, "q2": 1.164545824, "tx": -0.4596, "ty": 0.4596, "targetID": 8, "f2": 0.827747, "f1": -0.262763, "f3": -0.358456, "y": 0.45500012, "x": -0.41225292}], [{"q1": 0.1917574902, "distance": 0.03522916938, "q3": 1.389589267, "q2": 1.441508634, "tx": 0.3182, "ty": 0.3182, "targetID": 9, "f2": 0.550784, "f1": -1.742987, "f3": -0.181207, "y": 0.35319975, "x": 0.32221396}], [{"q1": 0.2500402902, "distance": 0.2441933487, "q3": 1.164525567, "q2": 1.390866154, "tx": 0.1165, "ty": 0.4347, "targetID": 10, "f2": 0.601426, "f1": -1.684704, "f3": -0.406271, "y": 0.41898955, "x": 0.36018745}], [{"q1": 1.2341065, "distance": 0.138996356, "q3": 1.490308723, "q2": 1.047867074, "tx": -0.1165, "ty": 0.4347, "targetID": 11, "f2": 0.944426, "f1": -0.700638, "f3": -0.080488, "y": 0.57028887, "x": -0.14708832}], [{"q1": 1.10794014, "distance": 0.285919874, "q3": 1.212717597, "q2": 1.343993594, "tx": -0.3182, "ty": 0.3182, "targetID": 12, "f2": 0.648299, "f1": -0.826804, "f3": -0.358079, "y": 0.52507941, "x": -0.12083971}], [{"q1": 0.2799733902, "distance": 0.2473467406, "q3": 1.426974217, "q2": 1.362466154, "tx": 0.1768, "ty": 0.1768, "targetID": 13, "f2": 0.629826, "f1": -1.654771, "f3": -0.143822, "y": 0.38986839, "x": 0.30242751}], [{"q1": 0.9686419202, "distance": 0.4025811042, "q3": 0.7632185168, "q2": 1.400290934, "tx": 0.0647, "ty": 0.2415, "targetID": 14, "f2": 0.592002, "f1": -0.966103, "f3": -0.807578, "y": 0.63156023, "x": -0.034922098}], [{"q1": 0.7845445902, "distance": 0.1853713155, "q3": 1.345795457, "q2": 1.698930734, "tx": -0.0647, "ty": 0.2415, "targetID": 15, "f2": 0.293362, "f1": -1.1502, "f3": -0.225001, "y": 0.39345255, "x": 0.041474136}], [{"q1": 1.56667549, "distance": 0.05310697641, "q3": 1.236593697, "q2": 2.113558134, "tx": -0.1768, "ty": 0.1768, "targetID": 16, "f2": -0.121265, "f1": -0.368069, "f3": -0.334203, "y": 0.21910415, "x": -0.14469533}]], "block": 6}], [{"trials": [[{"q1": -0.3391842098, "distance": 0.4249274626, "q3": 1.106594597, "q2": 1.507105084, "tx": 0.601, "ty": 0.601, "targetID": 1, "f2": 0.485188, "f1": -2.273929, "f3": -0.464202, "y": 0.19506511, "x": 0.47538068}], [{"q1": -0.4063703098, "distance": 0.8702025812, "q3": 1.427288377, "q2": 0.7945918536, "tx": 0.22, "ty": 0.821, "targetID": 2, "f2": 1.197701, "f1": -2.341115, "f3": -0.143508, "y": 0.078799324, "x": 0.67430242}], [{"q1": 1.70817283, "distance": 0.4432485288, "q3": 1.322107857, "q2": 1.182578564, "tx": -0.22, "ty": 0.821, "targetID": 3, "f2": 0.809714, "f1": -0.226572, "f3": -0.248688, "y": 0.4184623, "x": -0.40556039}], [{"q1": 1.957238293, "distance": 0.2737272277, "q3": 1.173887507, "q2": 1.085817514, "tx": -0.601, "ty": 0.601, "targetID": 4, "f2": 0.906475, "f1": 0.022494, "f3": -0.396909, "y": 0.33538243, "x": -0.53486452}], [{"q1": -0.4148589098, "distance": 0.3034815355, "q3": 1.174390167, "q2": 1.510937824, "tx": 0.4596, "ty": 0.4596, "targetID": 5, "f2": 0.481355, "f1": -2.349603, "f3": -0.396406, "y": 0.15652254, "x": 0.47525553}], [{"q1": 0.05148539019, "distance": 0.3644655004, "q3": 1.340894577, "q2": 1.482286504, "tx": 0.1682, "ty": 0.6279, "targetID": 6, "f2": 0.510006, "f1": -1.883259, "f3": -0.229902, "y": 0.31749339, "x": 0.35920481}], [{"q1": 1.03913926, "distance": 0.1516951666, "q3": 1.050234427, "q2": 1.574146674, "tx": -0.1682, "ty": 0.6279, "targetID": 7, "f2": 0.418146, "f1": -0.895605, "f3": -0.520562, "y": 0.49504878, "x": -0.094974479}], [{"q1": 1.49391621, "distance": 0.3369107949, "q3": 1.245201667, "q2": 1.920224519, "tx": -0.4596, "ty": 0.4596, "targetID": 8, "f2": 0.072068, "f1": -0.440828, "f3": -0.325595, "y": 0.27335505, "x": -0.17884797}], [{"q1": 0.1915061902, "distance": 0.07114632825, "q3": 1.037605217, "q2": 1.807692674, "tx": 0.3182, "ty": 0.3182, "targetID": 9, "f2": 0.1846, "f1": -1.743238, "f3": -0.533191, "y": 0.3491089, "x": 0.25411849}], [{"q1": 0.5662038902, "distance": 0.08495286784, "q3": 1.092520257, "q2": 1.456274114, "tx": 0.1165, "ty": 0.4347, "targetID": 10, "f2": 0.536019, "f1": -1.368541, "f3": -0.478276, "y": 0.50764194, "x": 0.1600484}], [{"q1": 1.53067284, "distance": 0.2234299081, "q3": 0.9399645268, "q2": 1.629501534, "tx": -0.1165, "ty": 0.4347, "targetID": 11, "f2": 0.362791, "f1": -0.404072, "f3": -0.630832, "y": 0.38261664, "x": -0.33377459}], [{"q1": 1.984507318, "distance": 0.1030454153, "q3": 1.678929947, "q2": 1.528279424, "tx": -0.3182, "ty": 0.3182, "targetID": 12, "f2": 0.464013, "f1": 0.049763, "f3": 0.108134, "y": 0.2193493, "x": -0.34730149}], [{"q1": 0.5850534902, "distance": 0.3534849367, "q3": 1.069586637, "q2": 1.428125444, "tx": 0.1768, "ty": 0.1768, "targetID": 13, "f2": 0.564167, "f1": -1.349691, "f3": -0.50121, "y": 0.52939951, "x": 0.15179628}], [{"q1": 0.7977392902, "distance": 0.1257805481, "q3": 0.9925547868, "q2": 1.987517433, "tx": 0.0647, "ty": 0.2415, "targetID": 14, "f2": 0.004775, "f1": -1.137005, "f3": -0.578242, "y": 0.34526799, "x": -0.0063841089}], [{"q1": 0.9152976902, "distance": 0.06616932038, "q3": 1.102761857, "q2": 2.086226274, "tx": -0.0647, "ty": 0.2415, "targetID": 15, "f2": -0.093934, "f1": -1.019447, "f3": -0.468034, "y": 0.28775419, "x": -0.017382679}], [{"q1": 1.134895, "distance": 0.430245, "q3": 1.117778667, "q2": 1.205135194, "tx": -0.1768, "ty": 0.1768, "targetID": 16, "f2": 0.787157, "f1": -0.799849, "f3": -0.453018, "y": 0.60287335, "x": -0.11703161}]], "block": 7}], [{"trials": [[{"q1": 0.2439518902, "distance": 0.2491769885, "q3": 1.875656477, "q2": 0.4575618536, "tx": 0.601, "ty": 0.601, "targetID": 1, "f2": 1.534731, "f1": -1.690793, "f3": 0.30486, "y": 0.35592811, "x": 0.55595624}], [{"q1": 0.1619939902, "distance": 0.5049482472, "q3": 1.473658282, "q2": 1.049375034, "tx": 0.22, "ty": 0.821, "targetID": 2, "f2": 0.942918, "f1": -1.77275, "f3": -0.097138, "y": 0.3787048, "x": 0.46361381}], [{"q1": 0.9496667002, "distance": 0.3759444208, "q3": 1.530458277, "q2": 1.187793604, "tx": -0.22, "ty": 0.821, "targetID": 3, "f2": 0.804499, "f1": -0.985078, "f3": -0.040338, "y": 0.53595392, "x": 0.025118216}], [{"q1": 1.878007327, "distance": 0.4551897596, "q3": 0.1109610268, "q2": 2.176892634, "tx": -0.601, "ty": 0.601, "targetID": 4, "f2": -0.1846, "f1": -0.056737, "f3": -1.459835, "y": 0.17735771, "x": -0.43449196}], [{"q1": 0.4385295902, "distance": 0.1202437553, "q3": 1.611448536, "q2": 0.9906272536, "tx": 0.4596, "ty": 0.4596, "targetID": 5, "f2": 1.001665, "f1": -1.496215, "f3": 0.040652, "y": 0.46421057, "x": 0.33944467}], [{"q1": 1.18170473, "distance": 0.2219714101, "q3": 1.693444107, "q2": 0.7141670536, "tx": 0.1682, "ty": 0.6279, "targetID": 6, "f2": 1.278126, "f1": -0.75304, "f3": 0.122648, "y": 0.6380031, "x": -0.053541368}], [{"q1": 1.09028438, "distance": 0.1861113849, "q3": 1.290189267, "q2": 1.548511274, "tx": -0.1682, "ty": 0.6279, "targetID": 7, "f2": 0.443781, "f1": -0.84446, "f3": -0.280607, "y": 0.46197279, "x": -0.083905228}], [{"q1": 1.57785956, "distance": 0.2347749684, "q3": 1.293142367, "q2": 1.660226314, "tx": -0.4596, "ty": 0.4596, "targetID": 8, "f2": 0.332066, "f1": -0.356885, "f3": -0.277654, "y": 0.31629086, "x": -0.27363824}], [{"q1": 0.5943525902, "distance": 0.1918684902, "q3": 1.493136157, "q2": 1.427936954, "tx": 0.3182, "ty": 0.3182, "targetID": 9, "f2": 0.564356, "f1": -1.340392, "f3": -0.07766, "y": 0.42207479, "x": 0.15688185}], [{"q1": 1.11736491, "distance": 0.3096218998, "q3": 1.178097247, "q2": 0.9476502536, "tx": 0.1165, "ty": 0.4347, "targetID": 10, "f2": 1.044642, "f1": -0.81738, "f3": -0.392699, "y": 0.67640219, "x": -0.077009101}], [{"q1": 1.00722067, "distance": 0.06238579424, "q3": 1.282900777, "q2": 1.608955514, "tx": -0.1165, "ty": 0.4347, "targetID": 11, "f2": 0.383337, "f1": -0.927524, "f3": -0.287896, "y": 0.44345899, "x": -0.054732149}], [{"q1": 1.15663482, "distance": 0.2172198927, "q3": 1.270271577, "q2": 1.698051084, "tx": -0.3182, "ty": 0.3182, "targetID": 12, "f2": 0.294242, "f1": -0.77811, "f3": -0.300525, "y": 0.39608603, "x": -0.11542365}], [{"q1": 0.4227587902, "distance": 0.3992081265, "q3": 0.2412115268, "q2": 1.680081174, "tx": 0.1768, "ty": 0.1768, "targetID": 13, "f2": 0.312211, "f1": -1.511986, "f3": -1.329585, "y": 0.57242306, "x": 0.23018092}], [{"q1": 0.6421675902, "distance": 0.07882716616, "q3": 1.318589267, "q2": 1.920852837, "tx": 0.0647, "ty": 0.2415, "targetID": 14, "f2": 0.07144, "f1": -1.292577, "f3": -0.252207, "y": 0.31762948, "x": 0.085145645}], [{"q1": 1.03637465, "distance": 0.07783652401, "q3": 1.400710497, "q2": 2.060465215, "tx": -0.0647, "ty": 0.2415, "targetID": 15, "f2": -0.068173, "f1": -0.89837, "f3": -0.170086, "y": 0.26948865, "x": 0.0079302963}], [{"q1": 1.74002858, "distance": 0.04006732551, "q3": 1.458201647, "q2": 2.032442208, "tx": -0.1768, "ty": 0.1768, "targetID": 16, "f2": -0.04015, "f1": -0.194716, "f3": -0.112595, "y": 0.21628336, "x": -0.16998422}]], "block": 8}], [{"trials": [[{"q1": -0.02552760981, "distance": 0.2878300057, "q3": 1.497534386, "q2": 0.7967909536, "tx": 0.601, "ty": 0.601, "targetID": 1, "f2": 1.195502, "f1": -1.960272, "f3": -0.073262, "y": 0.31354808, "x": 0.58625192}], [{"q1": 1.02374545, "distance": 0.001397845718, "q3": 1.202978657, "q2": 0.2997910536, "tx": 0.22, "ty": 0.821, "targetID": 2, "f2": 1.692502, "f1": -0.910999, "f3": -0.367818, "y": 0.82061559, "x": 0.22134395}], [{"q1": 1.52740559, "distance": 0.05910743981, "q3": 1.283654757, "q2": 0.3173211536, "tx": -0.22, "ty": 0.821, "targetID": 3, "f2": 1.674972, "f1": -0.407339, "f3": -0.287142, "y": 0.7720482, "x": -0.25312719}], [{"q1": 1.3642941, "distance": 0.3161557961, "q3": 1.138136187, "q2": 1.335448464, "tx": -0.601, "ty": 0.601, "targetID": 4, "f2": 0.656844, "f1": -0.57045, "f3": -0.43266, "y": 0.47969594, "x": -0.30904142}], [{"q1": 0.04850709019, "distance": 0.08750260934, "q3": 1.270145907, "q2": 1.114720164, "tx": 0.4596, "ty": 0.4596, "targetID": 5, "f2": 0.877572, "f1": -1.886237, "f3": -0.30065, "y": 0.3748851, "x": 0.48151101}], [{"q1": 0.7451489902, "distance": 0.05571659655, "q3": 1.534919339, "q2": 1.016074154, "tx": 0.1682, "ty": 0.6279, "targetID": 6, "f2": 0.976218, "f1": -1.189596, "f3": -0.035877, "y": 0.57281947, "x": 0.1598051}], [{"q1": 0.9972304102, "distance": 0.2186216026, "q3": 1.387138817, "q2": 1.535002424, "tx": -0.1682, "ty": 0.6279, "targetID": 7, "f2": 0.45729, "f1": -0.937514, "f3": -0.183658, "y": 0.44937801, "x": -0.0420045}], [{"q1": 1.61675248, "distance": 0.2167496815, "q3": 1.339700767, "q2": 1.583131624, "tx": -0.4596, "ty": 0.4596, "targetID": 8, "f2": 0.409161, "f1": -0.317992, "f3": -0.231096, "y": 0.32307992, "x": -0.29124712}], [{"q1": 0.9646206802, "distance": 0.4127604119, "q3": 1.512299872, "q2": 0.8948086536, "tx": 0.3182, "ty": 0.3182, "targetID": 9, "f2": 1.097484, "f1": -0.970124, "f3": -0.058496, "y": 0.6276928, "x": 0.045096788}], [{"q1": 1.0386366, "distance": 0.2349008818, "q3": 1.163771587, "q2": 1.298880324, "tx": 0.1165, "ty": 0.4347, "targetID": 10, "f2": 0.693412, "f1": -0.896108, "f3": -0.407025, "y": 0.58179061, "x": -0.066646872}], [{"q1": 1.25898791, "distance": 0.01891585101, "q3": 1.508529961, "q2": 1.502706854, "tx": -0.1165, "ty": 0.4347, "targetID": 11, "f2": 0.489586, "f1": -0.675757, "f3": -0.062266, "y": 0.4296585, "x": -0.13473164}], [{"q1": 1.42034011, "distance": 0.1042629298, "q3": 1.068141507, "q2": 1.559067024, "tx": -0.3182, "ty": 0.3182, "targetID": 12, "f2": 0.433226, "f1": -0.514404, "f3": -0.502655, "y": 0.41661439, "x": -0.28377085}], [{"q1": 0.6356330902, "distance": 0.1630083432, "q3": 1.329522007, "q2": 1.868136914, "tx": 0.1768, "ty": 0.1768, "targetID": 13, "f2": 0.124156, "f1": -1.299111, "f3": -0.241274, "y": 0.32031457, "x": 0.099500012}], [{"q1": 0.6793011902, "distance": 0.02199928043, "q3": 1.252490157, "q2": 2.181228034, "tx": 0.0647, "ty": 0.2415, "targetID": 14, "f2": -0.188935, "f1": -1.255443, "f3": -0.318306, "y": 0.22884283, "x": 0.082693454}], [{"q1": 1.00828882, "distance": 0.08811156085, "q3": 1.351136167, "q2": 1.899866998, "tx": -0.0647, "ty": 0.2415, "targetID": 15, "f2": 0.092426, "f1": -0.926456, "f3": -0.21966, "y": 0.32316658, "x": -0.031621051}], [{"q1": 1.25232773, "distance": 0.2204431825, "q3": 1.501115802, "q2": 1.605813924, "tx": -0.1768, "ty": 0.1768, "targetID": 16, "f2": 0.386479, "f1": -0.682417, "f3": -0.069681, "y": 0.39011437, "x": -0.12119266}]], "block": 9}], [{"trials": [[{"q1": -0.7756520098, "distance": 0.6732983602, "q3": 1.306651217, "q2": 1.234540504, "tx": 0.601, "ty": 0.601, "targetID": 1, "f2": 0.757752, "f1": -2.710396, "f3": -0.264145, "y": -0.070878512, "x": 0.55729706}], [{"q1": 0.2107640902, "distance": 0.4258226469, "q3": 1.263799897, "q2": 1.104415734, "tx": 0.22, "ty": 0.821, "targetID": 2, "f2": 0.887877, "f1": -1.72398, "f3": -0.306996, "y": 0.44929912, "x": 0.42775799}], [{"q1": 1.17278261, "distance": 0.1958133989, "q3": 0.7135813568, "q2": 1.388101554, "tx": -0.22, "ty": 0.821, "targetID": 3, "f2": 0.604191, "f1": -0.761962, "f3": -0.857215, "y": 0.62854126, "x": -0.18390955}], [{"q1": 2.46466834, "distance": 0.6411811, "q3": 1.415413157, "q2": 1.971997965, "tx": -0.601, "ty": 0.601, "targetID": 4, "f2": 0.020295, "f1": 0.529924, "f3": -0.155383, "y": 0.037489034, "x": -0.29511016}], [{"q1": -0.1902602098, "distance": 0.1947694414, "q3": 1.106720257, "q2": 1.511943134, "tx": 0.4596, "ty": 0.4596, "targetID": 5, "f2": 0.48035, "f1": -2.125005, "f3": -0.464076, "y": 0.26508487, "x": 0.46954985}], [{"q1": 0.7869949902, "distance": 0.02337767769, "q3": 1.356351217, "q2": 0.8698644536, "tx": 0.1682, "ty": 0.6279, "targetID": 6, "f2": 1.122428, "f1": -1.147749, "f3": -0.214445, "y": 0.65047211, "x": 0.17428405}], [{"q1": 1.19848084, "distance": 0.02468791997, "q3": 0.6410105668, "q2": 1.410218364, "tx": -0.1682, "ty": 0.6279, "targetID": 7, "f2": 0.582074, "f1": -0.736264, "f3": -0.929786, "y": 0.6312338, "x": -0.19266179}], [{"q1": 0.1404740902, "distance": 0.7296569355, "q3": 0.9805538968, "q2": 1.765595324, "tx": -0.4596, "ty": 0.4596, "targetID": 8, "f2": 0.226697, "f1": -1.79427, "f3": -0.590242, "y": 0.35244982, "x": 0.26214655}], [{"q1": 0.2727979902, "distance": 0.0793589915, "q3": 1.315573337, "q2": 1.586021894, "tx": 0.3182, "ty": 0.3182, "targetID": 9, "f2": 0.406271, "f1": -1.661946, "f3": -0.255223, "y": 0.36177807, "x": 0.25187654}], [{"q1": 0.9074436902, "distance": 0.1405293433, "q3": 1.592096325, "q2": 1.863361694, "tx": 0.1165, "ty": 0.4347, "targetID": 10, "f2": 0.128931, "f1": -1.027301, "f3": 0.0213, "y": 0.32035745, "x": 0.034803748}], [{"q1": 1.05805164, "distance": 0.07841120409, "q3": 1.272282197, "q2": 1.768485594, "tx": -0.1165, "ty": 0.4347, "targetID": 11, "f2": 0.223807, "f1": -0.876693, "f3": -0.298514, "y": 0.37183927, "x": -0.069629481}], [{"q1": 1.26269499, "distance": 0.09776595126, "q3": 0.6258680868, "q2": 1.995434246, "tx": -0.3182, "ty": 0.3182, "targetID": 12, "f2": -0.003142, "f1": -0.672049, "f3": -0.944928, "y": 0.36400263, "x": -0.23182697}], [{"q1": 0.6578127902, "distance": 0.08022494012, "q3": 1.693255607, "q2": 1.916077616, "tx": 0.1768, "ty": 0.1768, "targetID": 13, "f2": 0.076215, "f1": -1.276932, "f3": 0.122459, "y": 0.25258165, "x": 0.15047164}], [{"q1": 0.4439959902, "distance": 0.148101021, "q3": 1.444818457, "q2": 1.653314804, "tx": 0.0647, "ty": 0.2415, "targetID": 14, "f2": 0.338978, "f1": -1.490749, "f3": -0.125978, "y": 0.33848729, "x": 0.17662577}], [{"q1": 1.20872243, "distance": 0.2532084426, "q3": 1.492445006, "q2": 1.305540504, "tx": -0.0647, "ty": 0.2415, "targetID": 15, "f2": 0.686752, "f1": -0.726022, "f3": -0.078351, "y": 0.49242695, "x": -0.098614321}], [{"q1": 1.78935158, "distance": 0.1077720529, "q3": 1.63262287, "q2": 1.734367894, "tx": -0.1768, "ty": 0.1768, "targetID": 16, "f2": 0.257925, "f1": -0.145393, "f3": 0.061827, "y": 0.27364178, "x": -0.22409149}]], "block": 10}], [{"trials": [[{"q1": 0.2798791902, "distance": 0.1923226953, "q3": 1.058402567, "q2": 1.099326354, "tx": 0.601, "ty": 0.601, "targetID": 1, "f2": 0.892966, "f1": -1.654865, "f3": -0.512394, "y": 0.51380967, "x": 0.42957694}], [{"q1": 0.7296295902, "distance": 0.131028964, "q3": 1.015111417, "q2": 0.9372830536, "tx": 0.22, "ty": 0.821, "targetID": 2, "f2": 1.05501, "f1": -1.205115, "f3": -0.555685, "y": 0.69000649, "x": 0.22304791}], [{"q1": 0.9387339602, "distance": 0.3931504314, "q3": -0.7304705732, "q2": 1.553223664, "tx": -0.22, "ty": 0.821, "targetID": 3, "f2": 0.439069, "f1": -0.996011, "f3": -2.301267, "y": 0.81360836, "x": 0.17308094}], [{"q1": 1.65200115, "distance": 0.2758536508, "q3": 0.9031450568, "q2": 1.467583844, "tx": -0.601, "ty": 0.601, "targetID": 4, "f2": 0.524709, "f1": -0.282743, "f3": -0.667651, "y": 0.39902463, "x": -0.4131139}], [{"q1": 0.4955808902, "distance": 0.2624139782, "q3": 0.8482300168, "q2": 1.448797124, "tx": 0.4596, "ty": 0.4596, "targetID": 5, "f2": 0.543496, "f1": -1.439164, "f3": -0.722566, "y": 0.55948283, "x": 0.21693868}], [{"q1": 0.3468201902, "distance": 0.2071671348, "q3": 1.209387507, "q2": 1.337207754, "tx": 0.1682, "ty": 0.6279, "targetID": 6, "f2": 0.655085, "f1": -1.587924, "f3": -0.361409, "y": 0.46404418, "x": 0.2949655}], [{"q1": 1.03562067, "distance": 0.07449458299, "q3": 0.7922468368, "q2": 1.422659074, "tx": -0.1682, "ty": 0.6279, "targetID": 7, "f2": 0.569634, "f1": -0.899124, "f3": -0.778549, "y": 0.61840346, "x": -0.094313204}], [{"q1": 1.6866215, "distance": 0.2023373714, "q3": 0.4956176268, "q2": 1.969484691, "tx": -0.4596, "ty": 0.4596, "targetID": 8, "f2": 0.022808, "f1": -0.248123, "f3": -1.075179, "y": 0.27532948, "x": -0.37602496}], [{"q1": 0.04290249019, "distance": 0.09384414404, "q3": 0.9139521368, "q2": 1.988271415, "tx": 0.3182, "ty": 0.3182, "targetID": 9, "f2": 0.004021, "f1": -1.891842, "f3": -0.656844, "y": 0.26245002, "x": 0.24271051}], [{"q1": 0.7593489902, "distance": 0.1630484827, "q3": 0.9008202768, "q2": 1.403998014, "tx": 0.1165, "ty": 0.4347, "targetID": 10, "f2": 0.588295, "f1": -1.175396, "f3": -0.669976, "y": 0.59258624, "x": 0.075796893}], [{"q1": 1.11767907, "distance": 0.1677490914, "q3": 0.2681035268, "q2": 2.470003234, "tx": -0.1165, "ty": 0.4347, "targetID": 11, "f2": -0.477711, "f1": -0.817065, "f3": -1.302693, "y": 0.26844363, "x": -0.13882884}], [{"q1": 1.37064011, "distance": 0.06428441407, "q3": -0.5753072732, "q2": 2.469563414, "tx": -0.3182, "ty": 0.3182, "targetID": 12, "f2": -0.477271, "f1": -0.564104, "f3": -2.146104, "y": 0.37065015, "x": -0.2810319}], [{"q1": 0.7294410902, "distance": 0.1811005719, "q3": 1.262040597, "q2": 1.950320976, "tx": 0.1768, "ty": 0.1768, "targetID": 13, "f2": 0.041972, "f1": -1.205303, "f3": -0.308756, "y": 0.31632234, "x": 0.061340337}], [{"q1": 0.7743657902, "distance": 0.05565356076, "q3": 1.189846797, "q2": 2.062475834, "tx": 0.0647, "ty": 0.2415, "targetID": 14, "f2": -0.070183, "f1": -1.160379, "f3": -0.38095, "y": 0.288699, "x": 0.035211473}], [{"q1": 1.02330563, "distance": 0.1468788877, "q3": 1.190286627, "q2": 1.777596214, "tx": -0.0647, "ty": 0.2415, "targetID": 15, "f2": 0.214696, "f1": -0.911439, "f3": -0.38051, "y": 0.38810936, "x": -0.073593998}], [{"q1": 1.32703481, "distance": 0.1655090153, "q3": 0.9087999268, "q2": 1.825474084, "tx": -0.1768, "ty": 0.1768, "targetID": 16, "f2": 0.166819, "f1": -0.60771, "f3": -0.661996, "y": 0.33656405, "x": -0.22002826}]], "block": 11}], [{"trials": [[{"q1": -0.1766257098, "distance": 0.292353441, "q3": 0.8882539068, "q2": 1.464316594, "tx": 0.601, "ty": 0.601, "targetID": 1, "f2": 0.527976, "f1": -2.11137, "f3": -0.682542, "y": 0.32282822, "x": 0.51105004}], [{"q1": -0.3522093098, "distance": 1.057069572, "q3": -0.1419308732, "q2": 0.9273555536, "tx": 0.22, "ty": 0.821, "targetID": 2, "f2": 1.064937, "f1": -2.286954, "f3": -1.712727, "y": 0.023613448, "x": 0.913953}], [{"q1": 0.9787578502, "distance": 0.2452738733, "q3": 0.7535424168, "q2": 1.184337854, "tx": -0.22, "ty": 0.821, "targetID": 3, "f2": 0.807955, "f1": -0.955987, "f3": -0.817254, "y": 0.72495637, "x": 0.0056876028}], [{"q1": 1.965657762, "distance": 0.4147478902, "q3": 0.3986681268, "q2": 1.759186484, "tx": -0.601, "ty": 0.601, "targetID": 4, "f2": 0.233106, "f1": 0.030913, "f3": -1.172128, "y": 0.19220315, "x": -0.53099323}], [{"q1": 0.05289279019, "distance": 0.1410873301, "q3": 0.7651663068, "q2": 1.721487364, "tx": 0.4596, "ty": 0.4596, "targetID": 5, "f2": 0.270805, "f1": -1.881852, "f3": -0.80563, "y": 0.38292619, "x": 0.34116537}], [{"q1": 0.6570587902, "distance": 0.07317468298, "q3": 0.4303982268, "q2": 1.665755514, "tx": 0.1682, "ty": 0.6279, "targetID": 6, "f2": 0.326537, "f1": -1.277686, "f3": -1.140398, "y": 0.59879523, "x": 0.10106248}], [{"q1": 1.2751357, "distance": 0.1069977319, "q3": 0.4540229268, "q2": 1.576597114, "tx": -0.1682, "ty": 0.6279, "targetID": 7, "f2": 0.415696, "f1": -0.659609, "f3": -1.116773, "y": 0.58516925, "x": -0.26629484}], [{"q1": 1.37491268, "distance": 0.269318517, "q3": 0.8660114268, "q2": 1.902254609, "tx": -0.4596, "ty": 0.4596, "targetID": 8, "f2": 0.090038, "f1": -0.559832, "f3": -0.704785, "y": 0.33656405, "x": -0.22002826}], [{"q1": 0.7431383902, "distance": 0.1889181787, "q3": 1.706764457, "q2": 2.058077604, "tx": 0.3182, "ty": 0.3182, "targetID": 9, "f2": -0.065785, "f1": -1.191606, "f3": 0.135968, "y": 0.22387539, "x": 0.15451449}], [{"q1": 0.6639702902, "distance": 0.06329825718, "q3": 0.8829131968, "q2": 1.766097984, "tx": 0.1165, "ty": 0.4347, "targetID": 10, "f2": 0.226195, "f1": -1.270774, "f3": -0.687883, "y": 0.45613062, "x": 0.056939964}], [{"q1": 0.8871489902, "distance": 0.1117886904, "q3": 0.7466309068, "q2": 1.612662594, "tx": -0.1165, "ty": 0.4347, "targetID": 11, "f2": 0.37963, "f1": -1.047595, "f3": -0.824165, "y": 0.52783399, "x": -0.054671437}], [{"q1": 1.32873127, "distance": 0.1488370156, "q3": 0.9197954968, "q2": 1.596074984, "tx": -0.3182, "ty": 0.3182, "targetID": 12, "f2": 0.396218, "f1": -0.606013, "f3": -0.651001, "y": 0.44621266, "x": -0.24227098}], [{"q1": 0.3281402902, "distance": 0.3074860733, "q3": 0.4380008268, "q2": 1.845517444, "tx": 0.1768, "ty": 0.1768, "targetID": 13, "f2": 0.146775, "f1": -1.606604, "f3": -1.132796, "y": 0.47936375, "x": 0.23159838}], [{"q1": 1.37604365, "distance": 0.1168818558, "q3": 1.750244097, "q2": 1.938759915, "tx": 0.0647, "ty": 0.2415, "targetID": 14, "f2": 0.053533, "f1": -0.558701, "f3": 0.179448, "y": 0.29248816, "x": -0.040474026}], [{"q1": 1.25509234, "distance": 0.05280422475, "q3": 1.458829967, "q2": 1.933356376, "tx": -0.0647, "ty": 0.2415, "targetID": 15, "f2": 0.058936, "f1": -0.679652, "f3": -0.111966, "y": 0.29425862, "x": -0.066894121}], [{"q1": 1.4209056, "distance": 0.1761658943, "q3": 1.187459187, "q2": 1.755667894, "tx": -0.1768, "ty": 0.1768, "targetID": 16, "f2": 0.236625, "f1": -0.513839, "f3": -0.383337, "y": 0.35040562, "x": -0.20672509}]], "block": 12}], [{"trials": [[{"q1": -0.3443239098, "distance": 0.4223450876, "q3": 0.4892088268, "q2": 1.218581214, "tx": 0.601, "ty": 0.601, "targetID": 1, "f2": 0.773711, "f1": -2.279068, "f3": -1.081587, "y": 0.19853521, "x": 0.72905259}], [{"q1": 0.6319888902, "distance": 0.1416053016, "q3": 0.5255256268, "q2": 1.074696274, "tx": 0.22, "ty": 0.821, "targetID": 2, "f2": 0.917596, "f1": -1.302756, "f3": -1.045271, "y": 0.72736883, "x": 0.32623213}], [{"q1": 1.17397641, "distance": 0.1877944366, "q3": 1.038170707, "q2": 1.168315734, "tx": -0.22, "ty": 0.821, "targetID": 3, "f2": 0.823977, "f1": -0.760768, "f3": -0.532626, "y": 0.64534006, "x": -0.15358964}], [{"q1": 1.59796576, "distance": 0.1755581215, "q3": 0.5187398268, "q2": 1.171582994, "tx": -0.601, "ty": 0.601, "targetID": 4, "f2": 0.82071, "f1": -0.336779, "f3": -1.052056, "y": 0.63167247, "x": -0.4281421}], [{"q1": 0.2245179902, "distance": 0.08763671976, "q3": 0.6939149868, "q2": 1.383514834, "tx": 0.4596, "ty": 0.4596, "targetID": 5, "f2": 0.608778, "f1": -1.710227, "f3": -0.876881, "y": 0.52276366, "x": 0.39885013}], [{"q1": 0.6640330902, "distance": 0.1439335148, "q3": 0.3012159268, "q2": 1.208590954, "tx": 0.1682, "ty": 0.6279, "targetID": 6, "f2": 0.783702, "f1": -1.270711, "f3": -1.26958, "y": 0.73118688, "x": 0.26844309}], [{"q1": 1.08412686, "distance": 0.1307424026, "q3": 1.136125567, "q2": 1.447728984, "tx": -0.1682, "ty": 0.6279, "targetID": 7, "f2": 0.544564, "f1": -0.850618, "f3": -0.434671, "y": 0.51551186, "x": -0.10139819}], [{"q1": 1.51276576, "distance": 0.1133434595, "q3": 0.6405707468, "q2": 1.645272334, "tx": -0.4596, "ty": 0.4596, "targetID": 8, "f2": 0.34702, "f1": -0.421979, "f3": -0.930226, "y": 0.4153074, "x": -0.35526925}], [{"q1": 0.2537159902, "distance": 0.08552766645, "q3": 1.209073347, "q2": 1.495795354, "tx": 0.3182, "ty": 0.3182, "targetID": 9, "f2": 0.496497, "f1": -1.681029, "f3": -0.361723, "y": 0.39915982, "x": 0.29062303}], [{"q1": 0.8363179902, "distance": 0.1609723482, "q3": 2.112846727, "q2": 1.786078514, "tx": 0.1165, "ty": 0.4347, "targetID": 10, "f2": 0.206214, "f1": -1.098426, "f3": 0.54205, "y": 0.29082148, "x": 0.18868773}], [{"q1": 1.1816419, "distance": 0.06538618945, "q3": 1.255757417, "q2": 1.407705094, "tx": -0.1165, "ty": 0.4347, "targetID": 11, "f2": 0.584588, "f1": -0.753103, "f3": -0.315039, "y": 0.49332972, "x": -0.14544667}], [{"q1": 1.81435866, "distance": 0.07148201545, "q3": 1.330590157, "q2": 1.663682064, "tx": -0.3182, "ty": 0.3182, "targetID": 12, "f2": 0.328611, "f1": -0.120386, "f3": -0.240206, "y": 0.24898122, "x": -0.33604486}], [{"q1": 0.6072958902, "distance": 0.1093459006, "q3": 1.635513136, "q2": 1.800969664, "tx": 0.1768, "ty": 0.1768, "targetID": 13, "f2": 0.191323, "f1": -1.327449, "f3": 0.064717, "y": 0.28489169, "x": 0.16028599}], [{"q1": 0.9827162502, "distance": 0.1441155317, "q3": 1.385630857, "q2": 1.761322764, "tx": 0.0647, "ty": 0.2415, "targetID": 14, "f2": 0.23097, "f1": -0.952028, "f3": -0.185165, "y": 0.36507839, "x": -0.0094462609}], [{"q1": 1.20011446, "distance": 0.1178968197, "q3": 1.523483942, "q2": 1.715204184, "tx": -0.0647, "ty": 0.2415, "targetID": 15, "f2": 0.277088, "f1": -0.73463, "f3": -0.047312, "y": 0.35833833, "x": -0.080462764}], [{"q1": 1.26891534, "distance": 0.1558522819, "q3": 1.430555627, "q2": 1.957169648, "tx": -0.1768, "ty": 0.1768, "targetID": 16, "f2": 0.035123, "f1": -0.665829, "f3": -0.140241, "y": 0.28719119, "x": -0.066783097}]], "block": 13}], [{"trials": [[{"q1": 0.05262889019, "distance": 0.3321418052, "q3": 1.065502567, "q2": 0.4341883536, "tx": 0.601, "ty": 0.601, "targetID": 1, "f2": 1.558104, "f1": -1.882116, "f3": -0.505294, "y": 0.32886407, "x": 0.79142115}], [{"q1": 0.5275622902, "distance": 0.2330520182, "q3": 1.015425577, "q2": 1.230142274, "tx": 0.22, "ty": 0.821, "targetID": 2, "f2": 0.76215, "f1": -1.407182, "f3": -0.555371, "y": 0.59033819, "x": 0.25329223}], [{"q1": 0.5290074902, "distance": 0.521447266, "q3": 0.9074804568, "q2": 1.281350234, "tx": -0.22, "ty": 0.821, "targetID": 3, "f2": 0.710942, "f1": -1.405737, "f3": -0.663316, "y": 0.60172872, "x": 0.25310396}], [{"q1": 2.21302677, "distance": 0.3905758806, "q3": 0.8234114368, "q2": 1.217764404, "tx": -0.601, "ty": 0.601, "targetID": 4, "f2": 0.774528, "f1": 0.278282, "f3": -0.747385, "y": 0.21670542, "x": -0.67076528}], [{"q1": 0.04055259019, "distance": 0.1105633122, "q3": 1.317521127, "q2": 1.253892714, "tx": 0.4596, "ty": 0.4596, "targetID": 5, "f2": 0.7384, "f1": -1.894192, "f3": -0.253275, "y": 0.34960226, "x": 0.44843115}], [{"q1": 0.6693109902, "distance": 0.01978993183, "q3": 0.8376742668, "q2": 1.330107754, "tx": 0.1682, "ty": 0.6279, "targetID": 6, "f2": 0.662185, "f1": -1.265434, "f3": -0.733122, "y": 0.61530962, "x": 0.15293161}], [{"q1": 1.16090739, "distance": 0.146818412, "q3": 1.221325557, "q2": 1.432712174, "tx": -0.1682, "ty": 0.6279, "targetID": 7, "f2": 0.55958, "f1": -0.773837, "f3": -0.349471, "y": 0.48621955, "x": -0.1296994}], [{"q1": 1.73883477, "distance": 0.1132782276, "q3": 1.062109647, "q2": 1.522624554, "tx": -0.4596, "ty": 0.4596, "targetID": 8, "f2": 0.469668, "f1": -0.19591, "f3": -0.508687, "y": 0.3556893, "x": -0.41449431}], [{"q1": 0.2656476902, "distance": 0.06410700989, "q3": 1.549810488, "q2": 1.657775864, "tx": 0.3182, "ty": 0.3182, "targetID": 9, "f2": 0.334517, "f1": -1.669097, "f3": -0.020986, "y": 0.28882776, "x": 0.26121772}], [{"q1": 0.6788613902, "distance": 0.04365716805, "q3": 1.436587487, "q2": 1.372959074, "tx": 0.1165, "ty": 0.4347, "targetID": 10, "f2": 0.619334, "f1": -1.255883, "f3": -0.134209, "y": 0.47791197, "x": 0.12271884}], [{"q1": 1.18811358, "distance": 0.03695806921, "q3": 1.463793677, "q2": 1.584262604, "tx": -0.1165, "ty": 0.4347, "targetID": 11, "f2": 0.40803, "f1": -0.746631, "f3": -0.107003, "y": 0.40045636, "x": -0.10259777}], [{"q1": 1.46821798, "distance": 0.1062963635, "q3": 1.025792837, "q2": 1.525326324, "tx": -0.3182, "ty": 0.3182, "targetID": 12, "f2": 0.466966, "f1": -0.466527, "f3": -0.545003, "y": 0.42380594, "x": -0.30610445}], [{"q1": 0.5312693902, "distance": 0.2501874992, "q3": 1.682071537, "q2": 1.306734304, "tx": 0.1768, "ty": 0.1768, "targetID": 13, "f2": 0.685558, "f1": -1.403475, "f3": 0.111275, "y": 0.42162718, "x": 0.22831152}], [{"q1": 1.02135784, "distance": 0.1245286118, "q3": 1.737300737, "q2": 1.698553744, "tx": 0.0647, "ty": 0.2415, "targetID": 14, "f2": 0.293739, "f1": -0.913387, "f3": 0.166504, "y": 0.34525499, "x": -0.0041641939}], [{"q1": 1.71470734, "distance": 0.2493070506, "q3": 1.453112267, "q2": 1.563402424, "tx": -0.0647, "ty": 0.2415, "targetID": 15, "f2": 0.42889, "f1": -0.220037, "f3": -0.117684, "y": 0.2999327, "x": -0.30706259}], [{"q1": 2.14592235, "distance": 0.1085524043, "q3": 1.464798987, "q2": 1.943849295, "tx": -0.1768, "ty": 0.1768, "targetID": 16, "f2": 0.048443, "f1": 0.211178, "f3": -0.105997, "y": 0.12749646, "x": -0.2735098}]], "block": 14}], [{"trials": [[{"q1": 0.1018450902, "distance": 0.2022093589, "q3": 0.8339671868, "q2": 1.266961744, "tx": 0.601, "ty": 0.601, "targetID": 1, "f2": 0.725331, "f1": -1.832899, "f3": -0.736829, "y": 0.42700895, "x": 0.49796729}], [{"q1": 0.7073242902, "distance": 0.1093901467, "q3": 0.5850273868, "q2": 0.8886511536, "tx": 0.22, "ty": 0.821, "targetID": 2, "f2": 1.103641, "f1": -1.22742, "f3": -0.985769, "y": 0.76913913, "x": 0.31631539}], [{"q1": 0.9427551902, "distance": 0.2961223209, "q3": 0.6080866768, "q2": 1.714450204, "tx": -0.22, "ty": 0.821, "targetID": 3, "f2": 0.277842, "f1": -0.991989, "f3": -0.96271, "y": 0.55242624, "x": -0.095274043}], [{"q1": 1.58942063, "distance": 0.3506544308, "q3": 0.5570044268, "q2": 1.846208594, "tx": -0.601, "ty": 0.601, "targetID": 4, "f2": 0.146084, "f1": -0.345324, "f3": -1.013792, "y": 0.32293767, "x": -0.3873651}], [{"q1": 0.2327300902, "distance": 0.07987575383, "q3": 0.6914017068, "q2": 1.221094494, "tx": 0.4596, "ty": 0.4596, "targetID": 5, "f2": 0.771198, "f1": -1.702014, "f3": -0.879395, "y": 0.53937766, "x": 0.4635574}], [{"q1": 0.3092027902, "distance": 0.2050619228, "q3": 1.074299027, "q2": 1.458536064, "tx": 0.1682, "ty": 0.6279, "targetID": 6, "f2": 0.533757, "f1": -1.625542, "f3": -0.496497, "y": 0.45850301, "x": 0.28376406}], [{"q1": 1.17410208, "distance": 0.08624104761, "q3": 0.6178884468, "q2": 1.604243134, "tx": -0.1682, "ty": 0.6279, "targetID": 7, "f2": 0.38805, "f1": -0.760642, "f3": -0.952908, "y": 0.55196252, "x": -0.20907808}], [{"q1": 1.59218523, "distance": 0.139075237, "q3": 0.8256105468, "q2": 1.672541354, "tx": -0.4596, "ty": 0.4596, "targetID": 8, "f2": 0.319751, "f1": -0.342559, "f3": -0.745186, "y": 0.35546015, "x": -0.36742184}], [{"q1": 0.5201481902, "distance": 0.25952768, "q3": 0.9380795668, "q2": 1.521430744, "tx": 0.3182, "ty": 0.3182, "targetID": 9, "f2": 0.470862, "f1": -1.414596, "f3": -0.632717, "y": 0.53132361, "x": 0.17010225}], [{"q1": 0.7532542902, "distance": 0.07246282237, "q3": 1.190600787, "q2": 1.583759944, "tx": 0.1165, "ty": 0.4347, "targetID": 10, "f2": 0.408533, "f1": -1.18149, "f3": -0.380196, "y": 0.46296769, "x": 0.049778202}], [{"q1": 1.04209235, "distance": 0.01052564647, "q3": 1.079074247, "q2": 1.673232504, "tx": -0.1165, "ty": 0.4347, "targetID": 11, "f2": 0.31906, "f1": -0.892652, "f3": -0.491722, "y": 0.4427397, "x": -0.10970644}], [{"q1": 1.41286312, "distance": 0.1353616232, "q3": 0.9262671768, "q2": 1.540468794, "tx": -0.3182, "ty": 0.3182, "targetID": 12, "f2": 0.451824, "f1": -0.521881, "f3": -0.644529, "y": 0.45143613, "x": -0.29430643}], [{"q1": 0.9075064902, "distance": 0.3701514949, "q3": 0.9134494768, "q2": 1.702386484, "tx": 0.1768, "ty": 0.1768, "targetID": 13, "f2": 0.289906, "f1": -1.027238, "f3": -0.657347, "y": 0.4897546, "x": -0.020865241}], [{"q1": 0.6923702902, "distance": 0.3227043108, "q3": 0.7130786968, "q2": 1.599405074, "tx": 0.0647, "ty": 0.2415, "targetID": 14, "f2": 0.392888, "f1": -1.242374, "f3": -0.857718, "y": 0.56396599, "x": 0.077099898}], [{"q1": 1.65954097, "distance": 0.2134818648, "q3": 1.206560077, "q2": 1.749950194, "tx": -0.0647, "ty": 0.2415, "targetID": 15, "f2": 0.242342, "f1": -0.275204, "f3": -0.364236, "y": 0.29522097, "x": -0.27131211}], [{"q1": 1.34745516, "distance": 0.1426686674, "q3": 1.407622007, "q2": 1.827798864, "tx": -0.1768, "ty": 0.1768, "targetID": 16, "f2": 0.164494, "f1": -0.587289, "f3": -0.163174, "y": 0.31170611, "x": -0.13038136}]], "block": 15}], [{"trials": [[{"q1": "_NaN_", "distance": 0.5839777619, "q3": 3.031574127, "q2": 0.8175254536, "tx": 0.601, "ty": 0.601, "targetID": 1, "f2": 1.174767, "f1": "_NaN_", "f3": 1.460778, "y": 0.021194939, "x": 0.53131415}], [{"q1": "_NaN_", "distance": 0.7695815706, "q3": 1.683705167, "q2": 2.178337774, "tx": 0.22, "ty": 0.821, "targetID": 2, "f2": -0.186045, "f1": "_NaN_", "f3": 0.112909, "y": 0.052069696, "x": 0.25165409}], [{"q1": 1.06515164, "distance": 0.2311156883, "q3": 0.6930981668, "q2": 1.482600664, "tx": -0.22, "ty": 0.821, "targetID": 3, "f2": 0.509692, "f1": -0.869593, "f3": -0.877698, "y": 0.6113122, "x": -0.1228121}], [{"q1": 1.29222596, "distance": 0.3619158491, "q3": 0.8858662968, "q2": 1.404563504, "tx": -0.601, "ty": 0.601, "targetID": 4, "f2": 0.587729, "f1": -0.642519, "f3": -0.68493, "y": 0.56194684, "x": -0.24119737}], [{"q1": 1.39483038, "distance": 0.8201297417, "q3": 1.063303447, "q2": 1.159959094, "tx": 0.4596, "ty": 0.4596, "targetID": 5, "f2": 0.832334, "f1": -0.539914, "f3": -0.507493, "y": 0.54277496, "x": -0.35630117}], [{"q1": 0.5865613902, "distance": 0.1088366571, "q3": 1.361754747, "q2": 1.259170594, "tx": 0.1682, "ty": 0.6279, "targetID": 6, "f2": 0.733122, "f1": -1.348183, "f3": -0.209042, "y": 0.52135343, "x": 0.19040915}], [{"q1": 1.28298968, "distance": 0.2586637032, "q3": 0.9624583268, "q2": 1.856198864, "tx": -0.1682, "ty": 0.6279, "targetID": 7, "f2": 0.136094, "f1": -0.651755, "f3": -0.608338, "y": 0.3698838, "x": -0.18649076}], [{"q1": 1.50070205, "distance": 0.243605173, "q3": 0.9299742568, "q2": 1.870336024, "tx": -0.4596, "ty": 0.4596, "targetID": 8, "f2": 0.121957, "f1": -0.434042, "f3": -0.640822, "y": 0.30492182, "x": -0.27140292}], [{"q1": 0.3773313902, "distance": 0.1451578326, "q3": 1.055198137, "q2": 1.553160834, "tx": 0.3182, "ty": 0.3182, "targetID": 9, "f2": 0.439132, "f1": -1.557413, "f3": -0.515598, "y": 0.44198065, "x": 0.24237687}], [{"q1": "_NaN_", "distance": 0.6139106938, "q3": 9.241623127, "q2": -4.581364346, "tx": 0.1165, "ty": 0.4347, "targetID": 10, "f2": 6.573657, "f1": "_NaN_", "f3": 7.670827, "y": 0, "x": 0.55}], [{"q1": 1.12251713, "distance": 0.1228685358, "q3": 1.308661837, "q2": 1.938445756, "tx": -0.1165, "ty": 0.4347, "targetID": 11, "f2": 0.053847, "f1": -0.812227, "f3": -0.262134, "y": 0.32166526, "x": -0.068335442}], [{"q1": 1.63780115, "distance": 0.117162165, "q3": 1.294775997, "q2": 1.911490891, "tx": -0.3182, "ty": 0.3182, "targetID": 12, "f2": 0.080802, "f1": -0.296943, "f3": -0.27602, "y": 0.24153066, "x": -0.22960663}], [{"q1": 0.3166168902, "distance": 0.06892425618, "q3": 1.726305167, "q2": 1.872723634, "tx": 0.1768, "ty": 0.1768, "targetID": 13, "f2": 0.119569, "f1": -1.618128, "f3": 0.155509, "y": 0.20369167, "x": 0.24026173}], [{"q1": 0.9060613902, "distance": 0.154560319, "q3": 1.392793687, "q2": 1.697862594, "tx": 0.0647, "ty": 0.2415, "targetID": 14, "f2": 0.29443, "f1": -1.028683, "f3": -0.178003, "y": 0.3862331, "x": 0.010466966}], [{"q1": 1.10548969, "distance": 0.3336751929, "q3": 0.9493264668, "q2": 1.413988274, "tx": -0.0647, "ty": 0.2415, "targetID": 15, "f2": 0.578304, "f1": -0.829255, "f3": -0.62147, "y": 0.56943385, "x": -0.12633217}], [{"q1": 1.46413391, "distance": 0.2891530808, "q3": 0.9328645268, "q2": 1.578293574, "tx": -0.1768, "ty": 0.1768, "targetID": 16, "f2": 0.413999, "f1": -0.470611, "f3": -0.637932, "y": 0.43659421, "x": -0.30375067}]], "block": 16}], [{"trials": [[{"q1": -0.2749073098, "distance": 0.3627419958, "q3": -0.4656405732, "q2": 1.752023644, "tx": 0.601, "ty": 0.601, "targetID": 1, "f2": 0.240269, "f1": -2.209652, "f3": -2.036437, "y": 0.25081359, "x": 0.69561096}], [{"q1": 0.4842082902, "distance": 0.2189925021, "q3": -0.3910151732, "q2": 1.983182035, "tx": 0.22, "ty": 0.821, "targetID": 2, "f2": 0.009111, "f1": -1.450536, "f3": -1.961812, "y": 0.60207603, "x": 0.22547826}], [{"q1": 0.9670082902, "distance": 0.304916731, "q3": 0.04203452679, "q2": 1.984250176, "tx": -0.22, "ty": 0.821, "targetID": 3, "f2": 0.008042, "f1": -0.967736, "f3": -1.528762, "y": 0.54932828, "x": -0.081548964}], [{"q1": 1.40959586, "distance": 0.4851327409, "q3": 0.3895575268, "q2": 2.248772274, "tx": -0.601, "ty": 0.601, "targetID": 4, "f2": -0.25648, "f1": -0.525149, "f3": -1.181239, "y": 0.25334389, "x": -0.26263776}], [{"q1": -0.3240920098, "distance": 0.2288525192, "q3": 0.3348938268, "q2": 2.050412118, "tx": 0.4596, "ty": 0.4596, "targetID": 5, "f2": -0.058119, "f1": -2.258837, "f3": -1.235902, "y": 0.24050604, "x": 0.3934841}], [{"q1": 0.7215870902, "distance": 0.05732724728, "q3": -1.054312173, "q2": 2.008126281, "tx": 0.1682, "ty": 0.6279, "targetID": 6, "f2": -0.015834, "f1": -1.213157, "f3": -2.625109, "y": 0.67093955, "x": 0.20606833}], [{"q1": 1.149095, "distance": 0.1040390093, "q3": -0.2765795732, "q2": 2.085158133, "tx": -0.1682, "ty": 0.6279, "targetID": 7, "f2": -0.092865, "f1": -0.785649, "f3": -1.847376, "y": 0.53260924, "x": -0.20995867}], [{"q1": 1.56573302, "distance": 0.1796455729, "q3": 0.4214132268, "q2": 2.000146635, "tx": -0.4596, "ty": 0.4596, "targetID": 8, "f2": -0.007854, "f1": -0.369011, "f3": -1.149383, "y": 0.31287749, "x": -0.35594173}], [{"q1": -0.03272820981, "distance": 0.112831762, "q3": 0.8411928468, "q2": 2.094959904, "tx": 0.3182, "ty": 0.3182, "targetID": 9, "f2": -0.102667, "f1": -1.967473, "f3": -0.729603, "y": 0.24597355, "x": 0.23151467}], [{"q1": 0.5364215902, "distance": 0.04509270321, "q3": 0.2282053268, "q2": 2.133161664, "tx": 0.1165, "ty": 0.4347, "targetID": 10, "f2": -0.140869, "f1": -1.398323, "f3": -1.342591, "y": 0.45571487, "x": 0.076603545}], [{"q1": 0.7564587902, "distance": 0.1546475044, "q3": 0.9339954968, "q2": 2.055815657, "tx": -0.1165, "ty": 0.4347, "targetID": 11, "f2": -0.063523, "f1": -1.178286, "f3": -0.636801, "y": 0.33215591, "x": -0.00073921117}], [{"q1": 1.7730153, "distance": 0.1831484252, "q3": 1.318777767, "q2": 2.105075834, "tx": -0.3182, "ty": 0.3182, "targetID": 12, "f2": -0.112783, "f1": -0.161729, "f3": -0.252019, "y": 0.1903428, "x": -0.18706693}], [{"q1": 1.15437287, "distance": 0.4549328317, "q3": 0.03707082679, "q2": 2.164640424, "tx": 0.1768, "ty": 0.1768, "targetID": 13, "f2": -0.172348, "f1": -0.780372, "f3": -1.533726, "y": 0.45371294, "x": -0.18414751}], [{"q1": 0.8690533902, "distance": 0.2019597587, "q3": 0.5757910968, "q2": 2.096844854, "tx": 0.0647, "ty": 0.2415, "targetID": 14, "f2": -0.104552, "f1": -1.065691, "f3": -0.995005, "y": 0.39211449, "x": -0.069847462}], [{"q1": 0.8197303902, "distance": 0.05760780654, "q3": 0.6883857868, "q2": 2.412449254, "tx": -0.0647, "ty": 0.2415, "targetID": 15, "f2": -0.420157, "f1": -1.115014, "f3": -0.882411, "y": 0.2347663, "x": -0.0074870936}], [{"q1": 1.21381181, "distance": 0.1737540848, "q3": 0.7575636568, "q2": 1.986574955, "tx": -0.1768, "ty": 0.1768, "targetID": 16, "f2": 0.005718, "f1": -0.720933, "f3": -0.813233, "y": 0.35028655, "x": -0.18643841}]], "block": 17}], [{"trials": [[{"q1": 0.2119013902, "distance": 0.2243535895, "q3": 0.6048822468, "q2": 1.503900664, "tx": 0.601, "ty": 0.601, "targetID": 1, "f2": 0.488392, "f1": -1.722843, "f3": -0.965914, "y": 0.47991538, "x": 0.4121269}], [{"q1": -0.02866290981, "distance": 0.4677759161, "q3": 0.1197575268, "q2": 1.672038694, "tx": 0.22, "ty": 0.821, "targetID": 2, "f2": 0.320254, "f1": -1.963407, "f3": -1.451039, "y": 0.44678589, "x": 0.50067438}], [{"q1": 1.07507908, "distance": 0.2010929631, "q3": 0.5380920268, "q2": 1.478328094, "tx": -0.22, "ty": 0.821, "targetID": 3, "f2": 0.513965, "f1": -0.859665, "f3": -1.032704, "y": 0.64650996, "x": -0.12004198}], [{"q1": 1.945740064, "distance": 0.3367690649, "q3": 0.5254628268, "q2": 1.562648444, "tx": -0.601, "ty": 0.601, "targetID": 4, "f2": 0.429644, "f1": 0.010996, "f3": -1.045333, "y": 0.26638604, "x": -0.56296185}], [{"q1": -0.09706800981, "distance": 0.1464622884, "q3": 1.093274247, "q2": 1.482474994, "tx": 0.4596, "ty": 0.4596, "targetID": 5, "f2": 0.509818, "f1": -2.031813, "f3": -0.477522, "y": 0.31661687, "x": 0.42786632}], [{"q1": 0.4818835902, "distance": 0.150617267, "q3": 1.216864497, "q2": 1.403872354, "tx": 0.1682, "ty": 0.6279, "targetID": 6, "f2": 0.58842, "f1": -1.452861, "f3": -0.353932, "y": 0.48895764, "x": 0.22634277}], [{"q1": 1.11309235, "distance": 0.2033401967, "q3": 1.288178647, "q2": 1.588032514, "tx": -0.1682, "ty": 0.6279, "targetID": 7, "f2": 0.40426, "f1": -0.821652, "f3": -0.282618, "y": 0.43310242, "x": -0.10988072}], [{"q1": 1.5396578, "distance": 0.1951315462, "q3": 1.011655667, "q2": 1.725885594, "tx": -0.4596, "ty": 0.4596, "targetID": 8, "f2": 0.266407, "f1": -0.395087, "f3": -0.559141, "y": 0.34111988, "x": -0.30455555}], [{"q1": 0.03146089019, "distance": 0.1677307075, "q3": 0.9231884168, "q2": 2.193417414, "tx": 0.3182, "ty": 0.3182, "targetID": 9, "f2": -0.201125, "f1": -1.903284, "f3": -0.647608, "y": 0.200221, "x": 0.19897523}], [{"q1": 0.5434587902, "distance": 0.1150099863, "q3": 1.505325536, "q2": 1.793492674, "tx": 0.1165, "ty": 0.4347, "targetID": 10, "f2": 0.1988, "f1": -1.391286, "f3": -0.065471, "y": 0.32081859, "x": 0.13257238}], [{"q1": 1.08984456, "distance": 0.03555852358, "q3": 1.085734417, "q2": 1.583068794, "tx": -0.1165, "ty": 0.4347, "targetID": 11, "f2": 0.409224, "f1": -0.8449, "f3": -0.485062, "y": 0.46980222, "x": -0.12217827}], [{"q1": 1.28041357, "distance": 0.09742002137, "q3": 0.5047911268, "q2": 1.989276725, "tx": -0.3182, "ty": 0.3182, "targetID": 12, "f2": 0.003016, "f1": -0.654331, "f3": -1.066005, "y": 0.38134568, "x": -0.24401588}], [{"q1": 0.8452401902, "distance": 0.2220553406, "q3": 1.523735269, "q2": 1.690636924, "tx": 0.1768, "ty": 0.1768, "targetID": 13, "f2": 0.301656, "f1": -1.089504, "f3": -0.047061, "y": 0.35981895, "x": 0.051051687}], [{"q1": 0.9920782002, "distance": 0.07808874825, "q3": 1.208696357, "q2": 2.140324504, "tx": 0.0647, "ty": 0.2415, "targetID": 14, "f2": -0.148032, "f1": -0.942666, "f3": -0.3621, "y": 0.25837565, "x": -0.011543459}], [{"q1": 1.39131179, "distance": 0.1481427771, "q3": 0.9294716068, "q2": 2.037280261, "tx": -0.0647, "ty": 0.2415, "targetID": 15, "f2": -0.044988, "f1": -0.543433, "f3": -0.641325, "y": 0.29411696, "x": -0.20318371}], [{"q1": 0.9331418902, "distance": 0.3186238015, "q3": 0.7471963968, "q2": 1.777721874, "tx": -0.1768, "ty": 0.1768, "targetID": 16, "f2": 0.214571, "f1": -1.001603, "f3": -0.8236, "y": 0.48077789, "x": -0.0813088}]], "block": 18}], [{"trials": [[{"q1": 0.4837056902, "distance": 0.2861727067, "q3": 0.5958344668, "q2": 1.233535194, "tx": 0.601, "ty": 0.601, "targetID": 1, "f2": 0.758757, "f1": -1.451039, "f3": -0.974962, "y": 0.64628606, "x": 0.31843321}], [{"q1": 0.4346967902, "distance": 0.229027726, "q3": 0.5093150268, "q2": 1.384331644, "tx": 0.22, "ty": 0.821, "targetID": 2, "f2": 0.607961, "f1": -1.500048, "f3": -1.061481, "y": 0.61137809, "x": 0.31226242}], [{"q1": 1.2001773, "distance": 0.1867217564, "q3": 1.315259177, "q2": 0.8415272536, "tx": -0.22, "ty": 0.821, "targetID": 3, "f2": 1.150765, "f1": -0.734567, "f3": -0.255537, "y": 0.68305986, "x": -0.094152743}], [{"q1": 1.69874805, "distance": 0.2226535884, "q3": 0.9591282368, "q2": 1.292597134, "tx": -0.601, "ty": 0.601, "targetID": 4, "f2": 0.699696, "f1": -0.235996, "f3": -0.611668, "y": 0.43380078, "x": -0.45396585}], [{"q1": -0.05405960981, "distance": 0.3091454258, "q3": 1.391788377, "q2": 1.780612144, "tx": 0.4596, "ty": 0.4596, "targetID": 5, "f2": 0.211681, "f1": -1.988804, "f3": -0.179008, "y": 0.19341624, "x": 0.30238327}], [{"q1": 0.8522144902, "distance": 0.06867401867, "q3": 1.203921137, "q2": 0.9601537536, "tx": 0.1682, "ty": 0.6279, "targetID": 6, "f2": 1.032139, "f1": -1.08253, "f3": -0.366875, "y": 0.67102961, "x": 0.11475884}], [{"q1": 1.21205252, "distance": 0.06644711907, "q3": 0.9252618668, "q2": 1.370634304, "tx": -0.1682, "ty": 0.6279, "targetID": 7, "f2": 0.621658, "f1": -0.722692, "f3": -0.645534, "y": 0.568317, "x": -0.19761234}], [{"q1": 1.66551, "distance": 0.1562223427, "q3": 1.263485737, "q2": 1.492151104, "tx": -0.4596, "ty": 0.4596, "targetID": 8, "f2": 0.500142, "f1": -0.269234, "f3": -0.307311, "y": 0.34948733, "x": -0.34878204}], [{"q1": 0.2706239902, "distance": 0.05571988724, "q3": 1.549433497, "q2": 1.565727204, "tx": 0.3182, "ty": 0.3182, "targetID": 9, "f2": 0.426565, "f1": -1.66412, "f3": -0.021363, "y": 0.31419991, "x": 0.26262388}], [{"q1": 0.8969507902, "distance": 0.1709976944, "q3": 1.405674217, "q2": 1.104352904, "tx": 0.1165, "ty": 0.4347, "targetID": 10, "f2": 0.88794, "f1": -1.037794, "f3": -0.165122, "y": 0.5908212, "x": 0.046740539}], [{"q1": 1.10504987, "distance": 0.1441432154, "q3": 1.434199877, "q2": 1.89653691, "tx": -0.1165, "ty": 0.4347, "targetID": 11, "f2": 0.095756, "f1": -0.829695, "f3": -0.136596, "y": 0.31126363, "x": -0.042063926}], [{"q1": 2.71423646, "distance": 0.3436476204, "q3": 1.333983077, "q2": 2.182861664, "tx": -0.3182, "ty": 0.3182, "targetID": 12, "f2": -0.190569, "f1": 0.779492, "f3": -0.236813, "y": -0.016251244, "x": -0.23923132}], [{"q1": 0.7754967902, "distance": 0.08498535985, "q3": 1.522478632, "q2": 2.127066974, "tx": 0.1768, "ty": 0.1768, "targetID": 13, "f2": -0.134774, "f1": -1.159248, "f3": -0.048318, "y": 0.22757573, "x": 0.10865063}], [{"q1": 0.6064162902, "distance": 0.08211210589, "q3": 1.429110497, "q2": 1.873854614, "tx": 0.0647, "ty": 0.2415, "targetID": 14, "f2": 0.118438, "f1": -1.328328, "f3": -0.141686, "y": 0.30007951, "x": 0.12223989}], [{"q1": 1.49812594, "distance": 0.08831024738, "q3": 1.298922897, "q2": 2.045071411, "tx": -0.0647, "ty": 0.2415, "targetID": 15, "f2": -0.052779, "f1": -0.436619, "f3": -0.271873, "y": 0.24645407, "x": -0.15287118}], [{"q1": 1.09864102, "distance": 0.2155841307, "q3": 1.262040597, "q2": 1.800969664, "tx": -0.1768, "ty": 0.1768, "targetID": 16, "f2": 0.191323, "f1": -0.836103, "f3": -0.308756, "y": 0.36515206, "x": -0.071919025}]], "block": 19}], [{"trials": [[{"q1": 0.4911197902, "distance": 0.1528070961, "q3": 0.6589176468, "q2": 0.8887768536, "tx": 0.601, "ty": 0.601, "targetID": 1, "f2": 1.103516, "f1": -1.443625, "f3": -0.911879, "y": 0.67932416, "x": 0.46979278}], [{"q1": 0.5789587902, "distance": 0.4607165332, "q3": -0.7997615732, "q2": 1.050003354, "tx": 0.22, "ty": 0.821, "targetID": 2, "f2": 0.942289, "f1": -1.355786, "f3": -2.370558, "y": 0.65365692, "x": 0.64925053}], [{"q1": 1.21902685, "distance": 0.1703481523, "q3": 0.7740255968, "q2": 1.237367944, "tx": -0.22, "ty": 0.821, "targetID": 3, "f2": 0.754925, "f1": -0.715718, "f3": -0.796771, "y": 0.65310482, "x": -0.19119546}], [{"q1": 1.55712505, "distance": 0.2445681804, "q3": 0.6052592368, "q2": 1.507419244, "tx": -0.601, "ty": 0.601, "targetID": 4, "f2": 0.484873, "f1": -0.377619, "f3": -0.965537, "y": 0.4554619, "x": -0.4044491}], [{"q1": 0.4818206902, "distance": 0.2152334882, "q3": 1.521473322, "q2": 1.369126334, "tx": 0.4596, "ty": 0.4596, "targetID": 5, "f2": 0.623166, "f1": -1.452924, "f3": -0.049323, "y": 0.450337, "x": 0.24456593}], [{"q1": 0.4912454902, "distance": 0.105699593, "q3": 0.6492415368, "q2": 1.672541354, "tx": 0.1682, "ty": 0.6279, "targetID": 6, "f2": 0.319751, "f1": -1.443499, "f3": -0.921555, "y": 0.52249658, "x": 0.16029285}], [{"q1": 1.32891976, "distance": 0.1681980252, "q3": 0.6478592368, "q2": 1.631386494, "tx": -0.1682, "ty": 0.6279, "targetID": 7, "f2": 0.360906, "f1": -0.605825, "f3": -0.922937, "y": 0.49475848, "x": -0.27098089}], [{"q1": 1.68071531, "distance": 0.08261596358, "q3": -0.2664887732, "q2": 2.028546633, "tx": -0.4596, "ty": 0.4596, "targetID": 8, "f2": -0.036254, "f1": -0.254029, "f3": -1.837285, "y": 0.37706954, "x": -0.46335774}], [{"q1": 0.3049615902, "distance": 0.1411080765, "q3": 0.8535078968, "q2": 1.670216574, "tx": 0.3182, "ty": 0.3182, "targetID": 9, "f2": 0.322076, "f1": -1.629783, "f3": -0.717288, "y": 0.44656749, "x": 0.25960583}], [{"q1": 0.7474109902, "distance": 0.07848962491, "q3": 1.418743247, "q2": 1.748253734, "tx": 0.1165, "ty": 0.4347, "targetID": 10, "f2": 0.244039, "f1": -1.187334, "f3": -0.152053, "y": 0.37461261, "x": 0.06600122}], [{"q1": 1.02148351, "distance": 0.07801620034, "q3": 1.227294587, "q2": 1.483417474, "tx": -0.1165, "ty": 0.4347, "targetID": 11, "f2": 0.508875, "f1": -0.913261, "f3": -0.343502, "y": 0.48992014, "x": -0.061388625}], [{"q1": 1.60117018, "distance": 0.02426410442, "q3": 1.049229117, "q2": 1.820698864, "tx": -0.3182, "ty": 0.3182, "targetID": 12, "f2": 0.171594, "f1": -0.333574, "f3": -0.521567, "y": 0.29863949, "x": -0.30384266}], [{"q1": 0.5809693902, "distance": 0.03125624145, "q3": 1.548742347, "q2": 2.122543084, "tx": 0.1768, "ty": 0.1768, "targetID": 13, "f2": -0.13025, "f1": -1.353775, "f3": -0.022054, "y": 0.1996836, "x": 0.15550931}], [{"q1": 0.8955684902, "distance": 0.08930901916, "q3": 1.345921127, "q2": 1.920224519, "tx": 0.0647, "ty": 0.2415, "targetID": 14, "f2": 0.072068, "f1": -1.039176, "f3": -0.224875, "y": 0.31390519, "x": 0.012416261}], [{"q1": 1.16474013, "distance": 0.1022246713, "q3": 1.324181307, "q2": 1.680772324, "tx": -0.0647, "ty": 0.2415, "targetID": 15, "f2": 0.31152, "f1": -0.770004, "f3": -0.246615, "y": 0.33308225, "x": -0.11011558}], [{"q1": 1.26344897, "distance": 0.248772351, "q3": 1.377525547, "q2": 1.597331624, "tx": -0.1768, "ty": 0.1768, "targetID": 16, "f2": 0.394961, "f1": -0.671296, "f3": -0.193271, "y": 0.41567034, "x": -0.10731156}]], "block": 20}], [{"trials": [[{"q1": -0.07553550981, "distance": 0.4001990277, "q3": 0.1548805268, "q2": 0.8939918536, "tx": 0.601, "ty": 0.601, "targetID": 1, "f2": 1.098301, "f1": -2.01028, "f3": -1.415916, "y": 0.29285379, "x": 0.85635304}], [{"q1": 0.2238896902, "distance": 0.3747907892, "q3": -0.01568287321, "q2": 1.675557284, "tx": 0.22, "ty": 0.821, "targetID": 2, "f2": 0.316735, "f1": -1.710855, "f3": -1.586479, "y": 0.52663486, "x": 0.45198556}], [{"q1": 0.9630498802, "distance": 0.3522931154, "q3": 1.514813146, "q2": 1.158074144, "tx": -0.22, "ty": 0.821, "targetID": 3, "f2": 0.834219, "f1": -0.971695, "f3": -0.055983, "y": 0.55277007, "x": 0.0083925213}], [{"q1": 1.64710027, "distance": 0.2062511464, "q3": 0.4212875268, "q2": 1.630695344, "tx": -0.601, "ty": 0.601, "targetID": 4, "f2": 0.361597, "f1": -0.287644, "f3": -1.149509, "y": 0.44542856, "x": -0.46558559}], [{"q1": 0.1742838902, "distance": 0.1427989751, "q3": 0.9830043368, "q2": 1.562459944, "tx": 0.4596, "ty": 0.4596, "targetID": 5, "f2": 0.429833, "f1": -1.760461, "f3": -0.587792, "y": 0.42379908, "x": 0.32136165}], [{"q1": 0.5215304902, "distance": 0.07657778568, "q3": 0.8092742668, "q2": 1.590734284, "tx": 0.1682, "ty": 0.6279, "targetID": 6, "f2": 0.401558, "f1": -1.413214, "f3": -0.761522, "y": 0.55833743, "x": 0.20021884}], [{"q1": 1.05346492, "distance": 0.1072777382, "q3": 0.7815025868, "q2": 1.642193564, "tx": -0.1682, "ty": 0.6279, "targetID": 7, "f2": 0.350099, "f1": -0.88128, "f3": -0.789294, "y": 0.52584747, "x": -0.13512744}], [{"q1": 1.40701976, "distance": 0.1322195082, "q3": 0.4048884268, "q2": 1.792236034, "tx": -0.4596, "ty": 0.4596, "targetID": 8, "f2": 0.200057, "f1": -0.527725, "f3": -1.165908, "y": 0.44383229, "x": -0.32832404}], [{"q1": 0.4022127902, "distance": 0.07841454799, "q3": 1.684396317, "q2": 1.371451114, "tx": 0.3182, "ty": 0.3182, "targetID": 9, "f2": 0.620842, "f1": -1.532532, "f3": 0.1136, "y": 0.36874316, "x": 0.2582481}], [{"q1": 0.6957003902, "distance": 0.09948206537, "q3": 0.9449910668, "q2": 1.589100654, "tx": 0.1165, "ty": 0.4347, "targetID": 10, "f2": 0.403192, "f1": -1.239044, "f3": -0.625805, "y": 0.52619512, "x": 0.077444599}], [{"q1": 1.19125517, "distance": 0.110230703, "q3": 0.4179575268, "q2": 1.871215674, "tx": -0.1165, "ty": 0.4347, "targetID": 11, "f2": 0.121077, "f1": -0.743489, "f3": -1.152839, "y": 0.47019202, "x": -0.22086055}], [{"q1": 1.49806311, "distance": 0.1660406734, "q3": 0.6023689768, "q2": 1.561014814, "tx": -0.3182, "ty": 0.3182, "targetID": 12, "f2": 0.431278, "f1": -0.436681, "f3": -0.968427, "y": 0.46794121, "x": -0.38994312}], [{"q1": 0.3834888902, "distance": 0.03399434412, "q3": 1.649587471, "q2": 1.981799735, "tx": 0.1768, "ty": 0.1768, "targetID": 13, "f2": 0.010493, "f1": -1.551256, "f3": 0.078791, "y": 0.18630586, "x": 0.20943823}], [{"q1": 1.00684368, "distance": 0.02938522574, "q3": 1.590776856, "q2": 2.026473182, "tx": 0.0647, "ty": 0.2415, "targetID": 14, "f2": -0.034181, "f1": -0.927901, "f3": 0.019981, "y": 0.26786219, "x": 0.051718227}], [{"q1": 1.14406845, "distance": 0.06639162383, "q3": 1.389840587, "q2": 1.960939559, "tx": -0.0647, "ty": 0.2415, "targetID": 15, "f2": 0.031353, "f1": -0.790676, "f3": -0.180956, "y": 0.30426585, "x": -0.043059857}], [{"q1": 1.23247287, "distance": 0.1736760016, "q3": 1.57532022, "q2": 1.968228054, "tx": -0.1768, "ty": 0.1768, "targetID": 16, "f2": 0.024065, "f1": -0.702272, "f3": 0.004524, "y": 0.2843972, "x": -0.0404688}]], "block": 21}], [{"trials": [[{"q1": 0.6003215902, "distance": 0.4356946473, "q3": 1.592096325, "q2": 1.272805104, "tx": 0.601, "ty": 0.601, "targetID": 1, "f2": 0.719488, "f1": -1.334423, "f3": 0.0213, "y": 0.44986295, "x": 0.19235906}], [{"q1": 0.7360383902, "distance": 0.2089681725, "q3": 1.311803427, "q2": 1.009225484, "tx": 0.22, "ty": 0.821, "targetID": 2, "f2": 0.983067, "f1": -1.198706, "f3": -0.258993, "y": 0.62693076, "x": 0.14250918}], [{"q1": 1.34814631, "distance": 0.1693001944, "q3": 1.337438827, "q2": 0.8254423536, "tx": -0.22, "ty": 0.821, "targetID": 3, "f2": 1.16685, "f1": -0.586598, "f3": -0.233357, "y": 0.6531657, "x": -0.19776931}], [{"q1": 1.993303777, "distance": 0.2378385574, "q3": 1.383934397, "q2": 0.9145378536, "tx": -0.601, "ty": 0.601, "targetID": 4, "f2": 1.077755, "f1": 0.058559, "f3": -0.186862, "y": 0.37036904, "x": -0.542892}], [{"q1": 0.7399967902, "distance": 0.3826413474, "q3": 0.6802176368, "q2": 1.110824584, "tx": 0.4596, "ty": 0.4596, "targetID": 5, "f2": 0.881468, "f1": -1.194748, "f3": -0.890579, "y": 0.71955682, "x": 0.17882099}], [{"q1": 0.7549507902, "distance": 0.06934039132, "q3": 1.47899899, "q2": 1.057354684, "tx": 0.1682, "ty": 0.6279, "targetID": 6, "f2": 0.934938, "f1": -1.179794, "f3": -0.091797, "y": 0.5586852, "x": 0.16402851}], [{"q1": 0.9639923602, "distance": 0.2184003864, "q3": 1.277183077, "q2": 1.663493564, "tx": -0.1682, "ty": 0.6279, "targetID": 7, "f2": 0.328799, "f1": -0.970752, "f3": -0.293613, "y": 0.44495935, "x": -0.04890437}], [{"q1": 1.76120291, "distance": 0.1065998695, "q3": 1.372247667, "q2": 1.244970594, "tx": -0.4596, "ty": 0.4596, "targetID": 8, "f2": 0.747322, "f1": -0.173542, "f3": -0.198549, "y": 0.36625603, "x": -0.40811762}], [{"q1": 0.3662729902, "distance": 0.1008648693, "q3": 1.529892791, "q2": 1.326400674, "tx": 0.3182, "ty": 0.3182, "targetID": 9, "f2": 0.665892, "f1": -1.568472, "f3": -0.040904, "y": 0.41086187, "x": 0.27835656}], [{"q1": 1.15135695, "distance": 0.1850415122, "q3": 1.579404291, "q2": 1.705779404, "tx": 0.1165, "ty": 0.4347, "targetID": 10, "f2": 0.286513, "f1": -0.783388, "f3": 0.008608, "y": 0.36217274, "x": -0.053735595}], [{"q1": 1.42932506, "distance": 0.1351512753, "q3": 1.398260057, "q2": 1.312766164, "tx": -0.1165, "ty": 0.4347, "targetID": 11, "f2": 0.679526, "f1": -0.505419, "f3": -0.172536, "y": 0.4570001, "x": -0.24979881}], [{"q1": 1.80826397, "distance": 0.1005182213, "q3": 1.51902288, "q2": 1.741090904, "tx": -0.3182, "ty": 0.3182, "targetID": 12, "f2": 0.251202, "f1": -0.126481, "f3": -0.051773, "y": 0.23166429, "x": -0.2670582}], [{"q1": 1.78357105, "distance": 0.4147720379, "q3": 1.737112247, "q2": 1.708481174, "tx": 0.1768, "ty": 0.1768, "targetID": 13, "f2": 0.283811, "f1": -0.151173, "f3": 0.166316, "y": 0.26006172, "x": -0.22952909}], [{"q1": 1.26853835, "distance": 0.1455389722, "q3": 1.605102519, "q2": 1.808195324, "tx": 0.0647, "ty": 0.2415, "targetID": 14, "f2": 0.184097, "f1": -0.666206, "f3": 0.034306, "y": 0.32434495, "x": -0.054959127}], [{"q1": 1.16122155, "distance": 0.08047044477, "q3": 1.62583703, "q2": 1.939136906, "tx": -0.0647, "ty": 0.2415, "targetID": 15, "f2": 0.053156, "f1": -0.773523, "f3": 0.055041, "y": 0.29427324, "x": -0.0039506986}], [{"q1": 1.847156887, "distance": 0.08986518069, "q3": 1.795420197, "q2": 1.783251074, "tx": -0.1768, "ty": 0.1768, "targetID": 16, "f2": 0.209042, "f1": -0.087588, "f3": 0.224624, "y": 0.25726933, "x": -0.21680547}]], "block": 22}], [{"trials": [[{"q1": 0.5285047902, "distance": 0.1484922174, "q3": 1.61905119, "q2": 0.4891033536, "tx": 0.601, "ty": 0.601, "targetID": 1, "f2": 1.503189, "f1": -1.40624, "f3": 0.048255, "y": 0.54544818, "x": 0.4632904}], [{"q1": 0.2024074902, "distance": 0.4698207385, "q3": 1.324621127, "q2": 0.8231175536, "tx": 0.22, "ty": 0.821, "targetID": 2, "f2": 1.169175, "f1": -1.732337, "f3": -0.246175, "y": 0.46693773, "x": 0.52882266}], [{"q1": 0.1429433902, "distance": 0.7822403214, "q3": 1.739876847, "q2": 1.734996214, "tx": -0.22, "ty": 0.821, "targetID": 3, "f2": 0.257296, "f1": -1.791801, "f3": 0.169081, "y": 0.23620386, "x": 0.2995319}], [{"q1": 2.014666607, "distance": 0.1250438383, "q3": 0.4398229268, "q2": 1.056914854, "tx": -0.601, "ty": 0.601, "targetID": 4, "f2": 0.935378, "f1": 0.079922, "f3": -1.130973, "y": 0.49088057, "x": -0.66024249}], [{"q1": 0.06239929019, "distance": 0.1546045073, "q3": 1.594483936, "q2": 1.188044934, "tx": 0.4596, "ty": 0.4596, "targetID": 5, "f2": 0.804248, "f1": -1.872345, "f3": 0.023688, "y": 0.30930365, "x": 0.42335692}], [{"q1": 0.7095861902, "distance": 0.1731462424, "q3": 0.9767211568, "q2": 1.628936044, "tx": 0.1682, "ty": 0.6279, "targetID": 6, "f2": 0.363357, "f1": -1.225158, "f3": -0.594075, "y": 0.491746, "x": 0.061234073}], [{"q1": 1.29549322, "distance": 0.07171515363, "q3": 1.559737921, "q2": 0.7324511536, "tx": -0.1682, "ty": 0.6279, "targetID": 7, "f2": 1.259842, "f1": -0.639251, "f3": -0.011058, "y": 0.65965377, "x": -0.10389789}], [{"q1": 1.56171178, "distance": 0.1474813019, "q3": 0.9019512468, "q2": 1.675745774, "tx": -0.4596, "ty": 0.4596, "targetID": 8, "f2": 0.316547, "f1": -0.373033, "f3": -0.668845, "y": 0.35384331, "x": -0.3568077}], [{"q1": 0.5727383902, "distance": 0.09988759144, "q3": 1.926047627, "q2": 1.484485614, "tx": 0.3182, "ty": 0.3182, "targetID": 9, "f2": 0.507807, "f1": -1.362006, "f3": 0.355251, "y": 0.32445984, "x": 0.21850875}], [{"q1": 0.7832879902, "distance": 0.06385488772, "q3": 1.387264487, "q2": 1.561831624, "tx": 0.1165, "ty": 0.4347, "targetID": 10, "f2": 0.430461, "f1": -1.151457, "f3": -0.183532, "y": 0.42598453, "x": 0.05324269}], [{"q1": 1.1603419, "distance": 0.09258099933, "q3": 1.484842352, "q2": 1.754222764, "tx": -0.1165, "ty": 0.4347, "targetID": 11, "f2": 0.23807, "f1": -0.774403, "f3": -0.085954, "y": 0.35393309, "x": -0.071245744}], [{"q1": 2.22798075, "distance": 0.2333014303, "q3": 1.289686617, "q2": 1.855130714, "tx": -0.3182, "ty": 0.3182, "targetID": 12, "f2": 0.137162, "f1": 0.293236, "f3": -0.28111, "y": 0.085145645, "x": -0.32893429}], [{"q1": 0.5956091902, "distance": 0.1177051488, "q3": 1.599007829, "q2": 1.824154614, "tx": 0.1768, "ty": 0.1768, "targetID": 13, "f2": 0.168138, "f1": -1.339135, "f3": 0.028212, "y": 0.29027663, "x": 0.1455341}], [{"q1": 0.8949401902, "distance": 0.1274987447, "q3": 1.476611379, "q2": 1.750201524, "tx": 0.0647, "ty": 0.2415, "targetID": 14, "f2": 0.242091, "f1": -1.039804, "f3": -0.094185, "y": 0.36053172, "x": 0.019012151}], [{"q1": 1.0838127, "distance": 0.09914609239, "q3": 1.605856501, "q2": 1.822897974, "tx": -0.0647, "ty": 0.2415, "targetID": 15, "f2": 0.169395, "f1": -0.850932, "f3": 0.03506, "y": 0.31834263, "x": -0.0020489198}], [{"q1": 1.46809232, "distance": 0.1104150052, "q3": 1.497974209, "q2": 1.958677613, "tx": -0.1768, "ty": 0.1768, "targetID": 16, "f2": 0.033615, "f1": -0.466652, "f3": -0.072822, "y": 0.26747798, "x": -0.11380018}]], "block": 23}], [{"trials": [[{"q1": -0.02190850981, "distance": 0.3073373892, "q3": 0.5446893268, "q2": 1.776590904, "tx": 0.601, "ty": 0.601, "targetID": 1, "f2": 0.215702, "f1": -1.956653, "f3": -1.026107, "y": 0.38373477, "x": 0.38362454}], [{"q1": -0.04105340981, "distance": 0.5911456776, "q3": 1.282586617, "q2": 0.9456396536, "tx": 0.22, "ty": 0.821, "targetID": 2, "f2": 1.046653, "f1": -1.975798, "f3": -0.28821, "y": 0.34218269, "x": 0.56668025}], [{"q1": 1.04982067, "distance": 0.1312791726, "q3": 0.3902486268, "q2": 1.290837844, "tx": -0.22, "ty": 0.821, "targetID": 3, "f2": 0.701455, "f1": -0.884924, "f3": -1.180548, "y": 0.74495295, "x": -0.11299034}], [{"q1": 1.74819672, "distance": 0.08147187192, "q3": 0.2835601268, "q2": 1.271799794, "tx": -0.601, "ty": 0.601, "targetID": 4, "f2": 0.720493, "f1": -0.186548, "f3": -1.287236, "y": 0.55725197, "x": -0.53227027}], [{"q1": -0.01374670981, "distance": 0.1859984105, "q3": 0.9473786768, "q2": 1.709800644, "tx": 0.4596, "ty": 0.4596, "targetID": 5, "f2": 0.282492, "f1": -1.948491, "f3": -0.623418, "y": 0.33162038, "x": 0.32463102}], [{"q1": 0.5007958902, "distance": 0.1825933598, "q3": 0.2243097268, "q2": 1.328034304, "tx": 0.1682, "ty": 0.6279, "targetID": 6, "f2": 0.664258, "f1": -1.433949, "f3": -1.346487, "y": 0.67286213, "x": 0.34517102}], [{"q1": 1.1023481, "distance": 0.06739921541, "q3": 0.4150672268, "q2": 1.424732524, "tx": -0.1682, "ty": 0.6279, "targetID": 7, "f2": 0.56756, "f1": -0.832396, "f3": -1.155729, "y": 0.68264576, "x": -0.12888644}], [{"q1": 1.12100916, "distance": 0.2684808694, "q3": 0.5557477268, "q2": 1.992355485, "tx": -0.4596, "ty": 0.4596, "targetID": 8, "f2": -6.3e-05, "f1": -0.813735, "f3": -1.015049, "y": 0.39023073, "x": -0.20023562}], [{"q1": -0.1836566098, "distance": 0.2512697536, "q3": 0.2981999268, "q2": 1.580555524, "tx": 0.3182, "ty": 0.3182, "targetID": 9, "f2": 0.411737, "f1": -2.118401, "f3": -1.272596, "y": 0.34251092, "x": 0.56829092}], [{"q1": 0.6771020902, "distance": 0.08089077285, "q3": 0.8886308968, "q2": 1.702197984, "tx": 0.1165, "ty": 0.4347, "targetID": 10, "f2": 0.290095, "f1": -1.257642, "f3": -0.682165, "y": 0.48207004, "x": 0.050930217}], [{"q1": 1.00049767, "distance": 0.1165533759, "q3": 1.144670697, "q2": 1.947179383, "tx": -0.1165, "ty": 0.4347, "targetID": 11, "f2": 0.045113, "f1": -0.934247, "f3": -0.426126, "y": 0.33748406, "x": -0.052205751}], [{"q1": 1.59576664, "distance": 0.1097375112, "q3": 1.122742387, "q2": 1.970238674, "tx": -0.3182, "ty": 0.3182, "targetID": 12, "f2": 0.022054, "f1": -0.338978, "f3": -0.448054, "y": 0.24394617, "x": -0.23739969}], [{"q1": 0.4422366902, "distance": 0.05307636778, "q3": 1.499293678, "q2": 1.994114777, "tx": 0.1768, "ty": 0.1768, "targetID": 13, "f2": -0.001822, "f1": -1.492508, "f3": -0.071503, "y": 0.22903404, "x": 0.16738162}], [{"q1": 0.5472286902, "distance": 0.1512760952, "q3": 1.089127337, "q2": 1.798707714, "tx": 0.0647, "ty": 0.2415, "targetID": 14, "f2": 0.193585, "f1": -1.387516, "f3": -0.481669, "y": 0.38465728, "x": 0.11359223}], [{"q1": 0.8963224902, "distance": 0.1016951592, "q3": 1.406428197, "q2": 1.959557259, "tx": -0.0647, "ty": 0.2415, "targetID": 15, "f2": 0.032735, "f1": -1.038422, "f3": -0.164368, "y": 0.30333732, "x": 0.016034449}], [{"q1": 1.44534719, "distance": 0.2370494302, "q3": 0.5354530268, "q2": 1.867697094, "tx": -0.1768, "ty": 0.1768, "targetID": 16, "f2": 0.124596, "f1": -0.489397, "f3": -1.035343, "y": 0.37012675, "x": -0.3139758}]], "block": 24}]]}]], "condition": "H2"}]], "type": "human", "subjectID": "P_8"}}
