# Supplementary material for: Goal-related feedback guides motor exploration and redundancy resolution in human motor skill acquisition
Source: PLoS Comput Biol. 2019 Mar 5;15(3):e1006676. doi: 10.1371/journal.pcbi.1006676 (PMC6420027; doi:10.1371/journal.pcbi.1006676)
Supplement: S1 Dataset — The 220 .json files contain the data (20 for the participants, 200 for simulation runs), the text file legend_json.txt explains the data format. (ZIP) [file pcbi.1006676.s001.zip › S_H1_052.json]

{"data": {"data": [{"phases": [{"phase": "test", "blocks": [[{"trials": [[{"q1": 1.552707109, "distance": 0.370581202, "q3": 3.471466782, "q2": 2.099075491, "tx": 0.175, "ty": 0.3031, "targetID": 9, "y": 0.6075871635, "x": -0.03622971983}], [{"q1": 2.1897415, "distance": 0.2245606402, "q3": 3.236633044, "q2": 2.032580042, "tx": -0.175, "ty": 0.3031, "targetID": 7, "y": 0.4571241259, "x": -0.338413738}], [{"q1": 1.569456401, "distance": 0.08192498987, "q3": 3.509927097, "q2": 2.104611033, "tx": 0.0, "ty": 0.55, "targetID": 5, "y": 0.6121360971, "x": -0.05339297151}], [{"q1": 0.9839328504, "distance": 0.1349728861, "q3": 3.730903592, "q2": 2.218995728, "tx": 0.375, "ty": 0.6495, "targetID": 3, "y": 0.5804657422, "x": 0.2590174529}], [{"q1": 2.030185614, "distance": 0.1617579942, "q3": 3.351370471, "q2": 2.100299886, "tx": -0.375, "ty": 0.6495, "targetID": 1, "y": 0.5146090819, "x": -0.2857246456}], [{"q1": 2.090467489, "distance": 0.4501862729, "q3": 3.25299586, "q2": 2.013868058, "tx": 0.0, "ty": 0.15, "targetID": 8, "y": 0.490535342, "x": -0.2944543448}], [{"q1": 1.254021367, "distance": 0.3438326984, "q3": 3.682913689, "q2": 2.212912603, "tx": 0.0, "ty": 0.95, "targetID": 2, "y": 0.6222062927, "x": 0.1037892574}], [{"q1": 2.412468661, "distance": 0.1127178861, "q3": 3.143213459, "q2": 1.992162226, "tx": -0.4763, "ty": 0.275, "targetID": 4, "y": 0.366529319, "x": -0.4105147007}], [{"q1": 1.139662501, "distance": 0.4329290021, "q3": 3.624666537, "q2": 2.141334579, "tx": 0.4763, "ty": 0.275, "targetID": 6, "y": 0.5995927202, "x": 0.189826464}]], "block": 1}], [{"trials": [[{"q1": 1.494260515, "distance": 0.3584158914, "q3": 3.49844873, "q2": 2.08640382, "tx": 0.175, "ty": 0.3031, "targetID": 9, "y": 0.6135079721, "x": -0.004189402685}], [{"q1": 2.194003558, "distance": 0.2193659236, "q3": 3.208697975, "q2": 1.962054267, "tx": -0.175, "ty": 0.3031, "targetID": 7, "y": 0.4541431238, "x": -0.3340829444}], [{"q1": 1.54228527, "distance": 0.07283488563, "q3": 3.503036291, "q2": 2.028772253, "tx": 0.0, "ty": 0.55, "targetID": 5, "y": 0.6160632955, "x": -0.03066857587}], [{"q1": 0.9140997787, "distance": 0.1134664936, "q3": 3.761398047, "q2": 2.204999811, "tx": 0.375, "ty": 0.6495, "targetID": 3, "y": 0.5672128348, "x": 0.2968753073}], [{"q1": 2.015764099, "distance": 0.160868391, "q3": 3.354369318, "q2": 2.03344499, "tx": -0.375, "ty": 0.6495, "targetID": 1, "y": 0.5216959306, "x": -0.2773027171}], [{"q1": 2.08094949, "distance": 0.4394359685, "q3": 3.205006641, "q2": 1.91452927, "tx": 0.0, "ty": 0.15, "targetID": 8, "y": 0.4889961539, "x": -0.2796168416}], [{"q1": 1.228392357, "distance": 0.3430947958, "q3": 3.723194556, "q2": 2.190185951, "tx": 0.0, "ty": 0.95, "targetID": 2, "y": 0.6268517744, "x": 0.1152790667}], [{"q1": 2.448665033, "distance": 0.09322870747, "q3": 3.138609878, "q2": 1.982993514, "tx": -0.4763, "ty": 0.275, "targetID": 4, "y": 0.3511489002, "x": -0.4225139712}], [{"q1": 1.099528298, "distance": 0.4139669764, "q3": 3.637033039, "q2": 2.140507943, "tx": 0.4763, "ty": 0.275, "targetID": 6, "y": 0.5938387041, "x": 0.2122724668}]], "block": 2}], [{"trials": [[{"q1": 1.353952219, "distance": 0.3128218702, "q3": 3.473896431, "q2": 2.149257834, "tx": 0.175, "ty": 0.3031, "targetID": 9, "y": 0.6014177346, "x": 0.08085090717}], [{"q1": 2.19550561, "distance": 0.2117337593, "q3": 3.173167548, "q2": 1.989670792, "tx": -0.175, "ty": 0.3031, "targetID": 7, "y": 0.4496001215, "x": -0.3278688956}], [{"q1": 1.537410484, "distance": 0.06209652969, "q3": 3.461367317, "q2": 2.088002198, "tx": 0.0, "ty": 0.55, "targetID": 5, "y": 0.6069991539, "x": -0.02463890116}], [{"q1": 0.830402692, "distance": 0.115592235, "q3": 3.759117148, "q2": 2.22932287, "tx": 0.375, "ty": 0.6495, "targetID": 3, "y": 0.539252676, "x": 0.3402567656}], [{"q1": 2.014208386, "distance": 0.1632907571, "q3": 3.344743228, "q2": 2.053638143, "tx": -0.375, "ty": 0.6495, "targetID": 1, "y": 0.5203874013, "x": -0.2750309638}], [{"q1": 2.081615884, "distance": 0.4247769592, "q3": 3.138246488, "q2": 1.942800608, "tx": 0.0, "ty": 0.15, "targetID": 8, "y": 0.4793102342, "x": -0.2683099601}], [{"q1": 1.219006715, "distance": 0.346906455, "q3": 3.727317663, "q2": 2.241231578, "tx": 0.0, "ty": 0.95, "targetID": 2, "y": 0.6226866636, "x": 0.1149350611}], [{"q1": 2.462630411, "distance": 0.08499501195, "q3": 3.14637161, "q2": 1.994620704, "tx": -0.4763, "ty": 0.275, "targetID": 4, "y": 0.3456610516, "x": -0.4290647606}], [{"q1": 0.7520986432, "distance": 0.2457969183, "q3": 3.721731291, "q2": 2.224399362, "tx": 0.4763, "ty": 0.275, "targetID": 6, "y": 0.503449619, "x": 0.3855977584}]], "block": 3}], [{"trials": [[{"q1": 1.341708893, "distance": 0.2982936127, "q3": 3.420264077, "q2": 2.162610891, "tx": 0.175, "ty": 0.3031, "targetID": 9, "y": 0.5904162834, "x": 0.09482249286}], [{"q1": 2.20690414, "distance": 0.1799724603, "q3": 3.021585968, "q2": 2.071844564, "tx": -0.175, "ty": 0.3031, "targetID": 7, "y": 0.429641087, "x": -0.3029743714}], [{"q1": 1.561557879, "distance": 0.02466249403, "q3": 3.261882714, "q2": 2.089128486, "tx": 0.0, "ty": 0.55, "targetID": 5, "y": 0.5727601706, "x": -0.009498065348}], [{"q1": 0.8159405829, "distance": 0.1193422633, "q3": 3.755803885, "q2": 2.237093587, "tx": 0.375, "ty": 0.6495, "targetID": 3, "y": 0.5334033309, "x": 0.3473569319}], [{"q1": 1.997535162, "distance": 0.1451806936, "q3": 3.456018045, "q2": 2.114684286, "tx": -0.375, "ty": 0.6495, "targetID": 1, "y": 0.5308739839, "x": -0.2913023172}], [{"q1": 2.114792998, "distance": 0.351421334, "q3": 2.794937846, "q2": 2.00425945, "tx": 0.0, "ty": 0.15, "targetID": 8, "y": 0.4167667899, "x": -0.228762833}], [{"q1": 1.201966716, "distance": 0.3223479584, "q3": 3.89841268, "q2": 2.251714016, "tx": 0.0, "ty": 0.95, "targetID": 2, "y": 0.64117904, "x": 0.09240032984}], [{"q1": 2.465561448, "distance": 0.08260983216, "q3": 3.156754076, "q2": 1.999254826, "tx": -0.4763, "ty": 0.275, "targetID": 4, "y": 0.344946975, "x": -0.4323476956}], [{"q1": 0.7487605745, "distance": 0.2443230888, "q3": 3.722863598, "q2": 2.227133247, "tx": 0.4763, "ty": 0.275, "targetID": 6, "y": 0.5023496348, "x": 0.3868242195}]], "block": 4}], [{"trials": [[{"q1": 1.316579846, "distance": 0.2815706263, "q3": 3.367277605, "q2": 2.115443047, "tx": 0.175, "ty": 0.3031, "targetID": 9, "y": 0.5789299885, "x": 0.1184329156}], [{"q1": 2.160970089, "distance": 0.1091097728, "q3": 2.724207234, "q2": 1.944623918, "tx": -0.175, "ty": 0.3031, "targetID": 7, "y": 0.3890860564, "x": -0.2421665141}], [{"q1": 1.558756911, "distance": 0.01440730138, "q3": 3.214592569, "q2": 2.04910972, "tx": 0.0, "ty": 0.55, "targetID": 5, "y": 0.5643493223, "x": -0.00129123315}], [{"q1": 0.7869411837, "distance": 0.1291957198, "q3": 3.740764817, "q2": 2.217616659, "tx": 0.375, "ty": 0.6495, "targetID": 3, "y": 0.5205637954, "x": 0.3668153096}], [{"q1": 1.996255658, "distance": 0.1242219918, "q3": 3.625943754, "q2": 2.164922935, "tx": -0.375, "ty": 0.6495, "targetID": 1, "y": 0.5337888488, "x": -0.3298111436}], [{"q1": 2.098082919, "distance": 0.2666013644, "q3": 2.346390528, "q2": 1.835015218, "tx": 0.0, "ty": 0.15, "targetID": 8, "y": 0.314397122, "x": -0.2098806179}], [{"q1": 1.187842787, "distance": 0.3041962503, "q3": 4.181526984, "q2": 2.344977556, "tx": 0.0, "ty": 0.95, "targetID": 2, "y": 0.6471730314, "x": 0.028830293}], [{"q1": 2.475203873, "distance": 0.0772492481, "q3": 3.158028009, "q2": 1.9900343, "tx": -0.4763, "ty": 0.275, "targetID": 4, "y": 0.3408584366, "x": -0.4359253463}], [{"q1": 0.7001678654, "distance": 0.2197638463, "q3": 3.731223799, "q2": 2.221658922, "tx": 0.4763, "ty": 0.275, "targetID": 6, "y": 0.4847758017, "x": 0.4107999148}]], "block": 5}], [{"trials": [[{"q1": 1.305460089, "distance": 0.2785903167, "q3": 3.364339155, "q2": 2.095730038, "tx": 0.175, "ty": 0.3031, "targetID": 9, "y": 0.5773646401, "x": 0.1260973237}], [{"q1": 2.140245717, "distance": 0.1028140279, "q3": 2.700139508, "q2": 1.929022803, "tx": -0.175, "ty": 0.3031, "targetID": 7, "y": 0.3882976987, "x": -0.2325506426}], [{"q1": 1.55902571, "distance": 0.01764902896, "q3": 3.230092126, "q2": 2.046199033, "tx": 0.0, "ty": 0.55, "targetID": 5, "y": 0.5673551952, "x": -0.003207089663}], [{"q1": 0.7742123847, "distance": 0.1307422186, "q3": 3.753753483, "q2": 2.203487478, "tx": 0.375, "ty": 0.6495, "targetID": 3, "y": 0.5187614586, "x": 0.3740194393}], [{"q1": 1.980872842, "distance": 0.1132943256, "q3": 3.73184496, "q2": 2.159310203, "tx": -0.375, "ty": 0.6495, "targetID": 1, "y": 0.5402036192, "x": -0.3451687186}], [{"q1": 2.044402364, "distance": 0.2586244816, "q3": 2.349236698, "q2": 1.863547196, "tx": 0.0, "ty": 0.15, "targetID": 8, "y": 0.3275711046, "x": -0.1880295861}], [{"q1": 1.170061802, "distance": 0.2987308625, "q3": 4.306260538, "q2": 2.333139152, "tx": 0.0, "ty": 0.95, "targetID": 2, "y": 0.6516028758, "x": 0.0141168156}], [{"q1": 2.496515614, "distance": 0.06810667022, "q3": 3.123515581, "q2": 1.948490635, "tx": -0.4763, "ty": 0.275, "targetID": 4, "y": 0.329582978, "x": -0.435566512}], [{"q1": 0.6715249926, "distance": 0.2071193354, "q3": 3.743067458, "q2": 2.221190191, "tx": 0.4763, "ty": 0.275, "targetID": 6, "y": 0.4753211764, "x": 0.4236706797}]], "block": 6}], [{"trials": [[{"q1": 1.386609159, "distance": 0.2727353825, "q3": 3.247474458, "q2": 2.036845489, "tx": 0.175, "ty": 0.3031, "targetID": 9, "y": 0.5631870984, "x": 0.0929068206}], [{"q1": 2.082698076, "distance": 0.08037908354, "q3": 2.599489033, "q2": 1.893813965, "tx": -0.175, "ty": 0.3031, "targetID": 7, "y": 0.3776645436, "x": -0.2050154279}], [{"q1": 1.554770687, "distance": 0.01877459573, "q3": 3.236836112, "q2": 2.040408711, "tx": 0.0, "ty": 0.55, "targetID": 5, "y": 0.5687162429, "x": -0.001479086373}], [{"q1": 0.763780055, "distance": 0.1313355379, "q3": 3.771146917, "q2": 2.212863773, "tx": 0.375, "ty": 0.6495, "targetID": 3, "y": 0.5181722288, "x": 0.3764282977}], [{"q1": 1.852656678, "distance": 0.09234237819, "q3": 4.124066874, "q2": 2.228495456, "tx": -0.375, "ty": 0.6495, "targetID": 1, "y": 0.5579179472, "x": -0.3631745012}], [{"q1": 1.835886644, "distance": 0.248814344, "q3": 1.841435886, "q2": 1.678667737, "tx": 0.0, "ty": 0.15, "targetID": 8, "y": 0.2688169812, "x": -0.2186117626}], [{"q1": 1.143982481, "distance": 0.3087976284, "q3": 4.445572163, "q2": 2.375450784, "tx": 0.0, "ty": 0.95, "targetID": 2, "y": 0.6412681505, "x": -0.006373415329}], [{"q1": 2.433083394, "distance": 0.09090290524, "q3": 3.359764246, "q2": 2.017817494, "tx": -0.4763, "ty": 0.275, "targetID": 4, "y": 0.365323908, "x": -0.4660564741}], [{"q1": 0.660144024, "distance": 0.2028851842, "q3": 3.751163834, "q2": 2.220276836, "tx": 0.4763, "ty": 0.275, "targetID": 6, "y": 0.4721883237, "x": 0.4285594203}]], "block": 7}], [{"trials": [[{"q1": 1.336594799, "distance": 0.229448602, "q3": 3.109439209, "q2": 1.970339178, "tx": 0.175, "ty": 0.3031, "targetID": 9, "y": 0.5278311985, "x": 0.128712319}], [{"q1": 2.014615694, "distance": 0.06527849418, "q3": 2.50181212, "q2": 1.881423263, "tx": -0.175, "ty": 0.3031, "targetID": 7, "y": 0.368359138, "x": -0.1765895641}], [{"q1": 1.535029761, "distance": 0.02048790253, "q3": 3.232841642, "q2": 2.044895205, "tx": 0.0, "ty": 0.55, "targetID": 5, "y": 0.5678151968, "x": 0.01011795005}], [{"q1": 0.7538497937, "distance": 0.1277625596, "q3": 3.80819519, "q2": 2.215831074, "tx": 0.375, "ty": 0.6495, "targetID": 3, "y": 0.5217586011, "x": 0.3773252168}], [{"q1": 1.722860527, "distance": 0.126843057, "q3": 4.469647202, "q2": 2.398027678, "tx": -0.375, "ty": 0.6495, "targetID": 1, "y": 0.5235569839, "x": -0.3599163064}], [{"q1": 1.67914332, "distance": 0.2418221683, "q3": 1.790786758, "q2": 1.650856636, "tx": 0.0, "ty": 0.15, "targetID": 8, "y": 0.2981379998, "x": -0.1911363234}], [{"q1": 1.112708822, "distance": 0.3270384064, "q3": 4.574236846, "q2": 2.426281318, "tx": 0.0, "ty": 0.95, "targetID": 2, "y": 0.6236967939, "x": -0.02191659006}], [{"q1": 2.409006597, "distance": 0.1004607483, "q3": 3.417033014, "q2": 2.044939822, "tx": -0.4763, "ty": 0.275, "targetID": 4, "y": 0.3752768844, "x": -0.4702247715}], [{"q1": 0.6122089136, "distance": 0.1793561193, "q3": 3.756856938, "q2": 2.226750211, "tx": 0.4763, "ty": 0.275, "targetID": 6, "y": 0.4523316804, "x": 0.449428218}]], "block": 8}], [{"trials": [[{"q1": 1.299018999, "distance": 0.1918421742, "q3": 2.977534831, "q2": 1.917124486, "tx": 0.175, "ty": 0.3031, "targetID": 9, "y": 0.4929418211, "x": 0.1473684466}], [{"q1": 1.948324683, "distance": 0.04900603116, "q3": 2.385474881, "q2": 1.820435076, "tx": -0.175, "ty": 0.3031, "targetID": 7, "y": 0.3502926598, "x": -0.1617922769}], [{"q1": 1.528754695, "distance": 0.02146089865, "q3": 3.213558892, "q2": 2.021438983, "tx": 0.0, "ty": 0.55, "targetID": 5, "y": 0.5641291885, "x": 0.01615351986}], [{"q1": 0.7427575677, "distance": 0.1256952612, "q3": 3.841493751, "q2": 2.226299474, "tx": 0.375, "ty": 0.6495, "targetID": 3, "y": 0.5238383066, "x": 0.3779047379}], [{"q1": 1.701966224, "distance": 0.1315590158, "q3": 4.527114493, "q2": 2.409121341, "tx": -0.375, "ty": 0.6495, "targetID": 1, "y": 0.5190265302, "x": -0.358134404}], [{"q1": 1.541864573, "distance": 0.2433525271, "q3": 1.762881377, "q2": 1.602539583, "tx": 0.0, "ty": 0.15, "targetID": 8, "y": 0.3283970066, "x": -0.1655142304}], [{"q1": 1.093080043, "distance": 0.338554281, "q3": 4.650571616, "q2": 2.449778488, "tx": 0.0, "ty": 0.95, "targetID": 2, "y": 0.6127057022, "x": -0.02918146504}], [{"q1": 2.415711897, "distance": 0.09845205502, "q3": 3.398932615, "q2": 2.027997318, "tx": -0.4763, "ty": 0.275, "targetID": 4, "y": 0.3731449748, "x": -0.468530118}], [{"q1": 0.5804504767, "distance": 0.171387152, "q3": 3.793287449, "q2": 2.230385171, "tx": 0.4763, "ty": 0.275, "targetID": 6, "y": 0.445668911, "x": 0.4606258587}]], "block": 9}], [{"trials": [[{"q1": 1.26870816, "distance": 0.1500967033, "q3": 2.811499493, "q2": 1.910811255, "tx": 0.175, "ty": 0.3031, "targetID": 9, "y": 0.45175686, "x": 0.1542597413}], [{"q1": 1.974331085, "distance": 0.04922860061, "q3": 2.401413685, "q2": 1.856542363, "tx": -0.175, "ty": 0.3031, "targetID": 7, "y": 0.3512801386, "x": -0.1648940927}], [{"q1": 1.522407424, "distance": 0.02516000178, "q3": 3.237541, "q2": 2.037312043, "tx": 0.0, "ty": 0.55, "targetID": 5, "y": 0.568634308, "x": 0.01690527305}], [{"q1": 0.7131134013, "distance": 0.1266928219, "q3": 3.907205511, "q2": 2.292264301, "tx": 0.375, "ty": 0.6495, "targetID": 3, "y": 0.5228071876, "x": 0.3749509567}], [{"q1": 1.69031016, "distance": 0.1340518661, "q3": 4.548105064, "q2": 2.419149045, "tx": -0.375, "ty": 0.6495, "targetID": 1, "y": 0.5169289398, "x": -0.3551300021}], [{"q1": 1.529202232, "distance": 0.2181640668, "q3": 1.824930102, "q2": 1.667830495, "tx": 0.0, "ty": 0.15, "targetID": 8, "y": 0.3227523882, "x": -0.1332372787}], [{"q1": 1.034282727, "distance": 0.3717018314, "q3": 4.844007084, "q2": 2.503028562, "tx": 0.0, "ty": 0.95, "targetID": 2, "y": 0.5804255443, "x": -0.03971112214}], [{"q1": 2.418675171, "distance": 0.09728513181, "q3": 3.385786962, "q2": 2.026230238, "tx": -0.4763, "ty": 0.275, "targetID": 4, "y": 0.3718065803, "x": -0.4666624235}], [{"q1": 0.5548269555, "distance": 0.1668915842, "q3": 3.82988957, "q2": 2.254376146, "tx": 0.4763, "ty": 0.275, "targetID": 6, "y": 0.4415552607, "x": 0.4657100986}]], "block": 10}]]}], "condition": "H1"}], "type": "simulation", "subjectID": "S_H1_52"}}
