# Supplementary material for: Goal-related feedback guides motor exploration and redundancy resolution in human motor skill acquisition
Source: PLoS Comput Biol. 2019 Mar 5;15(3):e1006676. doi: 10.1371/journal.pcbi.1006676 (PMC6420027; doi:10.1371/journal.pcbi.1006676)
Supplement: S1 Dataset — The 220 .json files contain the data (20 for the participants, 200 for simulation runs), the text file legend_json.txt explains the data format. (ZIP) [file pcbi.1006676.s001.zip › S_H1_005.json]

{"data": {"data": [{"phases": [{"phase": "test", "blocks": [[{"trials": [[{"q1": 1.763341936, "distance": 0.4102611741, "q3": 3.334871604, "q2": 2.177458797, "tx": 0.175, "ty": 0.3031, "targetID": 9, "y": 0.5669675319, "x": -0.1391467119}], [{"q1": 2.18519245, "distance": 0.212099003, "q3": 3.18025413, "q2": 2.066486218, "tx": -0.175, "ty": 0.3031, "targetID": 7, "y": 0.4531327391, "x": -0.3249205265}], [{"q1": 1.65442787, "distance": 0.1002796765, "q3": 3.417661429, "q2": 2.196662647, "tx": 0.0, "ty": 0.55, "targetID": 5, "y": 0.5890574833, "x": -0.09236084951}], [{"q1": 1.357262359, "distance": 0.3113259217, "q3": 3.508153997, "q2": 2.24723506, "tx": 0.375, "ty": 0.6495, "targetID": 3, "y": 0.6029883933, "x": 0.06716806542}], [{"q1": 2.091374094, "distance": 0.1782784078, "q3": 3.257119505, "q2": 2.068841552, "tx": -0.375, "ty": 0.6495, "targetID": 1, "y": 0.4894699719, "x": -0.2964278625}], [{"q1": 2.002204055, "distance": 0.4405170347, "q3": 3.251055317, "q2": 2.140485836, "tx": 0.0, "ty": 0.15, "targetID": 8, "y": 0.5117318483, "x": -0.251406698}], [{"q1": 1.418459626, "distance": 0.3400120418, "q3": 3.531174203, "q2": 2.211564067, "tx": 0.0, "ty": 0.95, "targetID": 2, "y": 0.6111823279, "x": 0.02847408743}], [{"q1": 2.456394767, "distance": 0.09588944098, "q3": 3.059975332, "q2": 1.996865604, "tx": -0.4763, "ty": 0.275, "targetID": 4, "y": 0.3426301391, "x": -0.4083224363}], [{"q1": 1.533554222, "distance": 0.5906207104, "q3": 3.410665249, "q2": 2.237236889, "tx": 0.4763, "ty": 0.275, "targetID": 6, "y": 0.5932133005, "x": -0.02126720044}]], "block": 1}], [{"trials": [[{"q1": 1.755494828, "distance": 0.4085132631, "q3": 3.339162932, "q2": 2.180529084, "tx": 0.175, "ty": 0.3031, "targetID": 9, "y": 0.5684683126, "x": -0.1355845212}], [{"q1": 2.15912421, "distance": 0.2178237262, "q3": 3.218901293, "q2": 2.091411593, "tx": -0.175, "ty": 0.3031, "targetID": 7, "y": 0.4646701573, "x": -0.3210899038}], [{"q1": 1.567238998, "distance": 0.07270685817, "q3": 3.472405082, "q2": 2.204472837, "tx": 0.0, "ty": 0.55, "targetID": 5, "y": 0.6018555221, "x": -0.05096363463}], [{"q1": 1.374563687, "distance": 0.3196803136, "q3": 3.497893544, "q2": 2.24236794, "tx": 0.375, "ty": 0.6495, "targetID": 3, "y": 0.6027588174, "x": 0.05875521388}], [{"q1": 2.040945965, "distance": 0.1681028487, "q3": 3.316996448, "q2": 2.122616594, "tx": -0.375, "ty": 0.6495, "targetID": 1, "y": 0.5078633241, "x": -0.2844592922}], [{"q1": 1.955622124, "distance": 0.4419332865, "q3": 3.278498292, "q2": 2.148173005, "tx": 0.0, "ty": 0.15, "targetID": 8, "y": 0.5256037969, "x": -0.2328665229}], [{"q1": 1.305402593, "distance": 0.3448188009, "q3": 3.609133383, "q2": 2.224749286, "tx": 0.0, "ty": 0.95, "targetID": 2, "y": 0.6154424047, "x": 0.08349383751}], [{"q1": 2.480600176, "distance": 0.08086892509, "q3": 3.084631301, "q2": 2.024694223, "tx": -0.4763, "ty": 0.275, "targetID": 4, "y": 0.334654378, "x": -0.4217001994}], [{"q1": 1.588308357, "distance": 0.6097599871, "q3": 3.378499009, "q2": 2.223431594, "tx": 0.4763, "ty": 0.275, "targetID": 6, "y": 0.5873985463, "x": -0.0473548388}]], "block": 2}], [{"trials": [[{"q1": 1.750158403, "distance": 0.4065821154, "q3": 3.338729123, "q2": 2.179804977, "tx": 0.175, "ty": 0.3031, "targetID": 9, "y": 0.5691547693, "x": -0.1324473553}], [{"q1": 2.157034613, "distance": 0.2214112999, "q3": 3.236509636, "q2": 2.06916115, "tx": -0.175, "ty": 0.3031, "targetID": 7, "y": 0.4672338561, "x": -0.3236036372}], [{"q1": 1.529008969, "distance": 0.05979259801, "q3": 3.470379274, "q2": 2.205609822, "tx": 0.0, "ty": 0.55, "targetID": 5, "y": 0.6030306082, "x": -0.0276208141}], [{"q1": 1.390137943, "distance": 0.3280068901, "q3": 3.492525565, "q2": 2.241337955, "tx": 0.375, "ty": 0.6495, "targetID": 3, "y": 0.6028486557, "x": 0.05032759277}], [{"q1": 2.019873542, "distance": 0.1552525448, "q3": 3.392675398, "q2": 2.118980567, "tx": -0.375, "ty": 0.6495, "targetID": 1, "y": 0.5198728835, "x": -0.2895590068}], [{"q1": 1.963054572, "distance": 0.4293295394, "q3": 3.210276232, "q2": 2.125782649, "tx": 0.0, "ty": 0.15, "targetID": 8, "y": 0.5168125383, "x": -0.2230973222}], [{"q1": 1.21921384, "distance": 0.3490039011, "q3": 3.714796405, "q2": 2.234293767, "tx": 0.0, "ty": 0.95, "targetID": 2, "y": 0.6214552893, "x": 0.1177374028}], [{"q1": 2.496109344, "distance": 0.06844310367, "q3": 3.124931534, "q2": 2.0134334, "tx": -0.4763, "ty": 0.275, "targetID": 4, "y": 0.33008575, "x": -0.4356795791}], [{"q1": 1.641932793, "distance": 0.6303971616, "q3": 3.356617609, "q2": 2.223251499, "tx": 0.4763, "ty": 0.275, "targetID": 6, "y": 0.581157654, "x": -0.07476086073}]], "block": 3}], [{"trials": [[{"q1": 1.74360427, "distance": 0.4038381939, "q3": 3.336518925, "q2": 2.179531086, "tx": 0.175, "ty": 0.3031, "targetID": 9, "y": 0.5697419611, "x": -0.1282941665}], [{"q1": 2.167025774, "distance": 0.2091580089, "q3": 3.173272222, "q2": 2.063088443, "tx": -0.175, "ty": 0.3031, "targetID": 7, "y": 0.4583076358, "x": -0.3152057862}], [{"q1": 1.521814469, "distance": 0.05130303592, "q3": 3.433129072, "q2": 2.186277023, "tx": 0.0, "ty": 0.55, "targetID": 5, "y": 0.5988129211, "x": -0.01578924403}], [{"q1": 1.405463055, "distance": 0.336447084, "q3": 3.48743791, "q2": 2.243363255, "tx": 0.375, "ty": 0.6495, "targetID": 3, "y": 0.6026982131, "x": 0.04182402083}], [{"q1": 2.015081491, "distance": 0.1532332099, "q3": 3.405833029, "q2": 2.121728411, "tx": -0.375, "ty": 0.6495, "targetID": 1, "y": 0.5220405743, "x": -0.289944069}], [{"q1": 1.988151628, "distance": 0.4006251953, "q3": 3.062710503, "q2": 2.093406087, "tx": 0.0, "ty": 0.15, "targetID": 8, "y": 0.4917677924, "x": -0.2090342631}], [{"q1": 1.174835041, "distance": 0.345450686, "q3": 3.813139168, "q2": 2.245299583, "tx": 0.0, "ty": 0.95, "targetID": 2, "y": 0.6286098193, "x": 0.1266669973}], [{"q1": 2.498290425, "distance": 0.06681671237, "q3": 3.13007013, "q2": 2.025786897, "tx": -0.4763, "ty": 0.275, "targetID": 4, "y": 0.3294124941, "x": -0.4375217388}], [{"q1": 1.705084342, "distance": 0.6525419559, "q3": 3.323371269, "q2": 2.235019309, "tx": 0.4763, "ty": 0.275, "targetID": 6, "y": 0.5707749692, "x": -0.105359842}]], "block": 4}], [{"trials": [[{"q1": 1.735159993, "distance": 0.4012476295, "q3": 3.337893216, "q2": 2.181078472, "tx": 0.175, "ty": 0.3031, "targetID": 9, "y": 0.570927872, "x": -0.123777327}], [{"q1": 2.206555223, "distance": 0.1617638731, "q3": 2.938000719, "q2": 2.092987448, "tx": -0.175, "ty": 0.3031, "targetID": 7, "y": 0.4200327741, "x": -0.2867778019}], [{"q1": 1.52599458, "distance": 0.04173513289, "q3": 3.381134014, "q2": 2.198039314, "tx": 0.0, "ty": 0.55, "targetID": 5, "y": 0.5904954609, "x": -0.01009648264}], [{"q1": 1.40190614, "distance": 0.3355348853, "q3": 3.495035332, "q2": 2.24438293, "tx": 0.375, "ty": 0.6495, "targetID": 3, "y": 0.6036187708, "x": 0.04261682943}], [{"q1": 1.997844563, "distance": 0.1394318292, "q3": 3.495984968, "q2": 2.138899362, "tx": -0.375, "ty": 0.6495, "targetID": 1, "y": 0.5313817049, "x": -0.300910167}], [{"q1": 2.04228113, "distance": 0.3376352641, "q3": 2.756251905, "q2": 2.113451304, "tx": 0.0, "ty": 0.15, "targetID": 8, "y": 0.4313003708, "x": -0.1867288754}], [{"q1": 1.162497102, "distance": 0.3414356524, "q3": 3.855629444, "q2": 2.235014574, "tx": 0.0, "ty": 0.95, "targetID": 2, "y": 0.6334269711, "x": 0.1279055202}], [{"q1": 2.487096594, "distance": 0.06859955544, "q3": 3.18138538, "q2": 2.056668664, "tx": -0.4763, "ty": 0.275, "targetID": 4, "y": 0.3361443532, "x": -0.4451990824}], [{"q1": 1.730473768, "distance": 0.6629886559, "q3": 3.318117763, "q2": 2.231160656, "tx": 0.4763, "ty": 0.275, "targetID": 6, "y": 0.5674015177, "x": -0.1187254704}]], "block": 5}], [{"trials": [[{"q1": 1.727235277, "distance": 0.3985090189, "q3": 3.337791298, "q2": 2.183853937, "tx": 0.175, "ty": 0.3031, "targetID": 9, "y": 0.5717845415, "x": -0.119309455}], [{"q1": 2.231000519, "distance": 0.05035895584, "q3": 2.302327605, "q2": 1.998126639, "tx": -0.175, "ty": 0.3031, "targetID": 7, "y": 0.2904815094, "x": -0.2237524167}], [{"q1": 1.516579037, "distance": 0.0493120493, "q3": 3.428889099, "q2": 2.200248052, "tx": 0.0, "ty": 0.55, "targetID": 5, "y": 0.5976703008, "x": -0.01261826553}], [{"q1": 1.403924949, "distance": 0.3364544959, "q3": 3.493987629, "q2": 2.242601373, "tx": 0.375, "ty": 0.6495, "targetID": 3, "y": 0.6036382932, "x": 0.04168583642}], [{"q1": 1.978225066, "distance": 0.1179914986, "q3": 3.651952983, "q2": 2.141707437, "tx": -0.375, "ty": 0.6495, "targetID": 1, "y": 0.5425671118, "x": -0.3251266488}], [{"q1": 2.279826215, "distance": 0.301885885, "q3": 1.464528575, "q2": 1.888193803, "tx": 0.0, "ty": 0.15, "targetID": 8, "y": 0.08868845878, "x": -0.2955942869}], [{"q1": 1.144752875, "distance": 0.3251401093, "q3": 3.977959807, "q2": 2.224754703, "tx": 0.0, "ty": 0.95, "targetID": 2, "y": 0.6467455512, "x": 0.1172724603}], [{"q1": 2.464129616, "distance": 0.07986351491, "q3": 3.197673432, "q2": 2.069402287, "tx": -0.4763, "ty": 0.275, "targetID": 4, "y": 0.3466456582, "x": -0.4410142993}], [{"q1": 1.75174369, "distance": 0.6699876007, "q3": 3.306334354, "q2": 2.224908067, "tx": 0.4763, "ty": 0.275, "targetID": 6, "y": 0.5635266165, "x": -0.1283782423}]], "block": 6}], [{"trials": [[{"q1": 1.56938537, "distance": 0.3245998306, "q3": 3.241471432, "q2": 2.202036592, "tx": 0.175, "ty": 0.3031, "targetID": 9, "y": 0.5674696348, "x": -0.01334475367}], [{"q1": 2.207660749, "distance": 0.06667683967, "q3": 2.07619229, "q2": 2.006315591, "tx": -0.175, "ty": 0.3031, "targetID": 7, "y": 0.2461245782, "x": -0.2096352747}], [{"q1": 1.513956553, "distance": 0.0394845589, "q3": 3.378204459, "q2": 2.220970527, "tx": 0.0, "ty": 0.55, "targetID": 5, "y": 0.589334231, "x": -0.003442188455}], [{"q1": 1.387515292, "distance": 0.3310102565, "q3": 3.523584405, "q2": 2.240678077, "tx": 0.375, "ty": 0.6495, "targetID": 3, "y": 0.6073423033, "x": 0.0466853361}], [{"q1": 1.97380007, "distance": 0.1139164751, "q3": 3.686295193, "q2": 2.140401156, "tx": -0.375, "ty": 0.6495, "targetID": 1, "y": 0.5446857277, "x": -0.3303801431}], [{"q1": 2.064455196, "distance": 0.1999471765, "q3": 1.773375757, "q2": 2.007890275, "tx": 0.0, "ty": 0.15, "targetID": 8, "y": 0.208547213, "x": -0.1911834125}], [{"q1": 1.088327746, "distance": 0.2969235943, "q3": 4.320739523, "q2": 2.253442568, "tx": 0.0, "ty": 0.95, "targetID": 2, "y": 0.6633671518, "x": 0.07749342686}], [{"q1": 2.447674914, "distance": 0.08450701979, "q3": 3.259736416, "q2": 2.081845301, "tx": -0.4763, "ty": 0.275, "targetID": 4, "y": 0.3550351108, "x": -0.4491740451}], [{"q1": 1.793154947, "distance": 0.6747934671, "q3": 3.24435897, "q2": 2.222176355, "tx": 0.4763, "ty": 0.275, "targetID": 6, "y": 0.5503665098, "x": -0.139751547}]], "block": 7}], [{"trials": [[{"q1": 1.494126726, "distance": 0.2147249367, "q3": 2.8535894, "q2": 2.197864401, "tx": 0.175, "ty": 0.3031, "targetID": 9, "y": 0.4890669964, "x": 0.06765441473}], [{"q1": 2.131760416, "distance": 0.04909499732, "q3": 2.044324784, "q2": 2.021258977, "tx": -0.175, "ty": 0.3031, "targetID": 7, "y": 0.2557101835, "x": -0.1878266929}], [{"q1": 1.526548811, "distance": 0.02599983314, "q3": 3.296323432, "q2": 2.243177047, "tx": 0.0, "ty": 0.55, "targetID": 5, "y": 0.575939066, "x": 0.001776563337}], [{"q1": 1.387909585, "distance": 0.3373802762, "q3": 3.562509043, "q2": 2.241142971, "tx": 0.375, "ty": 0.6495, "targetID": 3, "y": 0.6128552039, "x": 0.03961572835}], [{"q1": 1.892431523, "distance": 0.08763994239, "q3": 3.966365221, "q2": 2.160627827, "tx": -0.375, "ty": 0.6495, "targetID": 1, "y": 0.5658829222, "x": -0.3487522609}], [{"q1": 1.384079532, "distance": 0.1724123171, "q3": 0.9827914725, "q2": 2.14721263, "tx": 0.0, "ty": 0.15, "targetID": 8, "y": 0.2343701809, "x": -0.1503585038}], [{"q1": 1.055596008, "distance": 0.2950744343, "q3": 4.554977745, "q2": 2.290513935, "tx": 0.0, "ty": 0.95, "targetID": 2, "y": 0.6576608634, "x": 0.04008429836}], [{"q1": 2.44280444, "distance": 0.0857337186, "q3": 3.296104779, "q2": 2.066047922, "tx": -0.4763, "ty": 0.275, "targetID": 4, "y": 0.3581838733, "x": -0.4555463565}], [{"q1": 2.08029813, "distance": 1.058343028, "q3": 4.75332384, "q2": 2.141707656, "tx": 0.4763, "ty": 0.275, "targetID": 6, "y": 0.3794143446, "x": -0.5768797613}]], "block": 8}], [{"trials": [[{"q1": 1.481709665, "distance": 0.1911677959, "q3": 2.76260551, "q2": 2.222043748, "tx": 0.175, "ty": 0.3031, "targetID": 9, "y": 0.4688743749, "x": 0.07979504839}], [{"q1": 2.102147747, "distance": 0.03564926761, "q3": 2.05806971, "q2": 2.053195062, "tx": -0.175, "ty": 0.3031, "targetID": 7, "y": 0.2674969592, "x": -0.1731851254}], [{"q1": 1.535981865, "distance": 0.01782192218, "q3": 3.246220404, "q2": 2.268529353, "tx": 0.0, "ty": 0.55, "targetID": 5, "y": 0.5674308617, "x": 0.003712946139}], [{"q1": 1.363170569, "distance": 0.3287297784, "q3": 3.601780522, "q2": 2.240666932, "tx": 0.375, "ty": 0.6495, "targetID": 3, "y": 0.6171884776, "x": 0.04786205855}], [{"q1": 1.855148079, "distance": 0.08291988022, "q3": 4.085457674, "q2": 2.182552081, "tx": -0.375, "ty": 0.6495, "targetID": 1, "y": 0.5691090511, "x": -0.3546775525}], [{"q1": 1.352162948, "distance": 0.1592365121, "q3": 0.9416634505, "q2": 2.192645146, "tx": 0.0, "ty": 0.15, "targetID": 8, "y": 0.2293395623, "x": -0.1380633935}], [{"q1": 1.010506606, "distance": 0.2985359679, "q3": 4.719882273, "q2": 2.285441825, "tx": 0.0, "ty": 0.95, "targetID": 2, "y": 0.6533728223, "x": 0.03370521586}], [{"q1": 2.439783585, "distance": 0.08661964794, "q3": 3.314922468, "q2": 2.064223526, "tx": -0.4763, "ty": 0.275, "targetID": 4, "y": 0.3598093842, "x": -0.4586837642}], [{"q1": 2.031379278, "distance": 1.03770688, "q3": 4.724717077, "q2": 2.160034479, "tx": 0.4763, "ty": 0.275, "targetID": 6, "y": 0.4071103751, "x": -0.5529630458}]], "block": 9}], [{"trials": [[{"q1": 1.487631172, "distance": 0.1912767619, "q3": 2.754526376, "q2": 2.220700671, "tx": 0.175, "ty": 0.3031, "targetID": 9, "y": 0.4675094416, "x": 0.07724349057}], [{"q1": 2.067100648, "distance": 0.03881393511, "q3": 2.021145504, "q2": 2.073362394, "tx": -0.175, "ty": 0.3031, "targetID": 7, "y": 0.2671606431, "x": -0.1603410716}], [{"q1": 1.528215323, "distance": 0.02662947302, "q3": 3.301920571, "q2": 2.251748276, "tx": 0.0, "ty": 0.55, "targetID": 5, "y": 0.5766276821, "x": -0.0003088376147}], [{"q1": 1.364184791, "distance": 0.3279236202, "q3": 3.592140457, "q2": 2.242564931, "tx": 0.375, "ty": 0.6495, "targetID": 3, "y": 0.6157989427, "x": 0.04881272336}], [{"q1": 1.716934545, "distance": 0.0789496434, "q3": 4.49074942, "q2": 2.221450024, "tx": -0.375, "ty": 0.6495, "targetID": 1, "y": 0.5720356694, "x": -0.3597578325}], [{"q1": 1.323209537, "distance": 0.156230343, "q3": 0.9149200565, "q2": 2.205368854, "tx": 0.0, "ty": 0.15, "targetID": 8, "y": 0.2313990243, "x": -0.1333496115}], [{"q1": 0.9226565607, "distance": 0.3189201311, "q3": 5.052391331, "q2": 2.280649018, "tx": 0.0, "ty": 0.95, "targetID": 2, "y": 0.6316760467, "x": 0.01949130085}], [{"q1": 2.398176352, "distance": 0.1021058933, "q3": 3.526332318, "q2": 2.077403217, "tx": -0.4763, "ty": 0.275, "targetID": 4, "y": 0.3760657757, "x": -0.4908369334}], [{"q1": 2.016162029, "distance": 1.033353849, "q3": 4.739016827, "q2": 2.163631648, "tx": 0.4763, "ty": 0.275, "targetID": 6, "y": 0.4115606466, "x": -0.5479906652}]], "block": 10}]]}], "condition": "H1"}], "type": "simulation", "subjectID": "S_H1_5"}}
