# Supplementary material for: Goal-related feedback guides motor exploration and redundancy resolution in human motor skill acquisition
Source: PLoS Comput Biol. 2019 Mar 5;15(3):e1006676. doi: 10.1371/journal.pcbi.1006676 (PMC6420027; doi:10.1371/journal.pcbi.1006676)
Supplement: S1 Dataset — The 220 .json files contain the data (20 for the participants, 200 for simulation runs), the text file legend_json.txt explains the data format. (ZIP) [file pcbi.1006676.s001.zip › S_H2_077.json]

{"data": {"data": [{"phases": [{"phase": "test", "blocks": [[{"trials": [[{"q1": 1.395494421, "distance": 0.5525833202, "q3": 0.004701581187, "q2": 1.887322854, "tx": 0.175, "ty": 0.3031, "targetID": 9, "y": 0.4771836489, "x": -0.3494456205}], [{"q1": 1.489847476, "distance": 0.2275735287, "q3": -0.001760670339, "q2": 1.986815967, "tx": -0.175, "ty": 0.3031, "targetID": 7, "y": 0.4005970102, "x": -0.3806308439}], [{"q1": 1.27254953, "distance": 0.2888759502, "q3": -0.06407227622, "q2": 1.610984338, "tx": 0.0, "ty": 0.55, "targetID": 5, "y": 0.6543726052, "x": -0.2693616043}], [{"q1": 1.251919638, "distance": 0.6285949228, "q3": -0.02538223659, "q2": 1.572818431, "tx": 0.375, "ty": 0.6495, "targetID": 3, "y": 0.6678877135, "x": -0.2533259258}], [{"q1": 1.325777307, "distance": 0.07237048145, "q3": -0.09714082897, "q2": 1.655390912, "tx": -0.375, "ty": 0.6495, "targetID": 1, "y": 0.6268274124, "x": -0.3062727102}], [{"q1": 1.51976305, "distance": 0.4333674878, "q3": 0.02833701512, "q2": 2.044404199, "tx": 0.0, "ty": 0.15, "targetID": 8, "y": 0.3589573142, "x": -0.3796632987}], [{"q1": 1.227517849, "distance": 0.3200852629, "q3": -0.03763883554, "q2": 1.476274962, "tx": 0.0, "ty": 0.95, "targetID": 2, "y": 0.7162881289, "x": -0.2187083374}], [{"q1": 1.53677176, "distance": 0.1215205625, "q3": 0.004889409284, "q2": 2.037950727, "tx": -0.4763, "ty": 0.275, "targetID": 4, "y": 0.3598131251, "x": -0.3892713787}], [{"q1": 1.292630365, "distance": 0.8367375752, "q3": -0.04254405397, "q2": 1.698135119, "tx": 0.4763, "ty": 0.275, "targetID": 6, "y": 0.6059038428, "x": -0.2922261327}]], "block": 1}], [{"trials": [[{"q1": 0.847533915, "distance": 0.2201333761, "q3": 0.7550637768, "q2": 2.13505418, "tx": 0.175, "ty": 0.3031, "targetID": 9, "y": 0.3216214999, "x": -0.04435281473}], [{"q1": 1.245905331, "distance": 0.07588547273, "q3": 0.3425375778, "q2": 2.118471527, "tx": -0.175, "ty": 0.3031, "targetID": 7, "y": 0.3509845169, "x": -0.2338700094}], [{"q1": 1.062775471, "distance": 0.1725554654, "q3": 0.1375342408, "q2": 1.746098842, "tx": 0.0, "ty": 0.55, "targetID": 5, "y": 0.5976660772, "x": -0.1658412908}], [{"q1": 1.115677538, "distance": 0.4940862686, "q3": -0.1988994309, "q2": 1.426086268, "tx": 0.375, "ty": 0.6495, "targetID": 3, "y": 0.7822332579, "x": -0.1009234424}], [{"q1": 1.320567035, "distance": 0.07615823841, "q3": -0.1249295063, "q2": 1.683896858, "tx": -0.375, "ty": 0.6495, "targetID": 1, "y": 0.6219185283, "x": -0.3040116932}], [{"q1": 1.14838877, "distance": 0.1929764232, "q3": 0.6001151463, "q2": 2.235311547, "tx": 0.0, "ty": 0.15, "targetID": 8, "y": 0.2798358125, "x": -0.1427675093}], [{"q1": 1.207297728, "distance": 0.2950332536, "q3": -0.07229227544, "q2": 1.466016023, "tx": 0.0, "ty": 0.95, "targetID": 2, "y": 0.7314070619, "x": -0.198145775}], [{"q1": 1.564734929, "distance": 0.1033360018, "q3": -0.01283155143, "q2": 2.084449332, "tx": -0.4763, "ty": 0.275, "targetID": 4, "y": 0.3337886529, "x": -0.3913163335}], [{"q1": 0.5352191468, "distance": 0.3850080062, "q3": 1.109824437, "q2": 2.178811205, "tx": 0.4763, "ty": 0.275, "targetID": 6, "y": 0.2319395173, "x": 0.09370758023}]], "block": 2}], [{"trials": [[{"q1": 0.5502219104, "distance": 0.1114462917, "q3": 0.9026196426, "q2": 2.05024961, "tx": 0.175, "ty": 0.3031, "targetID": 9, "y": 0.3239017419, "x": 0.06551226799}], [{"q1": 1.191582804, "distance": 0.02674523874, "q3": 0.4138661484, "q2": 2.186945593, "tx": -0.175, "ty": 0.3031, "targetID": 7, "y": 0.3218021619, "x": -0.1941190203}], [{"q1": 1.038442176, "distance": 0.1597582855, "q3": 0.1403036119, "q2": 1.74384731, "tx": 0.0, "ty": 0.55, "targetID": 5, "y": 0.6018849312, "x": -0.1510981922}], [{"q1": 0.2803716038, "distance": 0.2082001021, "q3": 0.6972686989, "q2": 1.635827179, "tx": 0.375, "ty": 0.6495, "targetID": 3, "y": 0.4772841926, "x": 0.2580000076}], [{"q1": 1.344715499, "distance": 0.06432078623, "q3": -0.1701335049, "q2": 1.688174175, "tx": -0.375, "ty": 0.6495, "targetID": 1, "y": 0.6223422335, "x": -0.316693746}], [{"q1": 1.076764203, "distance": 0.1621509659, "q3": 0.6765882887, "q2": 2.250130237, "tx": 0.0, "ty": 0.15, "targetID": 8, "y": 0.2719889948, "x": -0.1068251884}], [{"q1": 1.211105403, "distance": 0.2675129909, "q3": -0.1311477029, "q2": 1.427493113, "tx": 0.0, "ty": 0.95, "targetID": 2, "y": 0.7565740283, "x": -0.184796087}], [{"q1": 1.579705737, "distance": 0.09582544088, "q3": 0.006161336047, "q2": 2.078754126, "tx": -0.4763, "ty": 0.275, "targetID": 4, "y": 0.3264035256, "x": -0.3954285423}], [{"q1": 0.2851474411, "distance": 0.3154864696, "q3": 1.208189389, "q2": 2.056457309, "tx": 0.4763, "ty": 0.275, "targetID": 6, "y": 0.2268018155, "x": 0.1645169865}]], "block": 3}], [{"trials": [[{"q1": 0.3639507955, "distance": 0.03939911323, "q3": 1.006146703, "q2": 1.987818567, "tx": 0.175, "ty": 0.3031, "targetID": 9, "y": 0.3072904144, "x": 0.1358243628}], [{"q1": 1.200791993, "distance": 0.01974453349, "q3": 0.4834047553, "q2": 2.16874281, "tx": -0.175, "ty": 0.3031, "targetID": 7, "y": 0.3150428775, "x": -0.1907230493}], [{"q1": 0.9916931786, "distance": 0.1338681786, "q3": 0.1921764224, "q2": 1.75828827, "tx": 0.0, "ty": 0.55, "targetID": 5, "y": 0.5907781299, "x": -0.1275062091}], [{"q1": 0.379906189, "distance": 0.1649535857, "q3": 0.5330219707, "q2": 1.582189789, "tx": 0.375, "ty": 0.6495, "targetID": 3, "y": 0.547486179, "x": 0.2453741316}], [{"q1": 1.407454154, "distance": 0.03059488264, "q3": -0.2390129753, "q2": 1.642824502, "tx": -0.375, "ty": 0.6495, "targetID": 1, "y": 0.6361755019, "x": -0.3474590379}], [{"q1": 1.070992542, "distance": 0.158810741, "q3": 0.6783017465, "q2": 2.25586838, "tx": 0.0, "ty": 0.15, "targetID": 8, "y": 0.2702372783, "x": -0.1037489681}], [{"q1": 1.210514628, "distance": 0.2668757014, "q3": -0.1312216428, "q2": 1.426963847, "tx": 0.0, "ty": 0.95, "targetID": 2, "y": 0.7568966179, "x": -0.1842110849}], [{"q1": 1.5846551, "distance": 0.09340998904, "q3": 0.0120099546, "q2": 2.076831836, "tx": -0.4763, "ty": 0.275, "targetID": 4, "y": 0.3240553272, "x": -0.3968078562}], [{"q1": 0.163874059, "distance": 0.2770792262, "q3": 1.235053331, "q2": 1.971521293, "tx": 0.4763, "ty": 0.275, "targetID": 6, "y": 0.2287642986, "x": 0.2031056415}]], "block": 4}], [{"trials": [[{"q1": 0.3533739329, "distance": 0.0376610552, "q3": 0.9897142912, "q2": 1.953274938, "tx": 0.175, "ty": 0.3031, "targetID": 9, "y": 0.3224345968, "x": 0.1426808347}], [{"q1": 1.199461266, "distance": 0.008718852358, "q3": 0.5129202684, "q2": 2.18114248, "tx": -0.175, "ty": 0.3031, "targetID": 7, "y": 0.3055607222, "x": -0.1833644027}], [{"q1": 0.9552433088, "distance": 0.1141736266, "q3": 0.2187038428, "q2": 1.757104091, "tx": 0.0, "ty": 0.55, "targetID": 5, "y": 0.5897139967, "x": -0.1070439885}], [{"q1": 0.3664429878, "distance": 0.157260274, "q3": 0.52199406, "q2": 1.578227744, "tx": 0.375, "ty": 0.6495, "targetID": 3, "y": 0.5471093365, "x": 0.2556394294}], [{"q1": 1.446809206, "distance": 0.008911203471, "q3": -0.2425307887, "q2": 1.5932425, "tx": -0.375, "ty": 0.6495, "targetID": 1, "y": 0.6444830313, "x": -0.3676352479}], [{"q1": 1.054603642, "distance": 0.1317583563, "q3": 0.7392595865, "q2": 2.284764283, "tx": 0.0, "ty": 0.15, "targetID": 8, "y": 0.2528213693, "x": -0.08238950459}], [{"q1": 1.210442658, "distance": 0.2668090555, "q3": -0.1312892949, "q2": 1.426953969, "tx": 0.0, "ty": 0.95, "targetID": 2, "y": 0.7569258593, "x": -0.1841451827}], [{"q1": 1.611268171, "distance": 0.08061732497, "q3": -0.002051496623, "q2": 2.071747338, "tx": -0.4763, "ty": 0.275, "targetID": 4, "y": 0.3180352922, "x": -0.4081302361}], [{"q1": 0.1261693622, "distance": 0.263629368, "q3": 1.227211745, "q2": 1.941125196, "tx": 0.4763, "ty": 0.275, "targetID": 6, "y": 0.2327701451, "x": 0.2160749377}]], "block": 5}], [{"trials": [[{"q1": 0.338710847, "distance": 0.04018999251, "q3": 0.9788533543, "q2": 1.91621049, "tx": 0.175, "ty": 0.3031, "targetID": 9, "y": 0.3364064817, "x": 0.1525074729}], [{"q1": 1.203081694, "distance": 0.008884780495, "q3": 0.5187522506, "q2": 2.180050815, "tx": -0.175, "ty": 0.3031, "targetID": 7, "y": 0.3043587116, "x": -0.1837951674}], [{"q1": 0.8890712071, "distance": 0.07722219657, "q3": 0.300034405, "q2": 1.75915833, "tx": 0.0, "ty": 0.55, "targetID": 5, "y": 0.5768541341, "x": -0.07240250772}], [{"q1": -0.7637619858, "distance": 0.7603911822, "q3": 1.792059339, "q2": 1.704145809, "tx": 0.375, "ty": 0.6495, "targetID": 3, "y": -0.109140807, "x": 0.3234357111}], [{"q1": 1.456308816, "distance": 0.004807566999, "q3": -0.2392405852, "q2": 1.581978011, "tx": -0.375, "ty": 0.6495, "targetID": 1, "y": 0.6451763891, "x": -0.372897837}], [{"q1": 1.050518847, "distance": 0.1273723526, "q3": 0.7475879738, "q2": 2.29003783, "tx": 0.0, "ty": 0.15, "targetID": 8, "y": 0.2501864412, "x": -0.07865362803}], [{"q1": 1.2100348, "distance": 0.2665347681, "q3": -0.1310927362, "q2": 1.426838658, "tx": 0.0, "ty": 0.95, "targetID": 2, "y": 0.7570089038, "x": -0.1838347611}], [{"q1": 1.619505493, "distance": 0.07663592297, "q3": -0.01220485097, "q2": 2.075297974, "tx": -0.4763, "ty": 0.275, "targetID": 4, "y": 0.3152530829, "x": -0.4110868571}], [{"q1": -0.2430650905, "distance": 0.1400525536, "q3": 1.250878052, "q2": 1.671302894, "tx": 0.4763, "ty": 0.275, "targetID": 6, "y": 0.1907315992, "x": 0.3644360004}]], "block": 6}], [{"trials": [[{"q1": 0.3346656831, "distance": 0.04300494716, "q3": 0.9758016033, "q2": 1.901797638, "tx": 0.175, "ty": 0.3031, "targetID": 9, "y": 0.341724986, "x": 0.1560913793}], [{"q1": 1.206833441, "distance": 0.007546861348, "q3": 0.5525725048, "q2": 2.166172472, "tx": -0.175, "ty": 0.3031, "targetID": 7, "y": 0.3034927439, "x": -0.1825366351}], [{"q1": 0.8684939393, "distance": 0.06565698811, "q3": 0.3305836453, "q2": 1.745229442, "tx": 0.0, "ty": 0.55, "targetID": 5, "y": 0.5772792854, "x": -0.05972169349}], [{"q1": 0.0438472028, "distance": 0.348993677, "q3": 1.036965008, "q2": 1.750459098, "tx": 0.375, "ty": 0.6495, "targetID": 3, "y": 0.3122185089, "x": 0.2853463198}], [{"q1": 1.460603442, "distance": 0.003495968857, "q3": -0.247212704, "q2": 1.580262659, "tx": -0.375, "ty": 0.6495, "targetID": 1, "y": 0.6460056552, "x": -0.3748934499}], [{"q1": 1.045411558, "distance": 0.116214445, "q3": 0.7741465208, "q2": 2.30203173, "tx": 0.0, "ty": 0.15, "targetID": 8, "y": 0.2429705331, "x": -0.06973003074}], [{"q1": 1.207969102, "distance": 0.2642765437, "q3": -0.1330321349, "q2": 1.425765331, "tx": 0.0, "ty": 0.95, "targetID": 2, "y": 0.7581420773, "x": -0.1817488076}], [{"q1": 1.619551302, "distance": 0.07661923535, "q3": -0.01496319494, "q2": 2.07874773, "tx": -0.4763, "ty": 0.275, "targetID": 4, "y": 0.3144412354, "x": -0.4106121307}], [{"q1": -0.2611512263, "distance": 0.1376679454, "q3": 1.25571102, "q2": 1.657561734, "tx": 0.4763, "ty": 0.275, "targetID": 6, "y": 0.1853672017, "x": 0.3718087341}]], "block": 7}], [{"trials": [[{"q1": 0.3592846287, "distance": 0.05250938425, "q3": 0.9780357195, "q2": 1.891027596, "tx": 0.175, "ty": 0.3031, "targetID": 9, "y": 0.3489094138, "x": 0.1493342049}], [{"q1": 1.218361097, "distance": 0.009300619063, "q3": 0.5752198911, "q2": 2.158681109, "tx": -0.175, "ty": 0.3031, "targetID": 7, "y": 0.3006377226, "x": -0.1839687627}], [{"q1": 0.838348293, "distance": 0.04723398774, "q3": 0.3984571284, "q2": 1.733316995, "tx": 0.0, "ty": 0.55, "targetID": 5, "y": 0.5687422821, "x": -0.04335638892}], [{"q1": 0.02925429335, "distance": 0.3526619349, "q3": 1.04003612, "q2": 1.75059383, "tx": 0.375, "ty": 0.6495, "targetID": 3, "y": 0.3073311488, "x": 0.2896131298}], [{"q1": 1.464202322, "distance": 0.003540065702, "q3": -0.2520569448, "q2": 1.57863431, "tx": -0.375, "ty": 0.6495, "targetID": 1, "y": 0.6463861435, "x": -0.3766840318}], [{"q1": 1.045287668, "distance": 0.1115403654, "q3": 0.7802631398, "q2": 2.310126508, "tx": 0.0, "ty": 0.15, "targetID": 8, "y": 0.2394352529, "x": -0.06665274676}], [{"q1": 1.208242658, "distance": 0.2611877641, "q3": -0.137572922, "q2": 1.420663924, "tx": 0.0, "ty": 0.95, "targetID": 2, "y": 0.7608270681, "x": -0.1800906714}], [{"q1": 1.659126163, "distance": 0.05740625026, "q3": 0.006873181448, "q2": 2.04448424, "tx": -0.4763, "ty": 0.275, "targetID": 4, "y": 0.3067474534, "x": -0.4284713813}], [{"q1": -0.2483616602, "distance": 0.1327555678, "q3": 1.251384624, "q2": 1.649548404, "tx": 0.4763, "ty": 0.275, "targetID": 6, "y": 0.1922689712, "x": 0.3724750624}]], "block": 8}], [{"trials": [[{"q1": 0.3821841127, "distance": 0.05911709441, "q3": 1.000374082, "q2": 1.873376574, "tx": 0.175, "ty": 0.3031, "targetID": 9, "y": 0.3537282119, "x": 0.1444776309}], [{"q1": 1.225329283, "distance": 0.009927678152, "q3": 0.6022054748, "q2": 2.145506143, "tx": -0.175, "ty": 0.3031, "targetID": 7, "y": 0.3001212337, "x": -0.1844702558}], [{"q1": 0.8344946472, "distance": 0.04392728167, "q3": 0.4273519946, "q2": 1.729821427, "tx": 0.0, "ty": 0.55, "targetID": 5, "y": 0.5639256517, "x": -0.0416615206}], [{"q1": 0.02650032695, "distance": 0.3519846157, "q3": 1.032137152, "q2": 1.752214603, "tx": 0.375, "ty": 0.6495, "targetID": 3, "y": 0.3077948768, "x": 0.2905560633}], [{"q1": 1.464794419, "distance": 0.002848758952, "q3": -0.2503438491, "q2": 1.575116131, "tx": -0.375, "ty": 0.6495, "targetID": 1, "y": 0.6473320014, "x": -0.3768480285}], [{"q1": 1.038984696, "distance": 0.09938206377, "q3": 0.8164748638, "q2": 2.319987875, "tx": 0.0, "ty": 0.15, "targetID": 8, "y": 0.2321758567, "x": -0.05589206714}], [{"q1": 1.208495296, "distance": 0.2614485257, "q3": -0.1368478182, "q2": 1.420512466, "tx": 0.0, "ty": 0.95, "targetID": 2, "y": 0.7607084727, "x": -0.1803442522}], [{"q1": 1.673782175, "distance": 0.0502595154, "q3": 0.01299020271, "q2": 2.03960426, "tx": -0.4763, "ty": 0.275, "targetID": 4, "y": 0.3011247595, "x": -0.4333638168}], [{"q1": -0.252506261, "distance": 0.1321970865, "q3": 1.258991764, "q2": 1.642492598, "tx": 0.4763, "ty": 0.275, "targetID": 6, "y": 0.1903343068, "x": 0.3747727126}]], "block": 9}], [{"trials": [[{"q1": 0.3731407224, "distance": 0.05568667584, "q3": 0.9995860482, "q2": 1.876879563, "tx": 0.175, "ty": 0.3031, "targetID": 9, "y": 0.3513057574, "x": 0.1471214989}], [{"q1": 1.230035582, "distance": 0.009177240339, "q3": 0.6336661732, "q2": 2.133989783, "tx": -0.175, "ty": 0.3031, "targetID": 7, "y": 0.2987990922, "x": -0.1831070298}], [{"q1": 0.8061219135, "distance": 0.02944507172, "q3": 0.429589656, "q2": 1.746095595, "tx": 0.0, "ty": 0.55, "targetID": 5, "y": 0.5577476189, "x": -0.02840751044}], [{"q1": 0.02087041617, "distance": 0.3523637846, "q3": 1.035516582, "q2": 1.747313601, "tx": 0.375, "ty": 0.6495, "targetID": 3, "y": 0.3066961872, "x": 0.2934783301}], [{"q1": 1.471380422, "distance": 0.003961143371, "q3": -0.2985409391, "q2": 1.59041908, "tx": -0.375, "ty": 0.6495, "targetID": 1, "y": 0.6483275819, "x": -0.3787836613}], [{"q1": 1.049078545, "distance": 0.08637645392, "q3": 0.8406663375, "q2": 2.341859706, "tx": 0.0, "ty": 0.15, "targetID": 8, "y": 0.221814889, "x": -0.04799493216}], [{"q1": 1.209514698, "distance": 0.2623279014, "q3": -0.1372891201, "q2": 1.4212134, "tx": 0.0, "ty": 0.95, "targetID": 2, "y": 0.7603401217, "x": -0.1812320568}], [{"q1": 1.674578666, "distance": 0.0498664925, "q3": 0.013809296, "q2": 2.038486722, "tx": -0.4763, "ty": 0.275, "targetID": 4, "y": 0.3010468782, "x": -0.4337767451}], [{"q1": -0.2478529541, "distance": 0.1320911924, "q3": 1.256852049, "q2": 1.644622126, "tx": 0.4763, "ty": 0.275, "targetID": 6, "y": 0.192161663, "x": 0.373412231}]], "block": 10}]]}], "condition": "H2"}], "type": "simulation", "subjectID": "S_H2_77"}}
