# Supplementary material for: Goal-related feedback guides motor exploration and redundancy resolution in human motor skill acquisition
Source: PLoS Comput Biol. 2019 Mar 5;15(3):e1006676. doi: 10.1371/journal.pcbi.1006676 (PMC6420027; doi:10.1371/journal.pcbi.1006676)
Supplement: S1 Dataset — The 220 .json files contain the data (20 for the participants, 200 for simulation runs), the text file legend_json.txt explains the data format. (ZIP) [file pcbi.1006676.s001.zip › S_H1_091.json]

{"data": {"data": [{"phases": [{"phase": "test", "blocks": [[{"trials": [[{"q1": 1.697405934, "distance": 0.4205833073, "q3": 3.512507164, "q2": 1.597731616, "tx": 0.175, "ty": 0.3031, "targetID": 9, "y": 0.6238532823, "x": -0.09704347119}], [{"q1": 2.229261146, "distance": 0.2242475555, "q3": 3.211811281, "q2": 1.886324826, "tx": -0.175, "ty": 0.3031, "targetID": 7, "y": 0.4434261431, "x": -0.3499158074}], [{"q1": 1.695287775, "distance": 0.1202297228, "q3": 3.511166325, "q2": 1.586315405, "tx": 0.0, "ty": 0.55, "targetID": 5, "y": 0.6241021934, "x": -0.09467867326}], [{"q1": 1.246952448, "distance": 0.1611970379, "q3": 3.77592829, "q2": 1.296418459, "tx": 0.375, "ty": 0.6495, "targetID": 3, "y": 0.6562485814, "x": 0.2139442902}], [{"q1": 2.042562926, "distance": 0.1603998881, "q3": 3.332081397, "q2": 1.798737111, "tx": -0.375, "ty": 0.6495, "targetID": 1, "y": 0.5198920536, "x": -0.280501829}], [{"q1": 2.20460278, "distance": 0.454174024, "q3": 3.213209867, "q2": 1.886032982, "tx": 0.0, "ty": 0.15, "targetID": 8, "y": 0.4520873622, "x": -0.339141961}], [{"q1": 1.417516976, "distance": 0.3028709154, "q3": 3.67107612, "q2": 1.400409497, "tx": 0.0, "ty": 0.95, "targetID": 2, "y": 0.6610942848, "x": 0.09090808067}], [{"q1": 2.407092274, "distance": 0.1166558994, "q3": 3.129046616, "q2": 1.989240741, "tx": -0.4763, "ty": 0.275, "targetID": 4, "y": 0.3677248317, "x": -0.4055136705}], [{"q1": 1.409163127, "distance": 0.544608654, "q3": 3.682990269, "q2": 1.414771647, "tx": 0.4763, "ty": 0.275, "targetID": 6, "y": 0.6630307094, "x": 0.09416029437}]], "block": 1}], [{"trials": [[{"q1": 1.573296224, "distance": 0.3965292101, "q3": 3.587704895, "q2": 1.549644349, "tx": 0.175, "ty": 0.3031, "targetID": 9, "y": 0.6474709437, "x": -0.0215809441}], [{"q1": 2.212968577, "distance": 0.2170361597, "q3": 3.188272686, "q2": 1.903994163, "tx": -0.175, "ty": 0.3031, "targetID": 7, "y": 0.446123813, "x": -0.3382448576}], [{"q1": 1.616159935, "distance": 0.1045374325, "q3": 3.56938985, "q2": 1.58466055, "tx": 0.0, "ty": 0.55, "targetID": 5, "y": 0.6414154653, "x": -0.05070786438}], [{"q1": 1.094561946, "distance": 0.05466195492, "q3": 3.914739558, "q2": 1.245013732, "tx": 0.375, "ty": 0.6495, "targetID": 3, "y": 0.6440262405, "x": 0.3206128023}], [{"q1": 2.02721275, "distance": 0.1623398351, "q3": 3.330461789, "q2": 1.808668515, "tx": -0.375, "ty": 0.6495, "targetID": 1, "y": 0.5236050373, "x": -0.2725076566}], [{"q1": 2.184648801, "distance": 0.4439410011, "q3": 3.177150851, "q2": 1.904333753, "tx": 0.0, "ty": 0.15, "targetID": 8, "y": 0.4541435629, "x": -0.323388784}], [{"q1": 1.355197374, "distance": 0.2989048541, "q3": 3.789239678, "q2": 1.387870598, "tx": 0.0, "ty": 0.95, "targetID": 2, "y": 0.6800544629, "x": 0.1283492065}], [{"q1": 2.411388235, "distance": 0.1142252656, "q3": 3.130307196, "q2": 1.990735569, "tx": -0.4763, "ty": 0.275, "targetID": 4, "y": 0.3660731896, "x": -0.4073573757}], [{"q1": 1.311527427, "distance": 0.4996012994, "q3": 3.741846111, "q2": 1.374316555, "tx": 0.4763, "ty": 0.275, "targetID": 6, "y": 0.6630485641, "x": 0.1616259301}]], "block": 2}], [{"trials": [[{"q1": 1.547782328, "distance": 0.3577189826, "q3": 3.460091336, "q2": 1.452543889, "tx": 0.175, "ty": 0.3031, "targetID": 9, "y": 0.6212025073, "x": 0.01137339637}], [{"q1": 2.200527652, "distance": 0.195343788, "q3": 3.097108576, "q2": 1.790835525, "tx": -0.175, "ty": 0.3031, "targetID": 7, "y": 0.437729721, "x": -0.3165416325}], [{"q1": 1.614916579, "distance": 0.07486930231, "q3": 3.446996714, "q2": 1.495959756, "tx": 0.0, "ty": 0.55, "targetID": 5, "y": 0.6174052975, "x": -0.03258739482}], [{"q1": 1.057947894, "distance": 0.03250712811, "q3": 3.909214414, "q2": 1.188226911, "tx": 0.375, "ty": 0.6495, "targetID": 3, "y": 0.6261726569, "x": 0.3523604672}], [{"q1": 2.022611133, "distance": 0.1579159279, "q3": 3.352316636, "q2": 1.750879393, "tx": -0.375, "ty": 0.6495, "targetID": 1, "y": 0.5298464302, "x": -0.2719443669}], [{"q1": 2.16108601, "distance": 0.395872437, "q3": 2.973847068, "q2": 1.789427983, "tx": 0.0, "ty": 0.15, "targetID": 8, "y": 0.428712604, "x": -0.2811303448}], [{"q1": 1.357976657, "distance": 0.2841417382, "q3": 3.852725141, "q2": 1.381557146, "tx": 0.0, "ty": 0.95, "targetID": 2, "y": 0.6940768635, "x": 0.123449891}], [{"q1": 2.454912094, "distance": 0.08773213998, "q3": 3.172481109, "q2": 1.944880214, "tx": -0.4763, "ty": 0.275, "targetID": 4, "y": 0.3507203074, "x": -0.4319901428}], [{"q1": 1.238801974, "distance": 0.4513191477, "q3": 3.749548139, "q2": 1.277120065, "tx": 0.4763, "ty": 0.275, "targetID": 6, "y": 0.6477503397, "x": 0.2218473376}]], "block": 3}], [{"trials": [[{"q1": 1.328694997, "distance": 0.1570502701, "q3": 2.534350958, "q2": 1.607656299, "tx": 0.175, "ty": 0.3031, "targetID": 9, "y": 0.4164664393, "x": 0.06631312052}], [{"q1": 2.032202189, "distance": 0.04714601535, "q3": 2.384472496, "q2": 1.672141196, "tx": -0.175, "ty": 0.3031, "targetID": 7, "y": 0.3289860237, "x": -0.2144038138}], [{"q1": 1.544194959, "distance": 0.01531341384, "q3": 3.158769066, "q2": 1.526685263, "tx": 0.0, "ty": 0.55, "targetID": 5, "y": 0.5536626026, "x": 0.01486896049}], [{"q1": 1.014167122, "distance": 0.04860129233, "q3": 3.888895333, "q2": 1.145974761, "tx": 0.375, "ty": 0.6495, "targetID": 3, "y": 0.601812743, "x": 0.384381425}], [{"q1": 2.048295282, "distance": 0.1312349749, "q3": 3.466803989, "q2": 1.764668133, "tx": -0.375, "ty": 0.6495, "targetID": 1, "y": 0.5374317886, "x": -0.3067113872}], [{"q1": 1.809416871, "distance": 0.2322674321, "q3": 2.096889772, "q2": 1.69482087, "tx": 0.0, "ty": 0.15, "targetID": 8, "y": 0.3127591548, "x": -0.1657034023}], [{"q1": 1.384002761, "distance": 0.2271066832, "q3": 4.068246375, "q2": 1.358801788, "tx": 0.0, "ty": 0.95, "targetID": 2, "y": 0.7411309151, "x": 0.0891692263}], [{"q1": 2.446035085, "distance": 0.1021752419, "q3": 3.032543593, "q2": 1.910681982, "tx": -0.4763, "ty": 0.275, "targetID": 4, "y": 0.3426676035, "x": -0.399743645}], [{"q1": 1.097805777, "distance": 0.3664674829, "q3": 3.718541353, "q2": 1.260183553, "tx": 0.4763, "ty": 0.275, "targetID": 6, "y": 0.6022616278, "x": 0.3113811017}]], "block": 4}], [{"trials": [[{"q1": 1.142530463, "distance": 0.08357492822, "q3": 2.300972457, "q2": 1.733792717, "tx": 0.175, "ty": 0.3031, "targetID": 9, "y": 0.3581968404, "x": 0.1121580808}], [{"q1": 1.986790495, "distance": 0.03448836668, "q3": 2.256844142, "q2": 1.668194185, "tx": -0.175, "ty": 0.3031, "targetID": 7, "y": 0.3109399831, "x": -0.2085854448}], [{"q1": 1.562207427, "distance": 0.009992622256, "q3": 3.180048264, "q2": 1.523062307, "tx": 0.0, "ty": 0.55, "targetID": 5, "y": 0.5586257408, "x": 0.005044709638}], [{"q1": 1.009563197, "distance": 0.05315738968, "q3": 3.879129092, "q2": 1.14374585, "tx": 0.375, "ty": 0.6495, "targetID": 3, "y": 0.5976946035, "x": 0.3869125552}], [{"q1": 2.048500753, "distance": 0.1022122813, "q3": 3.627051545, "q2": 1.771701827, "tx": -0.375, "ty": 0.6495, "targetID": 1, "y": 0.5538384331, "x": -0.3389970129}], [{"q1": 1.650685246, "distance": 0.2952820515, "q3": 1.41913319, "q2": 1.658297541, "tx": 0.0, "ty": 0.15, "targetID": 8, "y": 0.2857864981, "x": -0.2622089184}], [{"q1": 1.381968016, "distance": 0.224124571, "q3": 4.090239136, "q2": 1.342254482, "tx": 0.0, "ty": 0.95, "targetID": 2, "y": 0.745421846, "x": 0.09154016734}], [{"q1": 2.415737834, "distance": 0.1103706905, "q3": 3.15440049, "q2": 1.913779748, "tx": -0.4763, "ty": 0.275, "targetID": 4, "y": 0.366135705, "x": -0.4140426905}], [{"q1": 1.088818802, "distance": 0.3607637966, "q3": 3.720062893, "q2": 1.250332556, "tx": 0.4763, "ty": 0.275, "targetID": 6, "y": 0.5991581113, "x": 0.3179584836}]], "block": 5}], [{"trials": [[{"q1": 1.108448606, "distance": 0.07564829166, "q3": 2.279437423, "q2": 1.724045884, "tx": 0.175, "ty": 0.3031, "targetID": 9, "y": 0.353420444, "x": 0.1185153388}], [{"q1": 1.857076713, "distance": 0.02193814756, "q3": 2.060235706, "q2": 1.645651246, "tx": -0.175, "ty": 0.3031, "targetID": 7, "y": 0.2997157217, "x": -0.1966755387}], [{"q1": 1.569728834, "distance": 0.01288180522, "q3": 3.1987088, "q2": 1.51032582, "tx": 0.0, "ty": 0.55, "targetID": 5, "y": 0.5628420854, "x": 0.001010815741}], [{"q1": 1.010070733, "distance": 0.0499447282, "q3": 3.895965524, "q2": 1.140541324, "tx": 0.375, "ty": 0.6495, "targetID": 3, "y": 0.6012636194, "x": 0.3879509638}], [{"q1": 2.003742235, "distance": 0.0604527265, "q3": 3.87269309, "q2": 1.742509119, "tx": -0.375, "ty": 0.6495, "targetID": 1, "y": 0.5901590399, "x": -0.3634595238}], [{"q1": 1.514500421, "distance": 0.3033291736, "q3": 1.253663763, "q2": 1.683120239, "tx": 0.0, "ty": 0.15, "targetID": 8, "y": 0.3191552638, "x": -0.2517838046}], [{"q1": 1.38569523, "distance": 0.2071770981, "q3": 4.157543653, "q2": 1.351402593, "tx": 0.0, "ty": 0.95, "targetID": 2, "y": 0.7583180383, "x": 0.07861536452}], [{"q1": 2.400511445, "distance": 0.1177174433, "q3": 3.17674047, "q2": 1.905287454, "tx": -0.4763, "ty": 0.275, "targetID": 4, "y": 0.374296552, "x": -0.4130734927}], [{"q1": 1.087143603, "distance": 0.3595084898, "q3": 3.72078987, "q2": 1.245953996, "tx": 0.4763, "ty": 0.275, "targetID": 6, "y": 0.5985060944, "x": 0.3194874969}]], "block": 6}], [{"trials": [[{"q1": 0.9891907413, "distance": 0.04500471378, "q3": 2.024922575, "q2": 1.909973666, "tx": 0.175, "ty": 0.3031, "targetID": 9, "y": 0.2936065521, "x": 0.1310079699}], [{"q1": 1.738702486, "distance": 0.01430730079, "q3": 1.868779322, "q2": 1.709718089, "tx": -0.175, "ty": 0.3031, "targetID": 7, "y": 0.2892199482, "x": -0.1784703054}], [{"q1": 1.58779575, "distance": 0.02132739176, "q3": 3.228024898, "q2": 1.490146084, "tx": 0.0, "ty": 0.55, "targetID": 5, "y": 0.5693576755, "x": -0.008951985125}], [{"q1": 1.009753739, "distance": 0.05204541343, "q3": 3.887577817, "q2": 1.138355319, "tx": 0.375, "ty": 0.6495, "targetID": 3, "y": 0.5990998721, "x": 0.3879827643}], [{"q1": 2.003484921, "distance": 0.06166729424, "q3": 3.870803504, "q2": 1.752224099, "tx": -0.375, "ty": 0.6495, "targetID": 1, "y": 0.5888637493, "x": -0.3637705617}], [{"q1": 0.934395723, "distance": 0.1494049128, "q3": 0.81173434, "q2": 2.183358613, "tx": 0.0, "ty": 0.15, "targetID": 8, "y": 0.2881992326, "x": -0.05676971079}], [{"q1": 1.370109592, "distance": 0.1632401271, "q3": 4.385709802, "q2": 1.398013593, "tx": 0.0, "ty": 0.95, "targetID": 2, "y": 0.7931201807, "x": 0.04512273696}], [{"q1": 2.400590815, "distance": 0.117477104, "q3": 3.18156788, "q2": 1.903923393, "tx": -0.4763, "ty": 0.275, "targetID": 4, "y": 0.3746668352, "x": -0.4141116415}], [{"q1": 1.086855917, "distance": 0.3592994823, "q3": 3.720909462, "q2": 1.245274022, "tx": 0.4763, "ty": 0.275, "targetID": 6, "y": 0.5983969743, "x": 0.3197416564}]], "block": 7}], [{"trials": [[{"q1": 0.9881471104, "distance": 0.03568153903, "q3": 2.070099946, "q2": 1.90140211, "tx": 0.175, "ty": 0.3031, "targetID": 9, "y": 0.2972085981, "x": 0.1398081883}], [{"q1": 1.720589758, "distance": 0.0192356458, "q3": 1.826826073, "q2": 1.744376829, "tx": -0.175, "ty": 0.3031, "targetID": 7, "y": 0.2840657974, "x": -0.1722234554}], [{"q1": 1.600385119, "distance": 0.02506515992, "q3": 3.229003783, "q2": 1.476157079, "tx": 0.0, "ty": 0.55, "targetID": 5, "y": 0.5694160206, "x": -0.01585182597}], [{"q1": 1.005290943, "distance": 0.05316229735, "q3": 3.881082351, "q2": 1.158572903, "tx": 0.375, "ty": 0.6495, "targetID": 3, "y": 0.5978534604, "x": 0.3876041582}], [{"q1": 1.998603926, "distance": 0.0577354208, "q3": 3.890867969, "q2": 1.74427082, "tx": -0.375, "ty": 0.6495, "targetID": 1, "y": 0.5927152829, "x": -0.3645656949}], [{"q1": 0.8754963186, "distance": 0.1432979999, "q3": 0.7512417211, "q2": 2.220927615, "tx": 0.0, "ty": 0.15, "targetID": 8, "y": 0.2864919571, "x": -0.04363785558}], [{"q1": 1.36273034, "distance": 0.1466181554, "q3": 4.491421399, "q2": 1.409608386, "tx": 0.0, "ty": 0.95, "targetID": 2, "y": 0.8062786, "x": 0.02900073561}], [{"q1": 2.399348171, "distance": 0.1180959792, "q3": 3.183356099, "q2": 1.902689808, "tx": -0.4763, "ty": 0.275, "targetID": 4, "y": 0.3753367031, "x": -0.4140167254}], [{"q1": 1.064190955, "distance": 0.3468782693, "q3": 3.719325616, "q2": 1.247884347, "tx": 0.4763, "ty": 0.275, "targetID": 6, "y": 0.5908246032, "x": 0.3328449417}]], "block": 8}], [{"trials": [[{"q1": 0.9935954313, "distance": 0.02796415005, "q3": 2.111795455, "q2": 1.900979126, "tx": 0.175, "ty": 0.3031, "targetID": 9, "y": 0.300564887, "x": 0.1471509984}], [{"q1": 1.675158939, "distance": 0.02421260855, "q3": 1.74081263, "q2": 1.769809588, "tx": -0.175, "ty": 0.3031, "targetID": 7, "y": 0.2795341767, "x": -0.1694410086}], [{"q1": 1.606970597, "distance": 0.02698044095, "q3": 3.224686169, "q2": 1.488034802, "tx": 0.0, "ty": 0.55, "targetID": 5, "y": 0.5683306056, "x": -0.01979730011}], [{"q1": 1.006621017, "distance": 0.05025498695, "q3": 3.892595363, "q2": 1.157865747, "tx": 0.375, "ty": 0.6495, "targetID": 3, "y": 0.6008239735, "x": 0.387498326}], [{"q1": 1.984465802, "distance": 0.05150915842, "q3": 3.939813126, "q2": 1.755435697, "tx": -0.375, "ty": 0.6495, "targetID": 1, "y": 0.5984703798, "x": -0.3679877776}], [{"q1": 0.8144412747, "distance": 0.1399093095, "q3": 0.681122457, "q2": 2.257850898, "tx": 0.0, "ty": 0.15, "targetID": 8, "y": 0.2863874061, "x": -0.03119439594}], [{"q1": 1.381155739, "distance": 0.1263717465, "q3": 4.607461343, "q2": 1.370758826, "tx": 0.0, "ty": 0.95, "targetID": 2, "y": 0.8236501103, "x": 0.002350250676}], [{"q1": 2.398499511, "distance": 0.1184204284, "q3": 3.186356443, "q2": 1.904454553, "tx": -0.4763, "ty": 0.275, "targetID": 4, "y": 0.3759142939, "x": -0.4143346618}], [{"q1": 1.059444562, "distance": 0.3451499902, "q3": 3.725211852, "q2": 1.246318108, "tx": 0.4763, "ty": 0.275, "targetID": 6, "y": 0.5904153755, "x": 0.3361513051}]], "block": 9}], [{"trials": [[{"q1": 0.9771340533, "distance": 0.02422749633, "q3": 2.112994033, "q2": 1.892767391, "tx": 0.175, "ty": 0.3031, "targetID": 9, "y": 0.2994568574, "x": 0.1510479836}], [{"q1": 1.60933394, "distance": 0.02070227824, "q3": 1.625335108, "q2": 1.760984075, "tx": -0.175, "ty": 0.3031, "targetID": 7, "y": 0.2825426175, "x": -0.1774450661}], [{"q1": 1.619901856, "distance": 0.03477088966, "q3": 3.239181137, "q2": 1.495746831, "tx": 0.0, "ty": 0.55, "targetID": 5, "y": 0.5712799781, "x": -0.02749867813}], [{"q1": 0.9998924326, "distance": 0.0490589989, "q3": 3.896621483, "q2": 1.189678421, "tx": 0.375, "ty": 0.6495, "targetID": 3, "y": 0.6020224952, "x": 0.3873560474}], [{"q1": 1.982380449, "distance": 0.05081014885, "q3": 3.933388483, "q2": 1.750336398, "tx": -0.375, "ty": 0.6495, "targetID": 1, "y": 0.5997178896, "x": -0.364830796}], [{"q1": 0.7896727087, "distance": 0.1382858039, "q3": 0.6470389906, "q2": 2.276603287, "tx": 0.0, "ty": 0.15, "targetID": 8, "y": 0.2857545221, "x": -0.02633767818}], [{"q1": 1.383233874, "distance": 0.1243985177, "q3": 4.614304297, "q2": 1.358381937, "tx": 0.0, "ty": 0.95, "targetID": 2, "y": 0.8256330562, "x": 0.002802587226}], [{"q1": 2.396072875, "distance": 0.1199474484, "q3": 3.182294931, "q2": 1.901944196, "tx": -0.4763, "ty": 0.275, "targetID": 4, "y": 0.3766101475, "x": -0.4125601514}], [{"q1": 1.037382386, "distance": 0.3281677238, "q3": 3.688454862, "q2": 1.260438453, "tx": 0.4763, "ty": 0.275, "targetID": 6, "y": 0.5758744106, "x": 0.3452708277}]], "block": 10}]]}], "condition": "H1"}], "type": "simulation", "subjectID": "S_H1_91"}}
