# Supplementary material for: Goal-related feedback guides motor exploration and redundancy resolution in human motor skill acquisition
Source: PLoS Comput Biol. 2019 Mar 5;15(3):e1006676. doi: 10.1371/journal.pcbi.1006676 (PMC6420027; doi:10.1371/journal.pcbi.1006676)
Supplement: S1 Dataset — The 220 .json files contain the data (20 for the participants, 200 for simulation runs), the text file legend_json.txt explains the data format. (ZIP) [file pcbi.1006676.s001.zip › S_H2_098.json]

{"data": {"data": [{"phases": [{"phase": "test", "blocks": [[{"trials": [[{"q1": 0.6359104285, "distance": 0.194488006, "q3": -0.1952837463, "q2": 2.473644939, "tx": 0.175, "ty": 0.3031, "targetID": 9, "y": 0.3845656468, "x": -0.001603886876}], [{"q1": 1.110001111, "distance": 0.04754419671, "q3": -0.007175926726, "q2": 2.357506906, "tx": -0.175, "ty": 0.3031, "targetID": 7, "y": 0.3500867355, "x": -0.1822592923}], [{"q1": 0.8028739759, "distance": 0.1202123103, "q3": -0.1966040317, "q2": 2.321027221, "tx": 0.0, "ty": 0.55, "targetID": 5, "y": 0.4474741584, "x": -0.06276504881}], [{"q1": 0.499406885, "distance": 0.3650381478, "q3": -0.3147042929, "q2": 2.388553148, "tx": 0.375, "ty": 0.6495, "targetID": 3, "y": 0.4409571817, "x": 0.07539569054}], [{"q1": 1.303289659, "distance": 0.2012312955, "q3": -0.1012091816, "q2": 2.039127323, "tx": -0.375, "ty": 0.6495, "targetID": 1, "y": 0.463179404, "x": -0.2989824375}], [{"q1": 0.7742751036, "distance": 0.2073943512, "q3": -0.107056353, "q2": 2.497786697, "tx": 0.0, "ty": 0.15, "targetID": 8, "y": 0.3500191622, "x": -0.05481561517}], [{"q1": 0.8389190185, "distance": 0.4196044855, "q3": -0.2731333803, "q2": 2.153683233, "tx": 0.0, "ty": 0.95, "targetID": 2, "y": 0.5347378126, "x": -0.0602099655}], [{"q1": 1.60827481, "distance": 0.08480229399, "q3": 0.04441562196, "q2": 2.010462627, "tx": -0.4763, "ty": 0.275, "targetID": 4, "y": 0.3341811268, "x": -0.4155626696}], [{"q1": 0.3810980692, "distance": 0.3950861242, "q3": -0.2706087756, "q2": 2.573553117, "tx": 0.4763, "ty": 0.275, "targetID": 6, "y": 0.3457783841, "x": 0.08760543366}]], "block": 1}], [{"trials": [[{"q1": 0.2269930819, "distance": 0.04398410039, "q3": -0.2883776932, "q2": 2.569529366, "tx": 0.175, "ty": 0.3031, "targetID": 9, "y": 0.3330695674, "x": 0.1428064274}], [{"q1": 1.137702941, "distance": 0.01112087651, "q3": -0.01236460131, "q2": 2.435600257, "tx": -0.175, "ty": 0.3031, "targetID": 7, "y": 0.3134621845, "x": -0.1790372054}], [{"q1": 0.7542064707, "distance": 0.04446073406, "q3": -0.2663823156, "q2": 2.210847133, "tx": 0.0, "ty": 0.55, "targetID": 5, "y": 0.5125367527, "x": -0.0239428898}], [{"q1": 0.2806634109, "distance": 0.1894360447, "q3": -0.4618016644, "q2": 2.179844642, "tx": 0.375, "ty": 0.6495, "targetID": 3, "y": 0.4987272161, "x": 0.2603109305}], [{"q1": 1.39626195, "distance": 0.08837467671, "q3": -0.244616592, "q2": 1.8162705, "tx": -0.375, "ty": 0.6495, "targetID": 1, "y": 0.5645771788, "x": -0.3505419149}], [{"q1": 0.7528741078, "distance": 0.05431850451, "q3": -0.0100868468, "q2": 2.789650576, "tx": 0.0, "ty": 0.15, "targetID": 8, "y": 0.2025259008, "x": -0.01383942464}], [{"q1": 0.6855194773, "distance": 0.3289884042, "q3": -0.7012794917, "q2": 1.678785926, "tx": 0.0, "ty": 0.95, "targetID": 2, "y": 0.7300384587, "x": 0.2446431901}], [{"q1": 1.633951099, "distance": 0.07028657064, "q3": 0.04437595732, "q2": 2.022685788, "tx": -0.4763, "ty": 0.275, "targetID": 4, "y": 0.3186681738, "x": -0.4212246642}], [{"q1": -0.184189358, "distance": 0.2005942835, "q3": -0.4539904987, "q2": 2.62641342, "tx": 0.4763, "ty": 0.275, "targetID": 6, "y": 0.2497874373, "x": 0.2772964994}]], "block": 2}], [{"trials": [[{"q1": 0.1538989997, "distance": 0.02264253426, "q3": -0.2563071271, "q2": 2.547915249, "tx": 0.175, "ty": 0.3031, "targetID": 9, "y": 0.3243762119, "x": 0.1672535709}], [{"q1": 1.136884159, "distance": 0.001053444543, "q3": 0.01845396931, "q2": 2.444424795, "tx": -0.175, "ty": 0.3031, "targetID": 7, "y": 0.3037324761, "x": -0.1741575515}], [{"q1": 0.7595806061, "distance": 0.02260299935, "q3": -0.3367139224, "q2": 2.191395671, "tx": 0.0, "ty": 0.55, "targetID": 5, "y": 0.5345953221, "x": -0.01654060088}], [{"q1": 0.4089509236, "distance": 0.1897001847, "q3": -0.4825933467, "q2": 2.125639085, "tx": 0.375, "ty": 0.6495, "targetID": 3, "y": 0.5464966628, "x": 0.2157000546}], [{"q1": 1.428406012, "distance": 0.06252391748, "q3": -0.2889229415, "q2": 1.760207129, "tx": -0.375, "ty": 0.6495, "targetID": 1, "y": 0.5877568542, "x": -0.3651499136}], [{"q1": 0.7563298061, "distance": 0.03679863892, "q3": 0.03535397539, "q2": 2.80685914, "tx": 0.0, "ty": 0.15, "targetID": 8, "y": 0.1860941537, "x": -0.007166023668}], [{"q1": 0.7085907803, "distance": 0.3139361841, "q3": -0.6943367018, "q2": 1.664761052, "tx": 0.0, "ty": 0.95, "targetID": 2, "y": 0.7379502236, "x": 0.2314969115}], [{"q1": 1.634596695, "distance": 0.06958677275, "q3": 0.06204262064, "q2": 2.026264019, "tx": -0.4763, "ty": 0.275, "targetID": 4, "y": 0.3136739577, "x": -0.4184498147}], [{"q1": -0.2846131989, "distance": 0.08928146067, "q3": -0.5401636562, "q2": 2.451509274, "tx": 0.4763, "ty": 0.275, "targetID": 6, "y": 0.2564102743, "x": 0.388975311}]], "block": 3}], [{"trials": [[{"q1": 0.1237831192, "distance": 0.01370455306, "q3": -0.2736982674, "q2": 2.562378085, "tx": 0.175, "ty": 0.3031, "targetID": 9, "y": 0.3167728971, "x": 0.1759309453}], [{"q1": 1.140362799, "distance": 0.002456200436, "q3": 0.004739219541, "q2": 2.456980414, "tx": -0.175, "ty": 0.3031, "targetID": 7, "y": 0.3008139718, "x": -0.1741016706}], [{"q1": 0.7661016923, "distance": 0.01458276558, "q3": -0.3877340872, "q2": 2.189396339, "tx": 0.0, "ty": 0.55, "targetID": 5, "y": 0.5451038412, "x": -0.01373625424}], [{"q1": 0.4108211978, "distance": 0.1799999408, "q3": -0.4961191128, "q2": 2.108707374, "tx": 0.375, "ty": 0.6495, "targetID": 3, "y": 0.5531040612, "x": 0.2229874951}], [{"q1": 1.451458494, "distance": 0.03791127355, "q3": -0.3161634483, "q2": 1.700255498, "tx": -0.375, "ty": 0.6495, "targetID": 1, "y": 0.6116005464, "x": -0.3740533856}], [{"q1": 0.9833305217, "distance": 0.01646409069, "q3": 0.07743236008, "q2": 2.90922413, "tx": 0.0, "ty": 0.15, "targetID": 8, "y": 0.1384738087, "x": -0.01175641088}], [{"q1": 0.8327370823, "distance": 0.2476512611, "q3": -0.699211926, "q2": 1.534227087, "tx": 0.0, "ty": 0.95, "targetID": 2, "y": 0.7881963518, "x": 0.1874852703}], [{"q1": 1.650703656, "distance": 0.06159414885, "q3": 0.04119963275, "q2": 2.033483764, "tx": -0.4763, "ty": 0.275, "targetID": 4, "y": 0.3080454338, "x": -0.424320788}], [{"q1": -0.3026956253, "distance": 0.08167242948, "q3": -0.5667382417, "q2": 2.453287423, "tx": 0.4763, "ty": 0.275, "targetID": 6, "y": 0.2492582344, "x": 0.398790341}]], "block": 4}], [{"trials": [[{"q1": 0.1357329854, "distance": 0.01368083241, "q3": -0.2753693698, "q2": 2.570902352, "tx": 0.175, "ty": 0.3031, "targetID": 9, "y": 0.3159510894, "x": 0.1703080199}], [{"q1": 1.142399248, "distance": 0.004046887649, "q3": 0.008876623926, "q2": 2.4581328, "tx": -0.175, "ty": 0.3031, "targetID": 7, "y": 0.29916254, "x": -0.1740652763}], [{"q1": 0.7626918458, "distance": 0.01135643971, "q3": -0.3995133348, "q2": 2.19161571, "tx": 0.0, "ty": 0.55, "targetID": 5, "y": 0.546453806, "x": -0.01078856946}], [{"q1": 0.4078049335, "distance": 0.1767128842, "q3": -0.5023813992, "q2": 2.10674576, "tx": 0.375, "ty": 0.6495, "targetID": 3, "y": 0.553583929, "x": 0.2265831857}], [{"q1": 1.461353317, "distance": 0.02175782944, "q3": -0.38723865, "q2": 1.689259841, "tx": -0.375, "ty": 0.6495, "targetID": 1, "y": 0.6277644688, "x": -0.3740152026}], [{"q1": 0.9792361696, "distance": 0.0160577859, "q3": 0.07884064595, "q2": 2.910653448, "tx": 0.0, "ty": 0.15, "targetID": 8, "y": 0.1378520503, "x": -0.01050141927}], [{"q1": 0.8448377588, "distance": 0.240760196, "q3": -0.6959390244, "q2": 1.520528756, "tx": 0.0, "ty": 0.95, "targetID": 2, "y": 0.7928644486, "x": 0.1824113222}], [{"q1": 1.667619618, "distance": 0.0534920255, "q3": 0.02938610802, "q2": 2.041013846, "tx": -0.4763, "ty": 0.275, "targetID": 4, "y": 0.3001876058, "x": -0.4291090972}], [{"q1": -0.3032716447, "distance": 0.07678990244, "q3": -0.5751127636, "q2": 2.446258759, "tx": 0.4763, "ty": 0.275, "targetID": 6, "y": 0.2499060277, "x": 0.4037260262}]], "block": 5}], [{"trials": [[{"q1": 0.1225771098, "distance": 0.009960305765, "q3": -0.2265437135, "q2": 2.551345457, "tx": 0.175, "ty": 0.3031, "targetID": 9, "y": 0.3126312764, "x": 0.1721082079}], [{"q1": 1.141751863, "distance": 0.002889391235, "q3": 0.05556878484, "q2": 2.432373753, "tx": -0.175, "ty": 0.3031, "targetID": 7, "y": 0.3003225707, "x": -0.1742034648}], [{"q1": 0.7543823823, "distance": 0.007574459678, "q3": -0.3935281134, "q2": 2.189376779, "tx": 0.0, "ty": 0.55, "targetID": 5, "y": 0.546319739, "x": -0.00662028084}], [{"q1": 0.4040287416, "distance": 0.1776864171, "q3": -0.4990960742, "q2": 2.11025205, "tx": 0.375, "ty": 0.6495, "targetID": 3, "y": 0.5514342088, "x": 0.2268259017}], [{"q1": 1.460640039, "distance": 0.02216796073, "q3": -0.3669972777, "q2": 1.681098177, "tx": -0.375, "ty": 0.6495, "targetID": 1, "y": 0.6273363025, "x": -0.3745652619}], [{"q1": 0.9726542657, "distance": 0.01524679254, "q3": 0.1019098326, "q2": 2.899992075, "tx": 0.0, "ty": 0.15, "targetID": 8, "y": 0.137804713, "x": -0.009150937521}], [{"q1": 0.875363965, "distance": 0.2241171309, "q3": -0.7056102211, "q2": 1.498057714, "tx": 0.0, "ty": 0.95, "targetID": 2, "y": 0.8025539256, "x": 0.1687843106}], [{"q1": 1.670927525, "distance": 0.05195821999, "q3": 0.02716237848, "q2": 2.042333595, "tx": -0.4763, "ty": 0.275, "targetID": 4, "y": 0.2986846295, "x": -0.4300539737}], [{"q1": -0.317853682, "distance": 0.06857813368, "q3": -0.5081283915, "q2": 2.397661894, "tx": 0.4763, "ty": 0.275, "targetID": 6, "y": 0.2495852028, "x": 0.4126050355}]], "block": 6}], [{"trials": [[{"q1": 0.1184221157, "distance": 0.01044565581, "q3": -0.1729344906, "q2": 2.522517381, "tx": 0.175, "ty": 0.3031, "targetID": 9, "y": 0.3133333935, "x": 0.1729049145}], [{"q1": 1.142655432, "distance": 0.002149562239, "q3": 0.05767124373, "q2": 2.429375766, "tx": -0.175, "ty": 0.3031, "targetID": 7, "y": 0.3009555586, "x": -0.174851714}], [{"q1": 0.7523397562, "distance": 0.005901553414, "q3": -0.3587064024, "q2": 2.166161888, "tx": 0.0, "ty": 0.55, "targetID": 5, "y": 0.5492654872, "x": -0.00585566594}], [{"q1": 0.4133606723, "distance": 0.1682430074, "q3": -0.5043682175, "q2": 2.083707203, "tx": 0.375, "ty": 0.6495, "targetID": 3, "y": 0.5613832735, "x": 0.2316781522}], [{"q1": 1.466819884, "distance": 0.01466251612, "q3": -0.3757040319, "q2": 1.662562168, "tx": -0.375, "ty": 0.6495, "targetID": 1, "y": 0.6348851754, "x": -0.3761816428}], [{"q1": 0.9717595459, "distance": 0.0151891502, "q3": 0.1043682925, "q2": 2.899461881, "tx": 0.0, "ty": 0.15, "targetID": 8, "y": 0.1376099192, "x": -0.008786135714}], [{"q1": 0.9332955738, "distance": 0.1958004977, "q3": -0.7433332441, "q2": 1.454576786, "tx": 0.0, "ty": 0.95, "targetID": 2, "y": 0.8203408171, "x": 0.1467185442}], [{"q1": 1.671582463, "distance": 0.05186709695, "q3": 0.01982319832, "q2": 2.049829688, "tx": -0.4763, "ty": 0.275, "targetID": 4, "y": 0.296959347, "x": -0.4293108223}], [{"q1": -0.3297659297, "distance": 0.06395367105, "q3": -0.4885934984, "q2": 2.379157207, "tx": 0.4763, "ty": 0.275, "targetID": 6, "y": 0.2466065305, "x": 0.4189948263}]], "block": 7}], [{"trials": [[{"q1": 0.1286325262, "distance": 0.01176471172, "q3": -0.1717368887, "q2": 2.52852634, "tx": 0.175, "ty": 0.3031, "targetID": 9, "y": 0.3126067325, "x": 0.1680695975}], [{"q1": 1.145418093, "distance": 0.002269167434, "q3": 0.06428892433, "q2": 2.424758298, "tx": -0.175, "ty": 0.3031, "targetID": 7, "y": 0.3010186243, "x": -0.1759038782}], [{"q1": 0.7515931507, "distance": 0.005584545082, "q3": -0.3476882655, "q2": 2.159149446, "tx": 0.0, "ty": 0.55, "targetID": 5, "y": 0.5500532825, "x": -0.00558429089}], [{"q1": 0.4134958912, "distance": 0.1634459913, "q3": -0.5081541665, "q2": 2.074457809, "tx": 0.375, "ty": 0.6495, "targetID": 3, "y": 0.5642564977, "x": 0.2355434212}], [{"q1": 1.465897544, "distance": 0.01179041053, "q3": -0.3165435705, "q2": 1.62778476, "tx": -0.375, "ty": 0.6495, "targetID": 1, "y": 0.6379512518, "x": -0.3773749097}], [{"q1": 0.9699721786, "distance": 0.01505571281, "q3": 0.1034102534, "q2": 2.900051042, "tx": 0.0, "ty": 0.15, "targetID": 8, "y": 0.1375823465, "x": -0.008513305401}], [{"q1": 0.9647572697, "distance": 0.181736936, "q3": -0.7761185854, "q2": 1.435673867, "tx": 0.0, "ty": 0.95, "targetID": 2, "y": 0.8286364211, "x": 0.1352745194}], [{"q1": 1.672716208, "distance": 0.05176891432, "q3": 0.01830260818, "q2": 2.055638461, "tx": -0.4763, "ty": 0.275, "targetID": 4, "y": 0.2945872425, "x": -0.428379645}], [{"q1": -0.3372381713, "distance": 0.04178671105, "q3": -0.4774897985, "q2": 2.319670021, "tx": 0.4763, "ty": 0.275, "targetID": 6, "y": 0.2487323586, "x": 0.4438016887}]], "block": 8}], [{"trials": [[{"q1": 0.1287369871, "distance": 0.01132830718, "q3": -0.1674814101, "q2": 2.530632962, "tx": 0.175, "ty": 0.3031, "targetID": 9, "y": 0.3110675142, "x": 0.1669470961}], [{"q1": 1.150770061, "distance": 0.003941940992, "q3": 0.09266042255, "q2": 2.411675529, "tx": -0.175, "ty": 0.3031, "targetID": 7, "y": 0.2997426154, "x": -0.1770656397}], [{"q1": 0.7447820809, "distance": 0.00401177769, "q3": -0.3215464193, "q2": 2.151287745, "tx": 0.0, "ty": 0.55, "targetID": 5, "y": 0.5483471958, "x": -0.003655488809}], [{"q1": 0.4169724324, "distance": 0.1551314653, "q3": -0.5008477868, "q2": 2.048554825, "tx": 0.375, "ty": 0.6495, "targetID": 3, "y": 0.5713065424, "x": 0.241016588}], [{"q1": 1.465331593, "distance": 0.01092354213, "q3": -0.3194926936, "q2": 1.627923485, "tx": -0.375, "ty": 0.6495, "targetID": 1, "y": 0.6387239096, "x": -0.3767887558}], [{"q1": 0.9546478361, "distance": 0.01343022917, "q3": 0.1152313395, "q2": 2.891817539, "tx": 0.0, "ty": 0.15, "targetID": 8, "y": 0.1385510683, "x": -0.007020898705}], [{"q1": 0.9804318208, "distance": 0.1724776436, "q3": -0.765941991, "q2": 1.414428881, "tx": 0.0, "ty": 0.95, "targetID": 2, "y": 0.8343557472, "x": 0.1279646215}], [{"q1": 1.679549446, "distance": 0.04937832494, "q3": 0.02722191012, "q2": 2.055366616, "tx": -0.4763, "ty": 0.275, "targetID": 4, "y": 0.2901160738, "x": -0.4292923061}], [{"q1": -0.3368341551, "distance": 0.04171862321, "q3": -0.4772509797, "q2": 2.319477695, "tx": 0.4763, "ty": 0.275, "targetID": 6, "y": 0.2489296516, "x": 0.4437303753}]], "block": 9}], [{"trials": [[{"q1": 0.1323804817, "distance": 0.01255280844, "q3": -0.1700304141, "q2": 2.531520184, "tx": 0.175, "ty": 0.3031, "targetID": 9, "y": 0.3117948394, "x": 0.1659461187}], [{"q1": 1.156509636, "distance": 0.005666218394, "q3": 0.08386844601, "q2": 2.414689299, "tx": -0.175, "ty": 0.3031, "targetID": 7, "y": 0.2992350869, "x": -0.1791434861}], [{"q1": 0.7397182343, "distance": 0.002773607148, "q3": -0.3249628439, "q2": 2.155062604, "tx": 0.0, "ty": 0.55, "targetID": 5, "y": 0.5474676524, "x": -0.001131420541}], [{"q1": 0.4210288845, "distance": 0.1495187764, "q3": -0.501693819, "q2": 2.03248283, "tx": 0.375, "ty": 0.6495, "targetID": 3, "y": 0.576536599, "x": 0.2444925036}], [{"q1": 1.463542554, "distance": 0.007171473049, "q3": -0.3350347507, "q2": 1.628606628, "tx": -0.375, "ty": 0.6495, "targetID": 1, "y": 0.6423518415, "x": -0.374422198}], [{"q1": 0.9435246345, "distance": 0.01242232297, "q3": 0.1063081212, "q2": 2.894160427, "tx": 0.0, "ty": 0.15, "targetID": 8, "y": 0.1392411483, "x": -0.006209767903}], [{"q1": 0.9941483546, "distance": 0.1639896739, "q3": -0.7558456306, "q2": 1.397269676, "tx": 0.0, "ty": 0.95, "targetID": 2, "y": 0.838987805, "x": 0.1207017221}], [{"q1": 1.690455917, "distance": 0.04417312873, "q3": 0.01374152823, "q2": 2.056443147, "tx": -0.4763, "ty": 0.275, "targetID": 4, "y": 0.2874804569, "x": -0.433926618}], [{"q1": -0.3367456126, "distance": 0.04152390745, "q3": -0.478102899, "q2": 2.319357488, "tx": 0.4763, "ty": 0.275, "targetID": 6, "y": 0.2489653849, "x": 0.4439513724}]], "block": 10}]]}], "condition": "H2"}], "type": "simulation", "subjectID": "S_H2_98"}}
