# Supplementary material for: Goal-related feedback guides motor exploration and redundancy resolution in human motor skill acquisition
Source: PLoS Comput Biol. 2019 Mar 5;15(3):e1006676. doi: 10.1371/journal.pcbi.1006676 (PMC6420027; doi:10.1371/journal.pcbi.1006676)
Supplement: S1 Dataset — The 220 .json files contain the data (20 for the participants, 200 for simulation runs), the text file legend_json.txt explains the data format. (ZIP) [file pcbi.1006676.s001.zip › S_H2_020.json]

{"data": {"data": [{"phases": [{"phase": "test", "blocks": [[{"trials": [[{"q1": 0.5102768541, "distance": 0.2137809323, "q3": -0.09123053383, "q2": 2.132327843, "tx": 0.175, "ty": 0.3031, "targetID": 9, "y": 0.5015233014, "x": 0.09543568356}], [{"q1": 1.279133729, "distance": 0.1862169847, "q3": -0.01179625573, "q2": 2.033440751, "tx": -0.175, "ty": 0.3031, "targetID": 7, "y": 0.4528225049, "x": -0.2857245994}], [{"q1": 0.7847958342, "distance": 0.04526522786, "q3": -0.0723869832, "q2": 2.080906308, "tx": 0.0, "ty": 0.55, "targetID": 5, "y": 0.5267531065, "x": -0.03883970646}], [{"q1": 0.1232327787, "distance": 0.2383122776, "q3": -0.138358539, "q2": 2.146715632, "tx": 0.375, "ty": 0.6495, "targetID": 3, "y": 0.4303564414, "x": 0.2813579026}], [{"q1": 1.281676857, "distance": 0.200072771, "q3": -0.02790682951, "q2": 2.004196821, "tx": -0.375, "ty": 0.6495, "targetID": 1, "y": 0.468696563, "x": -0.2893306888}], [{"q1": 0.8688364507, "distance": 0.3669576487, "q3": -0.05246688528, "q2": 2.10503049, "tx": 0.0, "ty": 0.15, "targetID": 8, "y": 0.5066735197, "x": -0.08626654248}], [{"q1": 0.7411964589, "distance": 0.4055227622, "q3": -0.09883322423, "q2": 2.054135292, "tx": 0.0, "ty": 0.95, "targetID": 2, "y": 0.5445773532, "x": -0.00901044354}], [{"q1": 1.637807027, "distance": 0.08028138412, "q3": 0.0389476626, "q2": 1.952499395, "tx": -0.4763, "ty": 0.275, "targetID": 4, "y": 0.345732748, "x": -0.4383266015}], [{"q1": 0.04245942991, "distance": 0.2153923837, "q3": -0.1372175596, "q2": 2.193652402, "tx": 0.4763, "ty": 0.275, "targetID": 6, "y": 0.3947057227, "x": 0.2972345959}]], "block": 1}], [{"trials": [[{"q1": 0.4032174909, "distance": 0.1762137205, "q3": -0.08131888706, "q2": 2.163082615, "tx": 0.175, "ty": 0.3031, "targetID": 9, "y": 0.4755751552, "x": 0.1388946527}], [{"q1": 1.217834851, "distance": 0.1497002082, "q3": -0.06853790828, "q2": 2.146790496, "tx": -0.175, "ty": 0.3031, "targetID": 7, "y": 0.4317036562, "x": -0.2516240951}], [{"q1": 0.7066610463, "distance": 0.03595969682, "q3": -0.1068064784, "q2": 2.131345655, "tx": 0.0, "ty": 0.55, "targetID": 5, "y": 0.5141443951, "x": -0.0027341164}], [{"q1": 0.02025944766, "distance": 0.2584199585, "q3": -0.1465153401, "q2": 2.160254419, "tx": 0.375, "ty": 0.6495, "targetID": 3, "y": 0.396890055, "x": 0.3205106376}], [{"q1": 1.260466642, "distance": 0.188815366, "q3": -0.02356707887, "q2": 1.976694081, "tx": -0.375, "ty": 0.6495, "targetID": 1, "y": 0.4860717919, "x": -0.2804354019}], [{"q1": 0.7360685698, "distance": 0.3328795232, "q3": -0.06044985043, "q2": 2.183066384, "tx": 0.0, "ty": 0.15, "targetID": 8, "y": 0.4817083579, "x": -0.02789878579}], [{"q1": 0.7858672933, "distance": 0.352631109, "q3": -0.07038649761, "q2": 1.90905847, "tx": 0.0, "ty": 0.95, "targetID": 2, "y": 0.5975047415, "x": -0.009787328771}], [{"q1": 1.641119361, "distance": 0.07742557811, "q3": 0.03374732608, "q2": 1.959109311, "tx": -0.4763, "ty": 0.275, "targetID": 4, "y": 0.3426636817, "x": -0.4386656232}], [{"q1": 0.03673198825, "distance": 0.2126409205, "q3": -0.1372712455, "q2": 2.19411274, "tx": 0.4763, "ty": 0.275, "targetID": 6, "y": 0.3928877079, "x": 0.2993292414}]], "block": 2}], [{"trials": [[{"q1": 0.2807695166, "distance": 0.1257262929, "q3": -0.00399373261, "q2": 2.201380884, "tx": 0.175, "ty": 0.3031, "targetID": 9, "y": 0.4288156613, "x": 0.1733649999}], [{"q1": 1.198315761, "distance": 0.02063803009, "q3": 0.136011948, "q2": 2.36802398, "tx": -0.175, "ty": 0.3031, "targetID": 7, "y": 0.2999032201, "x": -0.1953889402}], [{"q1": 0.702162137, "distance": 0.04363638438, "q3": -0.07191917793, "q2": 2.13229382, "tx": 0.0, "ty": 0.55, "targetID": 5, "y": 0.5065126025, "x": -0.00360281793}], [{"q1": 0.001564004186, "distance": 0.2465572325, "q3": -0.1987206731, "q2": 2.120023743, "tx": 0.375, "ty": 0.6495, "targetID": 3, "y": 0.4037837298, "x": 0.3546534173}], [{"q1": 1.306366122, "distance": 0.1543186242, "q3": -0.07652787629, "q2": 1.916139855, "tx": -0.375, "ty": 0.6495, "targetID": 1, "y": 0.5117105067, "x": -0.3055140783}], [{"q1": 0.7585504277, "distance": 0.06170341595, "q3": 0.2442562553, "q2": 2.647386685, "tx": 0.0, "ty": 0.15, "targetID": 8, "y": 0.2099762871, "x": -0.0144967764}], [{"q1": 0.8236741636, "distance": 0.2936341113, "q3": -0.2135537765, "q2": 1.824006691, "tx": 0.0, "ty": 0.95, "targetID": 2, "y": 0.6564023923, "x": 0.004629911854}], [{"q1": 1.667449577, "distance": 0.0586046882, "q3": 0.03941664049, "q2": 1.975698342, "tx": -0.4763, "ty": 0.275, "targetID": 4, "y": 0.323387172, "x": -0.44323656}], [{"q1": -0.07222077453, "distance": 0.1565566434, "q3": -0.1300458539, "q2": 2.177794106, "tx": 0.4763, "ty": 0.275, "targetID": 6, "y": 0.3607209791, "x": 0.345296579}]], "block": 3}], [{"trials": [[{"q1": 0.2644085082, "distance": 0.1146156981, "q3": 0.0129787065, "q2": 2.216091098, "tx": 0.175, "ty": 0.3031, "targetID": 9, "y": 0.4177105466, "x": 0.1739133279}], [{"q1": 1.174445972, "distance": 0.01324383555, "q3": 0.1908755238, "q2": 2.376445591, "tx": -0.175, "ty": 0.3031, "targetID": 7, "y": 0.2907425004, "x": -0.1797635473}], [{"q1": 0.7180656751, "distance": 0.02896779354, "q3": -0.0720532083, "q2": 2.096197791, "tx": 0.0, "ty": 0.55, "targetID": 5, "y": 0.5216930946, "x": -0.006152411667}], [{"q1": 0.1503792411, "distance": 0.1494027409, "q3": -0.3611850504, "q2": 1.911513422, "tx": 0.375, "ty": 0.6495, "targetID": 3, "y": 0.5039099021, "x": 0.4085365826}], [{"q1": 1.340213542, "distance": 0.1276153959, "q3": -0.0880060527, "q2": 1.851748046, "tx": -0.375, "ty": 0.6495, "targetID": 1, "y": 0.5325814857, "x": -0.3238555937}], [{"q1": 0.7587232142, "distance": 0.04117606782, "q3": 0.2925654994, "q2": 2.671277654, "tx": 0.0, "ty": 0.15, "targetID": 8, "y": 0.190912926, "x": -0.004647692269}], [{"q1": 0.8326157433, "distance": 0.273366011, "q3": -0.2546833933, "q2": 1.786103276, "tx": 0.0, "ty": 0.95, "targetID": 2, "y": 0.6770370835, "x": 0.01483988581}], [{"q1": 1.676294159, "distance": 0.05813027455, "q3": 0.05105742891, "q2": 1.950586081, "tx": -0.4763, "ty": 0.275, "targetID": 4, "y": 0.3270135519, "x": -0.4503438978}], [{"q1": -0.09369547277, "distance": 0.1393066162, "q3": -0.1442586834, "q2": 2.156189343, "tx": 0.4763, "ty": 0.275, "targetID": 6, "y": 0.3584434732, "x": 0.3647494729}]], "block": 4}], [{"trials": [[{"q1": 0.2242867225, "distance": 0.08249031863, "q3": 0.06053489, "q2": 2.26199604, "tx": 0.175, "ty": 0.3031, "targetID": 9, "y": 0.3855147144, "x": 0.1714690633}], [{"q1": 1.166831089, "distance": 0.01357922157, "q3": 0.1881734338, "q2": 2.384153831, "tx": -0.175, "ty": 0.3031, "targetID": 7, "y": 0.2895764866, "x": -0.1762287569}], [{"q1": 0.7456804222, "distance": 0.008642972977, "q3": -0.1081441345, "q2": 2.031957089, "tx": 0.0, "ty": 0.55, "targetID": 5, "y": 0.5555737547, "x": -0.006605621881}], [{"q1": 0.3432113718, "distance": 0.05400571991, "q3": -0.5527843373, "q2": 1.7798167, "tx": 0.375, "ty": 0.6495, "targetID": 3, "y": 0.6016371388, "x": 0.4000152813}], [{"q1": 1.376188279, "distance": 0.09789698718, "q3": -0.1277166894, "q2": 1.79010609, "tx": -0.375, "ty": 0.6495, "targetID": 1, "y": 0.5571980226, "x": -0.3423784569}], [{"q1": 0.7538620539, "distance": 0.03200448867, "q3": 0.3000158406, "q2": 2.690023244, "tx": 0.0, "ty": 0.15, "targetID": 8, "y": 0.1819951389, "x": 0.0007735501769}], [{"q1": 1.046836873, "distance": 0.1492275205, "q3": -0.5379714369, "q2": 1.516768128, "tx": 0.0, "ty": 0.95, "targetID": 2, "y": 0.8012659814, "x": -0.01212619357}], [{"q1": 1.700000088, "distance": 0.04932085259, "q3": 0.0386344579, "q2": 1.94187924, "tx": -0.4763, "ty": 0.275, "targetID": 4, "y": 0.3220159656, "x": -0.4613988095}], [{"q1": -0.1022089219, "distance": 0.1274211449, "q3": -0.1688600564, "q2": 2.134335001, "tx": 0.4763, "ty": 0.275, "targetID": 6, "y": 0.3608070415, "x": 0.3821018058}]], "block": 5}], [{"trials": [[{"q1": 0.04784136123, "distance": 0.01626975941, "q3": 0.08528720302, "q2": 2.407937886, "tx": 0.175, "ty": 0.3031, "targetID": 9, "y": 0.2959380795, "x": 0.1896086264}], [{"q1": 1.162645784, "distance": 0.01338625547, "q3": 0.1802187642, "q2": 2.389449157, "tx": -0.175, "ty": 0.3031, "targetID": 7, "y": 0.2897143134, "x": -0.1748765929}], [{"q1": 0.7487289443, "distance": 0.01081618811, "q3": -0.1155437218, "q2": 2.029000205, "tx": 0.0, "ty": 0.55, "targetID": 5, "y": 0.558246173, "x": -0.006999325397}], [{"q1": 0.3726174597, "distance": 0.04046198744, "q3": -0.5936245031, "q2": 1.771459016, "tx": 0.375, "ty": 0.6495, "targetID": 3, "y": 0.614211859, "x": 0.3947969577}], [{"q1": 1.386218436, "distance": 0.0828209793, "q3": -0.1590947362, "q2": 1.765628866, "tx": -0.375, "ty": 0.6495, "targetID": 1, "y": 0.5717158469, "x": -0.346558127}], [{"q1": 0.6861867294, "distance": 0.02745322639, "q3": 0.2754975189, "q2": 2.784036971, "tx": 0.0, "ty": 0.15, "targetID": 8, "y": 0.1480470086, "x": 0.02738367148}], [{"q1": 1.124820362, "distance": 0.1669088686, "q3": -0.5423022154, "q2": 1.512725284, "tx": 0.0, "ty": 0.95, "targetID": 2, "y": 0.799633744, "x": -0.07244694249}], [{"q1": 1.701029416, "distance": 0.04689964634, "q3": 0.03694104548, "q2": 1.948993489, "tx": -0.4763, "ty": 0.275, "targetID": 4, "y": 0.3190954091, "x": -0.4603259046}], [{"q1": -0.09846666638, "distance": 0.1264084126, "q3": -0.1857430615, "q2": 2.128661092, "tx": 0.4763, "ty": 0.275, "targetID": 6, "y": 0.3642303519, "x": 0.3867621249}]], "block": 6}], [{"trials": [[{"q1": 0.05266981234, "distance": 0.01507043909, "q3": 0.09560218304, "q2": 2.399297811, "tx": 0.175, "ty": 0.3031, "targetID": 9, "y": 0.2980431257, "x": 0.1891966953}], [{"q1": 1.157210863, "distance": 0.01597239493, "q3": 0.1768504699, "q2": 2.399123026, "tx": -0.175, "ty": 0.3031, "targetID": 7, "y": 0.2874840417, "x": -0.1716445201}], [{"q1": 0.7483867894, "distance": 0.01094582719, "q3": -0.1192894098, "q2": 2.029468674, "tx": 0.0, "ty": 0.55, "targetID": 5, "y": 0.5588036085, "x": -0.006504430031}], [{"q1": 0.3765761846, "distance": 0.0382389088, "q3": -0.5941279727, "q2": 1.768738236, "tx": 0.375, "ty": 0.6495, "targetID": 3, "y": 0.6160902522, "x": 0.3936011532}], [{"q1": 1.390955628, "distance": 0.07581743638, "q3": -0.1667997637, "q2": 1.75068383, "tx": -0.375, "ty": 0.6495, "targetID": 1, "y": 0.5784649557, "x": -0.3484989408}], [{"q1": 0.6851343134, "distance": 0.02520083623, "q3": 0.2659160546, "q2": 2.777796234, "tx": 0.0, "ty": 0.15, "targetID": 8, "y": 0.1522968515, "x": 0.02509594827}], [{"q1": 1.124234514, "distance": 0.1671274645, "q3": -0.5452613333, "q2": 1.515184308, "tx": 0.0, "ty": 0.95, "targetID": 2, "y": 0.7992476676, "x": -0.07214792906}], [{"q1": 1.69392959, "distance": 0.04560446835, "q3": 0.04354355676, "q2": 1.966186117, "tx": -0.4763, "ty": 0.275, "targetID": 4, "y": 0.3144156469, "x": -0.4533615102}], [{"q1": -0.09699935269, "distance": 0.1267944021, "q3": -0.186340354, "q2": 2.126854176, "tx": 0.4763, "ty": 0.275, "targetID": 6, "y": 0.3651242671, "x": 0.3871123501}]], "block": 7}], [{"trials": [[{"q1": 0.05138411579, "distance": 0.01574721811, "q3": 0.09595978725, "q2": 2.397479063, "tx": 0.175, "ty": 0.3031, "targetID": 9, "y": 0.2983868314, "x": 0.1900253426}], [{"q1": 1.152616467, "distance": 0.01561012508, "q3": 0.1688959446, "q2": 2.403166361, "tx": -0.175, "ty": 0.3031, "targetID": 7, "y": 0.2881697062, "x": -0.1704434299}], [{"q1": 0.7469430027, "distance": 0.01041486619, "q3": -0.1449921459, "q2": 2.041385208, "tx": 0.0, "ty": 0.55, "targetID": 5, "y": 0.5590372428, "x": -0.00517664764}], [{"q1": 0.3894143402, "distance": 0.0308251605, "q3": -0.5914035281, "q2": 1.756925943, "tx": 0.375, "ty": 0.6495, "targetID": 3, "y": 0.6225290514, "x": 0.3899250946}], [{"q1": 1.3961133, "distance": 0.06625984625, "q3": -0.198877084, "q2": 1.740643694, "tx": -0.375, "ty": 0.6495, "targetID": 1, "y": 0.5882369467, "x": -0.3497570699}], [{"q1": 0.6805329425, "distance": 0.02524171539, "q3": 0.2607621265, "q2": 2.776960861, "tx": 0.0, "ty": 0.15, "targetID": 8, "y": 0.1534858597, "x": 0.02499985956}], [{"q1": 1.134301357, "distance": 0.1609569063, "q3": -0.573744016, "q2": 1.502727377, "tx": 0.0, "ty": 0.95, "targetID": 2, "y": 0.8054630427, "x": -0.07082509208}], [{"q1": 1.69493543, "distance": 0.04354077197, "q3": 0.0511721761, "q2": 1.970041905, "tx": -0.4763, "ty": 0.275, "targetID": 4, "y": 0.3110301248, "x": -0.4518535497}], [{"q1": -0.0966059054, "distance": 0.1269123054, "q3": -0.1865586477, "q2": 2.126478662, "tx": 0.4763, "ty": 0.275, "targetID": 6, "y": 0.3653500002, "x": 0.387173064}]], "block": 8}], [{"trials": [[{"q1": 0.02340843859, "distance": 0.02466936376, "q3": 0.09984297879, "q2": 2.40647281, "tx": 0.175, "ty": 0.3031, "targetID": 9, "y": 0.2890673985, "x": 0.1952894949}], [{"q1": 1.146898298, "distance": 0.01571556464, "q3": 0.1959340037, "q2": 2.390694649, "tx": -0.175, "ty": 0.3031, "targetID": 7, "y": 0.2889887304, "x": -0.1680825552}], [{"q1": 0.7441657571, "distance": 0.008974339981, "q3": -0.13155741, "q2": 2.037906282, "tx": 0.0, "ty": 0.55, "targetID": 5, "y": 0.5578126071, "x": -0.004416101117}], [{"q1": 0.4129000429, "distance": 0.01817198227, "q3": -0.591272067, "q2": 1.732234359, "tx": 0.375, "ty": 0.6495, "targetID": 3, "y": 0.6345639978, "x": 0.3853506897}], [{"q1": 1.395116483, "distance": 0.06474388612, "q3": -0.1939847209, "q2": 1.734691624, "tx": -0.375, "ty": 0.6495, "targetID": 1, "y": 0.5901578897, "x": -0.3491101422}], [{"q1": 0.6606179451, "distance": 0.02776633572, "q3": 0.26028176, "q2": 2.773905579, "tx": 0.0, "ty": 0.15, "targetID": 8, "y": 0.1542915564, "x": 0.0274326802}], [{"q1": 1.138174908, "distance": 0.1584279473, "q3": -0.5859534223, "q2": 1.497984919, "tx": 0.0, "ty": 0.95, "targetID": 2, "y": 0.8079054186, "x": -0.07006100509}], [{"q1": 1.69083365, "distance": 0.04294165662, "q3": 0.06265963593, "q2": 1.984840669, "tx": -0.4763, "ty": 0.275, "targetID": 4, "y": 0.3050671186, "x": -0.4456413266}], [{"q1": -0.09838826512, "distance": 0.1261371209, "q3": -0.1859579892, "q2": 2.127072958, "tx": 0.4763, "ty": 0.275, "targetID": 6, "y": 0.3645282043, "x": 0.3874446462}]], "block": 9}], [{"trials": [[{"q1": 0.01327939477, "distance": 0.02827730519, "q3": 0.1110745566, "q2": 2.404146492, "tx": 0.175, "ty": 0.3031, "targetID": 9, "y": 0.2858333777, "x": 0.1973935201}], [{"q1": 1.152639835, "distance": 0.01679371594, "q3": 0.1902240579, "q2": 2.395362555, "tx": -0.175, "ty": 0.3031, "targetID": 7, "y": 0.2872471087, "x": -0.1694579125}], [{"q1": 0.7443058839, "distance": 0.00902992891, "q3": -0.133883579, "q2": 2.03889694, "tx": 0.0, "ty": 0.55, "targetID": 5, "y": 0.5578681906, "x": -0.004430710254}], [{"q1": 0.4191116187, "distance": 0.01480088867, "q3": -0.5903808236, "q2": 1.725423869, "tx": 0.375, "ty": 0.6495, "targetID": 3, "y": 0.6377632588, "x": 0.3840174947}], [{"q1": 1.397143776, "distance": 0.06196260623, "q3": -0.2039211096, "q2": 1.731759278, "tx": -0.375, "ty": 0.6495, "targetID": 1, "y": 0.5929403937, "x": -0.3496943583}], [{"q1": 0.6471799638, "distance": 0.03023328933, "q3": 0.2718680313, "q2": 2.769230159, "tx": 0.0, "ty": 0.15, "targetID": 8, "y": 0.1535897251, "x": 0.03001942133}], [{"q1": 1.139430014, "distance": 0.1575468361, "q3": -0.5851842223, "q2": 1.494170335, "tx": 0.0, "ty": 0.95, "targetID": 2, "y": 0.8088834378, "x": -0.07005084893}], [{"q1": 1.692943683, "distance": 0.0410230418, "q3": 0.04782439841, "q2": 2.004120069, "tx": -0.4763, "ty": 0.275, "targetID": 4, "y": 0.2995939477, "x": -0.443466668}], [{"q1": -0.1018945435, "distance": 0.124247231, "q3": -0.1854726393, "q2": 2.126640756, "tx": 0.4763, "ty": 0.275, "targetID": 6, "y": 0.3632069685, "x": 0.3887962566}]], "block": 10}]]}], "condition": "H2"}], "type": "simulation", "subjectID": "S_H2_20"}}
