# Supplementary material for: Goal-related feedback guides motor exploration and redundancy resolution in human motor skill acquisition
Source: PLoS Comput Biol. 2019 Mar 5;15(3):e1006676. doi: 10.1371/journal.pcbi.1006676 (PMC6420027; doi:10.1371/journal.pcbi.1006676)
Supplement: S1 Dataset — The 220 .json files contain the data (20 for the participants, 200 for simulation runs), the text file legend_json.txt explains the data format. (ZIP) [file pcbi.1006676.s001.zip › S_H1_029.json]

{"data": {"data": [{"phases": [{"phase": "test", "blocks": [[{"trials": [[{"q1": 2.308237651, "distance": 0.5249349305, "q3": 3.009244972, "q2": 2.234447283, "tx": 0.175, "ty": 0.3031, "targetID": 9, "y": 0.4001512887, "x": -0.3408853832}], [{"q1": 2.388227321, "distance": 0.2124791238, "q3": 3.028293133, "q2": 2.202161634, "tx": -0.175, "ty": 0.3031, "targetID": 7, "y": 0.3717258984, "x": -0.3760916808}], [{"q1": 2.255630172, "distance": 0.3605173685, "q3": 3.092630849, "q2": 2.190883514, "tx": 0.0, "ty": 0.55, "targetID": 5, "y": 0.4228346761, "x": -0.3373451547}], [{"q1": 2.132608485, "distance": 0.6858347554, "q3": 3.1019882, "q2": 2.214424718, "tx": 0.375, "ty": 0.6495, "targetID": 3, "y": 0.4621124255, "x": -0.2847387427}], [{"q1": 2.30401492, "distance": 0.2408574464, "q3": 3.142805687, "q2": 2.145241184, "tx": -0.375, "ty": 0.6495, "targetID": 1, "y": 0.408734122, "x": -0.3683591057}], [{"q1": 2.405654171, "distance": 0.4272870992, "q3": 2.972968157, "q2": 2.235307888, "tx": 0.0, "ty": 0.15, "targetID": 8, "y": 0.3633276836, "x": -0.3702236682}], [{"q1": 2.105606174, "distance": 0.5550148321, "q3": 3.21229354, "q2": 2.14645914, "tx": 0.0, "ty": 0.95, "targetID": 2, "y": 0.47975838, "x": -0.2948122838}], [{"q1": 2.467626185, "distance": 0.09585921505, "q3": 3.036284574, "q2": 2.177489115, "tx": -0.4763, "ty": 0.275, "targetID": 4, "y": 0.3404160648, "x": -0.4062305517}], [{"q1": 2.249917158, "distance": 0.8007082021, "q3": 2.984440923, "q2": 2.265361427, "tx": 0.4763, "ty": 0.275, "targetID": 6, "y": 0.4183537622, "x": -0.3114711112}]], "block": 1}], [{"trials": [[{"q1": 2.319346774, "distance": 0.4949219801, "q3": 2.858319651, "q2": 2.296273065, "tx": 0.175, "ty": 0.3031, "targetID": 9, "y": 0.3879705779, "x": -0.3125907622}], [{"q1": 2.251562329, "distance": 0.1552940605, "q3": 2.867927531, "q2": 2.319087443, "tx": -0.175, "ty": 0.3031, "targetID": 7, "y": 0.4105207779, "x": -0.2871473214}], [{"q1": 2.177467938, "distance": 0.3088764511, "q3": 3.02784478, "q2": 2.228591756, "tx": 0.0, "ty": 0.55, "targetID": 5, "y": 0.4427649815, "x": -0.289664138}], [{"q1": 2.207110208, "distance": 0.7200068334, "q3": 3.075592248, "q2": 2.173988932, "tx": 0.375, "ty": 0.6495, "targetID": 3, "y": 0.4370704808, "x": -0.3129560593}], [{"q1": 2.077700137, "distance": 0.1755381188, "q3": 3.271718456, "q2": 2.091590888, "tx": -0.375, "ty": 0.6495, "targetID": 1, "y": 0.4942980522, "x": -0.2929878878}], [{"q1": 2.352035269, "distance": 0.3785769381, "q3": 2.766127002, "q2": 2.35572689, "tx": 0.0, "ty": 0.15, "targetID": 8, "y": 0.3744671516, "x": -0.3048524166}], [{"q1": 2.002860469, "distance": 0.5050433312, "q3": 3.28940039, "q2": 2.101551601, "tx": 0.0, "ty": 0.95, "targetID": 2, "y": 0.5163705509, "x": -0.2589097665}], [{"q1": 2.509397552, "distance": 0.06842469491, "q3": 3.066913438, "q2": 2.093008537, "tx": -0.4763, "ty": 0.275, "targetID": 4, "y": 0.3225384556, "x": -0.4270858342}], [{"q1": 2.390326859, "distance": 0.8135101868, "q3": 2.82603369, "q2": 2.286716689, "tx": 0.4763, "ty": 0.275, "targetID": 6, "y": 0.3618399396, "x": -0.3325619468}]], "block": 2}], [{"trials": [[{"q1": 2.386068581, "distance": 0.4950786464, "q3": 2.759442447, "q2": 2.294975909, "tx": 0.175, "ty": 0.3031, "targetID": 9, "y": 0.3582666489, "x": -0.3169954339}], [{"q1": 2.284842559, "distance": 0.1333894241, "q3": 2.736715132, "q2": 2.392973871, "tx": -0.175, "ty": 0.3031, "targetID": 7, "y": 0.3944012626, "x": -0.2722461717}], [{"q1": 2.114964072, "distance": 0.2913198641, "q3": 3.11675846, "q2": 2.193486475, "tx": 0.0, "ty": 0.55, "targetID": 5, "y": 0.4682973749, "x": -0.2796282251}], [{"q1": 2.139307474, "distance": 0.717810604, "q3": 3.268944956, "q2": 2.039526731, "tx": 0.375, "ty": 0.6495, "targetID": 3, "y": 0.4764521693, "x": -0.3216394416}], [{"q1": 1.991684077, "distance": 0.1444008873, "q3": 3.453133751, "q2": 2.055342945, "tx": -0.375, "ty": 0.6495, "targetID": 1, "y": 0.5360561451, "x": -0.2856573561}], [{"q1": 2.469137448, "distance": 0.3449459111, "q3": 2.532353065, "q2": 2.430076807, "tx": 0.0, "ty": 0.15, "targetID": 8, "y": 0.3267378718, "x": -0.2962286385}], [{"q1": 1.760767586, "distance": 0.3833584732, "q3": 3.700854174, "q2": 1.957116871, "tx": 0.0, "ty": 0.95, "targetID": 2, "y": 0.6215213852, "x": -0.1976499901}], [{"q1": 2.525090913, "distance": 0.06392970118, "q3": 3.041640206, "q2": 2.105254153, "tx": -0.4763, "ty": 0.275, "targetID": 4, "y": 0.3150422581, "x": -0.4264640265}], [{"q1": 2.501300466, "distance": 0.8264602435, "q3": 2.723947579, "q2": 2.235120888, "tx": 0.4763, "ty": 0.275, "targetID": 6, "y": 0.3114454918, "x": -0.3493562603}]], "block": 3}], [{"trials": [[{"q1": 2.468862994, "distance": 0.4572011591, "q3": 2.463743085, "q2": 2.457632937, "tx": 0.175, "ty": 0.3031, "targetID": 9, "y": 0.324091867, "x": -0.2817189961}], [{"q1": 2.345635791, "distance": 0.1078788815, "q3": 2.574941084, "q2": 2.445320019, "tx": -0.175, "ty": 0.3031, "targetID": 7, "y": 0.3674147591, "x": -0.2616109972}], [{"q1": 2.087981434, "distance": 0.2876038909, "q3": 3.177743242, "q2": 2.173392949, "tx": 0.0, "ty": 0.55, "targetID": 5, "y": 0.4814802314, "x": -0.2793224648}], [{"q1": 2.104371655, "distance": 0.7026249649, "q3": 3.284577785, "q2": 2.08741689, "tx": 0.375, "ty": 0.6495, "targetID": 3, "y": 0.4875025775, "x": -0.3086948709}], [{"q1": 1.915347063, "distance": 0.1071645053, "q3": 3.697514904, "q2": 1.924755974, "tx": -0.375, "ty": 0.6495, "targetID": 1, "y": 0.5868164671, "x": -0.288080463}], [{"q1": 2.596983691, "distance": 0.2869506127, "q3": 2.135672372, "q2": 2.615909815, "tx": 0.0, "ty": 0.15, "targetID": 8, "y": 0.2844133695, "x": -0.2535225833}], [{"q1": 1.579027627, "distance": 0.272582044, "q3": 4.219366597, "q2": 1.731080341, "tx": 0.0, "ty": 0.95, "targetID": 2, "y": 0.7255014217, "x": -0.1546006437}], [{"q1": 2.55900376, "distance": 0.06304072479, "q3": 2.953618983, "q2": 2.123349242, "tx": -0.4763, "ty": 0.275, "targetID": 4, "y": 0.2973788918, "x": -0.4173651361}], [{"q1": 2.619506691, "distance": 0.7627673375, "q3": 2.268225425, "q2": 2.508028301, "tx": 0.4763, "ty": 0.275, "targetID": 6, "y": 0.27018036, "x": -0.2864521106}]], "block": 4}], [{"trials": [[{"q1": 2.368062586, "distance": 0.4369202081, "q3": 2.520792352, "q2": 2.478603463, "tx": 0.175, "ty": 0.3031, "targetID": 9, "y": 0.3601830597, "x": -0.2581752446}], [{"q1": 2.413797742, "distance": 0.04140875826, "q3": 2.16579676, "q2": 2.636930433, "tx": -0.175, "ty": 0.3031, "targetID": 7, "y": 0.3344422389, "x": -0.2020619534}], [{"q1": 2.082289618, "distance": 0.2933029036, "q3": 3.227174223, "q2": 2.147550591, "tx": 0.0, "ty": 0.55, "targetID": 5, "y": 0.487803109, "x": -0.2866324127}], [{"q1": 1.913827606, "distance": 0.8718162787, "q3": 5.176412191, "q2": 1.137722649, "tx": 0.375, "ty": 0.6495, "targetID": 3, "y": 0.7476369673, "x": -0.4912752216}], [{"q1": 1.796108119, "distance": 0.1648379156, "q3": 3.66745004, "q2": 1.998638447, "tx": -0.375, "ty": 0.6495, "targetID": 1, "y": 0.6073187965, "x": -0.215650433}], [{"q1": 2.629953368, "distance": 0.169552066, "q3": 0.739925934, "q2": 3.375416143, "tx": 0.0, "ty": 0.15, "targetID": 8, "y": 0.3078899611, "x": -0.06179533363}], [{"q1": 1.444029667, "distance": 0.2247814065, "q3": 4.243840438, "q2": 1.77556858, "tx": 0.0, "ty": 0.95, "targetID": 2, "y": 0.7361113219, "x": -0.06912535051}], [{"q1": 2.58080166, "distance": 0.06084011712, "q3": 2.921978419, "q2": 2.135720294, "tx": -0.4763, "ty": 0.275, "targetID": 4, "y": 0.2873193955, "x": -0.4167202019}], [{"q1": 2.380413797, "distance": 0.7551640808, "q3": 2.575727285, "q2": 2.464720992, "tx": 0.4763, "ty": 0.275, "targetID": 6, "y": 0.3605796948, "x": -0.2739992101}]], "block": 5}], [{"trials": [[{"q1": 2.350265545, "distance": 0.4416339441, "q3": 2.569436462, "q2": 2.449075135, "tx": 0.175, "ty": 0.3031, "targetID": 9, "y": 0.3660881395, "x": -0.2621190168}], [{"q1": 2.441163424, "distance": 0.03336807306, "q3": 2.089244622, "q2": 2.684672571, "tx": -0.175, "ty": 0.3031, "targetID": 7, "y": 0.3290775551, "x": -0.1959426581}], [{"q1": 2.075165637, "distance": 0.2906158641, "q3": 3.233618585, "q2": 2.14391606, "tx": 0.0, "ty": 0.55, "targetID": 5, "y": 0.4904663735, "x": -0.2844526811}], [{"q1": 1.887183418, "distance": 0.8583763484, "q3": 5.241405235, "q2": 1.09782956, "tx": 0.375, "ty": 0.6495, "targetID": 3, "y": 0.7673625731, "x": -0.475246064}], [{"q1": 1.809340538, "distance": 0.1430485528, "q3": 3.743270082, "q2": 1.952784834, "tx": -0.375, "ty": 0.6495, "targetID": 1, "y": 0.6150629274, "x": -0.2361584482}], [{"q1": 2.63249788, "distance": 0.169517427, "q3": 0.7316089665, "q2": 3.379604648, "tx": 0.0, "ty": 0.15, "targetID": 8, "y": 0.3078079172, "x": -0.06190976741}], [{"q1": 1.349477961, "distance": 0.2016188326, "q3": 4.321881941, "q2": 1.761941688, "tx": 0.0, "ty": 0.95, "targetID": 2, "y": 0.7487553608, "x": -0.01227798175}], [{"q1": 2.580813511, "distance": 0.0588352525, "q3": 2.931770209, "q2": 2.136358109, "tx": -0.4763, "ty": 0.275, "targetID": 4, "y": 0.2878048645, "x": -0.4188750718}], [{"q1": 2.31872376, "distance": 0.7732255102, "q3": 2.752228578, "q2": 2.359512179, "tx": 0.4763, "ty": 0.275, "targetID": 6, "y": 0.3834572915, "x": -0.289281286}]], "block": 6}], [{"trials": [[{"q1": 2.356159797, "distance": 0.4184986349, "q3": 2.452018305, "q2": 2.505154228, "tx": 0.175, "ty": 0.3031, "targetID": 9, "y": 0.3593220148, "x": -0.2397049463}], [{"q1": 2.4458968, "distance": 0.01925765082, "q3": 1.994948409, "q2": 2.713207612, "tx": -0.175, "ty": 0.3031, "targetID": 7, "y": 0.3216847095, "x": -0.1800463539}], [{"q1": 1.898436578, "distance": 0.2124666399, "q3": 3.348671926, "q2": 2.006987624, "tx": 0.0, "ty": 0.55, "targetID": 5, "y": 0.5508263952, "x": -0.2124650328}], [{"q1": 1.694366206, "distance": 0.507140687, "q3": 3.562202809, "q2": 1.97480488, "tx": 0.375, "ty": 0.6495, "targetID": 3, "y": 0.6153127711, "x": -0.1309870649}], [{"q1": 1.848010317, "distance": 0.1108270158, "q3": 3.815400545, "q2": 1.868781984, "tx": -0.375, "ty": 0.6495, "targetID": 1, "y": 0.6200523995, "x": -0.2681568147}], [{"q1": 2.63878297, "distance": 0.1620973328, "q3": 0.6057548774, "q2": 3.429580926, "tx": 0.0, "ty": 0.15, "targetID": 8, "y": 0.302811856, "x": -0.05407478113}], [{"q1": 1.279695058, "distance": 0.1865675692, "q3": 4.428658215, "q2": 1.697809475, "tx": 0.0, "ty": 0.95, "targetID": 2, "y": 0.7664285598, "x": 0.03330141435}], [{"q1": 2.578628153, "distance": 0.05894539328, "q3": 2.934917453, "q2": 2.13194803, "tx": -0.4763, "ty": 0.275, "targetID": 4, "y": 0.2886605436, "x": -0.4189593605}], [{"q1": 2.323937467, "distance": 0.7551086505, "q3": 2.661972786, "q2": 2.419790834, "tx": 0.4763, "ty": 0.275, "targetID": 6, "y": 0.3791283366, "x": -0.2715946206}]], "block": 7}], [{"trials": [[{"q1": 2.347727827, "distance": 0.4195977726, "q3": 2.47005339, "q2": 2.494495048, "tx": 0.175, "ty": 0.3031, "targetID": 9, "y": 0.361868137, "x": -0.2404619078}], [{"q1": 2.481675244, "distance": 0.01394617604, "q3": 1.873130578, "q2": 2.783808676, "tx": -0.175, "ty": 0.3031, "targetID": 7, "y": 0.3155670723, "x": -0.1687495652}], [{"q1": 1.879214801, "distance": 0.2031420883, "q3": 3.353605024, "q2": 2.017716848, "tx": 0.0, "ty": 0.55, "targetID": 5, "y": 0.5550644192, "x": -0.2030789494}], [{"q1": 1.720126555, "distance": 0.5125831856, "q3": 3.507869015, "q2": 1.955699543, "tx": 0.375, "ty": 0.6495, "targetID": 3, "y": 0.6056330291, "x": -0.135702664}], [{"q1": 1.854557161, "distance": 0.1037107756, "q3": 3.829810134, "q2": 1.878131507, "tx": -0.375, "ty": 0.6495, "targetID": 1, "y": 0.6181282873, "x": -0.2761478851}], [{"q1": 2.647745666, "distance": 0.1607844426, "q3": 0.5794530845, "q2": 3.439531114, "tx": 0.0, "ty": 0.15, "targetID": 8, "y": 0.301108413, "x": -0.05493527556}], [{"q1": 1.285505857, "distance": 0.1852559305, "q3": 4.427044803, "q2": 1.690765961, "tx": 0.0, "ty": 0.95, "targetID": 2, "y": 0.7673324198, "x": 0.03085959997}], [{"q1": 2.58039316, "distance": 0.05543104773, "q3": 2.949646797, "q2": 2.142599587, "tx": -0.4763, "ty": 0.275, "targetID": 4, "y": 0.2890343701, "x": -0.4226750291}], [{"q1": 2.263452744, "distance": 0.7789813227, "q3": 2.864744202, "q2": 2.303947099, "tx": 0.4763, "ty": 0.275, "targetID": 6, "y": 0.4058907044, "x": -0.2916059347}]], "block": 8}], [{"trials": [[{"q1": 2.34764603, "distance": 0.4178133342, "q3": 2.462021681, "q2": 2.504639098, "tx": 0.175, "ty": 0.3031, "targetID": 9, "y": 0.3624392509, "x": -0.2385780888}], [{"q1": 2.489012721, "distance": 0.01071018814, "q3": 1.850046196, "q2": 2.782089435, "tx": -0.175, "ty": 0.3031, "targetID": 7, "y": 0.3104334347, "x": -0.1671943056}], [{"q1": 1.848715693, "distance": 0.182385626, "q3": 3.336203808, "q2": 1.991709448, "tx": 0.0, "ty": 0.55, "targetID": 5, "y": 0.559475416, "x": -0.1821393232}], [{"q1": 1.72014643, "distance": 0.5126423944, "q3": 3.505266876, "q2": 1.962897634, "tx": 0.375, "ty": 0.6495, "targetID": 3, "y": 0.6048799367, "x": -0.1356968518}], [{"q1": 1.869373069, "distance": 0.09075327549, "q3": 3.86178826, "q2": 1.844481143, "tx": -0.375, "ty": 0.6495, "targetID": 1, "y": 0.6201610121, "x": -0.2891199627}], [{"q1": 2.656093782, "distance": 0.1596475748, "q3": 0.5527242353, "q2": 3.450158531, "tx": 0.0, "ty": 0.15, "targetID": 8, "y": 0.2996317148, "x": -0.0556569677}], [{"q1": 1.289092451, "distance": 0.1813494436, "q3": 4.454299825, "q2": 1.690332526, "tx": 0.0, "ty": 0.95, "targetID": 2, "y": 0.7700701933, "x": 0.02264697205}], [{"q1": 2.577912462, "distance": 0.05541616005, "q3": 2.954256037, "q2": 2.139257581, "tx": -0.4763, "ty": 0.275, "targetID": 4, "y": 0.2901290979, "x": -0.4229890144}], [{"q1": 2.253429365, "distance": 0.7803887366, "q3": 2.887639112, "q2": 2.314233963, "tx": 0.4763, "ty": 0.275, "targetID": 6, "y": 0.4114594451, "x": -0.2920654079}]], "block": 9}], [{"trials": [[{"q1": 2.348325957, "distance": 0.4095555286, "q3": 2.421990684, "q2": 2.528200683, "tx": 0.175, "ty": 0.3031, "targetID": 9, "y": 0.3611534122, "x": -0.2304201924}], [{"q1": 2.506389086, "distance": 0.01061595308, "q3": 1.803474275, "q2": 2.796569257, "tx": -0.175, "ty": 0.3031, "targetID": 7, "y": 0.3044528197, "x": -0.1644705965}], [{"q1": 1.846685945, "distance": 0.1817186545, "q3": 3.339301356, "q2": 1.987665613, "tx": 0.0, "ty": 0.55, "targetID": 5, "y": 0.5604090556, "x": -0.1814202882}], [{"q1": 1.70904678, "distance": 0.5050187492, "q3": 3.490316909, "q2": 1.988356696, "tx": 0.375, "ty": 0.6495, "targetID": 3, "y": 0.6029160108, "x": -0.127865657}], [{"q1": 1.877489046, "distance": 0.08647596801, "q3": 3.866543867, "q2": 1.828576281, "tx": -0.375, "ty": 0.6495, "targetID": 1, "y": 0.6201190997, "x": -0.2936682366}], [{"q1": 2.674152433, "distance": 0.1574026125, "q3": 0.4934472065, "q2": 3.474256474, "tx": 0.0, "ty": 0.15, "targetID": 8, "y": 0.2965801904, "x": -0.05735704154}], [{"q1": 1.283805066, "distance": 0.1801317251, "q3": 4.467832946, "q2": 1.687401295, "tx": 0.0, "ty": 0.95, "targetID": 2, "y": 0.7715630333, "x": 0.02465131402}], [{"q1": 2.583716663, "distance": 0.04799838676, "q3": 2.978304529, "q2": 2.12045482, "tx": -0.4763, "ty": 0.275, "targetID": 4, "y": 0.2878685877, "x": -0.4300588432}], [{"q1": 2.231930193, "distance": 0.7726196471, "q3": 2.887475757, "q2": 2.327689596, "tx": 0.4763, "ty": 0.275, "targetID": 6, "y": 0.4183640248, "x": -0.2829021308}]], "block": 10}]]}], "condition": "H1"}], "type": "simulation", "subjectID": "S_H1_29"}}
