# Supplementary material for: Goal-related feedback guides motor exploration and redundancy resolution in human motor skill acquisition
Source: PLoS Comput Biol. 2019 Mar 5;15(3):e1006676. doi: 10.1371/journal.pcbi.1006676 (PMC6420027; doi:10.1371/journal.pcbi.1006676)
Supplement: S1 Dataset — The 220 .json files contain the data (20 for the participants, 200 for simulation runs), the text file legend_json.txt explains the data format. (ZIP) [file pcbi.1006676.s001.zip › S_H2_036.json]

{"data": {"data": [{"phases": [{"phase": "test", "blocks": [[{"trials": [[{"q1": 0.8631050717, "distance": 0.2510159258, "q3": 0.1990799683, "q2": 2.431711963, "tx": 0.175, "ty": 0.3031, "targetID": 9, "y": 0.305946035, "x": -0.075999791}], [{"q1": 1.179778101, "distance": 0.09146081025, "q3": 0.1140023655, "q2": 2.190462102, "tx": -0.175, "ty": 0.3031, "targetID": 7, "y": 0.3818917656, "x": -0.2214428411}], [{"q1": 0.8531708971, "distance": 0.1250673497, "q3": 0.06546640819, "q2": 2.156134214, "tx": 0.0, "ty": 0.55, "targetID": 5, "y": 0.4590546784, "x": -0.08585330779}], [{"q1": 0.3607722059, "distance": 0.4274478611, "q3": 0.1532491295, "q2": 2.389950884, "tx": 0.375, "ty": 0.6495, "targetID": 3, "y": 0.3328344629, "x": 0.0878857168}], [{"q1": 1.448026153, "distance": 0.1390452228, "q3": -0.01873806961, "q2": 1.781386757, "tx": -0.375, "ty": 0.6495, "targetID": 1, "y": 0.5105949616, "x": -0.3812421385}], [{"q1": 1.099999113, "distance": 0.242140126, "q3": 0.1598503975, "q2": 2.339110862, "tx": 0.0, "ty": 0.15, "targetID": 8, "y": 0.3248483587, "x": -0.1675108715}], [{"q1": 0.723645895, "distance": 0.3690695398, "q3": -0.06398615549, "q2": 1.945911883, "tx": 0.0, "ty": 0.95, "targetID": 2, "y": 0.5813859184, "x": 0.0183298687}], [{"q1": 1.564985917, "distance": 0.129586075, "q3": 0.01871345698, "q2": 1.92952292, "tx": -0.4763, "ty": 0.275, "targetID": 4, "y": 0.3905174574, "x": -0.4175780461}], [{"q1": 0.6141431008, "distance": 0.4633973597, "q3": 0.2772093464, "q2": 2.645342742, "tx": 0.4763, "ty": 0.275, "targetID": 6, "y": 0.2038744301, "x": 0.01839360537}]], "block": 1}], [{"trials": [[{"q1": 0.2127822417, "distance": 0.09963815935, "q3": 0.2553355161, "q2": 2.540999147, "tx": 0.175, "ty": 0.3031, "targetID": 9, "y": 0.2309557529, "x": 0.1062761293}], [{"q1": 1.13635326, "distance": 0.07101202871, "q3": 0.154981975, "q2": 2.218750376, "tx": -0.175, "ty": 0.3031, "targetID": 7, "y": 0.3701844845, "x": -0.1982890567}], [{"q1": 0.7542155672, "distance": 0.02044476799, "q3": 0.09768920387, "q2": 1.966372958, "tx": 0.0, "ty": 0.55, "targetID": 5, "y": 0.5400318775, "x": -0.01785007205}], [{"q1": 0.1784719914, "distance": 0.2636915406, "q3": 0.1912091469, "q2": 2.04658485, "tx": 0.375, "ty": 0.6495, "targetID": 3, "y": 0.4254368944, "x": 0.2359713941}], [{"q1": 1.498029023, "distance": 0.1500826219, "q3": 0.02334603529, "q2": 1.733242891, "tx": -0.375, "ty": 0.6495, "targetID": 1, "y": 0.5030171158, "x": -0.4076735067}], [{"q1": 0.8300224176, "distance": 0.1693836203, "q3": 0.1906791937, "q2": 2.440643037, "tx": 0.0, "ty": 0.15, "targetID": 8, "y": 0.3061852592, "x": -0.06555132061}], [{"q1": 0.9502289966, "distance": 0.2611320919, "q3": -0.1729209978, "q2": 1.694026286, "tx": 0.0, "ty": 0.95, "targetID": 2, "y": 0.6945637984, "x": -0.05424312236}], [{"q1": 1.568193343, "distance": 0.1276939145, "q3": 0.01052579763, "q2": 1.93401579, "tx": -0.4763, "ty": 0.275, "targetID": 4, "y": 0.3890035941, "x": -0.4187768191}], [{"q1": -0.4929430865, "distance": 0.4675853703, "q3": 0.337881428, "q2": 2.889724562, "tx": 0.4763, "ty": 0.275, "targetID": 6, "y": -0.01870579674, "x": 0.112469018}]], "block": 2}], [{"trials": [[{"q1": 0.1777054777, "distance": 0.02727727965, "q3": 0.217651266, "q2": 2.336179513, "tx": 0.175, "ty": 0.3031, "targetID": 9, "y": 0.3190636071, "x": 0.1528818347}], [{"q1": 1.130368806, "distance": 0.05403993482, "q3": 0.1384032723, "q2": 2.265816678, "tx": -0.175, "ty": 0.3031, "targetID": 7, "y": 0.3546811426, "x": -0.1911152191}], [{"q1": 0.7520295516, "distance": 0.01560207022, "q3": -0.002288347825, "q2": 1.959277319, "tx": 0.0, "ty": 0.55, "targetID": 5, "y": 0.5638937432, "x": -0.007098485422}], [{"q1": 0.207739297, "distance": 0.2435382205, "q3": 0.1688877639, "q2": 2.008994739, "tx": 0.375, "ty": 0.6495, "targetID": 3, "y": 0.4474560704, "x": 0.2390253137}], [{"q1": 1.485014616, "distance": 0.1175359789, "q3": -0.01807614496, "q2": 1.693860523, "tx": -0.375, "ty": 0.6495, "targetID": 1, "y": 0.5352698755, "x": -0.402680047}], [{"q1": 0.8247228047, "distance": 0.1691254122, "q3": 0.1896827781, "q2": 2.441045406, "tx": 0.0, "ty": 0.15, "targetID": 8, "y": 0.3065656354, "x": -0.0639578522}], [{"q1": 1.015751451, "distance": 0.2290792584, "q3": -0.314634409, "q2": 1.647770694, "tx": 0.0, "ty": 0.95, "targetID": 2, "y": 0.7312045471, "x": -0.06786646033}], [{"q1": 1.579414603, "distance": 0.119677101, "q3": 0.01513456993, "q2": 1.937925383, "tx": -0.4763, "ty": 0.275, "targetID": 4, "y": 0.381685926, "x": -0.4220715783}], [{"q1": -0.3677040956, "distance": 0.126183215, "q3": 0.2948780735, "q2": 2.137137159, "tx": 0.4763, "ty": 0.275, "targetID": 6, "y": 0.2210165248, "x": 0.3622474325}]], "block": 3}], [{"trials": [[{"q1": 0.124704059, "distance": 0.01180320655, "q3": 0.2780119761, "q2": 2.291840166, "tx": 0.175, "ty": 0.3031, "targetID": 9, "y": 0.3148896328, "x": 0.1744340999}], [{"q1": 1.129644686, "distance": 0.04042652908, "q3": 0.1545757646, "q2": 2.28825873, "tx": -0.175, "ty": 0.3031, "targetID": 7, "y": 0.3419842418, "x": -0.1860598369}], [{"q1": 0.7484375496, "distance": 0.01387194092, "q3": 0.02682240099, "q2": 1.947672391, "tx": 0.0, "ty": 0.55, "targetID": 5, "y": 0.5626939178, "x": -0.005594210952}], [{"q1": 0.252502793, "distance": 0.1877580766, "q3": 0.1407166634, "q2": 1.887452945, "tx": 0.375, "ty": 0.6495, "targetID": 3, "y": 0.4975848035, "x": 0.2646602138}], [{"q1": 1.491075994, "distance": 0.09065787811, "q3": -0.05256582713, "q2": 1.641296946, "tx": -0.375, "ty": 0.6495, "targetID": 1, "y": 0.564220519, "x": -0.4057613553}], [{"q1": 0.8048290361, "distance": 0.1675690023, "q3": 0.1975841513, "q2": 2.438116572, "tx": 0.0, "ty": 0.15, "targetID": 8, "y": 0.3073627434, "x": -0.05758765069}], [{"q1": 1.062321837, "distance": 0.1635537921, "q3": -0.3522423808, "q2": 1.471941272, "tx": 0.0, "ty": 0.95, "targetID": 2, "y": 0.7930835945, "x": -0.04612032754}], [{"q1": 1.587077184, "distance": 0.1145322356, "q3": 0.01495295619, "q2": 1.941201111, "tx": -0.4763, "ty": 0.275, "targetID": 4, "y": 0.3771163267, "x": -0.4244358619}], [{"q1": -0.407619007, "distance": 0.1204301726, "q3": 0.3526361512, "q2": 2.094045527, "tx": 0.4763, "ty": 0.275, "targetID": 6, "y": 0.2062432355, "x": 0.377426678}]], "block": 4}], [{"trials": [[{"q1": 0.08952742001, "distance": 0.007036878759, "q3": 0.2015147537, "q2": 2.339576086, "tx": 0.175, "ty": 0.3031, "targetID": 9, "y": 0.3062923678, "x": 0.1812710805}], [{"q1": 1.131775578, "distance": 0.02749157711, "q3": 0.09885955474, "q2": 2.344480914, "tx": -0.175, "ty": 0.3031, "targetID": 7, "y": 0.3294250131, "x": -0.1829234145}], [{"q1": 0.7398784278, "distance": 0.006416580072, "q3": -0.00377045414, "q2": 1.983222738, "tx": 0.0, "ty": 0.55, "targetID": 5, "y": 0.5544556239, "x": -0.004617349374}], [{"q1": 0.2672155817, "distance": 0.1621723429, "q3": 0.09090165558, "q2": 1.849991193, "tx": 0.375, "ty": 0.6495, "targetID": 3, "y": 0.5182967675, "x": 0.2796816881}], [{"q1": 1.486066905, "distance": 0.06036417921, "q3": -0.1028655518, "q2": 1.602801616, "tx": -0.375, "ty": 0.6495, "targetID": 1, "y": 0.5947509741, "x": -0.4004239709}], [{"q1": 0.7829878757, "distance": 0.1640795037, "q3": 0.1887595533, "q2": 2.44804811, "tx": 0.0, "ty": 0.15, "targetID": 8, "y": 0.3060809745, "x": -0.05060447551}], [{"q1": 1.06620242, "distance": 0.1589879743, "q3": -0.3439472245, "q2": 1.453760404, "tx": 0.0, "ty": 0.95, "targetID": 2, "y": 0.7975200831, "x": -0.04502278195}], [{"q1": 1.591753384, "distance": 0.1108350182, "q3": 0.01671301346, "q2": 1.944225645, "tx": -0.4763, "ty": 0.275, "targetID": 4, "y": 0.3735109268, "x": -0.4255063139}], [{"q1": -0.406289581, "distance": 0.1089131971, "q3": 0.3163678946, "q2": 2.085911381, "tx": 0.4763, "ty": 0.275, "targetID": 6, "y": 0.2112727214, "x": 0.3879771917}]], "block": 5}], [{"trials": [[{"q1": 0.09173665273, "distance": 0.009290521475, "q3": 0.1218590137, "q2": 2.372550526, "tx": 0.175, "ty": 0.3031, "targetID": 9, "y": 0.3100385266, "x": 0.1811782391}], [{"q1": 1.13714854, "distance": 0.02218519884, "q3": 0.1307116024, "q2": 2.33960374, "tx": -0.175, "ty": 0.3031, "targetID": 7, "y": 0.3240141911, "x": -0.1824013281}], [{"q1": 0.7380291353, "distance": 0.005286137028, "q3": -0.001761665455, "q2": 1.99117999, "tx": 0.0, "ty": 0.55, "targetID": 5, "y": 0.5507775353, "x": -0.005228640694}], [{"q1": 0.2761317042, "distance": 0.1408183748, "q3": 0.08068129307, "q2": 1.802464897, "tx": 0.375, "ty": 0.6495, "targetID": 3, "y": 0.5337099419, "x": 0.294859641}], [{"q1": 1.486762345, "distance": 0.05333450346, "q3": -0.09889432309, "q2": 1.58311449, "tx": -0.375, "ty": 0.6495, "targetID": 1, "y": 0.6023827276, "x": -0.3999906362}], [{"q1": 0.7669188104, "distance": 0.160247932, "q3": 0.1871816506, "q2": 2.45586087, "tx": 0.0, "ty": 0.15, "targetID": 8, "y": 0.3037481914, "x": -0.04517624779}], [{"q1": 1.07030777, "distance": 0.1534910176, "q3": -0.3388823175, "q2": 1.434390298, "tx": 0.0, "ty": 0.95, "targetID": 2, "y": 0.8026803777, "x": -0.04308620846}], [{"q1": 1.598648896, "distance": 0.10565163, "q3": 0.0193814097, "q2": 1.947820477, "tx": -0.4763, "ty": 0.275, "targetID": 4, "y": 0.3685378729, "x": -0.427178383}], [{"q1": -0.3939169122, "distance": 0.09353838351, "q3": 0.3034934487, "q2": 2.057310939, "tx": 0.4763, "ty": 0.275, "targetID": 6, "y": 0.2205211538, "x": 0.4002639263}]], "block": 6}], [{"trials": [[{"q1": 0.05790167984, "distance": 0.01238806412, "q3": 0.0592241377, "q2": 2.430191973, "tx": 0.175, "ty": 0.3031, "targetID": 9, "y": 0.2946002951, "x": 0.1840121667}], [{"q1": 1.131551748, "distance": 0.02130417575, "q3": 0.05667386182, "q2": 2.379366334, "tx": -0.175, "ty": 0.3031, "targetID": 7, "y": 0.323591329, "x": -0.1808286654}], [{"q1": 0.7344631007, "distance": 0.006327521595, "q3": -0.05429237818, "q2": 2.028364321, "tx": 0.0, "ty": 0.55, "targetID": 5, "y": 0.5462236868, "x": -0.005077104297}], [{"q1": 0.2880950647, "distance": 0.1267129309, "q3": 0.07421793183, "q2": 1.769445954, "tx": 0.375, "ty": 0.6495, "targetID": 3, "y": 0.5456552829, "x": 0.3023884197}], [{"q1": 1.465644038, "distance": 0.04456864094, "q3": -0.1197662518, "q2": 1.602418789, "tx": -0.375, "ty": 0.6495, "targetID": 1, "y": 0.6067127225, "x": -0.3874744797}], [{"q1": 0.7305600773, "distance": 0.1479005506, "q3": 0.1811239182, "q2": 2.483498529, "tx": 0.0, "ty": 0.15, "targetID": 8, "y": 0.2942690729, "x": -0.03257310999}], [{"q1": 1.090910973, "distance": 0.1501265556, "q3": -0.3755005554, "q2": 1.426792975, "tx": 0.0, "ty": 0.95, "targetID": 2, "y": 0.8085770428, "x": -0.05037390077}], [{"q1": 1.60237313, "distance": 0.1030514955, "q3": 0.02760315728, "q2": 1.945754939, "tx": -0.4763, "ty": 0.275, "targetID": 4, "y": 0.3661126496, "x": -0.4281533925}], [{"q1": -0.383149576, "distance": 0.08362687511, "q3": 0.2985862809, "q2": 2.037256122, "tx": 0.4763, "ty": 0.275, "targetID": 6, "y": 0.2273965872, "x": 0.4075441324}]], "block": 7}], [{"trials": [[{"q1": 0.05491903358, "distance": 0.01351430792, "q3": 0.07043525841, "q2": 2.425086697, "tx": 0.175, "ty": 0.3031, "targetID": 9, "y": 0.2938199417, "x": 0.1848243084}], [{"q1": 1.135686257, "distance": 0.01066551952, "q3": 0.05994315103, "q2": 2.400812545, "tx": -0.175, "ty": 0.3031, "targetID": 7, "y": 0.3133420958, "x": -0.1779753622}], [{"q1": 0.7316799345, "distance": 0.007521073872, "q3": -0.05842388469, "q2": 2.035877745, "tx": 0.0, "ty": 0.55, "targetID": 5, "y": 0.5439740603, "x": -0.004500511395}], [{"q1": 0.3438436802, "distance": 0.03967236273, "q3": -0.1013373807, "q2": 1.611158128, "tx": 0.375, "ty": 0.6495, "targetID": 3, "y": 0.6100645119, "x": 0.3706711843}], [{"q1": 1.467703451, "distance": 0.04390282512, "q3": -0.1081867215, "q2": 1.592515806, "tx": -0.375, "ty": 0.6495, "targetID": 1, "y": 0.6077647191, "x": -0.3886244038}], [{"q1": 0.7107759653, "distance": 0.1324477684, "q3": 0.1933604925, "q2": 2.510537034, "tx": 0.0, "ty": 0.15, "targetID": 8, "y": 0.2802316737, "x": -0.0241272152}], [{"q1": 1.088673468, "distance": 0.1465401563, "q3": -0.3711861177, "q2": 1.417457007, "tx": 0.0, "ty": 0.95, "targetID": 2, "y": 0.8109905957, "x": -0.04637243702}], [{"q1": 1.606365778, "distance": 0.0993729573, "q3": 0.03052202478, "q2": 1.949755023, "tx": -0.4763, "ty": 0.275, "targetID": 4, "y": 0.3621683292, "x": -0.4285855679}], [{"q1": -0.3761129646, "distance": 0.0757321152, "q3": 0.2998994031, "q2": 2.018228897, "tx": 0.4763, "ty": 0.275, "targetID": 6, "y": 0.2320829687, "x": 0.41390223}]], "block": 8}], [{"trials": [[{"q1": 0.05486528255, "distance": 0.01449304424, "q3": 0.08710147927, "q2": 2.424118833, "tx": 0.175, "ty": 0.3031, "targetID": 9, "y": 0.2910338075, "x": 0.1830284077}], [{"q1": 1.143987539, "distance": 0.005596614575, "q3": 0.07069598281, "q2": 2.406186185, "tx": -0.175, "ty": 0.3031, "targetID": 7, "y": 0.3075100777, "x": -0.1784457669}], [{"q1": 0.7316065, "distance": 0.007260554698, "q3": -0.09849142824, "q2": 2.055543517, "tx": 0.0, "ty": 0.55, "targetID": 5, "y": 0.5439877424, "x": -0.004070431555}], [{"q1": 0.3707037629, "distance": 0.02365636866, "q3": -0.1422281926, "q2": 1.587036925, "tx": 0.375, "ty": 0.6495, "targetID": 3, "y": 0.6259106465, "x": 0.373220624}], [{"q1": 1.46846067, "distance": 0.04361616894, "q3": -0.1194696727, "q2": 1.596608149, "tx": -0.375, "ty": 0.6495, "targetID": 1, "y": 0.608140366, "x": -0.3888474137}], [{"q1": 0.705766598, "distance": 0.1319353759, "q3": 0.2022365941, "q2": 2.506946289, "tx": 0.0, "ty": 0.15, "targetID": 8, "y": 0.2800088966, "x": -0.02246397612}], [{"q1": 1.091135472, "distance": 0.1387829919, "q3": -0.3806452773, "q2": 1.399576113, "tx": 0.0, "ty": 0.95, "targetID": 2, "y": 0.8173268706, "x": -0.0407254167}], [{"q1": 1.610358571, "distance": 0.09566816447, "q3": 0.0348661659, "q2": 1.953350438, "tx": -0.4763, "ty": 0.275, "targetID": 4, "y": 0.358109432, "x": -0.4289162475}], [{"q1": -0.3712855836, "distance": 0.0714398779, "q3": 0.2945501735, "q2": 2.011154624, "tx": 0.4763, "ty": 0.275, "targetID": 6, "y": 0.2352041746, "x": 0.4169708467}]], "block": 9}], [{"trials": [[{"q1": 0.04733348225, "distance": 0.01831487131, "q3": 0.1030861871, "q2": 2.42358584, "tx": 0.175, "ty": 0.3031, "targetID": 9, "y": 0.2868240554, "x": 0.1833981032}], [{"q1": 1.138111869, "distance": 0.005707902712, "q3": 0.09503267583, "q2": 2.39406981, "tx": -0.175, "ty": 0.3031, "targetID": 7, "y": 0.3086283034, "x": -0.1764205686}], [{"q1": 0.7290144695, "distance": 0.008222279924, "q3": -0.06774162514, "q2": 2.043833796, "tx": 0.0, "ty": 0.55, "targetID": 5, "y": 0.5425946695, "x": -0.00357308939}], [{"q1": 0.3818652051, "distance": 0.01717148557, "q3": -0.1457844613, "q2": 1.571674638, "tx": 0.375, "ty": 0.6495, "targetID": 3, "y": 0.632391049, "x": 0.3735358576}], [{"q1": 1.46715743, "distance": 0.03823095369, "q3": -0.1341771281, "q2": 1.593514306, "tx": -0.375, "ty": 0.6495, "targetID": 1, "y": 0.613260928, "x": -0.3871793055}], [{"q1": 0.6972656398, "distance": 0.1304130285, "q3": 0.2098625705, "q2": 2.506079965, "tx": 0.0, "ty": 0.15, "targetID": 8, "y": 0.2789177573, "x": -0.01969187274}], [{"q1": 1.100685818, "distance": 0.1201162003, "q3": -0.422204183, "q2": 1.359507799, "tx": 0.0, "ty": 0.95, "targetID": 2, "y": 0.8329461829, "x": -0.02695005519}], [{"q1": 1.612788012, "distance": 0.09405921734, "q3": 0.03298506102, "q2": 1.955325642, "tx": -0.4763, "ty": 0.275, "targetID": 4, "y": 0.3566425865, "x": -0.4295921373}], [{"q1": -0.3697240413, "distance": 0.07046397401, "q3": 0.2935569585, "q2": 2.009459751, "tx": 0.4763, "ty": 0.275, "targetID": 6, "y": 0.2360968311, "x": 0.4175487014}]], "block": 10}]]}], "condition": "H2"}], "type": "simulation", "subjectID": "S_H2_36"}}
