# Supplementary material for: Goal-related feedback guides motor exploration and redundancy resolution in human motor skill acquisition
Source: PLoS Comput Biol. 2019 Mar 5;15(3):e1006676. doi: 10.1371/journal.pcbi.1006676 (PMC6420027; doi:10.1371/journal.pcbi.1006676)
Supplement: S1 Dataset — The 220 .json files contain the data (20 for the participants, 200 for simulation runs), the text file legend_json.txt explains the data format. (ZIP) [file pcbi.1006676.s001.zip › S_H1_087.json]

{"data": {"data": [{"phases": [{"phase": "test", "blocks": [[{"trials": [[{"q1": 1.626076747, "distance": 0.311285771, "q3": 3.09910121, "q2": 1.972534061, "tx": 0.175, "ty": 0.3031, "targetID": 9, "y": 0.5404934025, "x": -0.02635342972}], [{"q1": 2.179381833, "distance": 0.2024079446, "q3": 3.13675352, "q2": 2.010931007, "tx": -0.175, "ty": 0.3031, "targetID": 7, "y": 0.4507063856, "x": -0.3134966822}], [{"q1": 1.692560543, "distance": 0.0646938116, "q3": 3.116328108, "q2": 1.966051941, "tx": 0.0, "ty": 0.55, "targetID": 5, "y": 0.5409512407, "x": -0.06405785834}], [{"q1": 1.3544875, "distance": 0.2861818218, "q3": 3.065429947, "q2": 1.923564133, "tx": 0.375, "ty": 0.6495, "targetID": 3, "y": 0.5201333486, "x": 0.1197269998}], [{"q1": 2.196929403, "distance": 0.2091040359, "q3": 3.150827235, "q2": 2.000246651, "tx": -0.375, "ty": 0.6495, "targetID": 1, "y": 0.4466802033, "x": -0.3241214397}], [{"q1": 1.823382581, "distance": 0.40318565, "q3": 3.126020304, "q2": 2.006968442, "tx": 0.0, "ty": 0.15, "targetID": 8, "y": 0.5298258609, "x": -0.1352441634}], [{"q1": 1.578275512, "distance": 0.4079572283, "q3": 3.104158431, "q2": 1.922146242, "tx": 0.0, "ty": 0.95, "targetID": 2, "y": 0.5420448556, "x": -0.001303926611}], [{"q1": 2.43930007, "distance": 0.09439935088, "q3": 3.18769155, "q2": 2.056268789, "tx": -0.4763, "ty": 0.275, "targetID": 4, "y": 0.3572803093, "x": -0.4300270257}], [{"q1": 1.557304361, "distance": 0.5319143754, "q3": 3.073417969, "q2": 1.958475939, "tx": 0.4763, "ty": 0.275, "targetID": 6, "y": 0.5354920547, "x": 0.0125362755}]], "block": 1}], [{"trials": [[{"q1": 1.597605374, "distance": 0.3033982457, "q3": 3.10552947, "q2": 1.95696244, "tx": 0.175, "ty": 0.3031, "targetID": 9, "y": 0.5423131984, "x": -0.0116213847}], [{"q1": 2.094086863, "distance": 0.2106379526, "q3": 3.192937443, "q2": 1.957769036, "tx": -0.175, "ty": 0.3031, "targetID": 7, "y": 0.4832493962, "x": -0.2841537545}], [{"q1": 1.574275779, "distance": 0.01938594308, "q3": 3.224302831, "q2": 1.901865274, "tx": 0.0, "ty": 0.55, "targetID": 5, "y": 0.5673021229, "x": -0.008743645251}], [{"q1": 1.347875737, "distance": 0.2829850504, "q3": 3.071296987, "q2": 1.921343097, "tx": 0.375, "ty": 0.6495, "targetID": 3, "y": 0.5206450635, "x": 0.1230536881}], [{"q1": 2.08103849, "distance": 0.1729816926, "q3": 3.273635382, "q2": 1.937486526, "tx": -0.375, "ty": 0.6495, "targetID": 1, "y": 0.4973832014, "x": -0.2926401459}], [{"q1": 1.730178051, "distance": 0.4011394899, "q3": 3.134722371, "q2": 1.955284418, "tx": 0.0, "ty": 0.15, "targetID": 8, "y": 0.541703569, "x": -0.08649395556}], [{"q1": 1.445376696, "distance": 0.3693480319, "q3": 3.323704758, "q2": 1.85072794, "tx": 0.0, "ty": 0.95, "targetID": 2, "y": 0.5853709353, "x": 0.05885247499}], [{"q1": 2.463249514, "distance": 0.0800475067, "q3": 3.212807189, "q2": 2.019129007, "tx": -0.4763, "ty": 0.275, "targetID": 4, "y": 0.3482218452, "x": -0.4439555304}], [{"q1": 1.64600362, "distance": 0.5631092328, "q3": 3.017297586, "q2": 2.010262043, "tx": 0.4763, "ty": 0.275, "targetID": 6, "y": 0.5233100289, "x": -0.0291049244}]], "block": 2}], [{"trials": [[{"q1": 1.561054734, "distance": 0.2905078832, "q3": 3.100122497, "q2": 1.954541766, "tx": 0.175, "ty": 0.3031, "targetID": 9, "y": 0.5412199507, "x": 0.008585699859}], [{"q1": 2.100317237, "distance": 0.1877632747, "q3": 3.082863024, "q2": 1.979740892, "tx": -0.175, "ty": 0.3031, "targetID": 7, "y": 0.4665586911, "x": -0.2673921189}], [{"q1": 1.571896716, "distance": 0.001267236304, "q3": 3.145698054, "q2": 1.921017548, "tx": 0.0, "ty": 0.55, "targetID": 5, "y": 0.5508663055, "x": -0.0009248798295}], [{"q1": 1.309189557, "distance": 0.266893535, "q3": 3.080440409, "q2": 1.918058426, "tx": 0.375, "ty": 0.6495, "targetID": 3, "y": 0.5175503651, "x": 0.1430054896}], [{"q1": 2.077186735, "distance": 0.1768842456, "q3": 3.254542012, "q2": 1.952450909, "tx": -0.375, "ty": 0.6495, "targetID": 1, "y": 0.4958633301, "x": -0.2873426557}], [{"q1": 1.723621289, "distance": 0.3737303053, "q3": 3.008250359, "q2": 1.980237564, "tx": 0.0, "ty": 0.15, "targetID": 8, "y": 0.5172169346, "x": -0.06946987856}], [{"q1": 1.438413545, "distance": 0.3684934623, "q3": 3.332483754, "q2": 1.852407759, "tx": 0.0, "ty": 0.95, "targetID": 2, "y": 0.5867956358, "x": 0.06220949713}], [{"q1": 2.485186296, "distance": 0.06820812285, "q3": 3.20834086, "q2": 2.026928891, "tx": -0.4763, "ty": 0.275, "targetID": 4, "y": 0.3381451456, "x": -0.4505116574}], [{"q1": 1.601956024, "distance": 0.545392514, "q3": 3.032211769, "q2": 2.006477892, "tx": 0.4763, "ty": 0.275, "targetID": 6, "y": 0.5271944236, "x": -0.007281396459}]], "block": 3}], [{"trials": [[{"q1": 1.55552948, "distance": 0.2859365212, "q3": 3.087062901, "q2": 1.954864383, "tx": 0.175, "ty": 0.3031, "targetID": 9, "y": 0.5383767969, "x": 0.01250531398}], [{"q1": 2.140925375, "distance": 0.1145723127, "q3": 2.744199063, "q2": 2.023597339, "tx": -0.175, "ty": 0.3031, "targetID": 7, "y": 0.402683469, "x": -0.2316563989}], [{"q1": 1.579277806, "distance": 0.02155287022, "q3": 3.041153494, "q2": 1.942862505, "tx": 0.0, "ty": 0.55, "targetID": 5, "y": 0.5286121739, "x": 0.002662162427}], [{"q1": 1.309667213, "distance": 0.266211338, "q3": 3.088692877, "q2": 1.917961741, "tx": 0.375, "ty": 0.6495, "targetID": 3, "y": 0.5194745582, "x": 0.1427030758}], [{"q1": 2.066872007, "distance": 0.1597523365, "q3": 3.342704165, "q2": 1.956033975, "tx": -0.375, "ty": 0.6495, "targetID": 1, "y": 0.5087941692, "x": -0.2993516148}], [{"q1": 1.74529137, "distance": 0.3099173456, "q3": 2.714856215, "q2": 2.032237057, "tx": 0.0, "ty": 0.15, "targetID": 8, "y": 0.4547407629, "x": -0.0564076991}], [{"q1": 1.42495403, "distance": 0.3382944395, "q3": 3.479503895, "q2": 1.826389561, "tx": 0.0, "ty": 0.95, "targetID": 2, "y": 0.6169100348, "x": 0.05911178291}], [{"q1": 2.495206021, "distance": 0.06335420733, "q3": 3.197199657, "q2": 2.029918296, "tx": -0.4763, "ty": 0.275, "targetID": 4, "y": 0.3332546647, "x": -0.4513971965}], [{"q1": 1.610221967, "distance": 0.5532151244, "q3": 3.055579639, "q2": 2.005166418, "tx": 0.4763, "ty": 0.275, "targetID": 6, "y": 0.5319932445, "x": -0.01359942453}]], "block": 4}], [{"trials": [[{"q1": 1.545536377, "distance": 0.2798582093, "q3": 3.073333596, "q2": 1.94816525, "tx": 0.175, "ty": 0.3031, "targetID": 9, "y": 0.5352390105, "x": 0.01869229992}], [{"q1": 2.134682284, "distance": 0.05370123263, "q3": 2.469987668, "q2": 1.91135785, "tx": -0.175, "ty": 0.3031, "targetID": 7, "y": 0.339900114, "x": -0.2141097686}], [{"q1": 1.571929231, "distance": 0.008703320555, "q3": 3.102138865, "q2": 1.905530512, "tx": 0.0, "ty": 0.55, "targetID": 5, "y": 0.5415630188, "x": 0.002136617925}], [{"q1": 1.241576409, "distance": 0.2316942886, "q3": 3.174170071, "q2": 1.879741569, "tx": 0.375, "ty": 0.6495, "targetID": 3, "y": 0.5277916962, "x": 0.1778469322}], [{"q1": 2.047268846, "distance": 0.1018662549, "q3": 3.735424061, "q2": 1.903365968, "tx": -0.375, "ty": 0.6495, "targetID": 1, "y": 0.5477592983, "x": -0.3699439637}], [{"q1": 1.747247288, "distance": 0.2315350642, "q3": 2.357644659, "q2": 1.987150506, "tx": 0.0, "ty": 0.15, "targetID": 8, "y": 0.3730091541, "x": -0.06225273629}], [{"q1": 1.414081908, "distance": 0.2361565267, "q3": 4.047321781, "q2": 1.794463588, "tx": 0.0, "ty": 0.95, "targetID": 2, "y": 0.7141465802, "x": -0.01196116533}], [{"q1": 2.48843893, "distance": 0.06501109835, "q3": 3.267327136, "q2": 1.992980384, "tx": -0.4763, "ty": 0.275, "targetID": 4, "y": 0.3389618886, "x": -0.4646672996}], [{"q1": 1.590429589, "distance": 0.5315576437, "q3": 2.982507438, "q2": 2.02598117, "tx": 0.4763, "ty": 0.275, "targetID": 6, "y": 0.5168947209, "x": 0.002970862291}]], "block": 5}], [{"trials": [[{"q1": 1.451345912, "distance": 0.2463898867, "q3": 3.049049461, "q2": 1.90862143, "tx": 0.175, "ty": 0.3031, "targetID": 9, "y": 0.5255735655, "x": 0.06910623766}], [{"q1": 2.080698528, "distance": 0.02891980833, "q3": 2.346428945, "q2": 1.875074713, "tx": -0.175, "ty": 0.3031, "targetID": 7, "y": 0.3207025229, "x": -0.1979457294}], [{"q1": 1.571439931, "distance": 0.001583438152, "q3": 3.147994486, "q2": 1.873267068, "tx": 0.0, "ty": 0.55, "targetID": 5, "y": 0.5513732464, "x": -0.0007883340919}], [{"q1": 1.013118364, "distance": 0.1653457891, "q3": 3.302966966, "q2": 1.758493487, "tx": 0.375, "ty": 0.6495, "targetID": 3, "y": 0.5014301075, "x": 0.3014164632}], [{"q1": 2.001788584, "distance": 0.07569272455, "q3": 3.948497091, "q2": 1.865553011, "tx": -0.375, "ty": 0.6495, "targetID": 1, "y": 0.5752081941, "x": -0.3894953828}], [{"q1": 1.899639918, "distance": 0.2199211844, "q3": 1.623092291, "q2": 1.893762073, "tx": 0.0, "ty": 0.15, "targetID": 8, "y": 0.2125452514, "x": -0.2108397944}], [{"q1": 1.382670916, "distance": 0.2048813848, "q3": 4.407102079, "q2": 1.769833063, "tx": 0.0, "ty": 0.95, "targetID": 2, "y": 0.7531623864, "x": -0.05684483894}], [{"q1": 2.504474072, "distance": 0.05817696297, "q3": 3.221090455, "q2": 1.968284526, "tx": -0.4763, "ty": 0.275, "targetID": 4, "y": 0.3307355721, "x": -0.4596235187}], [{"q1": 1.289148889, "distance": 0.3988760688, "q3": 3.054392499, "q2": 1.90635253, "tx": 0.4763, "ty": 0.275, "targetID": 6, "y": 0.5087165937, "x": 0.1530683925}]], "block": 6}], [{"trials": [[{"q1": 1.408284114, "distance": 0.2055272095, "q3": 2.916325068, "q2": 1.972781269, "tx": 0.175, "ty": 0.3031, "targetID": 9, "y": 0.492581362, "x": 0.09538688992}], [{"q1": 1.992743969, "distance": 0.01256997942, "q3": 2.22587385, "q2": 1.909142337, "tx": -0.175, "ty": 0.3031, "targetID": 7, "y": 0.3118759296, "x": -0.1660006977}], [{"q1": 1.561686004, "distance": 0.007012350173, "q3": 3.172908421, "q2": 1.930354716, "tx": 0.0, "ty": 0.55, "targetID": 5, "y": 0.5565560018, "x": 0.002488351817}], [{"q1": 0.8884356382, "distance": 0.1635917745, "q3": 3.423520653, "q2": 1.751973485, "tx": 0.375, "ty": 0.6495, "targetID": 3, "y": 0.4860135755, "x": 0.3691299326}], [{"q1": 1.954517655, "distance": 0.05592067427, "q3": 4.02132412, "q2": 1.866114969, "tx": -0.375, "ty": 0.6495, "targetID": 1, "y": 0.5936761691, "x": -0.3782896369}], [{"q1": 1.670106317, "distance": 0.200116787, "q3": 1.393390918, "q2": 1.959558462, "tx": 0.0, "ty": 0.15, "targetID": 8, "y": 0.2275529073, "x": -0.1844783863}], [{"q1": 1.283280573, "distance": 0.2144913046, "q3": 4.919032542, "q2": 1.804666869, "tx": 0.0, "ty": 0.95, "targetID": 2, "y": 0.7618592732, "x": -0.1030028478}], [{"q1": 2.504542636, "distance": 0.05828855877, "q3": 3.218428066, "q2": 1.96432412, "tx": -0.4763, "ty": 0.275, "targetID": 4, "y": 0.3306748382, "x": -0.4590411336}], [{"q1": 1.101214288, "distance": 0.3115321992, "q3": 3.127310847, "q2": 1.868641157, "tx": 0.4763, "ty": 0.275, "targetID": 6, "y": 0.4873045183, "x": 0.24831074}]], "block": 7}], [{"trials": [[{"q1": 1.438985285, "distance": 0.1846524017, "q3": 2.773777584, "q2": 2.029406525, "tx": 0.175, "ty": 0.3031, "targetID": 9, "y": 0.46377505, "x": 0.08400528727}], [{"q1": 1.922113133, "distance": 0.01757458739, "q3": 2.145346629, "q2": 1.866221365, "tx": -0.175, "ty": 0.3031, "targetID": 7, "y": 0.303776379, "x": -0.1574384331}], [{"q1": 1.565941759, "distance": 0.00617614431, "q3": 3.170196489, "q2": 1.866414621, "tx": 0.0, "ty": 0.55, "targetID": 5, "y": 0.5561320112, "x": 0.0007370189828}], [{"q1": 0.8295301387, "distance": 0.1293498936, "q3": 3.702504708, "q2": 1.728646897, "tx": 0.375, "ty": 0.6495, "targetID": 3, "y": 0.5245724296, "x": 0.4085335221}], [{"q1": 1.954823832, "distance": 0.05412644315, "q3": 4.026123405, "q2": 1.854996445, "tx": -0.375, "ty": 0.6495, "targetID": 1, "y": 0.5954941186, "x": -0.3786106269}], [{"q1": 0.9875072225, "distance": 0.4172022125, "q3": 0.2211992442, "q2": 1.851559134, "tx": 0.0, "ty": 0.15, "targetID": 8, "y": 0.5443738766, "x": -0.1361136714}], [{"q1": 1.316434866, "distance": 0.243116868, "q3": 4.98293579, "q2": 1.809376773, "tx": 0.0, "ty": 0.95, "targetID": 2, "y": 0.7535914007, "x": -0.1432811001}], [{"q1": 2.509804223, "distance": 0.05624353684, "q3": 3.19923871, "q2": 1.954808054, "tx": -0.4763, "ty": 0.275, "targetID": 4, "y": 0.3276407853, "x": -0.4564938605}], [{"q1": 0.9177614889, "distance": 0.2268958175, "q3": 3.23871466, "q2": 1.837872275, "tx": 0.4763, "ty": 0.275, "targetID": 6, "y": 0.4574462113, "x": 0.3414108159}]], "block": 8}], [{"trials": [[{"q1": 1.410981383, "distance": 0.1724947268, "q3": 2.755939775, "q2": 2.043353272, "tx": 0.175, "ty": 0.3031, "targetID": 9, "y": 0.4573753186, "x": 0.09784070478}], [{"q1": 1.872753672, "distance": 0.02844357543, "q3": 2.073828885, "q2": 1.87386702, "tx": -0.175, "ty": 0.3031, "targetID": 7, "y": 0.2966997623, "x": -0.1472858531}], [{"q1": 1.562565891, "distance": 0.007616589729, "q3": 3.176100406, "q2": 1.887348249, "tx": 0.0, "ty": 0.55, "targetID": 5, "y": 0.5573373706, "x": 0.00204338724}], [{"q1": 0.8023615427, "distance": 0.136500339, "q3": 3.741323198, "q2": 1.724902677, "tx": 0.375, "ty": 0.6495, "targetID": 3, "y": 0.5218574788, "x": 0.4233707486}], [{"q1": 1.919510131, "distance": 0.03938800928, "q3": 4.124051145, "q2": 1.846170187, "tx": -0.375, "ty": 0.6495, "targetID": 1, "y": 0.610273007, "x": -0.3785578493}], [{"q1": 0.9459038199, "distance": 0.3870894859, "q3": 0.2989705303, "q2": 1.88175036, "tx": 0.0, "ty": 0.15, "targetID": 8, "y": 0.5189135418, "x": -0.1172223052}], [{"q1": 1.368133316, "distance": 0.2440995977, "q3": 4.859695964, "q2": 1.787286447, "tx": 0.0, "ty": 0.95, "targetID": 2, "y": 0.7577180667, "x": -0.1503737733}], [{"q1": 2.515447027, "distance": 0.05359302994, "q3": 3.187145979, "q2": 1.96246967, "tx": -0.4763, "ty": 0.275, "targetID": 4, "y": 0.3244676898, "x": -0.455680579}], [{"q1": 0.9004753573, "distance": 0.2162990718, "q3": 3.230542237, "q2": 1.834553457, "tx": 0.4763, "ty": 0.275, "targetID": 6, "y": 0.449702048, "x": 0.3487677183}]], "block": 9}], [{"trials": [[{"q1": 1.394388661, "distance": 0.1622708387, "q3": 2.729735073, "q2": 2.055408635, "tx": 0.175, "ty": 0.3031, "targetID": 9, "y": 0.4499307082, "x": 0.1059162232}], [{"q1": 1.846060902, "distance": 0.03815409922, "q3": 2.014939251, "q2": 1.900584668, "tx": -0.175, "ty": 0.3031, "targetID": 7, "y": 0.2892026681, "x": -0.1394669245}], [{"q1": 1.560469374, "distance": 0.008083854896, "q3": 3.178088981, "q2": 1.93468283, "tx": 0.0, "ty": 0.55, "targetID": 5, "y": 0.5576208356, "x": 0.002696585842}], [{"q1": 0.7962881171, "distance": 0.1334661274, "q3": 3.7824925, "q2": 1.703706774, "tx": 0.375, "ty": 0.6495, "targetID": 3, "y": 0.5276209059, "x": 0.4293938746}], [{"q1": 1.856451652, "distance": 0.03076674107, "q3": 4.279449949, "q2": 1.900623369, "tx": -0.375, "ty": 0.6495, "targetID": 1, "y": 0.6190698247, "x": -0.3795383683}], [{"q1": 0.9326295102, "distance": 0.3688111157, "q3": 0.3247009317, "q2": 1.912218762, "tx": 0.0, "ty": 0.15, "targetID": 8, "y": 0.5012565412, "x": -0.112429895}], [{"q1": 1.335158365, "distance": 0.2338209418, "q3": 4.90403655, "q2": 1.790957063, "tx": 0.0, "ty": 0.95, "targetID": 2, "y": 0.7598007879, "x": -0.1360018108}], [{"q1": 2.520302898, "distance": 0.05144376098, "q3": 3.174376498, "q2": 1.980629715, "tx": -0.4763, "ty": 0.275, "targetID": 4, "y": 0.3215761045, "x": -0.4544567623}], [{"q1": 0.8734165854, "distance": 0.203303911, "q3": 3.248379208, "q2": 1.806803895, "tx": 0.4763, "ty": 0.275, "targetID": 6, "y": 0.4436346402, "x": 0.3627445581}]], "block": 10}]]}], "condition": "H1"}], "type": "simulation", "subjectID": "S_H1_87"}}
