# Supplementary material for: Goal-related feedback guides motor exploration and redundancy resolution in human motor skill acquisition
Source: PLoS Comput Biol. 2019 Mar 5;15(3):e1006676. doi: 10.1371/journal.pcbi.1006676 (PMC6420027; doi:10.1371/journal.pcbi.1006676)
Supplement: S1 Dataset — The 220 .json files contain the data (20 for the participants, 200 for simulation runs), the text file legend_json.txt explains the data format. (ZIP) [file pcbi.1006676.s001.zip › S_H2_061.json]

{"data": {"data": [{"phases": [{"phase": "test", "blocks": [[{"trials": [[{"q1": 1.264541042, "distance": 0.503033682, "q3": -0.2706463385, "q2": 2.027671585, "tx": 0.175, "ty": 0.3031, "targetID": 9, "y": 0.5175877212, "x": -0.2800141785}], [{"q1": 1.405611732, "distance": 0.2070991813, "q3": -0.1447753709, "q2": 2.073982314, "tx": -0.175, "ty": 0.3031, "targetID": 7, "y": 0.4246970865, "x": -0.3426431311}], [{"q1": 1.193205656, "distance": 0.2373717493, "q3": -0.3642497546, "q2": 2.022470093, "tx": 0.0, "ty": 0.55, "targetID": 5, "y": 0.5589773137, "x": -0.2372019292}], [{"q1": 1.161081924, "distance": 0.5957446278, "q3": -0.3543216189, "q2": 1.980806171, "tx": 0.375, "ty": 0.6495, "targetID": 3, "y": 0.5824149182, "x": -0.2169554488}], [{"q1": 1.293497326, "distance": 0.1540790446, "q3": -0.2797335409, "q2": 2.01289898, "tx": -0.375, "ty": 0.6495, "targetID": 1, "y": 0.517878241, "x": -0.2948996596}], [{"q1": 1.402504983, "distance": 0.432887596, "q3": -0.1413012306, "q2": 2.088580116, "tx": 0.0, "ty": 0.15, "targetID": 8, "y": 0.4186797354, "x": -0.3394154837}], [{"q1": 1.076219116, "distance": 0.3629693304, "q3": -0.4846414713, "q2": 1.988474581, "tx": 0.0, "ty": 0.95, "targetID": 2, "y": 0.6211888339, "x": -0.1537203692}], [{"q1": 1.531782879, "distance": 0.1297392578, "q3": 0.01157275045, "q2": 2.00352024, "tx": -0.4763, "ty": 0.275, "targetID": 4, "y": 0.3745547361, "x": -0.3931066737}], [{"q1": 1.270113031, "distance": 0.7981878467, "q3": -0.2304267377, "q2": 2.003492698, "tx": 0.4763, "ty": 0.275, "targetID": 6, "y": 0.517814491, "x": -0.2840584428}]], "block": 1}], [{"trials": [[{"q1": 1.277794581, "distance": 0.503838155, "q3": -0.25821004, "q2": 2.042448401, "tx": 0.175, "ty": 0.3031, "targetID": 9, "y": 0.5044588708, "x": -0.28685224}], [{"q1": 1.395578876, "distance": 0.1885815342, "q3": -0.1727228436, "q2": 2.135804282, "tx": -0.175, "ty": 0.3031, "targetID": 7, "y": 0.407622385, "x": -0.3319651747}], [{"q1": 1.179181342, "distance": 0.2292845724, "q3": -0.3724964049, "q2": 2.025170322, "tx": 0.0, "ty": 0.55, "targetID": 5, "y": 0.562832032, "x": -0.2289252151}], [{"q1": 1.223042989, "distance": 0.6359732307, "q3": -0.3323118733, "q2": 1.991200117, "tx": 0.375, "ty": 0.6495, "targetID": 3, "y": 0.5585149192, "x": -0.2544312235}], [{"q1": 1.303418391, "distance": 0.1383209165, "q3": -0.2650958569, "q2": 1.965454146, "tx": -0.375, "ty": 0.6495, "targetID": 1, "y": 0.5328066486, "x": -0.3007346805}], [{"q1": 1.387942815, "distance": 0.407621241, "q3": -0.1743797499, "q2": 2.168140465, "tx": 0.0, "ty": 0.15, "targetID": 8, "y": 0.3967106888, "x": -0.3244825298}], [{"q1": 1.073448919, "distance": 0.3541954256, "q3": -0.5019841502, "q2": 1.979715016, "tx": 0.0, "ty": 0.95, "targetID": 2, "y": 0.6284971077, "x": -0.1486280247}], [{"q1": 1.546562945, "distance": 0.1178638704, "q3": 0.009343179745, "q2": 2.025797612, "tx": -0.4763, "ty": 0.275, "targetID": 4, "y": 0.3600265678, "x": -0.3946766289}], [{"q1": 1.341350785, "distance": 0.8204736266, "q3": -0.1911785662, "q2": 2.027510964, "tx": 0.4763, "ty": 0.275, "targetID": 6, "y": 0.4767708713, "x": -0.3189769879}]], "block": 2}], [{"trials": [[{"q1": 1.274096697, "distance": 0.4855746288, "q3": -0.2722728214, "q2": 2.131879802, "tx": 0.175, "ty": 0.3031, "targetID": 9, "y": 0.468947858, "x": -0.2813739783}], [{"q1": 1.381455789, "distance": 0.1722704706, "q3": -0.1235163628, "q2": 2.152983857, "tx": -0.175, "ty": 0.3031, "targetID": 7, "y": 0.3941667857, "x": -0.3212325395}], [{"q1": 1.163723497, "distance": 0.2206266276, "q3": -0.3722010378, "q2": 2.018177454, "tx": 0.0, "ty": 0.55, "targetID": 5, "y": 0.5693015563, "x": -0.219780706}], [{"q1": 1.233659888, "distance": 0.6479681816, "q3": -0.3871488481, "q2": 2.101901401, "tx": 0.375, "ty": 0.6495, "targetID": 3, "y": 0.518864086, "x": -0.2596629203}], [{"q1": 1.347170126, "distance": 0.1007081999, "q3": -0.2196481707, "q2": 1.846019784, "tx": -0.375, "ty": 0.6495, "targetID": 1, "y": 0.5623343318, "x": -0.324559066}], [{"q1": 1.352788185, "distance": 0.3633324941, "q3": -0.1287029595, "q2": 2.252454358, "tx": 0.0, "ty": 0.15, "targetID": 8, "y": 0.3623963037, "x": -0.2947851955}], [{"q1": 1.058532267, "distance": 0.3173304101, "q3": -0.5174440354, "q2": 1.916132405, "tx": 0.0, "ty": 0.95, "targetID": 2, "y": 0.659026942, "x": -0.1266225444}], [{"q1": 1.552521353, "distance": 0.1119758692, "q3": 0.01796174412, "q2": 2.040832283, "tx": -0.4763, "ty": 0.275, "targetID": 4, "y": 0.3498405019, "x": -0.3930083764}], [{"q1": 1.358463416, "distance": 0.7935815736, "q3": -0.2452083241, "q2": 2.226790537, "tx": 0.4763, "ty": 0.275, "targetID": 6, "y": 0.3967075975, "x": -0.3078931998}]], "block": 3}], [{"trials": [[{"q1": 0.2992827271, "distance": 0.1343097306, "q3": -0.7049225381, "q2": 3.131065542, "tx": 0.175, "ty": 0.3031, "targetID": 9, "y": 0.1890462294, "x": 0.1040715774}], [{"q1": 1.202494293, "distance": 0.05250103054, "q3": -0.1347563726, "q2": 2.40935262, "tx": -0.175, "ty": 0.3031, "targetID": 7, "y": 0.3370877393, "x": -0.2150148945}], [{"q1": 1.081281087, "distance": 0.1752915433, "q3": -0.3837669067, "q2": 1.989861292, "tx": 0.0, "ty": 0.55, "targetID": 5, "y": 0.599967471, "x": -0.168018978}], [{"q1": 0.982010101, "distance": 0.4532445917, "q3": -0.433459863, "q2": 1.864193934, "tx": 0.375, "ty": 0.6495, "targetID": 3, "y": 0.6727410732, "x": -0.07764833195}], [{"q1": 1.375967649, "distance": 0.08003893991, "q3": -0.2000579477, "q2": 1.780465395, "tx": -0.375, "ty": 0.6495, "targetID": 1, "y": 0.5776915872, "x": -0.3396477192}], [{"q1": 0.9419846548, "distance": 0.09408769467, "q3": -0.2075501227, "q2": 2.83060031, "tx": 0.0, "ty": 0.15, "targetID": 8, "y": 0.2196092182, "x": -0.06330127197}], [{"q1": 0.782044104, "distance": 0.2542224563, "q3": -0.5889661957, "q2": 1.665619297, "tx": 0.0, "ty": 0.95, "targetID": 2, "y": 0.7472431775, "x": 0.1533581697}], [{"q1": 1.556539735, "distance": 0.1098139092, "q3": 0.02728507119, "q2": 2.036891538, "tx": -0.4763, "ty": 0.275, "targetID": 4, "y": 0.3479791361, "x": -0.3942442851}], [{"q1": -0.4503930728, "distance": 0.4913065033, "q3": -1.160049326, "q2": 3.767999009, "tx": 0.4763, "ty": 0.275, "targetID": 6, "y": -0.09145828754, "x": 0.1490532985}]], "block": 4}], [{"trials": [[{"q1": 0.1595061435, "distance": 0.09391336555, "q3": -0.8664997888, "q2": 3.10629351, "tx": 0.175, "ty": 0.3031, "targetID": 9, "y": 0.2115774183, "x": 0.1539444245}], [{"q1": 1.185043411, "distance": 0.03453931395, "q3": -0.1390601152, "q2": 2.450911575, "tx": -0.175, "ty": 0.3031, "targetID": 7, "y": 0.3245560395, "x": -0.2020666322}], [{"q1": 1.023667292, "distance": 0.144913561, "q3": -0.3794082009, "q2": 2.01480681, "tx": 0.0, "ty": 0.55, "targetID": 5, "y": 0.5972767258, "x": -0.1369848581}], [{"q1": 0.9893881893, "distance": 0.4592333528, "q3": -0.445043259, "q2": 1.878138307, "tx": 0.375, "ty": 0.6495, "targetID": 3, "y": 0.6687362296, "x": -0.08383029517}], [{"q1": 1.394618818, "distance": 0.06255501032, "q3": -0.1394497572, "q2": 1.703207114, "tx": -0.375, "ty": 0.6495, "targetID": 1, "y": 0.5923242916, "x": -0.3496215114}], [{"q1": 0.8731310561, "distance": 0.08234484481, "q3": -0.2673947048, "q2": 2.872327711, "tx": 0.0, "ty": 0.15, "targetID": 8, "y": 0.2194421059, "x": -0.04425457477}], [{"q1": 0.7718433212, "distance": 0.2600595604, "q3": -0.5812591737, "q2": 1.652804099, "tx": 0.0, "ty": 0.95, "targetID": 2, "y": 0.7481378647, "x": 0.1639593037}], [{"q1": 1.559672197, "distance": 0.1082098068, "q3": 0.023457517, "q2": 2.038445789, "tx": -0.4763, "ty": 0.275, "targetID": 4, "y": 0.3468818899, "x": -0.3954151671}], [{"q1": -0.6604782267, "distance": 0.4544450164, "q3": -1.406282226, "q2": 3.683977154, "tx": 0.4763, "ty": 0.275, "targetID": 6, "y": -0.08615502389, "x": 0.200460696}]], "block": 5}], [{"trials": [[{"q1": 0.1810675812, "distance": 0.04319922174, "q3": -0.8628043441, "q2": 2.984754693, "tx": 0.175, "ty": 0.3031, "targetID": 9, "y": 0.2609232461, "x": 0.1656568639}], [{"q1": 1.16669659, "distance": 0.01960916194, "q3": -0.1194897877, "q2": 2.472828127, "tx": -0.175, "ty": 0.3031, "targetID": 7, "y": 0.3151075021, "x": -0.1905028748}], [{"q1": 0.9702615524, "distance": 0.1166597242, "q3": -0.3839841757, "q2": 2.041702101, "tx": 0.0, "ty": 0.55, "targetID": 5, "y": 0.5934020294, "x": -0.1082855258}], [{"q1": 0.9932801118, "distance": 0.462155642, "q3": -0.4485937075, "q2": 1.882500509, "tx": 0.375, "ty": 0.6495, "targetID": 3, "y": 0.667320509, "x": -0.08681193883}], [{"q1": 1.457816767, "distance": 0.04584625688, "q3": -0.06558724708, "q2": 1.587138676, "tx": -0.375, "ty": 0.6495, "targetID": 1, "y": 0.6045436903, "x": -0.3839894097}], [{"q1": 0.8377008804, "distance": 0.07433149909, "q3": -0.2664186123, "q2": 2.883881347, "tx": 0.0, "ty": 0.15, "targetID": 8, "y": 0.2160022715, "x": -0.03418876886}], [{"q1": 0.7669551351, "distance": 0.262918099, "q3": -0.5717482413, "q2": 1.639688735, "tx": 0.0, "ty": 0.95, "targetID": 2, "y": 0.7497427041, "x": 0.1703612111}], [{"q1": 1.558028454, "distance": 0.1081126453, "q3": 0.02253300157, "q2": 2.047876059, "tx": -0.4763, "ty": 0.275, "targetID": 4, "y": 0.3439345307, "x": -0.3930151001}], [{"q1": -0.6366567733, "distance": 0.4412186559, "q3": -1.392461842, "q2": 3.653853716, "tx": 0.4763, "ty": 0.275, "targetID": 6, "y": -0.07439110806, "x": 0.2068565813}]], "block": 6}], [{"trials": [[{"q1": 0.2173250258, "distance": 0.01433624583, "q3": -0.824748376, "q2": 2.897248292, "tx": 0.175, "ty": 0.3031, "targetID": 9, "y": 0.2939690261, "x": 0.1639477034}], [{"q1": 1.163921438, "distance": 0.01820381537, "q3": -0.09914053457, "q2": 2.465534687, "tx": -0.175, "ty": 0.3031, "targetID": 7, "y": 0.3143561317, "x": -0.1893065856}], [{"q1": 0.9449267783, "distance": 0.1039333193, "q3": -0.3713812403, "q2": 2.048804541, "tx": 0.0, "ty": 0.55, "targetID": 5, "y": 0.5905475349, "x": -0.09569760847}], [{"q1": 0.9661278407, "distance": 0.4501719351, "q3": -0.499800216, "q2": 1.95078966, "tx": 0.375, "ty": 0.6495, "targetID": 3, "y": 0.6517246129, "x": -0.07516643835}], [{"q1": 1.467153292, "distance": 0.03409708523, "q3": -0.04362727256, "q2": 1.538472682, "tx": -0.375, "ty": 0.6495, "targetID": 1, "y": 0.6177387222, "x": -0.3874029211}], [{"q1": 0.8298225347, "distance": 0.07028421291, "q3": -0.2646062221, "q2": 2.890858844, "tx": 0.0, "ty": 0.15, "targetID": 8, "y": 0.2130645578, "x": -0.0310279251}], [{"q1": 0.7944678434, "distance": 0.2492279706, "q3": -0.508498615, "q2": 1.527559876, "tx": 0.0, "ty": 0.95, "targetID": 2, "y": 0.7752650482, "x": 0.1777140342}], [{"q1": 1.560487446, "distance": 0.1066035777, "q3": 0.02819960548, "q2": 2.047866645, "tx": -0.4763, "ty": 0.275, "targetID": 4, "y": 0.3418471508, "x": -0.3932591594}], [{"q1": -0.6124124268, "distance": 0.3973991555, "q3": -1.409757522, "q2": 3.545765195, "tx": 0.4763, "ty": 0.275, "targetID": 6, "y": -0.04489823992, "x": 0.2405221281}]], "block": 7}], [{"trials": [[{"q1": 0.2377202988, "distance": 0.02209181459, "q3": -0.7375735083, "q2": 2.802766671, "tx": 0.175, "ty": 0.3031, "targetID": 9, "y": 0.3195744468, "x": 0.1602812747}], [{"q1": 1.157754135, "distance": 0.01473839741, "q3": -0.03800676733, "q2": 2.442125683, "tx": -0.175, "ty": 0.3031, "targetID": 7, "y": 0.3124006098, "x": -0.1864332417}], [{"q1": 0.8411985367, "distance": 0.05073341333, "q3": -0.3489817753, "q2": 2.108518278, "tx": 0.0, "ty": 0.55, "targetID": 5, "y": 0.5687471165, "x": -0.04714260125}], [{"q1": 0.9570796026, "distance": 0.4426122561, "q3": -0.5283094659, "q2": 1.963966758, "tx": 0.375, "ty": 0.6495, "targetID": 3, "y": 0.6520340997, "x": -0.06760500181}], [{"q1": 1.468783218, "distance": 0.0333188884, "q3": -0.02724031185, "q2": 1.526259792, "tx": -0.375, "ty": 0.6495, "targetID": 1, "y": 0.6189026147, "x": -0.3881889475}], [{"q1": 0.8167184842, "distance": 0.06615409169, "q3": -0.2468984573, "q2": 2.889374267, "tx": 0.0, "ty": 0.15, "targetID": 8, "y": 0.2102581656, "x": -0.02730050044}], [{"q1": 0.7954963056, "distance": 0.2513992651, "q3": -0.4780115267, "q2": 1.481417561, "tx": 0.0, "ty": 0.95, "targetID": 2, "y": 0.783187334, "x": 0.1880827609}], [{"q1": 1.561423527, "distance": 0.1060457823, "q3": 0.02754725937, "q2": 2.0490711, "tx": -0.4763, "ty": 0.275, "targetID": 4, "y": 0.3411278091, "x": -0.3933975223}], [{"q1": -0.6043390233, "distance": 0.3884374238, "q3": -1.409183368, "q2": 3.523723288, "tx": 0.4763, "ty": 0.275, "targetID": 6, "y": -0.03834655911, "x": 0.2467404955}]], "block": 8}], [{"trials": [[{"q1": 0.2541657378, "distance": 0.0296340194, "q3": -0.7482976794, "q2": 2.791673248, "tx": 0.175, "ty": 0.3031, "targetID": 9, "y": 0.3279543404, "x": 0.1588619434}], [{"q1": 1.166440081, "distance": 0.01189152704, "q3": 0.01033680814, "q2": 2.430913995, "tx": -0.175, "ty": 0.3031, "targetID": 7, "y": 0.3054969053, "x": -0.1866474572}], [{"q1": 0.8336830788, "distance": 0.04555448773, "q3": -0.381406636, "q2": 2.132190672, "tx": 0.0, "ty": 0.55, "targetID": 5, "y": 0.5655286291, "x": -0.04282607886}], [{"q1": 0.950540283, "distance": 0.4391499371, "q3": -0.529892985, "q2": 1.969123503, "tx": 0.375, "ty": 0.6495, "targetID": 3, "y": 0.650744819, "x": -0.06414817278}], [{"q1": 1.469533506, "distance": 0.03218814519, "q3": -0.02544770511, "q2": 1.52171725, "tx": -0.375, "ty": 0.6495, "targetID": 1, "y": 0.6202314218, "x": -0.3883950371}], [{"q1": 0.8093990359, "distance": 0.06053078615, "q3": -0.2459837264, "q2": 2.900525661, "tx": 0.0, "ty": 0.15, "targetID": 8, "y": 0.2057500597, "x": -0.02357767841}], [{"q1": 0.8053957268, "distance": 0.2451987516, "q3": -0.4699691103, "q2": 1.469775186, "tx": 0.0, "ty": 0.95, "targetID": 2, "y": 0.786908269, "x": 0.1830942792}], [{"q1": 1.566308315, "distance": 0.1034268222, "q3": 0.04018484686, "q2": 2.04488499, "tx": -0.4763, "ty": 0.275, "targetID": 4, "y": 0.3383774082, "x": -0.3945662146}], [{"q1": -0.5546296283, "distance": 0.3323902499, "q3": -1.402808388, "q2": 3.382692012, "tx": 0.4763, "ty": 0.275, "targetID": 6, "y": 0.00236971044, "x": 0.2861526796}]], "block": 9}], [{"trials": [[{"q1": 0.2567999452, "distance": 0.02851059558, "q3": -0.7721983285, "q2": 2.804673531, "tx": 0.175, "ty": 0.3031, "targetID": 9, "y": 0.3270820199, "x": 0.1595819332}], [{"q1": 1.164740761, "distance": 0.01051522532, "q3": 0.004957524106, "q2": 2.437092362, "tx": -0.175, "ty": 0.3031, "targetID": 7, "y": 0.3044055353, "x": -0.1854338651}], [{"q1": 0.8202648348, "distance": 0.03562954172, "q3": -0.4527223728, "q2": 2.183045201, "tx": 0.0, "ty": 0.55, "targetID": 5, "y": 0.5586131499, "x": -0.0345727912}], [{"q1": 0.9446371133, "distance": 0.4359441512, "q3": -0.531476213, "q2": 1.973435608, "tx": 0.375, "ty": 0.6495, "targetID": 3, "y": 0.6497199514, "x": -0.06094409571}], [{"q1": 1.471675884, "distance": 0.03090437128, "q3": -0.02860840029, "q2": 1.517237403, "tx": -0.375, "ty": 0.6495, "targetID": 1, "y": 0.6220866078, "x": -0.3892683598}], [{"q1": 0.8002725263, "distance": 0.0530490062, "q3": -0.2546621841, "q2": 2.920566552, "tx": 0.0, "ty": 0.15, "targetID": 8, "y": 0.1997309176, "x": -0.01846707588}], [{"q1": 0.8145119419, "distance": 0.2391996501, "q3": -0.4597356712, "q2": 1.458654865, "tx": 0.0, "ty": 0.95, "targetID": 2, "y": 0.790219701, "x": 0.1780076647}], [{"q1": 1.586513804, "distance": 0.09351604011, "q3": 0.04843537621, "q2": 2.036138706, "tx": -0.4763, "ty": 0.275, "targetID": 4, "y": 0.332173294, "x": -0.4022968635}], [{"q1": -0.5525382849, "distance": 0.3291578043, "q3": -1.404451329, "q2": 3.374504537, "tx": 0.4763, "ty": 0.275, "targetID": 6, "y": 0.004392420096, "x": 0.2889063026}]], "block": 10}]]}], "condition": "H2"}], "type": "simulation", "subjectID": "S_H2_61"}}
