# Supplementary material for: Goal-related feedback guides motor exploration and redundancy resolution in human motor skill acquisition
Source: PLoS Comput Biol. 2019 Mar 5;15(3):e1006676. doi: 10.1371/journal.pcbi.1006676 (PMC6420027; doi:10.1371/journal.pcbi.1006676)
Supplement: S1 Dataset — The 220 .json files contain the data (20 for the participants, 200 for simulation runs), the text file legend_json.txt explains the data format. (ZIP) [file pcbi.1006676.s001.zip › S_H1_068.json]

{"data": {"data": [{"phases": [{"phase": "test", "blocks": [[{"trials": [[{"q1": 2.194793079, "distance": 0.3766257656, "q3": 2.213802539, "q2": 2.050273972, "tx": 0.175, "ty": 0.3031, "targetID": 9, "y": 0.2848032348, "x": -0.2011810677}], [{"q1": 2.289184764, "distance": 0.09343026226, "q3": 2.561955966, "q2": 2.004338243, "tx": -0.175, "ty": 0.3031, "targetID": 7, "y": 0.3303795188, "x": -0.2643590609}], [{"q1": 2.242751337, "distance": 0.3275121999, "q3": 2.502492971, "q2": 2.000515093, "tx": 0.0, "ty": 0.55, "targetID": 5, "y": 0.3301481352, "x": -0.2427537819}], [{"q1": 2.142038254, "distance": 0.669690374, "q3": 2.176100307, "q2": 2.038919581, "tx": 0.375, "ty": 0.6495, "targetID": 3, "y": 0.2853142461, "x": -0.1870088377}], [{"q1": 2.346990266, "distance": 0.2538898277, "q3": 3.190125904, "q2": 1.969388492, "tx": -0.375, "ty": 0.6495, "targetID": 1, "y": 0.3964379986, "x": -0.3954858015}], [{"q1": 2.2414049, "distance": 0.2654516896, "q3": 2.316411202, "q2": 2.043938373, "tx": 0.0, "ty": 0.15, "targetID": 8, "y": 0.2965722911, "x": -0.2213168837}], [{"q1": 2.247232454, "distance": 0.631968472, "q3": 2.843354127, "q2": 1.972711133, "tx": 0.0, "ty": 0.95, "targetID": 2, "y": 0.388885286, "x": -0.2907480478}], [{"q1": 2.39275341, "distance": 0.1269291134, "q3": 3.094197775, "q2": 1.982790555, "tx": -0.4763, "ty": 0.275, "targetID": 4, "y": 0.3706722836, "x": -0.3928864879}], [{"q1": 2.113663259, "distance": 0.6491315883, "q3": 1.901756208, "q2": 2.092822469, "tx": 0.4763, "ty": 0.275, "targetID": 6, "y": 0.2349495056, "x": -0.171594881}]], "block": 1}], [{"trials": [[{"q1": 1.825602128, "distance": 0.2520984716, "q3": 1.598797922, "q2": 2.322996245, "tx": 0.175, "ty": 0.3031, "targetID": 9, "y": 0.2271968351, "x": -0.06540039296}], [{"q1": 2.120098421, "distance": 0.02498004765, "q3": 2.30829812, "q2": 2.121886047, "tx": -0.175, "ty": 0.3031, "targetID": 7, "y": 0.3279122479, "x": -0.1721094747}], [{"q1": 1.837472807, "distance": 0.2401370181, "q3": 2.042061535, "q2": 2.267174404, "tx": 0.0, "ty": 0.55, "targetID": 5, "y": 0.3152352336, "x": -0.05051031523}], [{"q1": 1.474853735, "distance": 0.5856265409, "q3": 1.283089645, "q2": 2.485784983, "tx": 0.375, "ty": 0.6495, "targetID": 3, "y": 0.1891301948, "x": 0.01303579196}], [{"q1": 2.297428217, "distance": 0.2270393037, "q3": 3.304467681, "q2": 1.97831452, "tx": -0.375, "ty": 0.6495, "targetID": 1, "y": 0.4238101356, "x": -0.3997170091}], [{"q1": 2.031137276, "distance": 0.1614718048, "q3": 1.870908802, "q2": 2.218953686, "tx": 0.0, "ty": 0.15, "targetID": 8, "y": 0.2550318835, "x": -0.1226435779}], [{"q1": 2.082445334, "distance": 0.5594102941, "q3": 2.861743043, "q2": 2.025025401, "tx": 0.0, "ty": 0.95, "targetID": 2, "y": 0.4370231963, "x": -0.2231472071}], [{"q1": 2.39931288, "distance": 0.1173233138, "q3": 3.18571811, "q2": 1.974003326, "tx": -0.4763, "ty": 0.275, "targetID": 4, "y": 0.3748779798, "x": -0.4147439353}], [{"q1": 1.668784392, "distance": 0.5580510038, "q3": 1.13841077, "q2": 2.427603176, "tx": 0.4763, "ty": 0.275, "targetID": 6, "y": 0.1687283334, "x": -0.07153871321}]], "block": 2}], [{"trials": [[{"q1": 1.46633479, "distance": 0.1508881404, "q3": 1.528097399, "q2": 2.452038623, "tx": 0.175, "ty": 0.3031, "targetID": 9, "y": 0.2222293701, "x": 0.04761408187}], [{"q1": 2.108449418, "distance": 0.03377387574, "q3": 2.346786413, "q2": 2.108675116, "tx": -0.175, "ty": 0.3031, "targetID": 7, "y": 0.3367743486, "x": -0.1724090674}], [{"q1": 1.592061262, "distance": 0.2889782708, "q3": 1.740675408, "q2": 2.372978411, "tx": 0.0, "ty": 0.55, "targetID": 5, "y": 0.2620108224, "x": 0.02388879628}], [{"q1": 1.113364403, "distance": 0.5636218314, "q3": 1.247605106, "q2": 2.577587947, "tx": 0.375, "ty": 0.6495, "targetID": 3, "y": 0.15670265, "x": 0.1014669295}], [{"q1": 2.529225464, "distance": 0.5136718942, "q3": 4.433805338, "q2": 1.7249117, "tx": -0.375, "ty": 0.6495, "targetID": 1, "y": 0.2655454525, "x": -0.7162297179}], [{"q1": 1.78725919, "distance": 0.1128604011, "q3": 1.726228533, "q2": 2.324118941, "tx": 0.0, "ty": 0.15, "targetID": 8, "y": 0.2546222703, "x": -0.04232789495}], [{"q1": 1.259547664, "distance": 0.7359346393, "q3": 1.720088318, "q2": 2.543453661, "tx": 0.0, "ty": 0.95, "targetID": 2, "y": 0.2303490819, "x": 0.1539556733}], [{"q1": 2.398625674, "distance": 0.1130025343, "q3": 3.292416811, "q2": 1.965243057, "tx": -0.4763, "ty": 0.275, "targetID": 4, "y": 0.3812063648, "x": -0.437702321}], [{"q1": 0.6678422803, "distance": 0.4261153403, "q3": 0.6504432028, "q2": 2.840918696, "tx": 0.4763, "ty": 0.275, "targetID": 6, "y": 0.06839966801, "x": 0.1036197268}]], "block": 3}], [{"trials": [[{"q1": 1.434867202, "distance": 0.1532197183, "q3": 1.475460712, "q2": 2.469849222, "tx": 0.175, "ty": 0.3031, "targetID": 9, "y": 0.2127422147, "x": 0.05125933286}], [{"q1": 2.126712929, "distance": 0.02621226867, "q3": 2.328363363, "q2": 2.104725427, "tx": -0.175, "ty": 0.3031, "targetID": 7, "y": 0.3291524078, "x": -0.1778905149}], [{"q1": 1.61124139, "distance": 0.2686053484, "q3": 1.848149846, "q2": 2.353157028, "tx": 0.0, "ty": 0.55, "targetID": 5, "y": 0.2825851815, "x": 0.02526159142}], [{"q1": 1.104445186, "distance": 0.5741888486, "q3": 1.164544081, "q2": 2.622039711, "tx": 0.375, "ty": 0.6495, "targetID": 3, "y": 0.1456241211, "x": 0.09967849242}], [{"q1": 2.442626029, "distance": 0.4302166698, "q3": 4.338480932, "q2": 1.724766619, "tx": -0.375, "ty": 0.6495, "targetID": 1, "y": 0.3403416814, "x": -0.674178069}], [{"q1": 1.708943034, "distance": 0.09069955232, "q3": 1.613504571, "q2": 2.376139144, "tx": 0.0, "ty": 0.15, "targetID": 8, "y": 0.2384280206, "x": -0.0201716128}], [{"q1": 1.259176524, "distance": 0.7411125648, "q3": 1.685223023, "q2": 2.553137039, "tx": 0.0, "ty": 0.95, "targetID": 2, "y": 0.2245231677, "x": 0.1514305106}], [{"q1": 2.424615321, "distance": 0.09925341501, "q3": 3.322014049, "q2": 1.941667625, "tx": -0.4763, "ty": 0.275, "targetID": 4, "y": 0.3716711539, "x": -0.4538071481}], [{"q1": 0.6491552144, "distance": 0.4268386616, "q3": 0.6327288293, "q2": 2.855091704, "tx": 0.4763, "ty": 0.275, "targetID": 6, "y": 0.06389448162, "x": 0.1053206163}]], "block": 4}], [{"trials": [[{"q1": 1.40965035, "distance": 0.1439751737, "q3": 1.493530287, "q2": 2.47696078, "tx": 0.175, "ty": 0.3031, "targetID": 9, "y": 0.2136540571, "x": 0.06218034772}], [{"q1": 2.13625747, "distance": 0.01774836096, "q3": 2.295935727, "q2": 2.10430191, "tx": -0.175, "ty": 0.3031, "targetID": 7, "y": 0.3203589285, "x": -0.1791392878}], [{"q1": 1.62427475, "distance": 0.2581037747, "q3": 1.899867855, "q2": 2.346259661, "tx": 0.0, "ty": 0.55, "targetID": 5, "y": 0.2930788915, "x": 0.02468000288}], [{"q1": 1.088798898, "distance": 0.5818754979, "q3": 1.104618837, "q2": 2.646423059, "tx": 0.375, "ty": 0.6495, "targetID": 3, "y": 0.1383049595, "x": 0.0970454612}], [{"q1": 2.413721276, "distance": 0.3964943467, "q3": 4.268760584, "q2": 1.739428118, "tx": -0.375, "ty": 0.6495, "targetID": 1, "y": 0.364860682, "x": -0.6510221469}], [{"q1": 1.654418379, "distance": 0.08460081528, "q3": 1.582859525, "q2": 2.39575642, "tx": 0.0, "ty": 0.15, "targetID": 8, "y": 0.2344417911, "x": -0.005184772578}], [{"q1": 1.273505603, "distance": 0.7383159046, "q3": 1.675537666, "q2": 2.536412503, "tx": 0.0, "ty": 0.95, "targetID": 2, "y": 0.2253983782, "x": 0.1416434417}], [{"q1": 2.431754791, "distance": 0.09545789098, "q3": 3.339944688, "q2": 1.939273541, "tx": -0.4763, "ty": 0.275, "targetID": 4, "y": 0.3691265632, "x": -0.4604129279}], [{"q1": 0.5799679477, "distance": 0.4277190996, "q3": 0.6113052289, "q2": 2.889435942, "tx": 0.4763, "ty": 0.275, "targetID": 6, "y": 0.04737155698, "x": 0.1141827261}]], "block": 5}], [{"trials": [[{"q1": 1.374927893, "distance": 0.03710427059, "q3": 1.835522517, "q2": 2.603391789, "tx": 0.175, "ty": 0.3031, "targetID": 9, "y": 0.2706635731, "x": 0.1569831993}], [{"q1": 2.148733538, "distance": 0.01673285768, "q3": 2.290470705, "q2": 2.121485191, "tx": -0.175, "ty": 0.3031, "targetID": 7, "y": 0.3189547004, "x": -0.180349486}], [{"q1": 1.646250757, "distance": 0.1702623622, "q3": 2.304345977, "q2": 2.372032322, "tx": 0.0, "ty": 0.55, "targetID": 5, "y": 0.3843667664, "x": 0.03943226997}], [{"q1": 1.017347387, "distance": 0.4780650568, "q3": 1.757260858, "q2": 2.787253947, "tx": 0.375, "ty": 0.6495, "targetID": 3, "y": 0.1808235175, "x": 0.2807208758}], [{"q1": 2.339871259, "distance": 0.3272027053, "q3": 4.13666388, "q2": 1.810809945, "tx": -0.375, "ty": 0.6495, "targetID": 1, "y": 0.4089775294, "x": -0.5968345138}], [{"q1": 1.652374213, "distance": 0.08904390915, "q3": 1.606762838, "q2": 2.4020302, "tx": 0.0, "ty": 0.15, "targetID": 8, "y": 0.2390427842, "x": 0.0004475930389}], [{"q1": 1.274601543, "distance": 0.6786135468, "q3": 2.048270081, "q2": 2.440462084, "tx": 0.0, "ty": 0.95, "targetID": 2, "y": 0.2922067184, "x": 0.1668063086}], [{"q1": 2.447281976, "distance": 0.08775975781, "q3": 3.342140764, "q2": 1.934298526, "tx": -0.4763, "ty": 0.275, "targetID": 4, "y": 0.3622140303, "x": -0.4665282035}], [{"q1": 0.3846316517, "distance": 0.4363401965, "q3": 0.8280456218, "q2": 3.035147674, "tx": 0.4763, "ty": 0.275, "targetID": 6, "y": -0.05657188008, "x": 0.1926578744}]], "block": 6}], [{"trials": [[{"q1": 1.410499153, "distance": 0.04936417909, "q3": 2.166494391, "q2": 2.660399305, "tx": 0.175, "ty": 0.3031, "targetID": 9, "y": 0.3523781744, "x": 0.1779126802}], [{"q1": 2.16341417, "distance": 0.01226311483, "q3": 2.268326746, "q2": 2.140260795, "tx": -0.175, "ty": 0.3031, "targetID": 7, "y": 0.3138314181, "x": -0.1809346988}], [{"q1": 1.655408371, "distance": 0.1303697434, "q3": 2.470187681, "q2": 2.408664756, "tx": 0.0, "ty": 0.55, "targetID": 5, "y": 0.4245847927, "x": 0.03559909756}], [{"q1": 0.9980364245, "distance": 0.349206102, "q3": 2.344019041, "q2": 2.930112491, "tx": 0.375, "ty": 0.6495, "targetID": 3, "y": 0.3004626163, "x": 0.3641461332}], [{"q1": 2.225265518, "distance": 0.2448083809, "q3": 4.114071622, "q2": 1.836618517, "tx": -0.375, "ty": 0.6495, "targetID": 1, "y": 0.4707419014, "x": -0.5422623255}], [{"q1": 1.660514071, "distance": 0.08823432085, "q3": 1.602669335, "q2": 2.400075505, "tx": 0.0, "ty": 0.15, "targetID": 8, "y": 0.2381949565, "x": -0.002635340854}], [{"q1": 1.249446811, "distance": 0.6569707228, "q3": 2.199245146, "q2": 2.384637388, "tx": 0.0, "ty": 0.95, "targetID": 2, "y": 0.3176223313, "x": 0.1780702521}], [{"q1": 2.450231546, "distance": 0.08679195431, "q3": 3.39081329, "q2": 1.937923311, "tx": -0.4763, "ty": 0.275, "targetID": 4, "y": 0.3617633695, "x": -0.4785273422}], [{"q1": 0.8059216783, "distance": 0.1286618204, "q3": 1.980217564, "q2": 3.117342903, "tx": 0.4763, "ty": 0.275, "targetID": 6, "y": 0.1549078794, "x": 0.4301291585}]], "block": 7}], [{"trials": [[{"q1": 1.380216137, "distance": 0.06411812582, "q3": 2.272419434, "q2": 2.614381169, "tx": 0.175, "ty": 0.3031, "targetID": 9, "y": 0.3669206967, "x": 0.1811686896}], [{"q1": 2.148797956, "distance": 0.006008819937, "q3": 2.243000601, "q2": 2.117819787, "tx": -0.175, "ty": 0.3031, "targetID": 7, "y": 0.308156417, "x": -0.1782463155}], [{"q1": 1.633007629, "distance": 0.08828104805, "q3": 2.688947307, "q2": 2.309592407, "tx": 0.0, "ty": 0.55, "targetID": 5, "y": 0.4641787758, "x": 0.02069446593}], [{"q1": 0.9904775304, "distance": 0.3296297716, "q3": 2.444315637, "q2": 2.92649217, "tx": 0.375, "ty": 0.6495, "targetID": 3, "y": 0.3200162786, "x": 0.3651885952}], [{"q1": 2.06050994, "distance": 0.1549957411, "q3": 4.273746825, "q2": 1.824591791, "tx": -0.375, "ty": 0.6495, "targetID": 1, "y": 0.5476848391, "x": -0.4918646771}], [{"q1": 1.658917696, "distance": 0.08690418697, "q3": 1.595881127, "q2": 2.396477205, "tx": 0.0, "ty": 0.15, "targetID": 8, "y": 0.2367993366, "x": -0.004267653911}], [{"q1": 1.107962892, "distance": 0.5366404065, "q3": 3.05750958, "q2": 2.116243148, "tx": 0.0, "ty": 0.95, "targetID": 2, "y": 0.4732374975, "x": 0.2463340051}], [{"q1": 2.453143728, "distance": 0.08525940212, "q3": 3.398656146, "q2": 1.944676005, "tx": -0.4763, "ty": 0.275, "targetID": 4, "y": 0.3601059686, "x": -0.4814127062}], [{"q1": 0.7793553828, "distance": 0.1147886854, "q3": 2.09062646, "q2": 3.105045779, "tx": 0.4763, "ty": 0.275, "targetID": 6, "y": 0.1661274084, "x": 0.4399241688}]], "block": 8}], [{"trials": [[{"q1": 1.386492198, "distance": 0.06808208235, "q3": 2.28016061, "q2": 2.628296589, "tx": 0.175, "ty": 0.3031, "targetID": 9, "y": 0.3708952221, "x": 0.1812432203}], [{"q1": 2.158281062, "distance": 0.005901247213, "q3": 2.238914996, "q2": 2.14094609, "tx": -0.175, "ty": 0.3031, "targetID": 7, "y": 0.3084638357, "x": -0.1774604848}], [{"q1": 1.617466557, "distance": 0.06514872099, "q3": 2.805723381, "q2": 2.28180003, "tx": 0.0, "ty": 0.55, "targetID": 5, "y": 0.4868902869, "x": 0.01617157877}], [{"q1": 0.9843872028, "distance": 0.3131319936, "q3": 2.524354122, "q2": 2.939498847, "tx": 0.375, "ty": 0.6495, "targetID": 3, "y": 0.3364778847, "x": 0.366705379}], [{"q1": 2.044389327, "distance": 0.1449038892, "q3": 4.274234703, "q2": 1.832874711, "tx": -0.375, "ty": 0.6495, "targetID": 1, "y": 0.553585426, "x": -0.4836164425}], [{"q1": 1.672274201, "distance": 0.08670673293, "q3": 1.593765642, "q2": 2.397880513, "tx": 0.0, "ty": 0.15, "targetID": 8, "y": 0.2364013946, "x": -0.007270250702}], [{"q1": 1.092134961, "distance": 0.4833225431, "q3": 3.350850263, "q2": 2.070679766, "tx": 0.0, "ty": 0.95, "targetID": 2, "y": 0.5348121698, "x": 0.2474262443}], [{"q1": 2.45502357, "distance": 0.08453715654, "q3": 3.402299948, "q2": 1.944074535, "tx": -0.4763, "ty": 0.275, "targetID": 4, "y": 0.3592790403, "x": -0.482901076}], [{"q1": 0.7701569229, "distance": 0.1007798266, "q3": 2.162230577, "q2": 3.116978901, "tx": 0.4763, "ty": 0.275, "targetID": 6, "y": 0.1781716719, "x": 0.4483563365}]], "block": 9}], [{"trials": [[{"q1": 1.37191219, "distance": 0.06896188194, "q3": 2.317641228, "q2": 2.565092079, "tx": 0.175, "ty": 0.3031, "targetID": 9, "y": 0.3720534715, "x": 0.1760769999}], [{"q1": 2.162618017, "distance": 0.006068395427, "q3": 2.232485039, "q2": 2.124108822, "tx": -0.175, "ty": 0.3031, "targetID": 7, "y": 0.3041512131, "x": -0.1809766524}], [{"q1": 1.578695539, "distance": 0.05364669052, "q3": 2.894472859, "q2": 2.157003513, "tx": 0.0, "ty": 0.55, "targetID": 5, "y": 0.5005496786, "x": 0.02079983445}], [{"q1": 0.9436721238, "distance": 0.2965849777, "q3": 2.701841808, "q2": 2.776646223, "tx": 0.375, "ty": 0.6495, "targetID": 3, "y": 0.3534484598, "x": 0.3572198278}], [{"q1": 2.033485192, "distance": 0.1340017331, "q3": 4.279528081, "q2": 1.813395009, "tx": -0.375, "ty": 0.6495, "targetID": 1, "y": 0.5630158471, "x": -0.4773570015}], [{"q1": 1.677438492, "distance": 0.08639803941, "q3": 1.591285895, "q2": 2.400057465, "tx": 0.0, "ty": 0.15, "targetID": 8, "y": 0.2360140878, "x": -0.008136209822}], [{"q1": 1.010521775, "distance": 0.5201525622, "q3": 3.375326664, "q2": 2.053452497, "tx": 0.0, "ty": 0.95, "targetID": 2, "y": 0.5183401956, "x": 0.2902214694}], [{"q1": 2.462852959, "distance": 0.08095161521, "q3": 3.399651063, "q2": 1.943865689, "tx": -0.4763, "ty": 0.275, "targetID": 4, "y": 0.3554716983, "x": -0.4851016919}], [{"q1": 0.772576899, "distance": 0.08679948752, "q3": 2.209981762, "q2": 3.138588159, "tx": 0.4763, "ty": 0.275, "targetID": 6, "y": 0.1910299319, "x": 0.4543186739}]], "block": 10}]]}], "condition": "H1"}], "type": "simulation", "subjectID": "S_H1_68"}}
