# Supplementary material for: Goal-related feedback guides motor exploration and redundancy resolution in human motor skill acquisition
Source: PLoS Comput Biol. 2019 Mar 5;15(3):e1006676. doi: 10.1371/journal.pcbi.1006676 (PMC6420027; doi:10.1371/journal.pcbi.1006676)
Supplement: S1 Dataset — The 220 .json files contain the data (20 for the participants, 200 for simulation runs), the text file legend_json.txt explains the data format. (ZIP) [file pcbi.1006676.s001.zip › S_H1_086.json]

{"data": {"data": [{"phases": [{"phase": "test", "blocks": [[{"trials": [[{"q1": 2.162690811, "distance": 0.4848478533, "q3": 3.047264486, "q2": 2.100529422, "tx": 0.175, "ty": 0.3031, "targetID": 9, "y": 0.4463337128, "x": -0.2882078846}], [{"q1": 2.194749059, "distance": 0.1901019302, "q3": 3.071659827, "q2": 2.129824036, "tx": -0.175, "ty": 0.3031, "targetID": 7, "y": 0.4399117873, "x": -0.3069896917}], [{"q1": 2.12611043, "distance": 0.296103689, "q3": 3.10661414, "q2": 2.07807766, "tx": 0.0, "ty": 0.55, "targetID": 5, "y": 0.4634050589, "x": -0.2831584554}], [{"q1": 2.089003888, "distance": 0.6636718415, "q3": 3.099180474, "q2": 2.037501829, "tx": 0.375, "ty": 0.6495, "targetID": 3, "y": 0.4723460986, "x": -0.264591126}], [{"q1": 2.132186919, "distance": 0.1996733333, "q3": 3.151686276, "q2": 2.093649802, "tx": -0.375, "ty": 0.6495, "targetID": 1, "y": 0.4666353533, "x": -0.2948129621}], [{"q1": 2.200200689, "distance": 0.4139740911, "q3": 3.030437132, "q2": 2.135489617, "tx": 0.0, "ty": 0.15, "targetID": 8, "y": 0.4341357891, "x": -0.3010671046}], [{"q1": 2.052615153, "distance": 0.5272014667, "q3": 3.182814965, "q2": 2.021640249, "tx": 0.0, "ty": 0.95, "targetID": 2, "y": 0.4927544716, "x": -0.2624269675}], [{"q1": 2.435872003, "distance": 0.1057251524, "q3": 3.080831061, "q2": 2.061580566, "tx": -0.4763, "ty": 0.275, "targetID": 4, "y": 0.3534006138, "x": -0.4053693888}], [{"q1": 2.152728956, "distance": 0.7742657158, "q3": 3.020708997, "q2": 2.083172496, "tx": 0.4763, "ty": 0.275, "targetID": 6, "y": 0.445567354, "x": -0.2789444481}]], "block": 1}], [{"trials": [[{"q1": 2.127394427, "distance": 0.470003301, "q3": 3.035335905, "q2": 2.136635517, "tx": 0.175, "ty": 0.3031, "targetID": 9, "y": 0.4554937026, "x": -0.269611361}], [{"q1": 2.139720957, "distance": 0.180126228, "q3": 3.041641263, "q2": 2.059456216, "tx": -0.175, "ty": 0.3031, "targetID": 7, "y": 0.4513628794, "x": -0.2772916253}], [{"q1": 2.074288059, "distance": 0.2715985377, "q3": 3.126053234, "q2": 2.090454724, "tx": 0.0, "ty": 0.55, "targetID": 5, "y": 0.4799031487, "x": -0.2623970219}], [{"q1": 2.072880699, "distance": 0.6637356744, "q3": 3.156510947, "q2": 2.160391173, "tx": 0.375, "ty": 0.6495, "targetID": 3, "y": 0.4836448561, "x": -0.2676796377}], [{"q1": 2.052047156, "distance": 0.1963769649, "q3": 3.16692081, "q2": 2.009466343, "tx": -0.375, "ty": 0.6495, "targetID": 1, "y": 0.4909241887, "x": -0.2591655301}], [{"q1": 2.149085357, "distance": 0.3979233554, "q3": 2.98282059, "q2": 2.107660897, "tx": 0.0, "ty": 0.15, "targetID": 8, "y": 0.4423743188, "x": -0.2699263871}], [{"q1": 2.000974975, "distance": 0.5030033623, "q3": 3.269141031, "q2": 2.071986141, "tx": 0.0, "ty": 0.95, "targetID": 2, "y": 0.5155025258, "x": -0.2534251908}], [{"q1": 2.465525447, "distance": 0.08732168892, "q3": 3.10276765, "q2": 2.03834041, "tx": -0.4763, "ty": 0.275, "targetID": 4, "y": 0.3421777354, "x": -0.4205126428}], [{"q1": 2.14606648, "distance": 0.7710750697, "q3": 3.0211579, "q2": 2.197815772, "tx": 0.4763, "ty": 0.275, "targetID": 6, "y": 0.4502168968, "x": -0.2746033241}]], "block": 2}], [{"trials": [[{"q1": 2.152565615, "distance": 0.4454568919, "q3": 2.878565929, "q2": 2.113555404, "tx": 0.175, "ty": 0.3031, "targetID": 9, "y": 0.4272908432, "x": -0.2527949007}], [{"q1": 2.154085254, "distance": 0.1785566392, "q3": 3.028719259, "q2": 2.126264877, "tx": -0.175, "ty": 0.3031, "targetID": 7, "y": 0.447148888, "x": -0.2805101478}], [{"q1": 2.071158187, "distance": 0.2653239431, "q3": 3.092574434, "q2": 2.050090019, "tx": 0.0, "ty": 0.55, "targetID": 5, "y": 0.4762064123, "x": -0.2548554516}], [{"q1": 2.077588657, "distance": 0.6439153017, "q3": 2.980438153, "q2": 2.003497195, "tx": 0.375, "ty": 0.6495, "targetID": 3, "y": 0.4572068806, "x": -0.2395325638}], [{"q1": 2.02482907, "distance": 0.1676051764, "q3": 3.317679696, "q2": 2.045869079, "tx": -0.375, "ty": 0.6495, "targetID": 1, "y": 0.5150819283, "x": -0.2748836819}], [{"q1": 2.180092436, "distance": 0.3772076463, "q3": 2.870931828, "q2": 2.165687824, "tx": 0.0, "ty": 0.15, "targetID": 8, "y": 0.4218174665, "x": -0.2615356063}], [{"q1": 1.964240471, "distance": 0.4803904143, "q3": 3.313044668, "q2": 1.933895807, "tx": 0.0, "ty": 0.95, "targetID": 2, "y": 0.53362859, "x": -0.2396034206}], [{"q1": 2.48990911, "distance": 0.07031393341, "q3": 3.142468584, "q2": 2.036131898, "tx": -0.4763, "ty": 0.275, "targetID": 4, "y": 0.3336256133, "x": -0.4374787855}], [{"q1": 2.186612107, "distance": 0.7291570303, "q3": 2.72891652, "q2": 2.107505181, "tx": 0.4763, "ty": 0.275, "targetID": 6, "y": 0.395052713, "x": -0.2429060351}]], "block": 3}], [{"trials": [[{"q1": 1.675020922, "distance": 0.3217095895, "q3": 1.294823743, "q2": 2.191318354, "tx": 0.175, "ty": 0.3031, "targetID": 9, "y": 0.1951322173, "x": -0.1280511803}], [{"q1": 2.197231048, "distance": 0.06659889608, "q3": 2.507931814, "q2": 2.153772632, "tx": -0.175, "ty": 0.3031, "targetID": 7, "y": 0.3576052189, "x": -0.2132700153}], [{"q1": 2.05081353, "distance": 0.2509149688, "q3": 3.060744271, "q2": 2.019839581, "tx": 0.0, "ty": 0.55, "targetID": 5, "y": 0.4763771324, "x": -0.239870788}], [{"q1": 2.063920312, "distance": 0.6326885917, "q3": 2.925561193, "q2": 1.983988435, "tx": 0.375, "ty": 0.6495, "targetID": 3, "y": 0.4506139163, "x": -0.2256156672}], [{"q1": 1.910636039, "distance": 0.09786833229, "q3": 3.754303584, "q2": 1.990623486, "tx": -0.375, "ty": 0.6495, "targetID": 1, "y": 0.584176869, "x": -0.3021227126}], [{"q1": 2.157224224, "distance": 0.1792712757, "q3": 1.818071247, "q2": 2.172394766, "tx": 0.0, "ty": 0.15, "targetID": 8, "y": 0.2189967539, "x": -0.1654618936}], [{"q1": 1.749345002, "distance": 0.4075289542, "q3": 4.240898055, "q2": 1.839336501, "tx": 0.0, "ty": 0.95, "targetID": 2, "y": 0.668912351, "x": -0.2950755532}], [{"q1": 2.484162252, "distance": 0.06964022382, "q3": 3.185714365, "q2": 2.083000817, "tx": -0.4763, "ty": 0.275, "targetID": 4, "y": 0.337316196, "x": -0.4452121809}], [{"q1": 1.249157118, "distance": 0.7098114254, "q3": 0.2122721949, "q2": 2.22493871, "tx": 0.4763, "ty": 0.275, "targetID": 6, "y": 0.3317520521, "x": -0.2312390196}]], "block": 4}], [{"trials": [[{"q1": 1.479382606, "distance": 0.3594282193, "q3": 0.9831205769, "q2": 2.137947832, "tx": 0.175, "ty": 0.3031, "targetID": 9, "y": 0.2210629904, "x": -0.1749408148}], [{"q1": 2.098072346, "distance": 0.02545399392, "q3": 2.109830451, "q2": 2.154089209, "tx": -0.175, "ty": 0.3031, "targetID": 7, "y": 0.2914235818, "x": -0.1523821517}], [{"q1": 2.16940106, "distance": 0.3030986656, "q3": 3.000566203, "q2": 2.113049956, "tx": 0.0, "ty": 0.55, "targetID": 5, "y": 0.4391548739, "x": -0.2821031001}], [{"q1": 2.650235179, "distance": 0.8237177117, "q3": 2.551699748, "q2": 2.411388916, "tx": 0.375, "ty": 0.6495, "targetID": 3, "y": 0.2666007648, "x": -0.3543140916}], [{"q1": 1.862327329, "distance": 0.08115738377, "q3": 3.907479051, "q2": 1.934750444, "tx": -0.375, "ty": 0.6495, "targetID": 1, "y": 0.6121381468, "x": -0.3029540919}], [{"q1": 1.930192401, "distance": 0.1946772856, "q3": 1.187612112, "q2": 2.185525589, "tx": 0.0, "ty": 0.15, "targetID": 8, "y": 0.1418939949, "x": -0.1945084528}], [{"q1": 1.68872291, "distance": 0.3871232711, "q3": 4.350858077, "q2": 1.8531233, "tx": 0.0, "ty": 0.95, "targetID": 2, "y": 0.6833397561, "x": -0.280636315}], [{"q1": 2.479824243, "distance": 0.06766346697, "q3": 3.233237639, "q2": 2.134911393, "tx": -0.4763, "ty": 0.275, "targetID": 4, "y": 0.3390500139, "x": -0.4544839399}], [{"q1": 0.9523929449, "distance": 0.6426170022, "q3": -0.0720746047, "q2": 2.128757155, "tx": 0.4763, "ty": 0.275, "targetID": 6, "y": 0.4914632768, "x": -0.1287621962}]], "block": 5}], [{"trials": [[{"q1": 1.094918129, "distance": 0.3195303838, "q3": 0.7100383036, "q2": 2.054539885, "tx": 0.175, "ty": 0.3031, "targetID": 9, "y": 0.3391136048, "x": -0.1424943881}], [{"q1": 1.993557208, "distance": 0.05527555189, "q3": 1.963620407, "q2": 2.127975281, "tx": -0.175, "ty": 0.3031, "targetID": 7, "y": 0.2704568281, "x": -0.130392714}], [{"q1": 2.025213907, "distance": 0.2138779608, "q3": 2.698622842, "q2": 2.110759262, "tx": 0.0, "ty": 0.55, "targetID": 5, "y": 0.4234145267, "x": -0.1723946056}], [{"q1": 2.627221495, "distance": 0.7954321953, "q3": 2.441694242, "q2": 2.437057783, "tx": 0.375, "ty": 0.6495, "targetID": 3, "y": 0.270892588, "x": -0.324549001}], [{"q1": 1.866336061, "distance": 0.07108499201, "q3": 3.948260489, "q2": 1.919977159, "tx": -0.375, "ty": 0.6495, "targetID": 1, "y": 0.6143332441, "x": -0.313223181}], [{"q1": 1.653730947, "distance": 0.2175431527, "q3": 0.9407331221, "q2": 2.152744347, "tx": 0.0, "ty": 0.15, "targetID": 8, "y": 0.184428448, "x": -0.2148015485}], [{"q1": 1.688257479, "distance": 0.3868597561, "q3": 4.34315929, "q2": 1.858590278, "tx": 0.0, "ty": 0.95, "targetID": 2, "y": 0.6823571887, "x": -0.2793345601}], [{"q1": 2.482775552, "distance": 0.06411899168, "q3": 3.261320422, "q2": 2.141541616, "tx": -0.4763, "ty": 0.275, "targetID": 4, "y": 0.3374594004, "x": -0.4618062638}], [{"q1": 0.3223378031, "distance": 0.3293111906, "q3": -0.442840599, "q2": 1.99779453, "tx": 0.4763, "ty": 0.275, "targetID": 6, "y": 0.5534777342, "x": 0.3005273861}]], "block": 6}], [{"trials": [[{"q1": 1.221953969, "distance": 0.4339677696, "q3": 0.1253134113, "q2": 2.109328214, "tx": 0.175, "ty": 0.3031, "targetID": 9, "y": 0.4047389846, "x": -0.246897549}], [{"q1": 2.045231578, "distance": 0.04027587522, "q3": 2.110636202, "q2": 2.164494353, "tx": -0.175, "ty": 0.3031, "targetID": 7, "y": 0.3004477212, "x": -0.1348115496}], [{"q1": 1.838758987, "distance": 0.1861801264, "q3": 2.398885691, "q2": 2.095357411, "tx": 0.0, "ty": 0.55, "targetID": 5, "y": 0.3813472653, "x": -0.07886250395}], [{"q1": 1.949106581, "distance": 0.6423057264, "q3": 1.612779843, "q2": 2.294222451, "tx": 0.375, "ty": 0.6495, "targetID": 3, "y": 0.2172133617, "x": -0.1000630574}], [{"q1": 1.866208269, "distance": 0.07009531913, "q3": 3.953281543, "q2": 1.921433736, "tx": -0.375, "ty": 0.6495, "targetID": 1, "y": 0.6142805577, "x": -0.3143951764}], [{"q1": 1.722453027, "distance": 0.1382847503, "q3": 1.304146073, "q2": 2.199173184, "tx": 0.0, "ty": 0.15, "targetID": 8, "y": 0.1894491745, "x": -0.1325384277}], [{"q1": 1.690467162, "distance": 0.3896215981, "q3": 4.357724978, "q2": 1.853638551, "tx": 0.0, "ty": 0.95, "targetID": 2, "y": 0.6826692169, "x": -0.283441779}], [{"q1": 2.478170487, "distance": 0.06569867814, "q3": 3.272214834, "q2": 2.149260551, "tx": -0.4763, "ty": 0.275, "targetID": 4, "y": 0.3392761809, "x": -0.4627026151}], [{"q1": 1.065804346, "distance": 0.6557156385, "q3": -1.207461175, "q2": 2.240457336, "tx": 0.4763, "ty": 0.275, "targetID": 6, "y": 0.6388229982, "x": -0.06922344093}]], "block": 7}], [{"trials": [[{"q1": 1.250524535, "distance": 0.4315674325, "q3": 0.2249695122, "q2": 2.107235419, "tx": 0.175, "ty": 0.3031, "targetID": 9, "y": 0.3777049659, "x": -0.2500700506}], [{"q1": 2.017433575, "distance": 0.03839905318, "q3": 2.100811729, "q2": 2.109427423, "tx": -0.175, "ty": 0.3031, "targetID": 7, "y": 0.2960440687, "x": -0.1372547868}], [{"q1": 1.836328283, "distance": 0.1879165913, "q3": 2.387460806, "q2": 2.09527177, "tx": 0.0, "ty": 0.55, "targetID": 5, "y": 0.3789637817, "x": -0.07784123141}], [{"q1": 1.920194936, "distance": 0.6527111419, "q3": 1.526967194, "q2": 2.298833301, "tx": 0.375, "ty": 0.6495, "targetID": 3, "y": 0.2034625845, "x": -0.1015316976}], [{"q1": 1.864570053, "distance": 0.06806654834, "q3": 3.966098222, "q2": 1.917582868, "tx": -0.375, "ty": 0.6495, "targetID": 1, "y": 0.6157103473, "x": -0.3159126547}], [{"q1": 1.649286458, "distance": 0.1667183621, "q3": 1.325605029, "q2": 2.079735782, "tx": 0.0, "ty": 0.15, "targetID": 8, "y": 0.211655109, "x": -0.1548988695}], [{"q1": 1.701686385, "distance": 0.404957607, "q3": 4.3996684, "q2": 1.854073237, "tx": 0.0, "ty": 0.95, "targetID": 2, "y": 0.6785923981, "x": -0.3005471296}], [{"q1": 2.473843408, "distance": 0.06606879717, "q3": 3.297219523, "q2": 2.165925819, "tx": -0.4763, "ty": 0.275, "targetID": 4, "y": 0.3403894462, "x": -0.4668497994}], [{"q1": 1.088871919, "distance": 0.6753949829, "q3": -1.115074404, "q2": 2.24064713, "tx": 0.4763, "ty": 0.275, "targetID": 6, "y": 0.6253026756, "x": -0.1011481954}]], "block": 8}], [{"trials": [[{"q1": 1.25739122, "distance": 0.4308442119, "q3": 0.2487104403, "q2": 2.106585549, "tx": 0.175, "ty": 0.3031, "targetID": 9, "y": 0.3714651655, "x": -0.2503856357}], [{"q1": 1.986957079, "distance": 0.03598507669, "q3": 2.090180727, "q2": 2.050730411, "tx": -0.175, "ty": 0.3031, "targetID": 7, "y": 0.2925491976, "x": -0.14059642}], [{"q1": 1.839055555, "distance": 0.1864314098, "q3": 2.399466087, "q2": 2.092950717, "tx": 0.0, "ty": 0.55, "targetID": 5, "y": 0.3812939546, "x": -0.07934066291}], [{"q1": 1.896419431, "distance": 0.6640844142, "q3": 1.429502608, "q2": 2.31595547, "tx": 0.375, "ty": 0.6495, "targetID": 3, "y": 0.1890389315, "x": -0.1035224274}], [{"q1": 1.865992346, "distance": 0.06782703302, "q3": 3.964696221, "q2": 1.909060567, "tx": -0.375, "ty": 0.6495, "targetID": 1, "y": 0.6165575271, "x": -0.3157100355}], [{"q1": 1.602222303, "distance": 0.1759806693, "q3": 1.375896868, "q2": 2.011119242, "tx": 0.0, "ty": 0.15, "targetID": 8, "y": 0.2310460413, "x": -0.1562073467}], [{"q1": 1.699716772, "distance": 0.403717709, "q3": 4.389277654, "q2": 1.862113316, "tx": 0.0, "ty": 0.95, "targetID": 2, "y": 0.677580383, "x": -0.2979522459}], [{"q1": 2.462413375, "distance": 0.07475755943, "q3": 3.258081203, "q2": 2.157027185, "tx": -0.4763, "ty": 0.275, "targetID": 4, "y": 0.3463939494, "x": -0.4541280205}], [{"q1": 1.080814822, "distance": 0.6672787797, "q3": -1.15486177, "q2": 2.25258078, "tx": 0.4763, "ty": 0.275, "targetID": 6, "y": 0.6271082707, "x": -0.09051631555}]], "block": 9}], [{"trials": [[{"q1": 1.272323139, "distance": 0.4286024225, "q3": 0.2885459123, "q2": 2.114420739, "tx": 0.175, "ty": 0.3031, "targetID": 9, "y": 0.3566124832, "x": -0.2502486928}], [{"q1": 2.023752896, "distance": 0.03306934359, "q3": 2.111913843, "q2": 2.090536644, "tx": -0.175, "ty": 0.3031, "targetID": 7, "y": 0.2957808101, "x": -0.1427507993}], [{"q1": 1.842573622, "distance": 0.1845326164, "q3": 2.412276665, "q2": 2.094629999, "tx": 0.0, "ty": 0.55, "targetID": 5, "y": 0.3840023214, "x": -0.08060432497}], [{"q1": 1.865667734, "distance": 0.6839441456, "q3": 1.333255848, "q2": 2.299552209, "tx": 0.375, "ty": 0.6495, "targetID": 3, "y": 0.1751221293, "x": -0.1176918205}], [{"q1": 1.86192458, "distance": 0.05812203621, "q3": 4.020107618, "q2": 1.913983114, "tx": -0.375, "ty": 0.6495, "targetID": 1, "y": 0.6181376117, "x": -0.3260656389}], [{"q1": 1.67387531, "distance": 0.1536004206, "q3": 1.442569579, "q2": 2.076163953, "tx": 0.0, "ty": 0.15, "targetID": 8, "y": 0.2189210804, "x": -0.1372697122}], [{"q1": 1.695865046, "distance": 0.3926852802, "q3": 4.352437639, "q2": 1.854585795, "tx": 0.0, "ty": 0.95, "targetID": 2, "y": 0.6809835458, "x": -0.2860627146}], [{"q1": 2.455518522, "distance": 0.07569851035, "q3": 3.292843322, "q2": 2.169616647, "tx": -0.4763, "ty": 0.275, "targetID": 4, "y": 0.3488228084, "x": -0.4595531368}], [{"q1": 1.078333626, "distance": 0.6644650735, "q3": -1.173486503, "q2": 2.251317163, "tx": 0.4763, "ty": 0.275, "targetID": 6, "y": 0.6301195204, "x": -0.08530836896}]], "block": 10}]]}], "condition": "H1"}], "type": "simulation", "subjectID": "S_H1_86"}}
