# Supplementary material for: Goal-related feedback guides motor exploration and redundancy resolution in human motor skill acquisition
Source: PLoS Comput Biol. 2019 Mar 5;15(3):e1006676. doi: 10.1371/journal.pcbi.1006676 (PMC6420027; doi:10.1371/journal.pcbi.1006676)
Supplement: S1 Dataset — The 220 .json files contain the data (20 for the participants, 200 for simulation runs), the text file legend_json.txt explains the data format. (ZIP) [file pcbi.1006676.s001.zip › S_H2_060.json]

{"data": {"data": [{"phases": [{"phase": "test", "blocks": [[{"trials": [[{"q1": 0.8124567039, "distance": 0.2212180556, "q3": 0.4745010554, "q2": 2.729887258, "tx": 0.175, "ty": 0.3031, "targetID": 9, "y": 0.1387799022, "x": 0.02689080513}], [{"q1": 1.193478729, "distance": 0.01832686712, "q3": 0.234248881, "q2": 2.313281918, "tx": -0.175, "ty": 0.3031, "targetID": 7, "y": 0.3040257915, "x": -0.1933034688}], [{"q1": 1.046929746, "distance": 0.2744882334, "q3": 0.3199800688, "q2": 2.311718238, "tx": 0.0, "ty": 0.55, "targetID": 5, "y": 0.3126774681, "x": -0.137919564}], [{"q1": 0.7614104325, "distance": 0.6077808366, "q3": 0.4969868093, "q2": 2.680586754, "tx": 0.375, "ty": 0.6495, "targetID": 3, "y": 0.1518940635, "x": 0.02602166648}], [{"q1": 1.554219874, "distance": 0.2166639576, "q3": -0.03991822854, "q2": 1.856092957, "tx": -0.375, "ty": 0.6495, "targetID": 1, "y": 0.4391549975, "x": -0.4269446863}], [{"q1": 0.9320083242, "distance": 0.03735601506, "q3": 0.4033440446, "q2": 2.649838661, "tx": 0.0, "ty": 0.15, "targetID": 8, "y": 0.1775782648, "x": -0.02519744377}], [{"q1": 1.178951753, "distance": 0.5788289385, "q3": 0.09535262533, "q2": 2.114899523, "tx": 0.0, "ty": 0.95, "targetID": 2, "y": 0.4190424615, "x": -0.2304930201}], [{"q1": 1.629564957, "distance": 0.08890784717, "q3": 0.0006677974216, "q2": 1.956320255, "tx": -0.4763, "ty": 0.275, "targetID": 4, "y": 0.3554961934, "x": -0.4385512498}], [{"q1": 0.4603701871, "distance": 0.4313446691, "q3": 0.7277996051, "q2": 3.086756383, "tx": 0.4763, "ty": 0.275, "targetID": 6, "y": -0.04822236463, "x": 0.1906681976}]], "block": 1}], [{"trials": [[{"q1": 0.371292684, "distance": 0.05652712925, "q3": 1.08511107, "q2": 2.055867043, "tx": 0.175, "ty": 0.3031, "targetID": 9, "y": 0.2654630253, "x": 0.1328244802}], [{"q1": 1.120551941, "distance": 0.02773961426, "q3": 0.363982855, "q2": 2.220057834, "tx": -0.175, "ty": 0.3031, "targetID": 7, "y": 0.3306153401, "x": -0.1714797359}], [{"q1": 0.7589647227, "distance": 0.08341591437, "q3": 0.7217582689, "q2": 1.808690528, "tx": 0.0, "ty": 0.55, "targetID": 5, "y": 0.4675172887, "x": -0.01244255255}], [{"q1": 0.1381981044, "distance": 0.4315802292, "q3": 1.183283965, "q2": 1.929138253, "tx": 0.375, "ty": 0.6495, "targetID": 3, "y": 0.2491127121, "x": 0.2139052639}], [{"q1": 1.586130757, "distance": 0.2036234449, "q3": -0.06910085994, "q2": 1.791763518, "tx": -0.375, "ty": 0.6495, "targetID": 1, "y": 0.4598157636, "x": -0.4490432153}], [{"q1": 0.7884258367, "distance": 0.04237386623, "q3": 0.5987980816, "q2": 2.532719155, "tx": 0.0, "ty": 0.15, "targetID": 8, "y": 0.191928086, "x": 0.006130264663}], [{"q1": 0.5660410133, "distance": 0.4154874372, "q3": 0.9479627762, "q2": 0.9649953042, "tx": 0.0, "ty": 0.95, "targetID": 2, "y": 0.6581961193, "x": 0.2957706978}], [{"q1": 1.65387865, "distance": 0.07289868919, "q3": 0.006890146645, "q2": 1.962829156, "tx": -0.4763, "ty": 0.275, "targetID": 4, "y": 0.3408783554, "x": -0.445086843}], [{"q1": -0.1844684825, "distance": 0.3590763498, "q3": 1.542661959, "q2": 2.212178986, "tx": 0.4763, "ty": 0.275, "targetID": 6, "y": 0.007489545653, "x": 0.236771334}]], "block": 2}], [{"trials": [[{"q1": 0.2315964658, "distance": 0.03951963266, "q3": 1.263172755, "q2": 1.795480287, "tx": 0.175, "ty": 0.3031, "targetID": 9, "y": 0.2948996347, "x": 0.2136594798}], [{"q1": 1.124783901, "distance": 0.02232794033, "q3": 0.3639829198, "q2": 2.23189262, "tx": -0.175, "ty": 0.3031, "targetID": 7, "y": 0.3250446134, "x": -0.1708804293}], [{"q1": 0.7657054548, "distance": 0.03111947009, "q3": 0.7600675588, "q2": 1.65989883, "tx": 0.0, "ty": 0.55, "targetID": 5, "y": 0.5189423112, "x": 0.00195994464}], [{"q1": 0.3991782932, "distance": 0.2382789587, "q3": 0.9664358264, "q2": 1.532327811, "tx": 0.375, "ty": 0.6495, "targetID": 3, "y": 0.478564829, "x": 0.2089938873}], [{"q1": 1.562003911, "distance": 0.1615740529, "q3": -0.05356083273, "q2": 1.711650293, "tx": -0.375, "ty": 0.6495, "targetID": 1, "y": 0.5027066596, "x": -0.4425121454}], [{"q1": 0.7859898733, "distance": 0.0425630533, "q3": 0.6019960497, "q2": 2.531096479, "tx": 0.0, "ty": 0.15, "targetID": 8, "y": 0.1920192286, "x": 0.006782177879}], [{"q1": 0.7101623738, "distance": 0.335494536, "q3": 0.6698902032, "q2": 0.8634698215, "tx": 0.0, "ty": 0.95, "targetID": 2, "y": 0.7595537188, "x": 0.2762006474}], [{"q1": 1.659213565, "distance": 0.06962763591, "q3": -0.004704019907, "q2": 1.969899662, "tx": -0.4763, "ty": 0.275, "targetID": 4, "y": 0.3379912741, "x": -0.4466334015}], [{"q1": -0.3151197637, "distance": 0.3339213136, "q3": 1.710118316, "q2": 1.976413283, "tx": 0.4763, "ty": 0.275, "targetID": 6, "y": 0.002362266472, "x": 0.2834993}]], "block": 3}], [{"trials": [[{"q1": 0.2513388985, "distance": 0.03109046463, "q3": 1.179669102, "q2": 1.804413976, "tx": 0.175, "ty": 0.3031, "targetID": 9, "y": 0.3147613444, "x": 0.203820653}], [{"q1": 1.127378836, "distance": 0.01648501027, "q3": 0.3232272673, "q2": 2.264228548, "tx": -0.175, "ty": 0.3031, "targetID": 7, "y": 0.3191101082, "x": -0.1710716415}], [{"q1": 0.7676461274, "distance": 0.01372770215, "q3": 0.7102855165, "q2": 1.643359213, "tx": 0.0, "ty": 0.55, "targetID": 5, "y": 0.5366555968, "x": 0.003221290073}], [{"q1": 0.4148538827, "distance": 0.1751191968, "q3": 0.9126073031, "q2": 1.393634079, "tx": 0.375, "ty": 0.6495, "targetID": 3, "y": 0.5322031136, "x": 0.2449685671}], [{"q1": 1.523209757, "distance": 0.1022631784, "q3": -0.09403730583, "q2": 1.643270797, "tx": -0.375, "ty": 0.6495, "targetID": 1, "y": 0.5593244051, "x": -0.4232298635}], [{"q1": 0.7671481202, "distance": 0.04533634756, "q3": 0.6078367914, "q2": 2.522293608, "tx": 0.0, "ty": 0.15, "targetID": 8, "y": 0.1942994792, "x": 0.009640568084}], [{"q1": 0.6716563009, "distance": 0.4118272287, "q3": 0.7015012281, "q2": 0.7034523304, "tx": 0.0, "ty": 0.95, "targetID": 2, "y": 0.7597871834, "x": 0.3652680532}], [{"q1": 1.665997114, "distance": 0.06379964508, "q3": -0.008167159944, "q2": 1.979672769, "tx": -0.4763, "ty": 0.275, "targetID": 4, "y": 0.3317723187, "x": -0.447191607}], [{"q1": -0.296037584, "distance": 0.3342224981, "q3": 1.685879102, "q2": 2.003718315, "tx": 0.4763, "ty": 0.275, "targetID": 6, "y": 0.006347849589, "x": 0.2774767107}]], "block": 4}], [{"trials": [[{"q1": 0.2679531479, "distance": 0.028006014, "q3": 1.202214009, "q2": 1.797993646, "tx": 0.175, "ty": 0.3031, "targetID": 9, "y": 0.3151920145, "x": 0.2002610373}], [{"q1": 1.152253047, "distance": 0.003795057027, "q3": 0.3286391855, "q2": 2.281364324, "tx": -0.175, "ty": 0.3031, "targetID": 7, "y": 0.3068949647, "x": -0.1749735317}], [{"q1": 0.7688317406, "distance": 0.006550026692, "q3": 0.6915082338, "q2": 1.63226062, "tx": 0.0, "ty": 0.55, "targetID": 5, "y": 0.5452295236, "x": 0.004488363213}], [{"q1": 0.41004089, "distance": 0.1476749141, "q3": 0.9015626712, "q2": 1.333939774, "tx": 0.375, "ty": 0.6495, "targetID": 3, "y": 0.5479798095, "x": 0.2677548082}], [{"q1": 1.523123861, "distance": 0.1021522388, "q3": -0.09413328499, "q2": 1.643179718, "tx": -0.375, "ty": 0.6495, "targetID": 1, "y": 0.5594232307, "x": -0.4231794096}], [{"q1": 0.7777425829, "distance": 0.04427453042, "q3": 0.6576688135, "q2": 2.506469557, "tx": 0.0, "ty": 0.15, "targetID": 8, "y": 0.1924890226, "x": 0.01244656576}], [{"q1": 0.6705229867, "distance": 0.4119833086, "q3": 0.702671796, "q2": 0.705375487, "tx": 0.0, "ty": 0.95, "targetID": 2, "y": 0.7591194219, "x": 0.3650956744}], [{"q1": 1.675243422, "distance": 0.05642688623, "q3": 0.003206233086, "q2": 1.983488434, "tx": -0.4763, "ty": 0.275, "targetID": 4, "y": 0.3238982464, "x": -0.4481405436}], [{"q1": -0.2817673246, "distance": 0.3384794561, "q3": 1.688194007, "q2": 2.027339354, "tx": 0.4763, "ty": 0.275, "targetID": 6, "y": 0.003835019996, "x": 0.2737218772}]], "block": 5}], [{"trials": [[{"q1": 0.2689661383, "distance": 0.0251301166, "q3": 1.180779017, "q2": 1.812379294, "tx": 0.175, "ty": 0.3031, "targetID": 9, "y": 0.3154073232, "x": 0.1969101017}], [{"q1": 1.159683404, "distance": 0.001741241907, "q3": 0.3446561512, "q2": 2.276769454, "tx": -0.175, "ty": 0.3031, "targetID": 7, "y": 0.3045041037, "x": -0.1760297651}], [{"q1": 0.76609268, "distance": 0.007913429633, "q3": 0.689597477, "q2": 1.620802599, "tx": 0.0, "ty": 0.55, "targetID": 5, "y": 0.5501061417, "x": 0.007912717769}], [{"q1": 0.4223853612, "distance": 0.08909759921, "q3": 0.8768824505, "q2": 1.193385753, "tx": 0.375, "ty": 0.6495, "targetID": 3, "y": 0.5862148524, "x": 0.3122833971}], [{"q1": 1.522226587, "distance": 0.1003949512, "q3": -0.09586585174, "q2": 1.641111825, "tx": -0.375, "ty": 0.6495, "targetID": 1, "y": 0.5611207422, "x": -0.42262618}], [{"q1": 0.7732454911, "distance": 0.04683639275, "q3": 0.6723378715, "q2": 2.493868285, "tx": 0.0, "ty": 0.15, "targetID": 8, "y": 0.19491657, "x": 0.0132721297}], [{"q1": 0.7097725145, "distance": 0.382822046, "q3": 0.6631398092, "q2": 0.7081088172, "tx": 0.0, "ty": 0.95, "targetID": 2, "y": 0.7771310314, "x": 0.3415684977}], [{"q1": 1.679459339, "distance": 0.05278700874, "q3": 0.002331309551, "q2": 1.989999755, "tx": -0.4763, "ty": 0.275, "targetID": 4, "y": 0.3196421493, "x": -0.4481300374}], [{"q1": -0.262089739, "distance": 0.2931778063, "q3": 1.616868421, "q2": 1.924956304, "tx": 0.4763, "ty": 0.275, "targetID": 6, "y": 0.0505590374, "x": 0.287674762}]], "block": 6}], [{"trials": [[{"q1": 0.2647364766, "distance": 0.02306996872, "q3": 1.204132394, "q2": 1.81951867, "tx": 0.175, "ty": 0.3031, "targetID": 9, "y": 0.3069862823, "x": 0.1977402785}], [{"q1": 1.169945559, "distance": 0.002909956858, "q3": 0.3693604284, "q2": 2.26877984, "tx": -0.175, "ty": 0.3031, "targetID": 7, "y": 0.3014231646, "x": -0.1773782498}], [{"q1": 0.7699467905, "distance": 0.00861035886, "q3": 0.6940671468, "q2": 1.608867152, "tx": 0.0, "ty": 0.55, "targetID": 5, "y": 0.5537612114, "x": 0.007745422446}], [{"q1": 0.4247451706, "distance": 0.07522134357, "q3": 0.8779697628, "q2": 1.155464946, "tx": 0.375, "ty": 0.6495, "targetID": 3, "y": 0.5937134486, "x": 0.3245409947}], [{"q1": 1.512192793, "distance": 0.08542949876, "q3": -0.08818988089, "q2": 1.616004799, "tx": -0.375, "ty": 0.6495, "targetID": 1, "y": 0.5748869373, "x": -0.4166063713}], [{"q1": 0.7791794846, "distance": 0.04858197914, "q3": 0.712474895, "q2": 2.474169922, "tx": 0.0, "ty": 0.15, "targetID": 8, "y": 0.1962338733, "x": 0.01492104739}], [{"q1": 0.7269155469, "distance": 0.3682043131, "q3": 0.6319761158, "q2": 0.7199059847, "tx": 0.0, "ty": 0.95, "targetID": 2, "y": 0.7853721792, "x": 0.3293510237}], [{"q1": 1.684735921, "distance": 0.04889019537, "q3": 0.0164209673, "q2": 1.988082171, "tx": -0.4763, "ty": 0.275, "targetID": 4, "y": 0.315298095, "x": -0.4486176095}], [{"q1": -0.2498246528, "distance": 0.2977786973, "q3": 1.60139052, "q2": 1.954247348, "tx": 0.4763, "ty": 0.275, "targetID": 6, "y": 0.05023168242, "x": 0.280976279}]], "block": 7}], [{"trials": [[{"q1": 0.2740340919, "distance": 0.0147142055, "q3": 1.171702317, "q2": 1.847572514, "tx": 0.175, "ty": 0.3031, "targetID": 9, "y": 0.3065567651, "x": 0.1893023991}], [{"q1": 1.166328364, "distance": 0.002632050277, "q3": 0.346716773, "q2": 2.281022869, "tx": -0.175, "ty": 0.3031, "targetID": 7, "y": 0.3012828908, "x": -0.1769041541}], [{"q1": 0.7750443837, "distance": 0.007087873771, "q3": 0.6694307989, "q2": 1.61753612, "tx": 0.0, "ty": 0.55, "targetID": 5, "y": 0.5559542071, "x": 0.0038451752}], [{"q1": 0.422005641, "distance": 0.06251422656, "q3": 0.8560847893, "q2": 1.135348752, "tx": 0.375, "ty": 0.6495, "targetID": 3, "y": 0.5999905168, "x": 0.3368314318}], [{"q1": 1.50553108, "distance": 0.07519313478, "q3": -0.08344612395, "q2": 1.598955936, "tx": -0.375, "ty": 0.6495, "targetID": 1, "y": 0.5842343876, "x": -0.4123417643}], [{"q1": 0.7765769929, "distance": 0.04930674388, "q3": 0.7060582079, "q2": 2.474223126, "tx": 0.0, "ty": 0.15, "targetID": 8, "y": 0.1971608928, "x": 0.01438767469}], [{"q1": 0.730506238, "distance": 0.364823334, "q3": 0.6215623784, "q2": 0.7247823339, "tx": 0.0, "ty": 0.95, "targetID": 2, "y": 0.7872857647, "x": 0.3265273996}], [{"q1": 1.687334914, "distance": 0.04653790815, "q3": 0.009767257495, "q2": 1.996628193, "tx": -0.4763, "ty": 0.275, "targetID": 4, "y": 0.3121172413, "x": -0.4482271075}], [{"q1": -0.2338069447, "distance": 0.2772207966, "q3": 1.554043504, "q2": 1.91947714, "tx": 0.4763, "ty": 0.275, "targetID": 6, "y": 0.0740498483, "x": 0.2853277334}]], "block": 8}], [{"trials": [[{"q1": 0.2599618644, "distance": 0.01979043681, "q3": 1.139239592, "q2": 1.84639205, "tx": 0.175, "ty": 0.3031, "targetID": 9, "y": 0.3115124508, "x": 0.1929134603}], [{"q1": 1.173146699, "distance": 0.004643588061, "q3": 0.3600060597, "q2": 2.275944138, "tx": -0.175, "ty": 0.3031, "targetID": 7, "y": 0.2997023867, "x": -0.1781653015}], [{"q1": 0.7726743495, "distance": 0.006989853285, "q3": 0.624091503, "q2": 1.641597841, "tx": 0.0, "ty": 0.55, "targetID": 5, "y": 0.5567101343, "x": 0.001957586949}], [{"q1": 0.4225619507, "distance": 0.05207268498, "q3": 0.8346455979, "q2": 1.119137717, "tx": 0.375, "ty": 0.6495, "targetID": 3, "y": 0.6063198568, "x": 0.3458960527}], [{"q1": 1.493432557, "distance": 0.0583814876, "q3": -0.06181929612, "q2": 1.566082, "tx": -0.375, "ty": 0.6495, "targetID": 1, "y": 0.5990670407, "x": -0.4044094324}], [{"q1": 0.7730519059, "distance": 0.05033050836, "q3": 0.7050630158, "q2": 2.47172418, "tx": 0.0, "ty": 0.15, "targetID": 8, "y": 0.1982102235, "x": 0.01445456408}], [{"q1": 0.7246484286, "distance": 0.3695538976, "q3": 0.6276889836, "q2": 0.7232135898, "tx": 0.0, "ty": 0.95, "targetID": 2, "y": 0.7848226391, "x": 0.3305851217}], [{"q1": 1.7016629, "distance": 0.03723461404, "q3": 0.02691032221, "q2": 2.000475849, "tx": -0.4763, "ty": 0.275, "targetID": 4, "y": 0.3009707976, "x": -0.4496179057}], [{"q1": -0.2246651787, "distance": 0.2501023397, "q3": 1.523743947, "q2": 1.853820828, "tx": 0.4763, "ty": 0.275, "targetID": 6, "y": 0.09954396489, "x": 0.2980688016}]], "block": 9}], [{"trials": [[{"q1": 0.2470506675, "distance": 0.01932820579, "q3": 1.111981493, "q2": 1.863862037, "tx": 0.175, "ty": 0.3031, "targetID": 9, "y": 0.3091981711, "x": 0.1933409882}], [{"q1": 1.173388799, "distance": 0.005353157424, "q3": 0.3426005744, "q2": 2.284451372, "tx": -0.175, "ty": 0.3031, "targetID": 7, "y": 0.2994151169, "x": -0.1788830311}], [{"q1": 0.77373225, "distance": 0.00559340797, "q3": 0.60249527, "q2": 1.656861237, "tx": 0.0, "ty": 0.55, "targetID": 5, "y": 0.5555439093, "x": -0.0007424835878}], [{"q1": 0.4210845755, "distance": 0.05074865781, "q3": 0.8237301776, "q2": 1.122546277, "tx": 0.375, "ty": 0.6495, "targetID": 3, "y": 0.607042332, "x": 0.3472012105}], [{"q1": 1.491603828, "distance": 0.05395217345, "q3": -0.06699502691, "q2": 1.560842097, "tx": -0.375, "ty": 0.6495, "targetID": 1, "y": 0.6032970239, "x": -0.4028589666}], [{"q1": 0.7686840159, "distance": 0.05085861552, "q3": 0.6942175641, "q2": 2.474251295, "tx": 0.0, "ty": 0.15, "targetID": 8, "y": 0.1988837887, "x": 0.01403474159}], [{"q1": 0.7304934117, "distance": 0.3639624651, "q3": 0.6147726559, "q2": 0.7299097556, "tx": 0.0, "ty": 0.95, "targetID": 2, "y": 0.7875926358, "x": 0.3257184736}], [{"q1": 1.704945406, "distance": 0.03515453235, "q3": 0.01920402566, "q2": 2.009115034, "tx": -0.4763, "ty": 0.275, "targetID": 4, "y": 0.2976805963, "x": -0.4494405194}], [{"q1": -0.2182648971, "distance": 0.2170592621, "q3": 1.502596767, "q2": 1.765881781, "tx": 0.4763, "ty": 0.275, "targetID": 6, "y": 0.1263764248, "x": 0.3181046898}]], "block": 10}]]}], "condition": "H2"}], "type": "simulation", "subjectID": "S_H2_60"}}
