# Supplementary material for: Goal-related feedback guides motor exploration and redundancy resolution in human motor skill acquisition
Source: PLoS Comput Biol. 2019 Mar 5;15(3):e1006676. doi: 10.1371/journal.pcbi.1006676 (PMC6420027; doi:10.1371/journal.pcbi.1006676)
Supplement: S1 Dataset — The 220 .json files contain the data (20 for the participants, 200 for simulation runs), the text file legend_json.txt explains the data format. (ZIP) [file pcbi.1006676.s001.zip › S_H1_069.json]

{"data": {"data": [{"phases": [{"phase": "test", "blocks": [[{"trials": [[{"q1": 1.473333771, "distance": 0.1899018748, "q3": 2.254239061, "q2": 1.803624045, "tx": 0.175, "ty": 0.3031, "targetID": 9, "y": 0.3633298511, "x": -0.005097437731}], [{"q1": 1.995848749, "distance": 0.1107108723, "q3": 2.697023408, "q2": 1.861901515, "tx": -0.175, "ty": 0.3031, "targetID": 7, "y": 0.413707853, "x": -0.1797749456}], [{"q1": 1.759512311, "distance": 0.1556967065, "q3": 2.567975177, "q2": 1.865958351, "tx": 0.0, "ty": 0.55, "targetID": 5, "y": 0.4153974869, "x": -0.07825361264}], [{"q1": 1.217459107, "distance": 0.4383218504, "q3": 2.136622339, "q2": 1.818007499, "tx": 0.375, "ty": 0.6495, "targetID": 3, "y": 0.3382145277, "x": 0.06641063004}], [{"q1": 2.256383486, "distance": 0.2446186088, "q3": 3.01509668, "q2": 1.940569651, "tx": -0.375, "ty": 0.6495, "targetID": 1, "y": 0.4101701777, "x": -0.3244084995}], [{"q1": 1.714051944, "distance": 0.2461652854, "q3": 2.414471142, "q2": 1.811458017, "tx": 0.0, "ty": 0.15, "targetID": 8, "y": 0.3843771803, "x": -0.0752641021}], [{"q1": 1.805453427, "distance": 0.5109363465, "q3": 2.722008335, "q2": 1.920496866, "tx": 0.0, "ty": 0.95, "targetID": 2, "y": 0.4477088947, "x": -0.09359271219}], [{"q1": 2.481175385, "distance": 0.07440538606, "q3": 3.152837777, "q2": 1.962475904, "tx": -0.4763, "ty": 0.275, "targetID": 4, "y": 0.3380536037, "x": -0.436798044}], [{"q1": 1.026164747, "distance": 0.420149182, "q3": 1.866907128, "q2": 1.750428066, "tx": 0.4763, "ty": 0.275, "targetID": 6, "y": 0.3262722634, "x": 0.05929101912}]], "block": 1}], [{"trials": [[{"q1": 1.199086466, "distance": 0.1228770347, "q3": 2.065534252, "q2": 1.805562143, "tx": 0.175, "ty": 0.3031, "targetID": 9, "y": 0.3324042782, "x": 0.05566842439}], [{"q1": 1.937661764, "distance": 0.1123698944, "q3": 2.665931997, "q2": 1.807139539, "tx": -0.175, "ty": 0.3031, "targetID": 7, "y": 0.4143817476, "x": -0.1593998137}], [{"q1": 1.583401432, "distance": 0.1456326466, "q3": 2.485758128, "q2": 1.814999542, "tx": 0.0, "ty": 0.55, "targetID": 5, "y": 0.4053901896, "x": -0.01722992988}], [{"q1": 0.7785630121, "distance": 0.4244866365, "q3": 1.912099558, "q2": 1.791168426, "tx": 0.375, "ty": 0.6495, "targetID": 3, "y": 0.288964699, "x": 0.1509392911}], [{"q1": 2.227173676, "distance": 0.2281168187, "q3": 3.075292597, "q2": 1.920242761, "tx": -0.375, "ty": 0.6495, "targetID": 1, "y": 0.42731609, "x": -0.323312544}], [{"q1": 1.554762517, "distance": 0.2156739893, "q3": 2.267713033, "q2": 1.817324688, "tx": 0.0, "ty": 0.15, "targetID": 8, "y": 0.3635469115, "x": -0.03021566233}], [{"q1": 1.766979911, "distance": 0.4907455989, "q3": 2.790191763, "q2": 1.90789105, "tx": 0.0, "ty": 0.95, "targetID": 2, "y": 0.4657660684, "x": -0.07967899512}], [{"q1": 2.503178468, "distance": 0.05898179912, "q3": 3.223125222, "q2": 1.9589417, "tx": -0.4763, "ty": 0.275, "targetID": 4, "y": 0.331571672, "x": -0.4596117239}], [{"q1": 0.6107141463, "distance": 0.3421240226, "q3": 1.585436745, "q2": 1.786776298, "tx": 0.4763, "ty": 0.275, "targetID": 6, "y": 0.3000490981, "x": 0.1350942124}]], "block": 2}], [{"trials": [[{"q1": 1.037039874, "distance": 0.04985927499, "q3": 2.217249605, "q2": 1.765734613, "tx": 0.175, "ty": 0.3031, "targetID": 9, "y": 0.333843164, "x": 0.1357469088}], [{"q1": 1.950282722, "distance": 0.1020706709, "q3": 2.627642605, "q2": 1.820987814, "tx": -0.175, "ty": 0.3031, "targetID": 7, "y": 0.4043519391, "x": -0.1620978026}], [{"q1": 1.561530539, "distance": 0.1276024609, "q3": 2.566201312, "q2": 1.827065737, "tx": 0.0, "ty": 0.55, "targetID": 5, "y": 0.4223975769, "x": -9.82000194e-05}], [{"q1": 0.5555810516, "distance": 0.4237020659, "q3": 2.249307467, "q2": 1.741347687, "tx": 0.375, "ty": 0.6495, "targetID": 3, "y": 0.2364322963, "x": 0.2806680711}], [{"q1": 2.209727402, "distance": 0.2201821536, "q3": 3.099009978, "q2": 1.951693311, "tx": -0.375, "ty": 0.6495, "targetID": 1, "y": 0.43631542, "x": -0.3199317189}], [{"q1": 1.500606418, "distance": 0.2159445286, "q3": 2.265863886, "q2": 1.795690858, "tx": 0.0, "ty": 0.15, "targetID": 8, "y": 0.3654411631, "x": -0.0147358288}], [{"q1": 1.75510566, "distance": 0.4457760198, "q3": 2.987235487, "q2": 2.048866079, "tx": 0.0, "ty": 0.95, "targetID": 2, "y": 0.51176214, "x": -0.08163233367}], [{"q1": 2.533790663, "distance": 0.04334188966, "q3": 3.238276489, "q2": 1.939691878, "tx": -0.4763, "ty": 0.275, "targetID": 4, "y": 0.3182043306, "x": -0.472849607}], [{"q1": 0.2980487139, "distance": 0.2173325777, "q3": 1.910658085, "q2": 1.712848551, "tx": 0.4763, "ty": 0.275, "targetID": 6, "y": 0.2068380782, "x": 0.2699328472}]], "block": 3}], [{"trials": [[{"q1": 1.0249406, "distance": 0.03158055826, "q3": 2.311070968, "q2": 1.813609361, "tx": 0.175, "ty": 0.3031, "targetID": 9, "y": 0.3333879872, "x": 0.1660574336}], [{"q1": 1.988454436, "distance": 0.04060616418, "q3": 2.372840162, "q2": 1.868522413, "tx": -0.175, "ty": 0.3031, "targetID": 7, "y": 0.3431414029, "x": -0.1682511763}], [{"q1": 1.622531741, "distance": 0.09159683447, "q3": 2.719085955, "q2": 2.005153782, "tx": 0.0, "ty": 0.55, "targetID": 5, "y": 0.4584470055, "x": -0.00283359917}], [{"q1": 0.6812128894, "distance": 0.3839750943, "q3": 2.602308105, "q2": 1.878180098, "tx": 0.375, "ty": 0.6495, "targetID": 3, "y": 0.2674058206, "x": 0.337040665}], [{"q1": 2.175208276, "distance": 0.1952603653, "q3": 3.213783178, "q2": 2.006329534, "tx": -0.375, "ty": 0.6495, "targetID": 1, "y": 0.4602707416, "x": -0.3268450624}], [{"q1": 1.456384441, "distance": 0.200454795, "q3": 2.113066107, "q2": 1.745277287, "tx": 0.0, "ty": 0.15, "targetID": 8, "y": 0.347493871, "x": -0.03432631258}], [{"q1": 1.636777495, "distance": 0.370534649, "q3": 3.804283382, "q2": 2.249705443, "tx": 0.0, "ty": 0.95, "targetID": 2, "y": 0.6182874405, "x": -0.165114215}], [{"q1": 2.55360569, "distance": 0.03272241927, "q3": 3.196542971, "q2": 1.968904383, "tx": -0.4763, "ty": 0.275, "targetID": 4, "y": 0.3070768154, "x": -0.4698320299}], [{"q1": 0.2239169587, "distance": 0.2102381263, "q3": 1.958655269, "q2": 1.724009231, "tx": 0.4763, "ty": 0.275, "targetID": 6, "y": 0.1754969768, "x": 0.2910995191}]], "block": 4}], [{"trials": [[{"q1": 1.04878094, "distance": 0.04119522845, "q3": 2.395975644, "q2": 1.836779484, "tx": 0.175, "ty": 0.3031, "targetID": 9, "y": 0.344197526, "x": 0.1778355258}], [{"q1": 2.028523757, "distance": 0.01933781786, "q3": 2.303731817, "q2": 1.857656126, "tx": -0.175, "ty": 0.3031, "targetID": 7, "y": 0.3199509785, "x": -0.1844866076}], [{"q1": 1.650172153, "distance": 0.04253279722, "q3": 2.955211782, "q2": 2.154779145, "tx": 0.0, "ty": 0.55, "targetID": 5, "y": 0.5130174437, "x": -0.02100784056}], [{"q1": 0.7251390307, "distance": 0.3410143784, "q3": 2.796836775, "q2": 1.827774775, "tx": 0.375, "ty": 0.6495, "targetID": 3, "y": 0.3088904055, "x": 0.3583894482}], [{"q1": 2.07346986, "distance": 0.1540297983, "q3": 3.441705906, "q2": 2.17883851, "tx": -0.375, "ty": 0.6495, "targetID": 1, "y": 0.5024872662, "x": -0.3290387678}], [{"q1": 1.433263835, "distance": 0.1992033417, "q3": 1.99300082, "q2": 1.702245297, "tx": 0.0, "ty": 0.15, "targetID": 8, "y": 0.340375951, "x": -0.05864272023}], [{"q1": 1.816054082, "distance": 0.439441897, "q3": 3.49922516, "q2": 2.341905085, "tx": 0.0, "ty": 0.95, "targetID": 2, "y": 0.5629029656, "x": -0.2080025644}], [{"q1": 2.565521161, "distance": 0.02741011493, "q3": 3.164314711, "q2": 1.957687609, "tx": -0.4763, "ty": 0.275, "targetID": 4, "y": 0.3005078079, "x": -0.4662667484}], [{"q1": 0.2624187678, "distance": 0.1727670848, "q3": 2.468249356, "q2": 1.733625634, "tx": 0.4763, "ty": 0.275, "targetID": 6, "y": 0.1295292625, "x": 0.3830973706}]], "block": 5}], [{"trials": [[{"q1": 1.040816288, "distance": 0.03365827125, "q3": 2.363197542, "q2": 1.858964528, "tx": 0.175, "ty": 0.3031, "targetID": 9, "y": 0.33667975, "x": 0.1772977415}], [{"q1": 1.976864077, "distance": 0.0470693979, "q3": 2.008246586, "q2": 1.796551877, "tx": -0.175, "ty": 0.3031, "targetID": 7, "y": 0.2642145, "x": -0.2015225585}], [{"q1": 1.650844998, "distance": 0.03536795806, "q3": 3.033846456, "q2": 2.224480659, "tx": 0.0, "ty": 0.55, "targetID": 5, "y": 0.5293951679, "x": -0.02874601457}], [{"q1": 0.7367285086, "distance": 0.335664936, "q3": 2.803728356, "q2": 1.819351998, "tx": 0.375, "ty": 0.6495, "targetID": 3, "y": 0.3143989588, "x": 0.3555515693}], [{"q1": 2.015875192, "distance": 0.1472683103, "q3": 3.659597272, "q2": 2.371041502, "tx": -0.375, "ty": 0.6495, "targetID": 1, "y": 0.504072372, "x": -0.3517887912}], [{"q1": 1.413881381, "distance": 0.2151482189, "q3": 1.780945161, "q2": 1.65633828, "tx": 0.0, "ty": 0.15, "targetID": 8, "y": 0.3364511747, "x": -0.107353228}], [{"q1": 1.711336101, "distance": 0.6473972311, "q3": 4.625858398, "q2": 2.743363203, "tx": 0.0, "ty": 0.95, "targetID": 2, "y": 0.4029356159, "x": -0.3461845382}], [{"q1": 2.556980232, "distance": 0.03158469935, "q3": 3.170113781, "q2": 1.990417647, "tx": -0.4763, "ty": 0.275, "targetID": 4, "y": 0.3044955016, "x": -0.4650036016}], [{"q1": 0.2763952656, "distance": 0.1675173306, "q3": 2.52166083, "q2": 1.755546788, "tx": 0.4763, "ty": 0.275, "targetID": 6, "y": 0.1294169766, "x": 0.3934287784}]], "block": 6}], [{"trials": [[{"q1": 1.012576583, "distance": 0.03181742731, "q3": 2.349018928, "q2": 1.815479175, "tx": 0.175, "ty": 0.3031, "targetID": 9, "y": 0.3347637563, "x": 0.1781233343}], [{"q1": 1.92085061, "distance": 0.05632000415, "q3": 1.920626516, "q2": 1.745099068, "tx": -0.175, "ty": 0.3031, "targetID": 7, "y": 0.2596324258, "x": -0.2108121887}], [{"q1": 1.631584031, "distance": 0.0274534679, "q3": 3.068050485, "q2": 2.191395098, "tx": 0.0, "ty": 0.55, "targetID": 5, "y": 0.5357606091, "x": -0.02347195447}], [{"q1": 0.6610882548, "distance": 0.3670112582, "q3": 2.686087089, "q2": 1.700333578, "tx": 0.375, "ty": 0.6495, "targetID": 3, "y": 0.2834686558, "x": 0.348198531}], [{"q1": 1.9682108, "distance": 0.1489373301, "q3": 3.923801491, "q2": 2.389704446, "tx": -0.375, "ty": 0.6495, "targetID": 1, "y": 0.5008532394, "x": -0.3842988633}], [{"q1": 1.336159213, "distance": 0.2341987924, "q3": 1.691175394, "q2": 1.60206941, "tx": 0.0, "ty": 0.15, "targetID": 8, "y": 0.3561457765, "x": -0.11114402}], [{"q1": 1.678702294, "distance": 0.6443020551, "q3": 4.675313829, "q2": 2.758837653, "tx": 0.0, "ty": 0.95, "targetID": 2, "y": 0.3992965689, "x": -0.3344411295}], [{"q1": 2.484945305, "distance": 0.07251886966, "q3": 3.149580265, "q2": 1.983195042, "tx": -0.4763, "ty": 0.275, "targetID": 4, "y": 0.3361833094, "x": -0.4373694323}], [{"q1": 0.2640684087, "distance": 0.1556210798, "q3": 2.712828838, "q2": 1.722700318, "tx": 0.4763, "ty": 0.275, "targetID": 6, "y": 0.1243868135, "x": 0.4371389413}]], "block": 7}], [{"trials": [[{"q1": 0.9905011685, "distance": 0.02815664113, "q3": 2.31511697, "q2": 1.786231678, "tx": 0.175, "ty": 0.3031, "targetID": 9, "y": 0.3312550881, "x": 0.1747042729}], [{"q1": 1.848787139, "distance": 0.06030356532, "q3": 1.830641378, "q2": 1.691695371, "tx": -0.175, "ty": 0.3031, "targetID": 7, "y": 0.2635731723, "x": -0.2205428357}], [{"q1": 1.60514598, "distance": 0.01650505488, "q3": 3.116938454, "q2": 2.148121812, "tx": 0.0, "ty": 0.55, "targetID": 5, "y": 0.5450953373, "x": -0.01575947715}], [{"q1": 0.6628104726, "distance": 0.3655753156, "q3": 2.698943009, "q2": 1.703990134, "tx": 0.375, "ty": 0.6495, "targetID": 3, "y": 0.2847379049, "x": 0.3506294158}], [{"q1": 2.030452413, "distance": 0.2801155084, "q3": 4.258076063, "q2": 2.613041124, "tx": -0.375, "ty": 0.6495, "targetID": 1, "y": 0.3808705147, "x": -0.4543907909}], [{"q1": 1.263358705, "distance": 0.2493386149, "q3": 1.632463972, "q2": 1.561560577, "tx": 0.0, "ty": 0.15, "targetID": 8, "y": 0.3765543397, "x": -0.1041291315}], [{"q1": 1.573732107, "distance": 0.6115062819, "q3": 4.806517332, "q2": 2.700054123, "tx": 0.0, "ty": 0.95, "targetID": 2, "y": 0.422277747, "x": -0.3089484689}], [{"q1": 2.423404601, "distance": 0.1227580507, "q3": 2.935963278, "q2": 1.925652281, "tx": -0.4763, "ty": 0.275, "targetID": 4, "y": 0.3411539499, "x": -0.3728920994}], [{"q1": 0.2634822751, "distance": 0.1558983868, "q3": 2.71193435, "q2": 1.722696576, "tx": 0.4763, "ty": 0.275, "targetID": 6, "y": 0.1241337043, "x": 0.4370104614}]], "block": 8}], [{"trials": [[{"q1": 0.9792452176, "distance": 0.03020725539, "q3": 2.303206269, "q2": 1.750353691, "tx": 0.175, "ty": 0.3031, "targetID": 9, "y": 0.3330920275, "x": 0.1714004768}], [{"q1": 1.815177859, "distance": 0.06333950261, "q3": 1.789962701, "q2": 1.657503625, "tx": -0.175, "ty": 0.3031, "targetID": 7, "y": 0.26872853, "x": -0.2282023932}], [{"q1": 1.581677116, "distance": 0.007936651369, "q3": 3.154873081, "q2": 2.094201774, "tx": 0.0, "ty": 0.55, "targetID": 5, "y": 0.5525289154, "x": -0.007522966289}], [{"q1": 0.6654598677, "distance": 0.3630602344, "q3": 2.720102291, "q2": 1.708548068, "tx": 0.375, "ty": 0.6495, "targetID": 3, "y": 0.2870157685, "x": 0.3545570146}], [{"q1": 2.037968236, "distance": 0.3091751162, "q3": 4.398363081, "q2": 2.576432724, "tx": -0.375, "ty": 0.6495, "targetID": 1, "y": 0.3572468534, "x": -0.4758828569}], [{"q1": 1.223694064, "distance": 0.2601927481, "q3": 1.597408685, "q2": 1.535649204, "tx": 0.0, "ty": 0.15, "targetID": 8, "y": 0.3902056231, "x": -0.1000076237}], [{"q1": 1.445492616, "distance": 0.5657589709, "q3": 4.974840299, "q2": 2.601973412, "tx": 0.0, "ty": 0.95, "targetID": 2, "y": 0.4567519696, "x": -0.2771093533}], [{"q1": 2.371112534, "distance": 0.1491555211, "q3": 2.932964803, "q2": 1.933787592, "tx": -0.4763, "ty": 0.275, "targetID": 4, "y": 0.3601161063, "x": -0.3538148257}], [{"q1": 0.2616380649, "distance": 0.1563869004, "q3": 2.710031401, "q2": 1.718834122, "tx": 0.4763, "ty": 0.275, "targetID": 6, "y": 0.1236998962, "x": 0.4367381346}]], "block": 9}], [{"trials": [[{"q1": 0.9476885791, "distance": 0.02326265648, "q3": 2.263899417, "q2": 1.743229953, "tx": 0.175, "ty": 0.3031, "targetID": 9, "y": 0.3262211596, "x": 0.1724381323}], [{"q1": 1.790668185, "distance": 0.06597117336, "q3": 1.753208595, "q2": 1.640753003, "tx": -0.175, "ty": 0.3031, "targetID": 7, "y": 0.2720826673, "x": -0.2332247438}], [{"q1": 1.560330798, "distance": 0.01232232411, "q3": 3.205512284, "q2": 2.104998256, "tx": 0.0, "ty": 0.55, "targetID": 5, "y": 0.5621857187, "x": -0.001829735518}], [{"q1": 0.669310767, "distance": 0.3598791267, "q3": 2.746463325, "q2": 1.718577692, "tx": 0.375, "ty": 0.6495, "targetID": 3, "y": 0.2899580346, "x": 0.3594256294}], [{"q1": 1.90630562, "distance": 0.3440317117, "q3": 4.765491933, "q2": 2.689239216, "tx": -0.375, "ty": 0.6495, "targetID": 1, "y": 0.3101997353, "x": -0.4318607864}], [{"q1": 1.18766783, "distance": 0.2768911799, "q3": 1.532225939, "q2": 1.510059213, "tx": 0.0, "ty": 0.15, "targetID": 8, "y": 0.4074272338, "x": -0.1019801198}], [{"q1": 1.312664964, "distance": 0.5642778972, "q3": 5.178058371, "q2": 2.637488628, "tx": 0.0, "ty": 0.95, "targetID": 2, "y": 0.4347900955, "x": -0.2301484294}], [{"q1": 2.333769742, "distance": 0.1539899332, "q3": 3.167712059, "q2": 2.02905838, "tx": -0.4763, "ty": 0.275, "targetID": 4, "y": 0.3994718048, "x": -0.3856376079}], [{"q1": 0.2602129678, "distance": 0.1569639795, "q3": 2.707699793, "q2": 1.717676575, "tx": 0.4763, "ty": 0.275, "targetID": 6, "y": 0.1232003048, "x": 0.4363682658}]], "block": 10}]]}], "condition": "H1"}], "type": "simulation", "subjectID": "S_H1_69"}}
