# Supplementary material for: Goal-related feedback guides motor exploration and redundancy resolution in human motor skill acquisition
Source: PLoS Comput Biol. 2019 Mar 5;15(3):e1006676. doi: 10.1371/journal.pcbi.1006676 (PMC6420027; doi:10.1371/journal.pcbi.1006676)
Supplement: S1 Dataset — The 220 .json files contain the data (20 for the participants, 200 for simulation runs), the text file legend_json.txt explains the data format. (ZIP) [file pcbi.1006676.s001.zip › S_H2_037.json]

{"data": {"data": [{"phases": [{"phase": "test", "blocks": [[{"trials": [[{"q1": 0.9674000597, "distance": 0.3904249543, "q3": -0.4445309864, "q2": 2.129848934, "tx": 0.175, "ty": 0.3031, "targetID": 9, "y": 0.5685186514, "x": -0.1113295033}], [{"q1": 1.377378884, "distance": 0.1097326494, "q3": 0.3193682109, "q2": 2.111359617, "tx": -0.175, "ty": 0.3031, "targetID": 7, "y": 0.3240895363, "x": -0.2827065165}], [{"q1": 1.037421494, "distance": 0.1574671274, "q3": -0.4171438272, "q2": 1.914999784, "tx": 0.0, "ty": 0.55, "targetID": 5, "y": 0.6441277417, "x": -0.1262373338}], [{"q1": 0.6789640884, "distance": 0.1771787709, "q3": -0.7546433292, "q2": 1.831516658, "tx": 0.375, "ty": 0.6495, "targetID": 3, "y": 0.6993115504, "x": 0.2049672787}], [{"q1": 1.361812828, "distance": 0.07010105785, "q3": -0.2006644308, "q2": 1.750624545, "tx": -0.375, "ty": 0.6495, "targetID": 1, "y": 0.5958477239, "x": -0.3298824693}], [{"q1": 1.330244376, "distance": 0.2039168136, "q3": 0.5998611987, "q2": 2.263872562, "tx": 0.0, "ty": 0.15, "targetID": 8, "y": 0.2403485571, "x": -0.182809204}], [{"q1": 0.9635620352, "distance": 0.1623547447, "q3": -0.5757874797, "q2": 1.535891232, "tx": 0.0, "ty": 0.95, "targetID": 2, "y": 0.7975674667, "x": 0.05588726084}], [{"q1": 1.537395986, "distance": 0.1175114489, "q3": 0.1308979081, "q2": 2.019737103, "tx": -0.4763, "ty": 0.275, "targetID": 4, "y": 0.3419435535, "x": -0.3797210102}], [{"q1": 0.6790530103, "distance": 0.505523345, "q3": -0.676797142, "q2": 2.182668252, "tx": 0.4763, "ty": 0.275, "targetID": 6, "y": 0.5914704059, "x": 0.08209150883}]], "block": 1}], [{"trials": [[{"q1": 0.4901991426, "distance": 0.1879028237, "q3": -0.9504173191, "q2": 2.51008586, "tx": 0.175, "ty": 0.3031, "targetID": 9, "y": 0.4902996486, "x": 0.1587592269}], [{"q1": 1.468438999, "distance": 0.08746014044, "q3": 0.7670083076, "q2": 2.189085659, "tx": -0.175, "ty": 0.3031, "targetID": 7, "y": 0.2203762206, "x": -0.2033910636}], [{"q1": 0.7181072658, "distance": 0.1620656054, "q3": -0.9555381898, "q2": 2.115670965, "tx": 0.0, "ty": 0.55, "targetID": 5, "y": 0.6444978147, "x": 0.1316640553}], [{"q1": 0.7013486217, "distance": 0.1963239031, "q3": -0.7306462711, "q2": 1.82446215, "tx": 0.375, "ty": 0.6495, "targetID": 3, "y": 0.7042063858, "x": 0.1864521645}], [{"q1": 1.412459709, "distance": 0.03362532136, "q3": -0.196930363, "q2": 1.647451041, "tx": -0.375, "ty": 0.6495, "targetID": 1, "y": 0.6233578882, "x": -0.3538516614}], [{"q1": 1.33705979, "distance": 0.02388311887, "q3": 1.113686958, "q2": 2.488916125, "tx": 0.0, "ty": 0.15, "targetID": 8, "y": 0.1735863669, "x": 0.003753220526}], [{"q1": 1.004645985, "distance": 0.1399155807, "q3": -0.5677861209, "q2": 1.458807572, "tx": 0.0, "ty": 0.95, "targetID": 2, "y": 0.8185679568, "x": 0.04797903455}], [{"q1": 1.555910657, "distance": 0.1097616757, "q3": 0.1378854085, "q2": 1.99522162, "tx": -0.4763, "ty": 0.275, "targetID": 4, "y": 0.3432366641, "x": -0.3903268464}], [{"q1": 0.6557380387, "distance": 0.4991993046, "q3": -0.5693480824, "q2": 2.204281286, "tx": 0.4763, "ty": 0.275, "targetID": 6, "y": 0.5670544096, "x": 0.07144920337}]], "block": 2}], [{"trials": [[{"q1": 0.4258161966, "distance": 0.1446668831, "q3": -0.9593852116, "q2": 2.610560482, "tx": 0.175, "ty": 0.3031, "targetID": 9, "y": 0.4475992833, "x": 0.1680383772}], [{"q1": 1.332078461, "distance": 0.04900534048, "q3": 0.6162710571, "q2": 2.191996231, "tx": -0.175, "ty": 0.3031, "targetID": 7, "y": 0.2612483591, "x": -0.2004943827}], [{"q1": 0.6981617185, "distance": 0.1464458797, "q3": -0.9225553839, "q2": 2.160525964, "tx": 0.0, "ty": 0.55, "targetID": 5, "y": 0.6265046051, "x": 0.1248737005}], [{"q1": 0.6645116167, "distance": 0.1716408284, "q3": -0.7712139872, "q2": 1.860914161, "tx": 0.375, "ty": 0.6495, "targetID": 3, "y": 0.6904270882, "x": 0.208310026}], [{"q1": 1.413788616, "distance": 0.03170416477, "q3": -0.1893118734, "q2": 1.637972657, "tx": -0.375, "ty": 0.6495, "targetID": 1, "y": 0.6254143993, "x": -0.3543835527}], [{"q1": 1.265070405, "distance": 0.02344672302, "q3": 1.062905806, "q2": 2.523005638, "tx": 0.0, "ty": 0.15, "targetID": 8, "y": 0.1661170236, "x": 0.01702910361}], [{"q1": 1.022664754, "distance": 0.128761381, "q3": -0.542374506, "q2": 1.410991231, "tx": 0.0, "ty": 0.95, "targetID": 2, "y": 0.8292786234, "x": 0.04478663267}], [{"q1": 1.564387182, "distance": 0.1060576865, "q3": 0.1596202495, "q2": 1.981095917, "tx": -0.4763, "ty": 0.275, "targetID": 4, "y": 0.3413785822, "x": -0.3935829117}], [{"q1": 0.7155980618, "distance": 0.5333916567, "q3": -0.5265973031, "q2": 2.131655874, "tx": 0.4763, "ty": 0.275, "targetID": 6, "y": 0.5907633999, "x": 0.04641613818}]], "block": 3}], [{"trials": [[{"q1": 0.4125891485, "distance": 0.1257856234, "q3": -0.9659054313, "q2": 2.663314472, "tx": 0.175, "ty": 0.3031, "targetID": 9, "y": 0.4283865292, "x": 0.1638058654}], [{"q1": 1.247822092, "distance": 0.02820575523, "q3": 0.4316496024, "q2": 2.252753036, "tx": -0.175, "ty": 0.3031, "targetID": 7, "y": 0.2825856467, "x": -0.1943578391}], [{"q1": 0.7089054254, "distance": 0.1009877538, "q3": -0.9498227323, "q2": 2.285747079, "tx": 0.0, "ty": 0.55, "targetID": 5, "y": 0.5911847296, "x": 0.09220815831}], [{"q1": 0.6657784334, "distance": 0.1728612422, "q3": -0.7644754601, "q2": 1.857181367, "tx": 0.375, "ty": 0.6495, "targetID": 3, "y": 0.691250369, "x": 0.2072563989}], [{"q1": 1.433562374, "distance": 0.02041495803, "q3": -0.2228185194, "q2": 1.62138655, "tx": -0.375, "ty": 0.6495, "targetID": 1, "y": 0.6328224182, "x": -0.3632259277}], [{"q1": 1.235088395, "distance": 0.02116557452, "q3": 0.9963467777, "q2": 2.557226245, "tx": 0.0, "ty": 0.15, "targetID": 8, "y": 0.1586554525, "x": 0.01931488253}], [{"q1": 1.034903267, "distance": 0.117843434, "q3": -0.472205362, "q2": 1.344993273, "tx": 0.0, "ty": 0.95, "targetID": 2, "y": 0.8405326206, "x": 0.04363447936}], [{"q1": 1.594505742, "distance": 0.09152062977, "q3": 0.1279750371, "q2": 1.980421985, "tx": -0.4763, "ty": 0.275, "targetID": 4, "y": 0.3356013907, "x": -0.4077179533}], [{"q1": 0.7202993719, "distance": 0.5372723471, "q3": -0.5109754645, "q2": 2.105201558, "tx": 0.4763, "ty": 0.275, "targetID": 6, "y": 0.5983160638, "x": 0.04719826627}]], "block": 4}], [{"trials": [[{"q1": 0.1090666814, "distance": 0.05399010471, "q3": -1.020723217, "q2": 2.925297351, "tx": 0.175, "ty": 0.3031, "targetID": 9, "y": 0.287243744, "x": 0.22660921}], [{"q1": 1.220582257, "distance": 0.02003426773, "q3": 0.3828737204, "q2": 2.260074945, "tx": -0.175, "ty": 0.3031, "targetID": 7, "y": 0.29308933, "x": -0.1923539151}], [{"q1": 0.6991810319, "distance": 0.09318779001, "q3": -0.9110769724, "q2": 2.2978392, "tx": 0.0, "ty": 0.55, "targetID": 5, "y": 0.5821902749, "x": 0.08745141744}], [{"q1": 0.6657651617, "distance": 0.1703447791, "q3": -0.7662410767, "q2": 1.849670329, "tx": 0.375, "ty": 0.6495, "targetID": 3, "y": 0.6930006052, "x": 0.2103031843}], [{"q1": 1.444693278, "distance": 0.01323405509, "q3": -0.2271656655, "q2": 1.602136597, "tx": -0.375, "ty": 0.6495, "targetID": 1, "y": 0.6381116934, "x": -0.3682585842}], [{"q1": 0.9865617758, "distance": 0.02020954565, "q3": 0.6043659149, "q2": 2.693351496, "tx": 0.0, "ty": 0.15, "targetID": 8, "y": 0.1387234248, "x": 0.01677094471}], [{"q1": 1.049309473, "distance": 0.1113835707, "q3": -0.4728728778, "q2": 1.327343662, "tx": 0.0, "ty": 0.95, "targetID": 2, "y": 0.845345718, "x": 0.03812848136}], [{"q1": 1.600935234, "distance": 0.08775239758, "q3": 0.124531103, "q2": 1.986273535, "tx": -0.4763, "ty": 0.275, "targetID": 4, "y": 0.3313269949, "x": -0.4090114205}], [{"q1": 0.7104834778, "distance": 0.5317346143, "q3": -0.5108307298, "q2": 2.123365262, "tx": 0.4763, "ty": 0.275, "targetID": 6, "y": 0.5911536389, "x": 0.04876219275}]], "block": 5}], [{"trials": [[{"q1": 0.09468987751, "distance": 0.05783696652, "q3": -1.020441567, "q2": 2.935406304, "tx": 0.175, "ty": 0.3031, "targetID": 9, "y": 0.2807148123, "x": 0.2283293359}], [{"q1": 1.217563591, "distance": 0.0185907907, "q3": 0.3922034189, "q2": 2.253859307, "tx": -0.175, "ty": 0.3031, "targetID": 7, "y": 0.2944638223, "x": -0.1914631082}], [{"q1": 0.7034901403, "distance": 0.07764090972, "q3": -0.8564832365, "q2": 2.301827524, "tx": 0.0, "ty": 0.55, "targetID": 5, "y": 0.574798445, "x": 0.07357409863}], [{"q1": 0.6654925937, "distance": 0.1689684807, "q3": -0.7669139279, "q2": 1.846007362, "tx": 0.375, "ty": 0.6495, "targetID": 3, "y": 0.693780823, "x": 0.2119369564}], [{"q1": 1.45087733, "distance": 0.008237713939, "q3": -0.1816895389, "q2": 1.566170227, "tx": -0.375, "ty": 0.6495, "targetID": 1, "y": 0.6418312235, "x": -0.3719917119}], [{"q1": 0.972843506, "distance": 0.02221101226, "q3": 0.5891587624, "q2": 2.70198722, "tx": 0.0, "ty": 0.15, "targetID": 8, "y": 0.1374394027, "x": 0.01831830946}], [{"q1": 1.07595913, "distance": 0.09626246936, "q3": -0.4240787125, "q2": 1.258039645, "tx": 0.0, "ty": 0.95, "targetID": 2, "y": 0.8588016515, "x": 0.03081110592}], [{"q1": 1.61546522, "distance": 0.08112686154, "q3": 0.1520060621, "q2": 1.966922443, "tx": -0.4763, "ty": 0.275, "targetID": 4, "y": 0.327748761, "x": -0.4146628694}], [{"q1": 0.7116694714, "distance": 0.5317330993, "q3": -0.5191055513, "q2": 2.131417625, "tx": 0.4763, "ty": 0.275, "targetID": 6, "y": 0.589515798, "x": 0.04755776777}]], "block": 6}], [{"trials": [[{"q1": 0.102640824, "distance": 0.0555071071, "q3": -1.027108671, "q2": 2.94218789, "tx": 0.175, "ty": 0.3031, "targetID": 9, "y": 0.2809920157, "x": 0.2259143985}], [{"q1": 1.198616359, "distance": 0.01835869046, "q3": 0.3011915553, "q2": 2.278725134, "tx": -0.175, "ty": 0.3031, "targetID": 7, "y": 0.304396912, "x": -0.1933128243}], [{"q1": 0.7227611526, "distance": 0.0520418373, "q3": -0.7928181814, "q2": 2.307859403, "tx": 0.0, "ty": 0.55, "targetID": 5, "y": 0.565496814, "x": 0.04968099824}], [{"q1": 0.6649285834, "distance": 0.168301436, "q3": -0.7671592918, "q2": 1.845274721, "tx": 0.375, "ty": 0.6495, "targetID": 3, "y": 0.6938320996, "x": 0.2126422522}], [{"q1": 1.44824941, "distance": 0.009438468854, "q3": -0.1898852029, "q2": 1.573820609, "tx": -0.375, "ty": 0.6495, "targetID": 1, "y": 0.64121519, "x": -0.3704782064}], [{"q1": 0.9633003295, "distance": 0.02106712607, "q3": 0.5630338671, "q2": 2.710161338, "tx": 0.0, "ty": 0.15, "targetID": 8, "y": 0.1374874663, "x": 0.01694875512}], [{"q1": 1.091535501, "distance": 0.0886041942, "q3": -0.4138371593, "q2": 1.227115985, "tx": 0.0, "ty": 0.95, "targetID": 2, "y": 0.8655582354, "x": 0.02683824936}], [{"q1": 1.635749966, "distance": 0.06978986107, "q3": 0.1144168507, "q2": 1.991593767, "tx": -0.4763, "ty": 0.275, "targetID": 4, "y": 0.3167180952, "x": -0.4203515841}], [{"q1": 0.7164940613, "distance": 0.5338862598, "q3": -0.5200718784, "q2": 2.138396652, "tx": 0.4763, "ty": 0.275, "targetID": 6, "y": 0.5873007527, "x": 0.04328409005}]], "block": 7}], [{"trials": [[{"q1": 0.06499942047, "distance": 0.07937250408, "q3": -1.106859013, "q2": 2.961247766, "tx": 0.175, "ty": 0.3031, "targetID": 9, "y": 0.273087026, "x": 0.2484793563}], [{"q1": 1.192247215, "distance": 0.01394725267, "q3": 0.305851681, "q2": 2.28807963, "tx": -0.175, "ty": 0.3031, "targetID": 7, "y": 0.3010997916, "x": -0.1888030802}], [{"q1": 0.7413621299, "distance": 0.02517253038, "q3": -0.6818756191, "q2": 2.288698763, "tx": 0.0, "ty": 0.55, "targetID": 5, "y": 0.5568220663, "x": 0.02423047044}], [{"q1": 0.6547363149, "distance": 0.15964811, "q3": -0.7553895237, "q2": 1.83248021, "tx": 0.375, "ty": 0.6495, "targetID": 3, "y": 0.6939611157, "x": 0.2216679153}], [{"q1": 1.447736715, "distance": 0.009497427906, "q3": -0.1790075528, "q2": 1.569018925, "tx": -0.375, "ty": 0.6495, "targetID": 1, "y": 0.6411741185, "x": -0.370430445}], [{"q1": 0.9155888337, "distance": 0.02683829305, "q3": 0.4938868201, "q2": 2.746138287, "tx": 0.0, "ty": 0.15, "targetID": 8, "y": 0.1332657017, "x": 0.02098230768}], [{"q1": 1.098215841, "distance": 0.0868378538, "q3": -0.4333646876, "q2": 1.229269006, "tx": 0.0, "ty": 0.95, "targetID": 2, "y": 0.866660208, "x": 0.02439860504}], [{"q1": 1.637837184, "distance": 0.06887270992, "q3": 0.1165676124, "q2": 1.98810498, "tx": -0.4763, "ty": 0.275, "targetID": 4, "y": 0.3167822911, "x": -0.4215488327}], [{"q1": 0.7214682952, "distance": 0.5355518879, "q3": -0.5254715825, "q2": 2.155634982, "tx": 0.4763, "ty": 0.275, "targetID": 6, "y": 0.5819103099, "x": 0.03741290026}]], "block": 8}], [{"trials": [[{"q1": 0.05652447687, "distance": 0.07893883672, "q3": -1.075850518, "q2": 2.944821577, "tx": 0.175, "ty": 0.3031, "targetID": 9, "y": 0.273518027, "x": 0.2481863841}], [{"q1": 1.174734004, "distance": 0.007938722139, "q3": 0.3226483324, "q2": 2.280358195, "tx": -0.175, "ty": 0.3031, "targetID": 7, "y": 0.3043625721, "x": -0.1828376796}], [{"q1": 0.7403099778, "distance": 0.01894692537, "q3": -0.6106926727, "q2": 2.263629396, "tx": 0.0, "ty": 0.55, "targetID": 5, "y": 0.554954708, "x": 0.01828761465}], [{"q1": 0.643252999, "distance": 0.1497849241, "q3": -0.7527955888, "q2": 1.825429136, "tx": 0.375, "ty": 0.6495, "targetID": 3, "y": 0.6927612697, "x": 0.2315985145}], [{"q1": 1.444639575, "distance": 0.01095731716, "q3": -0.1713029983, "q2": 1.569833224, "tx": -0.375, "ty": 0.6495, "targetID": 1, "y": 0.6403069847, "x": -0.3690375114}], [{"q1": 0.9021321889, "distance": 0.02710703285, "q3": 0.4889771126, "q2": 2.745609704, "tx": 0.0, "ty": 0.15, "targetID": 8, "y": 0.1337386354, "x": 0.02168776732}], [{"q1": 1.103918156, "distance": 0.08414360485, "q3": -0.4297291363, "q2": 1.218293313, "tx": 0.0, "ty": 0.95, "targetID": 2, "y": 0.8690089028, "x": 0.02281640645}], [{"q1": 1.64619286, "distance": 0.06476326606, "q3": 0.1197807336, "q2": 1.984683288, "tx": -0.4763, "ty": 0.275, "targetID": 4, "y": 0.3139663657, "x": -0.4245708692}], [{"q1": 0.7235288384, "distance": 0.5360792622, "q3": -0.5277851294, "q2": 2.166677112, "tx": 0.4763, "ty": 0.275, "targetID": 6, "y": 0.5781919498, "x": 0.03419637311}]], "block": 9}], [{"trials": [[{"q1": 0.007130398284, "distance": 0.09662170084, "q3": -1.100321008, "q2": 2.988100839, "tx": 0.175, "ty": 0.3031, "targetID": 9, "y": 0.2500205475, "x": 0.2557361431}], [{"q1": 1.174548955, "distance": 0.009481476123, "q3": 0.3317364008, "q2": 2.269860884, "tx": -0.175, "ty": 0.3031, "targetID": 7, "y": 0.3069023147, "x": -0.1836856659}], [{"q1": 0.7404670965, "distance": 0.01797208091, "q3": -0.603001485, "q2": 2.261575616, "tx": 0.0, "ty": 0.55, "targetID": 5, "y": 0.5544831699, "x": 0.01740393287}], [{"q1": 0.6326107676, "distance": 0.1404415176, "q3": -0.7424283502, "q2": 1.81267427, "tx": 0.375, "ty": 0.6495, "targetID": 3, "y": 0.6925422049, "x": 0.2413168355}], [{"q1": 1.450928999, "distance": 0.007172978141, "q3": -0.1843243929, "q2": 1.564417963, "tx": -0.375, "ty": 0.6495, "targetID": 1, "y": 0.6431437042, "x": -0.3716759784}], [{"q1": 0.9029882604, "distance": 0.0265157059, "q3": 0.4964416723, "q2": 2.740563759, "tx": 0.0, "ty": 0.15, "targetID": 8, "y": 0.1344557434, "x": 0.02148159086}], [{"q1": 1.139147562, "distance": 0.06641725338, "q3": -0.3747177763, "q2": 1.131106817, "tx": 0.0, "ty": 0.95, "targetID": 2, "y": 0.8849605436, "x": 0.01345810761}], [{"q1": 1.649705423, "distance": 0.06302878223, "q3": 0.1280958479, "q2": 1.98274222, "tx": -0.4763, "ty": 0.275, "targetID": 4, "y": 0.3116873246, "x": -0.4250489746}], [{"q1": 1.406937108, "distance": 0.8982932756, "q3": -0.07179513943, "q2": 1.599376852, "tx": 0.4763, "ty": 0.275, "targetID": 6, "y": 0.6192371076, "x": -0.3534177971}]], "block": 10}]]}], "condition": "H2"}], "type": "simulation", "subjectID": "S_H2_37"}}
