# Supplementary material for: Goal-related feedback guides motor exploration and redundancy resolution in human motor skill acquisition
Source: PLoS Comput Biol. 2019 Mar 5;15(3):e1006676. doi: 10.1371/journal.pcbi.1006676 (PMC6420027; doi:10.1371/journal.pcbi.1006676)
Supplement: S1 Dataset — The 220 .json files contain the data (20 for the participants, 200 for simulation runs), the text file legend_json.txt explains the data format. (ZIP) [file pcbi.1006676.s001.zip › S_H2_021.json]

{"data": {"data": [{"phases": [{"phase": "test", "blocks": [[{"trials": [[{"q1": 0.8459770096, "distance": 0.3866736866, "q3": 0.04427394558, "q2": 1.760200933, "tx": 0.175, "ty": 0.3031, "targetID": 9, "y": 0.6326522967, "x": -0.02726671415}], [{"q1": 1.392745856, "distance": 0.2036358797, "q3": 0.0167029902, "q2": 2.000037532, "tx": -0.175, "ty": 0.3031, "targetID": 7, "y": 0.4258218299, "x": -0.3375020738}], [{"q1": 0.9021295895, "distance": 0.1116653967, "q3": -0.02518632076, "q2": 1.750221276, "tx": 0.0, "ty": 0.55, "targetID": 5, "y": 0.6480055066, "x": -0.05351711408}], [{"q1": 0.6133500888, "distance": 0.2069354635, "q3": 0.02698043329, "q2": 1.618000959, "tx": 0.375, "ty": 0.6495, "targetID": 3, "y": 0.6681401172, "x": 0.1689057689}], [{"q1": 1.310598768, "distance": 0.138510054, "q3": -0.06611028431, "q2": 1.871491851, "tx": -0.375, "ty": 0.6495, "targetID": 1, "y": 0.528139134, "x": -0.3082424143}], [{"q1": 1.374810166, "distance": 0.4109789723, "q3": 0.04932735585, "q2": 2.045441107, "tx": 0.0, "ty": 0.15, "targetID": 8, "y": 0.405100121, "x": -0.3222229724}], [{"q1": 0.7649238561, "distance": 0.2655624419, "q3": -0.04853529393, "q2": 1.627160093, "tx": 0.0, "ty": 0.95, "targetID": 2, "y": 0.6952511488, "x": 0.07500955511}], [{"q1": 1.559247023, "distance": 0.1125186672, "q3": -0.002043163395, "q2": 2.022834956, "tx": -0.4763, "ty": 0.275, "targetID": 4, "y": 0.3585073886, "x": -0.4008880214}], [{"q1": 0.7371869969, "distance": 0.5636702298, "q3": 0.06055112194, "q2": 1.703079257, "tx": 0.4763, "ty": 0.275, "targetID": 6, "y": 0.6494003237, "x": 0.05493492606}]], "block": 1}], [{"trials": [[{"q1": 0.5276351381, "distance": 0.2243586859, "q3": 0.3919694955, "q2": 1.845615266, "tx": 0.175, "ty": 0.3031, "targetID": 9, "y": 0.5159814145, "x": 0.1041598752}], [{"q1": 1.255686854, "distance": 0.1135295068, "q3": 0.1859151786, "q2": 2.109724448, "tx": -0.175, "ty": 0.3031, "targetID": 7, "y": 0.383347389, "x": -0.255307568}], [{"q1": 0.7808292949, "distance": 0.03513454151, "q3": 0.1950096199, "q2": 1.810629864, "tx": 0.0, "ty": 0.55, "targetID": 5, "y": 0.5829920017, "x": -0.01208154932}], [{"q1": 0.6050402726, "distance": 0.2002357349, "q3": 0.03169757841, "q2": 1.612480051, "tx": 0.375, "ty": 0.6495, "targetID": 3, "y": 0.6675782928, "x": 0.1755820348}], [{"q1": 1.317146922, "distance": 0.1115635502, "q3": -0.06201869603, "q2": 1.798297707, "tx": -0.375, "ty": 0.6495, "targetID": 1, "y": 0.5580961584, "x": -0.3110331064}], [{"q1": 0.7989964169, "distance": 0.227834514, "q3": 0.4491412247, "q2": 2.170351369, "tx": 0.0, "ty": 0.15, "targetID": 8, "y": 0.3712162377, "x": -0.05451552045}], [{"q1": 0.8104626617, "distance": 0.2304139861, "q3": -0.08738284465, "q2": 1.533480326, "tx": 0.0, "ty": 0.95, "targetID": 2, "y": 0.733705099, "x": 0.07941738352}], [{"q1": 1.578637291, "distance": 0.1019263915, "q3": 0.001685159269, "q2": 2.021977965, "tx": -0.4763, "ty": 0.275, "targetID": 4, "y": 0.3502608792, "x": -0.4075628969}], [{"q1": 0.7407940413, "distance": 0.5653511662, "q3": 0.06286827527, "q2": 1.709104616, "tx": 0.4763, "ty": 0.275, "targetID": 6, "y": 0.6470393486, "x": 0.05061388996}]], "block": 2}], [{"trials": [[{"q1": 0.3718717421, "distance": 0.1264057372, "q3": 0.5679596868, "q2": 1.935601871, "tx": 0.175, "ty": 0.3031, "targetID": 9, "y": 0.4256878374, "x": 0.1441676708}], [{"q1": 1.183408037, "distance": 0.04344185038, "q3": 0.2741790827, "q2": 2.219621567, "tx": -0.175, "ty": 0.3031, "targetID": 7, "y": 0.336255402, "x": -0.2030698002}], [{"q1": 0.7375725208, "distance": 0.002201969149, "q3": 0.254070261, "q2": 1.864450806, "tx": 0.0, "ty": 0.55, "targetID": 5, "y": 0.5488369732, "x": -0.001869769178}], [{"q1": 0.6038659002, "distance": 0.1997764044, "q3": 0.03282109074, "q2": 1.612960147, "tx": 0.375, "ty": 0.6495, "targetID": 3, "y": 0.667080295, "x": 0.1759986307}], [{"q1": 1.328555397, "distance": 0.1023180021, "q3": -0.07748080123, "q2": 1.7816041, "tx": -0.375, "ty": 0.6495, "targetID": 1, "y": 0.5654700899, "x": -0.3166223693}], [{"q1": 0.5412507674, "distance": 0.07687051845, "q3": 0.6886463812, "q2": 2.617153147, "tx": 0.0, "ty": 0.15, "targetID": 8, "y": 0.1336962363, "x": 0.07512166062}], [{"q1": 0.8635429575, "distance": 0.2015537538, "q3": -0.1668166946, "q2": 1.494438866, "tx": 0.0, "ty": 0.95, "targetID": 2, "y": 0.7599709826, "x": 0.06717803362}], [{"q1": 1.645431359, "distance": 0.06829626572, "q3": 0.002084528895, "q2": 2.006835322, "tx": -0.4763, "ty": 0.275, "targetID": 4, "y": 0.3281154887, "x": -0.433368371}], [{"q1": 0.7367428036, "distance": 0.5631239038, "q3": 0.06795379219, "q2": 1.709691175, "tx": 0.4763, "ty": 0.275, "targetID": 6, "y": 0.6456964779, "x": 0.05239829877}]], "block": 3}], [{"trials": [[{"q1": 0.1725392617, "distance": 0.01716995552, "q3": 0.7557140941, "q2": 2.03412678, "tx": 0.175, "ty": 0.3031, "targetID": 9, "y": 0.3155587597, "x": 0.1868146807}], [{"q1": 1.176030741, "distance": 0.02178310252, "q3": 0.2878196134, "q2": 2.262581975, "tx": -0.175, "ty": 0.3031, "targetID": 7, "y": 0.3176317113, "x": -0.1912275359}], [{"q1": 0.7377797378, "distance": 0.002982853365, "q3": 0.2542590235, "q2": 1.866152362, "tx": 0.0, "ty": 0.55, "targetID": 5, "y": 0.548099665, "x": -0.002299160927}], [{"q1": 0.6103234224, "distance": 0.2018324456, "q3": 0.02493981188, "q2": 1.609657965, "tx": 0.375, "ty": 0.6495, "targetID": 3, "y": 0.6702346917, "x": 0.1742354398}], [{"q1": 1.347216697, "distance": 0.0975449164, "q3": -0.08458290966, "q2": 1.773430053, "tx": -0.375, "ty": 0.6495, "targetID": 1, "y": 0.5647229304, "x": -0.3267521069}], [{"q1": 0.6090572266, "distance": 0.06406533867, "q3": 0.657371425, "q2": 2.629007967, "tx": 0.0, "ty": 0.15, "targetID": 8, "y": 0.1389788693, "x": 0.06311023924}], [{"q1": 0.9489622662, "distance": 0.1572480235, "q3": -0.3217867809, "q2": 1.427151259, "tx": 0.0, "ty": 0.95, "targetID": 2, "y": 0.8021506669, "x": 0.0535491886}], [{"q1": 1.637872587, "distance": 0.06985947242, "q3": 0.002666633406, "q2": 2.024121853, "tx": -0.4763, "ty": 0.275, "targetID": 4, "y": 0.3244900612, "x": -0.4269940193}], [{"q1": -0.5963978684, "distance": 0.2900091933, "q3": 1.341597748, "q2": 1.846421763, "tx": 0.4763, "ty": 0.275, "targetID": 6, "y": 0.02220608345, "x": 0.3341712979}]], "block": 4}], [{"trials": [[{"q1": 0.1803762651, "distance": 0.01810518272, "q3": 0.7439249901, "q2": 2.036770916, "tx": 0.175, "ty": 0.3031, "targetID": 9, "y": 0.3186812797, "x": 0.1842207029}], [{"q1": 1.192524999, "distance": 0.01957844977, "q3": 0.3232547072, "q2": 2.25609765, "tx": -0.175, "ty": 0.3031, "targetID": 7, "y": 0.3105066269, "x": -0.1931233985}], [{"q1": 0.7464780233, "distance": 0.006395981052, "q3": 0.2604601876, "q2": 1.859926426, "tx": 0.0, "ty": 0.55, "targetID": 5, "y": 0.5492714732, "x": -0.006354354591}], [{"q1": 0.5760030781, "distance": 0.1817381378, "q3": 0.03480309478, "q2": 1.614388952, "tx": 0.375, "ty": 0.6495, "targetID": 3, "y": 0.6612656063, "x": 0.1936431109}], [{"q1": 1.368978531, "distance": 0.07985758672, "q3": -0.0740853181, "q2": 1.720419684, "tx": -0.375, "ty": 0.6495, "targetID": 1, "y": 0.5789130082, "x": -0.3376541737}], [{"q1": 0.7080339986, "distance": 0.04355060868, "q3": 0.6366248659, "q2": 2.619142072, "tx": 0.0, "ty": 0.15, "targetID": 8, "y": 0.1513244915, "x": 0.04353046334}], [{"q1": 0.9935918124, "distance": 0.1392666222, "q3": -0.3681401201, "q2": 1.402993842, "tx": 0.0, "ty": 0.95, "targetID": 2, "y": 0.8152861414, "x": 0.03531810241}], [{"q1": 1.644453287, "distance": 0.06511233023, "q3": 0.02938935932, "q2": 2.025745559, "tx": -0.4763, "ty": 0.275, "targetID": 4, "y": 0.3158998528, "x": -0.42563623}], [{"q1": -0.6347146813, "distance": 0.2985510281, "q3": 1.352314982, "q2": 1.827117398, "tx": 0.4763, "ty": 0.275, "targetID": 6, "y": 0.009425669181, "x": 0.3399072173}]], "block": 5}], [{"trials": [[{"q1": 0.1722965044, "distance": 0.01618801062, "q3": 0.7564323173, "q2": 2.036251792, "tx": 0.175, "ty": 0.3031, "targetID": 9, "y": 0.3145995192, "x": 0.1863935397}], [{"q1": 1.184529567, "distance": 0.01517684821, "q3": 0.3470037493, "q2": 2.25062036, "tx": -0.175, "ty": 0.3031, "targetID": 7, "y": 0.3099010612, "x": -0.1885676928}], [{"q1": 0.7456731522, "distance": 0.006972039571, "q3": 0.2623642398, "q2": 1.862939618, "tx": 0.0, "ty": 0.55, "targetID": 5, "y": 0.5476276142, "x": -0.0065559989}], [{"q1": 0.5555748835, "distance": 0.1636647139, "q3": 0.04429495603, "q2": 1.597275889, "tx": 0.375, "ty": 0.6495, "targetID": 3, "y": 0.66032676, "x": 0.211693785}], [{"q1": 1.388819942, "distance": 0.06453546115, "q3": -0.1234130885, "q2": 1.701679189, "tx": -0.375, "ty": 0.6495, "targetID": 1, "y": 0.5914744177, "x": -0.3467536278}], [{"q1": 0.716697696, "distance": 0.04271759923, "q3": 0.6373122457, "q2": 2.620929778, "tx": 0.0, "ty": 0.15, "targetID": 8, "y": 0.1509263759, "x": 0.04270755333}], [{"q1": 1.034033917, "distance": 0.1246535025, "q3": -0.4207552347, "q2": 1.381909193, "tx": 0.0, "ty": 0.95, "targetID": 2, "y": 0.8270077683, "x": 0.02028316057}], [{"q1": 1.680284337, "distance": 0.04717228734, "q3": 0.04848199476, "q2": 2.015043734, "tx": -0.4763, "ty": 0.275, "targetID": 4, "y": 0.3009303522, "x": -0.4368938898}], [{"q1": -0.6812952696, "distance": 0.313444532, "q3": 1.378567881, "q2": 1.804433877, "tx": 0.4763, "ty": 0.275, "targetID": 6, "y": -0.009212110347, "x": 0.3441222751}]], "block": 6}], [{"trials": [[{"q1": 0.1805475569, "distance": 0.01671854038, "q3": 0.7648093309, "q2": 2.029768614, "tx": 0.175, "ty": 0.3031, "targetID": 9, "y": 0.3165809445, "x": 0.1848880599}], [{"q1": 1.177187233, "distance": 0.01295952891, "q3": 0.3794970526, "q2": 2.235394565, "tx": -0.175, "ty": 0.3031, "targetID": 7, "y": 0.3114589465, "x": -0.1849034036}], [{"q1": 0.749054239, "distance": 0.008647353668, "q3": 0.2920631561, "q2": 1.850010904, "tx": 0.0, "ty": 0.55, "targetID": 5, "y": 0.5464556639, "x": -0.007887610984}], [{"q1": 0.5557223899, "distance": 0.1635354046, "q3": 0.04496418194, "q2": 1.596298554, "tx": 0.375, "ty": 0.6495, "targetID": 3, "y": 0.6605194417, "x": 0.2118362771}], [{"q1": 1.385365145, "distance": 0.06517492022, "q3": -0.09315953578, "q2": 1.689194974, "tx": -0.375, "ty": 0.6495, "targetID": 1, "y": 0.5915315524, "x": -0.3452102483}], [{"q1": 0.7269548478, "distance": 0.03958105706, "q3": 0.6451793235, "q2": 2.605067772, "tx": 0.0, "ty": 0.15, "targetID": 8, "y": 0.1560566126, "x": 0.0391149271}], [{"q1": 1.128593979, "distance": 0.07290559892, "q3": -0.4548957765, "q2": 1.173149862, "tx": 0.0, "ty": 0.95, "targetID": 2, "y": 0.8810995571, "x": 0.02383181325}], [{"q1": 1.683382227, "distance": 0.045877299, "q3": 0.07903538572, "q2": 2.000272952, "tx": -0.4763, "ty": 0.275, "targetID": 4, "y": 0.2995056227, "x": -0.4375159695}], [{"q1": -0.721603895, "distance": 0.330289573, "q3": 1.424374976, "q2": 1.77391857, "tx": 0.4763, "ty": 0.275, "targetID": 6, "y": -0.02907433357, "x": 0.3473426362}]], "block": 7}], [{"trials": [[{"q1": 0.2239642285, "distance": 0.03320481841, "q3": 0.7247601428, "q2": 2.021326004, "tx": 0.175, "ty": 0.3031, "targetID": 9, "y": 0.3362913112, "x": 0.1740529907}], [{"q1": 1.18549336, "distance": 0.01521125218, "q3": 0.3831664443, "q2": 2.230661744, "tx": -0.175, "ty": 0.3031, "targetID": 7, "y": 0.3111259777, "x": -0.1879215276}], [{"q1": 0.7513041758, "distance": 0.009120774951, "q3": 0.2957782132, "q2": 1.846227589, "tx": 0.0, "ty": 0.55, "targetID": 5, "y": 0.5471805905, "x": -0.008674068587}], [{"q1": 0.5661547111, "distance": 0.1606143853, "q3": 0.03035021482, "q2": 1.574480132, "tx": 0.375, "ty": 0.6495, "targetID": 3, "y": 0.6701387496, "x": 0.2157171611}], [{"q1": 1.393918903, "distance": 0.05779101219, "q3": -0.1021158483, "q2": 1.672839114, "tx": -0.375, "ty": 0.6495, "targetID": 1, "y": 0.5978473551, "x": -0.3490807916}], [{"q1": 0.7541017104, "distance": 0.03262166682, "q3": 0.6242687375, "q2": 2.601269581, "tx": 0.0, "ty": 0.15, "targetID": 8, "y": 0.161563011, "x": 0.03050360508}], [{"q1": 1.141293078, "distance": 0.06828075876, "q3": -0.4719089029, "q2": 1.160071894, "tx": 0.0, "ty": 0.95, "targetID": 2, "y": 0.8851389603, "x": 0.02133793672}], [{"q1": 1.682600662, "distance": 0.04622212592, "q3": 0.07230951038, "q2": 2.005581133, "tx": -0.4763, "ty": 0.275, "targetID": 4, "y": 0.2990851924, "x": -0.4368489109}], [{"q1": -0.6969649748, "distance": 0.3092482922, "q3": 1.392272038, "q2": 1.742398303, "tx": 0.4763, "ty": 0.275, "targetID": 6, "y": -0.012767593, "x": 0.3630554918}]], "block": 8}], [{"trials": [[{"q1": 0.235591804, "distance": 0.0374577687, "q3": 0.7235162847, "q2": 2.016388674, "tx": 0.175, "ty": 0.3031, "targetID": 9, "y": 0.3403663516, "x": 0.1712180065}], [{"q1": 1.209171527, "distance": 0.02043780569, "q3": 0.4254416185, "q2": 2.204970572, "tx": -0.175, "ty": 0.3031, "targetID": 7, "y": 0.3092575759, "x": -0.1944881543}], [{"q1": 0.7540272725, "distance": 0.01001740245, "q3": 0.3207457356, "q2": 1.83417121, "tx": 0.0, "ty": 0.55, "targetID": 5, "y": 0.5466489431, "x": -0.009440273803}], [{"q1": 0.5477446655, "distance": 0.1481334742, "q3": 0.05520385626, "q2": 1.562899332, "tx": 0.375, "ty": 0.6495, "targetID": 3, "y": 0.6657487316, "x": 0.2277603827}], [{"q1": 1.393525363, "distance": 0.05797711619, "q3": -0.1052819501, "q2": 1.674911151, "tx": -0.375, "ty": 0.6495, "targetID": 1, "y": 0.5977620402, "x": -0.348836485}], [{"q1": 0.8456760939, "distance": 0.02720561945, "q3": 0.6248358395, "q2": 2.56538757, "tx": 0.0, "ty": 0.15, "targetID": 8, "y": 0.1762815269, "x": 0.007030438963}], [{"q1": 1.147475572, "distance": 0.06534455392, "q3": -0.4646853233, "q2": 1.146738764, "tx": 0.0, "ty": 0.95, "targetID": 2, "y": 0.8876104864, "x": 0.01942831225}], [{"q1": 1.685237234, "distance": 0.04506264196, "q3": 0.0803152832, "q2": 2.003126907, "tx": -0.4763, "ty": 0.275, "targetID": 4, "y": 0.2973902374, "x": -0.437193492}], [{"q1": -0.6764315914, "distance": 0.2926087773, "q3": 1.385931217, "q2": 1.694417572, "tx": 0.4763, "ty": 0.275, "targetID": 6, "y": -0.00149299541, "x": 0.3805319468}]], "block": 9}], [{"trials": [[{"q1": 0.2543653475, "distance": 0.04942532855, "q3": 0.6729204631, "q2": 2.025294776, "tx": 0.175, "ty": 0.3031, "targetID": 9, "y": 0.3514700718, "x": 0.1648412965}], [{"q1": 1.20374075, "distance": 0.01965347036, "q3": 0.4117670884, "q2": 2.211738672, "tx": -0.175, "ty": 0.3031, "targetID": 7, "y": 0.3100411428, "x": -0.1933869365}], [{"q1": 0.7496252473, "distance": 0.01028518293, "q3": 0.2788604097, "q2": 1.859837943, "tx": 0.0, "ty": 0.55, "targetID": 5, "y": 0.545286883, "x": -0.009141745811}], [{"q1": 0.5402169796, "distance": 0.1439960762, "q3": 0.04834907499, "q2": 1.569136704, "tx": 0.375, "ty": 0.6495, "targetID": 3, "y": 0.6633762992, "x": 0.2316740838}], [{"q1": 1.401621131, "distance": 0.05125185318, "q3": -0.1629750133, "q2": 1.683372699, "tx": -0.375, "ty": 0.6495, "targetID": 1, "y": 0.6038842081, "x": -0.3516343847}], [{"q1": 0.8372668683, "distance": 0.02726483633, "q3": 0.6296456134, "q2": 2.565106576, "tx": 0.0, "ty": 0.15, "targetID": 8, "y": 0.1756344488, "x": 0.009286890399}], [{"q1": 1.156021945, "distance": 0.06405044941, "q3": -0.5081115572, "q2": 1.153655382, "tx": 0.0, "ty": 0.95, "targetID": 2, "y": 0.8887244913, "x": 0.01864864893}], [{"q1": 1.683654427, "distance": 0.04581029245, "q3": 0.07301369726, "q2": 2.008638138, "tx": -0.4763, "ty": 0.275, "targetID": 4, "y": 0.2973501473, "x": -0.4363118291}], [{"q1": -0.6529249866, "distance": 0.2629284956, "q3": 1.287925577, "q2": 1.685551875, "tx": 0.4763, "ty": 0.275, "targetID": 6, "y": 0.02373149023, "x": 0.3988691935}]], "block": 10}]]}], "condition": "H2"}], "type": "simulation", "subjectID": "S_H2_21"}}
