# Supplementary material for: Goal-related feedback guides motor exploration and redundancy resolution in human motor skill acquisition
Source: PLoS Comput Biol. 2019 Mar 5;15(3):e1006676. doi: 10.1371/journal.pcbi.1006676 (PMC6420027; doi:10.1371/journal.pcbi.1006676)
Supplement: S1 Dataset — The 220 .json files contain the data (20 for the participants, 200 for simulation runs), the text file legend_json.txt explains the data format. (ZIP) [file pcbi.1006676.s001.zip › S_H1_028.json]

{"data": {"data": [{"phases": [{"phase": "test", "blocks": [[{"trials": [[{"q1": 1.733011304, "distance": 0.3122025232, "q3": 2.910603855, "q2": 1.847744786, "tx": 0.175, "ty": 0.3031, "targetID": 9, "y": 0.493615255, "x": -0.07233449635}], [{"q1": 2.069473002, "distance": 0.1791971517, "q3": 3.03788933, "q2": 1.99280177, "tx": -0.175, "ty": 0.3031, "targetID": 7, "y": 0.4679589312, "x": -0.2452364006}], [{"q1": 1.836448149, "distance": 0.136230612, "q3": 2.98291861, "q2": 1.90575099, "tx": 0.0, "ty": 0.55, "targetID": 5, "y": 0.4997792958, "x": -0.1266359369}], [{"q1": 1.517054993, "distance": 0.3800463193, "q3": 2.877994096, "q2": 1.764247705, "tx": 0.375, "ty": 0.6495, "targetID": 3, "y": 0.4900696929, "x": 0.03001133064}], [{"q1": 2.160807135, "distance": 0.2073787048, "q3": 3.124541642, "q2": 2.053179692, "tx": -0.375, "ty": 0.6495, "targetID": 1, "y": 0.4551515035, "x": -0.3026495398}], [{"q1": 1.898624555, "distance": 0.368453799, "q3": 2.951064904, "q2": 1.916689829, "tx": 0.0, "ty": 0.15, "targetID": 8, "y": 0.4848690993, "x": -0.1536908855}], [{"q1": 1.775455496, "distance": 0.4479322526, "q3": 3.015282558, "q2": 1.895283397, "tx": 0.0, "ty": 0.95, "targetID": 2, "y": 0.5131489846, "x": -0.09901764078}], [{"q1": 2.432583718, "distance": 0.100733103, "q3": 3.158440564, "q2": 1.964290498, "tx": -0.4763, "ty": 0.275, "targetID": 4, "y": 0.3592409151, "x": -0.4210675252}], [{"q1": 1.493455694, "distance": 0.4829135879, "q3": 2.817759205, "q2": 1.737094331, "tx": 0.4763, "ty": 0.275, "targetID": 6, "y": 0.4760043115, "x": 0.03720684346}]], "block": 1}], [{"trials": [[{"q1": 1.434768531, "distance": 0.20188346, "q3": 2.815933864, "q2": 1.741757368, "tx": 0.175, "ty": 0.3031, "targetID": 9, "y": 0.472565316, "x": 0.06528018365}], [{"q1": 2.011459048, "distance": 0.1675874642, "q3": 2.971402801, "q2": 1.844181073, "tx": -0.175, "ty": 0.3031, "targetID": 7, "y": 0.4665302267, "x": -0.21209608}], [{"q1": 1.546915273, "distance": 0.06362617573, "q3": 2.861055331, "q2": 1.673123145, "tx": 0.0, "ty": 0.55, "targetID": 5, "y": 0.4870492524, "x": 0.009246275522}], [{"q1": 1.205557596, "distance": 0.2885761396, "q3": 2.821358266, "q2": 1.703064408, "tx": 0.375, "ty": 0.6495, "targetID": 3, "y": 0.447447891, "x": 0.1689632713}], [{"q1": 2.17690796, "distance": 0.2086276808, "q3": 3.130877256, "q2": 2.036705717, "tx": -0.375, "ty": 0.6495, "targetID": 1, "y": 0.450863527, "x": -0.31121081}], [{"q1": 1.582424612, "distance": 0.3260354982, "q3": 2.811239085, "q2": 1.723040107, "tx": 0.0, "ty": 0.15, "targetID": 8, "y": 0.4759708585, "x": -0.006491951467}], [{"q1": 1.513666778, "distance": 0.4507333738, "q3": 2.922580141, "q2": 1.653985016, "tx": 0.0, "ty": 0.95, "targetID": 2, "y": 0.5000944446, "x": 0.02730504581}], [{"q1": 2.437546504, "distance": 0.09788499537, "q3": 3.161265283, "q2": 1.951706286, "tx": -0.4763, "ty": 0.275, "targetID": 4, "y": 0.3573830638, "x": -0.42343694}], [{"q1": 1.332952239, "distance": 0.405136584, "q3": 2.796969037, "q2": 1.793553216, "tx": 0.4763, "ty": 0.275, "targetID": 6, "y": 0.458710188, "x": 0.115209681}]], "block": 2}], [{"trials": [[{"q1": 1.381064466, "distance": 0.1853976947, "q3": 2.808493641, "q2": 1.721842551, "tx": 0.175, "ty": 0.3031, "targetID": 9, "y": 0.4670945446, "x": 0.08852402336}], [{"q1": 2.00805232, "distance": 0.1599078184, "q3": 2.94103095, "q2": 1.742858203, "tx": -0.175, "ty": 0.3031, "targetID": 7, "y": 0.458915382, "x": -0.2109454743}], [{"q1": 1.54090838, "distance": 0.06682657571, "q3": 2.845684811, "q2": 1.639575386, "tx": 0.0, "ty": 0.55, "targetID": 5, "y": 0.4838118769, "x": 0.009215399487}], [{"q1": 1.134055961, "distance": 0.2786692506, "q3": 2.815894539, "q2": 1.680859387, "tx": 0.375, "ty": 0.6495, "targetID": 3, "y": 0.4339843672, "x": 0.198337714}], [{"q1": 2.17705765, "distance": 0.2064172568, "q3": 3.144514991, "q2": 2.000298572, "tx": -0.375, "ty": 0.6495, "targetID": 1, "y": 0.4523156531, "x": -0.3139556126}], [{"q1": 1.540761008, "distance": 0.3201662429, "q3": 2.783445852, "q2": 1.671393265, "tx": 0.0, "ty": 0.15, "targetID": 8, "y": 0.4700703253, "x": 0.007836451055}], [{"q1": 1.523875338, "distance": 0.4476805358, "q3": 2.934226499, "q2": 1.660200816, "tx": 0.0, "ty": 0.95, "targetID": 2, "y": 0.5029080342, "x": 0.02294855583}], [{"q1": 2.450274583, "distance": 0.09053893215, "q3": 3.170373697, "q2": 1.922788579, "tx": -0.4763, "ty": 0.275, "targetID": 4, "y": 0.3527215427, "x": -0.429860146}], [{"q1": 1.353410586, "distance": 0.4130089548, "q3": 2.801163372, "q2": 1.81653288, "tx": 0.4763, "ty": 0.275, "targetID": 6, "y": 0.4615940554, "x": 0.1078450431}]], "block": 3}], [{"trials": [[{"q1": 1.347012405, "distance": 0.170941596, "q3": 2.785816525, "q2": 1.746202758, "tx": 0.175, "ty": 0.3031, "targetID": 9, "y": 0.4586871162, "x": 0.1041926662}], [{"q1": 2.01457268, "distance": 0.1451782366, "q3": 2.878173852, "q2": 1.7367026, "tx": -0.175, "ty": 0.3031, "targetID": 7, "y": 0.4442503494, "x": -0.2089602598}], [{"q1": 1.553898922, "distance": 0.07598667133, "q3": 2.802314311, "q2": 1.68926186, "tx": 0.0, "ty": 0.55, "targetID": 5, "y": 0.47412541, "x": 0.004125628596}], [{"q1": 1.093350071, "distance": 0.2753435364, "q3": 2.812495214, "q2": 1.704591413, "tx": 0.375, "ty": 0.6495, "targetID": 3, "y": 0.4240967283, "x": 0.2168626289}], [{"q1": 2.180282465, "distance": 0.2048292178, "q3": 3.157515338, "q2": 1.993900738, "tx": -0.375, "ty": 0.6495, "targetID": 1, "y": 0.4527801185, "x": -0.31793603}], [{"q1": 1.528750833, "distance": 0.3004181428, "q3": 2.693811331, "q2": 1.731918447, "tx": 0.0, "ty": 0.15, "targetID": 8, "y": 0.4501510474, "x": 0.0126652784}], [{"q1": 1.538027825, "distance": 0.4387972475, "q3": 2.971894599, "q2": 1.685674748, "tx": 0.0, "ty": 0.95, "targetID": 2, "y": 0.5115686171, "x": 0.01791499167}], [{"q1": 2.464126108, "distance": 0.0822064823, "q3": 3.187767452, "q2": 1.91127097, "tx": -0.4763, "ty": 0.275, "targetID": 4, "y": 0.3479592617, "x": -0.4384205615}], [{"q1": 1.358879504, "distance": 0.4188438667, "q3": 2.826788499, "q2": 1.782200367, "tx": 0.4763, "ty": 0.275, "targetID": 6, "y": 0.4680351171, "x": 0.104590936}]], "block": 4}], [{"trials": [[{"q1": 1.282962435, "distance": 0.1565852007, "q3": 2.813793031, "q2": 1.801602732, "tx": 0.175, "ty": 0.3031, "targetID": 9, "y": 0.4557330459, "x": 0.1400417622}], [{"q1": 2.032966545, "distance": 0.1356490136, "q3": 2.828807698, "q2": 1.893677386, "tx": -0.175, "ty": 0.3031, "targetID": 7, "y": 0.4356077639, "x": -0.2040232216}], [{"q1": 1.572271604, "distance": 0.07510133066, "q3": 2.806197761, "q2": 1.754634969, "tx": 0.0, "ty": 0.55, "targetID": 5, "y": 0.4749004127, "x": 0.0005117139489}], [{"q1": 0.8970071213, "distance": 0.2549728764, "q3": 2.983862772, "q2": 1.7759669, "tx": 0.375, "ty": 0.6495, "targetID": 3, "y": 0.3995340358, "x": 0.3247189453}], [{"q1": 2.183020989, "distance": 0.2023688645, "q3": 3.178755741, "q2": 2.057094883, "tx": -0.375, "ty": 0.6495, "targetID": 1, "y": 0.4537689629, "x": -0.323594568}], [{"q1": 1.569232342, "distance": 0.288424459, "q3": 2.64045743, "q2": 1.827460041, "tx": 0.0, "ty": 0.15, "targetID": 8, "y": 0.4384212248, "x": 0.001365879756}], [{"q1": 1.541616664, "distance": 0.4263573232, "q3": 3.026855446, "q2": 1.695015888, "tx": 0.0, "ty": 0.95, "targetID": 2, "y": 0.5239824595, "x": 0.01701829143}], [{"q1": 2.463923766, "distance": 0.08142570398, "q3": 3.201525774, "q2": 1.937408483, "tx": -0.4763, "ty": 0.275, "targetID": 4, "y": 0.3485784984, "x": -0.4414237926}], [{"q1": 1.086374515, "distance": 0.2922699254, "q3": 2.944936248, "q2": 1.760463444, "tx": 0.4763, "ty": 0.275, "targetID": 6, "y": 0.4459121936, "x": 0.2392119754}]], "block": 5}], [{"trials": [[{"q1": 1.233666564, "distance": 0.1413313911, "q3": 2.782379501, "q2": 1.75360083, "tx": 0.175, "ty": 0.3031, "targetID": 9, "y": 0.4430908795, "x": 0.1555805316}], [{"q1": 2.01324255, "distance": 0.1373285815, "q3": 2.836545071, "q2": 1.807031537, "tx": -0.175, "ty": 0.3031, "targetID": 7, "y": 0.4379164581, "x": -0.2011469297}], [{"q1": 1.559550364, "distance": 0.07717476658, "q3": 2.797107891, "q2": 1.716381636, "tx": 0.0, "ty": 0.55, "targetID": 5, "y": 0.4728942251, "x": 0.003262525037}], [{"q1": 0.765872211, "distance": 0.2906919594, "q3": 3.003143167, "q2": 1.678982989, "tx": 0.375, "ty": 0.6495, "targetID": 3, "y": 0.3588080792, "x": 0.3748502422}], [{"q1": 2.155557943, "distance": 0.1771381394, "q3": 3.330287143, "q2": 2.056393733, "tx": -0.375, "ty": 0.6495, "targetID": 1, "y": 0.4753602527, "x": -0.3425458965}], [{"q1": 1.55688401, "distance": 0.2584952599, "q3": 2.493444077, "q2": 1.763457591, "tx": 0.0, "ty": 0.15, "targetID": 8, "y": 0.4081631306, "x": -0.01309951872}], [{"q1": 1.560539732, "distance": 0.3857315277, "q3": 3.206153098, "q2": 1.720336066, "tx": 0.0, "ty": 0.95, "targetID": 2, "y": 0.5642814287, "x": 0.003161519752}], [{"q1": 2.464590904, "distance": 0.08111383396, "q3": 3.200648755, "q2": 1.936173216, "tx": -0.4763, "ty": 0.275, "targetID": 4, "y": 0.3482507046, "x": -0.4414605348}], [{"q1": 0.9007702314, "distance": 0.1998265662, "q3": 2.988010499, "q2": 1.727870498, "tx": 0.4763, "ty": 0.275, "targetID": 6, "y": 0.402402307, "x": 0.3223542019}]], "block": 6}], [{"trials": [[{"q1": 1.210428451, "distance": 0.1314393976, "q3": 2.744745878, "q2": 1.715405258, "tx": 0.175, "ty": 0.3031, "targetID": 9, "y": 0.4334666411, "x": 0.1582412968}], [{"q1": 2.008777916, "distance": 0.1136947861, "q3": 2.735548278, "q2": 1.732751698, "tx": -0.175, "ty": 0.3031, "targetID": 7, "y": 0.4144053951, "x": -0.198186492}], [{"q1": 1.557040588, "distance": 0.05431846595, "q3": 2.902433701, "q2": 1.711331106, "tx": 0.0, "ty": 0.55, "targetID": 5, "y": 0.4962667428, "x": 0.007951905968}], [{"q1": 0.7977179796, "distance": 0.2432516147, "q3": 3.217138931, "q2": 1.640590445, "tx": 0.375, "ty": 0.6495, "targetID": 3, "y": 0.4070377798, "x": 0.3945811096}], [{"q1": 2.142969559, "distance": 0.1640657249, "q3": 3.446301352, "q2": 2.064879607, "tx": -0.375, "ty": 0.6495, "targetID": 1, "y": 0.4859576289, "x": -0.3619059188}], [{"q1": 1.495851632, "distance": 0.2188189719, "q3": 2.210648486, "q2": 1.683820689, "tx": 0.0, "ty": 0.15, "targetID": 8, "y": 0.3646441844, "x": -0.04253958818}], [{"q1": 1.630665633, "distance": 0.3113605764, "q3": 3.7616663, "q2": 1.829055413, "tx": 0.0, "ty": 0.95, "targetID": 2, "y": 0.6600986698, "x": -0.1135897321}], [{"q1": 2.471807119, "distance": 0.07784383684, "q3": 3.188690783, "q2": 1.921347486, "tx": -0.4763, "ty": 0.275, "targetID": 4, "y": 0.3445374841, "x": -0.4413114128}], [{"q1": 0.6244218014, "distance": 0.05762206658, "q3": 3.050427443, "q2": 1.641375495, "tx": 0.4763, "ty": 0.275, "targetID": 6, "y": 0.3091456597, "x": 0.4298847387}]], "block": 7}], [{"trials": [[{"q1": 1.197841945, "distance": 0.115021064, "q3": 2.663013976, "q2": 1.732459933, "tx": 0.175, "ty": 0.3031, "targetID": 9, "y": 0.4161794822, "x": 0.1539553836}], [{"q1": 2.03286923, "distance": 0.08251781407, "q3": 2.604305692, "q2": 1.701943537, "tx": -0.175, "ty": 0.3031, "targetID": 7, "y": 0.3791174518, "x": -0.2071019729}], [{"q1": 1.573272423, "distance": 0.02233636564, "q3": 3.0417784, "q2": 1.732453418, "tx": 0.0, "ty": 0.55, "targetID": 5, "y": 0.5276957214, "x": 0.001196823644}], [{"q1": 0.6870310783, "distance": 0.3195891076, "q3": 3.031555764, "q2": 1.71107723, "tx": 0.375, "ty": 0.6495, "targetID": 3, "y": 0.3315674049, "x": 0.4074971174}], [{"q1": 2.032202744, "distance": 0.1352773613, "q3": 3.782755748, "q2": 2.203096175, "tx": -0.375, "ty": 0.6495, "targetID": 1, "y": 0.5145879161, "x": -0.3849344915}], [{"q1": 1.140316467, "distance": 0.3649857983, "q3": 1.047041897, "q2": 1.533169239, "tx": 0.0, "ty": 0.15, "targetID": 8, "y": 0.4782356942, "x": -0.1596119105}], [{"q1": 2.237844015, "distance": 0.9846308256, "q3": 5.425911553, "q2": 1.719558155, "tx": 0.0, "ty": 0.95, "targetID": 2, "y": 0.2775720251, "x": -0.7192624565}], [{"q1": 2.472339734, "distance": 0.0759277404, "q3": 3.226749066, "q2": 1.93580275, "tx": -0.4763, "ty": 0.275, "targetID": 4, "y": 0.3461752288, "x": -0.4498593387}], [{"q1": 0.5996433372, "distance": 0.04184268795, "q3": 3.102224901, "q2": 1.654249722, "tx": 0.4763, "ty": 0.275, "targetID": 6, "y": 0.304937109, "x": 0.4470667991}]], "block": 8}], [{"trials": [[{"q1": 1.187848555, "distance": 0.103226756, "q3": 2.603638404, "q2": 1.752238935, "tx": 0.175, "ty": 0.3031, "targetID": 9, "y": 0.4035694907, "x": 0.1513009579}], [{"q1": 1.892857766, "distance": 0.03346275776, "q3": 2.292082078, "q2": 1.690890808, "tx": -0.175, "ty": 0.3031, "targetID": 7, "y": 0.3363057696, "x": -0.1708607947}], [{"q1": 1.54341125, "distance": 0.03280855888, "q3": 3.018607704, "q2": 1.747962165, "tx": 0.0, "ty": 0.55, "targetID": 5, "y": 0.5222473106, "x": 0.01749827898}], [{"q1": 0.7243767966, "distance": 0.2818636255, "q3": 3.177382432, "q2": 1.727471914, "tx": 0.375, "ty": 0.6495, "targetID": 3, "y": 0.3707701529, "x": 0.4169139085}], [{"q1": 2.008445975, "distance": 0.1242713089, "q3": 3.862484872, "q2": 2.166814448, "tx": -0.375, "ty": 0.6495, "targetID": 1, "y": 0.5260584786, "x": -0.3893369801}], [{"q1": 1.112494066, "distance": 0.3647848, "q3": 1.018627902, "q2": 1.54641249, "tx": 0.0, "ty": 0.15, "targetID": 8, "y": 0.4827822375, "x": -0.1494119565}], [{"q1": 2.222956149, "distance": 0.9701995561, "q3": 5.398629422, "q2": 1.722123322, "tx": 0.0, "ty": 0.95, "targetID": 2, "y": 0.2933960045, "x": -0.7142537166}], [{"q1": 2.445670377, "distance": 0.08534683044, "q3": 3.322434546, "q2": 2.013818312, "tx": -0.4763, "ty": 0.275, "targetID": 4, "y": 0.3591746143, "x": -0.4622033416}], [{"q1": 0.6061175683, "distance": 0.05410735218, "q3": 3.237718487, "q2": 1.687717197, "tx": 0.4763, "ty": 0.275, "targetID": 6, "y": 0.3283920274, "x": 0.4675309081}]], "block": 9}], [{"trials": [[{"q1": 1.170229572, "distance": 0.09191863508, "q3": 2.54975808, "q2": 1.76007325, "tx": 0.175, "ty": 0.3031, "targetID": 9, "y": 0.3917552422, "x": 0.1507248375}], [{"q1": 1.85159577, "distance": 0.02246537341, "q3": 2.195149922, "q2": 1.695108613, "tx": -0.175, "ty": 0.3031, "targetID": 7, "y": 0.3238441259, "x": -0.1663759498}], [{"q1": 1.555640057, "distance": 0.02039995546, "q3": 3.06391461, "q2": 1.759675003, "tx": 0.0, "ty": 0.55, "targetID": 5, "y": 0.5326223727, "x": 0.01068532875}], [{"q1": 0.7036695754, "distance": 0.2801842588, "q3": 3.251616598, "q2": 1.73874497, "tx": 0.375, "ty": 0.6495, "targetID": 3, "y": 0.3756454396, "x": 0.4342190731}], [{"q1": 1.994387828, "distance": 0.117654046, "q3": 3.902648324, "q2": 2.148207285, "tx": -0.375, "ty": 0.6495, "targetID": 1, "y": 0.5328346358, "x": -0.3902206222}], [{"q1": 1.102374848, "distance": 0.3595828277, "q3": 1.021496034, "q2": 1.557274427, "tx": 0.0, "ty": 0.15, "targetID": 8, "y": 0.4794488468, "x": -0.1440946471}], [{"q1": 2.213568273, "distance": 0.9601229866, "q3": 5.374467613, "q2": 1.725652268, "tx": 0.0, "ty": 0.95, "targetID": 2, "y": 0.3041515177, "x": -0.710433591}], [{"q1": 2.432992352, "distance": 0.08930203046, "q3": 3.369719115, "q2": 2.047268712, "tx": -0.4763, "ty": 0.275, "targetID": 4, "y": 0.3639573174, "x": -0.4684611014}], [{"q1": 0.6078683263, "distance": 0.05938776832, "q3": 3.26655579, "q2": 1.695004736, "tx": 0.4763, "ty": 0.275, "targetID": 6, "y": 0.3341651583, "x": 0.4711627763}]], "block": 10}]]}], "condition": "H1"}], "type": "simulation", "subjectID": "S_H1_28"}}
