# Supplementary material for: Goal-related feedback guides motor exploration and redundancy resolution in human motor skill acquisition
Source: PLoS Comput Biol. 2019 Mar 5;15(3):e1006676. doi: 10.1371/journal.pcbi.1006676 (PMC6420027; doi:10.1371/journal.pcbi.1006676)
Supplement: S1 Dataset — The 220 .json files contain the data (20 for the participants, 200 for simulation runs), the text file legend_json.txt explains the data format. (ZIP) [file pcbi.1006676.s001.zip › S_H2_076.json]

{"data": {"data": [{"phases": [{"phase": "test", "blocks": [[{"trials": [[{"q1": 0.4780152503, "distance": 0.09725144926, "q3": 0.9714364558, "q2": 1.866159785, "tx": 0.175, "ty": 0.3031, "targetID": 9, "y": 0.3750526411, "x": 0.1095732331}], [{"q1": 1.179177287, "distance": 0.1456720504, "q3": 0.3373748921, "q2": 1.951374359, "tx": -0.175, "ty": 0.3031, "targetID": 7, "y": 0.4387161201, "x": -0.228184718}], [{"q1": 0.7251824688, "distance": 0.07730713079, "q3": 0.7192678816, "q2": 1.797419576, "tx": 0.0, "ty": 0.55, "targetID": 5, "y": 0.4728230146, "x": 0.004483903936}], [{"q1": 0.0965091791, "distance": 0.3733890434, "q3": 1.29119711, "q2": 1.68205292, "tx": 0.375, "ty": 0.6495, "targetID": 3, "y": 0.2893075168, "x": 0.2766091832}], [{"q1": 1.335944209, "distance": 0.1908880644, "q3": 0.1947112335, "q2": 1.857515358, "tx": -0.375, "ty": 0.6495, "targetID": 1, "y": 0.4683174118, "x": -0.3149073808}], [{"q1": 0.9476442822, "distance": 0.2809763189, "q3": 0.56064838, "q2": 2.001572467, "tx": 0.0, "ty": 0.15, "targetID": 8, "y": 0.4086407595, "x": -0.1097845584}], [{"q1": 0.6701314578, "distance": 0.4268045766, "q3": 0.7882741785, "q2": 1.613857797, "tx": 0.0, "ty": 0.95, "targetID": 2, "y": 0.5273478129, "x": 0.05939086957}], [{"q1": 1.554372477, "distance": 0.12387648, "q3": 0.002116903416, "q2": 1.979645401, "tx": -0.4763, "ty": 0.275, "targetID": 4, "y": 0.3773922354, "x": -0.4065776046}], [{"q1": -0.08691189228, "distance": 0.2232476458, "q3": 1.49967449, "q2": 1.816472316, "tx": 0.4763, "ty": 0.275, "targetID": 6, "y": 0.1547346148, "x": 0.2882155815}]], "block": 1}], [{"trials": [[{"q1": 0.3378782666, "distance": 0.03888036907, "q3": 1.07082047, "q2": 1.846159804, "tx": 0.175, "ty": 0.3031, "targetID": 9, "y": 0.3408889604, "x": 0.1658524556}], [{"q1": 1.13728995, "distance": 0.06035476173, "q3": 0.4166517766, "q2": 2.112298507, "tx": -0.175, "ty": 0.3031, "targetID": 7, "y": 0.3621679991, "x": -0.1873963197}], [{"q1": 0.6677024417, "distance": 0.09978924783, "q3": 0.7562874991, "q2": 1.819321548, "tx": 0.0, "ty": 0.55, "targetID": 5, "y": 0.4546874705, "x": 0.02955360739}], [{"q1": 0.1074656724, "distance": 0.2623982803, "q3": 1.079713739, "q2": 1.470345477, "tx": 0.375, "ty": 0.6495, "targetID": 3, "y": 0.3886981539, "x": 0.3460992284}], [{"q1": 1.344657712, "distance": 0.1631941192, "q3": 0.1308099695, "q2": 1.823973782, "tx": -0.375, "ty": 0.6495, "targetID": 1, "y": 0.4945450176, "x": -0.3238016212}], [{"q1": 0.8216001668, "distance": 0.1702463115, "q3": 0.739738306, "q2": 2.157377545, "tx": 0.0, "ty": 0.15, "targetID": 8, "y": 0.316393947, "x": -0.03601195592}], [{"q1": 0.6870778596, "distance": 0.3381270639, "q3": 0.6968926758, "q2": 1.378968953, "tx": 0.0, "ty": 0.95, "targetID": 2, "y": 0.6299962187, "x": 0.1092130547}], [{"q1": 1.559754088, "distance": 0.1184708301, "q3": 0.003762428079, "q2": 1.989152316, "tx": -0.4763, "ty": 0.275, "targetID": 4, "y": 0.3709248885, "x": -0.4067748007}], [{"q1": -0.2572780625, "distance": 0.2002068469, "q3": 1.564745339, "q2": 1.658768824, "tx": 0.4763, "ty": 0.275, "targetID": 6, "y": 0.1210892488, "x": 0.3482599195}]], "block": 2}], [{"trials": [[{"q1": 0.3290088276, "distance": 0.03737564041, "q3": 1.072878938, "q2": 1.84298751, "tx": 0.175, "ty": 0.3031, "targetID": 9, "y": 0.3400584764, "x": 0.1694313809}], [{"q1": 1.146301548, "distance": 0.01275380214, "q3": 0.440482958, "q2": 2.212103448, "tx": -0.175, "ty": 0.3031, "targetID": 7, "y": 0.3153142986, "x": -0.1713297986}], [{"q1": 0.6905259675, "distance": 0.09705361917, "q3": 0.7553593233, "q2": 1.820878175, "tx": 0.0, "ty": 0.55, "targetID": 5, "y": 0.4548204026, "x": 0.01898023291}], [{"q1": 0.03990560665, "distance": 0.2605723379, "q3": 0.9848168901, "q2": 1.416739388, "tx": 0.375, "ty": 0.6495, "targetID": 3, "y": 0.3904493981, "x": 0.403119903}], [{"q1": 1.372410706, "distance": 0.07543985911, "q3": 0.1208614435, "q2": 1.610166442, "tx": -0.375, "ty": 0.6495, "targetID": 1, "y": 0.583422794, "x": -0.3385997914}], [{"q1": 0.8345216966, "distance": 0.104937042, "q3": 0.8029362384, "q2": 2.285805216, "tx": 0.0, "ty": 0.15, "targetID": 8, "y": 0.2538160476, "x": -0.01529741913}], [{"q1": 0.7335083344, "distance": 0.2849712022, "q3": 0.6177213319, "q2": 1.21243381, "tx": 0.0, "ty": 0.95, "targetID": 2, "y": 0.7004814956, "x": 0.1376557374}], [{"q1": 1.595738983, "distance": 0.09809525774, "q3": -0.003905089095, "q2": 1.99604831, "tx": -0.4763, "ty": 0.275, "targetID": 4, "y": 0.3548074102, "x": -0.4192609181}], [{"q1": -0.2631423776, "distance": 0.1711492271, "q3": 1.515554603, "q2": 1.592709794, "tx": 0.4763, "ty": 0.275, "targetID": 6, "y": 0.1411543258, "x": 0.3696351349}]], "block": 3}], [{"trials": [[{"q1": 0.3184454766, "distance": 0.02695789489, "q3": 1.104187475, "q2": 1.846566752, "tx": 0.175, "ty": 0.3031, "targetID": 9, "y": 0.3299983274, "x": 0.1732088882}], [{"q1": 1.155828073, "distance": 0.006045861986, "q3": 0.4543574392, "q2": 2.22367054, "tx": -0.175, "ty": 0.3031, "targetID": 7, "y": 0.3066824295, "x": -0.1701298208}], [{"q1": 0.7156625687, "distance": 0.0731918986, "q3": 0.7424205077, "q2": 1.771975979, "tx": 0.0, "ty": 0.55, "targetID": 5, "y": 0.4778598088, "x": 0.01236312401}], [{"q1": 0.5020627043, "distance": 0.1312885132, "q3": 0.1521289077, "q2": 0.9757052976, "tx": 0.375, "ty": 0.6495, "targetID": 3, "y": 0.7133133531, "x": 0.4897367843}], [{"q1": 1.38006872, "distance": 0.05945331733, "q3": 0.1348355547, "q2": 1.557773451, "tx": -0.375, "ty": 0.6495, "targetID": 1, "y": 0.6010475165, "x": -0.340546353}], [{"q1": 0.8348576284, "distance": 0.09877407736, "q3": 0.804651757, "q2": 2.300415661, "tx": 0.0, "ty": 0.15, "targetID": 8, "y": 0.2479388848, "x": -0.01281769073}], [{"q1": 0.7625041176, "distance": 0.2660201396, "q3": 0.5981875806, "q2": 1.158945072, "tx": 0.0, "ty": 0.95, "targetID": 2, "y": 0.7223031699, "x": 0.137553147}], [{"q1": 1.627959174, "distance": 0.08565857941, "q3": -0.007684029797, "q2": 1.975698673, "tx": -0.4763, "ty": 0.275, "targetID": 4, "y": 0.3500432498, "x": -0.4349974227}], [{"q1": -0.2606356785, "distance": 0.1639808019, "q3": 1.511802666, "q2": 1.573272955, "tx": 0.4763, "ty": 0.275, "targetID": 6, "y": 0.1459807873, "x": 0.3750886066}]], "block": 4}], [{"trials": [[{"q1": 0.3144660782, "distance": 0.02462561157, "q3": 1.125566869, "q2": 1.837534184, "tx": 0.175, "ty": 0.3031, "targetID": 9, "y": 0.327675267, "x": 0.176573848}], [{"q1": 1.175205766, "distance": 0.001698336533, "q3": 0.4655827553, "q2": 2.223468222, "tx": -0.175, "ty": 0.3031, "targetID": 7, "y": 0.3015031107, "x": -0.1744218204}], [{"q1": 0.7284607591, "distance": 0.06093126485, "q3": 0.7371315143, "q2": 1.745628391, "tx": 0.0, "ty": 0.55, "targetID": 5, "y": 0.4897744967, "x": 0.009247042155}], [{"q1": 0.4977403529, "distance": 0.1083903354, "q3": 0.2040623462, "q2": 1.011803818, "tx": 0.375, "ty": 0.6495, "targetID": 3, "y": 0.7098802481, "x": 0.4650149457}], [{"q1": 1.408038848, "distance": 0.03629860389, "q3": 0.1366140563, "q2": 1.49089377, "tx": -0.375, "ty": 0.6495, "targetID": 1, "y": 0.6206112214, "x": -0.3530221221}], [{"q1": 0.8305015289, "distance": 0.09786108606, "q3": 0.8027048056, "q2": 2.30335892, "tx": 0.0, "ty": 0.15, "targetID": 8, "y": 0.247173096, "x": -0.01158367734}], [{"q1": 0.7573956688, "distance": 0.2693094081, "q3": 0.6046080795, "q2": 1.163430681, "tx": 0.0, "ty": 0.95, "targetID": 2, "y": 0.7192522447, "x": 0.1388633527}], [{"q1": 1.659076566, "distance": 0.06253773859, "q3": 0.03669526185, "q2": 1.980414729, "tx": -0.4763, "ty": 0.275, "targetID": 4, "y": 0.3257670039, "x": -0.4397804153}], [{"q1": -0.240100346, "distance": 0.1320815019, "q3": 1.477372807, "q2": 1.505238486, "tx": 0.4763, "ty": 0.275, "targetID": 6, "y": 0.1712097787, "x": 0.3946108753}]], "block": 5}], [{"trials": [[{"q1": 0.3165963729, "distance": 0.01934908466, "q3": 1.159752747, "q2": 1.832355903, "tx": 0.175, "ty": 0.3031, "targetID": 9, "y": 0.3222392839, "x": 0.1778416349}], [{"q1": 1.190271672, "distance": 0.0069128063, "q3": 0.487700617, "q2": 2.220596388, "tx": -0.175, "ty": 0.3031, "targetID": 7, "y": 0.2962875735, "x": -0.1761737699}], [{"q1": 0.7524974859, "distance": 0.03878239339, "q3": 0.7173360564, "q2": 1.703308042, "tx": 0.0, "ty": 0.55, "targetID": 5, "y": 0.511296412, "x": 0.002471095797}], [{"q1": 0.5068619419, "distance": 0.0866116188, "q3": 0.2515093342, "q2": 1.039204075, "tx": 0.375, "ty": 0.6495, "targetID": 3, "y": 0.7111600904, "x": 0.4358243846}], [{"q1": 1.424626239, "distance": 0.01903676858, "q3": 0.1648582508, "q2": 1.415118382, "tx": -0.375, "ty": 0.6495, "targetID": 1, "y": 0.6417504439, "x": -0.3576119887}], [{"q1": 0.8341532904, "distance": 0.09421100775, "q3": 0.8070999668, "q2": 2.310779357, "tx": 0.0, "ty": 0.15, "targetID": 8, "y": 0.2436160247, "x": -0.01057137179}], [{"q1": 0.8872724817, "distance": 0.1941612372, "q3": 0.4900563075, "q2": 0.9658567348, "tx": 0.0, "ty": 0.95, "targetID": 2, "y": 0.8036907147, "x": 0.1276408206}], [{"q1": 1.679891089, "distance": 0.04979192084, "q3": 0.1074916151, "q2": 1.957224459, "tx": -0.4763, "ty": 0.275, "targetID": 4, "y": 0.3121408757, "x": -0.4431369071}], [{"q1": -0.2184494349, "distance": 0.1116394866, "q3": 1.439952312, "q2": 1.47798534, "tx": 0.4763, "ty": 0.275, "targetID": 6, "y": 0.1912590424, "x": 0.4024702838}]], "block": 6}], [{"trials": [[{"q1": 0.3123703684, "distance": 0.008437629641, "q3": 1.143632406, "q2": 1.872181245, "tx": 0.175, "ty": 0.3031, "targetID": 9, "y": 0.3112189388, "x": 0.1727029526}], [{"q1": 1.195643392, "distance": 0.01277982497, "q3": 0.4626988978, "q2": 2.244382158, "tx": -0.175, "ty": 0.3031, "targetID": 7, "y": 0.2904014544, "x": -0.17643905}], [{"q1": 0.7561022257, "distance": 0.03035107618, "q3": 0.6919038503, "q2": 1.696643077, "tx": 0.0, "ty": 0.55, "targetID": 5, "y": 0.5196830746, "x": 0.001439396589}], [{"q1": 0.4863220122, "distance": 0.07419619507, "q3": 0.2890037904, "q2": 1.065678362, "tx": 0.375, "ty": 0.6495, "targetID": 3, "y": 0.6988538565, "x": 0.4304010127}], [{"q1": 1.442792806, "distance": 0.01242326846, "q3": 0.01610670837, "q2": 1.438959248, "tx": -0.375, "ty": 0.6495, "targetID": 1, "y": 0.6576075269, "x": -0.3655869449}], [{"q1": 0.8452911387, "distance": 0.07586001045, "q3": 0.7970020596, "q2": 2.362466619, "tx": 0.0, "ty": 0.15, "targetID": 8, "y": 0.2256354311, "x": -0.005832902089}], [{"q1": 0.980939693, "distance": 0.14185384, "q3": 0.4090997099, "q2": 0.9912355166, "tx": 0.0, "ty": 0.95, "targetID": 2, "y": 0.8192380848, "x": 0.05498939397}], [{"q1": 1.676714471, "distance": 0.05027691689, "q3": 0.1177658624, "q2": 1.964824157, "tx": -0.4763, "ty": 0.275, "targetID": 4, "y": 0.3087441204, "x": -0.4390293317}], [{"q1": -0.2169831311, "distance": 0.1081274883, "q3": 1.43366222, "q2": 1.471800092, "tx": 0.4763, "ty": 0.275, "targetID": 6, "y": 0.1939519097, "x": 0.4047265357}]], "block": 7}], [{"trials": [[{"q1": 0.3004311609, "distance": 0.004741105601, "q3": 1.119875599, "q2": 1.892967289, "tx": 0.175, "ty": 0.3031, "targetID": 9, "y": 0.3071056606, "x": 0.1724637102}], [{"q1": 1.190741817, "distance": 0.01275141711, "q3": 0.4278239567, "q2": 2.26169522, "tx": -0.175, "ty": 0.3031, "targetID": 7, "y": 0.2904419462, "x": -0.1765402311}], [{"q1": 0.7680621932, "distance": 0.01399755584, "q3": 0.6446138339, "q2": 1.681823366, "tx": 0.0, "ty": 0.55, "targetID": 5, "y": 0.5362174755, "x": -0.002444092467}], [{"q1": 0.4821083111, "distance": 0.07209127988, "q3": 0.2967458679, "q2": 1.069880418, "tx": 0.375, "ty": 0.6495, "targetID": 3, "y": 0.6963319344, "x": 0.4298080519}], [{"q1": 1.44389646, "distance": 0.01109629264, "q3": -0.01862775638, "q2": 1.457731415, "tx": -0.375, "ty": 0.6495, "targetID": 1, "y": 0.6565898805, "x": -0.3664641167}], [{"q1": 0.8460247482, "distance": 0.06770811768, "q3": 0.7827823077, "q2": 2.38971906, "tx": 0.0, "ty": 0.15, "targetID": 8, "y": 0.2176294388, "x": -0.003263158417}], [{"q1": 0.9897456434, "distance": 0.136765228, "q3": 0.3984758946, "q2": 0.9811817965, "tx": 0.0, "ty": 0.95, "targetID": 2, "y": 0.8239484412, "x": 0.05306347253}], [{"q1": 1.671621655, "distance": 0.052070872, "q3": 0.09128486166, "q2": 1.986272057, "tx": -0.4763, "ty": 0.275, "targetID": 4, "y": 0.3076821753, "x": -0.435762966}], [{"q1": -0.2127528814, "distance": 0.1019093277, "q3": 1.42301224, "q2": 1.461439603, "tx": 0.4763, "ty": 0.275, "targetID": 6, "y": 0.199172939, "x": 0.4082135263}]], "block": 8}], [{"trials": [[{"q1": 0.3066904412, "distance": 0.004367320856, "q3": 1.135351251, "q2": 1.889836834, "tx": 0.175, "ty": 0.3031, "targetID": 9, "y": 0.3058618546, "x": 0.1716168579}], [{"q1": 1.195315328, "distance": 0.0142706825, "q3": 0.4263274326, "q2": 2.263822417, "tx": -0.175, "ty": 0.3031, "targetID": 7, "y": 0.289072205, "x": -0.1776217068}], [{"q1": 0.7662527576, "distance": 0.0113759993, "q3": 0.6211981285, "q2": 1.68845579, "tx": 0.0, "ty": 0.55, "targetID": 5, "y": 0.5388402832, "x": -0.002207732161}], [{"q1": 0.4802178753, "distance": 0.07150165614, "q3": 0.2999789149, "q2": 1.070968082, "tx": 0.375, "ty": 0.6495, "targetID": 3, "y": 0.6952561107, "x": 0.4299442004}], [{"q1": 1.444751952, "distance": 0.008476638583, "q3": -0.03546886592, "q2": 1.472078311, "tx": -0.375, "ty": 0.6495, "targetID": 1, "y": 0.6536770273, "x": -0.3676239682}], [{"q1": 0.8671587535, "distance": 0.05890311964, "q3": 0.797424069, "q2": 2.408072838, "tx": 0.0, "ty": 0.15, "targetID": 8, "y": 0.2088848468, "x": -0.001467077554}], [{"q1": 0.9928272509, "distance": 0.1352287955, "q3": 0.3971613995, "q2": 0.9779061875, "tx": 0.0, "ty": 0.95, "targetID": 2, "y": 0.8251365532, "x": 0.0519225075}], [{"q1": 1.672129352, "distance": 0.05130656815, "q3": 0.06721647782, "q2": 2.007464421, "tx": -0.4763, "ty": 0.275, "targetID": 4, "y": 0.3038722627, "x": -0.4338882518}], [{"q1": -0.2107135295, "distance": 0.09779002969, "q3": 1.416530034, "q2": 1.453743664, "tx": 0.4763, "ty": 0.275, "targetID": 6, "y": 0.2022908574, "x": 0.4109068009}]], "block": 9}], [{"trials": [[{"q1": 0.2813867365, "distance": 0.002593673702, "q3": 1.076586874, "q2": 1.922544785, "tx": 0.175, "ty": 0.3031, "targetID": 9, "y": 0.3029603255, "x": 0.1724100899}], [{"q1": 1.18744555, "distance": 0.01279126962, "q3": 0.3816470901, "q2": 2.283150099, "tx": -0.175, "ty": 0.3031, "targetID": 7, "y": 0.2906081882, "x": -0.1777515844}], [{"q1": 0.7652729348, "distance": 0.006882903623, "q3": 0.5690846921, "q2": 1.704871088, "tx": 0.0, "ty": 0.55, "targetID": 5, "y": 0.54397249, "x": -0.00332317393}], [{"q1": 0.4767237173, "distance": 0.06812575982, "q3": 0.3001506702, "q2": 1.082231545, "tx": 0.375, "ty": 0.6495, "targetID": 3, "y": 0.69307641, "x": 0.4273661689}], [{"q1": 1.445743875, "distance": 0.007665041645, "q3": -0.03160732975, "q2": 1.470332912, "tx": -0.375, "ty": 0.6495, "targetID": 1, "y": 0.6532345485, "x": -0.3683062708}], [{"q1": 0.86373717, "distance": 0.05791351543, "q3": 0.7878011042, "q2": 2.414459021, "tx": 0.0, "ty": 0.15, "targetID": 8, "y": 0.2079022293, "x": -0.001143289605}], [{"q1": 0.99378087, "distance": 0.1345685457, "q3": 0.3937392174, "q2": 0.9777795124, "tx": 0.0, "ty": 0.95, "targetID": 2, "y": 0.8257675419, "x": 0.05172030416}], [{"q1": 1.670904253, "distance": 0.05180070516, "q3": 0.05397394782, "q2": 2.016985579, "tx": -0.4763, "ty": 0.275, "targetID": 4, "y": 0.3032579071, "x": -0.4328856736}], [{"q1": -0.2146848052, "distance": 0.08747813759, "q3": 1.374264021, "q2": 1.4481402, "tx": 0.4763, "ty": 0.275, "targetID": 6, "y": 0.2096429222, "x": 0.4181546912}]], "block": 10}]]}], "condition": "H2"}], "type": "simulation", "subjectID": "S_H2_76"}}
