# Supplementary material for: Goal-related feedback guides motor exploration and redundancy resolution in human motor skill acquisition
Source: PLoS Comput Biol. 2019 Mar 5;15(3):e1006676. doi: 10.1371/journal.pcbi.1006676 (PMC6420027; doi:10.1371/journal.pcbi.1006676)
Supplement: S1 Dataset — The 220 .json files contain the data (20 for the participants, 200 for simulation runs), the text file legend_json.txt explains the data format. (ZIP) [file pcbi.1006676.s001.zip › S_H1_090.json]

{"data": {"data": [{"phases": [{"phase": "test", "blocks": [[{"trials": [[{"q1": 1.125265208, "distance": 0.1287109255, "q3": 2.047496695, "q2": 1.671632918, "tx": 0.175, "ty": 0.3031, "targetID": 9, "y": 0.3492971485, "x": 0.05486538459}], [{"q1": 2.055516152, "distance": 0.1135643713, "q3": 2.740556078, "q2": 1.878961664, "tx": -0.175, "ty": 0.3031, "targetID": 7, "y": 0.4122842605, "x": -0.2062356157}], [{"q1": 1.652007672, "distance": 0.1481497523, "q3": 2.51362047, "q2": 1.792757591, "tx": 0.0, "ty": 0.55, "targetID": 5, "y": 0.4092118883, "x": -0.04612002493}], [{"q1": 0.5230595621, "distance": 0.364918138, "q3": 1.715201397, "q2": 1.55181655, "tx": 0.375, "ty": 0.6495, "targetID": 3, "y": 0.3358620758, "x": 0.1884618004}], [{"q1": 2.239987318, "distance": 0.2379258948, "q3": 3.031178007, "q2": 1.955995341, "tx": -0.375, "ty": 0.6495, "targetID": 1, "y": 0.4179449406, "x": -0.3203100933}], [{"q1": 1.649166859, "distance": 0.2398047864, "q3": 2.38435135, "q2": 1.780422082, "tx": 0.0, "ty": 0.15, "targetID": 8, "y": 0.3826567858, "x": -0.0581132994}], [{"q1": 1.653623898, "distance": 0.5156392457, "q3": 2.635941587, "q2": 1.805038012, "tx": 0.0, "ty": 0.95, "targetID": 2, "y": 0.4357833774, "x": -0.0382765823}], [{"q1": 2.442417772, "distance": 0.0986536471, "q3": 3.113646839, "q2": 2.002993713, "tx": -0.4763, "ty": 0.275, "targetID": 4, "y": 0.3522291533, "x": -0.4149143341}], [{"q1": 0.2300115075, "distance": 0.21397306, "q3": 1.378437978, "q2": 1.476790045, "tx": 0.4763, "ty": 0.275, "targetID": 6, "y": 0.3609887889, "x": 0.2803653206}]], "block": 1}], [{"trials": [[{"q1": 0.8293405556, "distance": 0.07970202739, "q3": 1.885450205, "q2": 1.57189749, "tx": 0.175, "ty": 0.3031, "targetID": 9, "y": 0.3524724263, "x": 0.1124318237}], [{"q1": 1.999833375, "distance": 0.1046420806, "q3": 2.680206169, "q2": 1.818303692, "tx": -0.175, "ty": 0.3031, "targetID": 7, "y": 0.407316583, "x": -0.1844270277}], [{"q1": 1.459196249, "distance": 0.1598951054, "q3": 2.381855695, "q2": 1.707028664, "tx": 0.0, "ty": 0.55, "targetID": 5, "y": 0.3901372618, "x": 0.003217088876}], [{"q1": 0.1703279832, "distance": 0.3367586785, "q3": 1.542867311, "q2": 1.425536258, "tx": 0.375, "ty": 0.6495, "targetID": 3, "y": 0.318801133, "x": 0.3114023045}], [{"q1": 2.226731116, "distance": 0.2323021924, "q3": 3.05148783, "q2": 1.908766207, "tx": -0.375, "ty": 0.6495, "targetID": 1, "y": 0.4240552545, "x": -0.3189734412}], [{"q1": 1.502513227, "distance": 0.2238198872, "q3": 2.283495128, "q2": 1.725729075, "tx": 0.0, "ty": 0.15, "targetID": 8, "y": 0.3723823649, "x": -0.02532638304}], [{"q1": 1.558228977, "distance": 0.519804951, "q3": 2.60039115, "q2": 1.758462644, "tx": 0.0, "ty": 0.95, "targetID": 2, "y": 0.4302150381, "x": -0.004558562985}], [{"q1": 2.468675931, "distance": 0.08004014461, "q3": 3.16976383, "q2": 1.989524353, "tx": -0.4763, "ty": 0.275, "targetID": 4, "y": 0.3443055095, "x": -0.4362603808}], [{"q1": -0.1891520544, "distance": 0.01406536808, "q3": 1.209672349, "q2": 1.331870093, "tx": 0.4763, "ty": 0.275, "targetID": 6, "y": 0.2609858892, "x": 0.4751003006}]], "block": 2}], [{"trials": [[{"q1": 0.7430901169, "distance": 0.06343154197, "q3": 1.830613461, "q2": 1.566049808, "tx": 0.175, "ty": 0.3031, "targetID": 9, "y": 0.3494110966, "x": 0.1316543791}], [{"q1": 2.007936241, "distance": 0.08873114028, "q3": 2.607023064, "q2": 1.858810384, "tx": -0.175, "ty": 0.3031, "targetID": 7, "y": 0.3916723618, "x": -0.1803058441}], [{"q1": 1.424263628, "distance": 0.1653052579, "q3": 2.363662965, "q2": 1.726968877, "tx": 0.0, "ty": 0.55, "targetID": 5, "y": 0.3855829139, "x": 0.01711286296}], [{"q1": 0.1263338536, "distance": 0.3333537438, "q3": 1.499382609, "q2": 1.404759458, "tx": 0.375, "ty": 0.6495, "targetID": 3, "y": 0.3190714723, "x": 0.3309352001}], [{"q1": 2.229167635, "distance": 0.2344522977, "q3": 3.04101239, "q2": 1.923866439, "tx": -0.375, "ty": 0.6495, "targetID": 1, "y": 0.422092104, "x": -0.3179602882}], [{"q1": 1.466373394, "distance": 0.2190987082, "q3": 2.251215691, "q2": 1.722314021, "tx": 0.0, "ty": 0.15, "targetID": 8, "y": 0.3683749614, "x": -0.01779382378}], [{"q1": 1.542904966, "distance": 0.4852952939, "q3": 2.762219447, "q2": 1.86823439, "tx": 0.0, "ty": 0.95, "targetID": 2, "y": 0.4652084969, "x": 0.02210702967}], [{"q1": 2.495074716, "distance": 0.06609498136, "q3": 3.161409092, "q2": 1.987553095, "tx": -0.4763, "ty": 0.275, "targetID": 4, "y": 0.3322982652, "x": -0.4433537504}], [{"q1": -0.2076524489, "distance": 0.02235339948, "q3": 1.203542518, "q2": 1.336800727, "tx": 0.4763, "ty": 0.275, "targetID": 6, "y": 0.2528152156, "x": 0.4790404033}]], "block": 3}], [{"trials": [[{"q1": 0.7148534056, "distance": 0.03862445813, "q3": 1.872929563, "q2": 1.595001908, "tx": 0.175, "ty": 0.3031, "targetID": 9, "y": 0.3326502054, "x": 0.1501276433}], [{"q1": 2.005857608, "distance": 0.05982299348, "q3": 2.471495561, "q2": 1.877979836, "tx": -0.175, "ty": 0.3031, "targetID": 7, "y": 0.3628960898, "x": -0.1732060665}], [{"q1": 1.513515239, "distance": 0.1161959021, "q3": 2.642661224, "q2": 1.872660561, "tx": 0.0, "ty": 0.55, "targetID": 5, "y": 0.4380004503, "x": 0.03094492748}], [{"q1": 0.1233837261, "distance": 0.3314375143, "q3": 1.498068842, "q2": 1.39458907, "tx": 0.375, "ty": 0.6495, "targetID": 3, "y": 0.3205499826, "x": 0.3344696174}], [{"q1": 2.20389346, "distance": 0.2116234232, "q3": 3.143823228, "q2": 1.968959789, "tx": -0.375, "ty": 0.6495, "targetID": 1, "y": 0.4436667906, "x": -0.3258353467}], [{"q1": 1.420691975, "distance": 0.2083358958, "q3": 2.101458708, "q2": 1.676035765, "tx": 0.0, "ty": 0.15, "targetID": 8, "y": 0.3549385841, "x": -0.03747028454}], [{"q1": 1.45365362, "distance": 0.3077607694, "q3": 3.747263941, "q2": 2.144847, "tx": 0.0, "ty": 0.95, "targetID": 2, "y": 0.643529231, "x": -0.02814887077}], [{"q1": 2.501680752, "distance": 0.06128001898, "q3": 3.175170082, "q2": 2.026486582, "tx": -0.4763, "ty": 0.275, "targetID": 4, "y": 0.329677608, "x": -0.4486305239}], [{"q1": -0.2285512277, "distance": 0.03447953984, "q3": 1.214415362, "q2": 1.335531022, "tx": 0.4763, "ty": 0.275, "targetID": 6, "y": 0.2411555765, "x": 0.4828873871}]], "block": 4}], [{"trials": [[{"q1": 0.6514995459, "distance": 0.02094723563, "q3": 1.816348039, "q2": 1.63578494, "tx": 0.175, "ty": 0.3031, "targetID": 9, "y": 0.3186040377, "x": 0.1609141384}], [{"q1": 2.02555426, "distance": 0.02115225955, "q3": 2.312869968, "q2": 1.85828824, "tx": -0.175, "ty": 0.3031, "targetID": 7, "y": 0.3225816893, "x": -0.1832390451}], [{"q1": 1.545179773, "distance": 0.1000366712, "q3": 2.704600994, "q2": 1.909372933, "tx": 0.0, "ty": 0.55, "targetID": 5, "y": 0.4527117822, "x": 0.0232881571}], [{"q1": 0.1290853315, "distance": 0.3337102718, "q3": 1.506356616, "q2": 1.403023568, "tx": 0.375, "ty": 0.6495, "targetID": 3, "y": 0.318794065, "x": 0.3303219287}], [{"q1": 2.122588727, "distance": 0.1668541124, "q3": 3.376647352, "q2": 2.114314763, "tx": -0.375, "ty": 0.6495, "targetID": 1, "y": 0.4868595614, "x": -0.3377389943}], [{"q1": 1.334425476, "distance": 0.2049767136, "q3": 1.908145201, "q2": 1.652546488, "tx": 0.0, "ty": 0.15, "targetID": 8, "y": 0.3481039158, "x": -0.05263356037}], [{"q1": 1.387681749, "distance": 0.3283811535, "q3": 4.016205273, "q2": 2.406776003, "tx": 0.0, "ty": 0.95, "targetID": 2, "y": 0.6289140778, "x": -0.06883322255}], [{"q1": 2.508304293, "distance": 0.05818280438, "q3": 3.16756297, "q2": 2.027655706, "tx": -0.4763, "ty": 0.275, "targetID": 4, "y": 0.326440041, "x": -0.4491124862}], [{"q1": -0.2451210632, "distance": 0.03988534991, "q3": 1.188043524, "q2": 1.348026832, "tx": 0.4763, "ty": 0.275, "targetID": 6, "y": 0.236480388, "x": 0.4866479772}]], "block": 5}], [{"trials": [[{"q1": 0.7600594731, "distance": 0.003832202011, "q3": 2.02646707, "q2": 1.681324012, "tx": 0.175, "ty": 0.3031, "targetID": 9, "y": 0.3056094104, "x": 0.1721036865}], [{"q1": 2.038211395, "distance": 0.01772991336, "q3": 2.272531401, "q2": 1.841182471, "tx": -0.175, "ty": 0.3031, "targetID": 7, "y": 0.3102069448, "x": -0.1912431882}], [{"q1": 1.55536386, "distance": 0.05685170386, "q3": 2.901705833, "q2": 1.987761951, "tx": 0.0, "ty": 0.55, "targetID": 5, "y": 0.4982099957, "x": 0.02345019589}], [{"q1": 0.3337238063, "distance": 0.400135193, "q3": 1.925961515, "q2": 1.521566166, "tx": 0.375, "ty": 0.6495, "targetID": 3, "y": 0.2618084892, "x": 0.2759875508}], [{"q1": 2.018787412, "distance": 0.1283446238, "q3": 3.645842981, "q2": 2.184173681, "tx": -0.375, "ty": 0.6495, "targetID": 1, "y": 0.5242921628, "x": -0.3467982273}], [{"q1": 1.307484516, "distance": 0.2161545075, "q3": 1.809321015, "q2": 1.619389634, "tx": 0.0, "ty": 0.15, "targetID": 8, "y": 0.3540483484, "x": -0.07132350681}], [{"q1": 1.310910144, "distance": 0.3308887706, "q3": 4.171365011, "q2": 2.453361244, "tx": 0.0, "ty": 0.95, "targetID": 2, "y": 0.6245579221, "x": -0.05978990256}], [{"q1": 2.511743994, "distance": 0.05639631853, "q3": 3.166047457, "q2": 2.029342864, "tx": -0.4763, "ty": 0.275, "targetID": 4, "y": 0.3248339283, "x": -0.4498968878}], [{"q1": -0.2350258356, "distance": 0.03527564064, "q3": 1.192011145, "q2": 1.340935512, "tx": 0.4763, "ty": 0.275, "targetID": 6, "y": 0.2411388302, "x": 0.486188984}]], "block": 6}], [{"trials": [[{"q1": 0.8356906593, "distance": 0.007894919918, "q3": 2.1571925, "q2": 1.71637342, "tx": 0.175, "ty": 0.3031, "targetID": 9, "y": 0.3080621211, "x": 0.1811406119}], [{"q1": 1.991678837, "distance": 0.0548579393, "q3": 2.017926881, "q2": 1.764761865, "tx": -0.175, "ty": 0.3031, "targetID": 7, "y": 0.2626054181, "x": -0.2120078687}], [{"q1": 1.548937639, "distance": 0.03030505227, "q3": 3.037368485, "q2": 2.043430589, "tx": 0.0, "ty": 0.55, "targetID": 5, "y": 0.5282669205, "x": 0.02112035626}], [{"q1": 0.4879416749, "distance": 0.4238072799, "q3": 2.405158353, "q2": 1.633402021, "tx": 0.375, "ty": 0.6495, "targetID": 3, "y": 0.2284745751, "x": 0.3265211171}], [{"q1": 1.861816337, "distance": 0.1158975636, "q3": 4.093557703, "q2": 2.339354933, "tx": -0.375, "ty": 0.6495, "targetID": 1, "y": 0.5341372663, "x": -0.3638786278}], [{"q1": 1.232974674, "distance": 0.2564095747, "q3": 1.537695348, "q2": 1.57892124, "tx": 0.0, "ty": 0.15, "targetID": 8, "y": 0.3814043, "x": -0.1104441938}], [{"q1": 1.223015972, "distance": 0.361500821, "q3": 4.382179671, "q2": 2.570746989, "tx": 0.0, "ty": 0.95, "targetID": 2, "y": 0.5939557311, "x": -0.06257253488}], [{"q1": 2.526989542, "distance": 0.0444116414, "q3": 3.238440655, "q2": 2.047291555, "tx": -0.4763, "ty": 0.275, "targetID": 4, "y": 0.3190997719, "x": -0.4710460482}], [{"q1": -0.2315214501, "distance": 0.03941362844, "q3": 1.235306107, "q2": 1.350586163, "tx": 0.4763, "ty": 0.275, "targetID": 6, "y": 0.2356174771, "x": 0.4747344334}]], "block": 7}], [{"trials": [[{"q1": 0.9160072447, "distance": 0.01952033389, "q3": 2.27015648, "q2": 1.749027362, "tx": 0.175, "ty": 0.3031, "targetID": 9, "y": 0.3200213165, "x": 0.1847320339}], [{"q1": 1.967866091, "distance": 0.06022598267, "q3": 1.971039053, "q2": 1.747244127, "tx": -0.175, "ty": 0.3031, "targetID": 7, "y": 0.2586325968, "x": -0.2156179645}], [{"q1": 1.554718615, "distance": 0.01891719537, "q3": 3.081426174, "q2": 2.023670452, "tx": 0.0, "ty": 0.55, "targetID": 5, "y": 0.5374976375, "x": 0.01419687333}], [{"q1": 0.4698898971, "distance": 0.4284303298, "q3": 2.365984843, "q2": 1.634226099, "tx": 0.375, "ty": 0.6495, "targetID": 3, "y": 0.2243582957, "x": 0.3220181282}], [{"q1": 1.828769568, "distance": 0.1515772514, "q3": 4.330146433, "q2": 2.421190983, "tx": -0.375, "ty": 0.6495, "targetID": 1, "y": 0.4986756773, "x": -0.3900892944}], [{"q1": 1.17845281, "distance": 0.2693523179, "q3": 1.441613177, "q2": 1.579345997, "tx": 0.0, "ty": 0.15, "targetID": 8, "y": 0.3964181226, "x": -0.1087601949}], [{"q1": 1.167406948, "distance": 0.3726363222, "q3": 4.454789298, "q2": 2.613078658, "tx": 0.0, "ty": 0.95, "targetID": 2, "y": 0.5805270351, "x": -0.0484515931}], [{"q1": 2.447524144, "distance": 0.0831818682, "q3": 3.297942637, "q2": 2.065623351, "tx": -0.4763, "ty": 0.275, "targetID": 4, "y": 0.3560625951, "x": -0.4576431282}], [{"q1": -0.2350727036, "distance": 0.04125836548, "q3": 1.237205532, "q2": 1.348665794, "tx": 0.4763, "ty": 0.275, "targetID": 6, "y": 0.2337430403, "x": 0.4759594127}]], "block": 8}], [{"trials": [[{"q1": 0.8812969141, "distance": 0.02385530379, "q3": 2.247208612, "q2": 1.667242358, "tx": 0.175, "ty": 0.3031, "targetID": 9, "y": 0.3258932963, "x": 0.1820385483}], [{"q1": 1.90731506, "distance": 0.06715000587, "q3": 1.881963146, "q2": 1.702100423, "tx": -0.175, "ty": 0.3031, "targetID": 7, "y": 0.2575726829, "x": -0.2243597679}], [{"q1": 1.55408299, "distance": 0.01697524989, "q3": 3.091753246, "q2": 1.991794405, "tx": 0.0, "ty": 0.55, "targetID": 5, "y": 0.5395077022, "x": 0.013344317}], [{"q1": 0.4650256652, "distance": 0.4313039389, "q3": 2.345078055, "q2": 1.646492071, "tx": 0.375, "ty": 0.6495, "targetID": 3, "y": 0.2218669525, "x": 0.3188478466}], [{"q1": 1.883821305, "distance": 0.1948667516, "q3": 4.440610689, "q2": 2.398214228, "tx": -0.375, "ty": 0.6495, "targetID": 1, "y": 0.4641049009, "x": -0.4350142324}], [{"q1": 1.090187323, "distance": 0.3061360244, "q3": 1.324438362, "q2": 1.523351387, "tx": 0.0, "ty": 0.15, "targetID": 8, "y": 0.4402221471, "x": -0.09741853398}], [{"q1": 1.165744033, "distance": 0.3846857868, "q3": 4.490434856, "q2": 2.642282284, "tx": 0.0, "ty": 0.95, "targetID": 2, "y": 0.5695407643, "x": -0.05686760529}], [{"q1": 2.368334199, "distance": 0.1352879914, "q3": 3.165013702, "q2": 2.022796277, "tx": -0.4763, "ty": 0.275, "targetID": 4, "y": 0.3857642231, "x": -0.3986203534}], [{"q1": -0.2265358721, "distance": 0.04030372567, "q3": 1.261783918, "q2": 1.334671361, "tx": 0.4763, "ty": 0.275, "targetID": 6, "y": 0.234714009, "x": 0.475104495}]], "block": 9}], [{"trials": [[{"q1": 0.9281404537, "distance": 0.03000844773, "q3": 2.318226391, "q2": 1.708381226, "tx": 0.175, "ty": 0.3031, "targetID": 9, "y": 0.3307251553, "x": 0.1867199715}], [{"q1": 1.843934213, "distance": 0.06859823965, "q3": 1.793797896, "q2": 1.680976536, "tx": -0.175, "ty": 0.3031, "targetID": 7, "y": 0.2605671581, "x": -0.2288207752}], [{"q1": 1.550896109, "distance": 0.009839827889, "q3": 3.164005301, "q2": 2.02341772, "tx": 0.0, "ty": 0.55, "targetID": 5, "y": 0.5544450549, "x": 0.008778593291}], [{"q1": 0.4596718939, "distance": 0.4309807046, "q3": 2.326585922, "q2": 1.638984025, "tx": 0.375, "ty": 0.6495, "targetID": 3, "y": 0.222596807, "x": 0.3158558414}], [{"q1": 1.931343975, "distance": 0.2226767252, "q3": 4.450632672, "q2": 2.390877754, "tx": -0.375, "ty": 0.6495, "targetID": 1, "y": 0.4430580751, "x": -0.4584664937}], [{"q1": 1.05545082, "distance": 0.3144426596, "q3": 1.271661361, "q2": 1.52570579, "tx": 0.0, "ty": 0.15, "targetID": 8, "y": 0.4512958139, "x": -0.08997232178}], [{"q1": 1.064418804, "distance": 0.4134264993, "q3": 4.647853583, "q2": 2.708111541, "tx": 0.0, "ty": 0.95, "targetID": 2, "y": 0.5381142793, "x": -0.03565982826}], [{"q1": 2.353489693, "distance": 0.1462834651, "q3": 3.123804713, "q2": 2.013515818, "tx": -0.4763, "ty": 0.275, "targetID": 4, "y": 0.3885707991, "x": -0.3841017041}], [{"q1": -0.2213492841, "distance": 0.04060011531, "q3": 1.276539846, "q2": 1.335533793, "tx": 0.4763, "ty": 0.275, "targetID": 6, "y": 0.2347103023, "x": 0.47128905}]], "block": 10}]]}], "condition": "H1"}], "type": "simulation", "subjectID": "S_H1_90"}}
