# Supplementary material for: Goal-related feedback guides motor exploration and redundancy resolution in human motor skill acquisition
Source: PLoS Comput Biol. 2019 Mar 5;15(3):e1006676. doi: 10.1371/journal.pcbi.1006676 (PMC6420027; doi:10.1371/journal.pcbi.1006676)
Supplement: S1 Dataset — The 220 .json files contain the data (20 for the participants, 200 for simulation runs), the text file legend_json.txt explains the data format. (ZIP) [file pcbi.1006676.s001.zip › S_H2_099.json]

{"data": {"data": [{"phases": [{"phase": "test", "blocks": [[{"trials": [[{"q1": 0.3364594734, "distance": 0.08491474768, "q3": 0.04495646144, "q2": 2.446915018, "tx": 0.175, "ty": 0.3031, "targetID": 9, "y": 0.3298040298, "x": 0.09439349178}], [{"q1": 1.109975058, "distance": 0.01061629246, "q3": -0.06212734387, "q2": 2.48644573, "tx": -0.175, "ty": 0.3031, "targetID": 7, "y": 0.307679766, "x": -0.1654223485}], [{"q1": 0.769649842, "distance": 0.02407831083, "q3": 0.03959029448, "q2": 1.924641035, "tx": 0.0, "ty": 0.55, "targetID": 5, "y": 0.5692709493, "x": -0.01443591237}], [{"q1": 0.530426019, "distance": 0.1223557694, "q3": 0.05182734828, "q2": 1.52529992, "tx": 0.375, "ty": 0.6495, "targetID": 3, "y": 0.6706633182, "x": 0.2544883895}], [{"q1": 1.358081803, "distance": 0.1232881124, "q3": 0.007628818235, "q2": 1.789311164, "tx": -0.375, "ty": 0.6495, "targetID": 1, "y": 0.5332772664, "x": -0.3338632179}], [{"q1": 0.7190542843, "distance": 0.06199755449, "q3": -0.03923756664, "q2": 2.784602508, "tx": 0.0, "ty": 0.15, "targetID": 8, "y": 0.2111932814, "x": -0.009953847387}], [{"q1": 0.969208083, "distance": 0.1795389501, "q3": 0.03763126685, "q2": 1.371156309, "tx": 0.0, "ty": 0.95, "targetID": 2, "y": 0.7706312693, "x": -0.007816204579}], [{"q1": 1.596246707, "distance": 0.0878854308, "q3": -0.02782077532, "q2": 2.09173698, "tx": -0.4763, "ty": 0.275, "targetID": 4, "y": 0.3213915423, "x": -0.4016563549}], [{"q1": 0.5962008619, "distance": 0.4885925596, "q3": 0.04377122299, "q2": 1.770279725, "tx": 0.4763, "ty": 0.275, "targetID": 6, "y": 0.6165510376, "x": 0.126921154}]], "block": 1}], [{"trials": [[{"q1": 0.1147608467, "distance": 0.01372962241, "q3": -0.02021903783, "q2": 2.488426264, "tx": 0.175, "ty": 0.3031, "targetID": 9, "y": 0.297607339, "x": 0.1624169476}], [{"q1": 1.126867086, "distance": 0.01021556581, "q3": -0.09409508929, "q2": 2.521462428, "tx": -0.175, "ty": 0.3031, "targetID": 7, "y": 0.2972586427, "x": -0.1666192883}], [{"q1": 0.7524736837, "distance": 0.01307043894, "q3": 0.01250720618, "q2": 1.964172907, "tx": 0.0, "ty": 0.55, "targetID": 5, "y": 0.5588468661, "x": -0.00962129591}], [{"q1": 0.4838344445, "distance": 0.06605344528, "q3": -0.00219316831, "q2": 1.486138796, "tx": 0.375, "ty": 0.6495, "targetID": 3, "y": 0.6706601316, "x": 0.3124275902}], [{"q1": 1.378089183, "distance": 0.09415115028, "q3": -0.01353563545, "q2": 1.724214934, "tx": -0.375, "ty": 0.6495, "targetID": 1, "y": 0.5605367114, "x": -0.344178378}], [{"q1": 0.6663113214, "distance": 0.03963529079, "q3": -0.0615881069, "q2": 2.849147191, "tx": 0.0, "ty": 0.15, "targetID": 8, "y": 0.1886498788, "x": 0.008783117223}], [{"q1": 0.9787635955, "distance": 0.1592693981, "q3": 0.01371848439, "q2": 1.318089044, "tx": 0.0, "ty": 0.95, "targetID": 2, "y": 0.7908386732, "x": 0.005866278123}], [{"q1": 1.630920502, "distance": 0.07128147378, "q3": -0.03853461417, "q2": 2.076136883, "tx": -0.4763, "ty": 0.275, "targetID": 4, "y": 0.3153008324, "x": -0.4175046651}], [{"q1": -0.6825426396, "distance": 0.2210472546, "q3": 0.04311087423, "q2": 2.410386145, "tx": 0.4763, "ty": 0.275, "targetID": 6, "y": 0.09581648894, "x": 0.3468582828}]], "block": 2}], [{"trials": [[{"q1": 0.1203605359, "distance": 0.01117042229, "q3": -0.04868966148, "q2": 2.489931705, "tx": 0.175, "ty": 0.3031, "targetID": 9, "y": 0.3033394529, "x": 0.1638321445}], [{"q1": 1.157547107, "distance": 0.01069510364, "q3": -0.1286633125, "q2": 2.538241126, "tx": -0.175, "ty": 0.3031, "targetID": 7, "y": 0.2924118025, "x": -0.1753842873}], [{"q1": 0.7421639079, "distance": 0.008215178192, "q3": -0.01117409494, "q2": 1.981726321, "tx": 0.0, "ty": 0.55, "targetID": 5, "y": 0.5565763055, "x": -0.004923551378}], [{"q1": 0.4774478189, "distance": 0.06056755216, "q3": -0.01736145737, "q2": 1.491424001, "tx": 0.375, "ty": 0.6495, "targetID": 3, "y": 0.6690295082, "x": 0.3176674029}], [{"q1": 1.394096035, "distance": 0.08599113703, "q3": -0.04022806991, "q2": 1.711880608, "tx": -0.375, "ty": 0.6495, "targetID": 1, "y": 0.5664964651, "x": -0.3525302683}], [{"q1": 0.6767863682, "distance": 0.03594130576, "q3": -0.06705602249, "q2": 2.860817017, "tx": 0.0, "ty": 0.15, "targetID": 8, "y": 0.1849811793, "x": 0.00825194244}], [{"q1": 0.9923321735, "distance": 0.1555056284, "q3": 0.02342900405, "q2": 1.30115669, "tx": 0.0, "ty": 0.95, "targetID": 2, "y": 0.7944966365, "x": -0.0008392939581}], [{"q1": 1.643162359, "distance": 0.06560454048, "q3": -0.03658642925, "q2": 2.090825194, "tx": -0.4763, "ty": 0.275, "targetID": 4, "y": 0.304215066, "x": -0.417559591}], [{"q1": -0.6551364753, "distance": 0.2004066949, "q3": 0.02549657818, "q2": 2.374273447, "tx": 0.4763, "ty": 0.275, "targetID": 6, "y": 0.1090407442, "x": 0.3639595854}]], "block": 3}], [{"trials": [[{"q1": 0.1218351416, "distance": 0.01033317244, "q3": -0.07314445272, "q2": 2.495652487, "tx": 0.175, "ty": 0.3031, "targetID": 9, "y": 0.3059756065, "x": 0.1650750144}], [{"q1": 1.168710848, "distance": 0.0107065984, "q3": -0.189839927, "q2": 2.563375413, "tx": -0.175, "ty": 0.3031, "targetID": 7, "y": 0.2931077007, "x": -0.1788451533}], [{"q1": 0.7340672769, "distance": 0.004190162223, "q3": -0.05147278649, "q2": 2.008277628, "tx": 0.0, "ty": 0.55, "targetID": 5, "y": 0.5539186251, "x": -0.001483858708}], [{"q1": 0.4670322766, "distance": 0.0493993547, "q3": -0.01522666172, "q2": 1.480004268, "tx": 0.375, "ty": 0.6495, "targetID": 3, "y": 0.6673892887, "x": 0.3289536148}], [{"q1": 1.402708537, "distance": 0.07359336679, "q3": -0.06055819781, "q2": 1.68889552, "tx": -0.375, "ty": 0.6495, "targetID": 1, "y": 0.5783137119, "x": -0.3563319518}], [{"q1": 0.6830263836, "distance": 0.03243520784, "q3": -0.08213642319, "q2": 2.877511977, "tx": 0.0, "ty": 0.15, "targetID": 8, "y": 0.1812420033, "x": 0.008716647172}], [{"q1": 1.012381744, "distance": 0.1394707866, "q3": -0.006875714508, "q2": 1.262175111, "tx": 0.0, "ty": 0.95, "targetID": 2, "y": 0.8105363001, "x": 0.001405966302}], [{"q1": 1.653540374, "distance": 0.06205712868, "q3": -0.0675803301, "q2": 2.116803164, "tx": -0.4763, "ty": 0.275, "targetID": 4, "y": 0.2960479368, "x": -0.4179213089}], [{"q1": -0.654668533, "distance": 0.1986347106, "q3": 0.02434937764, "q2": 2.369444663, "tx": 0.4763, "ty": 0.275, "targetID": 6, "y": 0.1095987575, "x": 0.3663082856}]], "block": 4}], [{"trials": [[{"q1": 0.113653823, "distance": 0.007523660647, "q3": -0.01945593878, "q2": 2.458999042, "tx": 0.175, "ty": 0.3031, "targetID": 9, "y": 0.3084725557, "x": 0.1697330165}], [{"q1": 1.170400734, "distance": 0.01053989478, "q3": -0.1457713704, "q2": 2.535732983, "tx": -0.175, "ty": 0.3031, "targetID": 7, "y": 0.2946241737, "x": -0.1812649621}], [{"q1": 0.7249420853, "distance": 0.0019003999, "q3": -0.02712845327, "q2": 2.004744994, "tx": 0.0, "ty": 0.55, "targetID": 5, "y": 0.5504204986, "x": 0.001853294546}], [{"q1": 0.4013382081, "distance": 0.01344677, "q3": 0.06409579428, "q2": 1.458989585, "tx": 0.375, "ty": 0.6495, "targetID": 3, "y": 0.641570424, "x": 0.364140099}], [{"q1": 1.407606972, "distance": 0.06827416082, "q3": -0.04756172962, "q2": 1.667596466, "tx": -0.375, "ty": 0.6495, "targetID": 1, "y": 0.5832028931, "x": -0.3586888182}], [{"q1": 0.674839012, "distance": 0.02794908815, "q3": -0.06112605933, "q2": 2.881545511, "tx": 0.0, "ty": 0.15, "targetID": 8, "y": 0.1750232272, "x": 0.01244948303}], [{"q1": 1.046341661, "distance": 0.1229319584, "q3": -0.0426480934, "q2": 1.221164622, "tx": 0.0, "ty": 0.95, "targetID": 2, "y": 0.8272081633, "x": -0.005867814481}], [{"q1": 1.654923651, "distance": 0.061587112, "q3": -0.0585007994, "q2": 2.113733279, "tx": -0.4763, "ty": 0.275, "targetID": 4, "y": 0.2948866246, "x": -0.4180119693}], [{"q1": -0.5894857485, "distance": 0.1538452694, "q3": 0.07681332728, "q2": 2.245617252, "tx": 0.4763, "ty": 0.275, "targetID": 6, "y": 0.1404663709, "x": 0.401673801}]], "block": 5}], [{"trials": [[{"q1": 0.1073578702, "distance": 0.005444577554, "q3": 0.01857124233, "q2": 2.439937634, "tx": 0.175, "ty": 0.3031, "targetID": 9, "y": 0.3074168019, "x": 0.171682072}], [{"q1": 1.161914519, "distance": 0.008077651209, "q3": -0.06134863663, "q2": 2.490186144, "tx": -0.175, "ty": 0.3031, "targetID": 7, "y": 0.2970247621, "x": -0.1803235265}], [{"q1": 0.7209232533, "distance": 0.003508622303, "q3": 0.01809341582, "q2": 1.986866697, "tx": 0.0, "ty": 0.55, "targetID": 5, "y": 0.5484798974, "x": 0.003162233155}], [{"q1": 0.3758335641, "distance": 0.01899677152, "q3": 0.1327224951, "q2": 1.425098336, "tx": 0.375, "ty": 0.6495, "targetID": 3, "y": 0.6312937946, "x": 0.3804232291}], [{"q1": 1.412255253, "distance": 0.06252949814, "q3": -0.0360617208, "q2": 1.646056456, "tx": -0.375, "ty": 0.6495, "targetID": 1, "y": 0.5886072301, "x": -0.3607870231}], [{"q1": 0.6658523274, "distance": 0.02676687572, "q3": -0.03136934966, "q2": 2.872946951, "tx": 0.0, "ty": 0.15, "targetID": 8, "y": 0.1722218604, "x": 0.0149216137}], [{"q1": 1.060088307, "distance": 0.1146712601, "q3": -0.06332497587, "q2": 1.201018546, "tx": 0.0, "ty": 0.95, "targetID": 2, "y": 0.8355100795, "x": -0.006446393823}], [{"q1": 1.667207502, "distance": 0.05630276307, "q3": 0.01732098493, "q2": 2.074646215, "tx": -0.4763, "ty": 0.275, "targetID": 4, "y": 0.2900630436, "x": -0.4220496005}], [{"q1": -0.559002673, "distance": 0.138392377, "q3": 0.09863802323, "q2": 2.208361205, "tx": 0.4763, "ty": 0.275, "targetID": 6, "y": 0.1540952284, "x": 0.4089614062}]], "block": 6}], [{"trials": [[{"q1": 0.107222076, "distance": 0.005096080251, "q3": 0.05951644801, "q2": 2.420467212, "tx": 0.175, "ty": 0.3031, "targetID": 9, "y": 0.3069182489, "x": 0.171624943}], [{"q1": 1.169071354, "distance": 0.01037062287, "q3": 0.03390556585, "q2": 2.440269352, "tx": -0.175, "ty": 0.3031, "targetID": 7, "y": 0.2965688138, "x": -0.1830556456}], [{"q1": 0.7199958497, "distance": 0.004201521475, "q3": 0.04678911675, "q2": 1.975048198, "tx": 0.0, "ty": 0.55, "targetID": 5, "y": 0.547396544, "x": 0.003297696106}], [{"q1": 0.3919657599, "distance": 0.01041358641, "q3": 0.1205534439, "q2": 1.419583888, "tx": 0.375, "ty": 0.6495, "targetID": 3, "y": 0.6390869272, "x": 0.3751034288}], [{"q1": 1.413537786, "distance": 0.06069510349, "q3": -0.02858846241, "q2": 1.637370903, "tx": -0.375, "ty": 0.6495, "targetID": 1, "y": 0.5903618364, "x": -0.36134082}], [{"q1": 0.6635852431, "distance": 0.02494987489, "q3": 0.01130100636, "q2": 2.860433972, "tx": 0.0, "ty": 0.15, "targetID": 8, "y": 0.1684884615, "x": 0.01675329965}], [{"q1": 1.0811015, "distance": 0.1012701477, "q3": -0.05654104997, "q2": 1.147625469, "tx": 0.0, "ty": 0.95, "targetID": 2, "y": 0.8489191777, "x": -0.00618952257}], [{"q1": 1.682402859, "distance": 0.04857090791, "q3": 0.03486254718, "q2": 2.053754434, "tx": -0.4763, "ty": 0.275, "targetID": 4, "y": 0.2880914058, "x": -0.4295266295}], [{"q1": -0.5393613029, "distance": 0.1299899721, "q3": 0.1144362406, "q2": 2.18907939, "tx": 0.4763, "ty": 0.275, "targetID": 6, "y": 0.1626332173, "x": 0.4109463544}]], "block": 7}], [{"trials": [[{"q1": 0.1157994106, "distance": 0.008089647804, "q3": 0.02496405173, "q2": 2.439520934, "tx": 0.175, "ty": 0.3031, "targetID": 9, "y": 0.3077970451, "x": 0.1684136376}], [{"q1": 1.165513502, "distance": 0.00898626298, "q3": -0.020473665, "q2": 2.461542808, "tx": -0.175, "ty": 0.3031, "targetID": 7, "y": 0.2995627283, "x": -0.1832607888}], [{"q1": 0.7168405118, "distance": 0.005878733906, "q3": -0.004046148748, "q2": 2.004171885, "tx": 0.0, "ty": 0.55, "targetID": 5, "y": 0.5459142208, "x": 0.004226809725}], [{"q1": 0.3853133161, "distance": 0.01348891452, "q3": 0.1074754017, "q2": 1.428934099, "tx": 0.375, "ty": 0.6495, "targetID": 3, "y": 0.636369682, "x": 0.3780895897}], [{"q1": 1.420954895, "distance": 0.05212870997, "q3": -0.07686374501, "q2": 1.637213711, "tx": -0.375, "ty": 0.6495, "targetID": 1, "y": 0.598496286, "x": -0.3642285768}], [{"q1": 0.6662693677, "distance": 0.02448138811, "q3": 0.007209312011, "q2": 2.863484005, "tx": 0.0, "ty": 0.15, "targetID": 8, "y": 0.1681134686, "x": 0.01646938432}], [{"q1": 1.095461145, "distance": 0.09200212374, "q3": -0.08159021449, "q2": 1.12389345, "tx": 0.0, "ty": 0.95, "targetID": 2, "y": 0.8581366224, "x": -0.005050804749}], [{"q1": 1.682196015, "distance": 0.04878356258, "q3": 0.0328021873, "q2": 2.055703643, "tx": -0.4763, "ty": 0.275, "targetID": 4, "y": 0.2878373438, "x": -0.4292358036}], [{"q1": -1.112594966, "distance": 0.3534951841, "q3": 0.04842184149, "q2": 2.332300107, "tx": 0.4763, "ty": 0.275, "targetID": 6, "y": -0.06722025093, "x": 0.387732822}]], "block": 8}], [{"trials": [[{"q1": 0.1063768482, "distance": 0.004924415243, "q3": 0.0160176501, "q2": 2.447602565, "tx": 0.175, "ty": 0.3031, "targetID": 9, "y": 0.3048509307, "x": 0.1703973804}], [{"q1": 1.165207517, "distance": 0.009164058781, "q3": -0.03512549672, "q2": 2.464660662, "tx": -0.175, "ty": 0.3031, "targetID": 7, "y": 0.3013253568, "x": -0.1839905848}], [{"q1": 0.7168288538, "distance": 0.00624728802, "q3": -0.03594368975, "q2": 2.021811999, "tx": 0.0, "ty": 0.55, "targetID": 5, "y": 0.5451904499, "x": 0.00398708359}], [{"q1": 0.3830871211, "distance": 0.01453670787, "q3": 0.0815580248, "q2": 1.438144872, "tx": 0.375, "ty": 0.6495, "targetID": 3, "y": 0.6362768461, "x": 0.3810385492}], [{"q1": 1.424079616, "distance": 0.04739687498, "q3": -0.08960504747, "q2": 1.630635931, "tx": -0.375, "ty": 0.6495, "targetID": 1, "y": 0.6031164657, "x": -0.3652515895}], [{"q1": 0.6647296983, "distance": 0.0238029874, "q3": 0.01258763476, "q2": 2.865706827, "tx": 0.0, "ty": 0.15, "targetID": 8, "y": 0.1660480814, "x": 0.01757957034}], [{"q1": 1.119699564, "distance": 0.078411525, "q3": -0.1589429147, "q2": 1.104533468, "tx": 0.0, "ty": 0.95, "targetID": 2, "y": 0.8716801001, "x": -0.003789529457}], [{"q1": 1.695065953, "distance": 0.04368729355, "q3": 0.03036138537, "q2": 2.05535272, "tx": -0.4763, "ty": 0.275, "targetID": 4, "y": 0.2828577909, "x": -0.4333251848}], [{"q1": -1.037674427, "distance": 0.3246901797, "q3": 0.04057087538, "q2": 2.300760841, "tx": 0.4763, "ty": 0.275, "targetID": 6, "y": -0.04222261209, "x": 0.4070646968}]], "block": 9}], [{"trials": [[{"q1": 0.08223026504, "distance": 0.005145991245, "q3": 0.03035143292, "q2": 2.447384276, "tx": 0.175, "ty": 0.3031, "targetID": 9, "y": 0.2980467954, "x": 0.1759728049}], [{"q1": 1.160099694, "distance": 0.007412796601, "q3": -0.0003270035467, "q2": 2.448306815, "tx": -0.175, "ty": 0.3031, "targetID": 7, "y": 0.301809816, "x": -0.1822996561}], [{"q1": 0.7153155913, "distance": 0.006887115887, "q3": -0.02541864129, "q2": 2.017215398, "tx": 0.0, "ty": 0.55, "targetID": 5, "y": 0.5449253446, "x": 0.004656204191}], [{"q1": 0.376544722, "distance": 0.01818648594, "q3": 0.07123527622, "q2": 1.447785273, "tx": 0.375, "ty": 0.6495, "targetID": 3, "y": 0.6332854441, "x": 0.3832362885}], [{"q1": 1.439660746, "distance": 0.02630601666, "q3": -0.05173747093, "q2": 1.553054737, "tx": -0.375, "ty": 0.6495, "targetID": 1, "y": 0.623487612, "x": -0.3710805378}], [{"q1": 0.6613970664, "distance": 0.02395200717, "q3": 0.02069330717, "q2": 2.863358862, "tx": 0.0, "ty": 0.15, "targetID": 8, "y": 0.1652856004, "x": 0.01844041942}], [{"q1": 1.140706968, "distance": 0.06446197801, "q3": -0.1216184979, "q2": 1.029254211, "tx": 0.0, "ty": 0.95, "targetID": 2, "y": 0.885545413, "x": -0.0009761296558}], [{"q1": 1.695676467, "distance": 0.04311967316, "q3": 0.05056501429, "q2": 2.042969404, "tx": -0.4763, "ty": 0.275, "targetID": 4, "y": 0.2834802095, "x": -0.4340224379}], [{"q1": -0.8970713953, "distance": 0.2677930769, "q3": 0.04833100243, "q2": 2.232290495, "tx": 0.4763, "ty": 0.275, "targetID": 6, "y": 0.01002587467, "x": 0.4375463561}]], "block": 10}]]}], "condition": "H2"}], "type": "simulation", "subjectID": "S_H2_99"}}
