# Supplementary material for: Goal-related feedback guides motor exploration and redundancy resolution in human motor skill acquisition
Source: PLoS Comput Biol. 2019 Mar 5;15(3):e1006676. doi: 10.1371/journal.pcbi.1006676 (PMC6420027; doi:10.1371/journal.pcbi.1006676)
Supplement: S1 Dataset — The 220 .json files contain the data (20 for the participants, 200 for simulation runs), the text file legend_json.txt explains the data format. (ZIP) [file pcbi.1006676.s001.zip › S_H1_004.json]

{"data": {"data": [{"phases": [{"phase": "test", "blocks": [[{"trials": [[{"q1": 2.099380231, "distance": 0.5032527488, "q3": 3.231442005, "q2": 1.905404392, "tx": 0.175, "ty": 0.3031, "targetID": 9, "y": 0.4873705511, "x": -0.2933029929}], [{"q1": 2.19256243, "distance": 0.2163729178, "q3": 3.195333806, "q2": 1.94402635, "tx": -0.175, "ty": 0.3031, "targetID": 7, "y": 0.4533764721, "x": -0.3306734451}], [{"q1": 2.069785165, "distance": 0.2876640774, "q3": 3.256469706, "q2": 1.897958693, "tx": 0.0, "ty": 0.55, "targetID": 5, "y": 0.4993248161, "x": -0.283165406}], [{"q1": 2.027088793, "distance": 0.6554185651, "q3": 3.287080944, "q2": 1.877679333, "tx": 0.375, "ty": 0.6495, "targetID": 3, "y": 0.5156599919, "x": -0.2666076275}], [{"q1": 2.080253198, "distance": 0.1770108051, "q3": 3.251790813, "q2": 1.907800201, "tx": -0.375, "ty": 0.6495, "targetID": 1, "y": 0.4955297027, "x": -0.2876731848}], [{"q1": 2.177421144, "distance": 0.4458248671, "q3": 3.189457704, "q2": 1.93534541, "tx": 0.0, "ty": 0.15, "targetID": 8, "y": 0.4577298597, "x": -0.3225866481}], [{"q1": 2.002255324, "distance": 0.4966484723, "q3": 3.310076891, "q2": 1.874901141, "tx": 0.0, "ty": 0.95, "targetID": 2, "y": 0.5254331982, "x": -0.2576872831}], [{"q1": 2.432536434, "distance": 0.1008515997, "q3": 3.155217044, "q2": 2.001941959, "tx": -0.4763, "ty": 0.275, "targetID": 4, "y": 0.3589356649, "x": -0.4203907045}], [{"q1": 2.083318067, "distance": 0.7940978854, "q3": 3.241558283, "q2": 1.895338125, "tx": 0.4763, "ty": 0.275, "targetID": 6, "y": 0.4935334229, "x": -0.2871360449}]], "block": 1}], [{"trials": [[{"q1": 1.42896116, "distance": 0.2191532333, "q3": 2.955868138, "q2": 2.026595121, "tx": 0.175, "ty": 0.3031, "targetID": 9, "y": 0.5037648563, "x": 0.08689917649}], [{"q1": 2.13367901, "distance": 0.2149760231, "q3": 3.209560218, "q2": 1.993951374, "tx": -0.175, "ty": 0.3031, "targetID": 7, "y": 0.473148052, "x": -0.3065231938}], [{"q1": 1.741597653, "distance": 0.09390800313, "q3": 3.142367398, "q2": 1.970178771, "tx": 0.0, "ty": 0.55, "targetID": 5, "y": 0.5421435885, "x": -0.09357878953}], [{"q1": 1.180207902, "distance": 0.259344123, "q3": 2.900708522, "q2": 1.975432619, "tx": 0.375, "ty": 0.6495, "targetID": 3, "y": 0.4548145949, "x": 0.2036612502}], [{"q1": 2.030792095, "distance": 0.1628761034, "q3": 3.332385872, "q2": 1.957250633, "tx": -0.375, "ty": 0.6495, "targetID": 1, "y": 0.5180462567, "x": -0.2788306783}], [{"q1": 1.677590344, "distance": 0.3809016019, "q3": 3.043985178, "q2": 2.042739103, "tx": 0.0, "ty": 0.15, "targetID": 8, "y": 0.5279246988, "x": -0.04752843733}], [{"q1": 1.776727966, "distance": 0.4141985786, "q3": 3.227455045, "q2": 1.904049211, "tx": 0.0, "ty": 0.95, "targetID": 2, "y": 0.5545112608, "x": -0.1230817603}], [{"q1": 2.457358695, "distance": 0.08518512421, "q3": 3.182814667, "q2": 2.017091535, "tx": -0.4763, "ty": 0.275, "targetID": 4, "y": 0.3496435071, "x": -0.4352530485}], [{"q1": 0.948955756, "distance": 0.2056882983, "q3": 2.73020074, "q2": 2.052713714, "tx": 0.4763, "ty": 0.275, "targetID": 6, "y": 0.3605675053, "x": 0.2892548768}]], "block": 2}], [{"trials": [[{"q1": 1.261994204, "distance": 0.1604255869, "q3": 2.869354035, "q2": 2.156551292, "tx": 0.175, "ty": 0.3031, "targetID": 9, "y": 0.463523943, "x": 0.1757262596}], [{"q1": 2.141746197, "distance": 0.1869147435, "q3": 3.07092746, "q2": 2.140951802, "tx": -0.175, "ty": 0.3031, "targetID": 7, "y": 0.4556347826, "x": -0.2830289843}], [{"q1": 1.622779215, "distance": 0.02754766941, "q3": 3.017212266, "q2": 2.160484003, "tx": 0.0, "ty": 0.55, "targetID": 5, "y": 0.5258552836, "x": -0.01326298464}], [{"q1": 1.030438224, "distance": 0.2632570363, "q3": 2.851034228, "q2": 2.075860199, "tx": 0.375, "ty": 0.6495, "targetID": 3, "y": 0.4075517802, "x": 0.2712439105}], [{"q1": 2.046469538, "distance": 0.1638948099, "q3": 3.32819862, "q2": 2.022913463, "tx": -0.375, "ty": 0.6495, "targetID": 1, "y": 0.5108448302, "x": -0.2876143456}], [{"q1": 1.506955929, "distance": 0.3591742075, "q3": 2.918976239, "q2": 2.222294998, "tx": 0.0, "ty": 0.15, "targetID": 8, "y": 0.5044589064, "x": 0.05800857708}], [{"q1": 1.742349137, "distance": 0.4067882221, "q3": 3.219011735, "q2": 1.933888985, "tx": 0.0, "ty": 0.95, "targetID": 2, "y": 0.5565565249, "x": -0.1033387125}], [{"q1": 2.472677328, "distance": 0.079158126, "q3": 3.149758628, "q2": 2.033915397, "tx": -0.4763, "ty": 0.275, "targetID": 4, "y": 0.3414425942, "x": -0.4332722114}], [{"q1": 0.7586918225, "distance": 0.1274408308, "q3": 2.691369131, "q2": 2.094953097, "tx": 0.4763, "ty": 0.275, "targetID": 6, "y": 0.2908709189, "x": 0.349851278}]], "block": 3}], [{"trials": [[{"q1": 1.207426833, "distance": 0.1670301229, "q3": 2.934193912, "q2": 2.176000943, "tx": 0.175, "ty": 0.3031, "targetID": 9, "y": 0.4679500758, "x": 0.2018982244}], [{"q1": 2.137499783, "distance": 0.1848410454, "q3": 3.060375224, "q2": 2.16145325, "tx": -0.175, "ty": 0.3031, "targetID": 7, "y": 0.4560086132, "x": -0.2788516639}], [{"q1": 1.586923684, "distance": 0.009848004503, "q3": 3.086828477, "q2": 2.247110196, "tx": 0.0, "ty": 0.55, "targetID": 5, "y": 0.5402337965, "x": -0.00126667317}], [{"q1": 0.9538945311, "distance": 0.2425886195, "q3": 2.990051957, "q2": 2.114670593, "tx": 0.375, "ty": 0.6495, "targetID": 3, "y": 0.4149334594, "x": 0.3131309742}], [{"q1": 2.046068182, "distance": 0.1592429953, "q3": 3.351721406, "q2": 2.013278998, "tx": -0.375, "ty": 0.6495, "targetID": 1, "y": 0.5136278484, "x": -0.2919512795}], [{"q1": 1.496420203, "distance": 0.3588704966, "q3": 2.908834828, "q2": 2.265717385, "tx": 0.0, "ty": 0.15, "targetID": 8, "y": 0.5027284441, "x": 0.06611110385}], [{"q1": 1.697271629, "distance": 0.3829265438, "q3": 3.322460964, "q2": 1.978492548, "tx": 0.0, "ty": 0.95, "targetID": 2, "y": 0.578573812, "x": -0.09314142379}], [{"q1": 2.472448587, "distance": 0.07699357456, "q3": 3.178622592, "q2": 2.039843962, "tx": -0.4763, "ty": 0.275, "targetID": 4, "y": 0.3426776759, "x": -0.4395883845}], [{"q1": 0.652824502, "distance": 0.09190995167, "q3": 2.744871051, "q2": 2.066313856, "tx": 0.4763, "ty": 0.275, "targetID": 6, "y": 0.2619566825, "x": 0.385320271}]], "block": 4}], [{"trials": [[{"q1": 1.188639353, "distance": 0.1613483296, "q3": 2.917930389, "q2": 2.178248724, "tx": 0.175, "ty": 0.3031, "targetID": 9, "y": 0.4604280621, "x": 0.2107933561}], [{"q1": 2.1773977, "distance": 0.1511072424, "q3": 2.891027688, "q2": 2.165502455, "tx": -0.175, "ty": 0.3031, "targetID": 7, "y": 0.4251750376, "x": -0.2640566331}], [{"q1": 1.612687583, "distance": 0.02360930028, "q3": 3.012511505, "q2": 2.27041639, "tx": 0.0, "ty": 0.55, "targetID": 5, "y": 0.5268947301, "x": -0.004852376797}], [{"q1": 0.9590789319, "distance": 0.2326673239, "q3": 3.029662677, "q2": 2.122497423, "tx": 0.375, "ty": 0.6495, "targetID": 3, "y": 0.42526264, "x": 0.3129380147}], [{"q1": 2.039352662, "distance": 0.1484883655, "q3": 3.403518343, "q2": 1.965662177, "tx": -0.375, "ty": 0.6495, "targetID": 1, "y": 0.5227496429, "x": -0.2976492297}], [{"q1": 1.514190529, "distance": 0.3407620301, "q3": 2.816799311, "q2": 2.269304552, "tx": 0.0, "ty": 0.15, "targetID": 8, "y": 0.4845667563, "x": 0.06468266144}], [{"q1": 1.660232459, "distance": 0.3584726411, "q3": 3.430250896, "q2": 1.922940989, "tx": 0.0, "ty": 0.95, "targetID": 2, "y": 0.6017294706, "x": -0.08491332509}], [{"q1": 2.498797963, "distance": 0.06220164496, "q3": 3.18102334, "q2": 2.056849048, "tx": -0.4763, "ty": 0.275, "targetID": 4, "y": 0.3309009014, "x": -0.449021183}], [{"q1": 0.5752738331, "distance": 0.0867332733, "q3": 2.733571442, "q2": 2.061800589, "tx": 0.4763, "ty": 0.275, "targetID": 6, "y": 0.2300088601, "x": 0.4021484118}]], "block": 5}], [{"trials": [[{"q1": 1.188289846, "distance": 0.1543383586, "q3": 2.886432932, "q2": 2.175526329, "tx": 0.175, "ty": 0.3031, "targetID": 9, "y": 0.4532535253, "x": 0.210696607}], [{"q1": 2.423109721, "distance": 0.1431054074, "q3": 2.303481808, "q2": 1.852033916, "tx": -0.175, "ty": 0.3031, "targetID": 7, "y": 0.2237127209, "x": -0.2940664417}], [{"q1": 1.601349264, "distance": 0.02059174044, "q3": 3.033450938, "q2": 2.192355959, "tx": 0.0, "ty": 0.55, "targetID": 5, "y": 0.5296442715, "x": -0.003108712227}], [{"q1": 0.9505984837, "distance": 0.2205077831, "q3": 3.091757215, "q2": 2.071481564, "tx": 0.375, "ty": 0.6495, "targetID": 3, "y": 0.4364748412, "x": 0.3180441913}], [{"q1": 2.002454853, "distance": 0.1110186817, "q3": 3.592582867, "q2": 1.862518153, "tx": -0.375, "ty": 0.6495, "targetID": 1, "y": 0.5581682705, "x": -0.3118837354}], [{"q1": 2.369700087, "distance": 0.3384696102, "q3": 1.450490636, "q2": 1.825379103, "tx": 0.0, "ty": 0.15, "targetID": 8, "y": 0.05412335321, "x": -0.3246064473}], [{"q1": 1.542405651, "distance": 0.2697539865, "q3": 3.819700716, "q2": 1.707043311, "tx": 0.0, "ty": 0.95, "targetID": 2, "y": 0.684746794, "x": -0.04907086617}], [{"q1": 2.493211654, "distance": 0.07594944026, "q3": 3.067330296, "q2": 2.020795763, "tx": -0.4763, "ty": 0.275, "targetID": 4, "y": 0.3282451979, "x": -0.4221403621}], [{"q1": 0.55240684, "distance": 0.08623985991, "q3": 2.740846525, "q2": 2.054959713, "tx": 0.4763, "ty": 0.275, "targetID": 6, "y": 0.222139003, "x": 0.4081602287}]], "block": 6}], [{"trials": [[{"q1": 1.232053703, "distance": 0.1260067409, "q3": 2.725308503, "q2": 2.281545914, "tx": 0.175, "ty": 0.3031, "targetID": 9, "y": 0.4270018532, "x": 0.1979353336}], [{"q1": 2.396493188, "distance": 0.1326438748, "q3": 2.253384374, "q2": 1.87860114, "tx": -0.175, "ty": 0.3031, "targetID": 7, "y": 0.2237362713, "x": -0.2812816828}], [{"q1": 1.594074837, "distance": 0.01154465586, "q3": 3.081714896, "q2": 2.251340997, "tx": 0.0, "ty": 0.55, "targetID": 5, "y": 0.5393251025, "x": -0.004396093993}], [{"q1": 0.8959271692, "distance": 0.1724824068, "q3": 3.363688452, "q2": 2.036811122, "tx": 0.375, "ty": 0.6495, "targetID": 3, "y": 0.4790643663, "x": 0.3485070683}], [{"q1": 1.970600763, "distance": 0.07654088391, "q3": 3.775391774, "q2": 1.787847105, "tx": -0.375, "ty": 0.6495, "targetID": 1, "y": 0.5900369559, "x": -0.3268060865}], [{"q1": 2.369114111, "distance": 0.3535027978, "q3": 1.336794459, "q2": 1.843821888, "tx": 0.0, "ty": 0.15, "targetID": 8, "y": 0.03571277862, "x": -0.3345185482}], [{"q1": 1.440339443, "distance": 0.2221320347, "q3": 4.089646192, "q2": 1.693203946, "tx": 0.0, "ty": 0.95, "targetID": 2, "y": 0.7288386141, "x": -0.02074324506}], [{"q1": 2.481543285, "distance": 0.07613633641, "q3": 3.129283566, "q2": 2.058597838, "tx": -0.4763, "ty": 0.275, "targetID": 4, "y": 0.3367442452, "x": -0.4317535084}], [{"q1": 0.5435035707, "distance": 0.08245049425, "q3": 2.759900173, "q2": 2.082164052, "tx": 0.4763, "ty": 0.275, "targetID": 6, "y": 0.219512425, "x": 0.4153146492}]], "block": 7}], [{"trials": [[{"q1": 1.259837467, "distance": 0.1057045517, "q3": 2.605308019, "q2": 2.364673681, "tx": 0.175, "ty": 0.3031, "targetID": 9, "y": 0.4071383336, "x": 0.1936943144}], [{"q1": 2.324747294, "distance": 0.1015309807, "q3": 2.194586029, "q2": 1.939367794, "tx": -0.175, "ty": 0.3031, "targetID": 7, "y": 0.2374639027, "x": -0.252462525}], [{"q1": 1.605660492, "distance": 0.01542970486, "q3": 3.063693613, "q2": 2.299592166, "tx": 0.0, "ty": 0.55, "targetID": 5, "y": 0.5365465597, "x": -0.007555179512}], [{"q1": 0.8906696049, "distance": 0.1694490518, "q3": 3.385458864, "q2": 2.104103153, "tx": 0.375, "ty": 0.6495, "targetID": 3, "y": 0.4823382517, "x": 0.3472523688}], [{"q1": 1.924943551, "distance": 0.05506778591, "q3": 3.93143644, "q2": 1.724965119, "tx": -0.375, "ty": 0.6495, "targetID": 1, "y": 0.6230488335, "x": -0.3267009644}], [{"q1": 2.20428146, "distance": 0.3210189057, "q3": 1.194385055, "q2": 1.949399809, "tx": 0.0, "ty": 0.15, "targetID": 8, "y": 0.07144576686, "x": -0.3112593297}], [{"q1": 1.409214707, "distance": 0.2074662358, "q3": 4.198427326, "q2": 1.691328638, "tx": 0.0, "ty": 0.95, "targetID": 2, "y": 0.7432955374, "x": -0.01776243625}], [{"q1": 2.501648829, "distance": 0.06426112205, "q3": 3.138350025, "q2": 2.072225718, "tx": -0.4763, "ty": 0.275, "targetID": 4, "y": 0.328330803, "x": -0.4404486784}], [{"q1": 0.5335322738, "distance": 0.05960617724, "q3": 2.866806151, "q2": 2.122974271, "tx": 0.4763, "ty": 0.275, "targetID": 6, "y": 0.2296452909, "x": 0.4376238223}]], "block": 8}], [{"trials": [[{"q1": 1.382906543, "distance": 0.07968441292, "q3": 2.37476111, "q2": 2.425294644, "tx": 0.175, "ty": 0.3031, "targetID": 9, "y": 0.3786849491, "x": 0.1497706296}], [{"q1": 2.298834631, "distance": 0.100048953, "q3": 2.172734608, "q2": 1.916408021, "tx": -0.175, "ty": 0.3031, "targetID": 7, "y": 0.2363365998, "x": -0.2495147059}], [{"q1": 1.60082753, "distance": 0.01317099921, "q3": 3.087811237, "q2": 2.24478058, "tx": 0.0, "ty": 0.55, "targetID": 5, "y": 0.540322035, "x": -0.008933768196}], [{"q1": 0.7051062828, "distance": 0.0844737832, "q3": 4.240562401, "q2": 1.814780928, "tx": 0.375, "ty": 0.6495, "targetID": 3, "y": 0.5908621037, "x": 0.4358063909}], [{"q1": 1.923134674, "distance": 0.05410336078, "q3": 3.939581765, "q2": 1.721503095, "tx": -0.375, "ty": 0.6495, "targetID": 1, "y": 0.6246037836, "x": -0.3269650954}], [{"q1": 1.602248122, "distance": 0.1257756253, "q3": 1.195692057, "q2": 2.874654809, "tx": 0.0, "ty": 0.15, "targetID": 8, "y": 0.2019337281, "x": 0.1145530262}], [{"q1": 1.399558409, "distance": 0.1967781165, "q3": 4.273311713, "q2": 1.670642617, "tx": 0.0, "ty": 0.95, "targetID": 2, "y": 0.7543214818, "x": -0.02077365291}], [{"q1": 2.495577806, "distance": 0.06651147521, "q3": 3.149834658, "q2": 2.067410792, "tx": -0.4763, "ty": 0.275, "targetID": 4, "y": 0.3313734673, "x": -0.4410039871}], [{"q1": 0.5320674916, "distance": 0.06050684556, "q3": 2.864123471, "q2": 2.117329884, "tx": 0.4763, "ty": 0.275, "targetID": 6, "y": 0.2287740247, "x": 0.4372585148}]], "block": 9}], [{"trials": [[{"q1": 1.399275637, "distance": 0.06782957586, "q3": 2.292253107, "q2": 2.440591789, "tx": 0.175, "ty": 0.3031, "targetID": 9, "y": 0.3634171792, "x": 0.1439727659}], [{"q1": 2.27870231, "distance": 0.09106281454, "q3": 2.156955225, "q2": 1.936856142, "tx": -0.175, "ty": 0.3031, "targetID": 7, "y": 0.2401240263, "x": -0.2407758537}], [{"q1": 1.593325647, "distance": 0.009854069153, "q3": 3.113694238, "q2": 2.237216455, "tx": 0.0, "ty": 0.55, "targetID": 5, "y": 0.5449599744, "x": -0.008467633699}], [{"q1": 0.7103236312, "distance": 0.07008611011, "q3": 4.307482932, "q2": 1.795874998, "tx": 0.375, "ty": 0.6495, "targetID": 3, "y": 0.6060211723, "x": 0.4299695767}], [{"q1": 1.920868613, "distance": 0.04546819802, "q3": 3.989233048, "q2": 1.689370272, "tx": -0.375, "ty": 0.6495, "targetID": 1, "y": 0.6327656494, "x": -0.3327233097}], [{"q1": 1.625518765, "distance": 0.1174063763, "q3": 1.151325888, "q2": 2.883783226, "tx": 0.0, "ty": 0.15, "targetID": 8, "y": 0.1975999602, "x": 0.1073242795}], [{"q1": 1.379071261, "distance": 0.1824466232, "q3": 4.342776151, "q2": 1.622443816, "tx": 0.0, "ty": 0.95, "targetID": 2, "y": 0.7677383343, "x": -0.008213132128}], [{"q1": 2.489453032, "distance": 0.06835771785, "q3": 3.167624225, "q2": 2.061185015, "tx": -0.4763, "ty": 0.275, "targetID": 4, "y": 0.3346565097, "x": -0.4429251825}], [{"q1": 0.5236973507, "distance": 0.03973146685, "q3": 2.964641341, "q2": 2.088855886, "tx": 0.4763, "ty": 0.275, "targetID": 6, "y": 0.2426281072, "x": 0.453264158}]], "block": 10}]]}], "condition": "H1"}], "type": "simulation", "subjectID": "S_H1_4"}}
