# Supplementary material for: Goal-related feedback guides motor exploration and redundancy resolution in human motor skill acquisition
Source: PLoS Comput Biol. 2019 Mar 5;15(3):e1006676. doi: 10.1371/journal.pcbi.1006676 (PMC6420027; doi:10.1371/journal.pcbi.1006676)
Supplement: S1 Dataset — The 220 .json files contain the data (20 for the participants, 200 for simulation runs), the text file legend_json.txt explains the data format. (ZIP) [file pcbi.1006676.s001.zip › S_H1_053.json]

{"data": {"data": [{"phases": [{"phase": "test", "blocks": [[{"trials": [[{"q1": 1.610748532, "distance": 0.2201820168, "q3": 1.94854407, "q2": 2.035660425, "tx": 0.175, "ty": 0.3031, "targetID": 9, "y": 0.2978267201, "x": -0.04511886118}], [{"q1": 2.010715158, "distance": 0.06973311069, "q3": 2.449286632, "q2": 2.045302416, "tx": -0.175, "ty": 0.3031, "targetID": 7, "y": 0.3689515942, "x": -0.1520593315}], [{"q1": 1.907210518, "distance": 0.1763659401, "q3": 2.656077713, "q2": 2.018110516, "tx": 0.0, "ty": 0.55, "targetID": 5, "y": 0.4264442076, "x": -0.1258527353}], [{"q1": 1.449643982, "distance": 0.4888835016, "q3": 2.052171375, "q2": 2.015053434, "tx": 0.375, "ty": 0.6495, "targetID": 3, "y": 0.3184938974, "x": 0.01521945822}], [{"q1": 2.246126761, "distance": 0.2106004864, "q3": 3.250555032, "q2": 2.000148918, "tx": -0.375, "ty": 0.6495, "targetID": 1, "y": 0.4390795835, "x": -0.3662929218}], [{"q1": 1.780735314, "distance": 0.173928789, "q3": 2.028716451, "q2": 2.045790755, "tx": 0.0, "ty": 0.15, "targetID": 8, "y": 0.3022091753, "x": -0.08416406942}], [{"q1": 2.062405081, "distance": 0.5348630013, "q3": 3.446085397, "q2": 1.956539682, "tx": 0.0, "ty": 0.95, "targetID": 2, "y": 0.5200241039, "x": -0.3181181525}], [{"q1": 2.449961304, "distance": 0.0954051595, "q3": 3.106301343, "q2": 2.034934635, "tx": -0.4763, "ty": 0.275, "targetID": 4, "y": 0.3488599806, "x": -0.4159108642}], [{"q1": 1.271162934, "distance": 0.5136592436, "q3": 1.50823802, "q2": 2.032839427, "tx": 0.4763, "ty": 0.275, "targetID": 6, "y": 0.2652335971, "x": -0.03726638896}]], "block": 1}], [{"trials": [[{"q1": 0.9709673494, "distance": 0.1233002613, "q3": 1.583236038, "q2": 2.02699271, "tx": 0.175, "ty": 0.3031, "targetID": 9, "y": 0.2631275483, "x": 0.0583588514}], [{"q1": 1.950996819, "distance": 0.07572731739, "q3": 2.38064776, "q2": 2.046633161, "tx": -0.175, "ty": 0.3031, "targetID": 7, "y": 0.3621566789, "x": -0.1275981511}], [{"q1": 1.807041097, "distance": 0.1274227257, "q3": 2.794166278, "q2": 1.960749022, "tx": 0.0, "ty": 0.55, "targetID": 5, "y": 0.4647720116, "x": -0.09472455342}], [{"q1": 0.8527603329, "distance": 0.4089610612, "q3": 2.146590268, "q2": 1.864698545, "tx": 0.375, "ty": 0.6495, "targetID": 3, "y": 0.2843818367, "x": 0.1907776441}], [{"q1": 2.171565603, "distance": 0.1788099779, "q3": 3.384550345, "q2": 2.094064347, "tx": -0.375, "ty": 0.6495, "targetID": 1, "y": 0.4711222995, "x": -0.3625740529}], [{"q1": 1.609020378, "distance": 0.1460096458, "q3": 1.887454286, "q2": 2.049368155, "tx": 0.0, "ty": 0.15, "targetID": 8, "y": 0.2871537438, "x": -0.05007661363}], [{"q1": 2.371978368, "distance": 0.813488177, "q3": 4.069363342, "q2": 1.809472639, "tx": 0.0, "ty": 0.95, "targetID": 2, "y": 0.3962124361, "x": -0.5958878655}], [{"q1": 2.469723995, "distance": 0.07659514018, "q3": 3.204979164, "q2": 2.045597112, "tx": -0.4763, "ty": 0.275, "targetID": 4, "y": 0.3446947165, "x": -0.4445279684}], [{"q1": 0.02584706532, "distance": 0.2306148125, "q3": 0.6907803589, "q2": 1.990859084, "tx": 0.4763, "ty": 0.275, "targetID": 6, "y": 0.3118484149, "x": 0.2486481033}]], "block": 2}], [{"trials": [[{"q1": 0.915356504, "distance": 0.09119666879, "q3": 1.692146515, "q2": 2.01679975, "tx": 0.175, "ty": 0.3031, "targetID": 9, "y": 0.2586807504, "x": 0.09535225889}], [{"q1": 1.973511434, "distance": 0.05916470962, "q3": 2.329861673, "q2": 2.04027204, "tx": -0.175, "ty": 0.3031, "targetID": 7, "y": 0.347303881, "x": -0.1356746931}], [{"q1": 1.756971189, "distance": 0.09689381615, "q3": 3.045188938, "q2": 1.879764088, "tx": 0.0, "ty": 0.55, "targetID": 5, "y": 0.5209430547, "x": -0.09243433094}], [{"q1": 0.7768661692, "distance": 0.3051754447, "q3": 2.885042995, "q2": 1.698101837, "tx": 0.375, "ty": 0.6495, "targetID": 3, "y": 0.3452600731, "x": 0.3511228372}], [{"q1": 1.977681246, "distance": 0.06797767736, "q3": 3.995048153, "q2": 1.878839223, "tx": -0.375, "ty": 0.6495, "targetID": 1, "y": 0.5825946295, "x": -0.3870264714}], [{"q1": 1.590401949, "distance": 0.1429067766, "q3": 1.864863628, "q2": 2.048336572, "tx": 0.0, "ty": 0.15, "targetID": 8, "y": 0.2844163777, "x": -0.04852405811}], [{"q1": 1.712615136, "distance": 0.3371411816, "q3": 3.694174343, "q2": 1.745682545, "tx": 0.0, "ty": 0.95, "targetID": 2, "y": 0.646275426, "x": -0.1463405598}], [{"q1": 2.475798347, "distance": 0.07137236271, "q3": 3.239477445, "q2": 2.042826671, "tx": -0.4763, "ty": 0.275, "targetID": 4, "y": 0.3429033501, "x": -0.4543193449}], [{"q1": -0.2148390259, "distance": 0.1995885579, "q3": 0.8728568806, "q2": 2.004138866, "tx": 0.4763, "ty": 0.275, "targetID": 6, "y": 0.2061832983, "x": 0.2889504496}]], "block": 3}], [{"trials": [[{"q1": 0.8366389751, "distance": 0.06216770509, "q3": 1.805044044, "q2": 1.984345067, "tx": 0.175, "ty": 0.3031, "targetID": 9, "y": 0.2550635331, "x": 0.1355370882}], [{"q1": 1.99311255, "distance": 0.05003723526, "q3": 2.309291387, "q2": 2.044101489, "tx": -0.175, "ty": 0.3031, "targetID": 7, "y": 0.3402811593, "x": -0.1415143865}], [{"q1": 1.718151261, "distance": 0.07853517245, "q3": 3.1048984, "q2": 1.864185353, "tx": 0.0, "ty": 0.55, "targetID": 5, "y": 0.5365094526, "x": -0.07736781271}], [{"q1": 0.1848228264, "distance": 0.538789019, "q3": 2.165042341, "q2": 1.819596491, "tx": 0.375, "ty": 0.6495, "targetID": 3, "y": 0.112605947, "x": 0.3298515473}], [{"q1": 1.963882302, "distance": 0.06425052092, "q3": 4.026250034, "q2": 1.887747317, "tx": -0.375, "ty": 0.6495, "targetID": 1, "y": 0.5863191199, "x": -0.3866750086}], [{"q1": 1.520961721, "distance": 0.1337389583, "q3": 1.806501308, "q2": 2.053269533, "tx": 0.0, "ty": 0.15, "targetID": 8, "y": 0.2783908686, "x": -0.0374418726}], [{"q1": 1.748410288, "distance": 0.354774501, "q3": 3.641767707, "q2": 1.742011298, "tx": 0.0, "ty": 0.95, "targetID": 2, "y": 0.6333330994, "x": -0.1599594345}], [{"q1": 2.471624045, "distance": 0.0723811716, "q3": 3.263179433, "q2": 2.04946198, "tx": -0.4763, "ty": 0.275, "targetID": 4, "y": 0.3450867938, "x": -0.4582203059}], [{"q1": -0.3939534883, "distance": 0.18974306, "q3": 0.9056633553, "q2": 1.964051724, "tx": 0.4763, "ty": 0.275, "targetID": 6, "y": 0.1528722186, "x": 0.3310855592}]], "block": 4}], [{"trials": [[{"q1": 0.8170952041, "distance": 0.05260082034, "q3": 1.857078097, "q2": 1.955286011, "tx": 0.175, "ty": 0.3031, "targetID": 9, "y": 0.2580098528, "x": 0.1479126426}], [{"q1": 2.000741779, "distance": 0.03472573892, "q3": 2.258313924, "q2": 2.016332302, "tx": -0.175, "ty": 0.3031, "targetID": 7, "y": 0.3254225915, "x": -0.1483996456}], [{"q1": 1.664194184, "distance": 0.05382571288, "q3": 3.173279536, "q2": 1.798504188, "tx": 0.0, "ty": 0.55, "targetID": 5, "y": 0.5543312305, "x": -0.05365116782}], [{"q1": 0.1989085118, "distance": 0.5342922975, "q3": 2.200118108, "q2": 1.80336331, "tx": 0.375, "ty": 0.6495, "targetID": 3, "y": 0.1166907719, "x": 0.3352182749}], [{"q1": 1.949399641, "distance": 0.05683904634, "q3": 4.064206282, "q2": 1.876416808, "tx": -0.375, "ty": 0.6495, "targetID": 1, "y": 0.5936877312, "x": -0.3857548986}], [{"q1": 1.477116528, "distance": 0.1309550321, "q3": 1.758498005, "q2": 2.036659704, "tx": 0.0, "ty": 0.15, "targetID": 8, "y": 0.2751209431, "x": -0.03865190864}], [{"q1": 1.795475638, "distance": 0.3836331751, "q3": 3.598864196, "q2": 1.803360957, "tx": 0.0, "ty": 0.95, "targetID": 2, "y": 0.6151038752, "x": -0.1871336385}], [{"q1": 2.477602909, "distance": 0.07027136551, "q3": 3.245165077, "q2": 2.037030614, "tx": -0.4763, "ty": 0.275, "targetID": 4, "y": 0.3423331627, "x": -0.4561925385}], [{"q1": -0.4019624784, "distance": 0.2010393578, "q3": 0.9666279095, "q2": 1.956444057, "tx": 0.4763, "ty": 0.275, "targetID": 6, "y": 0.1406175963, "x": 0.3267734373}]], "block": 5}], [{"trials": [[{"q1": 0.8121058593, "distance": 0.04148654711, "q3": 1.928601303, "q2": 1.918537305, "tx": 0.175, "ty": 0.3031, "targetID": 9, "y": 0.2643563056, "x": 0.1601655894}], [{"q1": 2.018622001, "distance": 0.02304375256, "q3": 2.248408643, "q2": 1.994468401, "tx": -0.175, "ty": 0.3031, "targetID": 7, "y": 0.3186947548, "x": -0.1580347958}], [{"q1": 1.652751725, "distance": 0.05085702178, "q3": 3.209435326, "q2": 1.732832989, "tx": 0.0, "ty": 0.55, "targetID": 5, "y": 0.562830028, "x": -0.04921206198}], [{"q1": 0.2143041342, "distance": 0.529217863, "q3": 2.236483798, "q2": 1.786542508, "tx": 0.375, "ty": 0.6495, "targetID": 3, "y": 0.1213948786, "x": 0.3406994558}], [{"q1": 1.947721946, "distance": 0.05504627632, "q3": 4.072979049, "q2": 1.869176271, "tx": -0.375, "ty": 0.6495, "targetID": 1, "y": 0.5955898226, "x": -0.3861258846}], [{"q1": 1.466120927, "distance": 0.1308075856, "q3": 1.751217021, "q2": 2.032256509, "tx": 0.0, "ty": 0.15, "targetID": 8, "y": 0.2750983766, "x": -0.0382232996}], [{"q1": 1.805336047, "distance": 0.3911997007, "q3": 3.56786272, "q2": 1.824918461, "tx": 0.0, "ty": 0.95, "targetID": 2, "y": 0.6076339423, "x": -0.1892688257}], [{"q1": 2.481592019, "distance": 0.06867981183, "q3": 3.234454003, "q2": 2.034112543, "tx": -0.4763, "ty": 0.275, "targetID": 4, "y": 0.3403409937, "x": -0.4551464874}], [{"q1": -0.4537878387, "distance": 0.2101796928, "q3": 0.9920250063, "q2": 1.946522217, "tx": 0.4763, "ty": 0.275, "targetID": 6, "y": 0.1205972957, "x": 0.3336980779}]], "block": 6}], [{"trials": [[{"q1": 0.850536271, "distance": 0.02917068757, "q3": 2.024134386, "q2": 1.899954625, "tx": 0.175, "ty": 0.3031, "targetID": 9, "y": 0.2746060591, "x": 0.168753053}], [{"q1": 2.033695805, "distance": 0.01556239473, "q3": 2.225985776, "q2": 1.999518459, "tx": -0.175, "ty": 0.3031, "targetID": 7, "y": 0.3116521034, "x": -0.1619980903}], [{"q1": 1.655826309, "distance": 0.06547671998, "q3": 3.305235731, "q2": 1.66594128, "tx": 0.0, "ty": 0.55, "targetID": 5, "y": 0.5835364658, "x": -0.05623616561}], [{"q1": 0.4003302258, "distance": 0.4925199856, "q3": 2.255936914, "q2": 1.899610507, "tx": 0.375, "ty": 0.6495, "targetID": 3, "y": 0.1598900774, "x": 0.3215391749}], [{"q1": 1.947505448, "distance": 0.05252369292, "q3": 4.088587347, "q2": 1.852500355, "tx": -0.375, "ty": 0.6495, "targetID": 1, "y": 0.5986303277, "x": -0.3880772612}], [{"q1": 1.460730137, "distance": 0.1293894881, "q3": 1.737326401, "q2": 2.034964785, "tx": 0.0, "ty": 0.15, "targetID": 8, "y": 0.2734648686, "x": -0.03870485562}], [{"q1": 1.704002573, "distance": 0.3202009231, "q3": 3.811855792, "q2": 1.679612632, "tx": 0.0, "ty": 0.95, "targetID": 2, "y": 0.6691561399, "x": -0.1538029824}], [{"q1": 2.488771905, "distance": 0.06575674738, "q3": 3.214360675, "q2": 2.037686975, "tx": -0.4763, "ty": 0.275, "targetID": 4, "y": 0.3365250856, "x": -0.4530919482}], [{"q1": -0.3622983191, "distance": 0.242060648, "q3": 1.260849102, "q2": 1.912845856, "tx": 0.4763, "ty": 0.275, "targetID": 6, "y": 0.1029719187, "x": 0.3060070272}]], "block": 7}], [{"trials": [[{"q1": 0.8541540734, "distance": 0.01968590066, "q3": 2.077525576, "q2": 1.861430983, "tx": 0.175, "ty": 0.3031, "targetID": 9, "y": 0.2834198636, "x": 0.1745236424}], [{"q1": 2.016740531, "distance": 0.01373275508, "q3": 2.185017538, "q2": 1.978583554, "tx": -0.175, "ty": 0.3031, "targetID": 7, "y": 0.3035220266, "x": -0.1612737312}], [{"q1": 1.639875372, "distance": 0.05514896403, "q3": 3.289596213, "q2": 1.657977083, "tx": 0.0, "ty": 0.55, "targetID": 5, "y": 0.5810805453, "x": -0.0455566454}], [{"q1": 0.5247939987, "distance": 0.4303947597, "q3": 2.567288835, "q2": 1.79030862, "tx": 0.375, "ty": 0.6495, "targetID": 3, "y": 0.2193131855, "x": 0.3616226377}], [{"q1": 1.875662139, "distance": 0.02824563931, "q3": 4.278151802, "q2": 1.84772619, "tx": -0.375, "ty": 0.6495, "targetID": 1, "y": 0.623549763, "x": -0.3861535348}], [{"q1": 1.412283741, "distance": 0.1276616427, "q3": 1.681450015, "q2": 2.022495985, "tx": 0.0, "ty": 0.15, "targetID": 8, "y": 0.271177997, "x": -0.04016700209}], [{"q1": 1.613065406, "distance": 0.2524661188, "q3": 4.024389056, "q2": 1.545267237, "tx": 0.0, "ty": 0.95, "targetID": 2, "y": 0.7219261103, "x": -0.1082656084}], [{"q1": 2.489282029, "distance": 0.06560930361, "q3": 3.212049544, "q2": 2.037625214, "tx": -0.4763, "ty": 0.275, "targetID": 4, "y": 0.3362358241, "x": -0.4527467717}], [{"q1": -0.2367980692, "distance": 0.2606173433, "q3": 1.60695304, "q2": 1.839986429, "tx": 0.4763, "ty": 0.275, "targetID": 6, "y": 0.08044538766, "x": 0.3028932457}]], "block": 8}], [{"trials": [[{"q1": 0.8648368548, "distance": 0.0168686391, "q3": 2.109500085, "q2": 1.858570262, "tx": 0.175, "ty": 0.3031, "targetID": 9, "y": 0.286549411, "x": 0.1782602131}], [{"q1": 2.016935461, "distance": 0.01001211531, "q3": 2.18737608, "q2": 1.959286034, "tx": -0.175, "ty": 0.3031, "targetID": 7, "y": 0.3025870474, "x": -0.1650010334}], [{"q1": 1.635130311, "distance": 0.05089218888, "q3": 3.276885048, "q2": 1.664177757, "tx": 0.0, "ty": 0.55, "targetID": 5, "y": 0.5785106254, "x": -0.04215636524}], [{"q1": 0.5274670243, "distance": 0.4286871271, "q3": 2.577137917, "q2": 1.787555937, "tx": 0.375, "ty": 0.6495, "targetID": 3, "y": 0.2209791259, "x": 0.3630621008}], [{"q1": 1.8840812, "distance": 0.0201296737, "q3": 4.273937686, "q2": 1.794597299, "tx": -0.375, "ty": 0.6495, "targetID": 1, "y": 0.632018174, "x": -0.384979455}], [{"q1": 1.392111728, "distance": 0.1262823268, "q3": 1.659008406, "q2": 2.023002328, "tx": 0.0, "ty": 0.15, "targetID": 8, "y": 0.2700262051, "x": -0.03925475958}], [{"q1": 1.546506656, "distance": 0.2085329686, "q3": 4.179132236, "q2": 1.479232822, "tx": 0.0, "ty": 0.95, "targetID": 2, "y": 0.7550864364, "x": -0.07412625533}], [{"q1": 2.498661528, "distance": 0.06303790698, "q3": 3.176032095, "q2": 2.004896836, "tx": -0.4763, "ty": 0.275, "targetID": 4, "y": 0.3312247809, "x": -0.4477947071}], [{"q1": -0.1851873666, "distance": 0.2653509742, "q3": 1.72677385, "q2": 1.828350688, "tx": 0.4763, "ty": 0.275, "targetID": 6, "y": 0.07220701367, "x": 0.3051680503}]], "block": 9}], [{"trials": [[{"q1": 0.8874703405, "distance": 0.01014195804, "q3": 2.16335822, "q2": 1.8419882, "tx": 0.175, "ty": 0.3031, "targetID": 9, "y": 0.2952920799, "x": 0.1814726885}], [{"q1": 2.022672047, "distance": 0.007810871065, "q3": 2.199688868, "q2": 1.955014078, "tx": -0.175, "ty": 0.3031, "targetID": 7, "y": 0.3040766373, "x": -0.1672504267}], [{"q1": 1.622770839, "distance": 0.03878452932, "q3": 3.238129213, "q2": 1.671327693, "tx": 0.0, "ty": 0.55, "targetID": 5, "y": 0.5705334425, "x": -0.03290315263}], [{"q1": 0.532759856, "distance": 0.4255247968, "q3": 2.59297123, "q2": 1.782865966, "tx": 0.375, "ty": 0.6495, "targetID": 3, "y": 0.2240898393, "x": 0.3651233715}], [{"q1": 1.889235494, "distance": 0.02140684308, "q3": 4.261190307, "q2": 1.792863191, "tx": -0.375, "ty": 0.6495, "targetID": 1, "y": 0.6306739651, "x": -0.3851898646}], [{"q1": 1.387604727, "distance": 0.1256441853, "q3": 1.651987556, "q2": 2.024689013, "tx": 0.0, "ty": 0.15, "targetID": 8, "y": 0.2694179366, "x": -0.03906171689}], [{"q1": 1.750521099, "distance": 0.3087091245, "q3": 3.951145776, "q2": 1.461263446, "tx": 0.0, "ty": 0.95, "targetID": 2, "y": 0.6987405885, "x": -0.1793600617}], [{"q1": 2.500825319, "distance": 0.06235074201, "q3": 3.168587364, "q2": 2.004671312, "tx": -0.4763, "ty": 0.275, "targetID": 4, "y": 0.3299632083, "x": -0.4468608974}], [{"q1": -0.0952614232, "distance": 0.259932398, "q3": 1.940970917, "q2": 1.784037683, "tx": 0.4763, "ty": 0.275, "targetID": 6, "y": 0.06559705109, "x": 0.3223024139}]], "block": 10}]]}], "condition": "H1"}], "type": "simulation", "subjectID": "S_H1_53"}}
