# Supplementary material for: Goal-related feedback guides motor exploration and redundancy resolution in human motor skill acquisition
Source: PLoS Comput Biol. 2019 Mar 5;15(3):e1006676. doi: 10.1371/journal.pcbi.1006676 (PMC6420027; doi:10.1371/journal.pcbi.1006676)
Supplement: S1 Dataset — The 220 .json files contain the data (20 for the participants, 200 for simulation runs), the text file legend_json.txt explains the data format. (ZIP) [file pcbi.1006676.s001.zip › P_09.json]

{"data": {"data": [[{"phases": [[{"phase": "test", "blocks": [[{"trials": [[{"q1": 3.35681779, "distance": 0.8596032028, "q3": 3.526186427, "q2": 1.638800644, "tx": -0.375, "ty": 0.6495, "targetID": 1, "f2": 0.353492, "f1": 1.422073, "f3": 1.95539, "y": -0.17202692, "x": -0.62800432}], [{"q1": 2.2555011, "distance": 0.6683611841, "q3": 4.146211127, "q2": 1.496926324, "tx": 0, "ty": 0.95, "targetID": 2, "f2": 0.495366, "f1": 0.320757, "f3": 2.575415, "y": 0.53902423, "x": -0.52707266}], [{"q1": 3.15456209, "distance": 1.420936449, "q3": 0.8934061168, "q2": -0.7237398464, "tx": 0.375, "ty": 0.6495, "targetID": 3, "f2": 2.716032, "f1": 1.219818, "f3": -0.67739, "y": 0.11359742, "x": -0.94100487}], [{"q1": 2.60685682, "distance": 0.2083377175, "q3": 2.115171507, "q2": 1.418198014, "tx": -0.4763, "ty": 0.275, "targetID": 4, "f2": 0.574095, "f1": 0.672112, "f3": 0.544375, "y": 0.081604567, "x": -0.39882219}], [{"q1": 2.80936388, "distance": 0.8967273926, "q3": 4.456663327, "q2": 1.653314804, "tx": 0, "ty": 0.55, "targetID": 5, "f2": 0.338978, "f1": 0.874619, "f3": 2.885867, "y": 0.090800806, "x": -0.77023121}], [{"q1": 3.84816289, "distance": 1.191740098, "q3": 3.975622627, "q2": -0.00230454641, "tx": 0.4763, "ty": 0.275, "targetID": 6, "f2": 1.994597, "f1": 1.913418, "f3": 2.404826, "y": -0.28762772, "x": -0.57426866}], [{"q1": -2.65361441, "distance": 0.8278623194, "q3": -4.482286173, "q2": 6.961814754, "tx": -0.175, "ty": 0.3031, "targetID": 7, "f2": -4.969522, "f1": -4.588359, "f3": -6.053083, "y": -0.50236309, "x": -0.36627266}], [{"q1": 3.11227629, "distance": 0.3939377531, "q3": 1.591844998, "q2": 1.909982926, "tx": 0, "ty": 0.15, "targetID": 8, "f2": 0.08231, "f1": 1.177532, "f3": 0.021049, "y": -0.13601716, "x": -0.27088953}], [{"q1": 2.42068604, "distance": 0.8122168144, "q3": 1.500236156, "q2": 0.9015316536, "tx": 0.175, "ty": 0.3031, "targetID": 9, "f2": 1.090761, "f1": 0.485942, "f3": -0.07056, "y": 0.12341195, "x": -0.61709113}]], "block": 1}], [{"trials": [[{"q1": 2.9090152, "distance": 0.7201800446, "q3": 1.644937914, "q2": 1.867697094, "tx": -0.375, "ty": 0.6495, "targetID": 1, "f2": 0.124596, "f1": 0.974271, "f3": 0.074142, "y": -0.066935168, "x": -0.30165188}], [{"q1": 4.84021499, "distance": 1.205691369, "q3": 1.764758257, "q2": 2.154461664, "tx": 0, "ty": 0.95, "targetID": 2, "f2": -0.162169, "f1": 2.90547, "f3": 0.193962, "y": -0.25344752, "x": 0.073523767}], [{"q1": 4.49332039, "distance": 1.715210651, "q3": 0.05409822679, "q2": 0.1990087536, "tx": 0.375, "ty": 0.6495, "targetID": 3, "f2": 1.793284, "f1": 2.558576, "f3": -1.516698, "y": -0.98619921, "x": -0.14117407}], [{"q1": 1.48097285, "distance": 0.4718329951, "q3": 0.7655432968, "q2": 2.716492594, "tx": -0.4763, "ty": 0.275, "targetID": 4, "f2": -0.7242, "f1": -0.453772, "f3": -0.805253, "y": 0.13719832, "x": -0.025038355}], [{"q1": 3.89654339, "distance": 1.261689183, "q3": 1.678050297, "q2": 0.1425857536, "tx": 0, "ty": 0.55, "targetID": 5, "f2": 1.849707, "f1": 1.961799, "f3": 0.107254, "y": -0.6396183, "x": -0.4203188}], [{"q1": 4.95406639, "distance": 0.8814275311, "q3": 3.142220927, "q2": 0.2279113536, "tx": 0.4763, "ty": 0.275, "targetID": 6, "f2": 1.764381, "f1": 3.019322, "f3": 1.571425, "y": -0.5340493, "x": 0.12650903}], [{"q1": 3.15085499, "distance": 0.423559818, "q3": 2.053282127, "q2": 1.737195334, "tx": -0.175, "ty": 0.3031, "targetID": 7, "f2": 0.255097, "f1": 1.216111, "f3": 0.482486, "y": -0.089978195, "x": -0.33277342}], [{"q1": 2.01749404, "distance": 0.5769570551, "q3": 1.717320207, "q2": 0.6280874536, "tx": 0, "ty": 0.15, "targetID": 8, "f2": 1.364205, "f1": 0.08275, "f3": 0.146524, "y": 0.40569441, "x": -0.51720384}], [{"q1": 3.66117529, "distance": 0.8686369233, "q3": 3.263423627, "q2": 0.1819812536, "tx": 0.175, "ty": 0.3031, "targetID": 9, "f2": 1.810311, "f1": 1.726431, "f3": 1.692627, "y": -0.24884551, "x": -0.49573561}]], "block": 2}], [{"trials": [[{"q1": 0.2408039902, "distance": 0.8934852771, "q3": 1.770601617, "q2": 2.311478464, "tx": -0.375, "ty": 0.6495, "targetID": 1, "f2": -0.319186, "f1": -1.693941, "f3": 0.199805, "y": 0.034469019, "x": 0.27311483}], [{"q1": -3.67734011, "distance": 0.8428069907, "q3": -1.457466473, "q2": 6.825519854, "tx": 0, "ty": 0.95, "targetID": 2, "f2": -4.833227, "f1": -5.612085, "f3": -3.028263, "y": 0.51104164, "x": -0.71947146}], [{"q1": -3.55919111, "distance": 0.9860554724, "q3": -2.615652373, "q2": 3.554920854, "tx": 0.375, "ty": 0.6495, "targetID": 3, "f2": -1.562628, "f1": -5.493936, "f3": -4.186449, "y": 0.13976657, "x": -0.46908366}], [{"q1": 0.9224604902, "distance": 0.5266035905, "q3": 0.5473282268, "q2": 2.782340374, "tx": -0.4763, "ty": 0.275, "targetID": 4, "f2": -0.790048, "f1": -1.012284, "f3": -1.023468, "y": 0.12638398, "x": 0.028897605}], [{"q1": -1.41912561, "distance": 1.144864473, "q3": 0.9166539068, "q2": 4.119722654, "tx": 0, "ty": 0.55, "targetID": 5, "f2": -2.12743, "f1": -3.35387, "f3": -0.654142, "y": -0.54566309, "x": -0.33201966}], [{"q1": -2.92373481, "distance": 1.272310862, "q3": -2.062863973, "q2": 6.903714054, "tx": 0.4763, "ty": 0.275, "targetID": 6, "f2": -4.911421, "f1": -4.858479, "f3": -3.63366, "y": -0.044227538, "x": -0.75531224}], [{"q1": -3.18083021, "distance": 0.1002495766, "q3": -1.349961173, "q2": 4.557541254, "tx": -0.175, "ty": 0.3031, "targetID": 7, "f2": -2.565249, "f1": -5.115575, "f3": -2.920758, "y": 0.26262336, "x": -0.26671488}], [{"q1": -0.05114420981, "distance": 0.3262363431, "q3": -0.03560057321, "q2": 3.597363754, "tx": 0, "ty": 0.15, "targetID": 8, "f2": -1.605071, "f1": -1.985889, "f3": -1.606397, "y": -0.15617558, "x": 0.1126351}], [{"q1": -3.26819791, "distance": 0.8518298307, "q3": -1.716654173, "q2": 6.307326754, "tx": 0.175, "ty": 0.3031, "targetID": 9, "f2": -4.315034, "f1": -5.202942, "f3": -3.28745, "y": 0.37826072, "x": -0.67350747}]], "block": 3}], [{"trials": [[{"q1": 1.38012772, "distance": 0.7842454137, "q3": -1.551733173, "q2": 4.825720154, "tx": -0.375, "ty": 0.6495, "targetID": 1, "f2": -2.833427, "f1": -0.554617, "f3": -3.12253, "y": 0.29157841, "x": 0.32280585}], [{"q1": -3.77340371, "distance": 0.8808348272, "q3": 0.1996796268, "q2": 3.069481954, "tx": 0, "ty": 0.95, "targetID": 2, "f2": -1.077189, "f1": -5.708148, "f3": -1.371117, "y": 0.072122852, "x": -0.072122852}], [{"q1": -3.84160141, "distance": 0.5833291457, "q3": -0.5900790732, "q2": 3.756089554, "tx": 0.375, "ty": 0.6495, "targetID": 3, "f2": -1.763797, "f1": -5.776346, "f3": -2.160875, "y": 0.19967292, "x": 0.0036127489}], [{"q1": -0.9562622098, "distance": 0.8034600763, "q3": -1.014382573, "q2": 4.551578554, "tx": -0.4763, "ty": 0.275, "targetID": 4, "f2": -2.559286, "f1": -2.891007, "f3": -2.585179, "y": -0.4242259, "x": -0.080533358}], [{"q1": 1.7477569, "distance": 0.4076240864, "q3": 1.045145047, "q2": 5.758741754, "tx": 0, "ty": 0.55, "targetID": 5, "f2": -3.766449, "f1": -0.186988, "f3": -0.525651, "y": 0.93445712, "x": -0.13546261}], [{"q1": 0.004794990192, "distance": 0.2515529385, "q3": -0.9091957732, "q2": 2.966751864, "tx": 0.4763, "ty": 0.275, "targetID": 6, "f2": -0.974459, "f1": -1.929949, "f3": -2.479992, "y": 0.24263726, "x": 0.22683751}], [{"q1": 2.06530908, "distance": 0.1057933412, "q3": 1.63023526, "q2": 2.337553684, "tx": -0.175, "ty": 0.3031, "targetID": 7, "f2": -0.345261, "f1": 0.130565, "f3": 0.059439, "y": 0.20277034, "x": -0.14144124}], [{"q1": 0.5121684902, "distance": 0.3687409091, "q3": 0.4713017268, "q2": 3.473176554, "tx": 0, "ty": 0.15, "targetID": 8, "f2": -1.480884, "f1": -1.422576, "f3": -1.099495, "y": -0.11304114, "x": 0.25841675}], [{"q1": -0.6027199098, "distance": 0.6154027404, "q3": -0.4648488732, "q2": 3.921676654, "tx": 0.175, "ty": 0.3031, "targetID": 9, "f2": -1.929384, "f1": -2.537464, "f3": -2.035645, "y": -0.28204905, "x": -0.015581012}]], "block": 4}], [{"trials": [[{"q1": -0.8184845098, "distance": 0.8417741686, "q3": 0.06515662679, "q2": 3.005267754, "tx": -0.375, "ty": 0.6495, "targetID": 1, "f2": -1.012975, "f1": -2.753229, "f3": -1.50564, "y": -0.028746487, "x": 0.12356339}], [{"q1": -2.16673671, "distance": 1.423704643, "q3": -2.675713273, "q2": 3.494979254, "tx": 0, "ty": 0.95, "targetID": 2, "f2": -1.502687, "f1": -4.101481, "f3": -4.24651, "y": -0.45797774, "x": -0.21102984}], [{"q1": -2.55215351, "distance": 1.092428524, "q3": -0.06180767321, "q2": 4.414781054, "tx": 0.375, "ty": 0.6495, "targetID": 3, "f2": -2.422488, "f1": -4.486898, "f3": -1.632604, "y": 0.13721419, "x": -0.58986441}], [{"q1": 1.22914278, "distance": 0.4935190888, "q3": 0.7062300268, "q2": 2.691925334, "tx": -0.4763, "ty": 0.275, "targetID": 4, "f2": -0.699633, "f1": -0.705602, "f3": -0.864566, "y": 0.14035202, "x": -0.0015042413}], [{"q1": -0.003812909808, "distance": 1.234354548, "q3": 0.1244070268, "q2": 5.298385354, "tx": 0, "ty": 0.55, "targetID": 5, "f2": -3.306093, "f1": -1.938557, "f3": -1.446389, "y": -0.3929717, "x": 0.79651461}], [{"q1": -1.31528961, "distance": 1.048678656, "q3": -1.535340273, "q2": 5.310386254, "tx": 0.4763, "ty": 0.275, "targetID": 6, "f2": -3.318094, "f1": -3.250034, "f3": -3.106137, "y": -0.53779667, "x": -0.18633753}], [{"q1": 0.5494277902, "distance": 0.2137926596, "q3": -0.2739217732, "q2": 2.792204974, "tx": -0.175, "ty": 0.3031, "targetID": 7, "f2": -0.799912, "f1": -1.385317, "f3": -1.844718, "y": 0.2719623, "x": 0.03651299}], [{"q1": -1.47740211, "distance": 0.6477991397, "q3": -1.741560773, "q2": 5.202755254, "tx": 0, "ty": 0.15, "targetID": 8, "f2": -3.210463, "f1": -3.412147, "f3": -3.312357, "y": -0.4589204, "x": -0.22104224}], [{"q1": -1.58065371, "distance": 0.836101421, "q3": -1.949735273, "q2": 5.192450854, "tx": 0.175, "ty": 0.3031, "targetID": 9, "f2": -3.200158, "f1": -3.515398, "f3": -3.520532, "y": -0.42732046, "x": -0.23188025}]], "block": 5}], [{"trials": [[{"q1": 0.5855560902, "distance": 0.5679661624, "q3": 0.8630583368, "q2": 1.412794474, "tx": -0.375, "ty": 0.6495, "targetID": 1, "f2": 0.579498, "f1": -1.349188, "f3": -0.707738, "y": 0.57449898, "x": 0.18799237}], [{"q1": -1.95450951, "distance": 1.860031893, "q3": -0.8817822732, "q2": 1.023802474, "tx": 0, "ty": 0.95, "targetID": 2, "f2": 0.96849, "f1": -3.889254, "f3": -2.452579, "y": -0.9093289, "x": -0.051134003}], [{"q1": -0.8745682098, "distance": 1.062356498, "q3": 3.205429827, "q2": 2.168787334, "tx": 0.375, "ty": 0.6495, "targetID": 3, "f2": -0.176495, "f1": -2.809313, "f3": 1.634634, "y": -0.41130229, "x": 0.31755585}], [{"q1": 1.17900296, "distance": 0.6050395747, "q3": 0.9360061168, "q2": 2.852712054, "tx": -0.4763, "ty": 0.275, "targetID": 4, "f2": -0.860419, "f1": -0.755742, "f3": -0.63479, "y": 0.11843032, "x": 0.10813034}], [{"q1": 1.74153654, "distance": 0.5163763934, "q3": 0.6316486168, "q2": 1.228005994, "tx": 0, "ty": 0.55, "targetID": 5, "f2": 0.764287, "f1": -0.193208, "f3": -0.939148, "y": 0.49603111, "x": -0.51354838}], [{"q1": 2.74458424, "distance": 1.004747419, "q3": 2.383652007, "q2": 0.8312228536, "tx": 0.4763, "ty": 0.275, "targetID": 6, "f2": 1.16107, "f1": 0.80984, "f3": 0.812856, "y": 0.04624504, "x": -0.50206013}], [{"q1": 0.4323091902, "distance": 0.4729741419, "q3": 0.6060760568, "q2": 3.037437654, "tx": -0.175, "ty": 0.3031, "targetID": 7, "f2": -1.045145, "f1": -1.502435, "f3": -0.96472, "y": -0.03556957, "x": 0.15516278}], [{"q1": 2.17840642, "distance": 0.3293696862, "q3": 1.587006945, "q2": 1.725948424, "tx": 0, "ty": 0.15, "targetID": 8, "f2": 0.266344, "f1": 0.243662, "f3": 0.016211, "y": 0.13732416, "x": -0.32912568}], [{"q1": 2.25355331, "distance": 0.5364585475, "q3": 2.358582097, "q2": 1.192882984, "tx": 0.175, "ty": 0.3031, "targetID": 9, "f2": 0.79941, "f1": 0.318809, "f3": 0.787786, "y": 0.25727794, "x": -0.359498}]], "block": 6}], [{"trials": [[{"q1": 0.8214896902, "distance": 1.22470186, "q3": 0.5211902268, "q2": 5.198708954, "tx": -0.375, "ty": 0.6495, "targetID": 1, "f2": -3.206416, "f1": -1.113255, "f3": -1.049606, "y": 0.4025995, "x": 0.82455608}], [{"q1": 0.2479730902, "distance": 1.349193285, "q3": -0.8100847732, "q2": -0.1170983464, "tx": 0, "ty": 0.95, "targetID": 2, "f2": 2.109391, "f1": -1.686771, "f3": -2.380881, "y": -0.024561076, "x": 0.93303442}], [{"q1": -1.78091141, "distance": 0.9345079368, "q3": 0.3460150268, "q2": 3.397966854, "tx": 0.375, "ty": 0.6495, "targetID": 3, "f2": -1.405674, "f1": -3.715656, "f3": -1.224781, "y": -0.08534134, "x": -0.20233291}], [{"q1": 1.7446153, "distance": 0.2490630328, "q3": 1.556721992, "q2": 1.779104174, "tx": -0.4763, "ty": 0.275, "targetID": 4, "f2": 0.213188, "f1": -0.190129, "f3": -0.014074, "y": 0.25302484, "x": -0.22820831}], [{"q1": -1.92095731, "distance": 0.7202228349, "q3": -0.1082215732, "q2": 3.885303254, "tx": 0, "ty": 0.55, "targetID": 5, "f2": -1.893011, "f1": -3.855702, "f3": -1.679018, "y": -0.084246147, "x": -0.34125175}], [{"q1": 4.09823369, "distance": 1.102957873, "q3": 3.582483727, "q2": -0.1228160464, "tx": 0.4763, "ty": 0.275, "targetID": 6, "f2": 2.115109, "f1": 2.163489, "f3": 2.011687, "y": -0.40968159, "x": -0.3884122}], [{"q1": 1.56893744, "distance": 0.1268327622, "q3": 1.010713187, "q2": 2.282198824, "tx": -0.175, "ty": 0.3031, "targetID": 7, "f2": -0.289906, "f1": -0.365807, "f3": -0.560083, "y": 0.19075138, "x": -0.11614138}], [{"q1": 0.1291329902, "distance": 0.4204429262, "q3": -0.009185973205, "q2": 3.729832154, "tx": 0, "ty": 0.15, "targetID": 8, "f2": -1.73754, "f1": -1.805611, "f3": -1.579982, "y": -0.2240486, "x": 0.19198932}], [{"q1": 0.9730401502, "distance": 0.2476414394, "q3": 0.3681946268, "q2": 3.019844754, "tx": 0.175, "ty": 0.3031, "targetID": 9, "f2": -1.027552, "f1": -0.961704, "f3": -1.202602, "y": 0.074446615, "x": 0.079900515}]], "block": 7}], [{"trials": [[{"q1": -1.00149481, "distance": 0.9653325642, "q3": -0.3797682732, "q2": 3.906326854, "tx": -0.375, "ty": 0.6495, "targetID": 1, "f2": -1.914034, "f1": -2.936239, "f3": -1.950565, "y": -0.2735604, "x": -0.092464237}], [{"q1": 0.4795587902, "distance": 1.202963388, "q3": 0.7551760468, "q2": 4.998539254, "tx": 0, "ty": 0.95, "targetID": 2, "f2": -3.006247, "f1": -1.455186, "f3": -0.81562, "y": 0.055648725, "x": 0.80452266}], [{"q1": -3.31980171, "distance": 0.9295988426, "q3": -0.4562409732, "q2": 5.118233854, "tx": 0.375, "ty": 0.6495, "targetID": 3, "f2": -3.125941, "f1": -5.254546, "f3": -2.027037, "y": 0.48927206, "x": -0.54068609}], [{"q1": 0.5171950902, "distance": 0.5130138177, "q3": 0.2949955268, "q2": 2.472767834, "tx": -0.4763, "ty": 0.275, "targetID": 4, "f2": -0.480475, "f1": -1.417549, "f3": -1.275801, "y": 0.29299745, "x": 0.036398029}], [{"q1": 1.18227022, "distance": 0.3353186635, "q3": 0.5978450868, "q2": 2.365702354, "tx": 0, "ty": 0.55, "targetID": 5, "f2": -0.37341, "f1": -0.752474, "f3": -0.972951, "y": 0.23584389, "x": -0.11723713}], [{"q1": 0.5153100902, "distance": 0.4487430761, "q3": -0.01638027321, "q2": 3.128166854, "tx": 0.4763, "ty": 0.275, "targetID": 6, "f2": -1.135874, "f1": -1.419434, "f3": -1.587177, "y": 0.064536159, "x": 0.079972711}], [{"q1": 0.9996808502, "distance": 0.256904966, "q3": 0.8307627568, "q2": 2.631104104, "tx": -0.175, "ty": 0.3031, "targetID": 7, "f2": -0.638811, "f1": -0.935064, "f3": -0.740034, "y": 0.1473958, "x": 0.029343739}], [{"q1": 1.3982233, "distance": 0.1289511084, "q3": 1.245390157, "q2": 2.159928034, "tx": 0, "ty": 0.15, "targetID": 8, "f2": -0.167635, "f1": -0.536521, "f3": -0.325406, "y": 0.23254099, "x": -0.099072566}], [{"q1": 0.9785693502, "distance": 0.1520274545, "q3": 1.645440568, "q2": 1.703266134, "tx": 0.175, "ty": 0.3031, "targetID": 9, "f2": 0.289027, "f1": -0.956175, "f3": 0.074644, "y": 0.34976784, "x": 0.030312545}]], "block": 8}], [{"trials": [[{"q1": 0.7242259902, "distance": 0.7421892219, "q3": 0.7865291368, "q2": 0.6679856536, "tx": -0.375, "ty": 0.6495, "targetID": 1, "f2": 1.324307, "f1": -1.210519, "f3": -0.784267, "y": 0.76383142, "x": 0.35833019}], [{"q1": -0.5906310098, "distance": 1.752976825, "q3": 0.1880557268, "q2": -0.2093354464, "tx": 0, "ty": 0.95, "targetID": 2, "f2": 2.201628, "f1": -2.525375, "f3": -1.382741, "y": -0.62134125, "x": 0.77705497}], [{"q1": 0.8828763902, "distance": 0.2289671903, "q3": 0.7296034768, "q2": -0.09322224641, "tx": 0.375, "ty": 0.6495, "targetID": 3, "f2": 2.085515, "f1": -1.051868, "f3": -0.841193, "y": 0.78980999, "x": 0.55593944}], [{"q1": 2.12650731, "distance": 0.1145329691, "q3": 1.873960017, "q2": 1.337333414, "tx": -0.4763, "ty": 0.275, "targetID": 4, "f2": 0.654959, "f1": 0.191763, "f3": 0.303164, "y": 0.22066133, "x": -0.37547783}], [{"q1": -0.7402714098, "distance": 1.229269934, "q3": -0.6053346732, "q2": 1.105986534, "tx": 0, "ty": 0.55, "targetID": 5, "f2": 0.886306, "f1": -2.675016, "f3": -2.176131, "y": -0.3562401, "x": 0.83056213}], [{"q1": -0.4827802098, "distance": 0.6767710306, "q3": -0.5891114732, "q2": 3.919898554, "tx": 0.4763, "ty": 0.275, "targetID": 6, "f2": -1.927606, "f1": -2.417525, "f3": -2.159908, "y": -0.24622698, "x": 0.044627134}], [{"q1": 0.2120521902, "distance": 0.3564016582, "q3": 0.3987937268, "q2": 2.837066914, "tx": -0.175, "ty": 0.3031, "targetID": 7, "f2": -0.844774, "f1": -1.722692, "f3": -1.172003, "y": 0.075304476, "x": 0.099100969}], [{"q1": 0.1320608902, "distance": 0.21563271, "q3": -0.1438535732, "q2": 3.332747454, "tx": 0, "ty": 0.15, "targetID": 8, "f2": -1.340455, "f1": -1.802684, "f3": -1.71465, "y": -0.0357933, "x": 0.10944549}], [{"q1": 0.7273675902, "distance": 0.324590747, "q3": 0.6985645468, "q2": 1.475186504, "tx": 0.175, "ty": 0.3031, "targetID": 9, "f2": 0.517106, "f1": -1.207377, "f3": -0.872232, "y": 0.61677301, "x": 0.091523082}]], "block": 9}], [{"trials": [[{"q1": 0.5007330902, "distance": 0.7287022601, "q3": 0.7416043668, "q2": 1.086382994, "tx": -0.375, "ty": 0.6495, "targetID": 1, "f2": 0.90591, "f1": -1.434011, "f3": -0.829192, "y": 0.64794923, "x": 0.35370061}], [{"q1": -0.4479022098, "distance": 1.681492718, "q3": -0.9826336732, "q2": -0.3082328464, "tx": 0, "ty": 0.95, "targetID": 2, "f2": 2.300526, "f1": -2.382647, "f3": -2.55343, "y": -0.61043159, "x": 0.62647507}], [{"q1": -0.2631137098, "distance": 1.202681852, "q3": -1.054506973, "q2": -0.4581496464, "tx": 0.375, "ty": 0.6495, "targetID": 3, "f2": 2.450442, "f1": -2.197858, "f3": -2.625303, "y": -0.52182155, "x": 0.64785429}], [{"q1": 0.05086959019, "distance": 0.8004031509, "q3": -0.9171565732, "q2": 4.052027654, "tx": -0.4763, "ty": 0.275, "targetID": 4, "f2": -2.059735, "f1": -1.883875, "f3": -2.487953, "y": -0.16475291, "x": 0.19247693}], [{"q1": -0.2410723098, "distance": 0.8214318878, "q3": -0.9262483732, "q2": 1.705402414, "tx": 0, "ty": 0.55, "targetID": 5, "f2": 0.28689, "f1": -2.175817, "f3": -2.497045, "y": 0.21855698, "x": 0.75159555}], [{"q1": -0.9298099098, "distance": 0.8757247321, "q3": -1.497389873, "q2": 4.904819254, "tx": 0.4763, "ty": 0.275, "targetID": 6, "f2": -2.912527, "f1": -2.864554, "f3": -3.068186, "y": -0.46018212, "x": 0.00048379926}], [{"q1": -0.1851457098, "distance": 0.6238759696, "q3": -0.3932896732, "q2": 3.859931754, "tx": -0.175, "ty": 0.3031, "targetID": 7, "f2": -1.867639, "f1": -2.11989, "f3": -1.964086, "y": -0.25305517, "x": 0.10768826}], [{"q1": -0.3809360098, "distance": 0.5853285121, "q3": -0.7517077732, "q2": 4.426637354, "tx": 0, "ty": 0.15, "targetID": 8, "f2": -2.434345, "f1": -2.315681, "f3": -2.322504, "y": -0.41545114, "x": 0.1512431}], [{"q1": 0.1812456902, "distance": 0.4505275599, "q3": -0.1633753732, "q2": 3.564326754, "tx": 0.175, "ty": 0.3031, "targetID": 9, "f2": -1.572034, "f1": -1.753499, "f3": -1.734172, "y": -0.14689376, "x": 0.15307517}]], "block": 10}], [{"trials": [[{"q1": 1.942095817, "distance": 0.1673245657, "q3": 1.949735237, "q2": 0.4467547536, "tx": -0.375, "ty": 0.6495, "targetID": 1, "f2": 1.545538, "f1": 0.007351, "f3": 0.378939, "y": 0.49718295, "x": -0.44426057}], [{"q1": 1.842004675, "distance": 0.2901355075, "q3": 2.529359077, "q2": 4.331786454, "tx": 0, "ty": 0.95, "targetID": 2, "f2": -2.339494, "f1": -0.09274, "f3": 0.958563, "y": 0.66211513, "x": -0.03606819}], [{"q1": 2.57902231, "distance": 1.048921416, "q3": 1.830668867, "q2": 5.245901954, "tx": 0.375, "ty": 0.6495, "targetID": 3, "f2": -3.253609, "f1": 0.644278, "f3": 0.259873, "y": 0.49850412, "x": -0.66299633}], [{"q1": 1.17271978, "distance": 0.6554833735, "q3": 0.7824450668, "q2": 3.057292554, "tx": -0.4763, "ty": 0.275, "targetID": 4, "f2": -1.065, "f1": -0.762025, "f3": -0.788351, "y": 0.091516817, "x": 0.15297925}], [{"q1": -0.1625199098, "distance": 1.058437075, "q3": -1.544180773, "q2": 1.289518374, "tx": 0, "ty": 0.55, "targetID": 5, "f2": 0.702774, "f1": -2.097264, "f3": -3.114977, "y": -0.087913008, "x": 0.84460407}], [{"q1": -0.06082030981, "distance": 0.6376961738, "q3": -0.1935220732, "q2": 3.838612954, "tx": 0.4763, "ty": 0.275, "targetID": 6, "f2": -1.84632, "f1": -1.995565, "f3": -1.764318, "y": -0.27161807, "x": 0.14787178}], [{"q1": 1.845460427, "distance": 0.1165625062, "q3": 1.469762707, "q2": 1.957043984, "tx": -0.175, "ty": 0.3031, "targetID": 7, "f2": 0.035249, "f1": -0.089284, "f3": -0.101034, "y": 0.19688297, "x": -0.22300792}], [{"q1": 1.83264273, "distance": 0.2116040175, "q3": 1.435833507, "q2": 1.990407698, "tx": 0, "ty": 0.15, "targetID": 8, "f2": 0.001885, "f1": -0.102102, "f3": -0.134963, "y": 0.19764765, "x": -0.20616974}], [{"q1": 1.65501708, "distance": 0.5635308183, "q3": 1.407559177, "q2": 1.145444934, "tx": 0.175, "ty": 0.3031, "targetID": 9, "f2": 0.846848, "f1": -0.279727, "f3": -0.163237, "y": 0.4456496, "x": -0.37020326}]], "block": 11}], [{"trials": [[{"q1": 1.67700823, "distance": 0.0210941637, "q3": 1.531023764, "q2": 0.4714476536, "tx": -0.375, "ty": 0.6495, "targetID": 1, "f2": 1.520845, "f1": -0.257736, "f3": -0.039773, "y": 0.62913829, "x": -0.3694896}], [{"q1": 1.68429672, "distance": 0.4003748634, "q3": 2.179071497, "q2": 0.1063317536, "tx": 0, "ty": 0.95, "targetID": 2, "f2": 1.885961, "f1": -0.250448, "f3": 0.608275, "y": 0.62334534, "x": -0.23150975}], [{"q1": 1.888688742, "distance": 0.6179614342, "q3": 1.66887685, "q2": -0.6283611464, "tx": 0.375, "ty": 0.6495, "targetID": 3, "f2": 2.620654, "f1": -0.046056, "f3": 0.098081, "y": 0.82006011, "x": -0.21895756}], [{"q1": 1.884479008, "distance": 0.2545060201, "q3": 1.756778617, "q2": 1.794812144, "tx": -0.4763, "ty": 0.275, "targetID": 4, "f2": 0.197481, "f1": -0.050265, "f3": 0.185982, "y": 0.25338868, "x": -0.2227132}], [{"q1": 1.74191353, "distance": 0.3946859331, "q3": 1.614087474, "q2": 1.083241404, "tx": 0, "ty": 0.55, "targetID": 5, "f2": 0.909051, "f1": -0.192831, "f3": 0.043291, "y": 0.4054569, "x": -0.36726595}], [{"q1": 4.12085319, "distance": 0.9558323311, "q3": 1.593729953, "q2": 1.159142284, "tx": 0.4763, "ty": 0.275, "targetID": 6, "f2": 0.83315, "f1": 2.186109, "f3": 0.022934, "y": -0.53291386, "x": -0.034474549}], [{"q1": 2.39467365, "distance": 0.2592910162, "q3": 1.468506067, "q2": 1.987328937, "tx": -0.175, "ty": 0.3031, "targetID": 7, "f2": 0.004964, "f1": 0.459929, "f3": -0.10229, "y": 0.065174702, "x": -0.2780698}], [{"q1": 1.877755999, "distance": 0.2382230079, "q3": 1.613459155, "q2": 1.841119214, "tx": 0, "ty": 0.15, "targetID": 8, "f2": 0.151173, "f1": -0.056988, "f3": 0.042663, "y": 0.22365343, "x": -0.22655104}], [{"q1": 3.69409919, "distance": 0.6530906758, "q3": 1.608118448, "q2": 1.887300624, "tx": 0.175, "ty": 0.3031, "targetID": 9, "f2": 0.104992, "f1": 1.759355, "f3": 0.037322, "y": -0.25999296, "x": -0.15583795}]], "block": 12}], [{"trials": [[{"q1": 1.74825955, "distance": 0.08134681331, "q3": 1.512739695, "q2": 0.5907653536, "tx": -0.375, "ty": 0.6495, "targetID": 1, "f2": 1.401527, "f1": -0.186485, "f3": -0.058057, "y": 0.5797519, "x": -0.41686295}], [{"q1": 2.26015066, "distance": 0.7615095212, "q3": 2.273382107, "q2": -0.06438234641, "tx": 0, "ty": 0.95, "targetID": 2, "f2": 2.056675, "f1": 0.325406, "f3": 0.702586, "y": 0.39868287, "x": -0.52530579}], [{"q1": 2.008132094, "distance": 0.8742707693, "q3": 1.641356498, "q2": -0.1383983464, "tx": 0.375, "ty": 0.6495, "targetID": 3, "f2": 2.130691, "f1": 0.073388, "f3": 0.07056, "y": 0.6648759, "x": -0.49913555}], [{"q1": 1.997199352, "distance": 0.2462271438, "q3": 1.384562717, "q2": 1.958489117, "tx": -0.4763, "ty": 0.275, "targetID": 4, "f2": 0.033804, "f1": 0.062455, "f3": -0.186234, "y": 0.15199906, "x": -0.26299605}], [{"q1": 2.05563298, "distance": 0.5749704239, "q3": 1.596871546, "q2": 0.5602290536, "tx": 0, "ty": 0.55, "targetID": 5, "f2": 1.432064, "f1": 0.120888, "f3": 0.026075, "y": 0.42064083, "x": -0.56022959}], [{"q1": 3.75931869, "distance": 0.8186077215, "q3": 1.471270672, "q2": 1.91010859, "tx": 0.4763, "ty": 0.275, "targetID": 6, "f2": 0.082184, "f1": 1.824574, "f3": -0.099526, "y": -0.28795092, "x": -0.11801041}], [{"q1": 2.23193916, "distance": 0.2486595032, "q3": 1.487355626, "q2": 1.791105064, "tx": -0.175, "ty": 0.3031, "targetID": 7, "f2": 0.201188, "f1": 0.297195, "f3": -0.083441, "y": 0.10212075, "x": -0.32142025}], [{"q1": 3.08670369, "distance": 0.3770671974, "q3": 1.413968017, "q2": 1.980480266, "tx": 0, "ty": 0.15, "targetID": 8, "f2": 0.011812, "f1": 1.151959, "f3": -0.156828, "y": -0.12703039, "x": -0.25580038}], [{"q1": 3.23712319, "distance": 0.7695185638, "q3": 1.556596328, "q2": 1.496800664, "tx": 0.175, "ty": 0.3031, "targetID": 9, "f2": 0.495492, "f1": 1.302379, "f3": -0.0142, "y": -0.28382699, "x": -0.3226701}]], "block": 13}], [{"trials": [[{"q1": 1.65771885, "distance": 0.09566552092, "q3": 1.499796333, "q2": 0.7951573536, "tx": -0.375, "ty": 0.6495, "targetID": 1, "f2": 1.197135, "f1": -0.277026, "f3": -0.071, "y": 0.55414263, "x": -0.36732772}], [{"q1": 1.65181266, "distance": 0.2160724469, "q3": 1.487041467, "q2": 4.928971754, "tx": 0, "ty": 0.95, "targetID": 2, "f2": -2.936679, "f1": -0.282932, "f3": -0.083755, "y": 0.82203665, "x": 0.17410538}], [{"q1": 1.45144188, "distance": 0.1962990143, "q3": 1.461468907, "q2": 5.265725354, "tx": 0.375, "ty": 0.6495, "targetID": 3, "f2": -3.273433, "f1": -0.483303, "f3": -0.109327, "y": 0.82729767, "x": 0.2918057}], [{"q1": 1.972569266, "distance": 0.2133907827, "q3": 1.413905187, "q2": 1.836532494, "tx": -0.4763, "ty": 0.275, "targetID": 4, "f2": 0.15576, "f1": 0.037825, "f3": -0.156891, "y": 0.18452087, "x": -0.28304071}], [{"q1": 1.75523389, "distance": 0.4498704008, "q3": 0.9747733668, "q2": 0.3883839536, "tx": 0, "ty": 0.55, "targetID": 5, "f2": 1.603909, "f1": -0.179511, "f3": -0.596023, "y": 0.80394502, "x": -0.37134257}], [{"q1": 3.54009829, "distance": 1.227082134, "q3": 1.567654734, "q2": 0.7335193536, "tx": 0.4763, "ty": 0.275, "targetID": 6, "f2": 1.258773, "f1": 1.605354, "f3": -0.003142, "y": -0.52689526, "x": -0.45251352}], [{"q1": 1.884667503, "distance": 0.1639193892, "q3": 1.466621117, "q2": 1.629501534, "tx": -0.175, "ty": 0.3031, "targetID": 7, "f2": 0.362791, "f1": -0.050077, "f3": -0.104175, "y": 0.23761807, "x": -0.32527203}], [{"q1": 3.22926919, "distance": 0.5095048108, "q3": 1.432189257, "q2": 1.662236934, "tx": 0, "ty": 0.15, "targetID": 8, "f2": 0.330056, "f1": 1.294525, "f3": -0.138607, "y": -0.26482801, "x": -0.29582575}], [{"q1": 3.41889569, "distance": 0.6624215212, "q3": 1.327260067, "q2": 1.938382924, "tx": 0.175, "ty": 0.3031, "targetID": 9, "f2": 0.05391, "f1": 1.484151, "f3": -0.243536, "y": -0.24665654, "x": -0.19455381}]], "block": 14}], [{"trials": [[{"q1": 1.57566045, "distance": 0.7732273657, "q3": 1.065062737, "q2": 4.408862254, "tx": -0.375, "ty": 0.6495, "targetID": 1, "f2": -2.41657, "f1": -0.359084, "f3": -0.505734, "y": 0.62230775, "x": 0.39774908}], [{"q1": 1.853440072, "distance": 0.1893041793, "q3": 1.496152086, "q2": 4.549190954, "tx": 0, "ty": 0.95, "targetID": 2, "f2": -2.556898, "f1": -0.081304, "f3": -0.074644, "y": 0.7743359, "x": 0.070556334}], [{"q1": 1.42794276, "distance": 0.2487860462, "q3": 1.327951217, "q2": 5.167575754, "tx": 0.375, "ty": 0.6495, "targetID": 3, "f2": -3.175283, "f1": -0.506802, "f3": -0.242845, "y": 0.85361291, "x": 0.2327593}], [{"q1": 1.972317938, "distance": 0.1416817201, "q3": 1.729321097, "q2": 1.467081194, "tx": -0.4763, "ty": 0.275, "targetID": 4, "f2": 0.525211, "f1": 0.037573, "f3": 0.158525, "y": 0.24622213, "x": -0.33757169}], [{"q1": 1.53155249, "distance": 0.4028200928, "q3": 1.135560077, "q2": 5.205614154, "tx": 0, "ty": 0.55, "targetID": 5, "f2": -3.213322, "f1": -0.403192, "f3": -0.435236, "y": 0.86960402, "x": 0.24518829}], [{"q1": -0.04298860981, "distance": 0.7274990243, "q3": 0.2997707268, "q2": 4.216603054, "tx": 0.4763, "ty": 0.275, "targetID": 6, "f2": -2.22431, "f1": -1.977733, "f3": -1.271026, "y": -0.45220318, "x": 0.45555475}], [{"q1": 2.45700285, "distance": 0.3832833633, "q3": 1.585184821, "q2": 1.367744034, "tx": -0.175, "ty": 0.3031, "targetID": 7, "f2": 0.624549, "f1": 0.522258, "f3": 0.014388, "y": 0.04944102, "x": -0.46233823}], [{"q1": -0.6279783098, "distance": 0.6809879301, "q3": 1.087368047, "q2": 3.747255454, "tx": 0, "ty": 0.15, "targetID": 8, "f2": -1.754963, "f1": -2.562723, "f3": -0.483428, "y": -0.52642911, "x": 0.078665241}], [{"q1": 0.09609599019, "distance": 0.7507928534, "q3": 1.373692807, "q2": 4.144660654, "tx": 0.175, "ty": 0.3031, "targetID": 9, "f2": -2.152368, "f1": -1.838648, "f3": -0.197104, "y": -0.30605461, "x": 0.6138856}]], "block": 15}], [{"trials": [[{"q1": 1.64446133, "distance": 0.7098673825, "q3": 1.331783957, "q2": 3.639523954, "tx": -0.375, "ty": 0.6495, "targetID": 1, "f2": -1.647231, "f1": -0.290283, "f3": -0.239012, "y": 0.41802074, "x": 0.29606561}], [{"q1": 2.2456365, "distance": 0.5064423035, "q3": 1.724985697, "q2": 5.134519954, "tx": 0, "ty": 0.95, "targetID": 2, "f2": -3.142227, "f1": 0.310892, "f3": 0.154189, "y": 0.71127776, "x": -0.44664919}], [{"q1": 0.4972144902, "distance": 0.6375515464, "q3": 0.9252618668, "q2": 5.618978654, "tx": 0.375, "ty": 0.6495, "targetID": 3, "f2": -3.626686, "f1": -1.43753, "f3": -0.645534, "y": 0.2947278, "x": 0.90472508}], [{"q1": 1.66456752, "distance": 0.3656174281, "q3": 1.250102547, "q2": 2.256814754, "tx": -0.4763, "ty": 0.275, "targetID": 4, "f2": -0.264522, "f1": -0.270177, "f3": -0.320694, "y": 0.19091982, "x": -0.12048175}], [{"q1": 1.40406666, "distance": 0.5275928253, "q3": 0.8088972768, "q2": 4.315167454, "tx": 0, "ty": 0.55, "targetID": 5, "f2": -2.322875, "f1": -0.530678, "f3": -0.761899, "y": 0.46045776, "x": 0.51993882}], [{"q1": 2.81614972, "distance": 1.144999465, "q3": 2.216456447, "q2": 0.2882927536, "tx": 0.4763, "ty": 0.275, "targetID": 6, "f2": 1.704, "f1": 0.881405, "f3": 0.64566, "y": 0.014029366, "x": -0.63856237}], [{"q1": 1.1009658, "distance": 0.4586113921, "q3": 1.049543277, "q2": 3.091724454, "tx": -0.175, "ty": 0.3031, "targetID": 7, "f2": -1.099432, "f1": -0.833779, "f3": -0.521253, "y": 0.082795181, "x": 0.22723152}], [{"q1": 2.84021432, "distance": 0.334130017, "q3": 0.9485724868, "q2": 2.274784664, "tx": 0, "ty": 0.15, "targetID": 8, "f2": -0.282492, "f1": 0.90547, "f3": -0.622224, "y": -0.094921141, "x": -0.22728067}], [{"q1": 2.94068249, "distance": 0.7306841535, "q3": 1.569099867, "q2": 1.522310394, "tx": 0.175, "ty": 0.3031, "targetID": 9, "f2": 0.469982, "f1": 1.005938, "f3": -0.001696, "y": -0.16561612, "x": -0.3855395}]], "block": 16}], [{"trials": [[{"q1": 1.41807816, "distance": 0.8571669558, "q3": 1.282021127, "q2": 4.191916454, "tx": -0.375, "ty": 0.6495, "targetID": 1, "f2": -2.199624, "f1": -0.516666, "f3": -0.288775, "y": 0.49985739, "x": 0.46900372}], [{"q1": 1.59344186, "distance": 0.484801684, "q3": 1.392039707, "q2": 4.233875554, "tx": 0, "ty": 0.95, "targetID": 2, "f2": -2.241583, "f1": -0.341303, "f3": -0.178757, "y": 0.61038041, "x": 0.34596417}], [{"q1": -0.1350184098, "distance": 1.039340824, "q3": 0.4352362268, "q2": 6.035283654, "tx": 0.375, "ty": 0.6495, "targetID": 3, "f2": -4.042991, "f1": -2.069763, "f3": -1.13556, "y": -0.20045235, "x": 0.97317251}], [{"q1": 1.75517105, "distance": 0.3136856762, "q3": 1.601521103, "q2": 1.958426285, "tx": -0.4763, "ty": 0.275, "targetID": 4, "f2": 0.033866, "f1": -0.179573, "f3": 0.030725, "y": 0.23502731, "x": -0.16517159}], [{"q1": -0.02778330981, "distance": 1.199849937, "q3": 0.7310486068, "q2": 5.728532254, "tx": 0, "ty": 0.55, "targetID": 5, "f2": -3.73624, "f1": -1.962528, "f3": -0.839748, "y": -0.18259624, "x": 0.95023293}], [{"q1": -1.44446571, "distance": 0.7622625862, "q3": -2.118683773, "q2": 3.089839454, "tx": 0.4763, "ty": 0.275, "targetID": 6, "f2": -1.097547, "f1": -3.37921, "f3": -3.68948, "y": -0.44447573, "x": 0.22450857}], [{"q1": -0.8188677098, "distance": 0.5908952631, "q3": -0.6096951732, "q2": 2.890159834, "tx": -0.175, "ty": 0.3031, "targetID": 7, "f2": -0.897867, "f1": -2.753612, "f3": -2.180492, "y": 0.0081366439, "x": 0.3370096}], [{"q1": 0.6286587902, "distance": 0.1580219868, "q3": 1.531652083, "q2": 2.314054574, "tx": 0, "ty": 0.15, "targetID": 8, "f2": -0.321762, "f1": -1.306086, "f3": -0.039144, "y": 0.16132846, "x": 0.1576154}], [{"q1": 0.1278323902, "distance": 0.7504121996, "q3": 0.6520689668, "q2": 4.068734554, "tx": 0.175, "ty": 0.3031, "targetID": 9, "f2": -2.076442, "f1": -1.806912, "f3": -0.918727, "y": -0.41519741, "x": 0.39218034}]], "block": 17}], [{"trials": [[{"q1": 1.092672, "distance": 1.085400091, "q3": 0.4593637268, "q2": 4.397759854, "tx": -0.375, "ty": 0.6495, "targetID": 1, "f2": -2.405467, "f1": -0.842072, "f3": -1.111433, "y": 0.23512271, "x": 0.62818733}], [{"q1": 1.53764718, "distance": 0.5533832148, "q3": 1.419999877, "q2": 4.106314354, "tx": 0, "ty": 0.95, "targetID": 2, "f2": -2.114022, "f1": -0.397097, "f3": -0.150796, "y": 0.5489147, "x": 0.38126574}], [{"q1": 0.7798321902, "distance": 0.5268915632, "q3": 0.08840442679, "q2": 5.611112054, "tx": 0.375, "ty": 0.6495, "targetID": 3, "f2": -3.618819, "f1": -1.154912, "f3": -1.482392, "y": 0.41882875, "x": 0.84871457}], [{"q1": 1.62812505, "distance": 0.3454343256, "q3": 1.400961827, "q2": 2.079691762, "tx": -0.4763, "ty": 0.275, "targetID": 4, "f2": -0.087399, "f1": -0.306619, "f3": -0.169834, "y": 0.22349612, "x": -0.13472684}], [{"q1": 1.911433873, "distance": 0.1978807383, "q3": 1.518708721, "q2": 3.333250054, "tx": 0, "ty": 0.55, "targetID": 5, "f2": -1.340957, "f1": -0.023311, "f3": -0.052088, "y": 0.41527036, "x": 0.14493002}], [{"q1": -1.11896521, "distance": 0.6889052554, "q3": -2.050988773, "q2": 2.465667834, "tx": 0.4763, "ty": 0.275, "targetID": 6, "f2": -0.473375, "f1": -3.05371, "f3": -3.621785, "y": -0.41389271, "x": 0.47214248}], [{"q1": 1.62617726, "distance": 0.06436283146, "q3": 1.366781297, "q2": 2.004419202, "tx": -0.175, "ty": 0.3031, "targetID": 7, "f2": -0.012127, "f1": -0.308567, "f3": -0.204015, "y": 0.23962709, "x": -0.16433399}], [{"q1": 1.13125075, "distance": 0.04615345205, "q3": 0.5020265268, "q2": 2.888714704, "tx": 0, "ty": 0.15, "targetID": 8, "f2": -0.896422, "f1": -0.803494, "f3": -1.06877, "y": 0.11181829, "x": 0.025928713}], [{"q1": -0.3625451098, "distance": 0.2616089111, "q3": -0.9434956732, "q2": 2.701035954, "tx": 0.175, "ty": 0.3031, "targetID": 9, "f2": -0.708743, "f1": -2.29729, "f3": -2.514292, "y": 0.18113071, "x": 0.4064362}]], "block": 18}], [{"trials": [[{"q1": 2.32983118, "distance": 0.4321653728, "q3": -1.471465473, "q2": 1.782057274, "tx": -0.375, "ty": 0.6495, "targetID": 1, "f2": 0.210235, "f1": 0.395087, "f3": -3.042262, "y": 0.35533724, "x": -0.6915994}], [{"q1": 1.860540072, "distance": 0.6899770359, "q3": 1.602903404, "q2": 0.8412759536, "tx": 0, "ty": 0.95, "targetID": 2, "f2": 1.151017, "f1": -0.074204, "f3": 0.032107, "y": 0.4267233, "x": -0.44972192}], [{"q1": 3.35380189, "distance": 1.597992252, "q3": -0.5340330732, "q2": 1.145696264, "tx": 0.375, "ty": 0.6495, "targetID": 3, "f2": 0.846596, "f1": 1.419057, "f3": -2.104829, "y": -0.48008996, "x": -0.75531224}], [{"q1": 1.8128507, "distance": 0.2967009904, "q3": 1.392982187, "q2": 2.052297074, "tx": -0.4763, "ty": 0.275, "targetID": 4, "f2": -0.060004, "f1": -0.121894, "f3": -0.177814, "y": 0.19285735, "x": -0.1911964}], [{"q1": 2.28452942, "distance": 0.7639532208, "q3": 0.8331503668, "q2": 1.273496254, "tx": 0, "ty": 0.55, "targetID": 5, "f2": 0.718796, "f1": 0.349785, "f3": -0.737646, "y": 0.12272584, "x": -0.63329402}], [{"q1": 0.3122877902, "distance": 0.3116248849, "q3": 0.4204079268, "q2": 1.113714854, "tx": 0.4763, "ty": 0.275, "targetID": 6, "f2": 0.878578, "f1": -1.622457, "f3": -1.150388, "y": 0.57859059, "x": 0.54660521}], [{"q1": 1.72476044, "distance": 0.06469964767, "q3": 1.464924657, "q2": 1.866189124, "tx": -0.175, "ty": 0.3031, "targetID": 7, "f2": 0.126104, "f1": -0.209984, "f3": -0.105872, "y": 0.25176178, "x": -0.21437552}], [{"q1": 2.015420589, "distance": 0.2671083318, "q3": 1.568345884, "q2": 1.804865234, "tx": 0, "ty": 0.15, "targetID": 8, "f2": 0.187427, "f1": 0.080676, "f3": -0.00245, "y": 0.20325644, "x": -0.26174532}], [{"q1": 2.85730459, "distance": 0.9393119459, "q3": 1.128648577, "q2": 1.098383884, "tx": 0.175, "ty": 0.3031, "targetID": 9, "f2": 0.893909, "f1": 0.92256, "f3": -0.442148, "y": -0.18042052, "x": -0.63030419}]], "block": 19}], [{"trials": [[{"q1": 1.80242061, "distance": 0.3904481077, "q3": 1.662530832, "q2": 1.595132514, "tx": -0.375, "ty": 0.6495, "targetID": 1, "f2": 0.39716, "f1": -0.132324, "f3": 0.091735, "y": 0.27160591, "x": -0.27678706}], [{"q1": 2.44632144, "distance": 1.039901959, "q3": 1.436838817, "q2": 0.5979281536, "tx": 0, "ty": 0.95, "targetID": 2, "f2": 1.394365, "f1": 0.511577, "f3": -0.133958, "y": 0.18493156, "x": -0.70431979}], [{"q1": 0.6126994902, "distance": 0.6142093497, "q3": -0.03679437321, "q2": 5.634139954, "tx": 0.375, "ty": 0.6495, "targetID": 3, "f2": -3.641847, "f1": -1.322045, "f3": -1.607591, "y": 0.33740159, "x": 0.90400634}], [{"q1": 1.43466577, "distance": 0.4110208338, "q3": 1.050234427, "q2": 2.382541294, "tx": -0.4763, "ty": 0.275, "targetID": 4, "f2": -0.390249, "f1": -0.500079, "f3": -0.520562, "y": 0.18697546, "x": -0.074815497}], [{"q1": 2.19505686, "distance": 0.1827395507, "q3": 1.556721992, "q2": 4.146243954, "tx": 0, "ty": 0.55, "targetID": 5, "f2": -2.153951, "f1": 0.260312, "f3": -0.014074, "y": 0.6980483, "x": -0.1071235}], [{"q1": -0.5202719098, "distance": 0.4944217977, "q3": 0.2321637268, "q2": 3.037374854, "tx": 0.4763, "ty": 0.275, "targetID": 6, "f2": -1.045082, "f1": -2.455016, "f3": -1.338633, "y": -0.039920829, "x": 0.095146769}], [{"q1": 2.47076303, "distance": 0.4150165821, "q3": 1.557413142, "q2": 1.226623694, "tx": -0.175, "ty": 0.3031, "targetID": 7, "f2": 0.765669, "f1": 0.536019, "f3": -0.013383, "y": 0.054850481, "x": -0.50758223}], [{"q1": 1.65030469, "distance": 0.2118857016, "q3": 1.473658282, "q2": 1.904956378, "tx": 0, "ty": 0.15, "targetID": 8, "f2": 0.087336, "f1": -0.28444, "f3": -0.097138, "y": 0.24815547, "x": -0.18777927}], [{"q1": 0.8108710902, "distance": 0.3124620882, "q3": 1.324998117, "q2": 3.074257154, "tx": 0.175, "ty": 0.3031, "targetID": 9, "f2": -1.081964, "f1": -1.123873, "f3": -0.245798, "y": 0.019771671, "x": 0.3067483}]], "block": 20}], [{"trials": [[{"q1": 1.77584273, "distance": 0.6949850386, "q3": 1.062549467, "q2": 3.979337454, "tx": -0.375, "ty": 0.6495, "targetID": 1, "f2": -1.987045, "f1": -0.158902, "f3": -0.508247, "y": 0.5184679, "x": 0.30752091}], [{"q1": 2.49602143, "distance": 0.4800244936, "q3": 1.585938804, "q2": 4.466378554, "tx": 0, "ty": 0.95, "targetID": 2, "f2": -2.474086, "f1": 0.561277, "f3": 0.015142, "y": 0.65544369, "x": -0.37902519}], [{"q1": 2.56036125, "distance": 0.7882637111, "q3": 1.711414017, "q2": 4.379821354, "tx": 0.375, "ty": 0.6495, "targetID": 3, "f2": -2.387529, "f1": 0.625617, "f3": 0.140618, "y": 0.6089801, "x": -0.41222158}], [{"q1": 1.82510291, "distance": 0.3361229649, "q3": 1.384437047, "q2": 2.178526264, "tx": -0.4763, "ty": 0.275, "targetID": 4, "f2": -0.186234, "f1": -0.109642, "f3": -0.186359, "y": 0.18191692, "x": -0.15332293}], [{"q1": 1.913444492, "distance": 0.204603977, "q3": 1.65090694, "q2": 3.756950354, "tx": 0, "ty": 0.55, "targetID": 5, "f2": -1.764658, "f1": -0.0213, "f3": 0.080111, "y": 0.55960037, "x": 0.20437862}], [{"q1": 0.09564989019, "distance": 0.3850168591, "q3": 0.6949202968, "q2": 2.576817384, "tx": 0.4763, "ty": 0.275, "targetID": 6, "f2": -0.584525, "f1": -1.839095, "f3": -0.875876, "y": 0.10773161, "x": 0.12951582}], [{"q1": 1.44578701, "distance": 0.3088029255, "q3": 0.9044645268, "q2": 2.867037714, "tx": -0.175, "ty": 0.3031, "targetID": 7, "f2": -0.874745, "f1": -0.488957, "f3": -0.666332, "y": 0.13138909, "x": 0.081660496}], [{"q1": 0.5343481902, "distance": 0.4119593007, "q3": 0.1568283268, "q2": 1.908537794, "tx": 0, "ty": 0.15, "targetID": 8, "f2": 0.083755, "f1": -1.400396, "f3": -1.413968, "y": 0.53596956, "x": 0.14400682}], [{"q1": 2.22791792, "distance": 0.4259520302, "q3": 0.9308539068, "q2": 4.286183054, "tx": 0.175, "ty": 0.3031, "targetID": 9, "f2": -2.29389, "f1": 0.293173, "f3": -0.639942, "y": 0.68414395, "x": -0.015369746}]], "block": 21}], [{"trials": [[{"q1": 1.4362994, "distance": 0.5577181889, "q3": 0.9436087668, "q2": 2.400448374, "tx": -0.375, "ty": 0.6495, "targetID": 1, "f2": -0.408156, "f1": -0.498445, "f3": -0.627188, "y": 0.18225054, "x": -0.070488062}], [{"q1": 1.59319054, "distance": 0.4394721309, "q3": -0.4179197732, "q2": 5.589874954, "tx": 0, "ty": 0.95, "targetID": 2, "f2": -3.597582, "f1": -0.341554, "f3": -1.988716, "y": 0.7680526, "x": 0.40003862}], [{"q1": 2.80754176, "distance": 0.9481315965, "q3": 0.5134619268, "q2": 4.927193654, "tx": 0.375, "ty": 0.6495, "targetID": 3, "f2": -2.934901, "f1": 0.872797, "f3": -1.057334, "y": 0.63566966, "x": -0.57303072}], [{"q1": 1.47512948, "distance": 0.4287581116, "q3": 0.9213034568, "q2": 2.464599694, "tx": -0.4763, "ty": 0.275, "targetID": 4, "f2": -0.472307, "f1": -0.459615, "f3": -0.649493, "y": 0.1576437, "x": -0.06391545}], [{"q1": 2.16326394, "distance": 0.1337747824, "q3": -0.6092741732, "q2": 4.600273254, "tx": 0, "ty": 0.55, "targetID": 5, "f2": -2.607981, "f1": 0.228519, "f3": -2.18007, "y": 0.5180199, "x": 0.12989598}], [{"q1": 2.56909488, "distance": 1.214607379, "q3": 0.2323522268, "q2": 5.704285454, "tx": 0.4763, "ty": 0.275, "targetID": 6, "f2": -3.711993, "f1": 0.63435, "f3": -1.338444, "y": 0.69836853, "x": -0.66213321}], [{"q1": 1.81448432, "distance": 0.119890287, "q3": 1.416041477, "q2": 2.226404134, "tx": -0.175, "ty": 0.3031, "targetID": 7, "f2": -0.234111, "f1": -0.12026, "f3": -0.154755, "y": 0.19421122, "x": -0.12483114}], [{"q1": 0.8914843902, "distance": 0.2224462393, "q3": 0.5653610268, "q2": 2.266113874, "tx": 0, "ty": 0.15, "targetID": 8, "f2": -0.273821, "f1": -1.04326, "f3": -1.005435, "y": 0.36993515, "x": 0.033329554}], [{"q1": -1.05285981, "distance": 0.6684629368, "q3": -0.1229681732, "q2": 3.868967054, "tx": 0.175, "ty": 0.3031, "targetID": 9, "f2": -1.876674, "f1": -2.987604, "f3": -1.693764, "y": -0.23357891, "x": -0.22352032}]], "block": 22}], [{"trials": [[{"q1": 0.9465251002, "distance": 0.403164017, "q3": -0.8110021732, "q2": 2.773669574, "tx": -0.375, "ty": 0.6495, "targetID": 1, "f2": -0.781377, "f1": -0.988219, "f3": -2.381798, "y": 0.38282394, "x": -0.072634156}], [{"q1": 1.56164895, "distance": 0.6067215951, "q3": -2.155119973, "q2": 4.555555754, "tx": 0, "ty": 0.95, "targetID": 2, "f2": -2.563263, "f1": -0.373096, "f3": -3.725916, "y": 0.34846879, "x": 0.079191523}], [{"q1": 1.70917814, "distance": 0.4778191691, "q3": -2.911081473, "q2": 3.891976054, "tx": 0.375, "ty": 0.6495, "targetID": 3, "f2": -1.899683, "f1": -0.225566, "f3": -4.481878, "y": 0.5080703, "x": -0.081408587}], [{"q1": 1.846025913, "distance": 0.4000501241, "q3": 1.112249467, "q2": 2.443111204, "tx": -0.4763, "ty": 0.275, "targetID": 4, "f2": -0.450819, "f1": -0.088719, "f3": -0.458547, "y": 0.14013282, "x": -0.099668953}], [{"q1": 1.26099853, "distance": 0.5206069335, "q3": -0.5786059732, "q2": 3.933143454, "tx": 0, "ty": 0.55, "targetID": 5, "f2": -1.940851, "f1": -0.673746, "f3": -2.149402, "y": 0.091668459, "x": 0.24690844}], [{"q1": -1.43229511, "distance": 0.9453273636, "q3": -3.270460773, "q2": 3.391683654, "tx": 0.4763, "ty": 0.275, "targetID": 6, "f2": -1.399391, "f1": -3.36704, "f3": -4.841257, "y": -0.55544218, "x": 0.02462577}], [{"q1": 0.01556439019, "distance": 0.4473473088, "q3": -1.308240873, "q2": 3.170892554, "tx": -0.175, "ty": 0.3031, "targetID": 7, "f2": -1.1786, "f1": -1.91918, "f3": -2.879037, "y": 0.20899866, "x": 0.26233803}], [{"q1": 1.74687725, "distance": 0.09242299568, "q3": 1.385945017, "q2": 2.317635994, "tx": 0, "ty": 0.15, "targetID": 8, "f2": -0.325343, "f1": -0.187867, "f3": -0.184851, "y": 0.19744801, "x": -0.079313911}], [{"q1": 0.3436597902, "distance": 0.1834991075, "q3": -0.2760642732, "q2": 2.207743074, "tx": 0.175, "ty": 0.3031, "targetID": 9, "f2": -0.21545, "f1": -1.591085, "f3": -1.846861, "y": 0.4861401, "x": 0.1879709}]], "block": 23}], [{"trials": [[{"q1": 1.42285338, "distance": 0.8952669382, "q3": 0.3728442268, "q2": 3.956680254, "tx": -0.375, "ty": 0.6495, "targetID": 1, "f2": -1.964388, "f1": -0.511891, "f3": -1.197952, "y": 0.22191318, "x": 0.41155731}], [{"q1": 1.2112357, "distance": 0.8572232765, "q3": 0.9497662868, "q2": 4.243350654, "tx": 0, "ty": 0.95, "targetID": 2, "f2": -2.251058, "f1": -0.723509, "f3": -0.62103, "y": 0.31991275, "x": 0.5812244}], [{"q1": 1.16536845, "distance": 0.2512414783, "q3": -1.653621273, "q2": 5.800914554, "tx": 0.375, "ty": 0.6495, "targetID": 3, "f2": -3.808622, "f1": -0.769376, "f3": -3.224418, "y": 0.45498215, "x": 0.53401285}], [{"q1": 1.71728345, "distance": 0.2918762931, "q3": 1.171625567, "q2": 2.113369634, "tx": -0.4763, "ty": 0.275, "targetID": 4, "f2": -0.121077, "f1": -0.217461, "f3": -0.399171, "y": 0.18817773, "x": -0.19763593}], [{"q1": 2.09703917, "distance": 0.07450580729, "q3": 1.517577747, "q2": 3.854138654, "tx": 0, "ty": 0.55, "targetID": 5, "f2": -1.861846, "f1": 0.162295, "f3": -0.053219, "y": 0.60622911, "x": 0.048881515}], [{"q1": 2.09685067, "distance": 1.131713698, "q3": -0.8087653732, "q2": 1.745237804, "tx": 0.4763, "ty": 0.275, "targetID": 6, "f2": 0.247055, "f1": 0.162106, "f3": -2.379562, "y": 0.34911995, "x": -0.6529839}], [{"q1": 0.3633135902, "distance": 0.426834747, "q3": -0.8750591732, "q2": 3.654044354, "tx": -0.175, "ty": 0.3031, "targetID": 7, "f2": -1.661752, "f1": -1.571431, "f3": -2.445855, "y": 0.020069273, "x": 0.14450197}], [{"q1": 1.77521442, "distance": 0.2251176841, "q3": 1.409695457, "q2": 1.974008585, "tx": 0, "ty": 0.15, "targetID": 8, "f2": 0.018284, "f1": -0.15953, "f3": -0.161101, "y": 0.22084629, "x": -0.21367914}], [{"q1": -0.05373910981, "distance": 0.5264494822, "q3": -1.226842173, "q2": 4.357547454, "tx": 0.175, "ty": 0.3031, "targetID": 9, "f2": -2.365255, "f1": -1.988484, "f3": -2.797639, "y": -0.21985521, "x": 0.23555498}]], "block": 24}]]}], [{"phase": "train", "blocks": [[{"trials": [[{"q1": 0.9098312902, "distance": 0.2519048011, "q3": "_NaN_", "q2": "_NaN_", "tx": 0.601, "ty": 0.601, "targetID": 1, "f2": "_NaN_", "f1": -1.024913, "f3": "_NaN_", "y": 0.84432793, "x": 0.53582679}], [{"q1": 2.394171, "distance": 0.8628016446, "q3": 0.2329805268, "q2": -0.3281505464, "tx": 0.22, "ty": 0.821, "targetID": 2, "f2": 2.320443, "f1": 0.459427, "f3": -1.337816, "y": 0.75345247, "x": -0.64015348}], [{"q1": 2.12072678, "distance": 0.1240615464, "q3": 1.532531728, "q2": -1.082384046, "tx": -0.22, "ty": 0.821, "targetID": 3, "f2": 3.074677, "f1": 0.185982, "f3": -0.038265, "y": 0.79563358, "x": -0.34144057}], [{"q1": 2.53296656, "distance": 0.4137032915, "q3": 2.680972327, "q2": 1.050380344, "tx": -0.601, "ty": 0.601, "targetID": 4, "f2": 0.941912, "f1": 0.598222, "f3": 1.110176, "y": 0.22540926, "x": -0.42755834}], [{"q1": 1.8041799, "distance": 0.5013191736, "q3": 4.651316427, "q2": -2.135131746, "tx": 0.4596, "ty": 0.4596, "targetID": 5, "f2": 4.127424, "f1": -0.130565, "f3": 3.08052, "y": 0.2540434, "x": 0.0023611149}], [{"q1": 3.13671779, "distance": 0.730327815, "q3": 4.263015527, "q2": -1.380898246, "tx": 0.1682, "ty": 0.6279, "targetID": 6, "f2": 3.373191, "f1": 1.201973, "f3": 2.692219, "y": 0.14635013, "x": -0.38087963}], [{"q1": 2.43783914, "distance": 0.05432216073, "q3": 4.769565927, "q2": -0.9371168464, "tx": -0.1682, "ty": 0.6279, "targetID": 7, "f2": 2.92941, "f1": 0.503095, "f3": 3.19877, "y": 0.5735951, "x": -0.1668307}], [{"q1": 0.8743940902, "distance": 0.5729777146, "q3": 0.5889229568, "q2": 1.292031654, "tx": -0.4596, "ty": 0.4596, "targetID": 8, "f2": 0.700261, "f1": -1.06035, "f3": -0.981873, "y": 0.71187795, "x": 0.054850481}], [{"q1": 2.57977629, "distance": 0.7718819025, "q3": 3.148881127, "q2": 0.3645706536, "tx": 0.3182, "ty": 0.3182, "targetID": 9, "f2": 1.627722, "f1": 0.645032, "f3": 1.578085, "y": 0.3161089, "x": -0.45367907}], [{"q1": 2.99314709, "distance": 0.6450712956, "q3": 5.686911027, "q2": -1.184611546, "tx": 0.1165, "ty": 0.4347, "targetID": 10, "f2": 3.176904, "f1": 1.058403, "f3": 4.116115, "y": 0.49856266, "x": -0.52540228}], [{"q1": 1.949949798, "distance": 0.2704600003, "q3": 1.343847677, "q2": 2.347355454, "tx": -0.1165, "ty": 0.4347, "targetID": 11, "f2": -0.355063, "f1": 0.015205, "f3": -0.226949, "y": 0.16437058, "x": -0.12490336}], [{"q1": 2.23583473, "distance": 0.5643035863, "q3": "_NaN_", "q2": "_NaN_", "tx": -0.3182, "ty": 0.3182, "targetID": 12, "f2": "_NaN_", "f1": 0.30109, "f3": "_NaN_", "y": 0.82708057, "x": -0.56208338}], [{"q1": 2.03690908, "distance": 0.5369207842, "q3": 3.666301427, "q2": 0.3007335536, "tx": 0.1768, "ty": 0.1768, "targetID": 13, "f2": 1.691559, "f1": 0.102165, "f3": 2.095505, "y": 0.59261173, "x": -0.16288299}], [{"q1": 1.94253564, "distance": 0.5362078183, "q3": 3.990325327, "q2": 2.128009454, "tx": 0.0647, "ty": 0.2415, "targetID": 14, "f2": -0.135717, "f1": 0.007791, "f3": 2.419529, "y": 0.57653597, "x": -0.35395227}], [{"q1": 2.64267098, "distance": 0.1669359383, "q3": 4.810909327, "q2": -2.313825546, "tx": -0.0647, "ty": 0.2415, "targetID": 15, "f2": 4.306118, "f1": 0.707926, "f3": 3.240113, "y": 0.12875806, "x": -0.18781321}], [{"q1": 1.48398878, "distance": 0.156047624, "q3": 0.4381893268, "q2": 2.127883794, "tx": -0.1768, "ty": 0.1768, "targetID": 16, "f2": -0.135591, "f1": -0.450756, "f3": -1.132607, "y": 0.27839326, "x": -0.29524691}]], "block": 1}], [{"trials": [[{"q1": 0.2560029902, "distance": 0.4690513293, "q3": 3.657756327, "q2": 1.467709514, "tx": 0.601, "ty": 0.601, "targetID": 1, "f2": 0.524583, "f1": -1.678742, "f3": 2.08696, "y": 0.13428174, "x": 0.64772489}], [{"q1": 2.20869137, "distance": 0.6779144705, "q3": 4.707990727, "q2": 0.5955405536, "tx": 0.22, "ty": 0.821, "targetID": 2, "f2": 1.396752, "f1": 0.273947, "f3": 3.137194, "y": 0.72099937, "x": -0.45049825}], [{"q1": 2.15446748, "distance": 0.3373066333, "q3": 1.375703427, "q2": 3.877882854, "tx": -0.22, "ty": 0.821, "targetID": 3, "f2": -1.88559, "f1": 0.219723, "f3": -0.195093, "y": 0.59202054, "x": 0.027677556}], [{"q1": 2.1081604, "distance": 0.3315760567, "q3": 3.233892627, "q2": 2.028483801, "tx": -0.601, "ty": 0.601, "targetID": 4, "f2": -0.036191, "f1": 0.173416, "f3": 1.663096, "y": 0.48098194, "x": -0.29190722}], [{"q1": 1.13891624, "distance": 0.2751064889, "q3": 2.866891827, "q2": 0.6335538536, "tx": 0.4596, "ty": 0.4596, "targetID": 5, "f2": 1.358739, "f1": -0.795828, "f3": 1.296096, "y": 0.49104952, "x": 0.18629704}], [{"q1": 1.13388969, "distance": 0.125323451, "q3": 2.918162627, "q2": 0.4968945536, "tx": 0.1682, "ty": 0.6279, "targetID": 6, "f2": 1.495398, "f1": -0.800855, "f3": 1.347366, "y": 0.50296258, "x": 0.17802896}], [{"q1": 2.02798696, "distance": 0.2050415066, "q3": 2.662813927, "q2": 2.241043964, "tx": -0.1682, "ty": 0.6279, "targetID": 7, "f2": -0.248751, "f1": 0.093242, "f3": 1.092018, "y": 0.42364717, "x": -0.15023334}], [{"q1": 3.12283199, "distance": 0.5592624196, "q3": 4.310265127, "q2": 1.089336094, "tx": -0.4596, "ty": 0.4596, "targetID": 8, "f2": 0.902957, "f1": 1.188087, "f3": 2.739469, "y": 0.013395263, "x": -0.7967584}], [{"q1": 2.97624529, "distance": 0.9342858192, "q3": 3.586944827, "q2": 1.709297984, "tx": 0.3182, "ty": 0.3182, "targetID": 9, "f2": 0.282995, "f1": 1.041501, "f3": 2.016148, "y": 0.079414153, "x": -0.58505595}], [{"q1": 0.08999499019, "distance": 0.6256992428, "q3": 2.609406827, "q2": 2.833548334, "tx": 0.1165, "ty": 0.4347, "targetID": 10, "f2": -0.841256, "f1": -1.84475, "f3": 1.038611, "y": -0.063533088, "x": 0.49500143}], [{"q1": 2.08761439, "distance": 0.1558077048, "q3": 3.143917427, "q2": 0.7516777536, "tx": -0.1165, "ty": 0.4347, "targetID": 11, "f2": 1.240615, "f1": 0.15287, "f3": 1.573121, "y": 0.48196867, "x": -0.26496452}], [{"q1": 2.08170819, "distance": 0.03141943143, "q3": 2.427822807, "q2": 0.9596511536, "tx": -0.3182, "ty": 0.3182, "targetID": 12, "f2": 1.032641, "f1": 0.146964, "f3": 0.857026, "y": 0.34139366, "x": -0.33939516}], [{"q1": 3.78118419, "distance": 0.97849588, "q3": 5.008578327, "q2": -0.04452754641, "tx": 0.1768, "ty": 0.1768, "targetID": 13, "f2": 2.03682, "f1": 1.84644, "f3": 3.437782, "y": -0.16753894, "x": -0.73910659}], [{"q1": 0.8250082902, "distance": 0.1634450317, "q3": 1.908706037, "q2": 1.545181184, "tx": 0.0647, "ty": 0.2415, "targetID": 14, "f2": 0.447111, "f1": -1.109736, "f3": 0.33791, "y": 0.40093275, "x": 0.10069273}], [{"q1": 1.80229494, "distance": 0.08986920568, "q3": 2.204518397, "q2": 2.044003269, "tx": -0.0647, "ty": 0.2415, "targetID": 15, "f2": -0.051711, "f1": -0.13245, "f3": 0.633722, "y": 0.32932131, "x": -0.083775944}], [{"q1": 1.66343655, "distance": 0.4974029, "q3": 1.047469827, "q2": 0.8762104536, "tx": -0.1768, "ty": 0.1768, "targetID": 16, "f2": 1.116082, "f1": -0.271308, "f3": -0.523327, "y": 0.59698274, "x": -0.44298811}]], "block": 2}], [{"trials": [[{"q1": 1.67751088, "distance": 0.8893501235, "q3": -2.349703973, "q2": 2.341637754, "tx": 0.601, "ty": 0.601, "targetID": 1, "f2": -0.349345, "f1": -0.257234, "f3": -3.9205, "y": 0.50713436, "x": -0.28338277}], [{"q1": 2.78567628, "distance": 1.274483298, "q3": 1.605856501, "q2": 0.4977741536, "tx": 0.22, "ty": 0.821, "targetID": 2, "f2": 1.494519, "f1": 0.850932, "f3": 0.03506, "y": -0.029487893, "x": -0.72919862}], [{"q1": 2.36476569, "distance": 0.2345224445, "q3": 0.9139521368, "q2": -1.059701746, "tx": -0.22, "ty": 0.821, "targetID": 3, "f2": 3.051994, "f1": 0.430021, "f3": -0.656844, "y": 0.79106794, "x": -0.45260449}], [{"q1": 2.18789403, "distance": 0.06167758965, "q3": -1.849574973, "q2": 1.376037844, "tx": -0.601, "ty": 0.601, "targetID": 4, "f2": 0.616255, "f1": 0.25315, "f3": -3.420371, "y": 0.59606773, "x": -0.53951994}], [{"q1": 0.7226551902, "distance": 0.4581545743, "q3": -0.5584683732, "q2": 2.532206764, "tx": 0.4596, "ty": 0.4596, "targetID": 5, "f2": -0.539914, "f1": -1.212089, "f3": -2.129265, "y": 0.37129794, "x": 0.010035366}], [{"q1": 2.04444891, "distance": 0.3262099091, "q3": 1.873394527, "q2": 4.469557854, "tx": 0.1682, "ty": 0.6279, "targetID": 6, "f2": -2.477265, "f1": 0.109704, "f3": 0.302598, "y": 0.74358389, "x": -0.13680843}], [{"q1": 1.66833743, "distance": 0.08474513533, "q3": -2.735837073, "q2": 2.744452764, "tx": -0.1682, "ty": 0.6279, "targetID": 7, "f2": -0.75216, "f1": -0.266407, "f3": -4.306633, "y": 0.559483, "x": -0.11819148}], [{"q1": 1.74882504, "distance": 0.2261238288, "q3": 0.3335743268, "q2": 2.030997075, "tx": -0.4596, "ty": 0.4596, "targetID": 8, "f2": -0.038704, "f1": -0.185919, "f3": -1.237222, "y": 0.23897495, "x": -0.41003617}], [{"q1": 1.37183392, "distance": 0.1428525358, "q3": 1.366027317, "q2": 3.041207654, "tx": 0.3182, "ty": 0.3182, "targetID": 9, "f2": -1.048915, "f1": -0.562911, "f3": -0.204769, "y": 0.19455381, "x": 0.24665654}], [{"q1": 1.50264984, "distance": 0.3218016451, "q3": 1.069649467, "q2": 2.385054564, "tx": 0.1165, "ty": 0.4347, "targetID": 10, "f2": -0.392762, "f1": -0.432095, "f3": -0.501147, "y": 0.17252135, "x": -0.070097573}], [{"q1": 2.03489846, "distance": 0.2219594064, "q3": 1.873017537, "q2": 1.861036914, "tx": -0.1165, "ty": 0.4347, "targetID": 11, "f2": 0.131256, "f1": 0.100154, "f3": 0.302221, "y": 0.22950111, "x": -0.2011132}], [{"q1": 1.41619321, "distance": 0.4367161061, "q3": -2.266332373, "q2": 2.239598824, "tx": -0.3182, "ty": 0.3182, "targetID": 12, "f2": -0.247306, "f1": -0.518551, "f3": -3.837129, "y": 0.65604134, "x": -0.04146152}], [{"q1": -0.4268975098, "distance": 0.1530133806, "q3": -0.1319028732, "q2": 3.052203154, "tx": 0.1768, "ty": 0.1768, "targetID": 13, "f2": -1.05991, "f1": -2.361642, "f3": -1.702699, "y": 0.029802816, "x": 0.13431562}], [{"q1": 3.89497269, "distance": 1.218883594, "q3": 0.2383840268, "q2": 0.2608981536, "tx": 0.0647, "ty": 0.2415, "targetID": 14, "f2": 1.731394, "f1": 1.960228, "f3": -1.332412, "y": -0.76908883, "x": -0.61675978}], [{"q1": 1.19948615, "distance": 0.07613718251, "q3": 0.2699884268, "q2": 2.723404094, "tx": -0.0647, "ty": 0.2415, "targetID": 15, "f2": -0.731111, "f1": -0.735258, "f3": -1.300808, "y": 0.16738019, "x": -0.082110466}], [{"q1": 2.69500991, "distance": 0.2393009847, "q3": 2.421351127, "q2": 1.424858184, "tx": -0.1768, "ty": 0.1768, "targetID": 16, "f2": 0.567434, "f1": 0.760265, "f3": 0.850555, "y": 0.10710765, "x": -0.4057278}]], "block": 3}], [{"trials": [[{"q1": 0.6437383902, "distance": 0.1930479597, "q3": -2.231391573, "q2": 2.240604134, "tx": 0.601, "ty": 0.601, "targetID": 1, "f2": -0.248311, "f1": -1.291006, "f3": -3.802188, "y": 0.48545509, "x": 0.44634914}], [{"q1": 1.44283391, "distance": 0.49478871, "q3": -1.033382873, "q2": 1.675243124, "tx": 0.22, "ty": 0.821, "targetID": 2, "f2": 0.31705, "f1": -0.491911, "f3": -2.604179, "y": 0.75345791, "x": -0.27015705}], [{"q1": -0.4449994098, "distance": 1.209167096, "q3": 1.808991877, "q2": 3.097002254, "tx": -0.22, "ty": 0.821, "targetID": 3, "f2": -1.10471, "f1": -2.379744, "f3": 0.238196, "y": -0.29022509, "x": 0.256722}], [{"q1": 1.840873702, "distance": 0.190554944, "q3": -0.08566497321, "q2": 1.710994444, "tx": -0.601, "ty": 0.601, "targetID": 4, "f2": 0.281298, "f1": -0.093871, "f3": -1.656461, "y": 0.42164693, "x": -0.53662871}], [{"q1": -0.7178718098, "distance": 0.7494574196, "q3": -2.723452973, "q2": 3.200046554, "tx": 0.4596, "ty": 0.4596, "targetID": 5, "f2": -1.207754, "f1": -2.652616, "f3": -4.294249, "y": -0.28982995, "x": 0.45318332}], [{"q1": 0.5636905902, "distance": 0.6561565641, "q3": -1.022538173, "q2": 0.6514609536, "tx": 0.1682, "ty": 0.6279, "targetID": 6, "f2": 1.340832, "f1": -1.371054, "f3": -2.593335, "y": 0.47714178, "x": 0.80680269}], [{"q1": 1.973763071, "distance": 0.2181237428, "q3": 3.821244827, "q2": 2.482946594, "tx": -0.1682, "ty": 0.6279, "targetID": 7, "f2": -0.490654, "f1": 0.039019, "f3": 2.250449, "y": 0.5045107, "x": -0.34806953}], [{"q1": 0.6896056902, "distance": 0.5354006653, "q3": 1.239295467, "q2": 1.806373204, "tx": -0.4596, "ty": 0.4596, "targetID": 8, "f2": 0.185919, "f1": -1.245139, "f3": -0.331501, "y": 0.36598496, "x": 0.067552821}], [{"q1": 1.19571623, "distance": 0.2390651471, "q3": -0.02633287321, "q2": 4.120627454, "tx": 0.3182, "ty": 0.3182, "targetID": 9, "f2": -2.128335, "f1": -0.739028, "f3": -1.597129, "y": 0.1211243, "x": 0.45352669}], [{"q1": 1.09562509, "distance": 0.03806953987, "q3": 2.374038737, "q2": 1.455645794, "tx": 0.1165, "ty": 0.4347, "targetID": 10, "f2": 0.536647, "f1": -0.839119, "f3": 0.803242, "y": 0.39664695, "x": 0.11537962}], [{"q1": 1.18516048, "distance": 0.04974359759, "q3": 1.278565377, "q2": 1.724126304, "tx": -0.1165, "ty": 0.4347, "targetID": 11, "f2": 0.268166, "f1": -0.749584, "f3": -0.292231, "y": 0.38515488, "x": -0.11206079}], [{"q1": 2.10363651, "distance": 0.3103167702, "q3": 0.8950397468, "q2": 2.697957194, "tx": -0.3182, "ty": 0.3182, "targetID": 12, "f2": -0.705665, "f1": 0.168892, "f3": -0.675757, "y": 0.11917561, "x": -0.080112222}], [{"q1": 1.75121265, "distance": 0.4560828134, "q3": 2.715969727, "q2": 0.6859555536, "tx": 0.1768, "ty": 0.1768, "targetID": 13, "f2": 1.306337, "f1": -0.183532, "f3": 1.145173, "y": 0.49306394, "x": -0.15181627}], [{"q1": 1.82183565, "distance": 0.6305128004, "q3": 0.7437406468, "q2": 1.149843164, "tx": 0.0647, "ty": 0.2415, "targetID": 14, "f2": 0.842449, "f1": -0.112909, "f3": -0.827056, "y": 0.51020125, "x": -0.50569112}], [{"q1": 1.66934274, "distance": 0.0436329749, "q3": 1.417298107, "q2": 2.378205894, "tx": -0.0647, "ty": 0.2415, "targetID": 15, "f2": -0.385913, "f1": -0.265402, "f3": -0.153498, "y": 0.20235483, "x": -0.045425868}], [{"q1": 2.59372497, "distance": 0.2727008701, "q3": 2.986460827, "q2": 2.286471394, "tx": -0.1768, "ty": 0.1768, "targetID": 16, "f2": -0.294179, "f1": 0.65898, "f3": 1.415665, "y": 0.29603494, "x": -0.42205251}]], "block": 4}], [{"trials": [[{"q1": 0.1863036902, "distance": 0.1616163039, "q3": -1.040495473, "q2": 2.064863444, "tx": 0.601, "ty": 0.601, "targetID": 1, "f2": -0.072571, "f1": -1.748441, "f3": -2.611292, "y": 0.47456257, "x": 0.50033518}], [{"q1": 1.09235784, "distance": 0.3116863606, "q3": -3.314725873, "q2": 4.702117354, "tx": 0.22, "ty": 0.821, "targetID": 2, "f2": -2.709825, "f1": -0.842387, "f3": -4.885522, "y": 0.5169945, "x": 0.28876804}], [{"q1": 1.00326227, "distance": 0.2430652708, "q3": -0.5552513732, "q2": 2.097975834, "tx": -0.22, "ty": 0.821, "targetID": 3, "f2": -0.105683, "f1": -0.931482, "f3": -2.126048, "y": 0.61397277, "x": -0.092640462}], [{"q1": 2.80282937, "distance": 0.8479712811, "q3": -0.3844806732, "q2": 2.757647454, "tx": -0.601, "ty": 0.601, "targetID": 4, "f2": -0.765355, "f1": 0.868085, "f3": -1.955277, "y": -0.17928796, "x": -0.26902712}], [{"q1": 2.61433381, "distance": 0.8941223612, "q3": -3.754159273, "q2": 3.804928754, "tx": 0.4596, "ty": 0.4596, "targetID": 5, "f2": -1.812636, "f1": 0.679589, "f3": -5.324956, "y": 0.43041343, "x": -0.43404587}], [{"q1": 1.60424894, "distance": 0.06142692324, "q3": -3.724540273, "q2": 3.726074854, "tx": 0.1682, "ty": 0.6279, "targetID": 6, "f2": -1.733782, "f1": -0.330496, "f3": -5.295337, "y": 0.58088906, "x": 0.12866219}], [{"q1": 1.33828171, "distance": 0.1014743222, "q3": -0.7323429732, "q2": 1.901249299, "tx": -0.1682, "ty": 0.6279, "targetID": 7, "f2": 0.091043, "f1": -0.596463, "f3": -2.303139, "y": 0.65649696, "x": -0.26556145}], [{"q1": 2.41779578, "distance": 0.09373211374, "q3": -3.756132173, "q2": 3.917730854, "tx": -0.4596, "ty": 0.4596, "targetID": 8, "f2": -1.925438, "f1": 0.483051, "f3": -5.326929, "y": 0.49725771, "x": -0.37376524}], [{"q1": 0.4421737902, "distance": 0.01930015723, "q3": -2.208728173, "q2": 3.453824354, "tx": 0.3182, "ty": 0.3182, "targetID": 9, "f2": -1.461532, "f1": -1.492571, "f3": -3.779524, "y": 0.29989992, "x": 0.32433214}], [{"q1": 1.18591447, "distance": 0.3447911803, "q3": 0.02431592679, "q2": 2.146607684, "tx": 0.1165, "ty": 0.4347, "targetID": 10, "f2": -0.154315, "f1": -0.74883, "f3": -1.54648, "y": 0.44836509, "x": -0.22802028}], [{"q1": 1.62573744, "distance": 0.5411909299, "q3": 0.2723132268, "q2": 4.351415154, "tx": -0.1165, "ty": 0.4347, "targetID": 11, "f2": -2.359122, "f1": -0.309007, "f3": -1.298483, "y": 0.47282774, "x": 0.42334618}], [{"q1": -1.72894321, "distance": 0.8507162874, "q3": 0.5095663268, "q2": 4.476657854, "tx": -0.3182, "ty": 0.3182, "targetID": 12, "f2": -2.484365, "f1": -3.663688, "f3": -1.06123, "y": -0.50948279, "x": -0.51481994}], [{"q1": 0.4700711902, "distance": 0.2836909025, "q3": -0.03351447321, "q2": 2.241609444, "tx": 0.1768, "ty": 0.1768, "targetID": 13, "f2": -0.249317, "f1": -1.464673, "f3": -1.604311, "y": 0.45086079, "x": 0.10351145}], [{"q1": 0.5048799902, "distance": 0.2444558963, "q3": -1.750049273, "q2": 2.991067794, "tx": 0.0647, "ty": 0.2415, "targetID": 14, "f2": -0.998775, "f1": -1.429865, "f3": -3.320846, "y": 0.40339176, "x": 0.24786589}], [{"q1": 0.1995485902, "distance": 0.2309502854, "q3": -0.9837331732, "q2": 3.295865154, "tx": -0.0647, "ty": 0.2415, "targetID": 15, "f2": -1.303573, "f1": -1.735196, "f3": -2.55453, "y": 0.16668635, "x": 0.15379703}], [{"q1": 0.3990711902, "distance": 0.2530754328, "q3": -0.1128271732, "q2": 3.014441254, "tx": -0.1768, "ty": 0.1768, "targetID": 16, "f2": -1.022149, "f1": -1.535673, "f3": -1.683623, "y": 0.13001719, "x": 0.071913778}]], "block": 5}], [{"trials": [[{"q1": 2.43922144, "distance": 1.119019219, "q3": -2.366266473, "q2": 0.9042962536, "tx": 0.601, "ty": 0.601, "targetID": 1, "f2": 1.087996, "f1": 0.504477, "f3": -3.937063, "y": 0.49045122, "x": -0.51254523}], [{"q1": 1.16404898, "distance": 0.4352037109, "q3": 2.551413057, "q2": 2.111359014, "tx": 0.22, "ty": 0.821, "targetID": 2, "f2": -0.119066, "f1": -0.770696, "f3": 0.980617, "y": 0.38605119, "x": 0.23489304}], [{"q1": 1.66563566, "distance": 0.3651892287, "q3": -0.9210144732, "q2": 2.275538644, "tx": -0.22, "ty": 0.821, "targetID": 3, "f2": -0.283246, "f1": -0.269109, "f3": -2.491811, "y": 0.51824628, "x": -0.424214}], [{"q1": 1.67141619, "distance": 0.3746684562, "q3": 0.2552230268, "q2": 2.035395305, "tx": -0.601, "ty": 0.601, "targetID": 4, "f2": -0.043103, "f1": -0.263328, "f3": -1.315573, "y": 0.27900166, "x": -0.40944447}], [{"q1": "_NaN_", "distance": 0.1947124339, "q3": 1.173636187, "q2": 0.8158290536, "tx": 0.4596, "ty": 0.4596, "targetID": 5, "f2": 1.176464, "f1": "_NaN_", "f3": -0.39716, "y": 0.3707972, "x": 0.63288299}], [{"q1": 0.6331826902, "distance": 0.09965398361, "q3": 1.060853007, "q2": 1.430513054, "tx": 0.1682, "ty": 0.6279, "targetID": 6, "f2": 0.56178, "f1": -1.301562, "f3": -0.509943, "y": 0.53390632, "x": 0.13509253}], [{"q1": 0.4055428902, "distance": 0.5568314596, "q3": 0.6189565868, "q2": 2.653535074, "tx": -0.1682, "ty": 0.6279, "targetID": 7, "f2": -0.661242, "f1": -1.529202, "f3": -0.95184, "y": 0.13623472, "x": 0.093193433}], [{"q1": "_NaN_", "distance": 0.6705748361, "q3": -0.2369514732, "q2": 2.936278414, "tx": -0.4596, "ty": 0.4596, "targetID": 8, "f2": -0.943986, "f1": "_NaN_", "f3": -1.807748, "y": 0.12455603, "x": 0.12127533}], [{"q1": 0.4453153902, "distance": 0.0819948545, "q3": 1.737237907, "q2": 1.352790054, "tx": 0.3182, "ty": 0.3182, "targetID": 9, "f2": 0.639503, "f1": -1.489429, "f3": 0.166442, "y": 0.37113239, "x": 0.25557957}], [{"q1": 0.5474799902, "distance": 0.2930559006, "q3": 1.709591887, "q2": 2.178023614, "tx": 0.1165, "ty": 0.4347, "targetID": 10, "f2": -0.185731, "f1": -1.387264, "f3": 0.138796, "y": 0.15541421, "x": 0.20527617}], [{"q1": -1.72685091, "distance": 0.8547186136, "q3": -1.681455773, "q2": 5.172049354, "tx": -0.1165, "ty": 0.4347, "targetID": 11, "f2": -3.179757, "f1": -3.661595, "f3": -3.252252, "y": -0.39417728, "x": -0.32508179}], [{"q1": 2.72799664, "distance": 0.3665330924, "q3": -2.123308273, "q2": 0.9026626536, "tx": -0.3182, "ty": 0.3182, "targetID": 12, "f2": 1.08963, "f1": 0.793252, "f3": -3.694105, "y": 0.34028492, "x": -0.68406714}], [{"q1": 0.9534366102, "distance": 0.2964947199, "q3": 0.8845468268, "q2": 1.945608587, "tx": 0.1768, "ty": 0.1768, "targetID": 13, "f2": 0.046684, "f1": -0.981308, "f3": -0.686249, "y": 0.35945417, "x": -0.056752078}], [{"q1": "_NaN_", "distance": 0.2255436163, "q3": 1.407056517, "q2": 1.745237804, "tx": 0.0647, "ty": 0.2415, "targetID": 14, "f2": 0.247055, "f1": "_NaN_", "f3": -0.16374, "y": 0.2292973, "x": 0.28991327}], [{"q1": "_NaN_", "distance": 0.6716400327, "q3": -3.263706373, "q2": 7.047592754, "tx": -0.0647, "ty": 0.2415, "targetID": 15, "f2": -5.0553, "f1": "_NaN_", "f3": -4.834503, "y": -0.012166452, "x": 0.55719522}], [{"q1": 2.013786961, "distance": 0.1533929539, "q3": 2.116428137, "q2": 1.396521024, "tx": -0.1768, "ty": 0.1768, "targetID": 16, "f2": 0.595772, "f1": 0.079042, "f3": 0.545632, "y": 0.3017902, "x": -0.26572046}]], "block": 6}], [{"trials": [[{"q1": 0.2105315902, "distance": 0.3330958866, "q3": -1.951569873, "q2": 1.619322774, "tx": 0.601, "ty": 0.601, "targetID": 1, "f2": 0.37297, "f1": -1.724213, "f3": -3.522366, "y": 0.28744324, "x": 0.71340564}], [{"q1": 1.70804716, "distance": 0.3678238866, "q3": -0.3225221732, "q2": 0.2181724536, "tx": 0.22, "ty": 0.821, "targetID": 2, "f2": 1.77412, "f1": -0.226697, "f3": -1.893318, "y": 0.98851414, "x": -0.10746515}], [{"q1": 0.9766215602, "distance": 0.7083781014, "q3": -0.5494519732, "q2": 0.4610175536, "tx": -0.22, "ty": 0.821, "targetID": 3, "f2": 1.531275, "f1": -0.958123, "f3": -2.120248, "y": 0.85048967, "x": 0.48776401}], [{"q1": 0.7935923902, "distance": 0.7100226278, "q3": 0.1825893268, "q2": 2.744704094, "tx": -0.601, "ty": 0.601, "targetID": 4, "f2": -0.752411, "f1": -1.141152, "f3": -1.388207, "y": 0.19423709, "x": -0.019041181}], [{"q1": 1.849356002, "distance": 0.9067256567, "q3": 1.226352107, "q2": 1.217890064, "tx": 0.4596, "ty": 0.4596, "targetID": 5, "f2": 0.774403, "f1": -0.085388, "f3": -0.344444, "y": 0.392445, "x": -0.44463538}], [{"q1": 0.8506436902, "distance": 0.1677704284, "q3": 0.1954070268, "q2": 1.735310374, "tx": 0.1682, "ty": 0.6279, "targetID": 6, "f2": 0.256982, "f1": -1.084101, "f3": -1.375389, "y": 0.64723141, "x": 0.0015470275}], [{"q1": 1.25151092, "distance": 0.1611642033, "q3": -0.7670386732, "q2": 2.438901464, "tx": -0.1682, "ty": 0.6279, "targetID": 7, "f2": -0.446609, "f1": -0.683234, "f3": -2.337835, "y": 0.48421533, "x": -0.24119737}], [{"q1": 1.16618526, "distance": 0.2943673504, "q3": 0.9762813368, "q2": 1.540971454, "tx": -0.4596, "ty": 0.4596, "targetID": 8, "f2": 0.451321, "f1": -0.768559, "f3": -0.594515, "y": 0.52322143, "x": -0.1721901}], [{"q1": 1.44936843, "distance": 0.3991515818, "q3": -2.634797173, "q2": 0.7403679536, "tx": 0.3182, "ty": 0.3182, "targetID": 9, "f2": 1.251925, "f1": -0.485376, "f3": -4.205593, "y": 0.64468546, "x": 0.08857154}], [{"q1": 1.57666576, "distance": 0.519292855, "q3": -1.300946073, "q2": 1.520362604, "tx": 0.1165, "ty": 0.4347, "targetID": 10, "f2": 0.47193, "f1": -0.358079, "f3": -2.871742, "y": 0.7851425, "x": -0.26671681}], [{"q1": 1.2171419, "distance": 0.09839930671, "q3": 0.6851813568, "q2": 1.849287354, "tx": -0.1165, "ty": 0.4347, "targetID": 11, "f2": 0.143005, "f1": -0.717603, "f3": -0.885615, "y": 0.42504273, "x": -0.21442426}], [{"q1": 1.54694629, "distance": 0.2312138641, "q3": 1.274418477, "q2": 0.9813281536, "tx": -0.3182, "ty": 0.3182, "targetID": 12, "f2": 1.010965, "f1": -0.387798, "f3": -0.296378, "y": 0.5489147, "x": -0.3030152}], [{"q1": 0.7851100902, "distance": 0.1445380395, "q3": 1.721341447, "q2": 1.785324534, "tx": 0.1768, "ty": 0.1768, "targetID": 13, "f2": 0.206968, "f1": -1.149634, "f3": 0.150545, "y": 0.30827612, "x": 0.11675606}], [{"q1": 6.45342289, "distance": 0.5473472639, "q3": -2.766172373, "q2": 0.7605998536, "tx": 0.0647, "ty": 0.2415, "targetID": 14, "f2": 1.231693, "f1": 4.518678, "f3": -4.336969, "y": 0.14390254, "x": 0.60327568}], [{"q1": 1.59576664, "distance": 0.1197527872, "q3": 0.6330937468, "q2": 2.562994374, "tx": -0.0647, "ty": 0.2415, "targetID": 15, "f2": -0.570702, "f1": -0.338978, "f3": -0.937703, "y": 0.13890687, "x": -0.12646876}], [{"q1": -0.4216825098, "distance": 0.7547082234, "q3": -0.6143007732, "q2": 2.164200604, "tx": -0.1768, "ty": 0.1768, "targetID": 16, "f2": -0.171908, "f1": -2.356427, "f3": -2.185097, "y": 0.1862162, "x": 0.57784948}]], "block": 7}], [{"trials": [[{"q1": -0.3225401098, "distance": 0.7812757965, "q3": 3.551570527, "q2": 1.693967014, "tx": 0.601, "ty": 0.601, "targetID": 1, "f2": 0.298326, "f1": -2.257285, "f3": 1.980774, "y": -0.18014206, "x": 0.61545518}], [{"q1": 0.2108080902, "distance": 0.4188465669, "q3": -0.3967265732, "q2": 2.409182004, "tx": 0.22, "ty": 0.821, "targetID": 2, "f2": -0.416889, "f1": -1.723936, "f3": -1.967523, "y": 0.4024815, "x": 0.23657443}], [{"q1": 0.5413224902, "distance": 0.3124008249, "q3": -1.232421673, "q2": 1.780172314, "tx": -0.22, "ty": 0.821, "targetID": 3, "f2": 0.21212, "f1": -1.393422, "f3": -2.803218, "y": 0.73771398, "x": 0.081094195}], [{"q1": 1.884164848, "distance": 0.5602251605, "q3": 1.840219317, "q2": 1.934361685, "tx": -0.601, "ty": 0.601, "targetID": 4, "f2": 0.057931, "f1": -0.05058, "f3": 0.269423, "y": 0.24711468, "x": -0.16669894}], [{"q1": 0.3535745902, "distance": 0.2805181381, "q3": 3.135183827, "q2": 1.638172334, "tx": 0.4596, "ty": 0.4596, "targetID": 5, "f2": 0.35412, "f1": -1.58117, "f3": 1.564388, "y": 0.18380739, "x": 0.51087243}], [{"q1": -0.1924782098, "distance": 0.7018812159, "q3": 2.475763507, "q2": 0.8111166536, "tx": 0.1682, "ty": 0.6279, "targetID": 6, "f2": 1.181176, "f1": -2.127223, "f3": 0.904967, "y": 0.0066443865, "x": 0.49481706}], [{"q1": 0.9252250902, "distance": 0.2377941325, "q3": -1.267720573, "q2": 2.847308514, "tx": -0.1682, "ty": 0.6279, "targetID": 7, "f2": -0.855016, "f1": -1.009519, "f3": -2.838517, "y": 0.45201642, "x": -0.0081655795}], [{"q1": 1.41078967, "distance": 0.2182983347, "q3": 0.8193901968, "q2": 1.915072307, "tx": -0.4596, "ty": 0.4596, "targetID": 8, "f2": 0.07722, "f1": -0.523955, "f3": -0.751406, "y": 0.27448666, "x": -0.34389687}], [{"q1": -0.01307440981, "distance": 0.6127379831, "q3": -1.278257473, "q2": 1.029959994, "tx": 0.3182, "ty": 0.3182, "targetID": 9, "f2": 0.962333, "f1": -1.947819, "f3": -2.849054, "y": 0.09260118, "x": 0.88789554}], [{"q1": 0.6799295902, "distance": 0.1322193169, "q3": 1.256699897, "q2": 1.947242215, "tx": 0.1165, "ty": 0.4347, "targetID": 10, "f2": 0.04505, "f1": -1.254815, "f3": -0.314096, "y": 0.31372911, "x": 0.063133423}], [{"q1": 1.64408434, "distance": 0.2301898978, "q3": 2.367315727, "q2": 2.909951864, "tx": -0.1165, "ty": 0.4347, "targetID": 11, "f2": -0.917659, "f1": -0.29066, "f3": 0.796519, "y": 0.4484611, "x": 0.1132782}], [{"q1": 1.47249055, "distance": 0.2314640074, "q3": -0.6252711732, "q2": 3.106427054, "tx": -0.3182, "ty": 0.3182, "targetID": 12, "f2": -1.114134, "f1": -0.462254, "f3": -2.196067, "y": 0.16167095, "x": -0.14768829}], [{"q1": 0.9688304102, "distance": 0.2701956069, "q3": 1.155037957, "q2": 1.96232186, "tx": 0.1768, "ty": 0.1768, "targetID": 13, "f2": 0.029971, "f1": -0.965914, "f3": -0.415758, "y": 0.32619167, "x": -0.048339501}], [{"q1": 1.62982151, "distance": 0.2817096383, "q3": 2.410167057, "q2": 1.065522824, "tx": 0.0647, "ty": 0.2415, "targetID": 14, "f2": 0.92677, "f1": -0.304923, "f3": 0.839371, "y": 0.4505466, "x": -0.12413813}], [{"q1": 0.4556197902, "distance": 0.3546389958, "q3": 2.018221957, "q2": 1.341605984, "tx": -0.0647, "ty": 0.2415, "targetID": 15, "f2": 0.650687, "f1": -1.479125, "f3": 0.447426, "y": 0.30154188, "x": 0.28481937}], [{"q1": 0.4145277902, "distance": 0.2972005776, "q3": 1.197072467, "q2": 2.182861664, "tx": -0.1768, "ty": 0.1768, "targetID": 16, "f2": -0.190569, "f1": -1.520217, "f3": -0.373724, "y": 0.23367126, "x": 0.11490849}]], "block": 8}], [{"trials": [[{"q1": 0.7432011902, "distance": 0.2093565743, "q3": 1.580849423, "q2": 0.01528835359, "tx": 0.601, "ty": 0.601, "targetID": 1, "f2": 1.977004, "f1": -1.191543, "f3": 0.010053, "y": 0.699299, "x": 0.41615552}], [{"q1": 0.1133369902, "distance": 0.8489599196, "q3": 3.491943027, "q2": 1.780989134, "tx": 0.22, "ty": 0.821, "targetID": 2, "f2": 0.211304, "f1": -1.821408, "f3": 1.921147, "y": 0.070737624, "x": 0.61728996}], [{"q1": 1.18220739, "distance": 0.1296163178, "q3": 0.4317176268, "q2": 1.337082094, "tx": -0.22, "ty": 0.821, "targetID": 3, "f2": 0.655211, "f1": -0.752537, "f3": -1.139079, "y": 0.69862436, "x": -0.17728475}], [{"q1": 1.43177551, "distance": 0.3320985443, "q3": 0.8501149768, "q2": 1.650990024, "tx": -0.601, "ty": 0.601, "targetID": 4, "f2": 0.341303, "f1": -0.502969, "f3": -0.720681, "y": 0.41804229, "x": -0.32384315}], [{"q1": 0.5315835902, "distance": 0.1203167138, "q3": 1.616977739, "q2": 0.1868193536, "tx": 0.4596, "ty": 0.4596, "targetID": 5, "f2": 1.805473, "f1": -1.403161, "f3": 0.046181, "y": 0.56096434, "x": 0.52441807}], [{"q1": 2.48848161, "distance": 0.9772678521, "q3": 1.51562996, "q2": -0.2075761464, "tx": 0.1682, "ty": 0.6279, "targetID": 6, "f2": 2.199869, "f1": 0.553737, "f3": -0.055166, "y": 0.37017861, "x": -0.77447287}], [{"q1": 1.05082598, "distance": 0.2087014565, "q3": 0.3424336268, "q2": 1.288701564, "tx": -0.1682, "ty": 0.6279, "targetID": 7, "f2": 0.703591, "f1": -0.883919, "f3": -1.228363, "y": 0.76493088, "x": -0.010787053}], [{"q1": 1.51942594, "distance": 0.3318732901, "q3": 0.8237884268, "q2": 2.167090874, "tx": -0.4596, "ty": 0.4596, "targetID": 8, "f2": -0.174798, "f1": -0.415319, "f3": -0.747008, "y": 0.22445404, "x": -0.22540722}], [{"q1": 0.8563613902, "distance": 0.02578098471, "q3": 2.641136927, "q2": 1.936309473, "tx": 0.3182, "ty": 0.3182, "targetID": 9, "f2": 0.055983, "f1": -1.078383, "f3": 1.070341, "y": 0.31760423, "x": 0.2924259}], [{"q1": 0.3271223902, "distance": 0.1882316692, "q3": 1.549433497, "q2": 1.340852004, "tx": 0.1165, "ty": 0.4347, "targetID": 10, "f2": 0.651441, "f1": -1.607622, "f3": -0.021363, "y": 0.37833408, "x": 0.29609411}], [{"q1": 1.38999232, "distance": 0.1224032263, "q3": 1.773303387, "q2": 1.783313914, "tx": -0.1165, "ty": 0.4347, "targetID": 11, "f2": 0.208979, "f1": -0.544752, "f3": 0.202507, "y": 0.32159176, "x": -0.069712439}], [{"q1": 0.9241569902, "distance": 0.3410016374, "q3": 1.638529065, "q2": 1.872974964, "tx": -0.3182, "ty": 0.3182, "targetID": 12, "f2": 0.119318, "f1": -1.010587, "f3": 0.067733, "y": 0.30922215, "x": 0.022683433}], [{"q1": 0.6402197902, "distance": 0.2174471233, "q3": 2.662311327, "q2": 1.738577634, "tx": 0.1768, "ty": 0.1768, "targetID": 13, "f2": 0.253715, "f1": -1.294525, "f3": 1.091515, "y": 0.26146563, "x": 0.37708725}], [{"q1": 2.05833474, "distance": 0.4207716073, "q3": 1.676228177, "q2": 1.541536944, "tx": 0.0647, "ty": 0.2415, "targetID": 14, "f2": 0.450756, "f1": 0.12359, "f3": 0.105432, "y": 0.20021884, "x": -0.3540417}], [{"q1": 0.7444578902, "distance": 0.5051959711, "q3": 3.639597927, "q2": 2.459761644, "tx": -0.0647, "ty": 0.2415, "targetID": 15, "f2": -0.467469, "f1": -1.190287, "f3": 2.068802, "y": 0.4530798, "x": 0.39405588}], [{"q1": 1.3923171, "distance": 0.3196626743, "q3": 2.562848457, "q2": 1.473175884, "tx": -0.1768, "ty": 0.1768, "targetID": 16, "f2": 0.519117, "f1": -0.542427, "f3": 0.992052, "y": 0.43038089, "x": 0.01783031}]], "block": 9}], [{"trials": [[{"q1": -0.2478833098, "distance": 0.6271873887, "q3": 2.551601557, "q2": 0.3715450536, "tx": 0.601, "ty": 0.601, "targetID": 1, "f2": 1.620748, "f1": -2.182628, "f3": 0.980805, "y": -0.024782923, "x": 0.55905058}], [{"q1": 0.7784498902, "distance": 0.0834551434, "q3": 0.8025512568, "q2": 0.7395511536, "tx": 0.22, "ty": 0.821, "targetID": 2, "f2": 1.252741, "f1": -1.156295, "f3": -0.768245, "y": 0.77751159, "x": 0.29122864}], [{"q1": 1.24491358, "distance": 0.1550319608, "q3": 1.296158297, "q2": 0.8250024536, "tx": -0.22, "ty": 0.821, "targetID": 3, "f2": 1.16729, "f1": -0.689831, "f3": -0.274638, "y": 0.69287053, "x": -0.13272029}], [{"q1": 1.820956, "distance": 0.2728607236, "q3": 1.331909617, "q2": 1.200171484, "tx": -0.601, "ty": 0.601, "targetID": 4, "f2": 0.792121, "f1": -0.113788, "f3": -0.238887, "y": 0.37843855, "x": -0.44314128}], [{"q1": 0.7604799902, "distance": 0.3212765348, "q3": 1.628036145, "q2": 1.096938744, "tx": 0.4596, "ty": 0.4596, "targetID": 5, "f2": 0.895354, "f1": -1.174265, "f3": 0.05724, "y": 0.52734757, "x": 0.14554765}], [{"q1": 0.6416649902, "distance": 0.1412503282, "q3": 1.700167117, "q2": 1.058925474, "tx": 0.1682, "ty": 0.6279, "targetID": 6, "f2": 0.933367, "f1": -1.293079, "f3": 0.129371, "y": 0.49883708, "x": 0.22559702}], [{"q1": "_NaN_", "distance": 1.301135863, "q3": 0.4634477268, "q2": 4.664543954, "tx": -0.1682, "ty": 0.6279, "targetID": 7, "f2": -2.672251, "f1": "_NaN_", "f3": -1.107349, "y": -0.43829596, "x": 0.57757524}], [{"q1": 0.5406941902, "distance": 0.9203533733, "q3": 2.913324527, "q2": 0.7619821536, "tx": -0.4596, "ty": 0.4596, "targetID": 8, "f2": 1.230311, "f1": -1.39405, "f3": 1.342528, "y": 0.28299574, "x": 0.44365039}], [{"q1": 0.3677180902, "distance": 0.08246763447, "q3": 1.726744987, "q2": 1.126155564, "tx": 0.3182, "ty": 0.3182, "targetID": 9, "f2": 0.866137, "f1": -1.567026, "f3": 0.155949, "y": 0.39925664, "x": 0.33338986}], [{"q1": 0.5416994902, "distance": 0.07494734398, "q3": 1.545349427, "q2": 1.466641374, "tx": 0.1165, "ty": 0.4347, "targetID": 10, "f2": 0.525651, "f1": -1.393045, "f3": -0.025447, "y": 0.40463541, "x": 0.18515293}], [{"q1": 0.7308233902, "distance": 0.3825244719, "q3": 1.693129947, "q2": 0.7563272536, "tx": -0.1165, "ty": 0.4347, "targetID": 11, "f2": 1.235965, "f1": -1.203921, "f3": 0.122334, "y": 0.58694094, "x": 0.23442402}], [{"q1": 1.502587, "distance": 0.2399932091, "q3": 1.853099847, "q2": 0.7844759536, "tx": -0.3182, "ty": 0.3182, "targetID": 12, "f2": 1.207817, "f1": -0.432157, "f3": 0.282304, "y": 0.53889574, "x": -0.22391251}], [{"q1": 0.7183197902, "distance": 0.1701243252, "q3": 1.943012227, "q2": 1.564030744, "tx": 0.1768, "ty": 0.1768, "targetID": 13, "f2": 0.428262, "f1": -1.216425, "f3": 0.372216, "y": 0.34651889, "x": 0.16506184}], [{"q1": 1.01243572, "distance": 0.0713899638, "q3": 1.059847697, "q2": 2.282073164, "tx": 0.0647, "ty": 0.2415, "targetID": 14, "f2": -0.289781, "f1": -0.922309, "f3": -0.510949, "y": 0.22019955, "x": -0.0034382254}], [{"q1": 1.95541617, "distance": 0.3530667264, "q3": 1.451164477, "q2": 1.381504214, "tx": -0.0647, "ty": 0.2415, "targetID": 15, "f2": 0.610788, "f1": 0.020672, "f3": -0.119632, "y": 0.25129034, "x": -0.41763096}], [{"q1": 0.8579949902, "distance": 0.2230093729, "q3": 0.4256229268, "q2": 2.196182014, "tx": -0.1768, "ty": 0.1768, "targetID": 16, "f2": -0.203889, "f1": -1.07675, "f3": -1.145173, "y": 0.36660168, "x": -0.059716685}]], "block": 10}], [{"trials": [[{"q1": 1.956421479, "distance": 0.4074982854, "q3": -0.6499389732, "q2": -1.776487546, "tx": 0.601, "ty": 0.601, "targetID": 1, "f2": 3.76878, "f1": 0.021677, "f3": -2.220735, "y": 0.43115008, "x": 0.23058691}], [{"q1": -0.2142431098, "distance": 0.7019888244, "q3": 0.9791715968, "q2": 1.073313974, "tx": 0.22, "ty": 0.821, "targetID": 2, "f2": 0.918979, "f1": -2.148988, "f3": -0.591625, "y": 0.26505379, "x": 0.64861652}], [{"q1": 1.891641839, "distance": 0.6019895711, "q3": 0.9503946068, "q2": 3.785739954, "tx": -0.22, "ty": 0.821, "targetID": 3, "f2": -1.793447, "f1": -0.043103, "f3": -0.620402, "y": 0.42602716, "x": 0.23429935}], [{"q1": 0.8666657902, "distance": 0.6572687809, "q3": -0.1282963732, "q2": 2.710712064, "tx": -0.601, "ty": 0.601, "targetID": 4, "f2": -0.718419, "f1": -1.068079, "f3": -1.699093, "y": 0.24880147, "x": -0.046059962}], [{"q1": 1.999021476, "distance": 1.092792104, "q3": 0.8607335568, "q2": 0.4901087536, "tx": 0.4596, "ty": 0.4596, "targetID": 5, "f2": 1.502184, "f1": 0.064277, "f3": -0.710063, "y": 0.64818544, "x": -0.61679682}], [{"q1": 1.11434898, "distance": 0.3235835413, "q3": -0.4508059732, "q2": 0.6151440536, "tx": 0.1682, "ty": 0.6279, "targetID": 6, "f2": 1.377149, "f1": -0.820396, "f3": -2.021602, "y": 0.92726711, "x": 0.29102362}], [{"q1": 1.64634628, "distance": 0.1145460454, "q3": 2.836669627, "q2": 0.3275627536, "tx": -0.1682, "ty": 0.6279, "targetID": 7, "f2": 1.66473, "f1": -0.288398, "f3": 1.265873, "y": 0.5335584, "x": -0.10323494}], [{"q1": 2.6160931, "distance": 0.1224568875, "q3": 3.432064327, "q2": -0.01857794641, "tx": -0.4596, "ty": 0.4596, "targetID": 8, "f2": 2.010871, "f1": 0.681349, "f3": 1.861268, "y": 0.33776081, "x": -0.44731582}], [{"q1": 1.840559542, "distance": 0.7176636656, "q3": 1.823631707, "q2": 0.9226431536, "tx": 0.3182, "ty": 0.3182, "targetID": 9, "f2": 1.069649, "f1": -0.094185, "f3": 0.252835, "y": 0.43721569, "x": -0.38952622}], [{"q1": 1.861733877, "distance": 0.4316710926, "q3": 1.793849407, "q2": 1.361398014, "tx": 0.1165, "ty": 0.4347, "targetID": 10, "f2": 0.630895, "f1": -0.073011, "f3": 0.223053, "y": 0.30483395, "x": -0.2951731}], [{"q1": 1.55310381, "distance": 0.1103685335, "q3": 1.790456487, "q2": 1.619448434, "tx": -0.1165, "ty": 0.4347, "targetID": 11, "f2": 0.372844, "f1": -0.381641, "f3": 0.21966, "y": 0.3357814, "x": -0.16545226}], [{"q1": -1.97579691, "distance": 1.006387925, "q3": -1.296981373, "q2": -0.1044062464, "tx": -0.3182, "ty": 0.3182, "targetID": 12, "f2": 2.096699, "f1": -3.910541, "f3": -2.867778, "y": -0.66308072, "x": -0.54159383}], [{"q1": -0.7029555098, "distance": 0.6950158727, "q3": -2.576206473, "q2": 0.3215308536, "tx": 0.1768, "ty": 0.1768, "targetID": 13, "f2": 1.670762, "f1": -2.6377, "f3": -4.147003, "y": -0.48624397, "x": 0.38517408}], [{"q1": 3.02519129, "distance": 0.7517432663, "q3": 2.544375887, "q2": 4.782843754, "tx": 0.0647, "ty": 0.2415, "targetID": 14, "f2": -2.790551, "f1": 1.090447, "f3": 0.97358, "y": 0.11603738, "x": -0.67649975}], [{"q1": 1.52017992, "distance": 0.5754503516, "q3": -1.604028073, "q2": 1.359010404, "tx": -0.0647, "ty": 0.2415, "targetID": 15, "f2": 0.633282, "f1": -0.414565, "f3": -3.174824, "y": 0.81406301, "x": -0.12227349}], [{"q1": 0.9327648902, "distance": 0.5178850159, "q3": 0.6515663168, "q2": 1.040767074, "tx": -0.1768, "ty": 0.1768, "targetID": 16, "f2": 0.951526, "f1": -1.00198, "f3": -0.91923, "y": 0.66344997, "x": 0.00033468433}]], "block": 11}], [{"trials": [[{"q1": 0.6422932902, "distance": 0.524557323, "q3": 0.6030601268, "q2": 1.801095324, "tx": 0.601, "ty": 0.601, "targetID": 1, "f2": 0.191197, "f1": -1.292451, "f3": -0.967736, "y": 0.50288599, "x": 0.085700062}], [{"q1": 0.8808657902, "distance": 0.3649588011, "q3": 0.8320193968, "q2": -0.1644735464, "tx": 0.22, "ty": 0.821, "targetID": 2, "f2": 2.156766, "f1": -1.053879, "f3": -0.738777, "y": 0.76704265, "x": 0.5809481}], [{"q1": 1.42203657, "distance": 0.09591334648, "q3": 1.284031747, "q2": 0.6145157536, "tx": -0.22, "ty": 0.821, "targetID": 3, "f2": 1.377777, "f1": -0.512708, "f3": -0.286765, "y": 0.72557841, "x": -0.21029999}], [{"q1": 0.4266543902, "distance": 1.168247686, "q3": 0.7351326768, "q2": 3.343554454, "tx": -0.601, "ty": 0.601, "targetID": 4, "f2": -1.351262, "f1": -1.50809, "f3": -0.835664, "y": -0.14721893, "x": 0.29620181}], [{"q1": 1.01092775, "distance": 0.3593677633, "q3": 1.796928167, "q2": 0.1640742536, "tx": 0.4596, "ty": 0.4596, "targetID": 5, "f2": 1.828218, "f1": -0.923817, "f3": 0.226132, "y": 0.69753158, "x": 0.19027909}], [{"q1": 1.07583306, "distance": 0.2079379441, "q3": 1.085922917, "q2": 0.4334343536, "tx": 0.1682, "ty": 0.6279, "targetID": 6, "f2": 1.558858, "f1": -0.858911, "f3": -0.484873, "y": 0.83354208, "x": 0.13738566}], [{"q1": 1.21896402, "distance": 0.2680316434, "q3": 1.309290157, "q2": 1.744106834, "tx": -0.1682, "ty": 0.6279, "targetID": 7, "f2": 0.248186, "f1": -0.71578, "f3": -0.261506, "y": 0.36329029, "x": -0.12550734}], [{"q1": -0.8654136098, "distance": 0.915983655, "q3": -0.8530303732, "q2": 4.298133654, "tx": -0.4596, "ty": 0.4596, "targetID": 8, "f2": -2.305841, "f1": -2.800158, "f3": -2.423827, "y": -0.36510657, "x": -0.060996024}], [{"q1": 1.14563925, "distance": 0.4017805066, "q3": 1.586315795, "q2": 1.469154644, "tx": 0.3182, "ty": 0.3182, "targetID": 9, "f2": 0.523138, "f1": -0.789105, "f3": 0.015519, "y": 0.44027645, "x": -0.064585731}], [{"q1": 1.63290027, "distance": 0.3608414779, "q3": 0.2334203268, "q2": 3.089336854, "tx": 0.1165, "ty": 0.4347, "targetID": 10, "f2": -1.097044, "f1": -0.301844, "f3": -1.337376, "y": 0.10548817, "x": -0.031236736}], [{"q1": 1.40161622, "distance": 0.1037303992, "q3": 1.342088377, "q2": 1.756673204, "tx": -0.1165, "ty": 0.4347, "targetID": 11, "f2": 0.235619, "f1": -0.533128, "f3": -0.228708, "y": 0.34219694, "x": -0.16343804}], [{"q1": 3.66557359, "distance": 0.9465753121, "q3": 0.8486698368, "q2": 1.068978574, "tx": -0.3182, "ty": 0.3182, "targetID": 12, "f2": 0.923314, "f1": 1.730829, "f3": -0.722126, "y": -0.62695504, "x": -0.37003408}], [{"q1": 1.13143925, "distance": 0.5605480236, "q3": 0.5127079268, "q2": 1.606944904, "tx": 0.1768, "ty": 0.1768, "targetID": 13, "f2": 0.385348, "f1": -0.803305, "f3": -1.058088, "y": 0.57999545, "x": -0.21261946}], [{"q1": 4.88111859, "distance": 0.7970862803, "q3": 4.036883727, "q2": -0.6055531464, "tx": 0.0647, "ty": 0.2415, "targetID": 14, "f2": 2.597846, "f1": 2.946374, "f3": 2.466087, "y": -0.53721026, "x": -0.10546718}], [{"q1": 1.39288259, "distance": 0.408142161, "q3": 1.545223763, "q2": 0.7740458536, "tx": -0.0647, "ty": 0.2415, "targetID": 15, "f2": 1.218247, "f1": -0.541862, "f3": -0.025573, "y": 0.62827331, "x": -0.195032}], [{"q1": 2.28107366, "distance": 0.2765659488, "q3": 1.760925517, "q2": 1.320368814, "tx": -0.1768, "ty": 0.1768, "targetID": 16, "f2": 0.671924, "f1": 0.346329, "f3": 0.190129, "y": 0.14378526, "x": -0.45138833}]], "block": 12}], [{"trials": [[{"q1": -0.5707448098, "distance": 0.6561881428, "q3": 0.4794698268, "q2": 2.516938624, "tx": 0.601, "ty": 0.601, "targetID": 1, "f2": -0.524646, "f1": -2.505489, "f3": -1.091327, "y": 0.068518071, "x": 0.21753439}], [{"q1": 0.03864249019, "distance": 0.6660703039, "q3": 1.321856527, "q2": 0.6273963536, "tx": 0.22, "ty": 0.821, "targetID": 2, "f2": 1.364896, "f1": -1.896102, "f3": -0.24894, "y": 0.33662711, "x": 0.67720078}], [{"q1": 0.9417498802, "distance": 0.8761812728, "q3": 4.571142927, "q2": -1.668416746, "tx": -0.22, "ty": 0.821, "targetID": 3, "f2": 3.660709, "f1": -0.992995, "f3": 3.000347, "y": 0.13714176, "x": 0.32775134}], [{"q1": 2.09169846, "distance": 0.3794612323, "q3": 1.762056487, "q2": 1.113400694, "tx": -0.601, "ty": 0.601, "targetID": 4, "f2": 0.878892, "f1": 0.156954, "f3": 0.19126, "y": 0.25388662, "x": -0.4476927}], [{"q1": -0.4408713098, "distance": 0.4396253355, "q3": 1.625334375, "q2": 0.9191245536, "tx": 0.4596, "ty": 0.4596, "targetID": 5, "f2": 1.073168, "f1": -2.375616, "f3": 0.054538, "y": 0.043249587, "x": 0.60074804}], [{"q1": 1.00621537, "distance": 0.1924051055, "q3": 0.5913105668, "q2": 1.116982104, "tx": 0.1682, "ty": 0.6279, "targetID": 6, "f2": 0.875311, "f1": -0.928529, "f3": -0.979486, "y": 0.76910646, "x": 0.037507765}], [{"q1": 1.8282445, "distance": 0.277614188, "q3": 1.188527337, "q2": 0.7656892536, "tx": -0.1682, "ty": 0.6279, "targetID": 7, "f2": 1.226603, "f1": -0.1065, "f3": -0.382269, "y": 0.58693562, "x": -0.44277523}], [{"q1": 1.45596577, "distance": 0.6014603322, "q3": -0.7445951732, "q2": 1.284177674, "tx": -0.4596, "ty": 0.4596, "targetID": 8, "f2": 0.708115, "f1": -0.478779, "f3": -2.315392, "y": 0.90069715, "x": -0.050713909}], [{"q1": 0.4999162902, "distance": 0.2460568702, "q3": 0.8978671768, "q2": 1.337773244, "tx": 0.3182, "ty": 0.3182, "targetID": 9, "f2": 0.654519, "f1": -1.434828, "f3": -0.672929, "y": 0.56221818, "x": 0.28659128}], [{"q1": 2.9178745, "distance": 0.6337404216, "q3": 0.8285636468, "q2": -1.646111446, "tx": 0.1165, "ty": 0.4347, "targetID": 10, "f2": 3.638404, "f1": 0.98313, "f3": -0.742233, "y": 0.6337156, "x": -0.48518074}], [{"q1": 1.80147813, "distance": 0.2043459351, "q3": 1.879866217, "q2": 1.195584754, "tx": -0.1165, "ty": 0.4347, "targetID": 11, "f2": 0.796708, "f1": -0.133266, "f3": 0.30907, "y": 0.3647842, "x": -0.30851313}], [{"q1": 1.51345692, "distance": 0.04601721655, "q3": 0.9565521268, "q2": 1.820007714, "tx": -0.3182, "ty": 0.3182, "targetID": 12, "f2": 0.172285, "f1": -0.421288, "f3": -0.614244, "y": 0.31188486, "x": -0.27261817}], [{"q1": 2.73371433, "distance": 0.8679894518, "q3": 1.701046757, "q2": 0.7054334536, "tx": 0.1768, "ty": 0.1768, "targetID": 13, "f2": 1.286859, "f1": 0.79897, "f3": 0.13025, "y": -0.12985938, "x": -0.63521337}], [{"q1": 2.000403776, "distance": 0.4181451315, "q3": 2.588986527, "q2": 0.5533803536, "tx": 0.0647, "ty": 0.2415, "targetID": 14, "f2": 1.438912, "f1": 0.065659, "f3": 1.01819, "y": 0.42173999, "x": -0.31260478}], [{"q1": 0.9367233402, "distance": 0.1900490547, "q3": 1.019446817, "q2": 1.695789144, "tx": -0.0647, "ty": 0.2415, "targetID": 15, "f2": 0.296504, "f1": -0.998021, "f3": -0.55135, "y": 0.42971827, "x": -0.091015889}], [{"q1": 0.6702534902, "distance": 0.2020464003, "q3": 0.4128052268, "q2": 2.628465164, "tx": -0.1768, "ty": 0.1768, "targetID": 16, "f2": -0.636173, "f1": -1.264491, "f3": -1.157991, "y": 0.16745562, "x": 0.025030202}]], "block": 13}], [{"trials": [[{"q1": 1.886678122, "distance": 0.7838371618, "q3": 2.346518387, "q2": 4.913100454, "tx": 0.601, "ty": 0.601, "targetID": 1, "f2": -2.920808, "f1": -0.048066, "f3": 0.775722, "y": 0.70546884, "x": -0.17584423}], [{"q1": 0.3802215902, "distance": 0.3504891597, "q3": 1.401275987, "q2": 0.9627927536, "tx": 0.22, "ty": 0.821, "targetID": 2, "f2": 1.0295, "f1": -1.554523, "f3": -0.16952, "y": 0.51076651, "x": 0.38308842}], [{"q1": 0.9821507702, "distance": 0.282658126, "q3": 0.7114450768, "q2": 1.550584724, "tx": -0.22, "ty": 0.821, "targetID": 3, "f2": 0.441708, "f1": -0.952594, "f3": -0.859351, "y": 0.57579601, "x": -0.079391965}], [{"q1": 1.884793167, "distance": 0.09792984857, "q3": 1.189281317, "q2": 0.7820883536, "tx": -0.601, "ty": 0.601, "targetID": 4, "f2": 1.210204, "f1": -0.049951, "f3": -0.381515, "y": 0.53406926, "x": -0.52951202}], [{"q1": -0.06340270981, "distance": 0.2412181926, "q3": 0.9639034568, "q2": 0.8297777536, "tx": 0.4596, "ty": 0.4596, "targetID": 5, "f2": 1.162515, "f1": -1.998147, "f3": -0.606893, "y": 0.34679412, "x": 0.67281597}], [{"q1": 0.6644100902, "distance": 0.05916536163, "q3": 1.042317607, "q2": 1.044159994, "tx": 0.1682, "ty": 0.6279, "targetID": 6, "f2": 0.948133, "f1": -1.270334, "f3": -0.528479, "y": 0.64943119, "x": 0.22330851}], [{"q1": 1.6582215, "distance": 0.381985432, "q3": 1.003801687, "q2": 1.931597084, "tx": -0.1682, "ty": 0.6279, "targetID": 7, "f2": 0.060696, "f1": -0.276523, "f3": -0.566995, "y": 0.2812613, "x": -0.32868203}], [{"q1": 2.14692766, "distance": 0.1388600064, "q3": 1.964123727, "q2": 0.8030741536, "tx": -0.4596, "ty": 0.4596, "targetID": 8, "f2": 1.189218, "f1": 0.212183, "f3": 0.393327, "y": 0.32074023, "x": -0.45985623}], [{"q1": 2.60647983, "distance": 0.7177205361, "q3": 3.545287327, "q2": -0.7101681464, "tx": 0.3182, "ty": 0.3182, "targetID": 9, "f2": 2.702461, "f1": 0.671735, "f3": 1.974491, "y": 0.32059502, "x": -0.39951654}], [{"q1": -0.4215442098, "distance": 1.149399992, "q3": -0.6063713732, "q2": -0.3539744464, "tx": 0.1165, "ty": 0.4347, "targetID": 10, "f2": 2.346267, "f1": -2.356289, "f3": -2.177168, "y": -0.38408739, "x": 0.92316446}], [{"q1": 1.67550026, "distance": 0.5103361133, "q3": 0.2811725268, "q2": 0.4571219536, "tx": -0.1165, "ty": 0.4347, "targetID": 11, "f2": 1.535171, "f1": -0.259244, "f3": -1.289624, "y": 0.90032506, "x": -0.32539292}], [{"q1": 2.05349669, "distance": 0.1651263266, "q3": 1.709466227, "q2": 1.838982934, "tx": -0.3182, "ty": 0.3182, "targetID": 12, "f2": 0.15331, "f1": 0.118752, "f3": 0.13867, "y": 0.15516529, "x": -0.29200101}], [{"q1": 0.4783020902, "distance": 0.3141951301, "q3": 1.323615817, "q2": 1.234729004, "tx": 0.1768, "ty": 0.1768, "targetID": 13, "f2": 0.757564, "f1": -1.456442, "f3": -0.247181, "y": 0.47990899, "x": 0.25952557}], [{"q1": 1.54719762, "distance": 0.3569556172, "q3": 1.187459187, "q2": 3.814026854, "tx": 0.0647, "ty": 0.2415, "targetID": 14, "f2": -1.821734, "f1": -0.387547, "f3": -0.383337, "y": 0.40498237, "x": 0.38201818}], [{"q1": 1.4053233, "distance": 0.08781448248, "q3": 1.558544116, "q2": 1.823212134, "tx": -0.0647, "ty": 0.2415, "targetID": 15, "f2": 0.169081, "f1": -0.529421, "f3": -0.012252, "y": 0.30819057, "x": -0.12182925}], [{"q1": 0.7303834902, "distance": 0.2048401437, "q3": 0.2751407268, "q2": 2.807221784, "tx": -0.1768, "ty": 0.1768, "targetID": 16, "f2": -0.814929, "f1": -1.204361, "f3": -1.295656, "y": 0.1478984, "x": 0.025990981}]], "block": 14}], [{"trials": [[{"q1": 0.9004693902, "distance": 0.491244623, "q3": 1.697465347, "q2": 0.8334219536, "tx": 0.601, "ty": 0.601, "targetID": 1, "f2": 1.158871, "f1": -1.034275, "f3": 0.126669, "y": 0.57079206, "x": 0.11068504}], [{"q1": 1.59733744, "distance": 0.2012258011, "q3": 1.530018454, "q2": 4.279390954, "tx": 0.22, "ty": 0.821, "targetID": 2, "f2": -2.287098, "f1": -0.337407, "f3": -0.040778, "y": 0.65061551, "x": 0.32705582}], [{"q1": 1.68976309, "distance": 0.4022863037, "q3": 0.01734162679, "q2": 1.605813924, "tx": -0.22, "ty": 0.821, "targetID": 3, "f2": 0.386479, "f1": -0.244981, "f3": -1.553455, "y": 0.53343121, "x": -0.50131559}], [{"q1": 2.32712941, "distance": 0.7104016997, "q3": 0.5438725268, "q2": 2.657053664, "tx": -0.601, "ty": 0.601, "targetID": 4, "f2": -0.664761, "f1": 0.392385, "f3": -1.026924, "y": 0.015194167, "x": -0.19912676}], [{"q1": 0.2748588902, "distance": 0.1445017618, "q3": 2.102856457, "q2": 0.8952484536, "tx": 0.4596, "ty": 0.4596, "targetID": 5, "f2": 1.097044, "f1": -1.659886, "f3": 0.53206, "y": 0.32623766, "x": 0.40396507}], [{"q1": 1.67392947, "distance": 0.4529586773, "q3": 0.1427539268, "q2": 3.616690854, "tx": 0.1682, "ty": 0.6279, "targetID": 6, "f2": -1.624398, "f1": -0.260815, "f3": -1.428042, "y": 0.17610725, "x": 0.20067883}], [{"q1": 1.22857729, "distance": 0.3720547248, "q3": -0.8408661732, "q2": 1.147958214, "tx": -0.1682, "ty": 0.6279, "targetID": 7, "f2": 0.844334, "f1": -0.706167, "f3": -2.411662, "y": 0.90337787, "x": 0.081873312}], [{"q1": 3.17824969, "distance": 0.1178334621, "q3": 0.7438663068, "q2": 3.952677854, "tx": -0.4596, "ty": 0.4596, "targetID": 8, "f2": -1.960385, "f1": 1.243505, "f3": -0.82693, "y": 0.37129804, "x": -0.38157764}], [{"q1": 0.3018074902, "distance": 0.1172254116, "q3": 1.846628157, "q2": 0.8605653536, "tx": 0.3182, "ty": 0.3182, "targetID": 9, "f2": 1.131727, "f1": -1.632937, "f3": 0.275832, "y": 0.39919199, "x": 0.40294724}], [{"q1": -1.24005481, "distance": 1.317945123, "q3": -0.07423587321, "q2": 5.247768054, "tx": 0.1165, "ty": 0.4347, "targetID": 10, "f2": -3.255475, "f1": -3.174799, "f3": -1.645032, "y": -0.8604645, "x": -0.12748415}], [{"q1": 1.69830823, "distance": 0.1957796759, "q3": 2.579938727, "q2": 3.379557154, "tx": -0.1165, "ty": 0.4347, "targetID": 11, "f2": -1.387264, "f1": -0.236436, "f3": 1.009142, "y": 0.56335937, "x": 0.031068452}], [{"q1": 1.35914188, "distance": 0.07563135802, "q3": -0.4564419732, "q2": 2.626517374, "tx": -0.3182, "ty": 0.3182, "targetID": 12, "f2": -0.634225, "f1": -0.575603, "f3": -2.027238, "y": 0.29652025, "x": -0.24574249}], [{"q1": 1.01538882, "distance": 0.05556455861, "q3": 1.909837007, "q2": 2.244751044, "tx": 0.1768, "ty": 0.1768, "targetID": 13, "f2": -0.252458, "f1": -0.919356, "f3": 0.339041, "y": 0.23156674, "x": 0.16741787}], [{"q1": 0.8215525902, "distance": 0.4261999242, "q3": 1.547737037, "q2": 0.8017546536, "tx": 0.0647, "ty": 0.2415, "targetID": 14, "f2": 1.190538, "f1": -1.113192, "f3": -0.023059, "y": 0.64733229, "x": 0.19487883}], [{"q1": 1.835093171, "distance": 0.3171646779, "q3": 1.006126467, "q2": 3.582221254, "tx": -0.0647, "ty": 0.2415, "targetID": 15, "f2": -1.589929, "f1": -0.099651, "f3": -0.56467, "y": 0.36906373, "x": 0.22568066}], [{"q1": 1.919413518, "distance": 0.2015480216, "q3": 2.453144037, "q2": 1.853182934, "tx": -0.1768, "ty": 0.1768, "targetID": 16, "f2": 0.13911, "f1": -0.015331, "f3": 0.882348, "y": 0.37432008, "x": -0.13670732}]], "block": 15}], [{"trials": [[{"q1": 1.50327815, "distance": 0.3144474361, "q3": -1.388294973, "q2": 0.1107928536, "tx": 0.601, "ty": 0.601, "targetID": 1, "f2": 1.8815, "f1": -0.431466, "f3": -2.959091, "y": 0.77894187, "x": 0.3417436}], [{"q1": 1.15965075, "distance": 0.2017399524, "q3": -0.5921210732, "q2": 1.259044924, "tx": 0.22, "ty": 0.821, "targetID": 2, "f2": 0.733248, "f1": -0.775094, "f3": -2.162917, "y": 0.87633518, "x": 0.025997355}], [{"q1": 0.2534331902, "distance": 0.7623617861, "q3": -1.219252073, "q2": 2.224770514, "tx": -0.22, "ty": 0.821, "targetID": 3, "f2": -0.232478, "f1": -1.681311, "f3": -2.790048, "y": 0.48049667, "x": 0.46209455}], [{"q1": 1.7615799, "distance": 0.153853821, "q3": -1.235638673, "q2": 1.784759044, "tx": -0.601, "ty": 0.601, "targetID": 4, "f2": 0.207534, "f1": -0.173165, "f3": -2.806435, "y": 0.64182683, "x": -0.45266198}], [{"q1": -1.57719791, "distance": 1.112817934, "q3": -2.536383673, "q2": 2.761794354, "tx": 0.4596, "ty": 0.4596, "targetID": 5, "f2": -0.769502, "f1": -3.511942, "f3": -4.10718, "y": -0.58349693, "x": 0.071898376}], [{"q1": 0.3474359902, "distance": 0.1451108792, "q3": -0.2863310732, "q2": 2.194548394, "tx": 0.1682, "ty": 0.6279, "targetID": 6, "f2": -0.202256, "f1": -1.587309, "f3": -1.857127, "y": 0.48989226, "x": 0.21304452}], [{"q1": 0.9896277602, "distance": 0.1474851333, "q3": -0.6106376732, "q2": 2.413517394, "tx": -0.1682, "ty": 0.6279, "targetID": 7, "f2": -0.421225, "f1": -0.945117, "f3": -2.181434, "y": 0.48864011, "x": -0.11963512}], [{"q1": 1.55373213, "distance": 0.3844985958, "q3": -2.516836673, "q2": 2.459510314, "tx": -0.4596, "ty": 0.4596, "targetID": 8, "f2": -0.467218, "f1": -0.381012, "f3": -4.087633, "y": 0.60417943, "x": -0.10331927}], [{"q1": 0.8300348902, "distance": 0.09348497989, "q3": -2.238617273, "q2": 4.231695254, "tx": 0.3182, "ty": 0.3182, "targetID": 9, "f2": -2.239403, "f1": -1.10471, "f3": -3.809414, "y": 0.2654506, "x": 0.24101877}], [{"q1": 1.37309056, "distance": 0.3768653225, "q3": -0.6350917732, "q2": 2.705622684, "tx": 0.1165, "ty": 0.4347, "targetID": 10, "f2": -0.71333, "f1": -0.561654, "f3": -2.205888, "y": 0.29619634, "x": -0.23399138}], [{"q1": 0.9496667002, "distance": 0.4211072433, "q3": 0.2779681268, "q2": 1.158702464, "tx": -0.1165, "ty": 0.4347, "targetID": 11, "f2": 0.83359, "f1": -0.985078, "f3": -1.292828, "y": 0.80383672, "x": 0.086155847}], [{"q1": 1.4986286, "distance": 0.3403739323, "q3": -2.605649473, "q2": 3.173342954, "tx": -0.3182, "ty": 0.3182, "targetID": 12, "f2": -1.18105, "f1": -0.436116, "f3": -4.176446, "y": 0.52524773, "x": -0.048041433}], [{"q1": 0.4872870902, "distance": 0.08295806541, "q3": -0.9038424732, "q2": 3.346319054, "tx": 0.1768, "ty": 0.1768, "targetID": 13, "f2": -1.354026, "f1": -1.447457, "f3": -2.474639, "y": 0.16774591, "x": 0.094337499}], [{"q1": 1.50076488, "distance": 0.3164310885, "q3": -3.018329173, "q2": 2.779135954, "tx": 0.0647, "ty": 0.2415, "targetID": 14, "f2": -0.786843, "f1": -0.43398, "f3": -4.589125, "y": 0.55628232, "x": 0.032439734}], [{"q1": 0.8443604902, "distance": 0.2043567029, "q3": -1.744469873, "q2": 3.314840354, "tx": -0.0647, "ty": 0.2415, "targetID": 15, "f2": -1.322548, "f1": -1.090384, "f3": -3.315266, "y": 0.37393864, "x": 0.090933122}], [{"q1": 1.48914099, "distance": 0.419612208, "q3": -0.4585594732, "q2": 1.942152835, "tx": -0.1768, "ty": 0.1768, "targetID": 16, "f2": 0.05014, "f1": -0.445603, "f3": -2.029356, "y": 0.54068609, "x": -0.38575291}]], "block": 16}], [{"trials": [[{"q1": -0.1888779098, "distance": 0.359147439, "q3": -0.1447080732, "q2": 2.175133344, "tx": 0.601, "ty": 0.601, "targetID": 1, "f2": -0.182841, "f1": -2.123622, "f3": -1.715504, "y": 0.31659244, "x": 0.38168465}], [{"q1": -0.6440758098, "distance": 1.189958798, "q3": -0.9352081732, "q2": 1.387221904, "tx": 0.22, "ty": 0.821, "targetID": 2, "f2": 0.605071, "f1": -2.57882, "f3": -2.506004, "y": -0.18976387, "x": 0.84797957}], [{"q1": 1.53481975, "distance": 0.4277044167, "q3": 0.9255131968, "q2": 1.485428094, "tx": -0.22, "ty": 0.821, "targetID": 3, "f2": 0.506865, "f1": -0.399925, "f3": -0.645283, "y": 0.42940481, "x": -0.3920008}], [{"q1": 1.992675459, "distance": 0.04491630299, "q3": -0.2877635732, "q2": 1.373210404, "tx": -0.601, "ty": 0.601, "targetID": 4, "f2": 0.619082, "f1": 0.057931, "f3": -1.85856, "y": 0.55803545, "x": -0.61409663}], [{"q1": 0.2119390902, "distance": 0.07470794941, "q3": -0.4726400732, "q2": 1.815295324, "tx": 0.4596, "ty": 0.4596, "targetID": 5, "f2": 0.176997, "f1": -1.722805, "f3": -2.043436, "y": 0.53411053, "x": 0.46502758}], [{"q1": 0.9415613902, "distance": 0.2645172263, "q3": 1.49326182, "q2": 1.546500654, "tx": 0.1682, "ty": 0.6279, "targetID": 6, "f2": 0.445792, "f1": -0.993183, "f3": -0.077535, "y": 0.42398256, "x": -0.00028454129}], [{"q1": 1.17441624, "distance": 0.04649361132, "q3": -0.4125036732, "q2": 1.972437788, "tx": -0.1682, "ty": 0.6279, "targetID": 7, "f2": 0.019855, "f1": -0.760328, "f3": -1.9833, "y": 0.60763281, "x": -0.21004372}], [{"q1": 0.3275936902, "distance": 0.6980674891, "q3": -0.3464045732, "q2": 3.174473954, "tx": -0.4596, "ty": 0.4596, "targetID": 8, "f2": -1.182181, "f1": -1.607151, "f3": -1.917201, "y": 0.048046518, "x": 0.10424568}], [{"q1": 0.2981568902, "distance": 0.1885250698, "q3": -0.4925388732, "q2": 2.230362544, "tx": 0.3182, "ty": 0.3182, "targetID": 9, "f2": -0.23807, "f1": -1.636588, "f3": -2.063335, "y": 0.49784399, "x": 0.26101837}], [{"q1": 1.21808437, "distance": 0.4122700902, "q3": -0.04790297321, "q2": 1.845266114, "tx": 0.1165, "ty": 0.4347, "targetID": 10, "f2": 0.147027, "f1": -0.71666, "f3": -1.618699, "y": 0.55132288, "x": -0.27893107}], [{"q1": 1.01834191, "distance": 0.1628969448, "q3": 0.1216424268, "q2": 1.791859044, "tx": -0.1165, "ty": 0.4347, "targetID": 11, "f2": 0.200434, "f1": -0.916403, "f3": -1.449154, "y": 0.59655162, "x": -0.13492465}], [{"q1": 1.07482775, "distance": 0.3968005722, "q3": -0.3668563732, "q2": 1.786832494, "tx": -0.3182, "ty": 0.3182, "targetID": 12, "f2": 0.20546, "f1": -0.859917, "f3": -1.937653, "y": 0.67017558, "x": -0.13499551}], [{"q1": 0.6311091902, "distance": 0.1380616324, "q3": -0.5971539732, "q2": 3.121569554, "tx": 0.1768, "ty": 0.1768, "targetID": 13, "f2": -1.129277, "f1": -1.303635, "f3": -2.16795, "y": 0.19565225, "x": 0.040031557}], [{"q1": 0.4764799902, "distance": 0.07431279893, "q3": -0.08516857321, "q2": 2.911773994, "tx": 0.0647, "ty": 0.2415, "targetID": 14, "f2": -0.919481, "f1": -1.458265, "f3": -1.655965, "y": 0.16720111, "x": 0.063262283}], [{"q1": 0.5259914902, "distance": 0.135370767, "q3": -0.5404230732, "q2": 2.849004974, "tx": -0.0647, "ty": 0.2415, "targetID": 15, "f2": -0.856712, "f1": -1.408753, "f3": -2.111219, "y": 0.29732504, "x": 0.058624002}], [{"q1": -0.1644677098, "distance": 0.3461137906, "q3": -0.06387487321, "q2": 2.774486394, "tx": -0.1768, "ty": 0.1768, "targetID": 16, "f2": -0.782194, "f1": -2.099212, "f3": -1.634671, "y": 0.14975299, "x": 0.16825538}]], "block": 17}], [{"trials": [[{"q1": -1.08615441, "distance": 0.6977284079, "q3": 0.1854168268, "q2": 2.300231564, "tx": 0.601, "ty": 0.601, "targetID": 1, "f2": -0.307939, "f1": -3.020899, "f3": -1.385379, "y": -0.065627586, "x": 0.39500827}], [{"q1": -1.55100331, "distance": 1.616595387, "q3": 0.4209106268, "q2": 0.8290237536, "tx": 0.22, "ty": 0.821, "targetID": 2, "f2": 1.163269, "f1": -3.485748, "f3": -1.149886, "y": -0.78657973, "x": 0.39049357}], [{"q1": 1.56523036, "distance": 0.1000541037, "q3": -0.2338412732, "q2": 1.268344044, "tx": -0.22, "ty": 0.821, "targetID": 3, "f2": 0.723949, "f1": -0.369514, "f3": -1.804638, "y": 0.79850211, "x": -0.31749189}], [{"q1": 1.41682153, "distance": 0.3835089406, "q3": 0.03788762679, "q2": 1.236236964, "tx": -0.601, "ty": 0.601, "targetID": 4, "f2": 0.756056, "f1": -0.517923, "f3": -1.532909, "y": 0.79319551, "x": -0.26912654}], [{"q1": 0.3977516902, "distance": 0.2129188753, "q3": -0.5023532732, "q2": 2.0752307, "tx": 0.4596, "ty": 0.4596, "targetID": 5, "f2": -0.082938, "f1": -1.536993, "f3": -2.07315, "y": 0.57047932, "x": 0.2778303}], [{"q1": 0.9259162902, "distance": 0.2391516823, "q3": -0.06401307321, "q2": 1.064580344, "tx": 0.1682, "ty": 0.6279, "targetID": 6, "f2": 0.927712, "f1": -1.008828, "f3": -1.634809, "y": 0.86421464, "x": 0.20492762}], [{"q1": 0.7030516902, "distance": 0.3866258954, "q3": 1.405234397, "q2": 1.894212131, "tx": -0.1682, "ty": 0.6279, "targetID": 7, "f2": 0.098081, "f1": -1.231693, "f3": -0.165562, "y": 0.30987378, "x": 0.051661107}], [{"q1": 1.07872332, "distance": 0.4050622277, "q3": -0.8516354732, "q2": 2.957515584, "tx": -0.4596, "ty": 0.4596, "targetID": 8, "f2": -0.965223, "f1": -0.856021, "f3": -2.422432, "y": 0.30742984, "x": -0.084207338}], [{"q1": 1.13125075, "distance": 0.136279493, "q3": 1.835506927, "q2": 2.802886394, "tx": 0.3182, "ty": 0.3182, "targetID": 9, "f2": -0.810594, "f1": -0.803494, "f3": 0.264711, "y": 0.19783802, "x": 0.25428526}], [{"q1": -0.1406670098, "distance": 0.2335615808, "q3": -0.5187460732, "q2": 2.801127094, "tx": 0.1165, "ty": 0.4347, "targetID": 10, "f2": -0.808834, "f1": -2.075411, "f3": -2.089542, "y": 0.22943508, "x": 0.22793305}], [{"q1": 0.2049521902, "distance": 0.5056541081, "q3": -0.04895857321, "q2": 1.794749304, "tx": -0.1165, "ty": 0.4347, "targetID": 11, "f2": 0.197543, "f1": -1.729792, "f3": -1.619755, "y": 0.52395761, "x": 0.38121393}], [{"q1": 1.73845778, "distance": 0.51756336, "q3": -0.7280138732, "q2": 1.179688294, "tx": -0.3182, "ty": 0.3182, "targetID": 12, "f2": 0.812604, "f1": -0.196287, "f3": -2.29881, "y": 0.83343234, "x": -0.36726595}], [{"q1": 0.1151214902, "distance": 0.05372151601, "q3": 0.4175805268, "q2": 2.463720044, "tx": 0.1768, "ty": 0.1768, "targetID": 13, "f2": -0.471427, "f1": -1.819623, "f3": -1.153216, "y": 0.22274169, "x": 0.14895467}], [{"q1": 0.8539109902, "distance": 0.1405032095, "q3": 0.7230689668, "q2": 2.785042144, "tx": 0.0647, "ty": 0.2415, "targetID": 14, "f2": -0.792749, "f1": -1.080834, "f3": -0.847727, "y": 0.10154632, "x": 0.077114481}], [{"q1": 1.69315601, "distance": 0.5042944361, "q3": -0.1824322732, "q2": 1.980354602, "tx": -0.0647, "ty": 0.2415, "targetID": 15, "f2": 0.011938, "f1": -0.241588, "f3": -1.753229, "y": 0.57231977, "x": -0.44531944}], [{"q1": 1.04052156, "distance": 0.1129058768, "q3": -0.3760800732, "q2": 2.944635054, "tx": -0.1768, "ty": 0.1768, "targetID": 16, "f2": -0.952342, "f1": -0.894223, "f3": -1.946876, "y": 0.21592306, "x": -0.070889079}]], "block": 18}], [{"trials": [[{"q1": 0.3402165902, "distance": 0.8517005098, "q3": 0.7278441868, "q2": 4.180349154, "tx": 0.601, "ty": 0.601, "targetID": 1, "f2": -2.188057, "f1": -1.594528, "f3": -0.842952, "y": -0.24823362, "x": 0.53622333}], [{"q1": 0.4769826902, "distance": 0.4283616417, "q3": -2.108266273, "q2": 2.485836864, "tx": 0.22, "ty": 0.821, "targetID": 2, "f2": -0.493544, "f1": -1.457762, "f3": -3.679063, "y": 0.4451144, "x": 0.42543542}], [{"q1": -0.02302690981, "distance": 0.9742799591, "q3": -1.628086373, "q2": 4.041390154, "tx": -0.22, "ty": 0.821, "targetID": 3, "f2": -2.049097, "f1": -1.957771, "f3": -3.198883, "y": -0.036618298, "x": 0.24229027}], [{"q1": 0.2496067902, "distance": 1.077405739, "q3": -1.985643673, "q2": 2.831726214, "tx": -0.601, "ty": 0.601, "targetID": 4, "f2": -0.839434, "f1": -1.685138, "f3": -3.55644, "y": 0.30088028, "x": 0.43376146}], [{"q1": 0.9617932502, "distance": 0.4426943672, "q3": 0.8882539068, "q2": 1.009225484, "tx": 0.4596, "ty": 0.4596, "targetID": 5, "f2": 0.983067, "f1": -0.972951, "f3": -0.682542, "y": 0.74053694, "x": 0.11747029}], [{"q1": 1.875808212, "distance": 0.5138577464, "q3": -2.474557173, "q2": 2.984847434, "tx": 0.1682, "ty": 0.6279, "targetID": 6, "f2": -0.992555, "f1": -0.058936, "f3": -4.045354, "y": 0.44132355, "x": -0.31058911}], [{"q1": 1.14808969, "distance": 0.2247134904, "q3": -2.034086973, "q2": 2.350999704, "tx": -0.1682, "ty": 0.6279, "targetID": 7, "f2": -0.358707, "f1": -0.786655, "f3": -3.604883, "y": 0.65035593, "x": 0.055388649}], [{"q1": 3.44044699, "distance": 0.4224308743, "q3": -1.332965173, "q2": 4.277009654, "tx": -0.4596, "ty": 0.4596, "targetID": 8, "f2": -2.284717, "f1": 1.505702, "f3": -2.903761, "y": 0.082912635, "x": -0.26840776}], [{"q1": 0.2534960902, "distance": 0.230139485, "q3": -2.006830573, "q2": 2.344465194, "tx": 0.3182, "ty": 0.3182, "targetID": 9, "f2": -0.352173, "f1": -1.681248, "f3": -3.577627, "y": 0.36098186, "x": 0.54432805}], [{"q1": 0.6041542902, "distance": 0.152267451, "q3": -1.544714873, "q2": 2.673829764, "tx": 0.1165, "ty": 0.4347, "targetID": 10, "f2": -0.681537, "f1": -1.33059, "f3": -3.115511, "y": 0.46762735, "x": 0.26516461}], [{"q1": 1.61857461, "distance": 0.1249607369, "q3": -1.777726773, "q2": 3.070675754, "tx": -0.1165, "ty": 0.4347, "targetID": 11, "f2": -1.078383, "f1": -0.31617, "f3": -3.348523, "y": 0.39552738, "x": -0.23516209}], [{"q1": 1.53054718, "distance": 0.164839091, "q3": 0.07822562679, "q2": 1.844763464, "tx": -0.3182, "ty": 0.3182, "targetID": 12, "f2": 0.147529, "f1": -0.404197, "f3": -1.492571, "y": 0.45767168, "x": -0.40606112}], [{"q1": 0.5751259902, "distance": 0.4298520554, "q3": -0.5433886732, "q2": 2.05386787, "tx": 0.1768, "ty": 0.1768, "targetID": 13, "f2": -0.061575, "f1": -1.359619, "f3": -2.114185, "y": 0.60640806, "x": 0.16231883}], [{"q1": 0.5640047902, "distance": 0.2328258595, "q3": 0.7429866668, "q2": 1.791042224, "tx": 0.0647, "ty": 0.2415, "targetID": 14, "f2": 0.20125, "f1": -1.37074, "f3": -0.82781, "y": 0.4721907, "x": 0.096159208}], [{"q1": -0.02393800981, "distance": 0.7737396498, "q3": -1.532808173, "q2": 1.932539562, "tx": -0.0647, "ty": 0.2415, "targetID": 15, "f2": 0.059753, "f1": -1.958683, "f3": -3.103604, "y": 0.24616942, "x": 0.70902556}], [{"q1": 0.4123914902, "distance": 0.4521200683, "q3": -1.758638473, "q2": 4.139012054, "tx": -0.1768, "ty": 0.1768, "targetID": 16, "f2": -2.146719, "f1": -1.522353, "f3": -3.329435, "y": 0.070812148, "x": 0.26272148}]], "block": 19}], [{"trials": [[{"q1": -2.06485481, "distance": 1.300168138, "q3": -1.079124473, "q2": 2.437644824, "tx": 0.601, "ty": 0.601, "targetID": 1, "f2": -0.445352, "f1": -3.999599, "f3": -2.649921, "y": -0.59081837, "x": 0.08137883}], [{"q1": -1.34641651, "distance": 1.265163928, "q3": 2.287393607, "q2": 0.9304343536, "tx": 0.22, "ty": 0.821, "targetID": 2, "f2": 1.061858, "f1": -3.281161, "f3": 0.716597, "y": -0.44350094, "x": 0.26095287}], [{"q1": 1.845083436, "distance": 0.6463450819, "q3": -0.8282745732, "q2": 4.453466654, "tx": -0.22, "ty": 0.821, "targetID": 3, "f2": -2.461174, "f1": -0.089661, "f3": -2.399071, "y": 0.36394575, "x": 0.23701573}], [{"q1": 1.12025518, "distance": 1.084419239, "q3": 1.734033477, "q2": 3.316788154, "tx": -0.601, "ty": 0.601, "targetID": 4, "f2": -1.324496, "f1": -0.814489, "f3": 0.163237, "y": 0.22582016, "x": 0.41645033}], [{"q1": 1.02544191, "distance": 0.3837077921, "q3": -1.070076773, "q2": 4.545659754, "tx": 0.4596, "ty": 0.4596, "targetID": 5, "f2": -2.553367, "f1": -0.909303, "f3": -2.640873, "y": 0.079729211, "x": 0.40547188}], [{"q1": 1.77232415, "distance": 0.1445726458, "q3": 2.439823687, "q2": 3.405129654, "tx": 0.1682, "ty": 0.6279, "targetID": 6, "f2": -1.412837, "f1": -0.16242, "f3": 0.869027, "y": 0.55234383, "x": 0.044942079}], [{"q1": 0.7022976902, "distance": 1.009662873, "q3": 1.350696347, "q2": 3.944421754, "tx": -0.1682, "ty": 0.6279, "targetID": 7, "f2": -1.952129, "f1": -1.232447, "f3": -0.2201, "y": -0.0076691142, "x": 0.61631961}], [{"q1": 1.60292947, "distance": 0.3996419168, "q3": 2.179134327, "q2": 1.709235154, "tx": -0.4596, "ty": 0.4596, "targetID": 8, "f2": 0.283058, "f1": -0.331815, "f3": 0.608338, "y": 0.35302503, "x": -0.074430638}], [{"q1": 1.25760561, "distance": 0.4245976915, "q3": 1.333668917, "q2": 4.878429854, "tx": 0.3182, "ty": 0.3182, "targetID": 9, "f2": -2.886137, "f1": -0.677139, "f3": -0.237127, "y": 0.70800823, "x": 0.48652333}], [{"q1": 2.15251969, "distance": 0.7243042631, "q3": -0.9552766732, "q2": 6.623490354, "tx": 0.1165, "ty": 0.4347, "targetID": 10, "f2": -4.631198, "f1": 0.217775, "f3": -2.526073, "y": 0.8318022, "x": -0.48924459}], [{"q1": 1.71451884, "distance": 0.3589791464, "q3": 0.8023627668, "q2": 3.242520854, "tx": -0.1165, "ty": 0.4347, "targetID": 11, "f2": -1.250228, "f1": -0.220226, "f3": -0.768434, "y": 0.14794229, "x": 0.099453799}], [{"q1": 0.1451613902, "distance": 0.5188154918, "q3": 0.4760141268, "q2": 2.853340364, "tx": -0.3182, "ty": 0.3182, "targetID": 12, "f2": -0.861048, "f1": -1.789583, "f3": -1.094782, "y": 0.012783628, "x": 0.10119284}], [{"q1": 0.9489127202, "distance": 0.1271406997, "q3": 0.6460371168, "q2": 3.088331454, "tx": 0.1768, "ty": 0.1768, "targetID": 13, "f2": -1.096039, "f1": -0.985832, "f3": -0.924759, "y": 0.062430675, "x": 0.12126249}], [{"q1": 1.75510822, "distance": 0.2716965325, "q3": -2.779857073, "q2": 5.344378254, "tx": 0.0647, "ty": 0.2415, "targetID": 14, "f2": -3.352086, "f1": -0.179636, "f3": -4.350653, "y": 0.49874153, "x": -0.022740271}], [{"q1": -2.55713611, "distance": 0.4630174887, "q3": 2.009551157, "q2": 2.087545743, "tx": -0.0647, "ty": 0.2415, "targetID": 15, "f2": -0.095253, "f1": -4.491881, "f3": 0.438755, "y": -0.18601325, "x": -0.24251343}], [{"q1": 1.23599145, "distance": 0.2223561659, "q3": 1.348497227, "q2": 2.417601464, "tx": -0.1768, "ty": 0.1768, "targetID": 16, "f2": -0.425309, "f1": -0.698753, "f3": -0.222299, "y": 0.19115863, "x": 0.045092078}]], "block": 20}], [{"trials": [[{"q1": 2.12958607, "distance": 1.157446598, "q3": 0.7997238268, "q2": 1.878315674, "tx": 0.601, "ty": 0.601, "targetID": 1, "f2": 0.113977, "f1": 0.194842, "f3": -0.771073, "y": 0.16210593, "x": -0.47000636}], [{"q1": 0.9303144902, "distance": 0.08822648216, "q3": 0.7198645368, "q2": 0.8445431536, "tx": 0.22, "ty": 0.821, "targetID": 2, "f2": 1.147749, "f1": -1.00443, "f3": -0.850932, "y": 0.8056103, "x": 0.13312613}], [{"q1": 1.40576312, "distance": 0.3808174218, "q3": 0.6224123368, "q2": 1.682217464, "tx": -0.22, "ty": 0.821, "targetID": 3, "f2": 0.310075, "f1": -0.528981, "f3": -0.948384, "y": 0.45303778, "x": -0.31811072}], [{"q1": 1.7590038, "distance": 0.2366529476, "q3": 1.323238827, "q2": 1.095996274, "tx": -0.601, "ty": 0.601, "targetID": 4, "f2": 0.896296, "f1": -0.175741, "f3": -0.247558, "y": 0.4374158, "x": -0.42998881}], [{"q1": 0.7407507902, "distance": 0.1883953467, "q3": -1.760259473, "q2": 1.069167064, "tx": 0.4596, "ty": 0.4596, "targetID": 5, "f2": 0.923126, "f1": -1.193994, "f3": -3.331056, "y": 0.59743066, "x": 0.58803487}], [{"q1": 1.29832065, "distance": 0.2556562293, "q3": -1.302787073, "q2": 0.6703104536, "tx": 0.1682, "ty": 0.6279, "targetID": 6, "f2": 1.321982, "f1": -0.636424, "f3": -2.873583, "y": 0.87711962, "x": 0.22520604}], [{"q1": 1.38452595, "distance": 0.1525013233, "q3": 1.851026387, "q2": 1.184149364, "tx": -0.1682, "ty": 0.6279, "targetID": 7, "f2": 0.808143, "f1": -0.550219, "f3": 0.28023, "y": 0.47658853, "x": -0.14918704}], [{"q1": 1.73311707, "distance": 0.2526994254, "q3": 0.5221955268, "q2": 2.012210351, "tx": -0.4596, "ty": 0.4596, "targetID": 8, "f2": -0.019918, "f1": -0.201627, "f3": -1.048601, "y": 0.21959082, "x": -0.38052666}], [{"q1": 1.06534014, "distance": 0.3012836165, "q3": 2.002262667, "q2": 1.266647584, "tx": 0.3182, "ty": 0.3182, "targetID": 9, "f2": 0.725645, "f1": -0.869404, "f3": 0.431466, "y": 0.44057684, "x": 0.042889763}], [{"q1": 0.4401003902, "distance": 0.1003212398, "q3": 1.335868027, "q2": 1.719036924, "tx": 0.1165, "ty": 0.4347, "targetID": 10, "f2": 0.273256, "f1": -1.494644, "f3": -0.234928, "y": 0.34405571, "x": 0.15948795}], [{"q1": 0.9115277902, "distance": 0.1514754149, "q3": 1.511734385, "q2": 1.754474094, "tx": -0.1165, "ty": 0.4347, "targetID": 11, "f2": 0.237819, "f1": -1.023217, "f3": -0.059062, "y": 0.3568867, "x": 0.013461116}], [{"q1": 1.44930559, "distance": 0.168948675, "q3": 1.698533487, "q2": 1.270605994, "tx": -0.3182, "ty": 0.3182, "targetID": 12, "f2": 0.721687, "f1": -0.485439, "f3": 0.127737, "y": 0.43617674, "x": -0.19726554}], [{"q1": 0.1810760902, "distance": 0.2190889621, "q3": 1.034086637, "q2": 1.702135154, "tx": 0.1768, "ty": 0.1768, "targetID": 13, "f2": 0.290158, "f1": -1.753668, "f3": -0.53671, "y": 0.37349899, "x": 0.27328565}], [{"q1": 1.54663213, "distance": 0.41954184, "q3": 1.378530857, "q2": 1.322630764, "tx": 0.0647, "ty": 0.2415, "targetID": 14, "f2": 0.669662, "f1": -0.388112, "f3": -0.192265, "y": 0.43227768, "x": -0.30895657}], [{"q1": 1.11139589, "distance": 0.1772675535, "q3": 1.591153847, "q2": 1.467709514, "tx": -0.0647, "ty": 0.2415, "targetID": 15, "f2": 0.524583, "f1": -0.823349, "f3": 0.020358, "y": 0.41852224, "x": -0.074022664}], [{"q1": 0.7891312902, "distance": 0.5258582236, "q3": -2.244561173, "q2": 4.883450154, "tx": -0.1768, "ty": 0.1768, "targetID": 16, "f2": -2.891157, "f1": -1.145613, "f3": -3.815358, "y": 0.23821092, "x": 0.34546006}]], "block": 21}], [{"trials": [[{"q1": 1.09468261, "distance": 0.593610395, "q3": -1.852364673, "q2": 2.041238668, "tx": 0.601, "ty": 0.601, "targetID": 1, "f2": -0.048946, "f1": -0.840062, "f3": -3.423161, "y": 0.69840919, "x": 0.015436382}], [{"q1": 1.75246928, "distance": 0.4728814927, "q3": -0.2002073732, "q2": 4.212085454, "tx": 0.22, "ty": 0.821, "targetID": 2, "f2": -2.219793, "f1": -0.182275, "f3": -1.771004, "y": 0.35916545, "x": 0.32161572}], [{"q1": 1.8097091, "distance": 0.6636998709, "q3": 0.9544158468, "q2": 3.618845954, "tx": -0.22, "ty": 0.821, "targetID": 3, "f2": -1.626553, "f1": -0.125035, "f3": -0.61638, "y": 0.36247311, "x": 0.25984436}], [{"q1": 2.41232941, "distance": 0.6000781536, "q3": 1.333480417, "q2": 1.915449298, "tx": -0.601, "ty": 0.601, "targetID": 4, "f2": 0.076843, "f1": 0.477585, "f3": -0.237316, "y": 0.039117487, "x": -0.39033004}], [{"q1": 1.866571929, "distance": 0.3486719299, "q3": 1.023970707, "q2": 4.380305154, "tx": 0.4596, "ty": 0.4596, "targetID": 5, "f2": -2.388012, "f1": -0.068173, "f3": -0.546826, "y": 0.69606248, "x": 0.20336259}], [{"q1": 2.74841699, "distance": 0.3576815821, "q3": 0.5587636268, "q2": 3.964201254, "tx": 0.1682, "ty": 0.6279, "targetID": 6, "f2": -1.971909, "f1": 0.813673, "f3": -1.012033, "y": 0.40938731, "x": -0.11497542}], [{"q1": 0.8730117902, "distance": 0.5442043887, "q3": -1.418083473, "q2": 3.519483654, "tx": -0.1682, "ty": 0.6279, "targetID": 7, "f2": -1.527191, "f1": -1.061733, "f3": -2.98888, "y": 0.15081902, "x": 0.093624665}], [{"q1": 1.21268083, "distance": 0.6600357982, "q3": 0.3132796268, "q2": 3.105296054, "tx": -0.4596, "ty": 0.4596, "targetID": 8, "f2": -1.113003, "f1": -0.722064, "f3": -1.257517, "y": 0.080164326, "x": 0.080470203}], [{"q1": 0.4683118902, "distance": 0.2518275019, "q3": 0.04900882679, "q2": 2.300859884, "tx": 0.3182, "ty": 0.3182, "targetID": 9, "f2": -0.308567, "f1": -1.466433, "f3": -1.521788, "y": 0.41933723, "x": 0.087574001}], [{"q1": 1.81065158, "distance": 0.2455004305, "q3": 1.463039697, "q2": 4.142442654, "tx": 0.1165, "ty": 0.4347, "targetID": 10, "f2": -2.15015, "f1": -0.124093, "f3": -0.107757, "y": 0.68010037, "x": 0.10949145}], [{"q1": 1.902134758, "distance": 0.3414409688, "q3": 0.07539822679, "q2": 3.514645654, "tx": -0.1165, "ty": 0.4347, "targetID": 11, "f2": -1.522353, "f1": -0.03261, "f3": -1.495398, "y": 0.15802581, "x": 0.083583302}], [{"q1": 0.9627985502, "distance": 0.2443806268, "q3": 0.6273132168, "q2": 2.319960764, "tx": -0.3182, "ty": 0.3182, "targetID": 12, "f2": -0.327668, "f1": -0.971946, "f3": -0.943483, "y": 0.27267124, "x": -0.078097891}], [{"q1": 1.47845957, "distance": 0.3953477429, "q3": 0.2047690268, "q2": 2.601133314, "tx": 0.1768, "ty": 0.1768, "targetID": 13, "f2": -0.608841, "f1": -0.456285, "f3": -1.366027, "y": 0.18774538, "x": -0.2183962}], [{"q1": 0.1574135902, "distance": 0.1626228548, "q3": 0.1922026268, "q2": 3.158703154, "tx": 0.0647, "ty": 0.2415, "targetID": 14, "f2": -1.166411, "f1": -1.777331, "f3": -1.378594, "y": 0.080824213, "x": 0.089789527}], [{"q1": 2.14849845, "distance": 0.1783701727, "q3": 1.706136137, "q2": 1.873289124, "tx": -0.0647, "ty": 0.2415, "targetID": 15, "f2": 0.119004, "f1": 0.213754, "f3": 0.13534, "y": 0.17395696, "x": -0.22978742}], [{"q1": -0.7234953098, "distance": 0.6945717628, "q3": -0.3256888732, "q2": 2.263474934, "tx": -0.1768, "ty": 0.1768, "targetID": 16, "f2": -0.271182, "f1": -2.65824, "f3": -1.896485, "y": 0.070034197, "x": 0.50951698}]], "block": 22}], [{"trials": [[{"q1": 0.03014139019, "distance": 0.7055992227, "q3": -3.447024573, "q2": 2.683568704, "tx": 0.601, "ty": 0.601, "targetID": 1, "f2": -0.691276, "f1": -1.904603, "f3": -5.017821, "y": -0.096002581, "x": 0.4911926}], [{"q1": 1.27306225, "distance": 0.1427511697, "q3": -2.214885673, "q2": 1.755479404, "tx": 0.22, "ty": 0.821, "targetID": 2, "f2": 0.236813, "f1": -0.661682, "f3": -3.785682, "y": 0.71558371, "x": 0.12374356}], [{"q1": 1.40412949, "distance": 0.1282805524, "q3": -0.03088817321, "q2": 1.410595354, "tx": -0.22, "ty": 0.821, "targetID": 3, "f2": 0.581697, "f1": -0.530615, "f3": -1.601684, "y": 0.71538258, "x": -0.29280701}], [{"q1": 0.8605082902, "distance": 0.6027613198, "q3": -0.08434547321, "q2": 2.521148364, "tx": -0.601, "ty": 0.601, "targetID": 4, "f2": -0.528856, "f1": -1.074236, "f3": -1.655142, "y": 0.33958311, "x": -0.057877161}], [{"q1": 1.68335425, "distance": 0.5351480633, "q3": -3.040741273, "q2": 1.141737854, "tx": 0.4596, "ty": 0.4596, "targetID": 5, "f2": 0.850555, "f1": -0.25139, "f3": -4.611538, "y": 0.58023611, "x": -0.06177355}], [{"q1": 1.4856224, "distance": 0.2735972389, "q3": -2.401910973, "q2": 3.154493454, "tx": 0.1682, "ty": 0.6279, "targetID": 6, "f2": -1.162201, "f1": -0.449122, "f3": -3.972707, "y": 0.51241106, "x": -0.079827728}], [{"q1": 0.9178109902, "distance": 0.4990019266, "q3": -2.629211473, "q2": 2.243997054, "tx": -0.1682, "ty": 0.6279, "targetID": 7, "f2": -0.251704, "f1": -1.016933, "f3": -4.200008, "y": 0.53924428, "x": 0.32286322}], [{"q1": 1.17837464, "distance": 0.2839021439, "q3": 0.6655149868, "q2": 2.088865212, "tx": -0.4596, "ty": 0.4596, "targetID": 8, "f2": -0.096573, "f1": -0.75637, "f3": -0.905281, "y": 0.36416842, "x": -0.1922178}], [{"q1": 0.7021719902, "distance": 0.2134266108, "q3": -2.265999373, "q2": 2.404469614, "tx": 0.3182, "ty": 0.3182, "targetID": 9, "f2": -0.412177, "f1": -1.232573, "f3": -3.836796, "y": 0.528729, "x": 0.35324937}], [{"q1": -1.16578751, "distance": 0.7261353792, "q3": 0.05171062679, "q2": 2.05726079, "tx": 0.1165, "ty": 0.4347, "targetID": 10, "f2": -0.064968, "f1": -3.100532, "f3": -1.519086, "y": -0.17858414, "x": 0.50528677}], [{"q1": 0.9495410302, "distance": 0.2918146228, "q3": 0.03298672679, "q2": 2.882243024, "tx": -0.1165, "ty": 0.4347, "targetID": 11, "f2": -0.88995, "f1": -0.985203, "f3": -1.53781, "y": 0.15811855, "x": -0.02344907}], [{"q1": -1.94296731, "distance": 0.8665071091, "q3": -1.699532473, "q2": 3.185155354, "tx": -0.3182, "ty": 0.3182, "targetID": 12, "f2": -1.192863, "f1": -3.877712, "f3": -3.270329, "y": -0.449287, "x": 0.084041563}], [{"q1": 1.01884457, "distance": 0.2478087264, "q3": -1.273004773, "q2": 3.158766054, "tx": 0.1768, "ty": 0.1768, "targetID": 13, "f2": -1.166473, "f1": -0.9159, "f3": -2.843801, "y": 0.3396284, "x": -0.010004917}], [{"q1": -0.1127948098, "distance": 0.2580823992, "q3": 0.3257203268, "q2": 2.100049284, "tx": 0.0647, "ty": 0.2415, "targetID": 14, "f2": -0.107757, "f1": -2.047539, "f3": -1.245076, "y": 0.32351021, "x": 0.30940564}], [{"q1": 0.7472224902, "distance": 0.1073650553, "q3": -1.040841073, "q2": 3.126470454, "tx": -0.0647, "ty": 0.2415, "targetID": 15, "f2": -1.134178, "f1": -1.187522, "f3": -2.611637, "y": 0.29651716, "x": 0.027497436}], [{"q1": 0.6186056902, "distance": 0.2693588466, "q3": 0.9189158468, "q2": 2.488412964, "tx": -0.1768, "ty": 0.1768, "targetID": 16, "f2": -0.49612, "f1": -1.316139, "f3": -0.65188, "y": 0.14204812, "x": 0.090307647}]], "block": 23}], [{"trials": [[{"q1": 1.11007642, "distance": 0.5837482378, "q3": -0.09137007321, "q2": 0.7274874536, "tx": 0.601, "ty": 0.601, "targetID": 1, "f2": 1.264805, "f1": -0.824668, "f3": -1.662166, "y": 0.91781784, "x": 0.11070574}], [{"q1": 2.40171082, "distance": 0.4840779237, "q3": 0.6632530368, "q2": 5.008667754, "tx": 0.22, "ty": 0.821, "targetID": 2, "f2": -3.016375, "f1": 0.466966, "f3": -0.907543, "y": 0.79920725, "x": -0.26358713}], [{"q1": 2.18952765, "distance": 0.3547125685, "q3": -1.538927973, "q2": 4.800323554, "tx": -0.22, "ty": 0.821, "targetID": 3, "f2": -2.808031, "f1": 0.254783, "f3": -3.109724, "y": 0.60005982, "x": 0.057500348}], [{"q1": 1.08544633, "distance": 0.595325792, "q3": 1.708775077, "q2": 1.625731624, "tx": -0.601, "ty": 0.601, "targetID": 4, "f2": 0.366561, "f1": -0.849298, "f3": 0.137979, "y": 0.35703161, "x": -0.057960201}], [{"q1": -0.1014599098, "distance": 0.1348076304, "q3": -0.8967613732, "q2": 2.202905024, "tx": 0.4596, "ty": 0.4596, "targetID": 5, "f2": -0.210612, "f1": -2.036204, "f3": -2.467558, "y": 0.35230298, "x": 0.54121156}], [{"q1": 1.69196221, "distance": 0.3503715673, "q3": "_NaN_", "q2": "_NaN_", "tx": 0.1682, "ty": 0.6279, "targetID": 6, "f2": "_NaN_", "f1": -0.242782, "f3": "_NaN_", "y": 0.96029369, "x": 0.27899111}], [{"q1": 1.926073694, "distance": 0.307052481, "q3": -1.931501473, "q2": 2.336234214, "tx": -0.1682, "ty": 0.6279, "targetID": 7, "f2": -0.343942, "f1": -0.008671, "f3": -3.502298, "y": 0.47791628, "x": -0.4361293}], [{"q1": 1.72438345, "distance": 0.1768719042, "q3": 0.3952123268, "q2": 1.898673193, "tx": -0.4596, "ty": 0.4596, "targetID": 8, "f2": 0.093619, "f1": -0.210361, "f3": -1.175584, "y": 0.2858448, "x": -0.42654246}], [{"q1": 1.956986966, "distance": 0.2335430694, "q3": -1.326914473, "q2": 4.407172054, "tx": 0.3182, "ty": 0.3182, "targetID": 9, "f2": -2.414879, "f1": 0.022242, "f3": -2.897711, "y": 0.30237841, "x": 0.085193471}], [{"q1": 1.23932154, "distance": 0.2546828541, "q3": 1.970972397, "q2": 0.3743096536, "tx": 0.1165, "ty": 0.4347, "targetID": 10, "f2": 1.617983, "f1": -0.695423, "f3": 0.400176, "y": 0.66005001, "x": -0.0021622482}], [{"q1": 0.6203020902, "distance": 0.2758773092, "q3": -0.9935726732, "q2": 3.257223554, "tx": -0.1165, "ty": 0.4347, "targetID": 11, "f2": -1.264931, "f1": -1.314442, "f3": -2.564369, "y": 0.22521401, "x": 0.063010194}], [{"q1": 0.3096048902, "distance": 0.416369024, "q3": -0.2431529732, "q2": 2.809295244, "tx": -0.3182, "ty": 0.3182, "targetID": 12, "f2": -0.817003, "f1": -1.62514, "f3": -1.813949, "y": 0.22328553, "x": 0.087206472}], [{"q1": 0.07253399019, "distance": 0.09310309353, "q3": -1.168257773, "q2": 3.080226154, "tx": 0.1768, "ty": 0.1768, "targetID": 13, "f2": -1.087934, "f1": -1.86221, "f3": -2.739054, "y": 0.23604151, "x": 0.2486236}], [{"q1": 1.68869495, "distance": 0.1272460333, "q3": 0.8237255968, "q2": 3.272240354, "tx": 0.0647, "ty": 0.2415, "targetID": 14, "f2": -1.279948, "f1": -0.24605, "f3": -0.747071, "y": 0.20741678, "x": 0.18729644}], [{"q1": 2.28779667, "distance": 0.06501724437, "q3": 1.777261797, "q2": 2.746400554, "tx": -0.0647, "ty": 0.2415, "targetID": 15, "f2": -0.754108, "f1": 0.353052, "f3": 0.206465, "y": 0.30351654, "x": -0.084224109}], [{"q1": 2.44123206, "distance": 0.2756738769, "q3": -1.281637873, "q2": 4.685385254, "tx": -0.1768, "ty": 0.1768, "targetID": 16, "f2": -2.693093, "f1": 0.506488, "f3": -2.852434, "y": 0.4255916, "x": -0.058061522}]], "block": 24}]]}]], "condition": "H1"}], [{"phases": [[{"phase": "test", "blocks": [[{"trials": [[{"q1": 3.04008249, "distance": 0.623693446, "q3": 1.824762677, "q2": 2.239724494, "tx": -0.375, "ty": 0.6495, "targetID": 1, "f2": -1.105338, "f1": -0.247432, "f3": -0.253966, "y": 0.034365348, "x": -0.27202974}], [{"q1": 0.6706932902, "distance": 0.6809184193, "q3": 3.632755527, "q2": 2.557276674, "tx": 0, "ty": 0.95, "targetID": 2, "f2": 1.264051, "f1": -0.564984, "f3": -2.061959, "y": 0.39694777, "x": 0.39721924}], [{"q1": 2.90694175, "distance": 0.7058954206, "q3": 1.229305207, "q2": 3.585827854, "tx": 0.375, "ty": 0.6495, "targetID": 3, "f2": -0.972197, "f1": -1.593535, "f3": 0.341491, "y": 0.39129089, "x": -0.28197519}], [{"q1": 2.10068341, "distance": 0.291439564, "q3": 1.958029037, "q2": 1.993486459, "tx": -0.4763, "ty": 0.275, "targetID": 4, "f2": -0.165939, "f1": -0.001194, "f3": -0.387233, "y": 0.2414108, "x": -0.18680253}], [{"q1": 0.7199534902, "distance": 0.3577594274, "q3": 1.887154707, "q2": 1.965966108, "tx": 0, "ty": 0.55, "targetID": 5, "f2": 1.214791, "f1": 0.026327, "f3": -0.316358, "y": 0.2393965, "x": 0.17753105}], [{"q1": 3.69823979, "distance": 1.059120704, "q3": 3.486181427, "q2": 3.550773954, "tx": 0.4763, "ty": 0.275, "targetID": 6, "f2": -1.763495, "f1": -1.558481, "f3": -1.915385, "y": -0.31401003, "x": -0.40392943}], [{"q1": 1.835658658, "distance": 0.05445530578, "q3": 1.764318437, "q2": 1.919156377, "tx": -0.175, "ty": 0.3031, "targetID": 7, "f2": 0.099086, "f1": 0.073136, "f3": -0.193522, "y": 0.24885442, "x": -0.17022534}], [{"q1": 1.01243572, "distance": 0.2771878221, "q3": 1.733782157, "q2": 1.433968804, "tx": 0, "ty": 0.15, "targetID": 8, "f2": 0.922309, "f1": 0.558324, "f3": -0.162986, "y": 0.42688859, "x": 0.012876235}], [{"q1": 0.7198905902, "distance": 0.2594887063, "q3": 1.660771541, "q2": 0.9221405536, "tx": 0.175, "ty": 0.3031, "targetID": 9, "f2": 1.214854, "f1": 1.070152, "f3": -0.089975, "y": 0.56145533, "x": 0.19922627}]], "block": 1}], [{"trials": [[{"q1": 1.879955114, "distance": 0.3126930185, "q3": 2.874808627, "q2": 2.148366974, "tx": -0.375, "ty": 0.6495, "targetID": 1, "f2": 0.054789, "f1": -0.156074, "f3": -1.304012, "y": 0.47994757, "x": -0.11226649}], [{"q1": 0.2521074902, "distance": 0.8126488493, "q3": 1.186768037, "q2": 1.377105984, "tx": 0, "ty": 0.95, "targetID": 2, "f2": 1.682637, "f1": 0.615187, "f3": 0.384028, "y": 0.44202926, "x": 0.63432159}], [{"q1": 0.0002773901923, "distance": 0.3780511934, "q3": 1.099871587, "q2": 1.818813904, "tx": 0.375, "ty": 0.6495, "targetID": 3, "f2": 1.934467, "f1": 0.173479, "f3": 0.470925, "y": 0.28235427, "x": 0.28485169}], [{"q1": 2.06524625, "distance": 0.3243082007, "q3": 1.883321967, "q2": 2.134041314, "tx": -0.4763, "ty": 0.275, "targetID": 4, "f2": -0.130502, "f1": -0.141749, "f3": -0.312526, "y": 0.23730681, "x": -0.15418972}], [{"q1": 0.4904286902, "distance": 0.2787862734, "q3": 1.398699877, "q2": 1.800152844, "tx": 0, "ty": 0.55, "targetID": 5, "f2": 1.444316, "f1": 0.19214, "f3": 0.172096, "y": 0.31466568, "x": 0.14946419}], [{"q1": 0.2849684902, "distance": 0.2618612728, "q3": 1.038107877, "q2": 1.364351114, "tx": 0.4763, "ty": 0.275, "targetID": 6, "f2": 1.649776, "f1": 0.627942, "f3": 0.532688, "y": 0.48014898, "x": 0.31355719}], [{"q1": 0.6181658902, "distance": 0.2949659118, "q3": 1.465804297, "q2": 1.932916553, "tx": -0.175, "ty": 0.3031, "targetID": 7, "f2": 1.316579, "f1": 0.059376, "f3": 0.104992, "y": 0.2773796, "x": 0.11884239}], [{"q1": 1.12653836, "distance": 0.3118289387, "q3": 1.617480394, "q2": 1.341543154, "tx": 0, "ty": 0.15, "targetID": 8, "f2": 0.808206, "f1": 0.650749, "f3": -0.046684, "y": 0.45568911, "x": -0.061574792}], [{"q1": 0.4586357902, "distance": 0.0500082732, "q3": 1.367660947, "q2": 1.959682922, "tx": 0.175, "ty": 0.3031, "targetID": 9, "f2": 1.476109, "f1": 0.03261, "f3": 0.203135, "y": 0.25696934, "x": 0.15569224}]], "block": 2}], [{"trials": [[{"q1": 1.064272, "distance": 0.5264390048, "q3": 1.517012261, "q2": 1.917459917, "tx": -0.375, "ty": 0.6495, "targetID": 1, "f2": 0.870472, "f1": 0.074833, "f3": 0.053784, "y": 0.2890246, "x": 0.0086606727}], [{"q1": 1.07740385, "distance": 0.5981013448, "q3": 3.655620027, "q2": 0.09477065359, "tx": 0, "ty": 0.95, "targetID": 2, "f2": 0.857341, "f1": 1.897522, "f3": -2.084824, "y": 0.47254694, "x": 0.36022742}], [{"q1": 0.6235693902, "distance": 0.1113893183, "q3": 1.358361827, "q2": 0.8647122536, "tx": 0.375, "ty": 0.6495, "targetID": 3, "f2": 1.311175, "f1": 1.12758, "f3": 0.212434, "y": 0.6085877, "x": 0.27139612}], [{"q1": 1.875431221, "distance": 0.3332130611, "q3": 1.621627296, "q2": 2.104070524, "tx": -0.4763, "ty": 0.275, "targetID": 4, "f2": 0.059313, "f1": -0.111778, "f3": -0.050831, "y": 0.2150394, "x": -0.14852619}], [{"q1": 0.5396259902, "distance": 0.4486553974, "q3": 2.639566127, "q2": 0.9096998536, "tx": 0, "ty": 0.55, "targetID": 5, "f2": 1.395118, "f1": 1.082593, "f3": -1.06877, "y": 0.31261367, "x": 0.38070907}], [{"q1": 0.3816038902, "distance": 0.1557796169, "q3": 1.961107797, "q2": 0.6375750536, "tx": 0.4763, "ty": 0.275, "targetID": 6, "f2": 1.553141, "f1": 1.354718, "f3": -0.390311, "y": 0.4242899, "x": 0.43180489}], [{"q1": 1.39018082, "distance": 0.08241889776, "q3": 1.738494547, "q2": 1.571256404, "tx": -0.175, "ty": 0.3031, "targetID": 7, "f2": 0.544564, "f1": 0.421036, "f3": -0.167698, "y": 0.36948364, "x": -0.12615241}], [{"q1": 0.6184171902, "distance": 0.4191053178, "q3": 2.467783857, "q2": 0.7024175536, "tx": 0, "ty": 0.15, "targetID": 8, "f2": 1.316327, "f1": 1.289875, "f3": -0.896988, "y": 0.40257255, "x": 0.33444936}], [{"q1": 0.7102144902, "distance": 0.3859859761, "q3": 0.7713866568, "q2": 1.148775024, "tx": 0.175, "ty": 0.3031, "targetID": 9, "f2": 1.22453, "f1": 0.843518, "f3": 0.79941, "y": 0.68907543, "x": 0.17785328}]], "block": 3}], [{"trials": [[{"q1": 1.78338256, "distance": 0.3988622682, "q3": 1.506330846, "q2": 1.675557284, "tx": -0.375, "ty": 0.6495, "targetID": 1, "f2": 0.151362, "f1": 0.316735, "f3": 0.064465, "y": 0.26504349, "x": -0.26877241}], [{"q1": 1.74983035, "distance": 0.383056174, "q3": 0.1511734268, "q2": 0.5145502536, "tx": 0, "ty": 0.95, "targetID": 2, "f2": 0.184914, "f1": 1.477742, "f3": 1.419623, "y": 0.88435644, "x": -0.37738966}], [{"q1": 2.006938289, "distance": 0.966510119, "q3": -1.373252973, "q2": 1.883719214, "tx": 0.375, "ty": 0.6495, "targetID": 3, "f2": -0.072194, "f1": 0.108573, "f3": 2.944049, "y": 0.48781341, "x": -0.57788995}], [{"q1": 2.0377259, "distance": 0.3594950289, "q3": 1.810311347, "q2": 2.244625374, "tx": -0.4763, "ty": 0.275, "targetID": 4, "f2": -0.102981, "f1": -0.252333, "f3": -0.239515, "y": 0.24122319, "x": -0.11839526}], [{"q1": 1.64119407, "distance": 0.4658520399, "q3": 0.08011062679, "q2": 1.974636903, "tx": 0, "ty": 0.55, "targetID": 5, "f2": 0.29355, "f1": 0.017656, "f3": 1.490686, "y": 0.36456999, "x": -0.4273568}], [{"q1": 0.8273330902, "distance": 0.5592228218, "q3": 0.8182592268, "q2": 1.038882114, "tx": 0.4763, "ty": 0.275, "targetID": 6, "f2": 1.107411, "f1": 0.953411, "f3": 0.752537, "y": 0.72905103, "x": 0.14985272}], [{"q1": 1.63208345, "distance": 0.1577731754, "q3": 0.9370114268, "q2": 1.765720994, "tx": -0.175, "ty": 0.3031, "targetID": 7, "f2": 0.302661, "f1": 0.226572, "f3": 0.633785, "y": 0.29706029, "x": -0.33265753}], [{"q1": 1.72695955, "distance": 0.1624390543, "q3": 1.619868004, "q2": 2.025216545, "tx": 0, "ty": 0.15, "targetID": 8, "f2": 0.207785, "f1": -0.032924, "f3": -0.049072, "y": 0.23512827, "x": -0.13834603}], [{"q1": 1.28927286, "distance": 0.3124929709, "q3": 1.792090117, "q2": 1.300325454, "tx": 0.175, "ty": 0.3031, "targetID": 9, "f2": 0.645472, "f1": 0.691967, "f3": -0.221294, "y": 0.44883797, "x": -0.10142775}]], "block": 4}], [{"trials": [[{"q1": 1.52495514, "distance": 0.5071585584, "q3": 2.167007777, "q2": 2.102688224, "tx": -0.375, "ty": 0.6495, "targetID": 1, "f2": 0.409789, "f1": -0.110396, "f3": -0.596211, "y": 0.33255333, "x": 0.020922482}], [{"q1": 1.70289495, "distance": 0.4936338149, "q3": -1.203544173, "q2": 1.718722764, "tx": 0, "ty": 0.95, "targetID": 2, "f2": 0.23185, "f1": 0.27357, "f3": 2.774341, "y": 0.68267399, "x": -0.41498331}], [{"q1": 2.029432093, "distance": 0.9416794204, "q3": 0.9584999168, "q2": 1.740713914, "tx": 0.375, "ty": 0.6495, "targetID": 3, "f2": -0.094688, "f1": 0.251579, "f3": 0.612296, "y": 0.16020257, "x": -0.42957949}], [{"q1": 1.938388738, "distance": 0.3093577168, "q3": 1.590714024, "q2": 2.057700613, "tx": -0.4763, "ty": 0.275, "targetID": 4, "f2": -0.003644, "f1": -0.065408, "f3": -0.019918, "y": 0.19944338, "x": -0.17631101}], [{"q1": 1.19904632, "distance": 0.2253185839, "q3": 0.4609973268, "q2": 1.779920994, "tx": 0, "ty": 0.55, "targetID": 5, "f2": 0.735698, "f1": 0.212372, "f3": 1.109799, "y": 0.50476504, "x": -0.2207312}], [{"q1": 0.8804887902, "distance": 0.4798673001, "q3": 1.676667997, "q2": 0.7122821536, "tx": 0.4763, "ty": 0.275, "targetID": 6, "f2": 1.054256, "f1": 1.28001, "f3": -0.105872, "y": 0.6233222, "x": 0.14623293}], [{"q1": 1.7164038, "distance": 0.06509656675, "q3": 1.599761811, "q2": 1.639366134, "tx": -0.175, "ty": 0.3031, "targetID": 7, "f2": 0.218341, "f1": 0.352927, "f3": -0.028965, "y": 0.29013145, "x": -0.23879169}], [{"q1": 1.08990739, "distance": 0.5025429555, "q3": 1.428482177, "q2": 0.8738228536, "tx": 0, "ty": 0.15, "targetID": 8, "f2": 0.844837, "f1": 1.11847, "f3": 0.142314, "y": 0.65150605, "x": -0.032266143}], [{"q1": 0.8893480902, "distance": 0.2645261705, "q3": 1.569037035, "q2": 1.115348484, "tx": 0.175, "ty": 0.3031, "targetID": 9, "f2": 1.045396, "f1": 0.876944, "f3": 0.001759, "y": 0.54554477, "x": 0.069195329}]], "block": 5}], [{"trials": [[{"q1": 1.24145782, "distance": 0.6104425221, "q3": 1.757783917, "q2": 2.267684664, "tx": -0.375, "ty": 0.6495, "targetID": 1, "f2": 0.693287, "f1": -0.275392, "f3": -0.186988, "y": 0.24501798, "x": 0.082202765}], [{"q1": 2.027170146, "distance": 0.4333691064, "q3": -0.3793787732, "q2": 4.632191854, "tx": 0, "ty": 0.95, "targetID": 2, "f2": -0.092426, "f1": -2.639899, "f3": 1.950175, "y": 0.56680349, "x": 0.20240854}], [{"q1": 1.873106442, "distance": 0.4879315019, "q3": 3.440797927, "q2": 0.3406945536, "tx": 0.375, "ty": 0.6495, "targetID": 3, "f2": 0.061638, "f1": 1.651598, "f3": -1.870002, "y": 0.57083426, "x": -0.10654839}], [{"q1": 1.928775464, "distance": 0.3606370008, "q3": 1.750432597, "q2": 2.170609454, "tx": -0.4763, "ty": 0.275, "targetID": 4, "f2": 0.005969, "f1": -0.178317, "f3": -0.179636, "y": 0.23330774, "x": -0.11808107}], [{"q1": 2.22999137, "distance": 0.2583608139, "q3": 0.9856432768, "q2": 3.205010254, "tx": 0, "ty": 0.55, "targetID": 5, "f2": -0.295247, "f1": -1.212718, "f3": 0.585153, "y": 0.29401024, "x": 0.034922098}], [{"q1": 3.17328599, "distance": 0.8811195711, "q3": 4.019089727, "q2": 4.745081754, "tx": 0.4763, "ty": 0.275, "targetID": 6, "f2": -1.238541, "f1": -2.752789, "f3": -2.448293, "y": 0.075028415, "x": -0.38182765}], [{"q1": 1.8128507, "distance": 0.1116611157, "q3": 1.402218467, "q2": 1.890505054, "tx": -0.175, "ty": 0.3031, "targetID": 7, "f2": 0.121894, "f1": 0.101788, "f3": 0.168578, "y": 0.21052173, "x": -0.23742971}], [{"q1": 1.975836522, "distance": 0.1730750363, "q3": 1.449028197, "q2": 2.064486453, "tx": 0, "ty": 0.15, "targetID": 8, "f2": -0.041092, "f1": -0.072194, "f3": 0.121768, "y": 0.21056009, "x": -0.16213403}], [{"q1": 3.55751529, "distance": 0.589638111, "q3": 1.551067125, "q2": 2.149246624, "tx": 0.175, "ty": 0.3031, "targetID": 9, "f2": -1.622771, "f1": -0.156954, "f3": 0.019729, "y": -0.16711522, "x": -0.18076783}]], "block": 6}], [{"trials": [[{"q1": 0.6907994902, "distance": 0.7429565793, "q3": 2.651252827, "q2": 0.6153325536, "tx": -0.375, "ty": 0.6495, "targetID": 1, "f2": 1.243945, "f1": 1.37696, "f3": -1.080456, "y": 0.40755025, "x": 0.32745626}], [{"q1": 1.28594278, "distance": 0.5297645229, "q3": 1.890673287, "q2": 1.352036074, "tx": 0, "ty": 0.95, "targetID": 2, "f2": 0.648802, "f1": 0.640257, "f3": -0.319877, "y": 0.4257109, "x": -0.075969661}], [{"q1": 0.6466286902, "distance": 0.3321056886, "q3": 2.909805927, "q2": 0.8383856536, "tx": 0.375, "ty": 0.6495, "targetID": 3, "f2": 1.288116, "f1": 1.153907, "f3": -1.33901, "y": 0.31967756, "x": 0.41387604}], [{"q1": 2.031568376, "distance": 0.3410631782, "q3": 1.732965337, "q2": 2.197312994, "tx": -0.4763, "ty": 0.275, "targetID": 4, "f2": -0.096824, "f1": -0.20502, "f3": -0.162169, "y": 0.2211599, "x": -0.13951322}], [{"q1": 1.4589817, "distance": 0.131481322, "q3": 2.466213067, "q2": 1.485993584, "tx": 0, "ty": 0.55, "targetID": 5, "f2": 0.475763, "f1": 0.506299, "f3": -0.895417, "y": 0.41958949, "x": -0.016746251}], [{"q1": 3.33803109, "distance": 1.114976888, "q3": 1.172442377, "q2": 1.279528114, "tx": 0.4763, "ty": 0.275, "targetID": 6, "f2": -1.403287, "f1": 0.712765, "f3": 0.398354, "y": -0.42882986, "x": -0.38845256}], [{"q1": 1.80229494, "distance": 0.07898768013, "q3": 1.740630827, "q2": 1.611028974, "tx": -0.175, "ty": 0.3031, "targetID": 7, "f2": 0.13245, "f1": 0.381264, "f3": -0.169834, "y": 0.2743042, "x": -0.24855172}], [{"q1": 1.6852392, "distance": 0.2380242563, "q3": 1.345481297, "q2": 1.884473194, "tx": 0, "ty": 0.15, "targetID": 8, "f2": 0.249505, "f1": 0.107819, "f3": 0.225315, "y": 0.24371642, "x": -0.21879849}], [{"q1": 1.55611974, "distance": 0.3587742263, "q3": 1.735415787, "q2": 1.663807724, "tx": 0.175, "ty": 0.3031, "targetID": 9, "f2": 0.378625, "f1": 0.328485, "f3": -0.164619, "y": 0.32898537, "x": -0.1828392}]], "block": 7}], [{"trials": [[{"q1": 0.2815127902, "distance": 0.9914170562, "q3": 1.382049437, "q2": 0.4069821536, "tx": -0.375, "ty": 0.6495, "targetID": 1, "f2": 1.653232, "f1": 1.585311, "f3": 0.188747, "y": 0.49182566, "x": 0.60379854}], [{"q1": 1.23222154, "distance": 0.4496562183, "q3": 3.309894027, "q2": 1.390614824, "tx": 0, "ty": 0.95, "targetID": 2, "f2": 0.702523, "f1": 0.601678, "f3": -1.739098, "y": 0.54868718, "x": 0.20282686}], [{"q1": 0.9830304102, "distance": 0.3131809129, "q3": 2.203073267, "q2": 0.9337015536, "tx": 0.375, "ty": 0.6495, "targetID": 3, "f2": 0.951714, "f1": 1.058591, "f3": -0.632277, "y": 0.48685321, "x": 0.10736535}], [{"q1": 1.82290379, "distance": 0.3336372002, "q3": 1.55735031, "q2": 2.116825384, "tx": -0.4763, "ty": 0.275, "targetID": 4, "f2": 0.111841, "f1": -0.124533, "f3": 0.013446, "y": 0.20551092, "x": -0.14997953}], [{"q1": 0.4119516902, "distance": 0.2275386055, "q3": 1.041123807, "q2": 1.712188254, "tx": 0, "ty": 0.55, "targetID": 5, "f2": 1.522793, "f1": 0.280104, "f3": 0.529673, "y": 0.41707284, "x": 0.18467319}], [{"q1": 1.01325253, "distance": 0.6272355809, "q3": 1.170054767, "q2": 1.144628124, "tx": 0.4763, "ty": 0.275, "targetID": 6, "f2": 0.921492, "f1": 0.847665, "f3": 0.400742, "y": 0.61915639, "x": -0.048086168}], [{"q1": 1.68637017, "distance": 0.07887572917, "q3": 1.476862707, "q2": 2.041364331, "tx": -0.175, "ty": 0.3031, "targetID": 7, "f2": 0.248374, "f1": -0.049072, "f3": 0.093934, "y": 0.22652997, "x": -0.15606825}], [{"q1": 1.891955998, "distance": 0.2066185153, "q3": 2.177186537, "q2": 2.090813, "tx": 0, "ty": 0.15, "targetID": 8, "f2": 0.042788, "f1": -0.09852, "f3": -0.60639, "y": 0.31683722, "x": -0.12188746}], [{"q1": 1.66368788, "distance": 0.350558059, "q3": 1.621690128, "q2": 1.815986474, "tx": 0.175, "ty": 0.3031, "targetID": 9, "f2": 0.271057, "f1": 0.176306, "f3": -0.050894, "y": 0.27444353, "x": -0.17438483}]], "block": 8}], [{"trials": [[{"q1": 1.960631213, "distance": 0.2630049309, "q3": 2.979612127, "q2": 2.342140414, "tx": -0.375, "ty": 0.6495, "targetID": 1, "f2": -0.025887, "f1": -0.349848, "f3": -1.408816, "y": 0.4898198, "x": -0.16601716}], [{"q1": 1.07683837, "distance": 0.471970177, "q3": 4.174196427, "q2": 1.037939634, "tx": 0, "ty": 0.95, "targetID": 2, "f2": 0.857906, "f1": 0.954353, "f3": -2.6034, "y": 0.67207026, "x": 0.38145892}], [{"q1": 1.01941005, "distance": 0.2719735321, "q3": 2.565738717, "q2": 0.7566414536, "tx": 0.375, "ty": 0.6495, "targetID": 3, "f2": 0.915334, "f1": 1.235651, "f3": -0.994942, "y": 0.4789002, "x": 0.16318567}], [{"q1": 1.971186965, "distance": 0.2796493875, "q3": 1.640853843, "q2": 1.982490884, "tx": -0.4763, "ty": 0.275, "targetID": 4, "f2": -0.036442, "f1": 0.009802, "f3": -0.070058, "y": 0.19825494, "x": -0.20738742}], [{"q1": 1.17554721, "distance": 0.1137066954, "q3": 2.243222817, "q2": 1.206517504, "tx": 0, "ty": 0.55, "targetID": 5, "f2": 0.759197, "f1": 0.785775, "f3": -0.672426, "y": 0.44063826, "x": 0.031132337}], [{"q1": 3.58290569, "distance": 0.9647796326, "q3": 3.826252527, "q2": 4.018494254, "tx": 0.4763, "ty": 0.275, "targetID": 6, "f2": -1.648161, "f1": -2.026202, "f3": -2.255456, "y": -0.20699492, "x": -0.35945154}], [{"q1": 1.51716399, "distance": 0.03075070118, "q3": 1.546543232, "q2": 1.642507724, "tx": -0.175, "ty": 0.3031, "targetID": 7, "f2": 0.417581, "f1": 0.349785, "f3": 0.024253, "y": 0.32402572, "x": -0.19753264}], [{"q1": 2.13894801, "distance": 0.1975382671, "q3": 1.876724617, "q2": 2.052422737, "tx": 0, "ty": 0.15, "targetID": 8, "f2": -0.204204, "f1": -0.06013, "f3": -0.305928, "y": 0.22066133, "x": -0.18446773}], [{"q1": 2.51417984, "distance": 0.462442304, "q3": 2.442776787, "q2": 2.867917354, "tx": 0.175, "ty": 0.3031, "targetID": 9, "f2": -0.579435, "f1": -0.875625, "f3": -0.87198, "y": 0.3790715, "x": -0.2811592}]], "block": 9}], [{"trials": [[{"q1": 1.45251002, "distance": 0.4623733351, "q3": 2.493859077, "q2": 1.638360824, "tx": -0.375, "ty": 0.6495, "targetID": 1, "f2": 0.482234, "f1": 0.353932, "f3": -0.923063, "y": 0.41232954, "x": 0.021912174}], [{"q1": 0.8719436902, "distance": 0.6303143776, "q3": 3.005310327, "q2": 0.8123732536, "tx": 0, "ty": 0.95, "targetID": 2, "f2": 1.062801, "f1": 1.179919, "f3": -1.434514, "y": 0.41200652, "x": 0.32841929}], [{"q1": 0.5937870902, "distance": 0.3778501177, "q3": 3.448846727, "q2": 0.9605936536, "tx": 0.375, "ty": 0.6495, "targetID": 3, "f2": 1.340957, "f1": 1.031699, "f3": -1.87805, "y": 0.30363866, "x": 0.52715336}], [{"q1": 1.83019229, "distance": 0.2501991866, "q3": 1.686406937, "q2": 1.759186484, "tx": -0.4763, "ty": 0.275, "targetID": 4, "f2": 0.104552, "f1": 0.233106, "f3": -0.115611, "y": 0.25344973, "x": -0.22703063}], [{"q1": 1.28845605, "distance": 0.1311191341, "q3": 2.958437827, "q2": 1.549705084, "tx": 0, "ty": 0.55, "targetID": 5, "f2": 0.646288, "f1": 0.442588, "f3": -1.387641, "y": 0.49440245, "x": 0.11874822}], [{"q1": 1.54311355, "distance": 0.6937371749, "q3": 1.653797205, "q2": 1.527965264, "tx": 0.4763, "ty": 0.275, "targetID": 6, "f2": 0.391631, "f1": 0.464327, "f3": -0.083001, "y": 0.346014, "x": -0.21379295}], [{"q1": 1.62510912, "distance": 0.1042893342, "q3": 1.593101635, "q2": 2.110039544, "tx": -0.175, "ty": 0.3031, "targetID": 7, "f2": 0.309635, "f1": -0.117747, "f3": -0.022305, "y": 0.24443642, "x": -0.088774426}], [{"q1": 1.71244539, "distance": 0.2518861345, "q3": 1.037228227, "q2": 2.071460789, "tx": 0, "ty": 0.15, "targetID": 8, "f2": 0.222299, "f1": -0.079168, "f3": 0.533568, "y": 0.19430535, "x": -0.24795899}], [{"q1": 1.63403124, "distance": 0.3543369312, "q3": 1.751877727, "q2": 1.728461704, "tx": 0.175, "ty": 0.3031, "targetID": 9, "f2": 0.300713, "f1": 0.263831, "f3": -0.181081, "y": 0.27829129, "x": -0.17846738}]], "block": 10}], [{"trials": [[{"q1": 2.60522319, "distance": 0.5151396146, "q3": 3.907921327, "q2": 2.545024464, "tx": -0.375, "ty": 0.6495, "targetID": 1, "f2": -0.670479, "f1": -0.552732, "f3": -2.337125, "y": 0.17756822, "x": -0.58151687}], [{"q1": 1.73035247, "distance": 0.6117462914, "q3": 5.116925627, "q2": 1.994680264, "tx": 0, "ty": 0.95, "targetID": 2, "f2": 0.204392, "f1": -0.002388, "f3": -3.546129, "y": 0.54913632, "x": -0.46210587}], [{"q1": 1.70044451, "distance": 0.6860627174, "q3": 4.368070427, "q2": 2.290869624, "tx": 0.375, "ty": 0.6495, "targetID": 3, "f2": 0.2343, "f1": -0.298577, "f3": -2.797274, "y": 0.58401761, "x": -0.30793053}], [{"q1": 2.19788429, "distance": 0.2455656183, "q3": 3.163552427, "q2": 2.666164274, "tx": -0.4763, "ty": 0.275, "targetID": 4, "f2": -0.26314, "f1": -0.673872, "f3": -1.592756, "y": 0.45489432, "x": -0.30914586}], [{"q1": 2.0799489, "distance": 0.3360671754, "q3": 3.493790327, "q2": 2.204350154, "tx": 0, "ty": 0.55, "targetID": 5, "f2": -0.145204, "f1": -0.212058, "f3": -1.922994, "y": 0.5016084, "x": -0.33256488}], [{"q1": 3.11975319, "distance": 0.9549964383, "q3": 4.467520727, "q2": 3.289707554, "tx": 0.4763, "ty": 0.275, "targetID": 6, "f2": -1.185009, "f1": -1.297415, "f3": -2.896724, "y": -0.2060796, "x": -0.3486731}], [{"q1": 1.977721478, "distance": 0.07220236345, "q3": 1.813201617, "q2": 1.979663452, "tx": -0.175, "ty": 0.3031, "targetID": 7, "f2": -0.042977, "f1": 0.012629, "f3": -0.242405, "y": 0.23120964, "x": -0.16829497}], [{"q1": 1.855450691, "distance": 0.1889499803, "q3": 1.605982165, "q2": 2.007937785, "tx": 0, "ty": 0.15, "targetID": 8, "f2": 0.079294, "f1": -0.015645, "f3": -0.035186, "y": 0.21703177, "x": -0.17666023}], [{"q1": 1.987397583, "distance": 0.2833259854, "q3": 1.866420197, "q2": 2.226906794, "tx": 0.175, "ty": 0.3031, "targetID": 9, "f2": -0.052653, "f1": -0.234614, "f3": -0.295624, "y": 0.26543525, "x": -0.10581129}]], "block": 11}], [{"trials": [[{"q1": 1.911245377, "distance": 0.2813125868, "q3": 2.972135127, "q2": 2.051354596, "tx": -0.375, "ty": 0.6495, "targetID": 1, "f2": 0.023499, "f1": -0.059062, "f3": -1.401339, "y": 0.49045082, "x": -0.14296524}], [{"q1": 2.18820819, "distance": 0.9199683, "q3": 4.998481227, "q2": 1.954090887, "tx": 0, "ty": 0.95, "targetID": 2, "f2": -0.253464, "f1": 0.038202, "f3": -3.427685, "y": 0.31094079, "x": -0.66177413}], [{"q1": 0.7770047902, "distance": 0.2671603247, "q3": 4.420095227, "q2": 0.8387626536, "tx": 0.375, "ty": 0.6495, "targetID": 3, "f2": 1.15774, "f1": 1.15353, "f3": -2.849299, "y": 0.53197208, "x": 0.61492046}], [{"q1": 1.91438697, "distance": 0.3382565961, "q3": 1.492005183, "q2": 2.183804144, "tx": -0.4763, "ty": 0.275, "targetID": 4, "f2": 0.020358, "f1": -0.191511, "f3": 0.078791, "y": 0.18666043, "x": -0.14978255}], [{"q1": 2.22804358, "distance": 0.3219313016, "q3": 3.032642227, "q2": 2.062475834, "tx": 0, "ty": 0.55, "targetID": 5, "f2": -0.293299, "f1": -0.070183, "f3": -1.461846, "y": 0.43057601, "x": -0.29896099}], [{"q1": 1.933425021, "distance": 0.6125054236, "q3": 2.007791867, "q2": 2.017048404, "tx": 0.4763, "ty": 0.275, "targetID": 6, "f2": 0.001319, "f1": -0.024756, "f3": -0.436996, "y": 0.27555737, "x": -0.13620517}], [{"q1": 2.009137404, "distance": 0.1068909063, "q3": 1.621690128, "q2": 2.156220954, "tx": -0.175, "ty": 0.3031, "targetID": 7, "f2": -0.074393, "f1": -0.163928, "f3": -0.050894, "y": 0.19811089, "x": -0.15492632}], [{"q1": 1.38496578, "distance": 0.2943142306, "q3": 0.8534450568, "q2": 1.946802392, "tx": 0, "ty": 0.15, "targetID": 8, "f2": 0.549779, "f1": 0.04549, "f3": 0.717351, "y": 0.32652542, "x": -0.23549871}], [{"q1": 2.11745952, "distance": 0.3622017231, "q3": 1.945776827, "q2": 2.020881147, "tx": 0.175, "ty": 0.3031, "targetID": 9, "f2": -0.182715, "f1": -0.028588, "f3": -0.37498, "y": 0.23716685, "x": -0.18115012}]], "block": 12}], [{"trials": [[{"q1": 1.57880204, "distance": 0.4707499581, "q3": 2.482549347, "q2": 2.048589994, "tx": -0.375, "ty": 0.6495, "targetID": 1, "f2": 0.355942, "f1": -0.056297, "f3": -0.911753, "y": 0.39944463, "x": 0.023845628}], [{"q1": 2.15032058, "distance": 0.9976018251, "q3": 5.680665527, "q2": 2.270260774, "tx": 0, "ty": 0.95, "targetID": 2, "f2": -0.215576, "f1": -0.277968, "f3": -4.109869, "y": 0.11248856, "x": -0.54201844}], [{"q1": 2.5227878, "distance": 1.090234759, "q3": 4.990331927, "q2": 2.786298784, "tx": 0.375, "ty": 0.6495, "targetID": 3, "f2": -0.588043, "f1": -0.794006, "f3": -3.419536, "y": -0.035466885, "x": -0.47319349}], [{"q1": 2.21371792, "distance": 0.3017456988, "q3": 1.819107807, "q2": 2.241295284, "tx": -0.4763, "ty": 0.275, "targetID": 4, "f2": -0.278973, "f1": -0.249003, "f3": -0.248311, "y": 0.20056188, "x": -0.18388004}], [{"q1": 1.70484274, "distance": 0.3532581484, "q3": 1.454243237, "q2": 2.148618304, "tx": 0, "ty": 0.55, "targetID": 5, "f2": 0.229902, "f1": -0.156326, "f3": 0.116553, "y": 0.21598804, "x": -0.11501013}], [{"q1": 3.00891789, "distance": 0.9681866388, "q3": 4.491868027, "q2": 3.195711154, "tx": 0.4763, "ty": 0.275, "targetID": 6, "f2": -1.074173, "f1": -1.203418, "f3": -2.921072, "y": -0.16830717, "x": -0.38443464}], [{"q1": 1.963018824, "distance": 0.06509015983, "q3": 1.921837887, "q2": 2.134669634, "tx": -0.175, "ty": 0.3031, "targetID": 7, "f2": -0.028274, "f1": -0.142377, "f3": -0.351042, "y": 0.25737616, "x": -0.12867442}], [{"q1": 1.81662061, "distance": 0.1536868283, "q3": 1.629292782, "q2": 2.072089107, "tx": 0, "ty": 0.15, "targetID": 8, "f2": 0.118124, "f1": -0.079796, "f3": -0.058496, "y": 0.22394111, "x": -0.13473067}], [{"q1": 2.10621262, "distance": 0.4688172377, "q3": 3.002043127, "q2": 2.484140404, "tx": 0.175, "ty": 0.3031, "targetID": 9, "f2": -0.171468, "f1": -0.491848, "f3": -1.431247, "y": 0.45996019, "x": -0.26679688}]], "block": 13}], [{"trials": [[{"q1": 1.936378118, "distance": 0.4072839595, "q3": 2.191198047, "q2": 2.024274067, "tx": -0.375, "ty": 0.6495, "targetID": 1, "f2": -0.001634, "f1": -0.031981, "f3": -0.620402, "y": 0.33018542, "x": -0.12217907}], [{"q1": 0.7393056902, "distance": 0.8101545504, "q3": 4.655670627, "q2": 0.6855786536, "tx": 0, "ty": 0.95, "targetID": 2, "f2": 1.195439, "f1": 1.306714, "f3": -3.084874, "y": 0.5156426, "x": 0.68387429}], [{"q1": -0.04257390981, "distance": 0.4305410845, "q3": 1.547360046, "q2": 1.591865254, "tx": 0.375, "ty": 0.6495, "targetID": 3, "f2": 1.977318, "f1": 0.400427, "f3": 0.023436, "y": 0.22185195, "x": 0.32517259}], [{"q1": 2.13662323, "distance": 0.3458342075, "q3": 1.801514887, "q2": 2.276543954, "tx": -0.4763, "ty": 0.275, "targetID": 4, "f2": -0.201879, "f1": -0.284251, "f3": -0.230719, "y": 0.24053557, "x": -0.13218737}], [{"q1": 1.24447375, "distance": 0.1483602144, "q3": 2.237693617, "q2": 1.428313944, "tx": 0, "ty": 0.55, "targetID": 5, "f2": 0.690271, "f1": 0.563979, "f3": -0.666897, "y": 0.40364912, "x": 0.024334608}], [{"q1": 0.2171729902, "distance": 0.2159571143, "q3": 1.458327307, "q2": 1.666509494, "tx": 0.4763, "ty": 0.275, "targetID": 6, "f2": 1.717572, "f1": 0.325783, "f3": 0.112469, "y": 0.29279096, "x": 0.26107696}], [{"q1": 1.4646994, "distance": 0.1819790896, "q3": 1.863592767, "q2": 2.136554584, "tx": -0.175, "ty": 0.3031, "targetID": 7, "f2": 0.470045, "f1": -0.144262, "f3": -0.292796, "y": 0.28293933, "x": 0.0058588854}], [{"q1": 1.03895076, "distance": 0.1495323283, "q3": 1.733970647, "q2": 1.944791773, "tx": 0, "ty": 0.15, "targetID": 8, "f2": 0.895794, "f1": 0.047501, "f3": -0.163174, "y": 0.28946115, "x": 0.053949095}], [{"q1": -0.02033140981, "distance": 0.1541894955, "q3": 1.227420247, "q2": 1.629313034, "tx": 0.175, "ty": 0.3031, "targetID": 9, "f2": 1.955076, "f1": 0.36298, "f3": 0.343376, "y": 0.2944178, "x": 0.32894486}]], "block": 14}], [{"trials": [[{"q1": 1.73544185, "distance": 0.3967948234, "q3": 2.620213927, "q2": 1.883153724, "tx": -0.375, "ty": 0.6495, "targetID": 1, "f2": 0.199303, "f1": 0.109139, "f3": -1.049418, "y": 0.42938736, "x": -0.044853733}], [{"q1": 0.7504896902, "distance": 0.6491491015, "q3": 2.743552827, "q2": 0.8269502536, "tx": 0, "ty": 0.95, "targetID": 2, "f2": 1.184255, "f1": 1.165342, "f3": -1.172756, "y": 0.38780107, "x": 0.32454109}], [{"q1": 1.34619852, "distance": 0.3276429514, "q3": 2.923314827, "q2": 0.9543104536, "tx": 0.375, "ty": 0.6495, "targetID": 3, "f2": 0.588546, "f1": 1.037982, "f3": -1.352518, "y": 0.50964323, "x": 0.078706248}], [{"q1": 1.963270151, "distance": 0.2470289703, "q3": 1.614904288, "q2": 1.856261694, "tx": -0.4763, "ty": 0.275, "targetID": 4, "f2": -0.028526, "f1": 0.136031, "f3": -0.044108, "y": 0.1956881, "x": -0.24234929}], [{"q1": 1.18227022, "distance": 0.2210399159, "q3": 1.939556477, "q2": 1.771815684, "tx": 0, "ty": 0.55, "targetID": 5, "f2": 0.752474, "f1": 0.220477, "f3": -0.36876, "y": 0.33062147, "x": 0.027050046}], [{"q1": 0.1569171902, "distance": 0.1921734463, "q3": 1.110238847, "q2": 1.451184734, "tx": 0.4763, "ty": 0.275, "targetID": 6, "f2": 1.777827, "f1": 0.541108, "f3": 0.460557, "y": 0.41318682, "x": 0.34275212}], [{"q1": 1.64477549, "distance": 0.106105972, "q3": 1.736609587, "q2": 2.056381144, "tx": -0.175, "ty": 0.3031, "targetID": 7, "f2": 0.289969, "f1": -0.064088, "f3": -0.165813, "y": 0.26354915, "x": -0.076540833}], [{"q1": 1.03285607, "distance": 0.1127152734, "q3": 1.574943229, "q2": 2.123674054, "tx": 0, "ty": 0.15, "targetID": 8, "f2": 0.901888, "f1": -0.131381, "f3": -0.004147, "y": 0.23242396, "x": 0.076883182}], [{"q1": 0.6105631902, "distance": 0.1856040405, "q3": 1.286293697, "q2": 1.435351104, "tx": 0.175, "ty": 0.3031, "targetID": 9, "f2": 1.324181, "f1": 0.556942, "f3": 0.284503, "y": 0.48453197, "x": 0.13586817}]], "block": 15}], [{"trials": [[{"q1": 1.57490647, "distance": 0.4603852305, "q3": 2.411926347, "q2": 1.90571036, "tx": -0.375, "ty": 0.6495, "targetID": 1, "f2": 0.359838, "f1": 0.086582, "f3": -0.84113, "y": 0.38480775, "x": 0.0016863062}], [{"q1": 1.09575076, "distance": 0.5207652602, "q3": 3.689693727, "q2": 1.028200704, "tx": 0, "ty": 0.95, "targetID": 2, "f2": 0.838994, "f1": 0.964092, "f3": -2.118897, "y": 0.56460336, "x": 0.3502369}], [{"q1": 0.7284357902, "distance": 0.2761217949, "q3": 3.791355727, "q2": 1.006837874, "tx": 0.375, "ty": 0.6495, "targetID": 3, "f2": 1.206309, "f1": 0.985455, "f3": -2.220559, "y": 0.42193346, "x": 0.53138643}], [{"q1": 1.75215512, "distance": 0.3080716392, "q3": 1.557538806, "q2": 1.955598852, "tx": -0.4763, "ty": 0.275, "targetID": 4, "f2": 0.182589, "f1": 0.036694, "f3": 0.013258, "y": 0.23152527, "x": -0.17131134}], [{"q1": 1.25163658, "distance": 0.1944242877, "q3": 2.836104227, "q2": 1.810080284, "tx": 0, "ty": 0.55, "targetID": 5, "f2": 0.683108, "f1": 0.182212, "f3": -1.265308, "y": 0.44988406, "x": 0.16666614}], [{"q1": 0.3086560902, "distance": 0.2349269963, "q3": 1.542459161, "q2": 1.601101534, "tx": 0.4763, "ty": 0.275, "targetID": 6, "f2": 1.626088, "f1": 0.391191, "f3": 0.028337, "y": 0.32042896, "x": 0.24580726}], [{"q1": 1.83408786, "distance": 0.08519820577, "q3": 1.672458267, "q2": 1.780989134, "tx": -0.175, "ty": 0.3031, "targetID": 7, "f2": 0.100657, "f1": 0.211304, "f3": -0.101662, "y": 0.2397514, "x": -0.23197095}], [{"q1": 1.980800238, "distance": 0.1571658201, "q3": 1.815652057, "q2": 2.189836004, "tx": 0, "ty": 0.15, "targetID": 8, "f2": -0.046056, "f1": -0.197543, "f3": -0.244856, "y": 0.24526244, "x": -0.12500465}], [{"q1": 1.03844811, "distance": 0.18747582, "q3": 1.594923759, "q2": 1.702574984, "tx": 0.175, "ty": 0.3031, "targetID": 9, "f2": 0.896296, "f1": 0.289718, "f3": -0.024127, "y": 0.35659461, "x": -0.0046816902}]], "block": 16}], [{"trials": [[{"q1": 1.34198879, "distance": 0.52578806, "q3": 3.060916527, "q2": 1.705276754, "tx": -0.375, "ty": 0.6495, "targetID": 1, "f2": 0.592756, "f1": 0.287016, "f3": -1.49012, "y": 0.51196327, "x": 0.13248077}], [{"q1": 1.16599677, "distance": 0.5202665836, "q3": 3.035783827, "q2": 1.370257304, "tx": 0, "ty": 0.95, "targetID": 2, "f2": 0.768748, "f1": 0.622035, "f3": -1.464988, "y": 0.47645994, "x": 0.21549276}], [{"q1": 0.6325542902, "distance": 0.3596212005, "q3": 3.283171627, "q2": 0.8405847536, "tx": 0.375, "ty": 0.6495, "targetID": 3, "f2": 1.30219, "f1": 1.151708, "f3": -1.712375, "y": 0.30648676, "x": 0.48302465}], [{"q1": 1.967354222, "distance": 0.3392118319, "q3": 1.794289227, "q2": 2.091252823, "tx": -0.4763, "ty": 0.275, "targetID": 4, "f2": -0.03261, "f1": -0.09896, "f3": -0.223493, "y": 0.23144433, "x": -0.13989612}], [{"q1": 1.23793924, "distance": 0.194924297, "q3": 3.013227227, "q2": 1.380875894, "tx": 0, "ty": 0.55, "targetID": 5, "f2": 0.696805, "f1": 0.611417, "f3": -1.442431, "y": 0.48905066, "x": 0.18515037}], [{"q1": -0.03962080981, "distance": 0.0671574481, "q3": 1.222016707, "q2": 1.377797134, "tx": 0.4763, "ty": 0.275, "targetID": 6, "f2": 1.974365, "f1": 0.614496, "f3": 0.34878, "y": 0.31564811, "x": 0.4228411}], [{"q1": 1.76271088, "distance": 0.1498056749, "q3": 1.927492757, "q2": 2.273842184, "tx": -0.175, "ty": 0.3031, "targetID": 7, "f2": 0.172034, "f1": -0.28155, "f3": -0.356696, "y": 0.29162557, "x": -0.025634416}], [{"q1": 1.20193659, "distance": 0.1287818585, "q3": 1.791587457, "q2": 2.072968753, "tx": 0, "ty": 0.15, "targetID": 8, "f2": 0.732808, "f1": -0.080676, "f3": -0.220791, "y": 0.26918937, "x": 0.04877152}], [{"q1": 1.26539676, "distance": 0.2305031375, "q3": 3.324351627, "q2": 3.037626154, "tx": 0.175, "ty": 0.3031, "targetID": 9, "f2": 0.669348, "f1": -1.045333, "f3": -1.753555, "y": 0.53182955, "x": 0.14646074}]], "block": 17}], [{"trials": [[{"q1": 1.911371041, "distance": 0.2816614393, "q3": 2.953097127, "q2": 2.097347514, "tx": -0.375, "ty": 0.6495, "targetID": 1, "f2": 0.023373, "f1": -0.105055, "f3": -1.382301, "y": 0.49131482, "x": -0.14195362}], [{"q1": 0.9305029902, "distance": 0.6015365601, "q3": 3.596124527, "q2": 1.266082094, "tx": 0, "ty": 0.95, "targetID": 2, "f2": 1.004242, "f1": 0.726211, "f3": -2.025328, "y": 0.51002472, "x": 0.41020481}], [{"q1": 1.01155607, "distance": 0.2017835719, "q3": 3.142308927, "q2": 1.399788284, "tx": 0.375, "ty": 0.6495, "targetID": 3, "f2": 0.923188, "f1": 0.592504, "f3": -1.571513, "y": 0.46438036, "x": 0.29470474}], [{"q1": 1.932985198, "distance": 0.3344816639, "q3": 1.851026387, "q2": 2.060967869, "tx": -0.4763, "ty": 0.275, "targetID": 4, "f2": 0.001759, "f1": -0.068675, "f3": -0.28023, "y": 0.24507191, "x": -0.14315995}], [{"q1": 1.07507908, "distance": 0.1001699658, "q3": 1.741196317, "q2": 1.337773244, "tx": 0, "ty": 0.55, "targetID": 5, "f2": 0.859665, "f1": 0.654519, "f3": -0.1704, "y": 0.45047832, "x": -0.011377929}], [{"q1": 0.1915375902, "distance": 0.2024291436, "q3": 1.272973347, "q2": 1.579361714, "tx": 0.4763, "ty": 0.275, "targetID": 6, "f2": 1.743207, "f1": 0.412931, "f3": 0.297823, "y": 0.34346659, "x": 0.28580096}], [{"q1": 1.76516132, "distance": 0.07407634574, "q3": 1.828532587, "q2": 2.018367873, "tx": -0.175, "ty": 0.3031, "targetID": 7, "f2": 0.169583, "f1": -0.026075, "f3": -0.257736, "y": 0.26458591, "x": -0.11172307}], [{"q1": 1.67279849, "distance": 0.2086622015, "q3": 1.630989242, "q2": 1.819379394, "tx": 0, "ty": 0.15, "targetID": 8, "f2": 0.261946, "f1": 0.172913, "f3": -0.060193, "y": 0.2676877, "x": -0.17230647}], [{"q1": 0.5355419902, "distance": 0.08677998039, "q3": 1.300745027, "q2": 1.730472324, "tx": 0.175, "ty": 0.3031, "targetID": 9, "f2": 1.399202, "f1": 0.26182, "f3": 0.270051, "y": 0.37492963, "x": 0.12630432}]], "block": 18}], [{"trials": [[{"q1": 1.937257764, "distance": 0.6134692493, "q3": 0.9299742568, "q2": 2.774674884, "tx": -0.375, "ty": 0.6495, "targetID": 1, "f2": -0.002513, "f1": -0.782382, "f3": 0.640822, "y": 0.14917505, "x": -0.020007797}], [{"q1": 2.06951881, "distance": 0.4410319878, "q3": -1.051553873, "q2": 4.835804754, "tx": 0, "ty": 0.95, "targetID": 2, "f2": -0.134774, "f1": -2.843512, "f3": 2.62235, "y": 0.53369432, "x": 0.14559806}], [{"q1": 1.863053346, "distance": 0.262265778, "q3": -0.2659043732, "q2": 4.299195554, "tx": 0.375, "ty": 0.6495, "targetID": 3, "f2": 0.071691, "f1": -2.306903, "f3": 1.836701, "y": 0.40172264, "x": 0.28903653}], [{"q1": 2.14636217, "distance": 0.3536627766, "q3": 1.688166227, "q2": 2.308148384, "tx": -0.4763, "ty": 0.275, "targetID": 4, "f2": -0.211618, "f1": -0.315856, "f3": -0.11737, "y": 0.21125139, "x": -0.12843009}], [{"q1": 1.98764891, "distance": 0.3096051369, "q3": 0.4848106268, "q2": 3.608026354, "tx": 0, "ty": 0.55, "targetID": 5, "f2": -0.052904, "f1": -1.615734, "f3": 1.085986, "y": 0.2998089, "x": 0.18237257}], [{"q1": 0.1918516902, "distance": 0.2085666063, "q3": 1.030379557, "q2": 1.535630744, "tx": 0.4763, "ty": 0.275, "targetID": 6, "f2": 1.742893, "f1": 0.456662, "f3": 0.540417, "y": 0.41843497, "x": 0.32488521}], [{"q1": 1.874174584, "distance": 0.2465434294, "q3": 1.563884823, "q2": 2.827265154, "tx": -0.175, "ty": 0.3031, "targetID": 7, "f2": 0.06057, "f1": -0.834973, "f3": 0.006912, "y": 0.29609411, "x": 0.071443868}], [{"q1": 1.872163964, "distance": 0.1751886328, "q3": 1.492445006, "q2": 2.093451934, "tx": 0, "ty": 0.15, "targetID": 8, "f2": 0.062581, "f1": -0.101159, "f3": 0.078351, "y": 0.19569702, "x": -0.16912374}], [{"q1": 1.74273035, "distance": 0.1522869859, "q3": 0.3239610268, "q2": 3.375661554, "tx": 0.175, "ty": 0.3031, "targetID": 9, "f2": 0.192014, "f1": -1.383369, "f3": 1.246835, "y": 0.156244, "x": 0.13469316}]], "block": 19}], [{"trials": [[{"q1": 1.37642064, "distance": 0.5067866921, "q3": 2.545883857, "q2": 1.763584704, "tx": -0.375, "ty": 0.6495, "targetID": 1, "f2": 0.558324, "f1": 0.228708, "f3": -0.975088, "y": 0.412978, "x": 0.073207647}], [{"q1": 1.81762592, "distance": 0.4349349845, "q3": 3.116334227, "q2": 1.975139558, "tx": 0, "ty": 0.95, "targetID": 2, "f2": 0.117119, "f1": 0.017153, "f3": -1.545538, "y": 0.53084649, "x": -0.11609813}], [{"q1": 1.55813036, "distance": 0.5000815886, "q3": 4.352990827, "q2": 1.747122764, "tx": 0.375, "ty": 0.6495, "targetID": 3, "f2": 0.376614, "f1": 0.24517, "f3": -2.782195, "y": 0.75354545, "x": -0.11413816}], [{"q1": 1.79129937, "distance": 0.3471407752, "q3": 1.59190783, "q2": 2.092258132, "tx": -0.4763, "ty": 0.275, "targetID": 4, "f2": 0.143445, "f1": -0.099965, "f3": -0.021112, "y": 0.22347211, "x": -0.1330048}], [{"q1": 1.74329583, "distance": 0.2793494365, "q3": 4.073332527, "q2": 2.000020971, "tx": 0, "ty": 0.55, "targetID": 5, "f2": 0.191449, "f1": -0.007728, "f3": -2.502536, "y": 0.64722357, "x": -0.26188487}], [{"q1": -0.1271456098, "distance": 0.0746537094, "q3": 1.192171577, "q2": 1.562082954, "tx": 0.4763, "ty": 0.275, "targetID": 6, "f2": 2.06189, "f1": 0.43021, "f3": 0.378625, "y": 0.27855011, "x": 0.40173075}], [{"q1": 1.957363957, "distance": 0.06941306374, "q3": 1.882882137, "q2": 2.165708564, "tx": -0.175, "ty": 0.3031, "targetID": 7, "f2": -0.022619, "f1": -0.173416, "f3": -0.312086, "y": 0.25981942, "x": -0.12073247}], [{"q1": 1.87574538, "distance": 0.2229392654, "q3": 1.601332608, "q2": 1.911428059, "tx": 0, "ty": 0.15, "targetID": 8, "f2": 0.058999, "f1": 0.080865, "f3": -0.030536, "y": 0.21559964, "x": -0.21306948}], [{"q1": 0.9731658102, "distance": 0.2106847022, "q3": 1.307719357, "q2": 1.839736914, "tx": 0.175, "ty": 0.3031, "targetID": 9, "f2": 0.961579, "f1": 0.152556, "f3": 0.263077, "y": 0.35442189, "x": -0.029338218}]], "block": 20}], [{"trials": [[{"q1": 1.911245377, "distance": 0.3483936044, "q3": 2.612359927, "q2": 2.353512974, "tx": -0.375, "ty": 0.6495, "targetID": 1, "f2": 0.023499, "f1": -0.36122, "f3": -1.041564, "y": 0.43756898, "x": -0.098479935}], [{"q1": 0.7823454902, "distance": 0.7691809999, "q3": 3.902285327, "q2": 0.7289954536, "tx": 0, "ty": 0.95, "targetID": 2, "f2": 1.152399, "f1": 1.263297, "f3": -2.331489, "y": 0.42271747, "x": 0.5600112}], [{"q1": -0.07656590981, "distance": 0.6466229798, "q3": 2.647482927, "q2": 1.518980304, "tx": 0.375, "ty": 0.6495, "targetID": 3, "f2": 2.01131, "f1": 0.473312, "f3": -1.076687, "y": 0.0066621983, "x": 0.444863}], [{"q1": 0.9641180202, "distance": 0.735379478, "q3": 1.888788337, "q2": 2.593342164, "tx": -0.4763, "ty": 0.275, "targetID": 4, "f2": 0.970626, "f1": -0.60105, "f3": -0.317992, "y": 0.1722761, "x": 0.25186947}], [{"q1": 0.3465436902, "distance": 0.2946906214, "q3": 1.313876877, "q2": 1.449613944, "tx": 0, "ty": 0.55, "targetID": 5, "f2": 1.588201, "f1": 0.542679, "f3": 0.256919, "y": 0.4203892, "x": 0.26465752}], [{"q1": 0.1124950902, "distance": 0.1533929269, "q3": 1.113568937, "q2": 1.324704214, "tx": 0.4763, "ty": 0.275, "targetID": 6, "f2": 1.822249, "f1": 0.667588, "f3": 0.457227, "y": 0.4161946, "x": 0.4163544}], [{"q1": 1.991418821, "distance": 0.1022361036, "q3": 1.645754728, "q2": 2.192474934, "tx": -0.175, "ty": 0.3031, "targetID": 7, "f2": -0.056674, "f1": -0.200182, "f3": -0.074958, "y": 0.20639668, "x": -0.14182337}], [{"q1": 1.73707548, "distance": 0.3155619515, "q3": 1.301561837, "q2": 1.707852854, "tx": 0, "ty": 0.15, "targetID": 8, "f2": 0.197669, "f1": 0.28444, "f3": 0.269234, "y": 0.26481889, "x": -0.29393191}], [{"q1": 0.06524549019, "distance": 0.4079036503, "q3": 0.7735857768, "q2": 1.153110424, "tx": 0.175, "ty": 0.3031, "targetID": 9, "f2": 1.869499, "f1": 0.839182, "f3": 0.797211, "y": 0.45022929, "x": 0.55544495}]], "block": 21}], [{"trials": [[{"q1": 1.61763213, "distance": 0.3994698699, "q3": 2.708492727, "q2": 1.829243994, "tx": -0.375, "ty": 0.6495, "targetID": 1, "f2": 0.317112, "f1": 0.163049, "f3": -1.137696, "y": 0.45094395, "x": -0.028370988}], [{"q1": 1.28286401, "distance": 0.4306637885, "q3": 3.332632927, "q2": 1.379619254, "tx": 0, "ty": 0.95, "targetID": 2, "f2": 0.65188, "f1": 0.612673, "f3": -1.761837, "y": 0.56194684, "x": 0.18677806}], [{"q1": 0.6715100902, "distance": 0.3027963062, "q3": 2.863436027, "q2": 0.6503927536, "tx": 0.375, "ty": 0.6495, "targetID": 3, "f2": 1.263234, "f1": 1.3419, "f3": -1.29264, "y": 0.34729582, "x": 0.39392714}], [{"q1": 1.949761303, "distance": 0.2857942672, "q3": 1.593227299, "q2": 1.987140442, "tx": -0.4763, "ty": 0.275, "targetID": 4, "f2": -0.015017, "f1": 0.005152, "f3": -0.022431, "y": 0.19317902, "x": -0.2024685}], [{"q1": 1.51590736, "distance": 0.1015572088, "q3": 2.672929827, "q2": 1.580995344, "tx": 0, "ty": 0.55, "targetID": 5, "f2": 0.418837, "f1": 0.411297, "f3": -1.102134, "y": 0.44850825, "x": 0.0036457279}], [{"q1": -0.006319909808, "distance": 0.178222472, "q3": 0.5709530468, "q2": 1.303090054, "tx": 0.4763, "ty": 0.275, "targetID": 6, "f2": 1.941064, "f1": 0.689203, "f3": 0.999843, "y": 0.43399729, "x": 0.55681777}], [{"q1": 1.36504808, "distance": 0.4139207967, "q3": 2.441582977, "q2": 2.881112044, "tx": -0.175, "ty": 0.3031, "targetID": 7, "f2": 0.569696, "f1": -0.888819, "f3": -0.870787, "y": 0.41580125, "x": 0.22328238}], [{"q1": 0.3444702902, "distance": 0.4516138143, "q3": 0.8492981568, "q2": 1.488883844, "tx": 0, "ty": 0.15, "targetID": 8, "f2": 1.590274, "f1": 0.503409, "f3": 0.721498, "y": 0.50407494, "x": 0.2803319}], [{"q1": 1.2962472, "distance": 0.2252127212, "q3": 1.535547657, "q2": 2.030745748, "tx": 0.175, "ty": 0.3031, "targetID": 9, "f2": 0.638497, "f1": -0.038453, "f3": 0.035249, "y": 0.26896233, "x": -0.047610398}]], "block": 22}], [{"trials": [[{"q1": 1.1463304, "distance": 0.3045700767, "q3": 1.424083947, "q2": 1.320808644, "tx": -0.375, "ty": 0.6495, "targetID": 1, "f2": 0.788414, "f1": 0.671484, "f3": 0.146712, "y": 0.50302965, "x": -0.10796186}], [{"q1": 0.2233304902, "distance": 0.9470891748, "q3": 2.839434227, "q2": 1.138282104, "tx": 0, "ty": 0.95, "targetID": 2, "f2": 1.711414, "f1": 0.854011, "f3": -1.268638, "y": 0.13101715, "x": 0.47565218}], [{"q1": 0.8864578902, "distance": 0.2908270152, "q3": 2.289215737, "q2": 0.9901874536, "tx": 0.375, "ty": 0.6495, "targetID": 3, "f2": 1.048287, "f1": 1.002105, "f3": -0.718419, "y": 0.440601, "x": 0.17265979}], [{"q1": 2.04514006, "distance": 0.3163853419, "q3": 1.763752947, "q2": 2.090750168, "tx": -0.4763, "ty": 0.275, "targetID": 4, "f2": -0.110396, "f1": -0.098458, "f3": -0.192957, "y": 0.21347819, "x": -0.16595382}], [{"q1": 0.1462985902, "distance": 0.4936102753, "q3": 0.8727972668, "q2": 1.155560864, "tx": 0, "ty": 0.55, "targetID": 5, "f2": 1.788446, "f1": 0.836732, "f3": 0.697999, "y": 0.47497314, "x": 0.48787506}], [{"q1": 0.1677242902, "distance": 0.2364673792, "q3": 0.5990388868, "q2": 1.169572374, "tx": 0.4763, "ty": 0.275, "targetID": 6, "f2": 1.76702, "f1": 0.82272, "f3": 0.971757, "y": 0.50106544, "x": 0.54566309}], [{"q1": 1.986832096, "distance": 0.08111445303, "q3": 1.757155607, "q2": 2.160682024, "tx": -0.175, "ty": 0.3031, "targetID": 7, "f2": -0.052088, "f1": -0.168389, "f3": -0.186359, "y": 0.22693588, "x": -0.14709693}], [{"q1": 0.7170631902, "distance": 0.4321205371, "q3": 1.116836187, "q2": 1.319426344, "tx": 0, "ty": 0.15, "targetID": 8, "f2": 1.217681, "f1": 0.672866, "f3": 0.45396, "y": 0.56476804, "x": 0.12122554}], [{"q1": 0.4211251902, "distance": 0.2741981, "q3": 0.9334928368, "q2": 1.309687404, "tx": 0.175, "ty": 0.3031, "targetID": 9, "f2": 1.513619, "f1": 0.682605, "f3": 0.637303, "y": 0.54703097, "x": 0.30022891}]], "block": 23}], [{"trials": [[{"q1": 1.918345376, "distance": 0.6261374892, "q3": 1.013352127, "q2": 3.110511154, "tx": -0.375, "ty": 0.6495, "targetID": 1, "f2": 0.016399, "f1": -1.118219, "f3": 0.557444, "y": 0.24072371, "x": 0.099289047}], [{"q1": 1.10750031, "distance": 0.5367456577, "q3": 3.181220727, "q2": 1.197281214, "tx": 0, "ty": 0.95, "targetID": 2, "f2": 0.827244, "f1": 0.795011, "f3": -1.610424, "y": 0.48638807, "x": 0.27048083}], [{"q1": 2.032762181, "distance": 0.4761012417, "q3": 0.03713362679, "q2": 3.649646154, "tx": 0.375, "ty": 0.6495, "targetID": 3, "f2": -0.098018, "f1": -1.657353, "f3": 1.533663, "y": 0.23893444, "x": 0.13394334}], [{"q1": 1.958620594, "distance": 0.3708370655, "q3": 1.649713134, "q2": 2.247327144, "tx": -0.4763, "ty": 0.275, "targetID": 4, "f2": -0.023876, "f1": -0.255034, "f3": -0.078917, "y": 0.21911606, "x": -0.10969788}], [{"q1": 1.953656878, "distance": 0.3973662794, "q3": 0.5130849268, "q2": 3.154933254, "tx": 0, "ty": 0.55, "targetID": 5, "f2": -0.018912, "f1": -1.162641, "f3": 1.057711, "y": 0.15699108, "x": 0.058685167}], [{"q1": 0.003733190192, "distance": 0.116893929, "q3": 0.9838839868, "q2": 1.271045814, "tx": 0.4763, "ty": 0.275, "targetID": 6, "f2": 1.931011, "f1": 0.721247, "f3": 0.586912, "y": 0.39177259, "x": 0.48162474}], [{"q1": 2.06763386, "distance": 0.1114311954, "q3": 1.651283931, "q2": 2.115317424, "tx": -0.175, "ty": 0.3031, "targetID": 7, "f2": -0.132889, "f1": -0.123025, "f3": -0.080488, "y": 0.19168523, "x": -0.1730868}], [{"q1": 1.73368256, "distance": 0.1873067109, "q3": 1.449656517, "q2": 2.047836012, "tx": 0, "ty": 0.15, "targetID": 8, "f2": 0.201062, "f1": -0.055543, "f3": 0.12114, "y": 0.21317374, "x": -0.17633174}], [{"q1": 2.09477722, "distance": 0.3057652465, "q3": 1.143916717, "q2": 2.568460744, "tx": 0.175, "ty": 0.3031, "targetID": 9, "f2": -0.160033, "f1": -0.576168, "f3": 0.42688, "y": 0.14287834, "x": -0.085425432}]], "block": 24}]]}], [{"phase": "train", "blocks": [[{"trials": [[{"q1": -0.1704996098, "distance": 0.3773251217, "q3": 0.01426282679, "q2": 2.243557234, "tx": 0.601, "ty": 0.601, "targetID": 1, "f2": 2.105244, "f1": -0.251265, "f3": 1.556534, "y": 0.36192191, "x": 0.30908235}], [{"q1": 0.2651764902, "distance": 0.9400515484, "q3": 2.629764427, "q2": 2.916612044, "tx": 0.22, "ty": 0.821, "targetID": 2, "f2": 1.669568, "f1": -0.924319, "f3": -1.058968, "y": -0.070513535, "x": 0.51816192}], [{"q1": 2.09402324, "distance": 0.3659918273, "q3": 3.247979527, "q2": 2.840962494, "tx": -0.22, "ty": 0.821, "targetID": 3, "f2": -0.159279, "f1": -0.84867, "f3": -1.677183, "y": 0.46552502, "x": -0.30710658}], [{"q1": 3.78080089, "distance": 0.7731651656, "q3": 2.356948477, "q2": 2.819474004, "tx": -0.601, "ty": 0.601, "targetID": 4, "f2": -1.846056, "f1": -0.827181, "f3": -0.786152, "y": -0.15211431, "x": -0.42606227}], [{"q1": 0.9431321802, "distance": 0.2927827, "q3": 2.127675037, "q2": 2.552124464, "tx": 0.4596, "ty": 0.4596, "targetID": 5, "f2": 0.991612, "f1": -0.559832, "f3": -0.556879, "y": 0.21494883, "x": 0.29876619}], [{"q1": 1.43190117, "distance": 0.09007480002, "q3": 2.928969627, "q2": 3.441069554, "tx": 0.1682, "ty": 0.6279, "targetID": 6, "f2": 0.502843, "f1": -1.448777, "f3": -1.358173, "y": 0.54400422, "x": 0.1354133}], [{"q1": 3.20118329, "distance": 0.8212980544, "q3": 3.458189827, "q2": 3.058046554, "tx": -0.1682, "ty": 0.6279, "targetID": 7, "f2": -1.266439, "f1": -1.065754, "f3": -1.887393, "y": -0.10437521, "x": -0.5400918}], [{"q1": 2.95632759, "distance": 0.2971983953, "q3": 2.832836927, "q2": 3.051072254, "tx": -0.4596, "ty": 0.4596, "targetID": 8, "f2": -1.021583, "f1": -1.05878, "f3": -1.262041, "y": 0.16675548, "x": -0.51028504}], [{"q1": 0.04080399019, "distance": 0.2245576216, "q3": 2.366561747, "q2": 0.9427493536, "tx": 0.3182, "ty": 0.3182, "targetID": 9, "f2": 1.893941, "f1": 1.049543, "f3": -0.795765, "y": 0.15219111, "x": 0.46941896}], [{"q1": 1.19684721, "distance": 0.1691121582, "q3": 2.059376817, "q2": 2.357345724, "tx": 0.1165, "ty": 0.4347, "targetID": 10, "f2": 0.737897, "f1": -0.365053, "f3": -0.48858, "y": 0.27452591, "x": 0.17075111}], [{"q1": 2.09930111, "distance": 0.1019185848, "q3": 2.027583897, "q2": 2.640277554, "tx": -0.1165, "ty": 0.4347, "targetID": 11, "f2": -0.164557, "f1": -0.647985, "f3": -0.456788, "y": 0.34643797, "x": -0.065537151}], [{"q1": 2.21359225, "distance": 0.1335984943, "q3": 3.211216627, "q2": 2.082205036, "tx": -0.3182, "ty": 0.3182, "targetID": 12, "f2": -0.278848, "f1": -0.089912, "f3": -1.64042, "y": 0.45057297, "x": -0.33625421}], [{"q1": 0.4712020902, "distance": 0.1270775241, "q3": 0.2770884268, "q2": 2.848376654, "tx": 0.1768, "ty": 0.1768, "targetID": 13, "f2": 1.463542, "f1": -0.856084, "f3": 1.293708, "y": 0.10962258, "x": 0.068930211}], [{"q1": 1.962453337, "distance": 0.1222755496, "q3": 1.249976887, "q2": 2.660949234, "tx": 0.0647, "ty": 0.2415, "targetID": 14, "f2": -0.027709, "f1": -0.668657, "f3": 0.320819, "y": 0.17361694, "x": -0.037001525}], [{"q1": 0.4900516902, "distance": 0.1715320138, "q3": 0.2836858268, "q2": 2.832291694, "tx": -0.0647, "ty": 0.2415, "targetID": 15, "f2": 1.444693, "f1": -0.839999, "f3": 1.287111, "y": 0.12513874, "x": 0.061328921}], [{"q1": 1.852811754, "distance": 0.3584410877, "q3": 3.175911427, "q2": 2.765752764, "tx": -0.1768, "ty": 0.1768, "targetID": 16, "f2": 0.081933, "f1": -0.77346, "f3": -1.605115, "y": 0.53371667, "x": -0.14377722}]], "block": 1}], [{"trials": [[{"q1": -0.02322170981, "distance": 0.3342033869, "q3": 1.110113177, "q2": 0.5225927536, "tx": 0.601, "ty": 0.601, "targetID": 1, "f2": 1.957966, "f1": 1.4697, "f3": 0.460683, "y": 0.30942796, "x": 0.76433294}], [{"q1": 1.47902506, "distance": 0.6810311483, "q3": 0.5007698268, "q2": 3.524824354, "tx": 0.22, "ty": 0.821, "targetID": 2, "f2": 0.455719, "f1": -1.532532, "f3": 1.070026, "y": 0.14161849, "x": 0.26737287}], [{"q1": 1.910177235, "distance": 0.341409228, "q3": 1.957400717, "q2": 3.768291554, "tx": -0.22, "ty": 0.821, "targetID": 3, "f2": 0.024567, "f1": -1.775999, "f3": -0.386604, "y": 0.61059693, "x": 0.048869502}], [{"q1": 2.96411869, "distance": 0.4173512059, "q3": 2.730798027, "q2": 3.290273054, "tx": -0.601, "ty": 0.601, "targetID": 4, "f2": -1.029374, "f1": -1.29798, "f3": -1.160002, "y": 0.19179264, "x": -0.5189551}], [{"q1": 0.2211313902, "distance": 0.06262768714, "q3": 1.471773327, "q2": 0.7401166536, "tx": 0.4596, "ty": 0.4596, "targetID": 5, "f2": 1.713613, "f1": 1.252176, "f3": 0.099023, "y": 0.43994363, "x": 0.51906305}], [{"q1": 0.4230100902, "distance": 0.5007402692, "q3": 1.679055607, "q2": 2.219869624, "tx": 0.1682, "ty": 0.6279, "targetID": 6, "f2": 1.511734, "f1": -0.227577, "f3": -0.108259, "y": 0.12937957, "x": 0.21529775}], [{"q1": 1.63252328, "distance": 0.4112626459, "q3": 2.128114867, "q2": 2.794341254, "tx": -0.1682, "ty": 0.6279, "targetID": 7, "f2": 0.302221, "f1": -0.802049, "f3": -0.557319, "y": 0.37572665, "x": 0.15667777}], [{"q1": 2.17627013, "distance": 0.3022808486, "q3": 2.250448477, "q2": 1.915260802, "tx": -0.4596, "ty": 0.4596, "targetID": 8, "f2": -0.241526, "f1": 0.077032, "f3": -0.679652, "y": 0.27993291, "x": -0.21650856}], [{"q1": 0.5242321902, "distance": 0.1460711431, "q3": 1.674029057, "q2": 1.665944014, "tx": 0.3182, "ty": 0.3182, "targetID": 9, "f2": 1.410512, "f1": 0.326349, "f3": -0.103233, "y": 0.30847167, "x": 0.17245317}], [{"q1": 1.889128565, "distance": 0.2520343013, "q3": 2.892087327, "q2": 3.581812854, "tx": 0.1165, "ty": 0.4347, "targetID": 10, "f2": 0.045616, "f1": -1.58952, "f3": -1.321291, "y": 0.56297262, "x": -0.10045028}], [{"q1": 1.878635645, "distance": 0.08915509128, "q3": 2.325658207, "q2": 2.326683774, "tx": -0.1165, "ty": 0.4347, "targetID": 11, "f2": 0.056109, "f1": -0.334391, "f3": -0.754862, "y": 0.3733855, "x": -0.051776261}], [{"q1": 1.3414233, "distance": 0.3667956064, "q3": 1.534039693, "q2": 2.339375814, "tx": -0.3182, "ty": 0.3182, "targetID": 12, "f2": 0.593321, "f1": -0.347083, "f3": 0.036757, "y": 0.22074008, "x": 0.035410776}], [{"q1": 0.5232897902, "distance": 0.2814705696, "q3": 1.532280401, "q2": 1.319803334, "tx": 0.1768, "ty": 0.1768, "targetID": 13, "f2": 1.411455, "f1": 0.672489, "f3": 0.038516, "y": 0.45634581, "x": 0.20966064}], [{"q1": 0.7721038902, "distance": 0.2806703641, "q3": 1.801452057, "q2": 1.023425484, "tx": 0.0647, "ty": 0.2415, "targetID": 14, "f2": 1.162641, "f1": 0.968867, "f3": -0.230656, "y": 0.50815726, "x": 0.15227716}], [{"q1": 1.325841, "distance": 0.2271381413, "q3": 2.283435207, "q2": 2.251222724, "tx": -0.0647, "ty": 0.2415, "targetID": 15, "f2": 0.608903, "f1": -0.25893, "f3": -0.712639, "y": 0.33693893, "x": 0.1414144}], [{"q1": 2.05531882, "distance": 0.1272515151, "q3": 2.171280347, "q2": 2.136931584, "tx": -0.1768, "ty": 0.1768, "targetID": 16, "f2": -0.120574, "f1": -0.144639, "f3": -0.600484, "y": 0.30007981, "x": -0.1452558}]], "block": 2}], [{"trials": [[{"q1": -0.4625420098, "distance": 0.8542372326, "q3": 0.7897335568, "q2": 0.2541750536, "tx": 0.601, "ty": 0.601, "targetID": 1, "f2": 2.397286, "f1": 1.738118, "f3": 0.781063, "y": -0.19725542, "x": 0.9051538}], [{"q1": -0.1103067098, "distance": 1.078344922, "q3": 0.6402565868, "q2": 0.01114145359, "tx": 0.22, "ty": 0.821, "targetID": 2, "f2": 2.045051, "f1": 1.981151, "f3": 0.93054, "y": 0.041600376, "x": 0.96522748}], [{"q1": 1.3725879, "distance": 0.3866648825, "q3": 1.107725567, "q2": 1.523692694, "tx": -0.22, "ty": 0.821, "targetID": 3, "f2": 0.562157, "f1": 0.4686, "f3": 0.463071, "y": 0.43550928, "x": -0.2501104}], [{"q1": 2.42684356, "distance": 0.1865208143, "q3": 3.665365227, "q2": 0.9715263536, "tx": -0.601, "ty": 0.601, "targetID": 4, "f2": -0.492099, "f1": 1.020766, "f3": -2.094569, "y": 0.46686533, "x": -0.47139327}], [{"q1": 0.1170817902, "distance": 0.6111939176, "q3": -0.05698847321, "q2": 0.1762636536, "tx": 0.4596, "ty": 0.4596, "targetID": 5, "f2": 1.817663, "f1": 1.816029, "f3": 1.627785, "y": 0.14987559, "x": 0.98650492}], [{"q1": 0.3949242902, "distance": 0.2303172662, "q3": 1.392919347, "q2": 1.407328104, "tx": 0.1682, "ty": 0.6279, "targetID": 6, "f2": 1.53982, "f1": 0.584965, "f3": 0.177877, "y": 0.40627185, "x": 0.23086583}], [{"q1": -0.5601199098, "distance": 1.491483641, "q3": -1.132041473, "q2": -0.07091694641, "tx": -0.1682, "ty": 0.6279, "targetID": 7, "f2": 2.494864, "f1": 2.06321, "f3": 2.702838, "y": -0.64797105, "x": 0.60424839}], [{"q1": 3.04843909, "distance": 0.03459802954, "q3": 0.5668690268, "q2": 4.404652554, "tx": -0.4596, "ty": 0.4596, "targetID": 8, "f2": -1.113695, "f1": -2.41236, "f3": 1.003927, "y": 0.48148017, "x": -0.48640078}], [{"q1": 1.68900911, "distance": 0.3117841662, "q3": 3.781604227, "q2": -0.5444177464, "tx": 0.3182, "ty": 0.3182, "targetID": 9, "f2": 0.245735, "f1": 2.53671, "f3": -2.210808, "y": 0.52580567, "x": 0.085586045}], [{"q1": 1.41531356, "distance": 0.2625917206, "q3": 1.194182197, "q2": 3.061942154, "tx": 0.1165, "ty": 0.4347, "targetID": 10, "f2": 0.519431, "f1": -1.069649, "f3": 0.376614, "y": 0.2116082, "x": 0.25500798}], [{"q1": 1.32395605, "distance": 0.02262151585, "q3": 1.864535237, "q2": 1.371325454, "tx": -0.1165, "ty": 0.4347, "targetID": 11, "f2": 0.610788, "f1": 0.620967, "f3": -0.293739, "y": 0.42476463, "x": -0.096177072}], [{"q1": 2.40918781, "distance": 0.2129246946, "q3": 2.177814857, "q2": 3.549642954, "tx": -0.3182, "ty": 0.3182, "targetID": 12, "f2": -0.474443, "f1": -1.55735, "f3": -0.607019, "y": 0.51821609, "x": -0.2451898}], [{"q1": 0.2483375902, "distance": 0.6475337486, "q3": 1.089441497, "q2": 0.2017105536, "tx": 0.1768, "ty": 0.1768, "targetID": 13, "f2": 1.686407, "f1": 1.790582, "f3": 0.481355, "y": 0.38448486, "x": 0.79012451}], [{"q1": 0.8076038902, "distance": 0.271939432, "q3": 1.821621087, "q2": 1.113652024, "tx": 0.0647, "ty": 0.2415, "targetID": 14, "f2": 1.127141, "f1": 0.878641, "f3": -0.250825, "y": 0.50028184, "x": 0.14826443}], [{"q1": 1.19037553, "distance": 0.4127860608, "q3": 1.277057417, "q2": 0.9555670536, "tx": -0.0647, "ty": 0.2415, "targetID": 15, "f2": 0.744369, "f1": 1.036726, "f3": 0.293739, "y": 0.6490888, "x": -0.12999703}], [{"q1": 2.13945067, "distance": 0.155516205, "q3": 2.445541387, "q2": 1.852114794, "tx": -0.1768, "ty": 0.1768, "targetID": 16, "f2": -0.204706, "f1": 0.140178, "f3": -0.874745, "y": 0.32645244, "x": -0.21910174}]], "block": 3}], [{"trials": [[{"q1": 0.7219011902, "distance": 0.289197353, "q3": 0.6846787068, "q2": 0.7193821536, "tx": 0.601, "ty": 0.601, "targetID": 1, "f2": 1.212843, "f1": 1.272911, "f3": 0.886118, "y": 0.77518391, "x": 0.37014274}], [{"q1": 0.8465595902, "distance": 0.278123117, "q3": -1.654111373, "q2": 1.302461744, "tx": 0.22, "ty": 0.821, "targetID": 2, "f2": 1.088185, "f1": 0.689831, "f3": 3.224908, "y": 0.69040004, "x": 0.46555268}], [{"q1": 0.2113923902, "distance": 1.02167453, "q3": 2.861236927, "q2": 1.445404204, "tx": -0.22, "ty": 0.821, "targetID": 3, "f2": 1.723352, "f1": 0.546888, "f3": -1.290441, "y": 0.079834538, "x": 0.48320168}], [{"q1": 1.937257764, "distance": 0.4065611267, "q3": 1.656813134, "q2": 1.363911294, "tx": -0.601, "ty": 0.601, "targetID": 4, "f2": -0.002513, "f1": 0.628381, "f3": -0.086017, "y": 0.26826981, "x": -0.36737087}], [{"q1": -0.2012872098, "distance": 0.6567141067, "q3": -0.3279194732, "q2": 0.8120591536, "tx": 0.4596, "ty": 0.4596, "targetID": 5, "f2": 2.136032, "f1": 1.180233, "f3": 1.898716, "y": 0.019915676, "x": 0.94740233}], [{"q1": 1.1053012, "distance": 0.396316238, "q3": -0.5997928732, "q2": 0.2414202536, "tx": 0.1682, "ty": 0.6279, "targetID": 6, "f2": 0.829443, "f1": 1.750872, "f3": 2.170589, "y": 0.83593884, "x": 0.5055224}], [{"q1": 1.02072952, "distance": 0.5349101202, "q3": 0.3746663268, "q2": 0.4446812536, "tx": -0.1682, "ty": 0.6279, "targetID": 7, "f2": 0.914015, "f1": 1.547611, "f3": 1.19613, "y": 0.90762487, "x": 0.2877417}], [{"q1": 1.72400645, "distance": 0.09275122606, "q3": 1.554522877, "q2": 1.076392734, "tx": -0.4596, "ty": 0.4596, "targetID": 8, "f2": 0.210738, "f1": 0.9159, "f3": 0.016273, "y": 0.43143527, "x": -0.37122841}], [{"q1": 0.7785755902, "distance": 0.3853342549, "q3": 1.015865397, "q2": 1.220905994, "tx": 0.3182, "ty": 0.3182, "targetID": 9, "f2": 1.156169, "f1": 0.771387, "f3": 0.554931, "y": 0.63478285, "x": 0.098523449}], [{"q1": 0.3603038902, "distance": 0.1205088374, "q3": 1.365022007, "q2": 1.589477644, "tx": 0.1165, "ty": 0.4347, "targetID": 10, "f2": 1.574441, "f1": 0.402815, "f3": 0.205774, "y": 0.36980405, "x": 0.21804258}], [{"q1": 0.7601657902, "distance": 0.5125033864, "q3": 2.662248427, "q2": 1.079031674, "tx": -0.1165, "ty": 0.4347, "targetID": 11, "f2": 1.174579, "f1": 0.913261, "f3": -1.091452, "y": 0.34781307, "x": 0.38858453}], [{"q1": 1.56196311, "distance": 0.2165728043, "q3": 2.297383877, "q2": 1.145570604, "tx": -0.3182, "ty": 0.3182, "targetID": 12, "f2": 0.372781, "f1": 0.846722, "f3": -0.726588, "y": 0.4322952, "x": -0.13411832}], [{"q1": 3.81471119, "distance": 1.086572022, "q3": -0.7943202732, "q2": 1.380373234, "tx": 0.1768, "ty": 0.1768, "targetID": 13, "f2": -1.879967, "f1": 0.611919, "f3": 2.365117, "y": -0.76391077, "x": -0.36698489}], [{"q1": 0.9921410302, "distance": 0.2979057091, "q3": 1.527191021, "q2": 1.206768824, "tx": 0.0647, "ty": 0.2415, "targetID": 14, "f2": 0.942603, "f1": 0.785524, "f3": 0.043605, "y": 0.53278527, "x": 0.0022443919}], [{"q1": -0.3495075098, "distance": 0.7888064266, "q3": 3.580630227, "q2": 2.238719184, "tx": -0.0647, "ty": 0.2415, "targetID": 15, "f2": 2.284252, "f1": -0.246427, "f3": -2.009834, "y": -0.13840422, "x": 0.6265947}], [{"q1": 2.38217012, "distance": 0.3124963124, "q3": 1.716629057, "q2": 1.227063514, "tx": -0.1768, "ty": 0.1768, "targetID": 16, "f2": -0.447426, "f1": 0.765229, "f3": -0.145833, "y": 0.083788786, "x": -0.47513347}]], "block": 4}], [{"trials": [[{"q1": 0.01648799019, "distance": 0.6318916369, "q3": -0.3701424732, "q2": 0.6730122536, "tx": 0.601, "ty": 0.601, "targetID": 1, "f2": 1.918257, "f1": 1.31928, "f3": 1.940939, "y": 0.096425696, "x": 0.98138377}], [{"q1": 0.7581551902, "distance": 0.3108417443, "q3": 1.397443247, "q2": 1.248614844, "tx": 0.22, "ty": 0.821, "targetID": 2, "f2": 1.176589, "f1": 0.743678, "f3": 0.173353, "y": 0.53076044, "x": 0.10871843}], [{"q1": 0.7004755902, "distance": 0.3755775238, "q3": 0.1439477268, "q2": 1.974134248, "tx": -0.22, "ty": 0.821, "targetID": 3, "f2": 1.234269, "f1": 0.018158, "f3": 1.426849, "y": 0.54743354, "x": 0.037332214}], [{"q1": 2.59868868, "distance": 0.7459286562, "q3": 0.8721061168, "q2": 1.493407744, "tx": -0.601, "ty": 0.601, "targetID": 4, "f2": -0.663944, "f1": 0.498885, "f3": 0.69869, "y": -0.14294047, "x": -0.54657448}], [{"q1": 1.08060828, "distance": 0.2337734007, "q3": 2.598976727, "q2": 2.118773174, "tx": 0.4596, "ty": 0.4596, "targetID": 5, "f2": 0.854136, "f1": -0.126481, "f3": -1.02818, "y": 0.3588738, "x": 0.24863973}], [{"q1": 0.7288126902, "distance": 0.05054794893, "q3": 0.9872769068, "q2": 1.295550234, "tx": 0.1682, "ty": 0.6279, "targetID": 6, "f2": 1.205932, "f1": 0.696742, "f3": 0.583519, "y": 0.60886513, "x": 0.12137299}], [{"q1": 1.980674575, "distance": 0.2648181877, "q3": 2.441268817, "q2": 1.956164338, "tx": -0.1682, "ty": 0.6279, "targetID": 7, "f2": -0.04593, "f1": 0.036128, "f3": -0.870472, "y": 0.36442139, "x": -0.14159747}], [{"q1": 1.62291, "distance": 0.2999104902, "q3": 1.364896347, "q2": 1.797765234, "tx": -0.4596, "ty": 0.4596, "targetID": 8, "f2": 0.311834, "f1": 0.194527, "f3": 0.2059, "y": 0.26888441, "x": -0.22813971}], [{"q1": 1.16524279, "distance": 0.5204842949, "q3": 1.012535317, "q2": 1.502392694, "tx": 0.3182, "ty": 0.3182, "targetID": 9, "f2": 0.769502, "f1": 0.4899, "f3": 0.558261, "y": 0.51638886, "x": -0.16307443}], [{"q1": 1.06697377, "distance": 0.1903469864, "q3": 1.497094563, "q2": 1.237053784, "tx": 0.1165, "ty": 0.4347, "targetID": 10, "f2": 0.867771, "f1": 0.755239, "f3": 0.073702, "y": 0.53063196, "x": -0.047905092}], [{"q1": 1.07583306, "distance": 0.08995735461, "q3": 1.302190157, "q2": 1.356434304, "tx": -0.1165, "ty": 0.4347, "targetID": 11, "f2": 0.858911, "f1": 0.635858, "f3": 0.268606, "y": 0.52145745, "x": -0.092720376}], [{"q1": 1.956421479, "distance": 0.2180760312, "q3": 3.056895327, "q2": 1.900181157, "tx": -0.3182, "ty": 0.3182, "targetID": 12, "f2": -0.021677, "f1": 0.092111, "f3": -1.486099, "y": 0.49442543, "x": -0.18974085}], [{"q1": 3.02387179, "distance": 0.7385181259, "q3": 2.640382927, "q2": 3.572130454, "tx": 0.1768, "ty": 0.1768, "targetID": 13, "f2": -1.089127, "f1": -1.579838, "f3": -1.069587, "y": 0.16278757, "x": -0.56158518}], [{"q1": 3.26313549, "distance": 0.383617267, "q3": 1.684082157, "q2": 2.743447454, "tx": 0.0647, "ty": 0.2415, "targetID": 14, "f2": -1.328391, "f1": -0.751155, "f3": -0.113286, "y": 0.089308354, "x": -0.28743621}], [{"q1": 1.975836522, "distance": 0.1462827914, "q3": 1.673652067, "q2": 1.932665225, "tx": -0.0647, "ty": 0.2415, "targetID": 15, "f2": -0.041092, "f1": 0.059627, "f3": -0.102856, "y": 0.2085588, "x": -0.20722555}], [{"q1": 1.17447907, "distance": 0.2741562333, "q3": 0.6853698568, "q2": 1.840365234, "tx": -0.1768, "ty": 0.1768, "targetID": 16, "f2": 0.760265, "f1": 0.151927, "f3": 0.885426, "y": 0.4504574, "x": -0.19333081}]], "block": 5}], [{"trials": [[{"q1": 0.3820436902, "distance": 0.4140590862, "q3": 3.776841527, "q2": 0.9786891536, "tx": 0.601, "ty": 0.601, "targetID": 1, "f2": 1.552701, "f1": 1.013604, "f3": -2.206045, "y": 0.19067376, "x": 0.65647345}], [{"q1": 0.3826720902, "distance": 0.581010221, "q3": 3.760568127, "q2": 3.341355354, "tx": 0.22, "ty": 0.821, "targetID": 2, "f2": 1.552072, "f1": -1.349063, "f3": -2.189772, "y": 0.27535762, "x": 0.41961781}], [{"q1": 1.852120603, "distance": 0.7678182151, "q3": -0.02500707321, "q2": 2.909449214, "tx": -0.22, "ty": 0.821, "targetID": 3, "f2": 0.082624, "f1": -0.917157, "f3": 1.595803, "y": 0.057058976, "x": -0.14293559}], [{"q1": 2.008886077, "distance": 0.6026622289, "q3": 2.037511327, "q2": 2.491051904, "tx": -0.601, "ty": 0.601, "targetID": 4, "f2": -0.074142, "f1": -0.498759, "f3": -0.466715, "y": 0.34278906, "x": -0.056455353}], [{"q1": 4.03070829, "distance": 0.9349494317, "q3": 0.6909618868, "q2": 3.441509354, "tx": 0.4596, "ty": 0.4596, "targetID": 5, "f2": -2.095964, "f1": -1.449217, "f3": 0.879834, "y": -0.018890757, "x": -0.34362913}], [{"q1": 1.05239678, "distance": 0.1694667681, "q3": 4.244945127, "q2": 1.412291814, "tx": 0.1682, "ty": 0.6279, "targetID": 6, "f2": 0.882348, "f1": 0.580001, "f3": -2.674149, "y": 0.69173211, "x": 0.3251855}], [{"q1": 1.74555778, "distance": 0.4187567161, "q3": 1.621627296, "q2": 2.217105024, "tx": -0.1682, "ty": 0.6279, "targetID": 7, "f2": 0.189187, "f1": -0.224812, "f3": -0.050831, "y": 0.21535457, "x": -0.096342812}], [{"q1": 2.73296035, "distance": 0.3129186445, "q3": 3.529573027, "q2": 3.227755354, "tx": -0.4596, "ty": 0.4596, "targetID": 8, "f2": -0.798216, "f1": -1.235463, "f3": -1.958777, "y": 0.15135059, "x": -0.51345517}], [{"q1": 1.07903748, "distance": 0.2237901069, "q3": 3.508656327, "q2": 1.568303314, "tx": 0.3182, "ty": 0.3182, "targetID": 9, "f2": 0.855707, "f1": 0.423989, "f3": -1.93786, "y": 0.54176689, "x": 0.32819288}], [{"q1": 1.18836491, "distance": 0.1614441773, "q3": 3.622752727, "q2": 2.361178464, "tx": 0.1165, "ty": 0.4347, "targetID": 10, "f2": 0.74638, "f1": -0.368886, "f3": -2.051956, "y": 0.59071201, "x": 0.1580268}], [{"q1": 1.30227906, "distance": 0.2346579154, "q3": 4.758608127, "q2": 2.204161664, "tx": -0.1165, "ty": 0.4347, "targetID": 11, "f2": 0.632465, "f1": -0.211869, "f3": -3.187812, "y": 0.66570442, "x": -0.15774676}], [{"q1": 1.63704717, "distance": 0.2048187845, "q3": 0.6373663168, "q2": 2.398940404, "tx": -0.3182, "ty": 0.3182, "targetID": 12, "f2": 0.297697, "f1": -0.406648, "f3": 0.93343, "y": 0.15154778, "x": -0.19912955}], [{"q1": 1.44025781, "distance": 0.2674850684, "q3": 1.649524639, "q2": 1.980857257, "tx": 0.1768, "ty": 0.1768, "targetID": 13, "f2": 0.494487, "f1": 0.011435, "f3": -0.078728, "y": 0.27808028, "x": -0.070769317}], [{"q1": 0.5893888902, "distance": 0.4299778135, "q3": 3.209300227, "q2": 0.5266768536, "tx": 0.0647, "ty": 0.2415, "targetID": 14, "f2": 1.345356, "f1": 1.465616, "f3": -1.638504, "y": 0.25815501, "x": 0.49435513}], [{"q1": 1.50811621, "distance": 0.05307897613, "q3": 1.110741497, "q2": 2.229859894, "tx": -0.0647, "ty": 0.2415, "targetID": 15, "f2": 0.426628, "f1": -0.237567, "f3": 0.460055, "y": 0.20476818, "x": -0.10301646}], [{"q1": 1.65193832, "distance": 0.02253574099, "q3": 0.8013574568, "q2": 2.371922714, "tx": -0.1768, "ty": 0.1768, "targetID": 16, "f2": 0.282806, "f1": -0.37963, "f3": 0.769439, "y": 0.1555837, "x": -0.16920209}]], "block": 6}], [{"trials": [[{"q1": 0.08013669019, "distance": 0.2030289052, "q3": 0.2748265268, "q2": 1.079094504, "tx": 0.601, "ty": 0.601, "targetID": 1, "f2": 1.854608, "f1": 0.913198, "f3": 1.29597, "y": 0.43237613, "x": 0.71407841}], [{"q1": 1.00791183, "distance": 0.1223712505, "q3": 6.190602527, "q2": 1.076078574, "tx": 0.22, "ty": 0.821, "targetID": 2, "f2": 0.926833, "f1": 0.916214, "f3": -4.619806, "y": 0.87405654, "x": 0.10972885}], [{"q1": 1.27947109, "distance": 0.3656678385, "q3": 4.682945927, "q2": 1.210098914, "tx": -0.22, "ty": 0.821, "targetID": 3, "f2": 0.655273, "f1": 0.782194, "f3": -3.11215, "y": 0.83527647, "x": 0.14538904}], [{"q1": 2.48270108, "distance": 0.2729253086, "q3": 3.653929827, "q2": 1.999266989, "tx": -0.601, "ty": 0.601, "targetID": 4, "f2": -0.547957, "f1": -0.006974, "f3": -2.083134, "y": 0.33358369, "x": -0.54644048}], [{"q1": 2.25851703, "distance": 1.043753856, "q3": 6.117064127, "q2": -0.1899832464, "tx": 0.4596, "ty": 0.4596, "targetID": 5, "f2": -0.323773, "f1": 2.182276, "f3": -4.546268, "y": 0.84904944, "x": -0.50877557}], [{"q1": 3.38358419, "distance": 1.129728991, "q3": 1.245515827, "q2": 4.827177854, "tx": 0.1682, "ty": 0.6279, "targetID": 6, "f2": -1.44884, "f1": -2.834885, "f3": 0.32528, "y": 0.10107635, "x": -0.83117202}], [{"q1": 0.9592799702, "distance": 0.223745864, "q3": 1.456882177, "q2": 1.439875004, "tx": -0.1682, "ty": 0.6279, "targetID": 7, "f2": 0.975465, "f1": 0.552418, "f3": 0.113914, "y": 0.46615429, "x": -0.013602015}], [{"q1": 1.55184718, "distance": 0.1658422471, "q3": 1.431623777, "q2": 1.306545814, "tx": -0.4596, "ty": 0.4596, "targetID": 8, "f2": 0.382897, "f1": 0.685747, "f3": 0.139173, "y": 0.41878096, "x": -0.29885966}], [{"q1": 0.7418188902, "distance": 0.2809046904, "q3": 1.710220207, "q2": 0.4771025536, "tx": 0.3182, "ty": 0.3182, "targetID": 9, "f2": 1.192926, "f1": 1.51519, "f3": -0.139424, "y": 0.59276804, "x": 0.25887179}], [{"q1": 1.42128259, "distance": 0.1459860604, "q3": 3.342887027, "q2": 1.145382104, "tx": 0.1165, "ty": 0.4347, "targetID": 10, "f2": 0.513462, "f1": 0.846911, "f3": -1.772091, "y": 0.58033907, "x": 0.10644062}], [{"q1": 1.68919761, "distance": 0.2092025799, "q3": 1.500738811, "q2": 1.578293574, "tx": -0.1165, "ty": 0.4347, "targetID": 11, "f2": 0.245547, "f1": 0.413999, "f3": 0.070058, "y": 0.30854224, "x": -0.28338301}], [{"q1": 3.42543019, "distance": 0.5546687134, "q3": 0.9844494768, "q2": 2.277046614, "tx": -0.3182, "ty": 0.3182, "targetID": 12, "f2": -1.490686, "f1": -0.284754, "f3": 0.586347, "y": -0.20369784, "x": -0.13037022}], [{"q1": 1.79362415, "distance": 0.4154070398, "q3": 1.118532647, "q2": 4.105761454, "tx": 0.1768, "ty": 0.1768, "targetID": 13, "f2": 0.14112, "f1": -2.113469, "f3": 0.452264, "y": 0.56527644, "x": 0.32393621}], [{"q1": 1.48141267, "distance": 0.2635719894, "q3": 2.767994427, "q2": 0.9517971536, "tx": 0.0647, "ty": 0.2415, "targetID": 14, "f2": 0.453332, "f1": 1.040496, "f3": -1.197198, "y": 0.49306394, "x": -0.013949715}], [{"q1": 2.43344091, "distance": 0.05534682012, "q3": 1.066445047, "q2": 3.156755354, "tx": -0.0647, "ty": 0.2415, "targetID": 15, "f2": -0.498696, "f1": -1.164463, "f3": 0.504351, "y": 0.28445518, "x": -0.029798381}], [{"q1": 2.20121438, "distance": 0.09429175777, "q3": 1.015928237, "q2": 2.441477574, "tx": -0.1768, "ty": 0.1768, "targetID": 16, "f2": -0.26647, "f1": -0.449185, "f3": 0.554868, "y": 0.083053818, "x": -0.16667138}]], "block": 7}], [{"trials": [[{"q1": 0.3346056902, "distance": 0.1109959093, "q3": 4.714041427, "q2": 1.917962572, "tx": 0.601, "ty": 0.601, "targetID": 1, "f2": 1.600139, "f1": 0.07433, "f3": -3.143245, "y": 0.49203981, "x": 0.62216055}], [{"q1": 0.1076569902, "distance": 0.4405785043, "q3": 0.8577176268, "q2": 1.446095354, "tx": 0.22, "ty": 0.821, "targetID": 2, "f2": 1.827087, "f1": 0.546197, "f3": 0.713079, "y": 0.43190171, "x": 0.42666867}], [{"q1": 1.7375153, "distance": 0.2696284755, "q3": 3.413202227, "q2": 2.482381104, "tx": -0.22, "ty": 0.821, "targetID": 3, "f2": 0.197229, "f1": -0.490088, "f3": -1.842406, "y": 0.5639908, "x": -0.13847831}], [{"q1": 2.69337628, "distance": 0.3799530425, "q3": 3.473841227, "q2": 2.250343074, "tx": -0.601, "ty": 0.601, "targetID": 4, "f2": -0.758632, "f1": -0.25805, "f3": -1.903045, "y": 0.22378046, "x": -0.55550568}], [{"q1": 1.08173925, "distance": 0.1500636386, "q3": 3.793253227, "q2": 0.9724060536, "tx": 0.4596, "ty": 0.4596, "targetID": 5, "f2": 0.853005, "f1": 1.019887, "f3": -2.222457, "y": 0.57716018, "x": 0.36633318}], [{"q1": 1.18490916, "distance": 0.08593743078, "q3": 3.381855327, "q2": 2.023331589, "tx": 0.1682, "ty": 0.6279, "targetID": 6, "f2": 0.749835, "f1": -0.031039, "f3": -1.811059, "y": 0.55365285, "x": 0.21147358}], [{"q1": 1.887369273, "distance": 0.5304156791, "q3": -0.009424773205, "q2": 2.309970504, "tx": -0.1682, "ty": 0.6279, "targetID": 7, "f2": 0.047375, "f1": -0.317678, "f3": 1.580221, "y": 0.14821396, "x": -0.39456717}], [{"q1": 2.45210197, "distance": 0.093494883, "q3": 3.352676227, "q2": 1.811713904, "tx": -0.4596, "ty": 0.4596, "targetID": 8, "f2": -0.517357, "f1": 0.180579, "f3": -1.78188, "y": 0.36617281, "x": -0.46315715}], [{"q1": 0.2582649902, "distance": 0.1938839556, "q3": 0.4534575268, "q2": 1.627365254, "tx": 0.3182, "ty": 0.3182, "targetID": 9, "f2": 1.676479, "f1": 0.364927, "f3": 1.117339, "y": 0.51194454, "x": 0.31084871}], [{"q1": 1.34569587, "distance": 0.2721974058, "q3": 4.050700427, "q2": 1.688689144, "tx": 0.1165, "ty": 0.4347, "targetID": 10, "f2": 0.589049, "f1": 0.303604, "f3": -2.479904, "y": 0.70582258, "x": 0.092334439}], [{"q1": 1.82950114, "distance": 0.02419922547, "q3": 2.818762627, "q2": 1.820950194, "tx": -0.1165, "ty": 0.4347, "targetID": 11, "f2": 0.105243, "f1": 0.171342, "f3": -1.247966, "y": 0.45877285, "x": -0.1140301}], [{"q1": 1.998455989, "distance": 0.1698753807, "q3": 4.004060327, "q2": 2.542134204, "tx": -0.3182, "ty": 0.3182, "targetID": 12, "f2": -0.063711, "f1": -0.549842, "f3": -2.433264, "y": 0.4672126, "x": -0.39976525}], [{"q1": 1.23473481, "distance": 0.3372464596, "q3": 2.406899797, "q2": 0.9727201536, "tx": 0.1768, "ty": 0.1768, "targetID": 13, "f2": 0.70001, "f1": 1.019572, "f3": -0.836103, "y": 0.48176958, "x": 0.032825246}], [{"q1": 1.78985424, "distance": 0.2877558855, "q3": 1.628413136, "q2": 1.796697094, "tx": 0.0647, "ty": 0.2415, "targetID": 14, "f2": 0.14489, "f1": 0.195596, "f3": -0.057617, "y": 0.25093517, "x": -0.22290116}], [{"q1": 2.03690908, "distance": 0.3071454408, "q3": 3.167975727, "q2": 1.044599814, "tx": -0.0647, "ty": 0.2415, "targetID": 15, "f2": -0.102165, "f1": 0.947693, "f3": -1.597179, "y": 0.49765488, "x": -0.23417861}], [{"q1": 1.78193742, "distance": 0.1359273657, "q3": 1.905941427, "q2": 1.567737824, "tx": -0.1768, "ty": 0.1768, "targetID": 16, "f2": 0.152807, "f1": 0.424555, "f3": -0.335145, "y": 0.30458377, "x": -0.22314174}]], "block": 8}], [{"trials": [[{"q1": 0.3486171902, "distance": 0.08847966314, "q3": 0.9442370868, "q2": 0.8480617536, "tx": 0.601, "ty": 0.601, "targetID": 1, "f2": 1.586127, "f1": 1.144231, "f3": 0.626559, "y": 0.5740219, "x": 0.51673356}], [{"q1": 0.3769543902, "distance": 0.617498742, "q3": -0.5073043732, "q2": 1.165928124, "tx": 0.22, "ty": 0.821, "targetID": 2, "f2": 1.55779, "f1": 0.826365, "f3": 2.078101, "y": 0.51194454, "x": 0.75459276}], [{"q1": 1.03323306, "distance": 0.4100235737, "q3": 0.8865574468, "q2": 1.805870544, "tx": -0.22, "ty": 0.821, "targetID": 3, "f2": 0.901511, "f1": 0.186422, "f3": 0.684239, "y": 0.42237591, "x": -0.12398872}], [{"q1": 2.2852834, "distance": 0.4520487022, "q3": 4.642771327, "q2": 2.874326204, "tx": -0.601, "ty": 0.601, "targetID": 4, "f2": -0.350539, "f1": -0.882034, "f3": -3.071975, "y": 0.17048818, "x": -0.46313194}], [{"q1": 0.4635366902, "distance": 0.1754694488, "q3": 0.7059158668, "q2": 0.9231458536, "tx": 0.4596, "ty": 0.4596, "targetID": 5, "f2": 1.471208, "f1": 1.069147, "f3": 0.86488, "y": 0.63497389, "x": 0.46539018}], [{"q1": 0.9031710902, "distance": 0.2117172645, "q3": 2.257171487, "q2": 1.173656444, "tx": 0.1682, "ty": 0.6279, "targetID": 6, "f2": 1.031573, "f1": 0.818636, "f3": -0.686375, "y": 0.4164655, "x": 0.17913857}], [{"q1": 1.0415897, "distance": 0.09150349485, "q3": 0.9804910668, "q2": 1.300388284, "tx": -0.1682, "ty": 0.6279, "targetID": 7, "f2": 0.893155, "f1": 0.691904, "f3": 0.590305, "y": 0.61198098, "x": -0.078091874}], [{"q1": 2.09169846, "distance": 0.3605311471, "q3": 2.083692747, "q2": 2.167279364, "tx": -0.4596, "ty": 0.4596, "targetID": 8, "f2": -0.156954, "f1": -0.174987, "f3": -0.512896, "y": 0.28855963, "x": -0.14222341}], [{"q1": 0.7113454902, "distance": 0.2878557502, "q3": 1.222770697, "q2": 1.099389194, "tx": 0.3182, "ty": 0.3182, "targetID": 9, "f2": 1.223399, "f1": 0.892903, "f3": 0.348026, "y": 0.60449884, "x": 0.28830172}], [{"q1": 1.45018524, "distance": 0.1654405531, "q3": 2.065659997, "q2": 1.896034255, "tx": 0.1165, "ty": 0.4347, "targetID": 10, "f2": 0.484559, "f1": 0.096258, "f3": -0.494864, "y": 0.32893548, "x": -0.010718092}], [{"q1": 1.931288738, "distance": 0.2517280492, "q3": 1.568785707, "q2": 2.033007695, "tx": -0.1165, "ty": 0.4347, "targetID": 11, "f2": 0.003456, "f1": -0.040715, "f3": 0.002011, "y": 0.19436746, "x": -0.19138178}], [{"q1": 2.43620551, "distance": 0.05478866995, "q3": 2.442462627, "q2": 2.287853694, "tx": -0.3182, "ty": 0.3182, "targetID": 12, "f2": -0.501461, "f1": -0.295561, "f3": -0.871666, "y": 0.30285049, "x": -0.26560541}], [{"q1": 1.00828882, "distance": 0.625434667, "q3": 0.5123937268, "q2": 1.133883874, "tx": 0.1768, "ty": 0.1768, "targetID": 13, "f2": 0.926456, "f1": 0.858409, "f3": 1.058403, "y": 0.77258163, "x": -0.013496537}], [{"q1": 0.9313197902, "distance": 0.1705285937, "q3": 1.963621077, "q2": 1.389672354, "tx": 0.0647, "ty": 0.2415, "targetID": 14, "f2": 1.003425, "f1": 0.60262, "f3": -0.392825, "y": 0.41078173, "x": 0.085283905}], [{"q1": 1.72746221, "distance": 0.05080470478, "q3": 1.847570637, "q2": 2.004984688, "tx": -0.0647, "ty": 0.2415, "targetID": 15, "f2": 0.207282, "f1": -0.012692, "f3": -0.276774, "y": 0.26711083, "x": -0.10857714}], [{"q1": 0.9916383802, "distance": 0.2792731242, "q3": 1.221828217, "q2": 1.660917464, "tx": -0.1768, "ty": 0.1768, "targetID": 16, "f2": 0.943106, "f1": 0.331375, "f3": 0.348968, "y": 0.43152455, "x": -0.062305976}]], "block": 9}], [{"trials": [[{"q1": 1.03970474, "distance": 0.6755965611, "q3": 1.433006077, "q2": 1.727393564, "tx": 0.601, "ty": 0.601, "targetID": 1, "f2": 0.89504, "f1": 0.264899, "f3": 0.13779, "y": 0.37408757, "x": -0.03535011}], [{"q1": 1.33557994, "distance": 0.2177599197, "q3": 3.549151427, "q2": 1.581812154, "tx": 0.22, "ty": 0.821, "targetID": 2, "f2": 0.599165, "f1": 0.410481, "f3": -1.978355, "y": 0.61666811, "x": 0.1447148}], [{"q1": 2.266748, "distance": 0.3825882819, "q3": 3.736000827, "q2": 2.197250154, "tx": -0.22, "ty": 0.821, "targetID": 3, "f2": -0.332004, "f1": -0.204957, "f3": -2.165205, "y": 0.48244158, "x": -0.39819088}], [{"q1": 2.18117102, "distance": 0.5844659931, "q3": 1.822752057, "q2": 2.247327144, "tx": -0.601, "ty": 0.601, "targetID": 4, "f2": -0.246427, "f1": -0.255034, "f3": -0.251956, "y": 0.21499617, "x": -0.16213608}], [{"q1": 0.7647525902, "distance": 0.3702946666, "q3": 0.5708902168, "q2": 1.458473234, "tx": 0.4596, "ty": 0.4596, "targetID": 5, "f2": 1.169992, "f1": 0.533819, "f3": 0.999906, "y": 0.67858905, "x": 0.16100004}], [{"q1": 1.09072421, "distance": 0.2846451044, "q3": 1.050674247, "q2": 0.4539175536, "tx": 0.1682, "ty": 0.6279, "targetID": 6, "f2": 0.84402, "f1": 1.538375, "f3": 0.520122, "y": 0.7626409, "x": -0.082534372}], [{"q1": 1.17309677, "distance": 0.1051664776, "q3": 1.214728217, "q2": 0.8365635536, "tx": -0.1682, "ty": 0.6279, "targetID": 7, "f2": 0.761648, "f1": 1.155729, "f3": 0.356068, "y": 0.70419241, "x": -0.095815912}], [{"q1": "_NaN_", "distance": 0.6913019306, "q3": "_NaN_", "q2": 2.442797044, "tx": -0.4596, "ty": 0.4596, "targetID": 8, "f2": "_NaN_", "f1": -0.450504, "f3": "_NaN_", "y": 0.29759034, "x": 0.21245002}], [{"q1": "_NaN_", "distance": 0.7523978203, "q3": "_NaN_", "q2": "_NaN_", "tx": 0.3182, "ty": 0.3182, "targetID": 9, "f2": "_NaN_", "f1": "_NaN_", "f3": "_NaN_", "y": 0, "x": 1}], [{"q1": "_NaN_", "distance": 0.2557067632, "q3": "_NaN_", "q2": 2.044505924, "tx": 0.1165, "ty": 0.4347, "targetID": 10, "f2": "_NaN_", "f1": -0.052213, "f3": "_NaN_", "y": 0.41298958, "x": 0.37128345}], [{"q1": 1.70867548, "distance": 0.1221874486, "q3": 3.148548127, "q2": 2.232561664, "tx": -0.1165, "ty": 0.4347, "targetID": 11, "f2": 0.226069, "f1": -0.240269, "f3": -1.577752, "y": 0.52523267, "x": -0.034441434}], [{"q1": 2.32838605, "distance": 0.185114847, "q3": 3.720764127, "q2": 2.406920054, "tx": -0.3182, "ty": 0.3182, "targetID": 12, "f2": -0.393642, "f1": -0.414627, "f3": -2.149968, "y": 0.36590653, "x": -0.49706194}], [{"q1": 2.18261615, "distance": 0.5131958609, "q3": 1.573560928, "q2": 1.754411254, "tx": 0.1768, "ty": 0.1768, "targetID": 13, "f2": -0.247872, "f1": 0.237881, "f3": -0.002765, "y": 0.13273367, "x": -0.33450045}], [{"q1": 0.8955684902, "distance": 0.3559517068, "q3": 1.092897257, "q2": 1.269789174, "tx": 0.0647, "ty": 0.2415, "targetID": 14, "f2": 1.039176, "f1": 0.722503, "f3": 0.477899, "y": 0.5925817, "x": 0.0060207235}], [{"q1": 1.22216844, "distance": 0.3672331298, "q3": 1.257579537, "q2": 1.115662644, "tx": -0.0647, "ty": 0.2415, "targetID": 15, "f2": 0.712576, "f1": 0.87663, "f3": 0.313217, "y": 0.59732403, "x": -0.15552638}], [{"q1": 1.928272809, "distance": 0.1497078239, "q3": 2.515598897, "q2": 2.061784683, "tx": -0.1768, "ty": 0.1768, "targetID": 16, "f2": 0.006472, "f1": -0.069492, "f3": -0.944803, "y": 0.26425459, "x": -0.055292275}]], "block": 10}], [{"trials": [[{"q1": 1.28430915, "distance": 0.6275517711, "q3": 4.559060427, "q2": 1.495104204, "tx": 0.601, "ty": 0.601, "targetID": 1, "f2": 0.650435, "f1": 0.497188, "f3": -2.988264, "y": 0.80675951, "x": 0.008138929}], [{"q1": 1.04184103, "distance": 0.01799795258, "q3": 5.042846827, "q2": 1.395515714, "tx": 0.22, "ty": 0.821, "targetID": 2, "f2": 0.892903, "f1": 0.596777, "f3": -3.47205, "y": 0.82395585, "x": 0.23775357}], [{"q1": 1.61763213, "distance": 0.1307445195, "q3": 4.166995927, "q2": 1.880577624, "tx": -0.22, "ty": 0.821, "targetID": 3, "f2": 0.317112, "f1": 0.111715, "f3": -2.5962, "y": 0.698131, "x": -0.17530841}], [{"q1": 2.37331082, "distance": 0.268671603, "q3": 3.329108027, "q2": 2.201334234, "tx": -0.601, "ty": 0.601, "targetID": 4, "f2": -0.438566, "f1": -0.209042, "f3": -1.758312, "y": 0.3928941, "x": -0.43106953}], [{"q1": 1.2538357, "distance": 0.6561564138, "q3": 5.407070527, "q2": 1.585770564, "tx": 0.4596, "ty": 0.4596, "targetID": 5, "f2": 0.680909, "f1": 0.406522, "f3": -3.836274, "y": 0.81430016, "x": -0.092422677}], [{"q1": 0.8938091902, "distance": 0.3578594727, "q3": 4.425762627, "q2": 0.9560068536, "tx": 0.1682, "ty": 0.6279, "targetID": 6, "f2": 1.040935, "f1": 1.036286, "f3": -2.854966, "y": 0.62923569, "x": 0.52605698}], [{"q1": 1.02110651, "distance": 0.3481203214, "q3": 2.151425477, "q2": 1.288387404, "tx": -0.1682, "ty": 0.6279, "targetID": 7, "f2": 0.913638, "f1": 0.703905, "f3": -0.580629, "y": 0.41661311, "x": 0.10846877}], [{"q1": 2.51267187, "distance": 0.1438650209, "q3": 2.653766127, "q2": 2.958018234, "tx": -0.4596, "ty": 0.4596, "targetID": 8, "f2": -0.577927, "f1": -0.965726, "f3": -1.08297, "y": 0.38790516, "x": -0.33487232}], [{"q1": 0.6994702902, "distance": 0.04225162768, "q3": 2.506111287, "q2": 1.146952904, "tx": 0.3182, "ty": 0.3182, "targetID": 9, "f2": 1.235274, "f1": 0.84534, "f3": -0.935315, "y": 0.35452742, "x": 0.29662412}], [{"q1": 1.16612243, "distance": 0.04997437465, "q3": 2.469040497, "q2": 1.616935164, "tx": 0.1165, "ty": 0.4347, "targetID": 10, "f2": 0.768622, "f1": 0.375357, "f3": -0.898244, "y": 0.38653669, "x": 0.12983168}], [{"q1": 1.71426752, "distance": 0.2269083054, "q3": 3.964671127, "q2": 2.037343093, "tx": -0.1165, "ty": 0.4347, "targetID": 11, "f2": 0.220477, "f1": -0.04505, "f3": -2.393875, "y": 0.62758758, "x": -0.23600632}], [{"q1": 1.09417996, "distance": 0.6316369986, "q3": 4.920890227, "q2": 1.385274124, "tx": -0.3182, "ty": 0.3182, "targetID": 12, "f2": 0.840565, "f1": 0.607019, "f3": -3.350094, "y": 0.82914278, "x": 0.053152627}], [{"q1": 0.6445551902, "distance": 0.4737786335, "q3": 3.730465327, "q2": 1.270857314, "tx": 0.1768, "ty": 0.1768, "targetID": 13, "f2": 1.290189, "f1": 0.721435, "f3": -2.159669, "y": 0.51294129, "x": 0.51067906}], [{"q1": 1.10486137, "distance": 0.2805900511, "q3": 1.890924617, "q2": 1.022420174, "tx": 0.0647, "ty": 0.2415, "targetID": 14, "f2": 0.829883, "f1": 0.969872, "f3": -0.320128, "y": 0.51511974, "x": 0.0025468452}], [{"q1": 1.6260516, "distance": 0.1755475661, "q3": 2.382709537, "q2": 2.022577607, "tx": -0.0647, "ty": 0.2415, "targetID": 15, "f2": 0.308693, "f1": -0.030285, "f3": -0.811913, "y": 0.39824443, "x": 0.014345124}], [{"q1": 1.34569587, "distance": 0.1763326785, "q3": 1.269643257, "q2": 1.764275864, "tx": -0.1768, "ty": 0.1768, "targetID": 16, "f2": 0.589049, "f1": 0.228017, "f3": 0.301153, "y": 0.35277542, "x": -0.16558104}]], "block": 11}], [{"trials": [[{"q1": 1.78438787, "distance": 1.063641975, "q3": 5.051938627, "q2": 1.877938684, "tx": 0.601, "ty": 0.601, "targetID": 1, "f2": 0.150357, "f1": 0.114354, "f3": -3.481142, "y": 0.59720915, "x": -0.46263522}], [{"q1": 1.04341182, "distance": 0.2373876171, "q3": 3.844184727, "q2": 1.560449324, "tx": 0.22, "ty": 0.821, "targetID": 2, "f2": 0.891333, "f1": 0.431843, "f3": -2.273388, "y": 0.61202349, "x": 0.33261305}], [{"q1": 1.894029449, "distance": 0.3041790886, "q3": 3.869078727, "q2": 2.351565194, "tx": -0.22, "ty": 0.821, "targetID": 3, "f2": 0.040715, "f1": -0.359273, "f3": -2.298282, "y": 0.54197816, "x": -0.34112692}], [{"q1": 1.870341841, "distance": 0.08125760772, "q3": 4.862029327, "q2": 1.827861694, "tx": -0.601, "ty": 0.601, "targetID": 4, "f2": 0.064403, "f1": 0.164431, "f3": -3.291233, "y": 0.56094134, "x": -0.53030274}], [{"q1": 0.7264250902, "distance": 0.3284277437, "q3": 0.6188309168, "q2": 0.00278485359, "tx": 0.4596, "ty": 0.4596, "targetID": 5, "f2": 1.208319, "f1": 1.989508, "f3": 0.951965, "y": 0.68149776, "x": 0.70172841}], [{"q1": 0.7973622902, "distance": 0.2703734104, "q3": 1.511483058, "q2": 1.642696224, "tx": 0.1682, "ty": 0.6279, "targetID": 6, "f2": 1.137382, "f1": 0.349596, "f3": 0.059313, "y": 0.39033004, "x": 0.039117487}], [{"q1": 2.2497834, "distance": 0.2527559861, "q3": 3.080834227, "q2": 2.139067864, "tx": -0.1682, "ty": 0.6279, "targetID": 7, "f2": -0.315039, "f1": -0.146775, "f3": -1.510038, "y": 0.42897163, "x": -0.32412656}], [{"q1": 1.58477107, "distance": 0.3775912751, "q3": 1.891490107, "q2": 1.767668784, "tx": -0.4596, "ty": 0.4596, "targetID": 8, "f2": 0.349973, "f1": 0.224624, "f3": -0.320694, "y": 0.3106702, "x": -0.11262005}], [{"q1": 0.3983799902, "distance": 0.1872568935, "q3": 2.708178527, "q2": 1.758558164, "tx": 0.3182, "ty": 0.3182, "targetID": 9, "f2": 1.536364, "f1": 0.233734, "f3": -1.137382, "y": 0.17512083, "x": 0.43900354}], [{"q1": 1.38113303, "distance": 0.1714780812, "q3": 3.425071127, "q2": 1.907595316, "tx": 0.1165, "ty": 0.4347, "targetID": 10, "f2": 0.553611, "f1": 0.084697, "f3": -1.854275, "y": 0.60590283, "x": 0.10678798}], [{"q1": 1.7517153, "distance": 0.06191143081, "q3": 2.852880327, "q2": 1.734744884, "tx": -0.1165, "ty": 0.4347, "targetID": 11, "f2": 0.183029, "f1": 0.257548, "f3": -1.282084, "y": 0.48076718, "x": -0.075137696}], [{"q1": 1.80826397, "distance": 0.3768297006, "q3": 3.992116027, "q2": 1.602609504, "tx": -0.3182, "ty": 0.3182, "targetID": 12, "f2": 0.126481, "f1": 0.389683, "f3": -2.42132, "y": 0.68484099, "x": -0.23116548}], [{"q1": 0.7759994902, "distance": 0.4895366893, "q3": 1.198077777, "q2": 1.102153794, "tx": 0.1768, "ty": 0.1768, "targetID": 13, "f2": 1.158745, "f1": 0.890139, "f3": 0.372719, "y": 0.63441757, "x": 0.0029255343}], [{"q1": 1.68316575, "distance": 0.2154448613, "q3": 2.586724527, "q2": 1.707350204, "tx": 0.0647, "ty": 0.2415, "targetID": 14, "f2": 0.251579, "f1": 0.284942, "f3": -1.015928, "y": 0.41564883, "x": -0.062141134}], [{"q1": 1.16436314, "distance": 0.4945573347, "q3": 0.5306150268, "q2": 1.226058204, "tx": -0.0647, "ty": 0.2415, "targetID": 15, "f2": 0.770381, "f1": 0.766234, "f3": 1.040181, "y": 0.73120164, "x": -0.1338322}], [{"q1": 1.55869585, "distance": 0.1672119066, "q3": 1.848387457, "q2": 1.977024514, "tx": -0.1768, "ty": 0.1768, "targetID": 16, "f2": 0.376049, "f1": 0.015268, "f3": -0.277591, "y": 0.28660554, "x": -0.050694627}]], "block": 12}], [{"trials": [[{"q1": 0.4520383902, "distance": 0.3755668434, "q3": 2.841759027, "q2": 0.8985157536, "tx": 0.601, "ty": 0.601, "targetID": 1, "f2": 1.482706, "f1": 1.093777, "f3": -1.270963, "y": 0.27432494, "x": 0.41570602}], [{"q1": 1.14790119, "distance": 0.1199883713, "q3": 4.129252827, "q2": 1.447414824, "tx": 0.22, "ty": 0.821, "targetID": 2, "f2": 0.786843, "f1": 0.544878, "f3": -2.558457, "y": 0.70695166, "x": 0.25728519}], [{"q1": 1.54072594, "distance": 0.3824172229, "q3": 3.089128027, "q2": 1.628747554, "tx": -0.22, "ty": 0.821, "targetID": 3, "f2": 0.394019, "f1": 0.363545, "f3": -1.518332, "y": 0.53480775, "x": 0.033647252}], [{"q1": 2.60698249, "distance": 0.3981794455, "q3": 3.646245527, "q2": 2.699339494, "tx": -0.601, "ty": 0.601, "targetID": 4, "f2": -0.672238, "f1": -0.707047, "f3": -2.075449, "y": 0.20687882, "x": -0.5442958}], [{"q1": 0.6827569902, "distance": 0.1250290431, "q3": 3.145236927, "q2": 1.245598914, "tx": 0.4596, "ty": 0.4596, "targetID": 5, "f2": 1.251988, "f1": 0.746694, "f3": -1.574441, "y": 0.33709888, "x": 0.43458526}], [{"q1": 1.12729235, "distance": 0.1625625302, "q3": 2.888694427, "q2": 1.385462614, "tx": 0.1682, "ty": 0.6279, "targetID": 6, "f2": 0.807452, "f1": 0.60683, "f3": -1.317898, "y": 0.48467882, "x": 0.24510429}], [{"q1": 1.72136752, "distance": 0.03800731326, "q3": 3.545940727, "q2": 2.182044854, "tx": -0.1682, "ty": 0.6279, "targetID": 7, "f2": 0.213377, "f1": -0.189752, "f3": -1.975144, "y": 0.600454, "x": -0.14190793}], [{"q1": 2.31324357, "distance": 0.02968841785, "q3": 3.521392327, "q2": 1.997382034, "tx": -0.4596, "ty": 0.4596, "targetID": 8, "f2": -0.378499, "f1": -0.005089, "f3": -1.950596, "y": 0.43353102, "x": -0.445394}], [{"q1": 1.90829228, "distance": 0.5004295317, "q3": 1.774748527, "q2": 1.970050178, "tx": 0.3182, "ty": 0.3182, "targetID": 9, "f2": 0.026452, "f1": 0.022242, "f3": -0.203952, "y": 0.23086552, "x": -0.17454984}], [{"q1": 1.71049761, "distance": 0.1963321486, "q3": 2.217461757, "q2": 1.96163071, "tx": 0.1165, "ty": 0.4347, "targetID": 10, "f2": 0.224247, "f1": 0.030662, "f3": -0.646665, "y": 0.34791023, "x": -0.059607491}], [{"q1": 1.60173567, "distance": 0.06282812408, "q3": 3.063555527, "q2": 1.528028094, "tx": -0.1165, "ty": 0.4347, "targetID": 11, "f2": 0.333009, "f1": 0.464265, "f3": -1.492759, "y": 0.48264044, "x": -0.075891043}], [{"q1": 1.71891707, "distance": 0.3064563035, "q3": 2.220100697, "q2": 2.259202364, "tx": -0.3182, "ty": 0.3182, "targetID": 12, "f2": 0.215827, "f1": -0.26691, "f3": -0.649304, "y": 0.36954053, "x": -0.016074834}], [{"q1": 1.39715516, "distance": 0.5158522063, "q3": 3.902863427, "q2": 1.519420124, "tx": 0.1768, "ty": 0.1768, "targetID": 13, "f2": 0.537589, "f1": 0.472873, "f3": -2.332067, "y": 0.68557149, "x": 0.091623303}], [{"q1": 1.63497372, "distance": 0.1707584897, "q3": 2.385599797, "q2": 1.720859044, "tx": 0.0647, "ty": 0.2415, "targetID": 14, "f2": 0.299771, "f1": 0.271434, "f3": -0.814803, "y": 0.38274825, "x": -0.031255165}], [{"q1": 1.48826134, "distance": 0.1350879202, "q3": 2.129308667, "q2": 1.543987384, "tx": -0.0647, "ty": 0.2415, "targetID": 15, "f2": 0.446483, "f1": 0.448305, "f3": -0.558512, "y": 0.37612571, "x": -0.075865321}], [{"q1": 0.9128471902, "distance": 0.3724598646, "q3": 2.048569737, "q2": 1.217827234, "tx": -0.1768, "ty": 0.1768, "targetID": 16, "f2": 1.021897, "f1": 0.774465, "f3": -0.477773, "y": 0.42350938, "x": 0.10223554}]], "block": 13}], [{"trials": [[{"q1": 3.66750249, "distance": 1.429484001, "q3": 3.328410627, "q2": 2.217482014, "tx": 0.601, "ty": 0.601, "targetID": 1, "f2": -1.732758, "f1": -0.225189, "f3": -1.757614, "y": -0.28593993, "x": -0.520054}], [{"q1": 1.71652946, "distance": 0.4025793625, "q3": 3.353248027, "q2": 1.352601554, "tx": 0.22, "ty": 0.821, "targetID": 2, "f2": 0.218215, "f1": 0.639691, "f3": -1.782452, "y": 0.58258583, "x": -0.10438993}], [{"q1": 2.25512411, "distance": 0.583339767, "q3": 4.688531727, "q2": 1.916705935, "tx": -0.22, "ty": 0.821, "targetID": 3, "f2": -0.32038, "f1": 0.075587, "f3": -3.117735, "y": 0.41059487, "x": -0.63455146}], [{"q1": 2.10514448, "distance": 0.3882289552, "q3": 2.630015727, "q2": 2.009822741, "tx": -0.601, "ty": 0.601, "targetID": 4, "f2": -0.1704, "f1": -0.01753, "f3": -1.059219, "y": 0.4137157, "x": -0.2609319}], [{"q1": 1.56158611, "distance": 0.5458098584, "q3": 3.876888727, "q2": 1.562271454, "tx": 0.4596, "ty": 0.4596, "targetID": 5, "f2": 0.373158, "f1": 0.430021, "f3": -2.306092, "y": 0.71888424, "x": -0.020691666}], [{"q1": 1.70911531, "distance": 0.5342703541, "q3": 4.575955927, "q2": 2.190275824, "tx": 0.1682, "ty": 0.6279, "targetID": 6, "f2": 0.225629, "f1": -0.197983, "f3": -3.00516, "y": 0.58296105, "x": -0.36417703}], [{"q1": 2.10055775, "distance": 0.624931246, "q3": 6.294482427, "q2": 2.113181144, "tx": -0.1682, "ty": 0.6279, "targetID": 7, "f2": -0.165813, "f1": -0.120888, "f3": -4.723686, "y": 0.094634762, "x": -0.49403316}], [{"q1": 1.81442149, "distance": 0.4217143699, "q3": 1.768339677, "q2": 2.144911224, "tx": -0.4596, "ty": 0.4596, "targetID": 8, "f2": 0.120323, "f1": -0.152619, "f3": -0.197543, "y": 0.25118643, "x": -0.092984679}], [{"q1": 1.36266047, "distance": 0.2085921989, "q3": 2.179825477, "q2": 2.245065194, "tx": 0.3182, "ty": 0.3182, "targetID": 9, "f2": 0.572084, "f1": -0.252773, "f3": -0.609029, "y": 0.31764103, "x": 0.10960855}], [{"q1": 1.31333746, "distance": 0.1212671805, "q3": 3.271403227, "q2": 2.717497904, "tx": 0.1165, "ty": 0.4347, "targetID": 10, "f2": 0.621407, "f1": -0.725205, "f3": -1.700607, "y": 0.55189612, "x": 0.08534236}], [{"q1": 1.865755115, "distance": 0.02187266416, "q3": 2.653703327, "q2": 2.056883799, "tx": -0.1165, "ty": 0.4347, "targetID": 11, "f2": 0.068989, "f1": -0.064591, "f3": -1.082907, "y": 0.42322066, "x": -0.097881778}], [{"q1": 1.56259142, "distance": 0.2457307316, "q3": 2.177500697, "q2": 1.664813034, "tx": -0.3182, "ty": 0.3182, "targetID": 12, "f2": 0.372153, "f1": 0.32748, "f3": -0.606704, "y": 0.35357192, "x": -0.075028415}], [{"q1": -0.6349526098, "distance": 1.018160719, "q3": -0.1744840732, "q2": -0.1612062464, "tx": 0.1768, "ty": 0.1768, "targetID": 13, "f2": 2.569697, "f1": 2.153499, "f3": 1.74528, "y": -0.6910906, "x": 0.70916938}], [{"q1": -1.21288001, "distance": 0.8993452686, "q3": 1.721969767, "q2": 0.3755034536, "tx": 0.0647, "ty": 0.2415, "targetID": 14, "f2": 3.147625, "f1": 1.616789, "f3": -0.151173, "y": -0.56676995, "x": 0.45906227}], [{"q1": 1.26062154, "distance": 0.1707231591, "q3": 2.131884777, "q2": 1.442890934, "tx": -0.0647, "ty": 0.2415, "targetID": 15, "f2": 0.674123, "f1": 0.549402, "f3": -0.561088, "y": 0.40099002, "x": -0.0037957261}], [{"q1": 1.6907684, "distance": 0.09379103643, "q3": 1.646445878, "q2": 2.088362557, "tx": -0.1768, "ty": 0.1768, "targetID": 16, "f2": 0.243976, "f1": -0.09607, "f3": -0.07565, "y": 0.24004592, "x": -0.1075417}]], "block": 14}], [{"trials": [[{"q1": -0.4094491098, "distance": 0.8471787039, "q3": 3.219736627, "q2": 0.9382254536, "tx": 0.601, "ty": 0.601, "targetID": 1, "f2": 2.344194, "f1": 1.054067, "f3": -1.64894, "y": -0.24228844, "x": 0.51990522}], [{"q1": 1.13043394, "distance": 0.09004940222, "q3": 4.368497727, "q2": 1.714324534, "tx": 0.22, "ty": 0.821, "targetID": 2, "f2": 0.804311, "f1": 0.277968, "f3": -2.797701, "y": 0.7396351, "x": 0.181417}], [{"q1": 1.42976489, "distance": 0.08037386631, "q3": 5.007585627, "q2": 1.821138684, "tx": -0.22, "ty": 0.821, "targetID": 3, "f2": 0.50498, "f1": 0.171154, "f3": -3.436789, "y": 0.74079889, "x": -0.21473309}], [{"q1": 2.05682678, "distance": 0.5904875518, "q3": 1.982910447, "q2": 2.331961654, "tx": -0.601, "ty": 0.601, "targetID": 4, "f2": -0.122082, "f1": -0.339669, "f3": -0.412114, "y": 0.27994093, "x": -0.10542294}], [{"q1": 0.4673693902, "distance": 0.274566357, "q3": 2.900129827, "q2": 1.654382944, "tx": 0.4596, "ty": 0.4596, "targetID": 5, "f2": 1.467375, "f1": 0.33791, "f3": -1.329333, "y": 0.18503996, "x": 0.45773752}], [{"q1": 1.07583306, "distance": 0.09295021356, "q3": 2.543747567, "q2": 0.5461547536, "tx": 0.1682, "ty": 0.6279, "targetID": 6, "f2": 0.858911, "f1": 1.446138, "f3": -0.972951, "y": 0.54950192, "x": 0.11826521}], [{"q1": 1.57622594, "distance": 0.2413093222, "q3": 2.805128127, "q2": 2.101117424, "tx": -0.1682, "ty": 0.6279, "targetID": 7, "f2": 0.358519, "f1": -0.108825, "f3": -1.234332, "y": 0.48454791, "x": 0.025914315}], [{"q1": 1.79601176, "distance": 0.4144617139, "q3": 2.815369627, "q2": 2.949033284, "tx": -0.4596, "ty": 0.4596, "targetID": 8, "f2": 0.138733, "f1": -0.956741, "f3": -1.244573, "y": 0.52574194, "x": -0.050449959}], [{"q1": 1.24912331, "distance": 0.1598371921, "q3": 2.735573227, "q2": 2.097159014, "tx": 0.3182, "ty": 0.3182, "targetID": 9, "f2": 0.685621, "f1": -0.104866, "f3": -1.164777, "y": 0.42040409, "x": 0.19530878}], [{"q1": 1.0684189, "distance": 0.1166552902, "q3": 1.854921967, "q2": 1.668897104, "tx": 0.1165, "ty": 0.4347, "targetID": 10, "f2": 0.866326, "f1": 0.323396, "f3": -0.284126, "y": 0.35597471, "x": 0.030414081}], [{"q1": 0.9688932402, "distance": 0.1209240304, "q3": 1.494895448, "q2": 1.544490034, "tx": -0.1165, "ty": 0.4347, "targetID": 11, "f2": 0.965851, "f1": 0.447803, "f3": 0.075901, "y": 0.42935733, "x": 0.0043059477}], [{"q1": 2.06216749, "distance": 0.1518289874, "q3": 2.872672327, "q2": 1.733676744, "tx": -0.3182, "ty": 0.3182, "targetID": 12, "f2": -0.127423, "f1": 0.258616, "f3": -1.301876, "y": 0.43401794, "x": -0.22002543}], [{"q1": 0.6973339902, "distance": 0.497507903, "q3": 1.504257395, "q2": 0.5287502536, "tx": 0.1768, "ty": 0.1768, "targetID": 13, "f2": 1.23741, "f1": 1.463542, "f3": 0.066539, "y": 0.64907954, "x": 0.33321659}], [{"q1": 1.37177109, "distance": 0.1805064218, "q3": 1.836889227, "q2": 1.676311264, "tx": 0.0647, "ty": 0.2415, "targetID": 14, "f2": 0.562973, "f1": 0.315981, "f3": -0.266093, "y": 0.34795053, "x": -0.081076723}], [{"q1": 1.921109978, "distance": 0.2737488682, "q3": 3.017248427, "q2": 1.615992684, "tx": -0.0647, "ty": 0.2415, "targetID": 15, "f2": 0.013635, "f1": 0.3763, "f3": -1.446452, "y": 0.49011639, "x": -0.17927894}], [{"q1": 1.16291801, "distance": 0.4255978202, "q3": 1.058276897, "q2": 1.255463514, "tx": -0.1768, "ty": 0.1768, "targetID": 16, "f2": 0.771826, "f1": 0.736829, "f3": 0.512519, "y": 0.59690439, "x": -0.10863985}]], "block": 15}], [{"trials": [[{"q1": 0.5873781902, "distance": 0.08337212086, "q3": 4.354561627, "q2": 1.654571444, "tx": 0.601, "ty": 0.601, "targetID": 1, "f2": 1.347366, "f1": 0.337721, "f3": -2.783765, "y": 0.5298801, "x": 0.55749287}], [{"q1": 0.8409675902, "distance": 0.1607246105, "q3": 4.881670527, "q2": 1.517032514, "tx": 0.22, "ty": 0.821, "targetID": 2, "f2": 1.093777, "f1": 0.47526, "f3": -3.310874, "y": 0.74273556, "x": 0.3603819}], [{"q1": 1.56812063, "distance": 0.1374840482, "q3": 4.174692827, "q2": 1.813536034, "tx": -0.22, "ty": 0.821, "targetID": 3, "f2": 0.366624, "f1": 0.178757, "f3": -2.603896, "y": 0.71926599, "x": -0.12752268}], [{"q1": 2.36589667, "distance": 0.213442096, "q3": 3.600039027, "q2": 1.767040464, "tx": -0.601, "ty": 0.601, "targetID": 4, "f2": -0.431152, "f1": 0.225252, "f3": -2.029243, "y": 0.42504548, "x": -0.48017974}], [{"q1": 0.2394153902, "distance": 0.2611314781, "q3": 3.943867427, "q2": 1.981736903, "tx": 0.4596, "ty": 0.4596, "targetID": 5, "f2": 1.695329, "f1": 0.010556, "f3": -2.373071, "y": 0.27117544, "x": 0.64039224}], [{"q1": 1.2224826, "distance": 0.04263554732, "q3": 3.889744127, "q2": 1.765406834, "tx": 0.1682, "ty": 0.6279, "targetID": 6, "f2": 0.712262, "f1": 0.226886, "f3": -2.318948, "y": 0.66885387, "x": 0.18005624}], [{"q1": 2.26498871, "distance": 0.3948722522, "q3": 1.838271527, "q2": 2.345533334, "tx": -0.1682, "ty": 0.6279, "targetID": 7, "f2": -0.330244, "f1": -0.353241, "f3": -0.267475, "y": 0.23352975, "x": -0.14829519}], [{"q1": 2.66893469, "distance": 0.1939647895, "q3": 2.422733427, "q2": 2.775114714, "tx": -0.4596, "ty": 0.4596, "targetID": 8, "f2": -0.73419, "f1": -0.782822, "f3": -0.851937, "y": 0.30591978, "x": -0.34125842}], [{"q1": 0.9810197902, "distance": 0.4264956868, "q3": 1.186768037, "q2": 1.325583864, "tx": 0.3182, "ty": 0.3182, "targetID": 9, "f2": 0.953725, "f1": 0.666709, "f3": 0.384028, "y": 0.58141633, "x": -0.017382679}], [{"q1": 1.64628345, "distance": 0.2859636291, "q3": 3.644712427, "q2": 1.908097971, "tx": 0.1165, "ty": 0.4347, "targetID": 10, "f2": 0.288461, "f1": 0.084195, "f3": -2.073916, "y": 0.64228757, "x": -0.080178921}], [{"q1": 1.48153833, "distance": 0.171484153, "q3": 1.690805167, "q2": 2.002534246, "tx": -0.1165, "ty": 0.4347, "targetID": 11, "f2": 0.453206, "f1": -0.010242, "f3": -0.120009, "y": 0.27510968, "x": -0.05374855}], [{"q1": 1.926199358, "distance": 0.1674430961, "q3": 1.839905157, "q2": 1.969736019, "tx": -0.3182, "ty": 0.3182, "targetID": 12, "f2": 0.008545, "f1": 0.022557, "f3": -0.269109, "y": 0.24222049, "x": -0.16898772}], [{"q1": 1.17196579, "distance": 0.3040632869, "q3": 2.045867967, "q2": 1.374090054, "tx": 0.1768, "ty": 0.1768, "targetID": 13, "f2": 0.762779, "f1": 0.618203, "f3": -0.475072, "y": 0.41949289, "x": -0.0063792663}], [{"q1": 1.34173746, "distance": 0.108898525, "q3": 1.880808687, "q2": 1.862356384, "tx": 0.0647, "ty": 0.2415, "targetID": 14, "f2": 0.593007, "f1": 0.129936, "f3": -0.310012, "y": 0.3116656, "x": -0.018580714}], [{"q1": 1.62435514, "distance": 0.1739150724, "q3": 2.355126347, "q2": 2.238530684, "tx": -0.0647, "ty": 0.2415, "targetID": 15, "f2": 0.310389, "f1": -0.246238, "f3": -0.78433, "y": 0.38513384, "x": 0.033360045}], [{"q1": 1.894971927, "distance": 0.2533823697, "q3": 2.453709527, "q2": 2.327940414, "tx": -0.1768, "ty": 0.1768, "targetID": 16, "f2": 0.039773, "f1": -0.335648, "f3": -0.882913, "y": 0.39726757, "x": -0.051913348}]], "block": 16}], [{"trials": [[{"q1": 0.7112826902, "distance": 0.6109562258, "q3": 1.909522847, "q2": 1.655136934, "tx": 0.601, "ty": 0.601, "targetID": 1, "f2": 1.223462, "f1": 0.337156, "f3": -0.338727, "y": 0.36738706, "x": 0.036471432}], [{"q1": 1.13244456, "distance": 0.2829475425, "q3": 3.359883127, "q2": 2.003162565, "tx": 0.22, "ty": 0.821, "targetID": 2, "f2": 0.8023, "f1": -0.01087, "f3": -1.789087, "y": 0.53937921, "x": 0.24736864}], [{"q1": 1.59023744, "distance": 0.567515801, "q3": 1.672144107, "q2": 1.948624516, "tx": -0.22, "ty": 0.821, "targetID": 3, "f2": 0.344507, "f1": 0.043668, "f3": -0.101348, "y": 0.26358589, "x": -0.11339937}], [{"q1": 2.7661984, "distance": 0.3868832776, "q3": 2.485313947, "q2": 2.866597894, "tx": -0.601, "ty": 0.601, "targetID": 4, "f2": -0.831454, "f1": -0.874305, "f3": -0.914518, "y": 0.27862938, "x": -0.38709382}], [{"q1": 0.3497481902, "distance": 0.2962046937, "q3": 3.043889127, "q2": 1.498622784, "tx": 0.4596, "ty": 0.4596, "targetID": 5, "f2": 1.584996, "f1": 0.49367, "f3": -1.473093, "y": 0.16553918, "x": 0.49517323}], [{"q1": 0.9699613902, "distance": 0.2312118065, "q3": 3.206453927, "q2": 1.995748405, "tx": 0.1682, "ty": 0.6279, "targetID": 6, "f2": 0.964783, "f1": -0.003456, "f3": -1.635658, "y": 0.45884382, "x": 0.32593049}], [{"q1": 1.48951798, "distance": 0.2956413662, "q3": 4.441904127, "q2": 3.459667754, "tx": -0.1682, "ty": 0.6279, "targetID": 7, "f2": 0.445227, "f1": -1.467375, "f3": -2.871108, "y": 0.33669529, "x": -0.11717418}], [{"q1": 2.38286127, "distance": 0.1687670777, "q3": 2.804688227, "q2": 2.246321834, "tx": -0.4596, "ty": 0.4596, "targetID": 8, "f2": -0.448117, "f1": -0.254029, "f3": -1.233892, "y": 0.35608555, "x": -0.32630677}], [{"q1": 1.20401004, "distance": 0.4983831488, "q3": 4.545105427, "q2": 1.755982054, "tx": 0.3182, "ty": 0.3182, "targetID": 9, "f2": 0.730734, "f1": 0.236311, "f3": -2.974309, "y": 0.76034206, "x": 0.088208344}], [{"q1": 0.4553684902, "distance": 0.1098527304, "q3": 1.353460947, "q2": 1.761951084, "tx": 0.1165, "ty": 0.4347, "targetID": 10, "f2": 1.479376, "f1": 0.230342, "f3": 0.217335, "y": 0.3388763, "x": 0.1702163}], [{"q1": 1.29788083, "distance": 0.2175620822, "q3": 2.395150237, "q2": 1.885604164, "tx": -0.1165, "ty": 0.4347, "targetID": 11, "f2": 0.636864, "f1": 0.106688, "f3": -0.824354, "y": 0.37413843, "x": 0.092463049}], [{"q1": 1.67744805, "distance": 0.2074261413, "q3": 1.567152079, "q2": 2.017425395, "tx": -0.3182, "ty": 0.3182, "targetID": 12, "f2": 0.257296, "f1": -0.025133, "f3": 0.003644, "y": 0.24305098, "x": -0.1248655}], [{"q1": 0.8723834902, "distance": 0.199959171, "q3": 4.396401327, "q2": 3.450242954, "tx": 0.1768, "ty": 0.1768, "targetID": 13, "f2": 1.062361, "f1": -1.45795, "f3": -2.825605, "y": 0.3629981, "x": 0.10390324}], [{"q1": 1.12842332, "distance": 0.1626787667, "q3": 2.389872367, "q2": 1.468777654, "tx": 0.0647, "ty": 0.2415, "targetID": 14, "f2": 0.806321, "f1": 0.523515, "f3": -0.819076, "y": 0.39694108, "x": 0.11268387}], [{"q1": -0.04634380981, "distance": 0.6619895026, "q3": 4.515090727, "q2": 2.355397934, "tx": -0.0647, "ty": 0.2415, "targetID": 15, "f2": 1.981088, "f1": -0.363105, "f3": -2.944294, "y": 0.24263478, "x": 0.59728853}], [{"q1": 2.15138872, "distance": 0.04187157805, "q3": 1.866797187, "q2": 2.102688224, "tx": -0.1768, "ty": 0.1768, "targetID": 16, "f2": -0.216644, "f1": -0.110396, "f3": -0.296001, "y": 0.21812913, "x": -0.18351804}]], "block": 17}], [{"trials": [[{"q1": 0.9810826202, "distance": 0.3949304655, "q3": 5.212078127, "q2": 1.198914844, "tx": 0.601, "ty": 0.601, "targetID": 1, "f2": 0.953662, "f1": 0.793378, "f3": -3.641282, "y": 0.84534457, "x": 0.29073269}], [{"q1": 0.2804445902, "distance": 0.78753885, "q3": 3.885000327, "q2": 1.341354654, "tx": 0.22, "ty": 0.821, "targetID": 2, "f2": 1.6543, "f1": 0.650938, "f3": -2.314204, "y": 0.19731751, "x": 0.7008717}], [{"q1": 0.8809286902, "distance": 0.6859452046, "q3": 3.866106727, "q2": 1.425486504, "tx": -0.22, "ty": 0.821, "targetID": 3, "f2": 1.053816, "f1": 0.566806, "f3": -2.29531, "y": 0.59255727, "x": 0.42678802}], [{"q1": 2.1945542, "distance": 0.3461998468, "q3": 3.024159927, "q2": 1.346381204, "tx": -0.601, "ty": 0.601, "targetID": 4, "f2": -0.25981, "f1": 0.645911, "f3": -1.453364, "y": 0.42776051, "x": -0.30126276}], [{"q1": 0.9321994902, "distance": 0.1578056541, "q3": 4.030757627, "q2": 1.388981204, "tx": 0.4596, "ty": 0.4596, "targetID": 5, "f2": 1.002545, "f1": 0.603311, "f3": -2.459961, "y": 0.61042767, "x": 0.41319269}], [{"q1": 1.42744011, "distance": 0.1117321572, "q3": 3.224826027, "q2": 1.426428984, "tx": 0.1682, "ty": 0.6279, "targetID": 6, "f2": 0.507304, "f1": 0.565864, "f3": -1.65403, "y": 0.54998441, "x": 0.088117319}], [{"q1": 1.63736133, "distance": 0.109646181, "q3": 3.590576527, "q2": 1.792298864, "tx": -0.1682, "ty": 0.6279, "targetID": 7, "f2": 0.297383, "f1": 0.199994, "f3": -2.01978, "y": 0.63855047, "x": -0.059072311}], [{"q1": 1.94492325, "distance": 0.2063140289, "q3": 4.656085327, "q2": 1.433591814, "tx": -0.4596, "ty": 0.4596, "targetID": 8, "f2": -0.010179, "f1": 0.558701, "f3": -3.085289, "y": 0.66588681, "x": -0.4562488}], [{"q1": 0.6470056902, "distance": 0.09047002699, "q3": 2.146524597, "q2": 1.185280334, "tx": 0.3182, "ty": 0.3182, "targetID": 9, "f2": 1.287739, "f1": 0.807012, "f3": -0.575728, "y": 0.37613739, "x": 0.24871558}], [{"q1": 0.4318693902, "distance": 0.1060294216, "q3": 1.201659187, "q2": 1.473301544, "tx": 0.1165, "ty": 0.4347, "targetID": 10, "f2": 1.502875, "f1": 0.518991, "f3": 0.369137, "y": 0.4626974, "x": 0.21876624}], [{"q1": 1.2822357, "distance": 0.09692569907, "q3": 1.794854717, "q2": 1.664184714, "tx": -0.1165, "ty": 0.4347, "targetID": 11, "f2": 0.652509, "f1": 0.328108, "f3": -0.224058, "y": 0.35448029, "x": -0.062099731}], [{"q1": 1.54977373, "distance": 0.3544270863, "q3": 1.709403397, "q2": 2.369723594, "tx": -0.3182, "ty": 0.3182, "targetID": 12, "f2": 0.384971, "f1": -0.377431, "f3": -0.138607, "y": 0.25780142, "x": 0.031042854}], [{"q1": 1.4617463, "distance": 0.3221084581, "q3": 2.843267027, "q2": 1.452567034, "tx": 0.1768, "ty": 0.1768, "targetID": 13, "f2": 0.472998, "f1": 0.539726, "f3": -1.272471, "y": 0.4737499, "x": 0.0520017}], [{"q1": 0.9462737802, "distance": 0.2142012829, "q3": 2.321888297, "q2": 1.095305124, "tx": 0.0647, "ty": 0.2415, "targetID": 14, "f2": 0.988471, "f1": 0.896988, "f3": -0.751092, "y": 0.44495935, "x": 0.13168121}], [{"q1": 1.82887282, "distance": 0.06279351314, "q3": 1.641733489, "q2": 2.164828924, "tx": -0.0647, "ty": 0.2415, "targetID": 15, "f2": 0.105872, "f1": -0.172536, "f3": -0.070937, "y": 0.22363209, "x": -0.1248977}], [{"q1": 1.887055114, "distance": 0.3299449672, "q3": 3.051931627, "q2": 1.343113944, "tx": -0.1768, "ty": 0.1768, "targetID": 16, "f2": 0.047689, "f1": 0.649179, "f3": -1.481135, "y": 0.50452076, "x": -0.13855363}]], "block": 18}], [{"trials": [[{"q1": 0.9995551902, "distance": 0.3264859638, "q3": -1.522792773, "q2": 1.836972314, "tx": 0.601, "ty": 0.601, "targetID": 1, "f2": 0.935189, "f1": 0.15532, "f3": 3.093589, "y": 0.72457051, "x": 0.29880236}], [{"q1": 0.5518153902, "distance": 0.2222425952, "q3": -1.121548573, "q2": 2.139947504, "tx": 0.22, "ty": 0.821, "targetID": 2, "f2": 1.382929, "f1": -0.147655, "f3": 2.692345, "y": 0.60700962, "x": 0.27999907}], [{"q1": 0.1292083902, "distance": 1.240065983, "q3": 0.07150262679, "q2": 3.906703854, "tx": -0.22, "ty": 0.821, "targetID": 3, "f2": 1.805536, "f1": -1.914411, "f3": 1.499294, "y": -0.34368676, "x": 0.20575626}], [{"q1": 1.5708224, "distance": 0.5739780534, "q3": 1.395244127, "q2": 1.975956372, "tx": -0.601, "ty": 0.601, "targetID": 4, "f2": 0.363922, "f1": 0.016336, "f3": 0.175552, "y": 0.23506867, "x": -0.15879522}], [{"q1": -0.2087642098, "distance": 0.2684600087, "q3": 1.375012277, "q2": 1.657210384, "tx": 0.4596, "ty": 0.4596, "targetID": 5, "f2": 2.143509, "f1": 0.335082, "f3": 0.195784, "y": 0.20952436, "x": 0.36196317}], [{"q1": 0.8197932902, "distance": 0.1535472589, "q3": -0.9958848732, "q2": 2.435508544, "tx": 0.1682, "ty": 0.6279, "targetID": 6, "f2": 1.114951, "f1": -0.443216, "f3": 2.566681, "y": 0.55680969, "x": 0.032101034}], [{"q1": 1.32313923, "distance": 0.2815183038, "q3": -0.5818857732, "q2": 2.543704994, "tx": -0.1682, "ty": 0.6279, "targetID": 7, "f2": 0.611605, "f1": -0.551412, "f3": 2.152682, "y": 0.35654115, "x": -0.24314618}], [{"q1": 1.28826755, "distance": 0.4915670611, "q3": 1.112186627, "q2": 2.348989084, "tx": -0.4596, "ty": 0.4596, "targetID": 8, "f2": 0.646477, "f1": -0.356696, "f3": 0.45861, "y": 0.20239177, "x": -0.040694161}], [{"q1": 0.6145215902, "distance": 0.1648798425, "q3": -1.683767973, "q2": 3.154556254, "tx": 0.3182, "ty": 0.3182, "targetID": 9, "f2": 1.320223, "f1": -1.162264, "f3": 3.254564, "y": 0.38315357, "x": 0.16665332}], [{"q1": 0.6917419902, "distance": 0.1027262767, "q3": -0.9504574732, "q2": 2.926727974, "tx": 0.1165, "ty": 0.4347, "targetID": 10, "f2": 1.243003, "f1": -0.934435, "f3": 2.521254, "y": 0.36830163, "x": 0.038116683}], [{"q1": 0.8792949902, "distance": 0.05294070791, "q3": -0.5543654732, "q2": 2.608170474, "tx": -0.1165, "ty": 0.4347, "targetID": 11, "f2": 1.055449, "f1": -0.615878, "f3": 2.125162, "y": 0.41256109, "x": -0.068410633}], [{"q1": 1.52991886, "distance": 0.1220121224, "q3": 0.5472026268, "q2": 2.244248384, "tx": -0.3182, "ty": 0.3182, "targetID": 12, "f2": 0.404826, "f1": -0.251956, "f3": 1.023594, "y": 0.21885985, "x": -0.24735868}], [{"q1": 1.59337903, "distance": 0.3544258134, "q3": 2.877573227, "q2": 1.793492674, "tx": 0.1768, "ty": 0.1768, "targetID": 13, "f2": 0.341365, "f1": 0.1988, "f3": -1.306777, "y": 0.4867899, "x": 0.0049747425}], [{"q1": 1.71948256, "distance": 0.2131653874, "q3": -0.1303132732, "q2": 3.993191854, "tx": 0.0647, "ty": 0.2415, "targetID": 14, "f2": 0.215262, "f1": -2.000899, "f3": 1.70111, "y": 0.25938831, "x": 0.27711349}], [{"q1": 1.707733, "distance": 0.1434487801, "q3": 0.6158778268, "q2": 3.059177554, "tx": -0.0647, "ty": 0.2415, "targetID": 15, "f2": 0.227011, "f1": -1.066885, "f3": 0.954919, "y": 0.12449264, "x": 0.018286928}], [{"q1": 1.32590383, "distance": 0.1257348001, "q3": 0.2386982268, "q2": 2.323102364, "tx": -0.1768, "ty": 0.1768, "targetID": 16, "f2": 0.608841, "f1": -0.33081, "f3": 1.332098, "y": 0.28715248, "x": -0.23706251}]], "block": 19}], [{"trials": [[{"q1": -0.2821518098, "distance": 0.9760566215, "q3": 4.191720227, "q2": -0.09215404641, "tx": 0.601, "ty": 0.601, "targetID": 1, "f2": 2.216896, "f1": 2.084447, "f3": -2.620924, "y": -0.37417722, "x": 0.55957636}], [{"q1": -0.1593783098, "distance": 0.6024085232, "q3": 5.222326027, "q2": 2.675840384, "tx": 0.22, "ty": 0.821, "targetID": 2, "f2": 2.094123, "f1": -0.683548, "f3": -3.65153, "y": 0.24567149, "x": 0.39858649}], [{"q1": 1.62554894, "distance": 0.3494478755, "q3": 3.546587927, "q2": 3.508362454, "tx": -0.22, "ty": 0.821, "targetID": 3, "f2": 0.309196, "f1": -1.51607, "f3": -1.975792, "y": 0.50481823, "x": -0.071195074}], [{"q1": 1.48650205, "distance": 0.537658992, "q3": 1.671892777, "q2": 1.748756394, "tx": -0.601, "ty": 0.601, "targetID": 4, "f2": 0.448242, "f1": 0.243536, "f3": -0.101096, "y": 0.32110707, "x": -0.14193885}], [{"q1": 0.03797649019, "distance": 0.348504835, "q3": 1.417800767, "q2": 1.941147526, "tx": 0.4596, "ty": 0.4596, "targetID": 5, "f2": 1.896768, "f1": 0.051145, "f3": 0.152996, "y": 0.18431483, "x": 0.24588595}], [{"q1": 0.7116595902, "distance": 0.1720185901, "q3": 0.6817884368, "q2": 0.9150405536, "tx": 0.1682, "ty": 0.6279, "targetID": 6, "f2": 1.223085, "f1": 1.077252, "f3": 0.889008, "y": 0.75336807, "x": 0.2858782}], [{"q1": 1.55982682, "distance": 0.1598391637, "q3": 2.624863527, "q2": 0.8598113536, "tx": -0.1682, "ty": 0.6279, "targetID": 7, "f2": 0.374918, "f1": 1.132481, "f3": -1.054067, "y": 0.49089642, "x": -0.085867884}], [{"q1": 2.0416843, "distance": 0.6262495348, "q3": 0.7998494868, "q2": 3.571590154, "tx": -0.4596, "ty": 0.4596, "targetID": 8, "f2": -0.10694, "f1": -1.579298, "f3": 0.770947, "y": 0.36298758, "x": 0.15915239}], [{"q1": 1.07181182, "distance": 0.07718380629, "q3": 2.054287437, "q2": 2.801378424, "tx": 0.3182, "ty": 0.3182, "targetID": 9, "f2": 0.862933, "f1": -0.809086, "f3": -0.483491, "y": 0.24479149, "x": 0.29435612}], [{"q1": 1.68737548, "distance": 0.2751039792, "q3": 2.574409527, "q2": 0.9849095536, "tx": 0.1165, "ty": 0.4347, "targetID": 10, "f2": 0.247369, "f1": 1.007383, "f3": -1.003613, "y": 0.45688866, "x": -0.1577077}], [{"q1": 1.899055997, "distance": 0.04921457635, "q3": 2.460935187, "q2": 2.174882024, "tx": -0.1165, "ty": 0.4347, "targetID": 11, "f2": 0.035688, "f1": -0.182589, "f3": -0.890139, "y": 0.39437844, "x": -0.088282163}], [{"q1": 1.77841884, "distance": 0.6605611409, "q3": 5.195094727, "q2": 0.2010821536, "tx": -0.3182, "ty": 0.3182, "targetID": 12, "f2": 0.156326, "f1": 1.791211, "f3": -3.624298, "y": 0.91347564, "x": -0.031864649}], [{"q1": 1.34255427, "distance": 0.4227917922, "q3": 2.451384747, "q2": 0.3591671536, "tx": 0.1768, "ty": 0.1768, "targetID": 13, "f2": 0.59219, "f1": 1.633126, "f3": -0.880588, "y": 0.57460458, "x": 0.03360637}], [{"q1": 1.51483922, "distance": 0.6159162133, "q3": 4.721298527, "q2": 0.7364724536, "tx": 0.0647, "ty": 0.2415, "targetID": 14, "f2": 0.419905, "f1": 1.25582, "f3": -3.150502, "y": 0.85605666, "x": 0.10560102}], [{"q1": 1.47789409, "distance": 0.2973428367, "q3": 1.731394547, "q2": 1.012932564, "tx": -0.0647, "ty": 0.2415, "targetID": 15, "f2": 0.45685, "f1": 0.97936, "f3": -0.160598, "y": 0.48264176, "x": -0.23866383}], [{"q1": 1.45961002, "distance": 0.3140523434, "q3": 2.445290057, "q2": 1.977778496, "tx": -0.1768, "ty": 0.1768, "targetID": 16, "f2": 0.475134, "f1": 0.014514, "f3": -0.874494, "y": 0.38708975, "x": 0.056453286}]], "block": 20}], [{"trials": [[{"q1": 0.3343543902, "distance": 0.4082412463, "q3": 0.9023910768, "q2": 1.773449314, "tx": 0.601, "ty": 0.601, "targetID": 1, "f2": 1.60039, "f1": 0.218843, "f3": 0.668405, "y": 0.4297238, "x": 0.23042561}], [{"q1": 3.01582939, "distance": 1.011651249, "q3": 3.308448927, "q2": 0.02270255359, "tx": 0.22, "ty": 0.821, "targetID": 2, "f2": -1.081085, "f1": 1.96959, "f3": -1.737653, "y": 0.14374248, "x": -0.53150549}], [{"q1": 2.15339934, "distance": 0.3748431712, "q3": 3.624769627, "q2": 2.247578474, "tx": -0.22, "ty": 0.821, "targetID": 3, "f2": -0.218655, "f1": -0.255286, "f3": -2.053973, "y": 0.48743421, "x": -0.39100078}], [{"q1": 2.17092943, "distance": 0.3534201015, "q3": 2.998838727, "q2": 2.453729784, "tx": -0.601, "ty": 0.601, "targetID": 4, "f2": -0.236185, "f1": -0.461437, "f3": -1.428042, "y": 0.45047415, "x": -0.281238}], [{"q1": -1.03330661, "distance": 0.9823359579, "q3": 2.980868727, "q2": 2.622621804, "tx": 0.4596, "ty": 0.4596, "targetID": 5, "f2": 2.968051, "f1": -0.630329, "f3": -1.410072, "y": -0.47801516, "x": 0.16657825}], [{"q1": 0.2771773902, "distance": 0.4930690285, "q3": 2.013572397, "q2": 1.759751964, "tx": 0.1682, "ty": 0.6279, "targetID": 6, "f2": 1.657567, "f1": 0.232541, "f3": -0.442776, "y": 0.15581301, "x": 0.3105058}], [{"q1": 1.76051176, "distance": 0.124841423, "q3": 3.126450227, "q2": 2.482443944, "tx": -0.1682, "ty": 0.6279, "targetID": 7, "f2": 0.174233, "f1": -0.490151, "f3": -1.555654, "y": 0.53953541, "x": -0.080012245}], [{"q1": 5.79289669, "distance": 1.608326804, "q3": 5.641728627, "q2": 6.200757654, "tx": -0.4596, "ty": 0.4596, "targetID": 8, "f2": -3.858152, "f1": -4.208465, "f3": -4.070932, "y": -0.4738556, "x": 0.85012354}], [{"q1": 0.5055082902, "distance": 0.08340243497, "q3": 3.630405627, "q2": 3.471040354, "tx": 0.3182, "ty": 0.3182, "targetID": 9, "f2": 1.429236, "f1": -1.478748, "f3": -2.059609, "y": 0.30458347, "x": 0.40048339}], [{"q1": 1.55021355, "distance": 0.1328441734, "q3": 2.604443127, "q2": 1.554731634, "tx": 0.1165, "ty": 0.4347, "targetID": 10, "f2": 0.384531, "f1": 0.437561, "f3": -1.033647, "y": 0.42666867, "x": -0.016101177}], [{"q1": 1.11648527, "distance": 0.0953082529, "q3": 1.385191037, "q2": 1.784382054, "tx": -0.1165, "ty": 0.4347, "targetID": 11, "f2": 0.818259, "f1": 0.207911, "f3": 0.185605, "y": 0.35235012, "x": -0.068519167}], [{"q1": 1.47066842, "distance": 0.515380536, "q3": 4.000742827, "q2": 1.802728954, "tx": -0.3182, "ty": 0.3182, "targetID": 12, "f2": 0.464076, "f1": 0.189564, "f3": -2.429946, "y": 0.71521939, "x": 0.010422429}], [{"q1": 1.70578522, "distance": 0.141452848, "q3": 0.8939087768, "q2": 3.510435854, "tx": 0.1768, "ty": 0.1768, "targetID": 13, "f2": 0.228959, "f1": -1.518143, "f3": 0.676888, "y": 0.29610439, "x": 0.25279586}], [{"q1": 0.8968250902, "distance": 0.09764692878, "q3": 1.409695457, "q2": 1.862167884, "tx": 0.0647, "ty": 0.2415, "targetID": 14, "f2": 1.037919, "f1": 0.130125, "f3": 0.161101, "y": 0.32704743, "x": 0.017619644}], [{"q1": 1.73462504, "distance": 0.1041546626, "q3": 1.520907836, "q2": 2.004921856, "tx": -0.0647, "ty": 0.2415, "targetID": 15, "f2": 0.200119, "f1": -0.012629, "f3": 0.049888, "y": 0.22549856, "x": -0.16761816}], [{"q1": -0.4001500098, "distance": 1.232313809, "q3": -0.01068137321, "q2": -0.3078558464, "tx": -0.1768, "ty": 0.1768, "targetID": 16, "f2": 2.334894, "f1": 2.300149, "f3": 1.581478, "y": -0.51602168, "x": 0.84231503}]], "block": 21}], [{"trials": [[{"q1": -0.06569600981, "distance": 0.8671595783, "q3": -0.3047344732, "q2": -0.1381469464, "tx": 0.601, "ty": 0.601, "targetID": 1, "f2": 2.00044, "f1": 2.13044, "f3": 1.875531, "y": -0.18509016, "x": 0.96709834}], [{"q1": 0.2717109902, "distance": 0.6573406849, "q3": 3.968654627, "q2": 1.915386466, "tx": 0.22, "ty": 0.821, "targetID": 2, "f2": 1.663034, "f1": 0.076906, "f3": -2.397858, "y": 0.31262535, "x": 0.63671572}], [{"q1": 0.6472569902, "distance": 0.7704685439, "q3": 3.931734627, "q2": 1.905333369, "tx": -0.22, "ty": 0.821, "targetID": 3, "f2": 1.287487, "f1": 0.086959, "f3": -2.360938, "y": 0.5046158, "x": 0.48251179}], [{"q1": 2.49193736, "distance": 0.3519854295, "q3": 2.723823627, "q2": 2.708952774, "tx": -0.601, "ty": 0.601, "targetID": 4, "f2": -0.557193, "f1": -0.71666, "f3": -1.153027, "y": 0.36448589, "x": -0.34031855}], [{"q1": -0.5575438098, "distance": 0.4434716935, "q3": 1.540951197, "q2": 1.202182104, "tx": 0.4596, "ty": 0.4596, "targetID": 5, "f2": 2.492288, "f1": 0.790111, "f3": 0.029845, "y": 0.021737806, "x": 0.52991246}], [{"q1": 1.20602066, "distance": 0.1644396331, "q3": 2.907481127, "q2": 1.939011243, "tx": 0.1682, "ty": 0.6279, "targetID": 6, "f2": 0.728724, "f1": 0.053281, "f3": -1.336685, "y": 0.46981068, "x": 0.2134566}], [{"q1": 1.48128701, "distance": 0.1381955711, "q3": 3.583815827, "q2": 2.834616474, "tx": -0.1682, "ty": 0.6279, "targetID": 7, "f2": 0.453457, "f1": -0.842324, "f3": -2.013019, "y": 0.56595327, "x": -0.044666124}], [{"q1": 2.14020465, "distance": 0.1204404794, "q3": 4.495185527, "q2": 2.086791761, "tx": -0.4596, "ty": 0.4596, "targetID": 8, "f2": -0.20546, "f1": -0.094499, "f3": -2.924389, "y": 0.41600653, "x": -0.5718743}], [{"q1": -0.006508409808, "distance": 0.1974920745, "q3": 0.7161574568, "q2": 1.415370584, "tx": 0.3182, "ty": 0.3182, "targetID": 9, "f2": 1.941253, "f1": 0.576922, "f3": 0.854639, "y": 0.40278182, "x": 0.49666298}], [{"q1": 1.41192064, "distance": 0.05984246199, "q3": 2.775848427, "q2": 2.684197024, "tx": 0.1165, "ty": 0.4347, "targetID": 10, "f2": 0.522824, "f1": -0.691904, "f3": -1.205052, "y": 0.47700743, "x": 0.15882259}], [{"q1": 1.37296489, "distance": 0.2583335881, "q3": 1.909020197, "q2": 2.309656344, "tx": -0.1165, "ty": 0.4347, "targetID": 11, "f2": 0.56178, "f1": -0.317364, "f3": -0.338224, "y": 0.26926062, "x": 0.081908806}], [{"q1": 1.60707638, "distance": 0.3889678874, "q3": 4.144753427, "q2": 1.891824524, "tx": -0.3182, "ty": 0.3182, "targetID": 12, "f2": 0.327668, "f1": 0.100468, "f3": -2.573957, "y": 0.68215276, "x": -0.1809615}], [{"q1": 0.3124260902, "distance": 0.2576710924, "q3": 1.319657407, "q2": 1.440440484, "tx": 0.1768, "ty": 0.1768, "targetID": 13, "f2": 1.622318, "f1": 0.551852, "f3": 0.251139, "y": 0.40049002, "x": 0.30469514}], [{"q1": 1.16769323, "distance": 0.08259328064, "q3": 1.666552071, "q2": 1.951766109, "tx": 0.0647, "ty": 0.2415, "targetID": 14, "f2": 0.767051, "f1": 0.040527, "f3": -0.095756, "y": 0.29400393, "x": 0.00094274675}], [{"q1": 1.76264804, "distance": 0.1092832051, "q3": 1.495083944, "q2": 2.022954598, "tx": -0.0647, "ty": 0.2415, "targetID": 15, "f2": 0.172096, "f1": -0.030662, "f3": 0.075712, "y": 0.21433935, "x": -0.17055423}], [{"q1": 2.42998516, "distance": 0.3078884605, "q3": 3.180196527, "q2": 1.764967014, "tx": -0.1768, "ty": 0.1768, "targetID": 16, "f2": -0.495241, "f1": 0.227326, "f3": -1.6094, "y": 0.3674147, "x": -0.4185878}]], "block": 22}], [{"trials": [[{"q1": -0.7799685098, "distance": 0.7369607, "q3": 1.214979547, "q2": 1.033604244, "tx": 0.601, "ty": 0.601, "targetID": 1, "f2": 2.714713, "f1": 0.958688, "f3": 0.355817, "y": -0.13554614, "x": 0.62571552}], [{"q1": 1.37660914, "distance": 0.2598802407, "q3": 3.587925027, "q2": 0.3210281536, "tx": 0.22, "ty": 0.821, "targetID": 2, "f2": 0.558135, "f1": 1.671264, "f3": -2.017129, "y": 0.56116673, "x": 0.21505922}], [{"q1": 1.69767991, "distance": 0.2153594587, "q3": 3.706570427, "q2": 2.235891744, "tx": -0.22, "ty": 0.821, "targetID": 3, "f2": 0.237065, "f1": -0.243599, "f3": -2.135774, "y": 0.61482999, "x": -0.15776156}], [{"q1": 2.3136834, "distance": 0.5852054702, "q3": 1.576828185, "q2": 2.240101484, "tx": -0.601, "ty": 0.601, "targetID": 4, "f2": -0.378939, "f1": -0.247809, "f3": -0.006032, "y": 0.19556588, "x": -0.17899453}], [{"q1": 0.4625313902, "distance": 0.2314478821, "q3": 0.5680628268, "q2": 0.7159892536, "tx": 0.4596, "ty": 0.4596, "targetID": 5, "f2": 1.472213, "f1": 1.276303, "f3": 1.002733, "y": 0.66176614, "x": 0.57228085}], [{"q1": 1.27934543, "distance": 0.09422840563, "q3": 3.196444827, "q2": 1.198475024, "tx": 0.1682, "ty": 0.6279, "targetID": 6, "f2": 0.655399, "f1": 0.793818, "f3": -1.625649, "y": 0.5342498, "x": 0.17862269}], [{"q1": 2.1053958, "distance": 0.09223987721, "q3": 3.959738827, "q2": 0.5403741536, "tx": -0.1682, "ty": 0.6279, "targetID": 7, "f2": -0.170651, "f1": 1.451918, "f3": -2.388943, "y": 0.65071543, "x": -0.25757366}], [{"q1": 2.3943595, "distance": 0.09427934185, "q3": 3.219560727, "q2": 2.306326254, "tx": -0.4596, "ty": 0.4596, "targetID": 8, "f2": -0.459615, "f1": -0.314034, "f3": -1.648764, "y": 0.37650091, "x": -0.41506759}], [{"q1": 1.20444986, "distance": 0.3519792201, "q3": 3.932199627, "q2": 1.609018354, "tx": 0.3182, "ty": 0.3182, "targetID": 9, "f2": 0.730295, "f1": 0.383274, "f3": -2.361403, "y": 0.65712189, "x": 0.22321935}], [{"q1": 1.72576575, "distance": 0.1697184844, "q3": 2.109328137, "q2": 2.267621834, "tx": 0.1165, "ty": 0.4347, "targetID": 10, "f2": 0.208979, "f1": -0.275329, "f3": -0.538532, "y": 0.32379106, "x": -0.011966225}], [{"q1": 1.3272233, "distance": 0.1229817384, "q3": 1.315573337, "q2": 1.853057264, "tx": -0.1165, "ty": 0.4347, "targetID": 11, "f2": 0.607521, "f1": 0.139235, "f3": 0.255223, "y": 0.31665466, "x": -0.15099356}], [{"q1": 0.1414605902, "distance": 1.197260732, "q3": -1.497660073, "q2": 0.8688591536, "tx": -0.3182, "ty": 0.3182, "targetID": 12, "f2": 1.793284, "f1": 1.123433, "f3": 3.068456, "y": 0.14049209, "x": 0.8657988}], [{"q1": 0.9691445702, "distance": 0.3664212073, "q3": 1.193742377, "q2": 1.612159944, "tx": 0.1768, "ty": 0.1768, "targetID": 13, "f2": 0.9656, "f1": 0.380133, "f3": 0.377054, "y": 0.46267671, "x": -0.052413891}], [{"q1": 1.55278966, "distance": 0.03534394117, "q3": 1.558418452, "q2": 2.465416504, "tx": 0.0647, "ty": 0.2415, "targetID": 14, "f2": 0.381955, "f1": -0.473124, "f3": 0.012378, "y": 0.22693052, "x": 0.032498689}], [{"q1": 1.27538702, "distance": 0.1543898224, "q3": 1.382237937, "q2": 1.641879414, "tx": -0.0647, "ty": 0.2415, "targetID": 15, "f2": 0.659357, "f1": 0.350413, "f3": 0.188558, "y": 0.37627064, "x": -0.14001993}], [{"q1": 2.09006483, "distance": 0.175892791, "q3": 2.252836097, "q2": 2.336799704, "tx": -0.1768, "ty": 0.1768, "targetID": 16, "f2": -0.15532, "f1": -0.344507, "f3": -0.68204, "y": 0.34419699, "x": -0.12279517}]], "block": 23}], [{"trials": [[{"q1": -0.4310004098, "distance": 0.6260842879, "q3": 1.568157389, "q2": 0.7243458536, "tx": 0.601, "ty": 0.601, "targetID": 1, "f2": 2.365745, "f1": 1.267947, "f3": 0.002639, "y": -0.021549216, "x": 0.66743801}], [{"q1": 1.78401087, "distance": 0.7837097858, "q3": 1.152838837, "q2": 2.133789984, "tx": 0.22, "ty": 0.821, "targetID": 2, "f2": 0.150734, "f1": -0.141497, "f3": 0.417957, "y": 0.1687434, "x": -0.2144679}], [{"q1": 2.30570375, "distance": 0.4172606768, "q3": 2.129622827, "q2": 2.941619124, "tx": -0.22, "ty": 0.821, "targetID": 3, "f2": -0.370959, "f1": -0.949326, "f3": -0.558827, "y": 0.41256109, "x": -0.13465289}], [{"q1": 2.46806126, "distance": 0.5144222884, "q3": 2.180328137, "q2": 2.014095307, "tx": -0.601, "ty": 0.601, "targetID": 4, "f2": -0.533317, "f1": -0.021803, "f3": -0.609532, "y": 0.20886802, "x": -0.26803934}], [{"q1": 0.5555852902, "distance": 0.1918486996, "q3": 3.049795327, "q2": 1.705653744, "tx": 0.4596, "ty": 0.4596, "targetID": 5, "f2": 1.379159, "f1": 0.286639, "f3": -1.478999, "y": 0.26778387, "x": 0.45606506}], [{"q1": 1.38609675, "distance": 0.1001513754, "q3": 3.727700727, "q2": 1.798770544, "tx": 0.1682, "ty": 0.6279, "targetID": 6, "f2": 0.548648, "f1": 0.193522, "f3": -2.156904, "y": 0.65479231, "x": 0.071726679}], [{"q1": 1.69309318, "distance": 0.2277474817, "q3": 2.635105127, "q2": 1.728964354, "tx": -0.1682, "ty": 0.6279, "targetID": 7, "f2": 0.241651, "f1": 0.263328, "f3": -1.064309, "y": 0.42894803, "x": -0.057353128}], [{"q1": 2.04909846, "distance": 0.3301279274, "q3": 2.415005107, "q2": 2.185626264, "tx": -0.4596, "ty": 0.4596, "targetID": 8, "f2": -0.114354, "f1": -0.193334, "f3": -0.844209, "y": 0.36241341, "x": -0.14410164}], [{"q1": 0.6632162902, "distance": 0.1283027545, "q3": 2.071314867, "q2": 1.166242284, "tx": 0.3182, "ty": 0.3182, "targetID": 9, "f2": 1.271528, "f1": 0.82605, "f3": -0.500519, "y": 0.40639243, "x": 0.22501367}], [{"q1": 1.979983424, "distance": 0.1607362492, "q3": -0.3822689732, "q2": 4.580374354, "tx": 0.1165, "ty": 0.4347, "targetID": 10, "f2": -0.045239, "f1": -2.588082, "f3": 1.953065, "y": 0.53913231, "x": 0.23868852}], [{"q1": 2.30268782, "distance": 0.3456133098, "q3": 3.785518627, "q2": 2.151508574, "tx": -0.1165, "ty": 0.4347, "targetID": 11, "f2": -0.367943, "f1": -0.159216, "f3": -2.214722, "y": 0.46671276, "x": -0.46062751}], [{"q1": 2.03860554, "distance": 0.1426134131, "q3": 2.806510427, "q2": 1.715204184, "tx": -0.3182, "ty": 0.3182, "targetID": 12, "f2": -0.103861, "f1": 0.277088, "f3": -1.235714, "y": 0.41954005, "x": -0.21785669}], [{"q1": 0.9749251002, "distance": 0.4642777006, "q3": 3.886476827, "q2": 1.202873254, "tx": 0.1768, "ty": 0.1768, "targetID": 13, "f2": 0.959819, "f1": 0.789419, "f3": -2.315681, "y": 0.57790594, "x": 0.41061148}], [{"q1": 1.3883587, "distance": 0.06870857335, "q3": 1.777073297, "q2": 2.533149244, "tx": 0.0647, "ty": 0.2415, "targetID": 14, "f2": 0.546386, "f1": -0.540857, "f3": -0.206277, "y": 0.26567386, "x": 0.12901557}], [{"q1": 1.70308345, "distance": 0.0430378454, "q3": 1.846439667, "q2": 2.268878474, "tx": -0.0647, "ty": 0.2415, "targetID": 15, "f2": 0.231661, "f1": -0.276586, "f3": -0.275643, "y": 0.27202974, "x": -0.034365348}], [{"q1": 2.77455504, "distance": 0.1178844893, "q3": 2.111213097, "q2": 2.279936874, "tx": -0.1768, "ty": 0.1768, "targetID": 16, "f2": -0.839811, "f1": -0.287644, "f3": -0.540417, "y": 0.15725578, "x": -0.29305307}]], "block": 24}]]}]], "condition": "H2"}]], "type": "human", "subjectID": "P_9"}}
