# Supplementary material for: Goal-related feedback guides motor exploration and redundancy resolution in human motor skill acquisition
Source: PLoS Comput Biol. 2019 Mar 5;15(3):e1006676. doi: 10.1371/journal.pcbi.1006676 (PMC6420027; doi:10.1371/journal.pcbi.1006676)
Supplement: S1 Dataset — The 220 .json files contain the data (20 for the participants, 200 for simulation runs), the text file legend_json.txt explains the data format. (ZIP) [file pcbi.1006676.s001.zip › S_H1_045.json]

{"data": {"data": [{"phases": [{"phase": "test", "blocks": [[{"trials": [[{"q1": 1.617192008, "distance": 0.2776214353, "q3": 2.823365776, "q2": 1.487480711, "tx": 0.175, "ty": 0.3031, "targetID": 9, "y": 0.4794744463, "x": -0.03939616607}], [{"q1": 2.097044742, "distance": 0.1692554021, "q3": 2.999972443, "q2": 1.886272478, "tx": -0.175, "ty": 0.3031, "targetID": 7, "y": 0.4527471408, "x": -0.2540766994}], [{"q1": 1.729306526, "distance": 0.1057923259, "q3": 2.885393644, "q2": 1.589408223, "tx": 0.0, "ty": 0.55, "targetID": 5, "y": 0.4856867574, "x": -0.08399894668}], [{"q1": 1.267304068, "distance": 0.3407022202, "q3": 2.707152706, "q2": 1.226711127, "tx": 0.375, "ty": 0.6495, "targetID": 3, "y": 0.4619428209, "x": 0.09057020652}], [{"q1": 2.189015067, "distance": 0.2200715282, "q3": 3.077491253, "q2": 1.97471719, "tx": -0.375, "ty": 0.6495, "targetID": 1, "y": 0.4402904509, "x": -0.3067149937}], [{"q1": 1.874077016, "distance": 0.3586317912, "q3": 2.914360346, "q2": 1.685275287, "tx": 0.0, "ty": 0.15, "targetID": 8, "y": 0.4762231707, "x": -0.1489805508}], [{"q1": 1.587807214, "distance": 0.4632281171, "q3": 2.856682273, "q2": 1.497150139, "tx": 0.0, "ty": 0.95, "targetID": 2, "y": 0.487294181, "x": -0.021991216}], [{"q1": 2.402356856, "distance": 0.1167605996, "q3": 3.160927566, "q2": 2.063281629, "tx": -0.4763, "ty": 0.275, "targetID": 4, "y": 0.3715696011, "x": -0.4106695972}], [{"q1": 1.284272228, "distance": 0.4394434531, "q3": 2.68784313, "q2": 1.221065217, "tx": 0.4763, "ty": 0.275, "targetID": 6, "y": 0.4617782718, "x": 0.07852565993}]], "block": 1}], [{"trials": [[{"q1": 1.396499409, "distance": 0.2130576266, "q3": 2.767284745, "q2": 1.315286858, "tx": 0.175, "ty": 0.3031, "targetID": 9, "y": 0.4733744154, "x": 0.04693682916}], [{"q1": 2.052466766, "distance": 0.173982697, "q3": 3.017352967, "q2": 1.81726363, "tx": -0.175, "ty": 0.3031, "targetID": 7, "y": 0.4654565578, "x": -0.2375326075}], [{"q1": 1.536383557, "distance": 0.05476277634, "q3": 2.884215897, "q2": 1.39347325, "tx": 0.0, "ty": 0.55, "targetID": 5, "y": 0.4952383985, "x": -0.0003587081191}], [{"q1": 1.137639227, "distance": 0.3071640356, "q3": 2.680317215, "q2": 1.130788911, "tx": 0.375, "ty": 0.6495, "targetID": 3, "y": 0.4528926257, "x": 0.1390015145}], [{"q1": 2.164854856, "distance": 0.2042502922, "q3": 3.145823784, "q2": 1.907459247, "tx": -0.375, "ty": 0.6495, "targetID": 1, "y": 0.4563386815, "x": -0.3086156125}], [{"q1": 1.597972513, "distance": 0.3361603946, "q3": 2.841373544, "q2": 1.440271669, "tx": 0.0, "ty": 0.15, "targetID": 8, "y": 0.4846510374, "x": -0.03181971248}], [{"q1": 1.475288074, "distance": 0.4476121302, "q3": 2.927524816, "q2": 1.353489138, "tx": 0.0, "ty": 0.95, "targetID": 2, "y": 0.5035952069, "x": 0.03285391606}], [{"q1": 2.409035041, "distance": 0.1121663522, "q3": 3.17329612, "q2": 2.053392954, "tx": -0.4763, "ty": 0.275, "targetID": 4, "y": 0.3694800107, "x": -0.415844908}], [{"q1": 1.312260791, "distance": 0.446816235, "q3": 2.700440942, "q2": 1.260060594, "tx": 0.4763, "ty": 0.275, "targetID": 6, "y": 0.4624123562, "x": 0.07068767693}]], "block": 2}], [{"trials": [[{"q1": 1.278829782, "distance": 0.1805589478, "q3": 2.783057535, "q2": 1.280387922, "tx": 0.175, "ty": 0.3031, "targetID": 9, "y": 0.4686545743, "x": 0.1029360244}], [{"q1": 2.046662839, "distance": 0.1714532631, "q3": 3.00429182, "q2": 1.816177731, "tx": -0.175, "ty": 0.3031, "targetID": 7, "y": 0.4643676062, "x": -0.2332149519}], [{"q1": 1.547865732, "distance": 0.02932673618, "q3": 3.015212359, "q2": 1.496314036, "tx": 0.0, "ty": 0.55, "targetID": 5, "y": 0.5218044548, "x": 0.008066516267}], [{"q1": 1.000514975, "distance": 0.2631941824, "q3": 2.792158927, "q2": 1.129135383, "tx": 0.375, "ty": 0.6495, "targetID": 3, "y": 0.4336471423, "x": 0.2244054401}], [{"q1": 2.130793415, "distance": 0.1785121579, "q3": 3.26481738, "q2": 1.935424124, "tx": -0.375, "ty": 0.6495, "targetID": 1, "y": 0.4812813292, "x": -0.3152583116}], [{"q1": 1.548072036, "distance": 0.3147441454, "q3": 2.717475995, "q2": 1.379483556, "tx": 0.0, "ty": 0.15, "targetID": 8, "y": 0.4636139297, "x": -0.02664920598}], [{"q1": 1.536053973, "distance": 0.3542749851, "q3": 3.34947709, "q2": 1.631233734, "tx": 0.0, "ty": 0.95, "targetID": 2, "y": 0.595966138, "x": 0.01306864917}], [{"q1": 2.414952652, "distance": 0.1095154602, "q3": 3.165683107, "q2": 2.052608267, "tx": -0.4763, "ty": 0.275, "targetID": 4, "y": 0.3666495198, "x": -0.4163500079}], [{"q1": 1.211803387, "distance": 0.4223436376, "q3": 2.621141693, "q2": 1.163951712, "tx": 0.4763, "ty": 0.275, "targetID": 6, "y": 0.4549398433, "x": 0.09420603119}]], "block": 3}], [{"trials": [[{"q1": 1.211148685, "distance": 0.1639366466, "q3": 2.735712358, "q2": 1.23363032, "tx": 0.175, "ty": 0.3031, "targetID": 9, "y": 0.4584155283, "x": 0.1225375298}], [{"q1": 2.044932083, "distance": 0.1491847734, "q3": 2.906841517, "q2": 1.742397768, "tx": -0.175, "ty": 0.3031, "targetID": 7, "y": 0.4438165754, "x": -0.2245473714}], [{"q1": 1.539326254, "distance": 0.03941369494, "q3": 2.967853582, "q2": 1.471954894, "tx": 0.0, "ty": 0.55, "targetID": 5, "y": 0.5116026768, "x": 0.008892970284}], [{"q1": 0.9412924381, "distance": 0.2447848738, "q3": 2.906256826, "q2": 1.09767502, "tx": 0.375, "ty": 0.6495, "targetID": 3, "y": 0.4264360978, "x": 0.2741926097}], [{"q1": 2.133075413, "distance": 0.1752460873, "q3": 3.283703746, "q2": 1.913900056, "tx": -0.375, "ty": 0.6495, "targetID": 1, "y": 0.483213458, "x": -0.3196829407}], [{"q1": 1.48570247, "distance": 0.2916775087, "q3": 2.455094798, "q2": 1.257509914, "tx": 0.0, "ty": 0.15, "targetID": 8, "y": 0.4363378143, "x": -0.05555560473}], [{"q1": 1.584026478, "distance": 0.3177822689, "q3": 3.548751084, "q2": 1.724138798, "tx": 0.0, "ty": 0.95, "targetID": 2, "y": 0.6347692317, "x": -0.04018871923}], [{"q1": 2.417997436, "distance": 0.1074162532, "q3": 3.171076856, "q2": 2.053125655, "tx": -0.4763, "ty": 0.275, "targetID": 4, "y": 0.3656356942, "x": -0.4186508682}], [{"q1": 1.121288341, "distance": 0.3619705333, "q3": 2.753532902, "q2": 1.128302766, "tx": 0.4763, "ty": 0.275, "targetID": 6, "y": 0.454930276, "x": 0.1622175861}]], "block": 4}], [{"trials": [[{"q1": 1.20927926, "distance": 0.1631825047, "q3": 2.709916772, "q2": 1.229301134, "tx": 0.175, "ty": 0.3031, "targetID": 9, "y": 0.4559748682, "x": 0.1179228196}], [{"q1": 2.033703988, "distance": 0.09322192764, "q3": 2.651324792, "q2": 1.635997573, "tx": -0.175, "ty": 0.3031, "targetID": 7, "y": 0.3872513491, "x": -0.2151108244}], [{"q1": 1.544375641, "distance": 0.03162815509, "q3": 3.005513628, "q2": 1.486167706, "tx": 0.0, "ty": 0.55, "targetID": 5, "y": 0.5197031945, "x": 0.009079855271}], [{"q1": 1.01317505, "distance": 0.1320135803, "q3": 3.469295497, "q2": 1.259936024, "tx": 0.375, "ty": 0.6495, "targetID": 3, "y": 0.522606606, "x": 0.3385904968}], [{"q1": 2.139969685, "distance": 0.1594448278, "q3": 3.465124764, "q2": 2.026361455, "tx": -0.375, "ty": 0.6495, "targetID": 1, "y": 0.4904627898, "x": -0.3636061898}], [{"q1": 1.394269715, "distance": 0.3356476772, "q3": 2.054172184, "q2": 1.066132549, "tx": 0.0, "ty": 0.15, "targetID": 8, "y": 0.4625272261, "x": -0.1224177119}], [{"q1": 1.710097678, "distance": 0.3812483044, "q3": 4.031223808, "q2": 1.970815226, "tx": 0.0, "ty": 0.95, "targetID": 2, "y": 0.6518631898, "x": -0.2376230461}], [{"q1": 2.430515843, "distance": 0.09772083636, "q3": 3.202175269, "q2": 2.090394424, "tx": -0.4763, "ty": 0.275, "targetID": 4, "y": 0.3611448263, "x": -0.4301650809}], [{"q1": 1.03526353, "distance": 0.2983822776, "q3": 2.910917272, "q2": 1.117390077, "tx": 0.4763, "ty": 0.275, "targetID": 6, "y": 0.4497055083, "x": 0.2344116601}]], "block": 5}], [{"trials": [[{"q1": 1.195317791, "distance": 0.1632630137, "q3": 2.642701245, "q2": 1.192248709, "tx": 0.175, "ty": 0.3031, "targetID": 9, "y": 0.4519854101, "x": 0.108007864}], [{"q1": 1.932834192, "distance": 0.06727698681, "q3": 2.331192984, "q2": 1.409470787, "tx": -0.175, "ty": 0.3031, "targetID": 7, "y": 0.3406521678, "x": -0.2308213906}], [{"q1": 1.527309643, "distance": 0.03003559458, "q3": 3.039844467, "q2": 1.465712563, "tx": 0.0, "ty": 0.55, "targetID": 5, "y": 0.5270501879, "x": 0.01937635327}], [{"q1": 0.9754039356, "distance": 0.1089886356, "q3": 3.626132793, "q2": 1.261877677, "tx": 0.375, "ty": 0.6495, "targetID": 3, "y": 0.5405115074, "x": 0.3748234125}], [{"q1": 2.035329742, "distance": 0.1217072091, "q3": 3.61454695, "q2": 2.05021824, "tx": -0.375, "ty": 0.6495, "targetID": 1, "y": 0.5318339792, "x": -0.3438977121}], [{"q1": 1.298794985, "distance": 0.4633702984, "q3": 1.632911871, "q2": 0.8407696778, "tx": 0.0, "ty": 0.15, "targetID": 8, "y": 0.5866382376, "x": -0.1551099061}], [{"q1": 1.690596339, "distance": 0.4148791109, "q3": 4.264248059, "q2": 2.026781459, "tx": 0.0, "ty": 0.95, "targetID": 2, "y": 0.6467163858, "x": -0.2830966726}], [{"q1": 2.473370352, "distance": 0.07648667807, "q3": 3.17631354, "q2": 2.063048775, "tx": -0.4763, "ty": 0.275, "targetID": 4, "y": 0.3420092219, "x": -0.4394221462}], [{"q1": 0.9529391726, "distance": 0.2403611325, "q3": 3.060460992, "q2": 1.095677293, "tx": 0.4763, "ty": 0.275, "targetID": 6, "y": 0.4405890428, "x": 0.3020767439}]], "block": 6}], [{"trials": [[{"q1": 1.17794483, "distance": 0.1632072518, "q3": 2.604106893, "q2": 1.161260525, "tx": 0.175, "ty": 0.3031, "targetID": 9, "y": 0.4508530614, "x": 0.1056772773}], [{"q1": 1.961928552, "distance": 0.07755906032, "q3": 2.313350645, "q2": 1.384836276, "tx": -0.175, "ty": 0.3031, "targetID": 7, "y": 0.3313279158, "x": -0.247239827}], [{"q1": 1.51550128, "distance": 0.0362191817, "q3": 3.016761458, "q2": 1.423917586, "tx": 0.0, "ty": 0.55, "targetID": 5, "y": 0.5220673988, "x": 0.02305642886}], [{"q1": 0.9808116205, "distance": 0.1049562699, "q3": 3.634318148, "q2": 1.267344537, "tx": 0.375, "ty": 0.6495, "targetID": 3, "y": 0.5445823799, "x": 0.3721519169}], [{"q1": 1.995124677, "distance": 0.1126303922, "q3": 3.642671269, "q2": 2.043182971, "tx": -0.375, "ty": 0.6495, "targetID": 1, "y": 0.5470766196, "x": -0.328148571}], [{"q1": 1.24717686, "distance": 0.5057035613, "q3": 1.512944358, "q2": 0.7721238135, "tx": 0.0, "ty": 0.15, "targetID": 8, "y": 0.6385184605, "x": -0.1307126836}], [{"q1": 1.67409632, "distance": 0.4145439267, "q3": 4.307773797, "q2": 2.038507859, "tx": 0.0, "ty": 0.95, "targetID": 2, "y": 0.6473516638, "x": -0.2832854598}], [{"q1": 2.457667725, "distance": 0.08494488549, "q3": 3.179676458, "q2": 2.051972388, "tx": -0.4763, "ty": 0.275, "targetID": 4, "y": 0.3490772744, "x": -0.4347284835}], [{"q1": 0.9497524696, "distance": 0.2391220486, "q3": 3.056233821, "q2": 1.092637735, "tx": 0.4763, "ty": 0.275, "targetID": 6, "y": 0.4393143915, "x": 0.3025756929}]], "block": 7}], [{"trials": [[{"q1": 1.167346317, "distance": 0.162718546, "q3": 2.584391433, "q2": 1.148560739, "tx": 0.175, "ty": 0.3031, "targetID": 9, "y": 0.450180194, "x": 0.105395821}], [{"q1": 1.961855652, "distance": 0.08277154783, "q3": 2.306498083, "q2": 1.358178198, "tx": -0.175, "ty": 0.3031, "targetID": 7, "y": 0.3311859844, "x": -0.2528608156}], [{"q1": 1.493161804, "distance": 0.04537210102, "q3": 2.999944533, "q2": 1.390329686, "tx": 0.0, "ty": 0.55, "targetID": 5, "y": 0.5182063498, "x": 0.03236960548}], [{"q1": 0.9796184859, "distance": 0.07307579002, "q3": 3.775893834, "q2": 1.298416672, "tx": 0.375, "ty": 0.6495, "targetID": 3, "y": 0.5765603644, "x": 0.3794587717}], [{"q1": 1.976614152, "distance": 0.1092735456, "q3": 3.657066083, "q2": 2.033097799, "tx": -0.375, "ty": 0.6495, "targetID": 1, "y": 0.554696992, "x": -0.3206575908}], [{"q1": 1.22530913, "distance": 0.5381543915, "q3": 1.429225484, "q2": 0.7171350818, "tx": 0.0, "ty": 0.15, "targetID": 8, "y": 0.6758282845, "x": -0.1145197116}], [{"q1": 1.605333158, "distance": 0.4115769266, "q3": 4.50465257, "q2": 2.057589329, "tx": 0.0, "ty": 0.95, "targetID": 2, "y": 0.6516414445, "x": -0.2835096804}], [{"q1": 2.442561423, "distance": 0.08920293623, "q3": 3.248698963, "q2": 2.028560231, "tx": -0.4763, "ty": 0.275, "targetID": 4, "y": 0.3584070758, "x": -0.4446705273}], [{"q1": 0.9066160339, "distance": 0.2205328434, "q3": 3.025540533, "q2": 1.050683316, "tx": 0.4763, "ty": 0.275, "targetID": 6, "y": 0.424663317, "x": 0.314325846}]], "block": 8}], [{"trials": [[{"q1": 1.096463403, "distance": 0.159921244, "q3": 2.473859915, "q2": 1.085318185, "tx": 0.175, "ty": 0.3031, "targetID": 9, "y": 0.4489345848, "x": 0.1093716664}], [{"q1": 1.91012109, "distance": 0.09609554206, "q3": 2.198036182, "q2": 1.282224686, "tx": -0.175, "ty": 0.3031, "targetID": 7, "y": 0.3319867881, "x": -0.2666510048}], [{"q1": 1.395163281, "distance": 0.08765698182, "q3": 2.797800279, "q2": 1.297364471, "tx": 0.0, "ty": 0.55, "targetID": 5, "y": 0.4789352922, "x": 0.05131816222}], [{"q1": 0.9738222246, "distance": 0.06961947597, "q3": 3.800240348, "q2": 1.307028359, "tx": 0.375, "ty": 0.6495, "targetID": 3, "y": 0.5803333336, "x": 0.3829274015}], [{"q1": 1.960360812, "distance": 0.09833877399, "q3": 3.830803352, "q2": 2.10972047, "tx": -0.375, "ty": 0.6495, "targetID": 1, "y": 0.5533825777, "x": -0.3542164583}], [{"q1": 1.147790317, "distance": 0.5714205026, "q3": 1.32388735, "q2": 0.6732141601, "tx": 0.0, "ty": 0.15, "targetID": 8, "y": 0.7187738873, "x": -0.05493319454}], [{"q1": 1.478469022, "distance": 0.4016990002, "q3": 4.759499344, "q2": 2.124420399, "tx": 0.0, "ty": 0.95, "targetID": 2, "y": 0.6440500157, "x": -0.2603011599}], [{"q1": 2.378797659, "distance": 0.1221289011, "q3": 3.290775058, "q2": 2.0164301, "tx": -0.4763, "ty": 0.275, "targetID": 4, "y": 0.3880745934, "x": -0.4301523586}], [{"q1": 0.8729574144, "distance": 0.2024034411, "q3": 3.035036202, "q2": 1.015687957, "tx": 0.4763, "ty": 0.275, "targetID": 6, "y": 0.4151615053, "x": 0.3302797775}]], "block": 9}], [{"trials": [[{"q1": 1.092405811, "distance": 0.1598743276, "q3": 2.466029838, "q2": 1.083398001, "tx": 0.175, "ty": 0.3031, "targetID": 9, "y": 0.4488771628, "x": 0.1093584018}], [{"q1": 1.883541335, "distance": 0.09168345419, "q3": 2.188684419, "q2": 1.279995898, "tx": -0.175, "ty": 0.3031, "targetID": 7, "y": 0.337889766, "x": -0.2598264579}], [{"q1": 1.323980253, "distance": 0.1035653494, "q3": 2.580355887, "q2": 1.219336512, "tx": 0.0, "ty": 0.55, "targetID": 5, "y": 0.453819687, "x": 0.03840740796}], [{"q1": 0.9467949369, "distance": 0.04122535373, "q3": 3.95707105, "q2": 1.392498907, "tx": 0.375, "ty": 0.6495, "targetID": 3, "y": 0.6110812235, "x": 0.3899508327}], [{"q1": 1.940234543, "distance": 0.1020194392, "q3": 3.722235377, "q2": 2.053101792, "tx": -0.375, "ty": 0.6495, "targetID": 1, "y": 0.5664431689, "x": -0.3157587241}], [{"q1": 1.16311613, "distance": 0.511639742, "q3": 1.482613428, "q2": 0.7655640751, "tx": 0.0, "ty": 0.15, "targetID": 8, "y": 0.6557179899, "x": -0.07761791187}], [{"q1": 1.452516632, "distance": 0.4530128194, "q3": 4.947449079, "q2": 2.210863247, "tx": 0.0, "ty": 0.95, "targetID": 2, "y": 0.5975863635, "x": -0.284649334}], [{"q1": 2.353192912, "distance": 0.1361150914, "q3": 3.296901765, "q2": 2.007310803, "tx": -0.4763, "ty": 0.275, "targetID": 4, "y": 0.3995280181, "x": -0.421344647}], [{"q1": 0.8670822742, "distance": 0.20534303, "q3": 2.997599931, "q2": 0.9759511033, "tx": 0.4763, "ty": 0.275, "targetID": 6, "y": 0.412905705, "x": 0.3241560666}]], "block": 10}]]}], "condition": "H1"}], "type": "simulation", "subjectID": "S_H1_45"}}
