# Supplementary material for: Goal-related feedback guides motor exploration and redundancy resolution in human motor skill acquisition
Source: PLoS Comput Biol. 2019 Mar 5;15(3):e1006676. doi: 10.1371/journal.pcbi.1006676 (PMC6420027; doi:10.1371/journal.pcbi.1006676)
Supplement: S1 Dataset — The 220 .json files contain the data (20 for the participants, 200 for simulation runs), the text file legend_json.txt explains the data format. (ZIP) [file pcbi.1006676.s001.zip › S_H1_100.json]

{"data": {"data": [{"phases": [{"phase": "test", "blocks": [[{"trials": [[{"q1": 1.751366623, "distance": 0.2823253047, "q3": 2.775663478, "q2": 2.595388088, "tx": 0.175, "ty": 0.3031, "targetID": 9, "y": 0.4983603721, "x": -0.02891411116}], [{"q1": 2.168252827, "distance": 0.1873141256, "q3": 3.065777855, "q2": 2.175145252, "tx": -0.175, "ty": 0.3031, "targetID": 7, "y": 0.4479735762, "x": -0.2937359615}], [{"q1": 1.724700461, "distance": 0.04834690905, "q3": 2.853977663, "q2": 2.603690255, "tx": 0.0, "ty": 0.55, "targetID": 5, "y": 0.5110191129, "x": -0.02859919671}], [{"q1": 1.473396494, "distance": 0.2850044198, "q3": 2.576824598, "q2": 2.865625858, "tx": 0.375, "ty": 0.6495, "targetID": 3, "y": 0.4709356714, "x": 0.1528687327}], [{"q1": 2.178440183, "distance": 0.2112593185, "q3": 3.113331432, "q2": 2.152562792, "tx": -0.375, "ty": 0.6495, "targetID": 1, "y": 0.4490976658, "x": -0.3081463978}], [{"q1": 1.916713864, "distance": 0.3747360428, "q3": 2.93121187, "q2": 2.424587833, "tx": 0.0, "ty": 0.15, "targetID": 8, "y": 0.495758421, "x": -0.1444929619}], [{"q1": 1.546739059, "distance": 0.4516175943, "q3": 2.779878695, "q2": 2.770050974, "tx": 0.0, "ty": 0.95, "targetID": 2, "y": 0.5057225515, "x": 0.08109254103}], [{"q1": 2.447366135, "distance": 0.09010383815, "q3": 3.226921398, "q2": 1.905017127, "tx": -0.4763, "ty": 0.275, "targetID": 4, "y": 0.3578742075, "x": -0.4409366378}], [{"q1": 1.602865538, "distance": 0.4501530132, "q3": 2.621106429, "q2": 2.760374362, "tx": 0.4763, "ty": 0.275, "targetID": 6, "y": 0.4834414523, "x": 0.07731391474}]], "block": 1}], [{"trials": [[{"q1": 1.660821929, "distance": 0.2384792963, "q3": 2.704719966, "q2": 2.682918236, "tx": 0.175, "ty": 0.3031, "targetID": 9, "y": 0.4937547648, "x": 0.03174101979}], [{"q1": 2.125390241, "distance": 0.1809080976, "q3": 3.032174814, "q2": 2.293297065, "tx": -0.175, "ty": 0.3031, "targetID": 7, "y": 0.459162049, "x": -0.266500692}], [{"q1": 1.676660322, "distance": 0.04342149091, "q3": 2.781503478, "q2": 2.718484393, "tx": 0.0, "ty": 0.55, "targetID": 5, "y": 0.5084791994, "x": 0.01270625776}], [{"q1": 1.447236918, "distance": 0.2761693676, "q3": 2.563055253, "q2": 2.885163918, "tx": 0.375, "ty": 0.6495, "targetID": 3, "y": 0.4661700265, "x": 0.1684578967}], [{"q1": 2.127628266, "distance": 0.2090154829, "q3": 3.089309415, "q2": 2.328938534, "tx": -0.375, "ty": 0.6495, "targetID": 1, "y": 0.463640732, "x": -0.279376757}], [{"q1": 1.854210864, "distance": 0.358180053, "q3": 2.828846122, "q2": 2.545004249, "tx": 0.0, "ty": 0.15, "targetID": 8, "y": 0.4963477473, "x": -0.09130272903}], [{"q1": 1.506212243, "distance": 0.4603409975, "q3": 2.740741516, "q2": 2.878549832, "tx": 0.0, "ty": 0.95, "targetID": 2, "y": 0.5037138051, "x": 0.1128825329}], [{"q1": 2.476745301, "distance": 0.07200567548, "q3": 3.24978566, "q2": 1.976110254, "tx": -0.4763, "ty": 0.275, "targetID": 4, "y": 0.3442799659, "x": -0.4566759425}], [{"q1": 1.647171588, "distance": 0.4798273087, "q3": 2.660986346, "q2": 2.698319464, "tx": 0.4763, "ty": 0.275, "targetID": 6, "y": 0.4872892407, "x": 0.04598903749}]], "block": 2}], [{"trials": [[{"q1": 1.60424365, "distance": 0.2143587795, "q3": 2.66642724, "q2": 2.736918773, "tx": 0.175, "ty": 0.3031, "targetID": 9, "y": 0.4891238159, "x": 0.06848790541}], [{"q1": 2.116062097, "distance": 0.1778586316, "q3": 3.009770033, "q2": 2.339841548, "tx": -0.175, "ty": 0.3031, "targetID": 7, "y": 0.4608534953, "x": -0.2571433354}], [{"q1": 1.674363243, "distance": 0.04520371862, "q3": 2.774018223, "q2": 2.719108613, "tx": 0.0, "ty": 0.55, "targetID": 5, "y": 0.5074302362, "x": 0.01520497905}], [{"q1": 1.413515675, "distance": 0.2642840334, "q3": 2.545628804, "q2": 2.926239355, "tx": 0.375, "ty": 0.6495, "targetID": 3, "y": 0.4611051795, "x": 0.1896531847}], [{"q1": 2.116293306, "distance": 0.2102557988, "q3": 3.076666266, "q2": 2.385271063, "tx": -0.375, "ty": 0.6495, "targetID": 1, "y": 0.4666597681, "x": -0.2711879076}], [{"q1": 1.841952099, "distance": 0.3524632389, "q3": 2.798183241, "q2": 2.546540306, "tx": 0.0, "ty": 0.15, "targetID": 8, "y": 0.4933391727, "x": -0.07967777134}], [{"q1": 1.507450272, "distance": 0.4569091611, "q3": 2.754389114, "q2": 2.888412333, "tx": 0.0, "ty": 0.95, "targetID": 2, "y": 0.5066219847, "x": 0.1103717222}], [{"q1": 2.48850174, "distance": 0.06451727643, "q3": 3.265926627, "q2": 2.010344171, "tx": -0.4763, "ty": 0.275, "targetID": 4, "y": 0.3384201718, "x": -0.4644526053}], [{"q1": 1.637132077, "distance": 0.474273941, "q3": 2.65719062, "q2": 2.708685262, "tx": 0.4763, "ty": 0.275, "targetID": 6, "y": 0.4870705117, "x": 0.05208087129}]], "block": 3}], [{"trials": [[{"q1": 1.58371102, "distance": 0.2084098596, "q3": 2.661030864, "q2": 2.764831853, "tx": 0.175, "ty": 0.3031, "targetID": 9, "y": 0.4891229134, "x": 0.08103114741}], [{"q1": 2.121887144, "distance": 0.1673755573, "q3": 2.95612709, "q2": 2.302136952, "tx": -0.175, "ty": 0.3031, "targetID": 7, "y": 0.4530759104, "x": -0.2493088385}], [{"q1": 1.687273864, "distance": 0.04395003896, "q3": 2.761080269, "q2": 2.744973885, "tx": 0.0, "ty": 0.55, "targetID": 5, "y": 0.5077026439, "x": 0.01193899453}], [{"q1": 1.394444616, "distance": 0.253948569, "q3": 2.556649498, "q2": 2.975832555, "tx": 0.375, "ty": 0.6495, "targetID": 3, "y": 0.4645520359, "x": 0.2009766502}], [{"q1": 2.115219911, "distance": 0.2118394117, "q3": 3.068901542, "q2": 2.356541474, "tx": -0.375, "ty": 0.6495, "targetID": 1, "y": 0.4660129333, "x": -0.2691301143}], [{"q1": 1.854825487, "distance": 0.3407267603, "q3": 2.739036498, "q2": 2.522023082, "tx": 0.0, "ty": 0.15, "targetID": 8, "y": 0.4819553783, "x": -0.07681374876}], [{"q1": 1.516011532, "distance": 0.4435296381, "q3": 2.790737194, "q2": 2.969890556, "tx": 0.0, "ty": 0.95, "targetID": 2, "y": 0.5184521709, "x": 0.1023963432}], [{"q1": 2.487899479, "distance": 0.06498378316, "q3": 3.265848092, "q2": 2.004891227, "tx": -0.4763, "ty": 0.275, "targetID": 4, "y": 0.3388487783, "x": -0.4642076231}], [{"q1": 1.640604257, "distance": 0.4727900762, "q3": 2.64047515, "q2": 2.687474601, "tx": 0.4763, "ty": 0.275, "targetID": 6, "y": 0.4824881976, "x": 0.05147167704}]], "block": 4}], [{"trials": [[{"q1": 1.552139385, "distance": 0.2046085261, "q3": 2.674539364, "q2": 2.80701422, "tx": 0.175, "ty": 0.3031, "targetID": 9, "y": 0.4922484192, "x": 0.09697741049}], [{"q1": 2.129923211, "distance": 0.1617488451, "q3": 2.925462908, "q2": 2.306638613, "tx": -0.175, "ty": 0.3031, "targetID": 7, "y": 0.4480674538, "x": -0.2467434753}], [{"q1": 1.679669629, "distance": 0.03570972788, "q3": 2.806527991, "q2": 2.767616924, "tx": 0.0, "ty": 0.55, "targetID": 5, "y": 0.515283042, "x": 0.008361668073}], [{"q1": 1.338111288, "distance": 0.2336985081, "q3": 2.567239316, "q2": 3.070379928, "tx": 0.375, "ty": 0.6495, "targetID": 3, "y": 0.4641500844, "x": 0.2326609629}], [{"q1": 2.116192582, "distance": 0.2103804792, "q3": 3.076331142, "q2": 2.378527992, "tx": -0.375, "ty": 0.6495, "targetID": 1, "y": 0.4665705379, "x": -0.2710925511}], [{"q1": 1.858981677, "distance": 0.3347871728, "q3": 2.717726949, "q2": 2.490330932, "tx": 0.0, "ty": 0.15, "targetID": 8, "y": 0.4758399108, "x": -0.07688175073}], [{"q1": 1.494690548, "distance": 0.4263471882, "q3": 2.9064262, "q2": 3.055299246, "tx": 0.0, "ty": 0.95, "targetID": 2, "y": 0.5338198529, "x": 0.09255274209}], [{"q1": 2.486731607, "distance": 0.0654257942, "q3": 3.268453908, "q2": 2.008782221, "tx": -0.4763, "ty": 0.275, "targetID": 4, "y": 0.3393367673, "x": -0.464412405}], [{"q1": 1.603722726, "distance": 0.4442499157, "q3": 2.586832492, "q2": 2.724070831, "tx": 0.4763, "ty": 0.275, "targetID": 6, "y": 0.4739574377, "x": 0.07909233948}]], "block": 5}], [{"trials": [[{"q1": 1.557867714, "distance": 0.2030307134, "q3": 2.654594074, "q2": 2.824173847, "tx": 0.175, "ty": 0.3031, "targetID": 9, "y": 0.4910556848, "x": 0.09822675495}], [{"q1": 2.180394726, "distance": 0.1210903262, "q3": 2.720256248, "q2": 2.306514393, "tx": -0.175, "ty": 0.3031, "targetID": 7, "y": 0.4111798137, "x": -0.229604221}], [{"q1": 1.696042001, "distance": 0.04258877721, "q3": 2.750159706, "q2": 2.776378699, "tx": 0.0, "ty": 0.55, "targetID": 5, "y": 0.5087593812, "x": 0.01063086578}], [{"q1": 1.304758624, "distance": 0.218185028, "q3": 2.591152838, "q2": 3.164725703, "tx": 0.375, "ty": 0.6495, "targetID": 3, "y": 0.4700861023, "x": 0.2508413929}], [{"q1": 2.130802927, "distance": 0.2163257177, "q3": 3.03774313, "q2": 2.404917366, "tx": -0.375, "ty": 0.6495, "targetID": 1, "y": 0.460695812, "x": -0.2694074115}], [{"q1": 1.902962197, "distance": 0.2923861003, "q3": 2.533244494, "q2": 2.402871558, "tx": 0.0, "ty": 0.15, "targetID": 8, "y": 0.4320090978, "x": -0.07720427702}], [{"q1": 1.484568268, "distance": 0.415156939, "q3": 2.982265199, "q2": 3.174150457, "tx": 0.0, "ty": 0.95, "targetID": 2, "y": 0.5431959074, "x": 0.08285960566}], [{"q1": 2.518855733, "distance": 0.04882388928, "q3": 3.222911096, "q2": 2.059927779, "tx": -0.4763, "ty": 0.275, "targetID": 4, "y": 0.3224909656, "x": -0.4649694949}], [{"q1": 1.566378525, "distance": 0.4305439164, "q3": 2.605523472, "q2": 2.73253951, "tx": 0.4763, "ty": 0.275, "targetID": 6, "y": 0.4749178356, "x": 0.0949852704}]], "block": 6}], [{"trials": [[{"q1": 1.508382816, "distance": 0.1868809494, "q3": 2.634159684, "q2": 2.840489887, "tx": 0.175, "ty": 0.3031, "targetID": 9, "y": 0.4835549841, "x": 0.1264151467}], [{"q1": 2.16195277, "distance": 0.1006986444, "q3": 2.662386573, "q2": 2.147351389, "tx": -0.175, "ty": 0.3031, "targetID": 7, "y": 0.3926571015, "x": -0.221040662}], [{"q1": 1.649212838, "distance": 0.02639511836, "q3": 2.878707428, "q2": 2.812338536, "tx": 0.0, "ty": 0.55, "targetID": 5, "y": 0.526308497, "x": 0.01163679333}], [{"q1": 1.089103098, "distance": 0.2026643849, "q3": 2.644727374, "q2": 3.503112307, "tx": 0.375, "ty": 0.6495, "targetID": 3, "y": 0.4475481686, "x": 0.3580202853}], [{"q1": 2.105875938, "distance": 0.1953468893, "q3": 3.177639059, "q2": 2.434974673, "tx": -0.375, "ty": 0.6495, "targetID": 1, "y": 0.4743655445, "x": -0.2884648646}], [{"q1": 1.902609581, "distance": 0.2289279284, "q3": 2.305240518, "q2": 2.048996454, "tx": 0.0, "ty": 0.15, "targetID": 8, "y": 0.3511070442, "x": -0.1093798571}], [{"q1": 1.397436493, "distance": 0.4457919392, "q3": 3.494527626, "q2": 3.623726246, "tx": 0.0, "ty": 0.95, "targetID": 2, "y": 0.5049091413, "x": 0.02499160846}], [{"q1": 2.512769751, "distance": 0.05105342053, "q3": 3.256649522, "q2": 2.055988585, "tx": -0.4763, "ty": 0.275, "targetID": 4, "y": 0.3257312881, "x": -0.4705739059}], [{"q1": 1.27477986, "distance": 0.2725162358, "q3": 2.546449008, "q2": 3.162789642, "tx": 0.4763, "ty": 0.275, "targetID": 6, "y": 0.4546139856, "x": 0.2713514334}]], "block": 7}], [{"trials": [[{"q1": 1.521821014, "distance": 0.1788176351, "q3": 2.590599438, "q2": 2.807300302, "tx": 0.175, "ty": 0.3031, "targetID": 9, "y": 0.4744077196, "x": 0.1237222093}], [{"q1": 2.150106343, "distance": 0.02292761374, "q3": 2.321526941, "q2": 2.109655675, "tx": -0.175, "ty": 0.3031, "targetID": 7, "y": 0.3240038181, "x": -0.1844183789}], [{"q1": 1.654250981, "distance": 0.0231134574, "q3": 2.874771106, "q2": 2.88009217, "tx": 0.0, "ty": 0.55, "targetID": 5, "y": 0.529742942, "x": 0.01113029714}], [{"q1": 1.047035304, "distance": 0.1954018184, "q3": 2.668288145, "q2": 3.690537607, "tx": 0.375, "ty": 0.6495, "targetID": 3, "y": 0.4541248689, "x": 0.3782293629}], [{"q1": 2.110060497, "distance": 0.1850107278, "q3": 3.358550057, "q2": 2.538493901, "tx": -0.375, "ty": 0.6495, "targetID": 1, "y": 0.469773394, "x": -0.3310987872}], [{"q1": 1.992894755, "distance": 0.2686371959, "q3": 1.447561267, "q2": 1.868556371, "tx": 0.0, "ty": 0.15, "targetID": 8, "y": 0.1672611605, "x": -0.2680820683}], [{"q1": 1.371123405, "distance": 0.5701876556, "q3": 3.964611203, "q2": 4.009693489, "tx": 0.0, "ty": 0.95, "targetID": 2, "y": 0.380328006, "x": 0.02424421406}], [{"q1": 2.513336378, "distance": 0.04895350207, "q3": 3.267468192, "q2": 2.114707815, "tx": -0.4763, "ty": 0.275, "targetID": 4, "y": 0.32386003, "x": -0.4732762889}], [{"q1": 1.262149604, "distance": 0.2654508524, "q3": 2.542409018, "q2": 3.183397266, "tx": 0.4763, "ty": 0.275, "targetID": 6, "y": 0.452741444, "x": 0.2791398263}]], "block": 8}], [{"trials": [[{"q1": 1.528547393, "distance": 0.1739707531, "q3": 2.563810566, "q2": 2.795321366, "tx": 0.175, "ty": 0.3031, "targetID": 9, "y": 0.4691561234, "x": 0.1231233498}], [{"q1": 2.078855176, "distance": 0.01555730095, "q3": 2.177590896, "q2": 2.08945952, "tx": -0.175, "ty": 0.3031, "targetID": 7, "y": 0.3021210448, "x": -0.1594735304}], [{"q1": 1.624259526, "distance": 0.003600327467, "q3": 3.001343153, "q2": 3.089591662, "tx": 0.0, "ty": 0.55, "targetID": 5, "y": 0.5470509024, "x": 0.002065231495}], [{"q1": 1.007186423, "distance": 0.1937503215, "q3": 2.677317629, "q2": 3.860728433, "tx": 0.375, "ty": 0.6495, "targetID": 3, "y": 0.4570090794, "x": 0.3970552165}], [{"q1": 2.064602482, "distance": 0.183021614, "q3": 3.502472165, "q2": 2.647442427, "tx": -0.375, "ty": 0.6495, "targetID": 1, "y": 0.4698286866, "x": -0.3401412805}], [{"q1": 1.813998961, "distance": 0.2948131897, "q3": 1.175431316, "q2": 1.872321044, "tx": 0.0, "ty": 0.15, "targetID": 8, "y": 0.194727951, "x": -0.2914004585}], [{"q1": 1.28746259, "distance": 0.6923067636, "q3": 4.308772486, "q2": 4.518175631, "tx": 0.0, "ty": 0.95, "targetID": 2, "y": 0.2815032497, "x": 0.1800020827}], [{"q1": 2.51143747, "distance": 0.05001145512, "q3": 3.274103787, "q2": 2.105609906, "tx": -0.4763, "ty": 0.275, "targetID": 4, "y": 0.3249650227, "x": -0.4741454346}], [{"q1": 1.251030306, "distance": 0.2593238925, "q3": 2.539332478, "q2": 3.200126761, "tx": 0.4763, "ty": 0.275, "targetID": 6, "y": 0.4509557087, "x": 0.2858046724}]], "block": 9}], [{"trials": [[{"q1": 1.534578308, "distance": 0.1614014942, "q3": 2.517978192, "q2": 2.734172382, "tx": 0.175, "ty": 0.3031, "targetID": 9, "y": 0.4549899804, "x": 0.1204117578}], [{"q1": 2.033400606, "distance": 0.03315412188, "q3": 2.143901829, "q2": 2.109117571, "tx": -0.175, "ty": 0.3031, "targetID": 7, "y": 0.3034757138, "x": -0.141848007}], [{"q1": 1.606994052, "distance": 0.0004843740509, "q3": 3.051122987, "q2": 3.158782512, "tx": 0.0, "ty": 0.55, "targetID": 5, "y": 0.54980561, "x": 0.0004436560943}], [{"q1": 0.9690062208, "distance": 0.1972722571, "q3": 2.708557649, "q2": 3.976801099, "tx": 0.375, "ty": 0.6495, "targetID": 3, "y": 0.4550117211, "x": 0.4080250327}], [{"q1": 2.037307342, "distance": 0.1827941008, "q3": 3.575033915, "q2": 2.68209357, "tx": -0.375, "ty": 0.6495, "targetID": 1, "y": 0.4697598368, "x": -0.3417260311}], [{"q1": 1.719820495, "distance": 0.2923700677, "q3": 1.08393254, "q2": 1.895709311, "tx": 0.0, "ty": 0.15, "targetID": 8, "y": 0.2162344103, "x": -0.2847687823}], [{"q1": 1.28321916, "distance": 0.7130285001, "q3": 4.392240503, "q2": 4.627523181, "tx": 0.0, "ty": 0.95, "targetID": 2, "y": 0.2723793112, "x": 0.2219005276}], [{"q1": 2.477152366, "distance": 0.06640031768, "q3": 3.392644436, "q2": 2.092488221, "tx": -0.4763, "ty": 0.275, "targetID": 4, "y": 0.3401104646, "x": -0.4893241923}], [{"q1": 1.230467285, "distance": 0.2482271823, "q3": 2.53399048, "q2": 3.235092278, "tx": 0.4763, "ty": 0.275, "targetID": 6, "y": 0.4480196381, "x": 0.2983085989}]], "block": 10}]]}], "condition": "H1"}], "type": "simulation", "subjectID": "S_H1_100"}}
