# Supplementary material for: Goal-related feedback guides motor exploration and redundancy resolution in human motor skill acquisition
Source: PLoS Comput Biol. 2019 Mar 5;15(3):e1006676. doi: 10.1371/journal.pcbi.1006676 (PMC6420027; doi:10.1371/journal.pcbi.1006676)
Supplement: S1 Dataset — The 220 .json files contain the data (20 for the participants, 200 for simulation runs), the text file legend_json.txt explains the data format. (ZIP) [file pcbi.1006676.s001.zip › S_H1_012.json]

{"data": {"data": [{"phases": [{"phase": "test", "blocks": [[{"trials": [[{"q1": 2.223756913, "distance": 0.5284567488, "q3": 3.150786829, "q2": 2.039639809, "tx": 0.175, "ty": 0.3031, "targetID": 9, "y": 0.4377480844, "x": -0.3360150963}], [{"q1": 2.192942984, "distance": 0.2084429086, "q3": 3.159198577, "q2": 2.001515224, "tx": -0.175, "ty": 0.3031, "targetID": 7, "y": 0.4488769062, "x": -0.3239883881}], [{"q1": 2.182956087, "distance": 0.338535265, "q3": 3.184270339, "q2": 2.06279477, "tx": 0.0, "ty": 0.55, "targetID": 5, "y": 0.4542606107, "x": -0.3247154061}], [{"q1": 2.240898296, "distance": 0.7548799101, "q3": 3.173170649, "q2": 2.118879842, "tx": 0.375, "ty": 0.6495, "targetID": 3, "y": 0.4334151315, "x": -0.3482917864}], [{"q1": 2.11745435, "distance": 0.1874224568, "q3": 3.212884434, "q2": 2.039427712, "tx": -0.375, "ty": 0.6495, "targetID": 1, "y": 0.4778132704, "x": -0.2998279027}], [{"q1": 2.205415515, "distance": 0.4384992833, "q3": 3.142401298, "q2": 1.994012022, "tx": 0.0, "ty": 0.15, "targetID": 8, "y": 0.4430028671, "x": -0.3262375535}], [{"q1": 2.164190069, "distance": 0.5854693734, "q3": 3.222865993, "q2": 2.130059848, "tx": 0.0, "ty": 0.95, "targetID": 2, "y": 0.4627148107, "x": -0.3245420335}], [{"q1": 2.388760905, "distance": 0.1237192031, "q3": 3.170571383, "q2": 2.01952925, "tx": -0.4763, "ty": 0.275, "targetID": 4, "y": 0.3779013551, "x": -0.4076141038}], [{"q1": 2.275381644, "distance": 0.8426763982, "q3": 3.131443781, "q2": 2.066533682, "tx": 0.4763, "ty": 0.275, "targetID": 6, "y": 0.4181965754, "x": -0.3541205278}]], "block": 1}], [{"trials": [[{"q1": 2.241250077, "distance": 0.5251117327, "q3": 3.108805379, "q2": 2.031272929, "tx": 0.175, "ty": 0.3031, "targetID": 9, "y": 0.4276967244, "x": -0.3351156614}], [{"q1": 2.18190032, "distance": 0.210193551, "q3": 3.171765456, "q2": 1.983608128, "tx": -0.175, "ty": 0.3031, "targetID": 7, "y": 0.4539006708, "x": -0.3214257033}], [{"q1": 2.192043916, "distance": 0.3395415525, "q3": 3.161889951, "q2": 2.060462004, "tx": 0.0, "ty": 0.55, "targetID": 5, "y": 0.4492194258, "x": -0.3242402531}], [{"q1": 2.302717964, "distance": 0.7704476817, "q3": 3.085735578, "q2": 2.11153103, "tx": 0.375, "ty": 0.6495, "targetID": 3, "y": 0.4051151275, "x": -0.3556611145}], [{"q1": 2.08648699, "distance": 0.1789077433, "q3": 3.250446072, "q2": 2.042815455, "tx": -0.375, "ty": 0.6495, "targetID": 1, "y": 0.4908208892, "x": -0.2923627179}], [{"q1": 2.195682941, "distance": 0.4354014343, "q3": 3.133239329, "q2": 1.981756321, "tx": 0.0, "ty": 0.15, "targetID": 8, "y": 0.4451012946, "x": -0.3201400239}], [{"q1": 2.195372607, "distance": 0.5998469151, "q3": 3.185816007, "q2": 2.132763062, "tx": 0.0, "ty": 0.95, "targetID": 2, "y": 0.449690897, "x": -0.3309186048}], [{"q1": 2.412805713, "distance": 0.1112812442, "q3": 3.161583198, "q2": 1.991197767, "tx": -0.4763, "ty": 0.275, "targetID": 4, "y": 0.3676031335, "x": -0.4145895878}], [{"q1": 2.329275146, "distance": 0.8416377811, "q3": 3.041155079, "q2": 2.052776708, "tx": 0.4763, "ty": 0.275, "targetID": 6, "y": 0.3908453633, "x": -0.3573270187}]], "block": 2}], [{"trials": [[{"q1": 2.251793572, "distance": 0.5246825663, "q3": 3.090072346, "q2": 1.987187866, "tx": 0.175, "ty": 0.3031, "targetID": 9, "y": 0.4217714478, "x": -0.3360859838}], [{"q1": 2.193707105, "distance": 0.1998268235, "q3": 3.11945015, "q2": 1.964744516, "tx": -0.175, "ty": 0.3031, "targetID": 7, "y": 0.4440336034, "x": -0.3166632586}], [{"q1": 2.196231395, "distance": 0.3417553345, "q3": 3.162348041, "q2": 2.041459065, "tx": 0.0, "ty": 0.55, "targetID": 5, "y": 0.4479809116, "x": -0.3261729821}], [{"q1": 2.32380831, "distance": 0.7815727575, "q3": 3.085683337, "q2": 2.024461311, "tx": 0.375, "ty": 0.6495, "targetID": 3, "y": 0.396491746, "x": -0.3644882004}], [{"q1": 2.076109601, "distance": 0.1772203727, "q3": 3.261530001, "q2": 2.085333782, "tx": -0.375, "ty": 0.6495, "targetID": 1, "y": 0.4939784718, "x": -0.2900287415}], [{"q1": 2.203188601, "distance": 0.4269713462, "q3": 3.091589149, "q2": 1.959601419, "tx": 0.0, "ty": 0.15, "targetID": 8, "y": 0.437524528, "x": -0.3156488179}], [{"q1": 2.201649473, "distance": 0.604289301, "q3": 3.212117569, "q2": 2.104647111, "tx": 0.0, "ty": 0.95, "targetID": 2, "y": 0.4498877601, "x": -0.3391950867}], [{"q1": 2.444992632, "distance": 0.09631060356, "q3": 3.121778651, "q2": 1.937687743, "tx": -0.4763, "ty": 0.275, "targetID": 4, "y": 0.3514023415, "x": -0.417662004}], [{"q1": 2.352834843, "distance": 0.8447138407, "q3": 3.015032989, "q2": 1.956464405, "tx": 0.4763, "ty": 0.275, "targetID": 6, "y": 0.3774175716, "x": -0.3621820294}]], "block": 3}], [{"trials": [[{"q1": 2.258404031, "distance": 0.5238123933, "q3": 3.075586553, "q2": 1.980313953, "tx": 0.175, "ty": 0.3031, "targetID": 9, "y": 0.417815981, "x": -0.3360965341}], [{"q1": 2.188596903, "distance": 0.1931871134, "q3": 3.091425714, "q2": 1.960408151, "tx": -0.175, "ty": 0.3031, "targetID": 7, "y": 0.4420700163, "x": -0.3091961078}], [{"q1": 2.201698638, "distance": 0.3439017836, "q3": 3.157987065, "q2": 2.037833505, "tx": 0.0, "ty": 0.55, "targetID": 5, "y": 0.4457755486, "x": -0.3277280892}], [{"q1": 2.345567701, "distance": 0.7903130314, "q3": 3.073287264, "q2": 2.0141552, "tx": 0.375, "ty": 0.6495, "targetID": 3, "y": 0.3872229138, "x": -0.3705235862}], [{"q1": 2.067660445, "distance": 0.1752384716, "q3": 3.272313714, "q2": 2.089498657, "tx": -0.375, "ty": 0.6495, "targetID": 1, "y": 0.4973238357, "x": -0.2881038727}], [{"q1": 2.200510036, "distance": 0.4203276165, "q3": 3.063225758, "q2": 1.95323972, "tx": 0.0, "ty": 0.15, "targetID": 8, "y": 0.4345860397, "x": -0.3093316848}], [{"q1": 2.215925323, "distance": 0.6121400344, "q3": 3.216448147, "q2": 2.101199629, "tx": 0.0, "ty": 0.95, "targetID": 2, "y": 0.4453598907, "x": -0.3464877801}], [{"q1": 2.498928701, "distance": 0.06499458101, "q3": 3.14849783, "q2": 1.928868612, "tx": -0.4763, "ty": 0.275, "targetID": 4, "y": 0.3300625995, "x": -0.4417687722}], [{"q1": 2.370156663, "distance": 0.8457539539, "q3": 2.991745118, "q2": 1.944174913, "tx": 0.4763, "ty": 0.275, "targetID": 6, "y": 0.3680964323, "x": -0.36431454}]], "block": 4}], [{"trials": [[{"q1": 2.262183286, "distance": 0.5160921516, "q3": 3.032806444, "q2": 1.969446514, "tx": 0.175, "ty": 0.3031, "targetID": 9, "y": 0.4112229535, "x": -0.3296390155}], [{"q1": 2.200042423, "distance": 0.1532490086, "q3": 2.909240728, "q2": 1.923362875, "tx": -0.175, "ty": 0.3031, "targetID": 7, "y": 0.4108504272, "x": -0.2839729511}], [{"q1": 2.202086556, "distance": 0.3447170594, "q3": 3.161802389, "q2": 2.034853401, "tx": 0.0, "ty": 0.55, "targetID": 5, "y": 0.4460371151, "x": -0.32866635}], [{"q1": 2.34960618, "distance": 0.8023721092, "q3": 3.132953527, "q2": 2.009676237, "tx": 0.375, "ty": 0.6495, "targetID": 3, "y": 0.3907824568, "x": -0.3845171062}], [{"q1": 2.062098666, "distance": 0.1742578103, "q3": 3.278410213, "q2": 2.097353026, "tx": -0.375, "ty": 0.6495, "targetID": 1, "y": 0.4992732698, "x": -0.2866953344}], [{"q1": 2.209849448, "distance": 0.38518227, "q3": 2.902553778, "q2": 1.921455795, "tx": 0.0, "ty": 0.15, "targetID": 8, "y": 0.4068727232, "x": -0.2870222729}], [{"q1": 2.214012437, "distance": 0.6192605961, "q3": 3.319337095, "q2": 2.10801918, "tx": 0.0, "ty": 0.95, "targetID": 2, "y": 0.4519537257, "x": -0.3680130358}], [{"q1": 2.509407631, "distance": 0.06631422671, "q3": 3.060468111, "q2": 1.898504055, "tx": -0.4763, "ty": 0.275, "targetID": 4, "y": 0.3188278012, "x": -0.4265335404}], [{"q1": 2.377489969, "distance": 0.8433500364, "q3": 2.967084635, "q2": 1.929457717, "tx": 0.4763, "ty": 0.275, "targetID": 6, "y": 0.3619906262, "x": -0.3625515452}]], "block": 5}], [{"trials": [[{"q1": 2.251669694, "distance": 0.4934666802, "q3": 2.936453514, "q2": 1.941695301, "tx": 0.175, "ty": 0.3031, "targetID": 9, "y": 0.4005316286, "x": -0.3087524597}], [{"q1": 2.167875267, "distance": 0.06374625275, "q3": 2.361464102, "q2": 1.789169068, "tx": -0.175, "ty": 0.3031, "targetID": 7, "y": 0.2989779, "x": -0.238612837}], [{"q1": 2.200140046, "distance": 0.3410965959, "q3": 3.145687933, "q2": 2.023476492, "tx": 0.0, "ty": 0.55, "targetID": 5, "y": 0.4450586753, "x": -0.3245523164}], [{"q1": 2.346701033, "distance": 0.7997840684, "q3": 3.125807594, "q2": 1.974673423, "tx": 0.375, "ty": 0.6495, "targetID": 3, "y": 0.3912037546, "x": -0.3819264203}], [{"q1": 2.06376051, "distance": 0.1692620345, "q3": 3.308594228, "q2": 2.115248713, "tx": -0.375, "ty": 0.6495, "targetID": 1, "y": 0.5008345871, "x": -0.2940788574}], [{"q1": 2.171524808, "distance": 0.3962367535, "q3": 1.51812598, "q2": 1.517807919, "tx": 0.0, "ty": 0.15, "targetID": 8, "y": 0.1385518968, "x": -0.3960713393}], [{"q1": 2.218123642, "distance": 0.6293402183, "q3": 3.398383394, "q2": 2.099177956, "tx": 0.0, "ty": 0.95, "targetID": 2, "y": 0.4539192303, "x": -0.3872634508}], [{"q1": 2.478399548, "distance": 0.08549841915, "q3": 3.031839126, "q2": 1.913052074, "tx": -0.4763, "ty": 0.275, "targetID": 4, "y": 0.329540849, "x": -0.4104571912}], [{"q1": 2.368057548, "distance": 0.8221022894, "q3": 2.86628541, "q2": 1.885399567, "tx": 0.4763, "ty": 0.275, "targetID": 6, "y": 0.3495761104, "x": -0.3424127567}]], "block": 6}], [{"trials": [[{"q1": 2.243299848, "distance": 0.4573021378, "q3": 2.739674025, "q2": 1.907984996, "tx": 0.175, "ty": 0.3031, "targetID": 9, "y": 0.3682294447, "x": -0.2776404762}], [{"q1": 2.054645819, "distance": 0.05567864301, "q3": 2.138084839, "q2": 1.746178108, "tx": -0.175, "ty": 0.3031, "targetID": 7, "y": 0.2731102499, "x": -0.221911898}], [{"q1": 2.195319792, "distance": 0.3308898015, "q3": 3.094566396, "q2": 2.022233873, "tx": 0.0, "ty": 0.55, "targetID": 5, "y": 0.4409412281, "x": -0.3124007763}], [{"q1": 2.345559608, "distance": 0.785035619, "q3": 3.038825027, "q2": 1.999096792, "tx": 0.375, "ty": 0.6495, "targetID": 3, "y": 0.3836169279, "x": -0.3636386904}], [{"q1": 2.057070447, "distance": 0.1566776532, "q3": 3.385672916, "q2": 2.119883521, "tx": -0.375, "ty": 0.6495, "targetID": 1, "y": 0.5082511136, "x": -0.3072014815}], [{"q1": 2.028467635, "distance": 0.4240081648, "q3": 1.31763075, "q2": 1.496531547, "tx": 0.0, "ty": 0.15, "targetID": 8, "y": 0.186133333, "x": -0.4224657455}], [{"q1": 2.217735197, "distance": 0.6492146231, "q3": 3.521575865, "q2": 2.158556379, "tx": 0.0, "ty": 0.95, "targetID": 2, "y": 0.4512352914, "x": -0.4155880079}], [{"q1": 2.418865546, "distance": 0.1139163652, "q3": 3.072881541, "q2": 1.939104817, "tx": -0.4763, "ty": 0.275, "targetID": 4, "y": 0.3579288324, "x": -0.3981991228}], [{"q1": 2.363392476, "distance": 0.78091875, "q3": 2.594679613, "q2": 1.855928155, "tx": 0.4763, "ty": 0.275, "targetID": 6, "y": 0.3018034393, "x": -0.3041586278}]], "block": 7}], [{"trials": [[{"q1": 1.865727225, "distance": 0.3127680393, "q3": 2.699869086, "q2": 2.104799605, "tx": 0.175, "ty": 0.3031, "targetID": 9, "y": 0.4453411813, "x": -0.1035521365}], [{"q1": 2.033539882, "distance": 0.05361615494, "q3": 2.051938229, "q2": 1.809375818, "tx": -0.175, "ty": 0.3031, "targetID": 7, "y": 0.2617855599, "x": -0.2091732222}], [{"q1": 2.214064997, "distance": 0.3716013183, "q3": 3.273568713, "q2": 2.093087561, "tx": 0.0, "ty": 0.55, "targetID": 5, "y": 0.4499512492, "x": -0.3578795708}], [{"q1": 2.371457788, "distance": 1.031168949, "q3": 4.161528328, "q2": 2.355184533, "tx": 0.375, "ty": 0.6495, "targetID": 3, "y": 0.2729756818, "x": -0.5849681452}], [{"q1": 2.04950717, "distance": 0.1440102375, "q3": 3.474288839, "q2": 2.123866456, "tx": -0.375, "ty": 0.6495, "targetID": 1, "y": 0.5153040646, "x": -0.322746776}], [{"q1": 1.650182514, "distance": 0.607565704, "q3": 0.3148514696, "q2": 1.411909354, "tx": 0.0, "ty": 0.15, "targetID": 8, "y": 0.5136702501, "x": -0.4867032297}], [{"q1": 2.208613268, "distance": 0.652966254, "q3": 3.623821912, "q2": 2.079962272, "tx": 0.0, "ty": 0.95, "targetID": 2, "y": 0.4613912202, "x": -0.4331586189}], [{"q1": 2.424376656, "distance": 0.109081997, "q3": 3.101243345, "q2": 1.957195524, "tx": -0.4763, "ty": 0.275, "targetID": 4, "y": 0.3583877277, "x": -0.4059766829}], [{"q1": 1.666432604, "distance": 0.542524456, "q3": 2.88058739, "q2": 2.259272032, "tx": 0.4763, "ty": 0.275, "targetID": 6, "y": 0.5009965269, "x": -0.01691228212}]], "block": 8}], [{"trials": [[{"q1": 1.396137434, "distance": 0.2210916416, "q3": 1.671633595, "q2": 1.998851545, "tx": 0.175, "ty": 0.3031, "targetID": 9, "y": 0.2741959068, "x": -0.04419413176}], [{"q1": 1.988607404, "distance": 0.0518623589, "q3": 1.999254124, "q2": 1.802677661, "tx": -0.175, "ty": 0.3031, "targetID": 7, "y": 0.2601610057, "x": -0.2040851688}], [{"q1": 2.296513681, "distance": 0.570855698, "q3": 3.968633833, "q2": 2.28341465, "tx": 0.0, "ty": 0.55, "targetID": 5, "y": 0.3612564681, "x": -0.5387505054}], [{"q1": 0.1354074911, "distance": 0.6399504742, "q3": -2.333406242, "q2": 1.231664001, "tx": 0.375, "ty": 0.6495, "targetID": 3, "y": 0.109461846, "x": 0.7183589982}], [{"q1": 1.854596629, "distance": 0.3115693543, "q3": 2.85147003, "q2": 2.029486364, "tx": -0.375, "ty": 0.6495, "targetID": 1, "y": 0.4742176246, "x": -0.1174120511}], [{"q1": 1.73874982, "distance": 0.4479956025, "q3": 0.9199663473, "q2": 1.56537175, "tx": 0.0, "ty": 0.15, "targetID": 8, "y": 0.3071481863, "x": -0.4195289113}], [{"q1": -1.623648531, "distance": 1.881334019, "q3": -7.382564378, "q2": 0.4719478309, "tx": 0.0, "ty": 0.95, "targetID": 2, "y": -0.9296736597, "x": -0.07902293024}], [{"q1": 2.334595729, "distance": 0.1502082741, "q3": 3.217870608, "q2": 2.031280578, "tx": -0.4763, "ty": 0.275, "targetID": 4, "y": 0.4024250428, "x": -0.3967677168}], [{"q1": 0.6702183224, "distance": 0.4034983337, "q3": -1.377571503, "q2": 1.305292648, "tx": 0.4763, "ty": 0.275, "targetID": 6, "y": 0.675121378, "x": 0.5283940317}]], "block": 9}], [{"trials": [[{"q1": 1.524050772, "distance": 0.2283950515, "q3": 2.875283698, "q2": 2.352325116, "tx": 0.175, "ty": 0.3031, "targetID": 9, "y": 0.5001465001, "x": 0.05951417253}], [{"q1": 1.921445275, "distance": 0.0391677651, "q3": 1.959132162, "q2": 1.820269991, "tx": -0.175, "ty": 0.3031, "targetID": 7, "y": 0.2657201241, "x": -0.1866986623}], [{"q1": 2.184315948, "distance": 0.4749006544, "q3": 3.798627341, "q2": 2.285662983, "tx": 0.0, "ty": 0.55, "targetID": 5, "y": 0.4372083647, "x": -0.4613119102}], [{"q1": 0.2040914557, "distance": 0.5827995156, "q3": -2.160779807, "q2": 1.261773139, "tx": 0.375, "ty": 0.6495, "targetID": 3, "y": 0.1911630206, "x": 0.7349756779}], [{"q1": 1.724674458, "distance": 0.4125460584, "q3": 2.450426624, "q2": 1.986752497, "tx": -0.375, "ty": 0.6495, "targetID": 1, "y": 0.3948827286, "x": -0.05040133179}], [{"q1": 1.760587961, "distance": 0.3176915554, "q3": 1.325886777, "q2": 1.693432137, "tx": 0.0, "ty": 0.15, "targetID": 8, "y": 0.246478485, "x": -0.3026876713}], [{"q1": -1.557667454, "distance": 1.902030845, "q3": -7.212474049, "q2": 0.4944587041, "tx": 0.0, "ty": 0.95, "targetID": 2, "y": -0.9518731616, "x": 0.02449104737}], [{"q1": 2.296415454, "distance": 0.1669792442, "q3": 3.270508789, "q2": 2.066466613, "tx": -0.4763, "ty": 0.275, "targetID": 4, "y": 0.4195997944, "x": -0.3927957039}], [{"q1": 0.7312365114, "distance": 0.4863668303, "q3": -1.059863633, "q2": 1.391672686, "tx": 0.4763, "ty": 0.275, "targetID": 6, "y": 0.7554679773, "x": 0.4007803579}]], "block": 10}]]}], "condition": "H1"}], "type": "simulation", "subjectID": "S_H1_12"}}
