# Supplementary material for: Goal-related feedback guides motor exploration and redundancy resolution in human motor skill acquisition
Source: PLoS Comput Biol. 2019 Mar 5;15(3):e1006676. doi: 10.1371/journal.pcbi.1006676 (PMC6420027; doi:10.1371/journal.pcbi.1006676)
Supplement: S1 Dataset — The 220 .json files contain the data (20 for the participants, 200 for simulation runs), the text file legend_json.txt explains the data format. (ZIP) [file pcbi.1006676.s001.zip › S_H1_065.json]

{"data": {"data": [{"phases": [{"phase": "test", "blocks": [[{"trials": [[{"q1": 1.747811216, "distance": 0.2984871853, "q3": 2.763404724, "q2": 3.082161601, "tx": 0.175, "ty": 0.3031, "targetID": 9, "y": 0.5353619443, "x": -0.01248063638}], [{"q1": 2.110758756, "distance": 0.173246318, "q3": 2.974517715, "q2": 2.387572963, "tx": -0.175, "ty": 0.3031, "targetID": 7, "y": 0.4607404721, "x": -0.2468593644}], [{"q1": 1.803189367, "distance": 0.05504379393, "q3": 2.798709831, "q2": 2.981199347, "tx": 0.0, "ty": 0.55, "targetID": 5, "y": 0.5275932392, "x": -0.05027679706}], [{"q1": 1.443823229, "distance": 0.2026835087, "q3": 2.583564376, "q2": 3.673323381, "tx": 0.375, "ty": 0.6495, "targetID": 3, "y": 0.5611151689, "x": 0.1926028335}], [{"q1": 2.147837993, "distance": 0.2214158935, "q3": 3.017867871, "q2": 2.326872889, "tx": -0.375, "ty": 0.6495, "targetID": 1, "y": 0.4527348696, "x": -0.2734693085}], [{"q1": 1.977414522, "distance": 0.3781186845, "q3": 2.88735728, "q2": 2.622274204, "tx": 0.0, "ty": 0.15, "targetID": 8, "y": 0.4916043623, "x": -0.1621116874}], [{"q1": 1.662930957, "distance": 0.4021674061, "q3": 2.722021936, "q2": 3.285700604, "tx": 0.0, "ty": 0.95, "targetID": 2, "y": 0.5501463165, "x": 0.043077306}], [{"q1": 2.376849149, "distance": 0.1315656884, "q3": 3.153758775, "q2": 1.966965642, "tx": -0.4763, "ty": 0.275, "targetID": 4, "y": 0.3817642502, "x": -0.399417458}], [{"q1": 1.524647538, "distance": 0.4387737484, "q3": 2.625319035, "q2": 3.51051386, "tx": 0.4763, "ty": 0.275, "targetID": 6, "y": 0.5568343312, "x": 0.1400087392}]], "block": 1}], [{"trials": [[{"q1": 1.712363722, "distance": 0.2867786196, "q3": 2.726229648, "q2": 3.171936292, "tx": 0.175, "ty": 0.3031, "targetID": 9, "y": 0.5411795316, "x": 0.01512469462}], [{"q1": 2.133386018, "distance": 0.1624439816, "q3": 2.89528808, "q2": 2.462707552, "tx": -0.175, "ty": 0.3031, "targetID": 7, "y": 0.4521219653, "x": -0.2396567941}], [{"q1": 1.764316776, "distance": 0.01538433112, "q3": 2.708456717, "q2": 3.142540471, "tx": 0.0, "ty": 0.55, "targetID": 5, "y": 0.5375965365, "x": -0.009101194243}], [{"q1": 1.261472435, "distance": 0.09695261863, "q3": 2.412132247, "q2": 4.097755238, "tx": 0.375, "ty": 0.6495, "targetID": 3, "y": 0.5685808309, "x": 0.3215968321}], [{"q1": 2.162950637, "distance": 0.2263673445, "q3": 2.984299247, "q2": 2.37618019, "tx": -0.375, "ty": 0.6495, "targetID": 1, "y": 0.4475450078, "x": -0.2727436761}], [{"q1": 1.979001288, "distance": 0.3673177549, "q3": 2.78041164, "q2": 2.730445413, "tx": 0.0, "ty": 0.15, "targetID": 8, "y": 0.4900583261, "x": -0.1388620462}], [{"q1": 1.599641819, "distance": 0.3965281529, "q3": 2.64462091, "q2": 3.496760864, "tx": 0.0, "ty": 0.95, "targetID": 2, "y": 0.5647243896, "x": 0.09379381708}], [{"q1": 2.397099376, "distance": 0.1211981029, "q3": 3.142201472, "q2": 1.968306547, "tx": -0.4763, "ty": 0.275, "targetID": 4, "y": 0.3727261248, "x": -0.4046160779}], [{"q1": 1.42443931, "distance": 0.3908859883, "q3": 2.555262559, "q2": 3.706776615, "tx": 0.4763, "ty": 0.275, "targetID": 6, "y": 0.5604183369, "x": 0.2092265479}]], "block": 2}], [{"trials": [[{"q1": 1.699932355, "distance": 0.2851123891, "q3": 2.737028892, "q2": 3.177852335, "tx": 0.175, "ty": 0.3031, "targetID": 9, "y": 0.5420864136, "x": 0.01951826942}], [{"q1": 2.118103544, "distance": 0.1688612387, "q3": 2.937015351, "q2": 2.445056792, "tx": -0.175, "ty": 0.3031, "targetID": 7, "y": 0.4582252338, "x": -0.2417104174}], [{"q1": 1.725125837, "distance": 0.006827066333, "q3": 2.763490961, "q2": 3.172882601, "tx": 0.0, "ty": 0.55, "targetID": 5, "y": 0.5431729686, "x": 2.184687062e-05}], [{"q1": 1.205325453, "distance": 0.0822459965, "q3": 2.38001428, "q2": 4.231138227, "tx": 0.375, "ty": 0.6495, "targetID": 3, "y": 0.5699669954, "x": 0.3540499376}], [{"q1": 2.146193368, "distance": 0.216477087, "q3": 3.04477264, "q2": 2.355063239, "tx": -0.375, "ty": 0.6495, "targetID": 1, "y": 0.4558484172, "x": -0.2782457048}], [{"q1": 1.952261567, "distance": 0.3712946553, "q3": 2.824407112, "q2": 2.710828985, "tx": 0.0, "ty": 0.15, "targetID": 8, "y": 0.4957978726, "x": -0.1352166867}], [{"q1": 1.554290178, "distance": 0.393893359, "q3": 2.704008778, "q2": 3.586539084, "tx": 0.0, "ty": 0.95, "targetID": 2, "y": 0.5702523315, "x": 0.1046120766}], [{"q1": 2.400221355, "distance": 0.1184598277, "q3": 3.15916606, "q2": 1.96104873, "tx": -0.4763, "ty": 0.275, "targetID": 4, "y": 0.3727422523, "x": -0.4093733022}], [{"q1": 1.36839681, "distance": 0.3649710262, "q3": 2.535249681, "q2": 3.777989325, "tx": 0.4763, "ty": 0.275, "targetID": 6, "y": 0.5562987982, "x": 0.2437600334}]], "block": 3}], [{"trials": [[{"q1": 1.703046882, "distance": 0.2824198217, "q3": 2.721431481, "q2": 3.163461134, "tx": 0.175, "ty": 0.3031, "targetID": 9, "y": 0.5399483719, "x": 0.02116955956}], [{"q1": 2.142625005, "distance": 0.155484815, "q3": 2.860126047, "q2": 2.442469739, "tx": -0.175, "ty": 0.3031, "targetID": 7, "y": 0.4457856481, "x": -0.2367764805}], [{"q1": 1.745083571, "distance": 0.0112538626, "q3": 2.697784091, "q2": 3.165812577, "tx": 0.0, "ty": 0.55, "targetID": 5, "y": 0.5393506867, "x": 0.003638893931}], [{"q1": 1.198648828, "distance": 0.0811155641, "q3": 2.369421307, "q2": 4.246354903, "tx": 0.375, "ty": 0.6495, "targetID": 3, "y": 0.5699044007, "x": 0.3593706908}], [{"q1": 2.155798834, "distance": 0.221548255, "q3": 3.016574359, "q2": 2.34700052, "tx": -0.375, "ty": 0.6495, "targetID": 1, "y": 0.4509860071, "x": -0.2766342342}], [{"q1": 1.977517937, "distance": 0.3571394183, "q3": 2.738362135, "q2": 2.682609222, "tx": 0.0, "ty": 0.15, "targetID": 8, "y": 0.4824997047, "x": -0.130355324}], [{"q1": 1.577102157, "distance": 0.3878650808, "q3": 2.634502882, "q2": 3.629935881, "tx": 0.0, "ty": 0.95, "targetID": 2, "y": 0.5769411966, "x": 0.1061435355}], [{"q1": 2.422013732, "distance": 0.106869782, "q3": 3.154345228, "q2": 1.935818492, "tx": -0.4763, "ty": 0.275, "targetID": 4, "y": 0.3634663987, "x": -0.4163429603}], [{"q1": 1.366723201, "distance": 0.3639822527, "q3": 2.535869699, "q2": 3.776342842, "tx": 0.4763, "ty": 0.275, "targetID": 6, "y": 0.5556950168, "x": 0.2445816627}]], "block": 4}], [{"trials": [[{"q1": 1.679319621, "distance": 0.2796790098, "q3": 2.761962735, "q2": 3.133036885, "tx": 0.175, "ty": 0.3031, "targetID": 9, "y": 0.5391462056, "x": 0.02499154238}], [{"q1": 2.120491986, "distance": 0.1634746176, "q3": 2.920533396, "q2": 2.373463086, "tx": -0.175, "ty": 0.3031, "targetID": 7, "y": 0.4529400734, "x": -0.2403597967}], [{"q1": 1.710208715, "distance": 0.01293559944, "q3": 2.778916564, "q2": 3.099464881, "tx": 0.0, "ty": 0.55, "targetID": 5, "y": 0.5378504228, "x": 0.004440440039}], [{"q1": 1.173298924, "distance": 0.08616126727, "q3": 2.38715516, "q2": 4.263815594, "tx": 0.375, "ty": 0.6495, "targetID": 3, "y": 0.5635653436, "x": 0.368755097}], [{"q1": 2.114647875, "distance": 0.2014191826, "q3": 3.135354177, "q2": 2.2644081, "tx": -0.375, "ty": 0.6495, "targetID": 1, "y": 0.4701837545, "x": -0.2832646676}], [{"q1": 1.950698701, "distance": 0.359781036, "q3": 2.797593358, "q2": 2.591252882, "tx": 0.0, "ty": 0.15, "targetID": 8, "y": 0.4849238194, "x": -0.1314093948}], [{"q1": 1.542798227, "distance": 0.3936366361, "q3": 2.718369045, "q2": 3.610928104, "tx": 0.0, "ty": 0.95, "targetID": 2, "y": 0.5713067568, "x": 0.1074301115}], [{"q1": 2.426258821, "distance": 0.1040372743, "q3": 3.162665511, "q2": 1.944259556, "tx": -0.4763, "ty": 0.275, "targetID": 4, "y": 0.3622705703, "x": -0.4196643044}], [{"q1": 1.319762676, "distance": 0.3472060979, "q3": 2.557810699, "q2": 3.821427144, "tx": 0.4763, "ty": 0.275, "targetID": 6, "y": 0.5504345234, "x": 0.2649048777}]], "block": 5}], [{"trials": [[{"q1": 1.674753478, "distance": 0.2777804536, "q3": 2.775622249, "q2": 3.089496507, "tx": 0.175, "ty": 0.3031, "targetID": 9, "y": 0.5363244171, "x": 0.02410814568}], [{"q1": 2.132373529, "distance": 0.1550456195, "q3": 2.877028195, "q2": 2.361769375, "tx": -0.175, "ty": 0.3031, "targetID": 7, "y": 0.4451472938, "x": -0.237142662}], [{"q1": 1.705085017, "distance": 0.01052060202, "q3": 2.796738058, "q2": 3.114911203, "tx": 0.0, "ty": 0.55, "targetID": 5, "y": 0.5400471016, "x": 0.003409234508}], [{"q1": 1.149513997, "distance": 0.07479932917, "q3": 2.345749867, "q2": 4.394232205, "tx": 0.375, "ty": 0.6495, "targetID": 3, "y": 0.5751474796, "x": 0.3831634765}], [{"q1": 2.119504103, "distance": 0.2042343647, "q3": 3.119096629, "q2": 2.27576764, "tx": -0.375, "ty": 0.6495, "targetID": 1, "y": 0.4676272681, "x": -0.2820807602}], [{"q1": 1.952874459, "distance": 0.3553114063, "q3": 2.783262334, "q2": 2.556223021, "tx": 0.0, "ty": 0.15, "targetID": 8, "y": 0.4804121557, "x": -0.1306675278}], [{"q1": 1.539304517, "distance": 0.3864745029, "q3": 2.73820469, "q2": 3.68822991, "tx": 0.0, "ty": 0.95, "targetID": 2, "y": 0.5775239203, "x": 0.1030733303}], [{"q1": 2.452123709, "distance": 0.08820577748, "q3": 3.189239785, "q2": 1.962084198, "tx": -0.4763, "ty": 0.275, "targetID": 4, "y": 0.3527743777, "x": -0.4346898407}], [{"q1": 1.2995398, "distance": 0.3346023288, "q3": 2.56742374, "q2": 3.792782108, "tx": 0.4763, "ty": 0.275, "targetID": 6, "y": 0.5417030693, "x": 0.2742401296}]], "block": 6}], [{"trials": [[{"q1": 1.668761074, "distance": 0.2740249996, "q3": 2.780551846, "q2": 3.043839715, "tx": 0.175, "ty": 0.3031, "targetID": 9, "y": 0.53287392, "x": 0.02568943076}], [{"q1": 2.138172192, "distance": 0.1459996239, "q3": 2.840980147, "q2": 2.310109351, "tx": -0.175, "ty": 0.3031, "targetID": 7, "y": 0.4366906191, "x": -0.2339019242}], [{"q1": 1.698216376, "distance": 0.01863584742, "q3": 2.795360206, "q2": 3.01881342, "tx": 0.0, "ty": 0.55, "targetID": 5, "y": 0.5325437003, "x": 0.006524753587}], [{"q1": 1.147207804, "distance": 0.07549134539, "q3": 2.33539435, "q2": 4.397787343, "tx": 0.375, "ty": 0.6495, "targetID": 3, "y": 0.5748986265, "x": 0.3865576078}], [{"q1": 2.117467273, "distance": 0.2030524745, "q3": 3.126111657, "q2": 2.259576709, "tx": -0.375, "ty": 0.6495, "targetID": 1, "y": 0.4686711913, "x": -0.2826352376}], [{"q1": 1.950032866, "distance": 0.341264991, "q3": 2.753965062, "q2": 2.406663491, "tx": 0.0, "ty": 0.15, "targetID": 8, "y": 0.4656556957, "x": -0.1297045714}], [{"q1": 1.536968858, "distance": 0.3863064664, "q3": 2.745087275, "q2": 3.69409341, "tx": 0.0, "ty": 0.95, "targetID": 2, "y": 0.5776009058, "x": 0.1027209846}], [{"q1": 2.452081718, "distance": 0.08758492729, "q3": 3.205999838, "q2": 1.947410037, "tx": -0.4763, "ty": 0.275, "targetID": 4, "y": 0.3539017601, "x": -0.4382785357}], [{"q1": 1.290074508, "distance": 0.3292239561, "q3": 2.56657903, "q2": 3.792149286, "tx": 0.4763, "ty": 0.275, "targetID": 6, "y": 0.5389640781, "x": 0.2795479257}]], "block": 7}], [{"trials": [[{"q1": 1.656143427, "distance": 0.2573771962, "q3": 2.753535511, "q2": 2.909515353, "tx": 0.175, "ty": 0.3031, "targetID": 9, "y": 0.5190006672, "x": 0.03489317284}], [{"q1": 2.132580604, "distance": 0.08763629933, "q3": 2.61185698, "q2": 2.087244555, "tx": -0.175, "ty": 0.3031, "targetID": 7, "y": 0.3845316919, "x": -0.2073882776}], [{"q1": 1.686091227, "distance": 0.03947623583, "q3": 2.743077659, "q2": 2.881659246, "tx": 0.0, "ty": 0.55, "targetID": 5, "y": 0.5163166249, "x": 0.02058648678}], [{"q1": 1.129846616, "distance": 0.0871498248, "q3": 2.316579583, "q2": 4.387852603, "tx": 0.375, "ty": 0.6495, "targetID": 3, "y": 0.5664473297, "x": 0.401407308}], [{"q1": 2.109845218, "distance": 0.1802166858, "q3": 3.295224945, "q2": 2.316601703, "tx": -0.375, "ty": 0.6495, "targetID": 1, "y": 0.4791777905, "x": -0.3161068869}], [{"q1": 1.911311655, "distance": 0.2416289292, "q3": 2.29785447, "q2": 1.817066465, "tx": 0.0, "ty": 0.15, "targetID": 8, "y": 0.3366606244, "x": -0.1534351677}], [{"q1": 1.581357266, "distance": 0.3793248285, "q3": 3.02972041, "q2": 4.160147646, "tx": 0.0, "ty": 0.95, "targetID": 2, "y": 0.570767029, "x": 0.008347409671}], [{"q1": 2.453283653, "distance": 0.08670360102, "q3": 3.212132106, "q2": 1.944505242, "tx": -0.4763, "ty": 0.275, "targetID": 4, "y": 0.3537526753, "x": -0.4400297564}], [{"q1": 1.244310879, "distance": 0.2997085212, "q3": 2.533778859, "q2": 3.802085507, "tx": 0.4763, "ty": 0.275, "targetID": 6, "y": 0.5249992528, "x": 0.3109955195}]], "block": 8}], [{"trials": [[{"q1": 1.634369481, "distance": 0.2433091673, "q3": 2.749244225, "q2": 2.774719802, "tx": 0.175, "ty": 0.3031, "targetID": 9, "y": 0.5068774727, "x": 0.04205605494}], [{"q1": 2.017356142, "distance": 0.01794450784, "q3": 2.197228449, "q2": 1.822131868, "tx": -0.175, "ty": 0.3031, "targetID": 7, "y": 0.2965837657, "x": -0.1917195709}], [{"q1": 1.679769885, "distance": 0.03626064922, "q3": 2.768413665, "q2": 2.881569769, "tx": 0.0, "ty": 0.55, "targetID": 5, "y": 0.5190843066, "x": 0.01894873571}], [{"q1": 1.133898254, "distance": 0.08790537661, "q3": 2.307439978, "q2": 4.375010954, "tx": 0.375, "ty": 0.6495, "targetID": 3, "y": 0.5658586817, "x": 0.4020459814}], [{"q1": 2.131344876, "distance": 0.1853339596, "q3": 3.483671997, "q2": 2.4304556, "tx": -0.375, "ty": 0.6495, "targetID": 1, "y": 0.4642636713, "x": -0.3689850905}], [{"q1": 1.819652941, "distance": 0.4016574788, "q3": 1.241342056, "q2": 1.522677551, "tx": 0.0, "ty": 0.15, "targetID": 8, "y": 0.265055094, "x": -0.3848260069}], [{"q1": 1.597563661, "distance": 0.4106560026, "q3": 3.187339207, "q2": 4.482077692, "tx": 0.0, "ty": 0.95, "targetID": 2, "y": 0.5396784199, "x": -0.01656965288}], [{"q1": 2.445426621, "distance": 0.09212150016, "q3": 3.193858372, "q2": 1.920560649, "tx": -0.4763, "ty": 0.275, "targetID": 4, "y": 0.3564061341, "x": -0.4331790988}], [{"q1": 1.235885435, "distance": 0.2910243251, "q3": 2.526775064, "q2": 3.7771014, "tx": 0.4763, "ty": 0.275, "targetID": 6, "y": 0.5185143735, "x": 0.3169390647}]], "block": 9}], [{"trials": [[{"q1": 1.599822181, "distance": 0.2408112826, "q3": 2.803631932, "q2": 2.673697747, "tx": 0.175, "ty": 0.3031, "targetID": 9, "y": 0.5065473399, "x": 0.04616190893}], [{"q1": 1.910662924, "distance": 0.01470876825, "q3": 2.070478101, "q2": 1.7855558, "tx": -0.175, "ty": 0.3031, "targetID": 7, "y": 0.2889371148, "x": -0.1789699556}], [{"q1": 1.66554528, "distance": 0.03138110938, "q3": 2.819954873, "q2": 2.857239818, "tx": 0.0, "ty": 0.55, "targetID": 5, "y": 0.5227962821, "x": 0.01564390482}], [{"q1": 1.119481068, "distance": 0.09213149196, "q3": 2.319233628, "q2": 4.391542794, "tx": 0.375, "ty": 0.6495, "targetID": 3, "y": 0.5628883106, "x": 0.4064106205}], [{"q1": 2.122084618, "distance": 0.1902949861, "q3": 3.551758042, "q2": 2.486496947, "tx": -0.375, "ty": 0.6495, "targetID": 1, "y": 0.4592525659, "x": -0.3792538889}], [{"q1": 1.773658359, "distance": 0.3552601523, "q3": 1.363067517, "q2": 1.563167916, "tx": 0.0, "ty": 0.15, "targetID": 8, "y": 0.2700902081, "x": -0.334347301}], [{"q1": 1.6302219, "distance": 0.4236442046, "q3": 3.237933196, "q2": 4.701014624, "tx": 0.0, "ty": 0.95, "targetID": 2, "y": 0.5274611423, "x": -0.03058309718}], [{"q1": 2.415427623, "distance": 0.1087553148, "q3": 3.194482867, "q2": 1.906430433, "tx": -0.4763, "ty": 0.275, "targetID": 4, "y": 0.3694410044, "x": -0.4223684213}], [{"q1": 1.18584559, "distance": 0.2702293743, "q3": 2.536446516, "q2": 3.821269351, "tx": 0.4763, "ty": 0.275, "targetID": 6, "y": 0.5086971064, "x": 0.3406181029}]], "block": 10}]]}], "condition": "H1"}], "type": "simulation", "subjectID": "S_H1_65"}}
