# Supplementary material for: Goal-related feedback guides motor exploration and redundancy resolution in human motor skill acquisition
Source: PLoS Comput Biol. 2019 Mar 5;15(3):e1006676. doi: 10.1371/journal.pcbi.1006676 (PMC6420027; doi:10.1371/journal.pcbi.1006676)
Supplement: S1 Dataset — The 220 .json files contain the data (20 for the participants, 200 for simulation runs), the text file legend_json.txt explains the data format. (ZIP) [file pcbi.1006676.s001.zip › S_H2_083.json]

{"data": {"data": [{"phases": [{"phase": "test", "blocks": [[{"trials": [[{"q1": 1.431164406, "distance": 0.5305971788, "q3": 0.05262011166, "q2": 2.02367929, "tx": 0.175, "ty": 0.3031, "targetID": 9, "y": 0.3948159063, "x": -0.3476103316}], [{"q1": 1.393280375, "distance": 0.1932841977, "q3": 0.04324421483, "q2": 2.016189461, "tx": -0.175, "ty": 0.3031, "targetID": 7, "y": 0.41292441, "x": -0.3340515012}], [{"q1": 1.357663832, "distance": 0.3412749957, "q3": 0.03828015669, "q2": 1.986886372, "tx": 0.0, "ty": 0.55, "targetID": 5, "y": 0.4384490755, "x": -0.3225290901}], [{"q1": 1.373873051, "distance": 0.7370659035, "q3": 0.04344137395, "q2": 1.985524079, "tx": 0.375, "ty": 0.6495, "targetID": 3, "y": 0.4326368189, "x": -0.329440563}], [{"q1": 1.309482429, "distance": 0.1876299164, "q3": 0.004786608504, "q2": 1.953786863, "tx": -0.375, "ty": 0.6495, "targetID": 1, "y": 0.4756400657, "x": -0.3044471209}], [{"q1": 1.447470161, "distance": 0.4215683166, "q3": 0.05454767754, "q2": 2.038005855, "tx": 0.0, "ty": 0.15, "targetID": 8, "y": 0.3826710932, "x": -0.351545172}], [{"q1": 1.267751285, "distance": 0.539146326, "q3": 0.02201021944, "q2": 1.935847125, "tx": 0.0, "ty": 0.95, "targetID": 2, "y": 0.4921139843, "x": -0.2846386437}], [{"q1": 1.602629343, "distance": 0.09330829319, "q3": 0.05623006995, "q2": 1.971584365, "tx": -0.4763, "ty": 0.275, "targetID": 4, "y": 0.3497270213, "x": -0.420422367}], [{"q1": 1.468474303, "distance": 0.8413838963, "q3": 0.06116164786, "q2": 2.036371111, "tx": 0.4763, "ty": 0.275, "targetID": 6, "y": 0.3745249561, "x": -0.3591768962}]], "block": 1}], [{"trials": [[{"q1": 1.509535916, "distance": 0.4972985078, "q3": -0.035799205, "q2": 2.311426092, "tx": 0.175, "ty": 0.3031, "targetID": 9, "y": 0.2725877968, "x": -0.3213615732}], [{"q1": 1.393389437, "distance": 0.1718919286, "q3": 0.02076792499, "q2": 2.089478389, "tx": -0.175, "ty": 0.3031, "targetID": 7, "y": 0.3863707556, "x": -0.3253755844}], [{"q1": 1.3534784, "distance": 0.3378516562, "q3": 0.05595553968, "q2": 1.954543541, "tx": 0.0, "ty": 0.55, "targetID": 5, "y": 0.4501644489, "x": -0.3227640072}], [{"q1": 1.434894959, "distance": 0.7676332766, "q3": 0.02173344519, "q2": 2.104002566, "tx": 0.375, "ty": 0.6495, "targetID": 3, "y": 0.3663200262, "x": -0.3384913803}], [{"q1": 1.255542916, "distance": 0.1169852239, "q3": 0.08522077554, "q2": 1.692316841, "tx": -0.375, "ty": 0.6495, "targetID": 1, "y": 0.5905798923, "x": -0.2739358446}], [{"q1": 1.514293805, "distance": 0.3334167627, "q3": -0.04732286445, "q2": 2.346156727, "tx": 0.0, "ty": 0.15, "targetID": 8, "y": 0.2609616317, "x": -0.3144109634}], [{"q1": 0.7022173373, "distance": 0.2977778979, "q3": 0.382338586, "q2": 1.147166957, "tx": 0.0, "ty": 0.95, "targetID": 2, "y": 0.7491970231, "x": 0.2198859727}], [{"q1": 1.623140293, "distance": 0.07671421879, "q3": 0.03628638779, "q2": 2.083808023, "tx": -0.4763, "ty": 0.275, "targetID": 4, "y": 0.301361249, "x": -0.4042572633}], [{"q1": 1.618403655, "distance": 0.7632324481, "q3": -0.09119321142, "q2": 2.537245561, "tx": 0.4763, "ty": 0.275, "targetID": 6, "y": 0.1789558704, "x": -0.2808653023}]], "block": 2}], [{"trials": [[{"q1": 1.512640002, "distance": 0.4951716106, "q3": -0.04372077741, "q2": 2.327159362, "tx": 0.175, "ty": 0.3031, "targetID": 9, "y": 0.2674609443, "x": -0.318887418}], [{"q1": 1.385845861, "distance": 0.1641121984, "q3": 0.0124112415, "q2": 2.112518321, "tx": -0.175, "ty": 0.3031, "targetID": 7, "y": 0.3808464875, "x": -0.3195278428}], [{"q1": 1.689824239, "distance": 0.5034062712, "q3": -0.08530875488, "q2": 2.199106434, "tx": 0.0, "ty": 0.55, "targetID": 5, "y": 0.2548668535, "x": -0.4078165025}], [{"q1": 2.426206847, "distance": 0.9671298414, "q3": -0.3967204055, "q2": 2.790465728, "tx": 0.375, "ty": 0.6495, "targetID": 3, "y": -0.05994206097, "x": -0.282291482}], [{"q1": 1.253823048, "distance": 0.1165355749, "q3": 0.08847181527, "q2": 1.683407496, "tx": -0.375, "ty": 0.6495, "targetID": 1, "y": 0.5942798151, "x": -0.272378017}], [{"q1": 1.460669637, "distance": 0.1660009154, "q3": -0.2089980773, "q2": 2.826554622, "tx": 0.0, "ty": 0.15, "targetID": 8, "y": 0.1604469645, "x": -0.165671859}], [{"q1": 0.7886535021, "distance": 0.238235757, "q3": 0.3457846619, "q2": 1.184318488, "tx": 0.0, "ty": 0.95, "targetID": 2, "y": 0.7621627751, "x": 0.14653823}], [{"q1": 1.669103993, "distance": 0.0660428544, "q3": -0.04937309334, "q2": 2.153810453, "tx": -0.4763, "ty": 0.275, "targetID": 4, "y": 0.2727232668, "x": -0.4102964008}], [{"q1": 3.655181044, "distance": 0.7566663475, "q3": -0.9666024889, "q2": 4.061603167, "tx": 0.4763, "ty": 0.275, "targetID": 6, "y": 0.05396393003, "x": -0.2473622259}]], "block": 3}], [{"trials": [[{"q1": 1.612425399, "distance": 0.5129076859, "q3": -0.100944907, "q2": 2.39322759, "tx": 0.175, "ty": 0.3031, "targetID": 9, "y": 0.2228996177, "x": -0.3315986508}], [{"q1": 1.413707336, "distance": 0.1355573856, "q3": -0.02446107983, "q2": 2.241841446, "tx": -0.175, "ty": 0.3031, "targetID": 7, "y": 0.3268213422, "x": -0.3084657361}], [{"q1": 1.668734567, "distance": 0.4946098441, "q3": -0.07960257983, "q2": 2.176243731, "tx": 0.0, "ty": 0.55, "targetID": 5, "y": 0.270408815, "x": -0.408004494}], [{"q1": 2.383460704, "distance": 0.9715702345, "q3": -0.3785118394, "q2": 2.751142952, "tx": 0.375, "ty": 0.6495, "targetID": 3, "y": -0.05186506866, "x": -0.2973360478}], [{"q1": 1.259304821, "distance": 0.1140750251, "q3": 0.08830588937, "q2": 1.681328527, "tx": -0.375, "ty": 0.6495, "targetID": 1, "y": 0.5937381931, "x": -0.2754825028}], [{"q1": 2.55568984, "distance": 0.2582869189, "q3": -0.502497325, "q2": 3.094016109, "tx": 0.0, "ty": 0.15, "targetID": 8, "y": -0.03312867866, "x": -0.1821428547}], [{"q1": 0.7688669187, "distance": 0.2513951899, "q3": 0.3533174366, "q2": 1.166788727, "tx": 0.0, "ty": 0.95, "targetID": 2, "y": 0.7620423874, "x": 0.1669475287}], [{"q1": 1.707337237, "distance": 0.05057475886, "q3": -0.03476585076, "q2": 2.124208518, "tx": -0.4763, "ty": 0.275, "targetID": 4, "y": 0.2645740528, "x": -0.4268115583}], [{"q1": 3.589000427, "distance": 0.73551338, "q3": -0.9383750713, "q2": 4.000642321, "tx": 0.4763, "ty": 0.275, "targetID": 6, "y": 0.06019932724, "x": -0.2271490764}]], "block": 4}], [{"trials": [[{"q1": 1.612580325, "distance": 0.5186877865, "q3": -0.1376860297, "q2": 2.389153258, "tx": 0.175, "ty": 0.3031, "targetID": 9, "y": 0.230208318, "x": -0.338540478}], [{"q1": 1.420391952, "distance": 0.1318207137, "q3": -0.01547817423, "q2": 2.257753866, "tx": -0.175, "ty": 0.3031, "targetID": 7, "y": 0.3167682176, "x": -0.3061101842}], [{"q1": 1.59849721, "distance": 0.46303427, "q3": -0.04016714078, "q2": 2.118135489, "tx": 0.0, "ty": 0.55, "targetID": 5, "y": 0.3127289737, "x": -0.397621925}], [{"q1": 2.043960448, "distance": 0.9657143329, "q3": -0.2196302684, "q2": 2.450669561, "tx": 0.375, "ty": 0.6495, "targetID": 3, "y": 0.06606691338, "x": -0.3945518217}], [{"q1": 1.260450792, "distance": 0.1139967668, "q3": 0.09305323329, "q2": 1.680910781, "tx": -0.375, "ty": 0.6495, "targetID": 1, "y": 0.5925458859, "x": -0.2762503584}], [{"q1": 2.556723536, "distance": 0.2544310519, "q3": -0.5055921748, "q2": 3.104666938, "tx": 0.0, "ty": 0.15, "targetID": 8, "y": -0.03065293711, "x": -0.1791638259}], [{"q1": 0.7647396719, "distance": 0.2543229861, "q3": 0.3552653094, "q2": 1.16311646, "tx": 0.0, "ty": 0.95, "targetID": 2, "y": 0.7618909219, "x": 0.1711582776}], [{"q1": 1.725168959, "distance": 0.04331408644, "q3": -0.03547938595, "q2": 2.11155791, "tx": -0.4763, "ty": 0.275, "targetID": 4, "y": 0.2614596577, "x": -0.4351567234}], [{"q1": 2.869630187, "distance": 0.6618660872, "q3": -0.6008062567, "q2": 3.364282445, "tx": 0.4763, "ty": 0.275, "targetID": 6, "y": 0.0004793140654, "x": -0.1259500397}]], "block": 5}], [{"trials": [[{"q1": 1.603366333, "distance": 0.5161300194, "q3": -0.1094511181, "q2": 2.376244894, "tx": 0.175, "ty": 0.3031, "targetID": 9, "y": 0.2326561726, "x": -0.3363001703}], [{"q1": 1.422293503, "distance": 0.129417753, "q3": -0.02871400348, "q2": 2.27552665, "tx": -0.175, "ty": 0.3031, "targetID": 7, "y": 0.311887711, "x": -0.3041190571}], [{"q1": 1.599048997, "distance": 0.4633274606, "q3": -0.03648656965, "q2": 2.114139668, "tx": 0.0, "ty": 0.55, "targetID": 5, "y": 0.3133257042, "x": -0.3983184824}], [{"q1": 2.043449714, "distance": 0.9656710693, "q3": -0.219415118, "q2": 2.450158563, "tx": 0.375, "ty": 0.6495, "targetID": 3, "y": 0.06632157649, "x": -0.3946905485}], [{"q1": 1.269266174, "distance": 0.1097368331, "q3": 0.08462412501, "q2": 1.679538005, "tx": -0.375, "ty": 0.6495, "targetID": 1, "y": 0.5925845015, "x": -0.2811767696}], [{"q1": 2.547398129, "distance": 0.2519898211, "q3": -0.4895634393, "q2": 3.100200344, "tx": 0.0, "ty": 0.15, "targetID": 8, "y": -0.02868316708, "x": -0.1776828516}], [{"q1": 0.7595204645, "distance": 0.2584082295, "q3": 0.3568639802, "q2": 1.155592455, "tx": 0.0, "ty": 0.95, "targetID": 2, "y": 0.76242776, "x": 0.1777398881}], [{"q1": 1.737807511, "distance": 0.03427912586, "q3": -0.07913854452, "q2": 2.112689844, "tx": -0.4763, "ty": 0.275, "targetID": 4, "y": 0.2633566395, "x": -0.4440588675}], [{"q1": 2.873099583, "distance": 0.6610888197, "q3": -0.6021469075, "q2": 3.368366639, "tx": 0.4763, "ty": 0.275, "targetID": 6, "y": 0.001453598234, "x": -0.1255395082}]], "block": 6}], [{"trials": [[{"q1": 1.614955644, "distance": 0.5259761676, "q3": -0.1088628947, "q2": 2.351426012, "tx": 0.175, "ty": 0.3031, "targetID": 9, "y": 0.2365515939, "x": -0.3467492103}], [{"q1": 1.420970343, "distance": 0.1226970196, "q3": -0.02208307149, "q2": 2.297699452, "tx": -0.175, "ty": 0.3031, "targetID": 7, "y": 0.3025225127, "x": -0.2976956606}], [{"q1": 1.572091634, "distance": 0.4505812865, "q3": -0.02712050919, "q2": 2.091501673, "tx": 0.0, "ty": 0.55, "targetID": 5, "y": 0.3309526953, "x": -0.3937534432}], [{"q1": 1.920298104, "distance": 0.9445852658, "q3": -0.1681970333, "q2": 2.351292405, "tx": 0.375, "ty": 0.6495, "targetID": 3, "y": 0.1287061675, "x": -0.4130451183}], [{"q1": 1.275852213, "distance": 0.1072943785, "q3": 0.08112976642, "q2": 1.680706773, "tx": -0.375, "ty": 0.6495, "targetID": 1, "y": 0.5909818649, "x": -0.2850682953}], [{"q1": 2.549128315, "distance": 0.2512918657, "q3": -0.4967444293, "q2": 3.105732067, "tx": 0.0, "ty": 0.15, "targetID": 8, "y": -0.02814590465, "x": -0.1772332882}], [{"q1": 0.7653507814, "distance": 0.2542317133, "q3": 0.354512384, "q2": 1.159880714, "tx": 0.0, "ty": 0.95, "targetID": 2, "y": 0.7628347846, "x": 0.1720550674}], [{"q1": 1.739047588, "distance": 0.03313577088, "q3": -0.06379470744, "q2": 2.102509136, "tx": -0.4763, "ty": 0.275, "targetID": 4, "y": 0.2636140479, "x": -0.4451818476}], [{"q1": 2.58320025, "distance": 0.7060905743, "q3": -0.4816240874, "q2": 3.135839116, "tx": 0.4763, "ty": 0.275, "targetID": 6, "y": -0.02359822938, "x": -0.1635460725}]], "block": 7}], [{"trials": [[{"q1": 1.602153252, "distance": 0.516614375, "q3": -0.1043104244, "q2": 2.370824508, "tx": 0.175, "ty": 0.3031, "targetID": 9, "y": 0.2339303476, "x": -0.3369628616}], [{"q1": 1.397196014, "distance": 0.1051564782, "q3": -0.0219945083, "q2": 2.342521745, "tx": -0.175, "ty": 0.3031, "targetID": 7, "y": 0.2924607077, "x": -0.2796168742}], [{"q1": 1.547823919, "distance": 0.4388187057, "q3": -0.01938294442, "q2": 2.073280969, "tx": 0.0, "ty": 0.55, "targetID": 5, "y": 0.346137534, "x": -0.3885896955}], [{"q1": 1.902901927, "distance": 0.9413460908, "q3": -0.1601829134, "q2": 2.3344293, "tx": 0.375, "ty": 0.6495, "targetID": 3, "y": 0.1387529429, "x": -0.4157401004}], [{"q1": 1.281230984, "distance": 0.1044552123, "q3": 0.08002652942, "q2": 1.675910329, "tx": -0.375, "ty": 0.6495, "targetID": 1, "y": 0.5918219684, "x": -0.2879130546}], [{"q1": 2.544504443, "distance": 0.2477331153, "q3": -0.4975377287, "q2": 3.113185831, "tx": 0.0, "ty": 0.15, "targetID": 8, "y": -0.02532587844, "x": -0.1750215209}], [{"q1": 0.7397097687, "distance": 0.2746393202, "q3": 0.3670472329, "q2": 1.130747888, "tx": 0.0, "ty": 0.95, "targetID": 2, "y": 0.7625324771, "x": 0.2007054659}], [{"q1": 1.741891481, "distance": 0.02921857946, "q3": -0.06142153791, "q2": 2.091774637, "tx": -0.4763, "ty": 0.275, "targetID": 4, "y": 0.2657129586, "x": -0.4485966383}], [{"q1": 2.564558696, "distance": 0.710527286, "q3": -0.4730255782, "q2": 3.11837749, "tx": 0.4763, "ty": 0.275, "targetID": 6, "y": -0.02476632768, "x": -0.1678965328}]], "block": 8}], [{"trials": [[{"q1": 1.593828881, "distance": 0.5128902081, "q3": -0.1384005265, "q2": 2.391742268, "tx": 0.175, "ty": 0.3031, "targetID": 9, "y": 0.2358066283, "x": -0.3334564561}], [{"q1": 1.40252675, "distance": 0.1056914354, "q3": -0.02799803928, "q2": 2.351189271, "tx": -0.175, "ty": 0.3031, "targetID": 7, "y": 0.288864608, "x": -0.2797283779}], [{"q1": 1.544920091, "distance": 0.4373890088, "q3": -0.01606111027, "q2": 2.068418099, "tx": 0.0, "ty": 0.55, "targetID": 5, "y": 0.3485491315, "x": -0.3882353573}], [{"q1": 1.902359097, "distance": 0.9412496477, "q3": -0.159913378, "q2": 2.333851621, "tx": 0.375, "ty": 0.6495, "targetID": 3, "y": 0.1390793239, "x": -0.415836034}], [{"q1": 1.282431374, "distance": 0.1039462892, "q3": 0.08383393675, "q2": 1.673276413, "tx": -0.375, "ty": 0.6495, "targetID": 1, "y": 0.5917958535, "x": -0.2885415562}], [{"q1": 2.542573962, "distance": 0.2469474132, "q3": -0.4962306789, "q2": 3.113884749, "tx": 0.0, "ty": 0.15, "targetID": 8, "y": -0.02466558634, "x": -0.1745707817}], [{"q1": 0.7335557882, "distance": 0.2799338652, "q3": 0.3705052754, "q2": 1.123386512, "tx": 0.0, "ty": 0.95, "targetID": 2, "y": 0.7622937572, "x": 0.2076760345}], [{"q1": 1.731405083, "distance": 0.02797126106, "q3": -0.06555706853, "q2": 2.084277568, "tx": -0.4763, "ty": 0.275, "targetID": 4, "y": 0.2738550937, "x": -0.4483521801}], [{"q1": 2.564618977, "distance": 0.710510014, "q3": -0.4730556533, "q2": 3.118441927, "tx": 0.4763, "ty": 0.275, "targetID": 6, "y": -0.02476079357, "x": -0.1678800576}]], "block": 9}], [{"trials": [[{"q1": 1.578895558, "distance": 0.5060101828, "q3": -0.1632079526, "q2": 2.413061088, "tx": 0.175, "ty": 0.3031, "targetID": 9, "y": 0.2381630553, "x": -0.3268261635}], [{"q1": 1.400804991, "distance": 0.1024609826, "q3": -0.00817658961, "q2": 2.355270327, "tx": -0.175, "ty": 0.3031, "targetID": 7, "y": 0.2841387866, "x": -0.2756912377}], [{"q1": 1.482314814, "distance": 0.4061020542, "q3": 0.02095980447, "q2": 2.027401794, "tx": 0.0, "ty": 0.55, "targetID": 5, "y": 0.3815269675, "x": -0.369507396}], [{"q1": 1.876007069, "distance": 0.9351584736, "q3": -0.1466850598, "q2": 2.311937639, "tx": 0.375, "ty": 0.6495, "targetID": 3, "y": 0.1536185079, "x": -0.4178574378}], [{"q1": 1.28403211, "distance": 0.1033917268, "q3": 0.08950390899, "q2": 1.670048568, "tx": -0.375, "ty": 0.6495, "targetID": 1, "y": 0.5915001926, "x": -0.2894086949}], [{"q1": 2.539992652, "distance": 0.245932144, "q3": -0.5027272886, "q2": 3.118765796, "tx": 0.0, "ty": 0.15, "targetID": 8, "y": -0.02348174869, "x": -0.1743178199}], [{"q1": 0.7516092176, "distance": 0.2658577182, "q3": 0.3608752339, "q2": 1.136436906, "tx": 0.0, "ty": 0.95, "targetID": 2, "y": 0.7645390633, "x": 0.1904850841}], [{"q1": 1.72602516, "distance": 0.02960255364, "q3": -0.03865087905, "q2": 2.071915132, "tx": -0.4763, "ty": 0.275, "targetID": 4, "y": 0.2757749364, "x": -0.4467075912}], [{"q1": 2.558846181, "distance": 0.7116374345, "q3": -0.470182704, "q2": 3.113539614, "tx": 0.4763, "ty": 0.275, "targetID": 6, "y": -0.02491160395, "x": -0.1690532893}]], "block": 10}]]}], "condition": "H2"}], "type": "simulation", "subjectID": "S_H2_83"}}
