# Supplementary material for: Goal-related feedback guides motor exploration and redundancy resolution in human motor skill acquisition
Source: PLoS Comput Biol. 2019 Mar 5;15(3):e1006676. doi: 10.1371/journal.pcbi.1006676 (PMC6420027; doi:10.1371/journal.pcbi.1006676)
Supplement: S1 Dataset — The 220 .json files contain the data (20 for the participants, 200 for simulation runs), the text file legend_json.txt explains the data format. (ZIP) [file pcbi.1006676.s001.zip › S_H1_032.json]

{"data": {"data": [{"phases": [{"phase": "test", "blocks": [[{"trials": [[{"q1": 2.212060118, "distance": 0.4888294875, "q3": 2.983548297, "q2": 1.996858619, "tx": 0.175, "ty": 0.3031, "targetID": 9, "y": 0.4211957698, "x": -0.2993497201}], [{"q1": 2.194094167, "distance": 0.1639323626, "q3": 2.956893002, "q2": 1.998559169, "tx": -0.175, "ty": 0.3031, "targetID": 7, "y": 0.422732877, "x": -0.2870794105}], [{"q1": 2.154448932, "distance": 0.2938587413, "q3": 2.959814346, "q2": 2.011362557, "tx": 0.0, "ty": 0.55, "targetID": 5, "y": 0.4346417706, "x": -0.2702691968}], [{"q1": 2.155191917, "distance": 0.6830905958, "q3": 2.983689796, "q2": 2.015812777, "tx": 0.375, "ty": 0.6495, "targetID": 3, "y": 0.4380937715, "x": -0.2745538227}], [{"q1": 2.209681134, "distance": 0.2316877355, "q3": 3.02574309, "q2": 2.038079676, "tx": -0.375, "ty": 0.6495, "targetID": 1, "y": 0.4285164993, "x": -0.3053903801}], [{"q1": 2.232528957, "distance": 0.4047092536, "q3": 2.976967079, "q2": 1.988755366, "tx": 0.0, "ty": 0.15, "targetID": 8, "y": 0.4138386589, "x": -0.3068855521}], [{"q1": 2.076361461, "distance": 0.5491654802, "q3": 2.942644147, "q2": 2.033972409, "tx": 0.0, "ty": 0.95, "targetID": 2, "y": 0.4523534162, "x": -0.2322296326}], [{"q1": 2.388922267, "distance": 0.1243215848, "q3": 3.161756547, "q2": 2.002620229, "tx": -0.4763, "ty": 0.275, "targetID": 4, "y": 0.3773619132, "x": -0.4057457997}], [{"q1": 2.233749336, "distance": 0.8018882308, "q3": 3.007369055, "q2": 1.994327088, "tx": 0.4763, "ty": 0.275, "targetID": 6, "y": 0.4176879394, "x": -0.3127911777}]], "block": 1}], [{"trials": [[{"q1": 2.23868887, "distance": 0.5000290901, "q3": 2.992572412, "q2": 1.961199406, "tx": 0.175, "ty": 0.3031, "targetID": 9, "y": 0.4132667507, "x": -0.3127421224}], [{"q1": 2.17627503, "distance": 0.1580710338, "q3": 2.935269726, "q2": 2.016431362, "tx": -0.175, "ty": 0.3031, "targetID": 7, "y": 0.4251938191, "x": -0.2753969674}], [{"q1": 2.147867242, "distance": 0.2912303012, "q3": 2.966580541, "q2": 2.009775141, "tx": 0.0, "ty": 0.55, "targetID": 5, "y": 0.4373781508, "x": -0.2685729089}], [{"q1": 2.192988337, "distance": 0.7088985545, "q3": 3.028700626, "q2": 1.961532051, "tx": 0.375, "ty": 0.6495, "targetID": 3, "y": 0.4322984195, "x": -0.2998041449}], [{"q1": 2.189166463, "distance": 0.223583954, "q3": 3.050802106, "q2": 2.081143506, "tx": -0.375, "ty": 0.6495, "targetID": 1, "y": 0.4385883656, "x": -0.300797123}], [{"q1": 2.242994798, "distance": 0.4025782359, "q3": 2.962469985, "q2": 1.974251053, "tx": 0.0, "ty": 0.15, "targetID": 8, "y": 0.4081345914, "x": -0.3089268016}], [{"q1": 2.052733455, "distance": 0.5370403622, "q3": 2.970668935, "q2": 2.045313998, "tx": 0.0, "ty": 0.95, "targetID": 2, "y": 0.4626150091, "x": -0.2255398442}], [{"q1": 2.41677757, "distance": 0.1081740898, "q3": 3.171853127, "q2": 2.0301537, "tx": -0.4763, "ty": 0.275, "targetID": 4, "y": 0.366334934, "x": -0.4183382582}], [{"q1": 2.30063883, "distance": 0.8329404335, "q3": 3.041379227, "q2": 1.912838405, "tx": 0.4763, "ty": 0.275, "targetID": 6, "y": 0.3981419168, "x": -0.3474874933}]], "block": 2}], [{"trials": [[{"q1": 2.114511778, "distance": 0.4666558078, "q3": 3.037662207, "q2": 2.028529814, "tx": 0.175, "ty": 0.3031, "targetID": 9, "y": 0.4570799107, "x": -0.2655199542}], [{"q1": 2.184167027, "distance": 0.1432187683, "q3": 2.868233745, "q2": 1.98748136, "tx": -0.175, "ty": 0.3031, "targetID": 7, "y": 0.4113108643, "x": -0.268819105}], [{"q1": 1.895068426, "distance": 0.1735510985, "q3": 3.110316394, "q2": 2.048402278, "tx": 0.0, "ty": 0.55, "targetID": 5, "y": 0.5163639658, "x": -0.1702603918}], [{"q1": 1.75924124, "distance": 0.5140207344, "q3": 3.322178188, "q2": 2.106216427, "tx": 0.375, "ty": 0.6495, "targetID": 3, "y": 0.5681182447, "x": -0.1325375112}], [{"q1": 2.135122549, "distance": 0.2000588049, "q3": 3.150540741, "q2": 2.041433011, "tx": -0.375, "ty": 0.6495, "targetID": 1, "y": 0.4657421951, "x": -0.2959013619}], [{"q1": 2.305106753, "distance": 0.3859485818, "q3": 2.855541365, "q2": 1.981350626, "tx": 0.0, "ty": 0.15, "targetID": 8, "y": 0.3737042198, "x": -0.3145039425}], [{"q1": 1.509332236, "distance": 0.3630946216, "q3": 3.344301215, "q2": 2.112316079, "tx": 0.0, "ty": 0.95, "targetID": 2, "y": 0.5870115005, "x": 0.008778010717}], [{"q1": 2.428313432, "distance": 0.1021543399, "q3": 3.167026121, "q2": 2.036949713, "tx": -0.4763, "ty": 0.275, "targetID": 4, "y": 0.3612035307, "x": -0.4214870412}], [{"q1": 2.109635296, "distance": 0.7843546518, "q3": 3.144589662, "q2": 2.057684752, "tx": 0.4763, "ty": 0.275, "targetID": 6, "y": 0.4724165255, "x": -0.2828040346}]], "block": 3}], [{"trials": [[{"q1": 1.824462167, "distance": 0.3771829936, "q3": 3.092572094, "q2": 2.098251049, "tx": 0.175, "ty": 0.3031, "targetID": 9, "y": 0.5243798555, "x": -0.1304541475}], [{"q1": 2.21629851, "distance": 0.1271415129, "q3": 2.782672958, "q2": 2.039290173, "tx": -0.175, "ty": 0.3031, "targetID": 7, "y": 0.3916108307, "x": -0.2662732006}], [{"q1": 1.697455984, "distance": 0.0760520694, "q3": 3.187137295, "q2": 2.107760087, "tx": 0.0, "ty": 0.55, "targetID": 5, "y": 0.5535203127, "x": -0.07597055126}], [{"q1": 1.50840383, "distance": 0.3716860343, "q3": 3.357603433, "q2": 2.094568805, "tx": 0.375, "ty": 0.6495, "targetID": 3, "y": 0.5897848241, "x": 0.008142253924}], [{"q1": 2.124676985, "distance": 0.1874508195, "q3": 3.224365639, "q2": 2.14523784, "tx": -0.375, "ty": 0.6495, "targetID": 1, "y": 0.4750384298, "x": -0.306436378}], [{"q1": 2.321209385, "distance": 0.3570880106, "q3": 2.716011252, "q2": 1.969578273, "tx": 0.0, "ty": 0.15, "targetID": 8, "y": 0.3459479991, "x": -0.2985234145}], [{"q1": 1.415293438, "distance": 0.3567184499, "q3": 3.419402653, "q2": 2.10772525, "tx": 0.0, "ty": 0.95, "targetID": 2, "y": 0.5974240413, "x": 0.05420558922}], [{"q1": 2.445904351, "distance": 0.09167756327, "q3": 3.173389832, "q2": 2.085329644, "tx": -0.4763, "ty": 0.275, "targetID": 4, "y": 0.3536795486, "x": -0.4292436058}], [{"q1": 1.739808758, "distance": 0.6343721736, "q3": 3.170586294, "q2": 2.090836369, "tx": 0.4763, "ty": 0.275, "targetID": 6, "y": 0.54713763, "x": -0.09673504694}]], "block": 4}], [{"trials": [[{"q1": 1.376900596, "distance": 0.2639426394, "q3": 3.219330953, "q2": 2.000355128, "tx": 0.175, "ty": 0.3031, "targetID": 9, "y": 0.556525446, "x": 0.1012351017}], [{"q1": 2.218283437, "distance": 0.1140510736, "q3": 2.724252804, "q2": 1.973901755, "tx": -0.175, "ty": 0.3031, "targetID": 7, "y": 0.3765928267, "x": -0.2622149747}], [{"q1": 1.596748182, "distance": 0.02041271802, "q3": 3.182907483, "q2": 2.034351993, "tx": 0.0, "ty": 0.55, "targetID": 5, "y": 0.5579263631, "x": -0.01881094959}], [{"q1": 0.9754020523, "distance": 0.1190768348, "q3": 3.591030686, "q2": 2.005961935, "tx": 0.375, "ty": 0.6495, "targetID": 3, "y": 0.5554262465, "x": 0.3019971131}], [{"q1": 2.104173749, "distance": 0.1634251701, "q3": 3.352306889, "q2": 2.034870317, "tx": -0.375, "ty": 0.6495, "targetID": 1, "y": 0.4949491288, "x": -0.3218792466}], [{"q1": 2.323294517, "distance": 0.3309269249, "q3": 2.592396745, "q2": 1.984172859, "tx": 0.0, "ty": 0.15, "targetID": 8, "y": 0.3248100662, "x": -0.2809876695}], [{"q1": 1.331193638, "distance": 0.3610457136, "q3": 3.479580182, "q2": 2.094378506, "tx": 0.0, "ty": 0.95, "targetID": 2, "y": 0.6023406095, "x": 0.0974010036}], [{"q1": 2.464280743, "distance": 0.08241853586, "q3": 3.169585057, "q2": 1.99792237, "tx": -0.4763, "ty": 0.275, "targetID": 4, "y": 0.3461590638, "x": -0.434716317}], [{"q1": 0.9480965521, "distance": 0.2926978341, "q3": 3.489434864, "q2": 1.985717363, "tx": 0.4763, "ty": 0.275, "targetID": 6, "y": 0.5245946558, "x": 0.323412689}]], "block": 5}], [{"trials": [[{"q1": 1.278678026, "distance": 0.1898046771, "q3": 2.98785529, "q2": 2.098410519, "tx": 0.175, "ty": 0.3031, "targetID": 9, "y": 0.4925768037, "x": 0.1638484838}], [{"q1": 2.201109879, "distance": 0.08531141372, "q3": 2.60083391, "q2": 1.997813544, "tx": -0.175, "ty": 0.3031, "targetID": 7, "y": 0.3594558597, "x": -0.2390472825}], [{"q1": 1.579312124, "distance": 0.005467942728, "q3": 3.115425732, "q2": 2.084998028, "tx": 0.0, "ty": 0.55, "targetID": 5, "y": 0.5448408193, "x": -0.00181142268}], [{"q1": 0.8887515205, "distance": 0.119200782, "q3": 3.628026995, "q2": 2.060406767, "tx": 0.375, "ty": 0.6495, "targetID": 3, "y": 0.535189082, "x": 0.3412088699}], [{"q1": 2.060678456, "distance": 0.1415610497, "q3": 3.479913501, "q2": 2.066369941, "tx": -0.375, "ty": 0.6495, "targetID": 1, "y": 0.5159409118, "x": -0.3280798472}], [{"q1": 2.292579957, "distance": 0.2799868738, "q3": 2.352729022, "q2": 2.009853871, "tx": 0.0, "ty": 0.15, "targetID": 8, "y": 0.2882675816, "x": -0.2434640125}], [{"q1": 1.332824046, "distance": 0.3190553096, "q3": 3.693303891, "q2": 2.110752052, "tx": 0.0, "ty": 0.95, "targetID": 2, "y": 0.6371672087, "x": 0.06270514583}], [{"q1": 2.451633231, "distance": 0.08653069248, "q3": 3.212871622, "q2": 2.010885179, "tx": -0.4763, "ty": 0.275, "targetID": 4, "y": 0.3534870836, "x": -0.4398673436}], [{"q1": 0.6815695212, "distance": 0.1831890221, "q3": 3.637161515, "q2": 2.051720886, "tx": 0.4763, "ty": 0.275, "targetID": 6, "y": 0.4554536771, "x": 0.4447613214}]], "block": 6}], [{"trials": [[{"q1": 1.288610656, "distance": 0.09229532722, "q3": 2.525987871, "q2": 2.377279069, "tx": 0.175, "ty": 0.3031, "targetID": 9, "y": 0.3950952765, "x": 0.1824361634}], [{"q1": 2.179575169, "distance": 0.0276592724, "q3": 2.338123586, "q2": 2.104179434, "tx": -0.175, "ty": 0.3031, "targetID": 7, "y": 0.3213029058, "x": -0.1958252148}], [{"q1": 1.584211158, "distance": 0.01149955487, "q3": 3.080737671, "q2": 2.168079806, "tx": 0.0, "ty": 0.55, "targetID": 5, "y": 0.5385011548, "x": 0.0001277542012}], [{"q1": 0.873446341, "distance": 0.121691571, "q3": 3.635828878, "q2": 2.090140077, "tx": 0.375, "ty": 0.6495, "targetID": 3, "y": 0.5314126858, "x": 0.3456023012}], [{"q1": 1.976335575, "distance": 0.1102572836, "q3": 3.868125983, "q2": 2.159365875, "tx": -0.375, "ty": 0.6495, "targetID": 1, "y": 0.5392565507, "x": -0.373253444}], [{"q1": 1.946153249, "distance": 0.1702288253, "q3": 1.995254375, "q2": 2.29976005, "tx": 0.0, "ty": 0.15, "targetID": 8, "y": 0.3012953273, "x": -0.07802292556}], [{"q1": 1.317218139, "distance": 0.2667828003, "q3": 4.024959802, "q2": 2.046448065, "tx": 0.0, "ty": 0.95, "targetID": 2, "y": 0.683928625, "x": 0.01947013024}], [{"q1": 2.417358555, "distance": 0.09929682213, "q3": 3.30957316, "q2": 2.048213748, "tx": -0.4763, "ty": 0.275, "targetID": 4, "y": 0.3705288502, "x": -0.4492057633}], [{"q1": 0.6728300874, "distance": 0.1804855691, "q3": 3.644876967, "q2": 2.053547144, "tx": 0.4763, "ty": 0.275, "targetID": 6, "y": 0.4533129627, "x": 0.4483799711}]], "block": 7}], [{"trials": [[{"q1": 1.302054718, "distance": 0.06178681054, "q3": 1.747319411, "q2": 2.722204608, "tx": 0.175, "ty": 0.3031, "targetID": 9, "y": 0.2463050431, "x": 0.1993298752}], [{"q1": 2.159598186, "distance": 0.007110502505, "q3": 2.225189106, "q2": 2.174256574, "tx": -0.175, "ty": 0.3031, "targetID": 7, "y": 0.3095959821, "x": -0.1721083806}], [{"q1": 1.580047857, "distance": 0.0066489962, "q3": 3.106276668, "q2": 2.171273695, "tx": 0.0, "ty": 0.55, "targetID": 5, "y": 0.5433832397, "x": -0.0006539369157}], [{"q1": 0.85868035, "distance": 0.1156060363, "q3": 3.683326408, "q2": 2.082939863, "tx": 0.375, "ty": 0.6495, "targetID": 3, "y": 0.5364421137, "x": 0.3508614421}], [{"q1": 1.958857371, "distance": 0.1070738031, "q3": 3.96951477, "q2": 2.151282296, "tx": -0.375, "ty": 0.6495, "targetID": 1, "y": 0.5429850388, "x": -0.3859253075}], [{"q1": 1.982161589, "distance": 0.07741588694, "q3": 1.394474662, "q2": 2.512865832, "tx": 0.0, "ty": 0.15, "targetID": 8, "y": 0.1981026484, "x": -0.06065768518}], [{"q1": 1.30946613, "distance": 0.2527138991, "q3": 4.146861501, "q2": 2.02826875, "tx": 0.0, "ty": 0.95, "targetID": 2, "y": 0.6972999946, "x": 0.002649912509}], [{"q1": 2.414375515, "distance": 0.1004493338, "q3": 3.31801668, "q2": 2.049957997, "tx": -0.4763, "ty": 0.275, "targetID": 4, "y": 0.3719462116, "x": -0.4500035987}], [{"q1": 0.652933117, "distance": 0.1865503798, "q3": 3.720363952, "q2": 2.029580144, "tx": 0.4763, "ty": 0.275, "targetID": 6, "y": 0.4607044425, "x": 0.4585544584}]], "block": 8}], [{"trials": [[{"q1": 1.312568257, "distance": 0.06042429193, "q3": 1.739018052, "q2": 2.729154814, "tx": 0.175, "ty": 0.3031, "targetID": 9, "y": 0.2471443582, "x": 0.1978048505}], [{"q1": 2.140148678, "distance": 0.01601823892, "q3": 2.179005041, "q2": 2.201466984, "tx": -0.175, "ty": 0.3031, "targetID": 7, "y": 0.3064494084, "x": -0.1593358549}], [{"q1": 1.581039817, "distance": 0.004642893372, "q3": 3.127509405, "q2": 2.174918141, "tx": 0.0, "ty": 0.55, "targetID": 5, "y": 0.5473690733, "x": -0.003825530492}], [{"q1": 0.8318882448, "distance": 0.09420989497, "q3": 3.824978785, "q2": 2.050464689, "tx": 0.375, "ty": 0.6495, "targetID": 3, "y": 0.5568373764, "x": 0.3579958097}], [{"q1": 1.961494334, "distance": 0.09164541777, "q3": 3.9506231, "q2": 2.063628068, "tx": -0.375, "ty": 0.6495, "targetID": 1, "y": 0.5579668007, "x": -0.3795338747}], [{"q1": 1.973221928, "distance": 0.07176111471, "q3": 1.362759005, "q2": 2.531992472, "tx": 0.0, "ty": 0.15, "targetID": 8, "y": 0.1951125791, "x": -0.0558078202}], [{"q1": 1.29711961, "distance": 0.2408670834, "q3": 4.231711043, "q2": 1.991687167, "tx": 0.0, "ty": 0.95, "targetID": 2, "y": 0.7091330674, "x": -0.0002695256184}], [{"q1": 2.414289623, "distance": 0.1000810378, "q3": 3.323189916, "q2": 2.054731903, "tx": -0.4763, "ty": 0.275, "targetID": 4, "y": 0.3718728075, "x": -0.4511629099}], [{"q1": 0.650058892, "distance": 0.1860361987, "q3": 3.724724749, "q2": 2.027801961, "tx": 0.4763, "ty": 0.275, "targetID": 6, "y": 0.4603195885, "x": 0.4599868965}]], "block": 9}], [{"trials": [[{"q1": 1.307871025, "distance": 0.06129148836, "q3": 1.738074186, "q2": 2.718388749, "tx": 0.175, "ty": 0.3031, "targetID": 9, "y": 0.2454414907, "x": 0.1957880459}], [{"q1": 2.117020895, "distance": 0.02035883697, "q3": 2.172744474, "q2": 2.183157066, "tx": -0.175, "ty": 0.3031, "targetID": 7, "y": 0.3062522834, "x": -0.1548866872}], [{"q1": 1.55781768, "distance": 0.01317098649, "q3": 3.213069462, "q2": 2.175713332, "tx": 0.0, "ty": 0.55, "targetID": 5, "y": 0.5629678107, "x": -0.0023045108}], [{"q1": 0.8223110304, "distance": 0.08543699563, "q3": 3.881750284, "q2": 2.030827394, "tx": 0.375, "ty": 0.6495, "targetID": 3, "y": 0.5652143917, "x": 0.3610208567}], [{"q1": 1.945421126, "distance": 0.08462317058, "q3": 3.98854881, "q2": 2.05229428, "tx": -0.375, "ty": 0.6495, "targetID": 1, "y": 0.5649448851, "x": -0.3783931622}], [{"q1": 1.94304743, "distance": 0.06930724517, "q3": 1.363561393, "q2": 2.525184306, "tx": 0.0, "ty": 0.15, "targetID": 8, "y": 0.1958550021, "x": -0.05196934687}], [{"q1": 1.164708875, "distance": 0.2271932147, "q3": 4.721536982, "q2": 2.006668323, "tx": 0.0, "ty": 0.95, "targetID": 2, "y": 0.7233993264, "x": -0.01639791264}], [{"q1": 2.408265769, "distance": 0.102258264, "q3": 3.350402772, "q2": 2.052517713, "tx": -0.4763, "ty": 0.275, "targetID": 4, "y": 0.3750181285, "x": -0.4550132309}], [{"q1": 0.6427466295, "distance": 0.1857166836, "q3": 3.739986312, "q2": 2.024129592, "tx": 0.4763, "ty": 0.275, "targetID": 6, "y": 0.460268831, "x": 0.4634102051}]], "block": 10}]]}], "condition": "H1"}], "type": "simulation", "subjectID": "S_H1_32"}}
