# Supplementary material for: Goal-related feedback guides motor exploration and redundancy resolution in human motor skill acquisition
Source: PLoS Comput Biol. 2019 Mar 5;15(3):e1006676. doi: 10.1371/journal.pcbi.1006676 (PMC6420027; doi:10.1371/journal.pcbi.1006676)
Supplement: S1 Dataset — The 220 .json files contain the data (20 for the participants, 200 for simulation runs), the text file legend_json.txt explains the data format. (ZIP) [file pcbi.1006676.s001.zip › S_H1_024.json]

{"data": {"data": [{"phases": [{"phase": "test", "blocks": [[{"trials": [[{"q1": 2.248682859, "distance": 0.5283890974, "q3": 3.111890234, "q2": 1.965904832, "tx": 0.175, "ty": 0.3031, "targetID": 9, "y": 0.4251171039, "x": -0.3391078336}], [{"q1": 2.368607201, "distance": 0.2179642883, "q3": 3.07371499, "q2": 1.965848839, "tx": -0.175, "ty": 0.3031, "targetID": 7, "y": 0.3779386978, "x": -0.379713459}], [{"q1": 2.023584319, "distance": 0.315699859, "q3": 3.5091812, "q2": 2.065527324, "tx": 0.0, "ty": 0.55, "targetID": 5, "y": 0.5295688914, "x": -0.3150380465}], [{"q1": 1.817643627, "distance": 0.6109751535, "q3": 3.661112791, "q2": 2.092180774, "tx": 0.375, "ty": 0.6495, "targetID": 3, "y": 0.5930307875, "x": -0.2333599808}], [{"q1": 2.011306121, "distance": 0.1181612539, "q3": 3.674349475, "q2": 2.115129522, "tx": -0.375, "ty": 0.6495, "targetID": 1, "y": 0.5347089503, "x": -0.3469804205}], [{"q1": 2.504172506, "distance": 0.392346511, "q3": 2.763563281, "q2": 1.902498193, "tx": 0.0, "ty": 0.15, "targetID": 8, "y": 0.2871737368, "x": -0.3675855691}], [{"q1": 1.585232077, "distance": 0.3764419196, "q3": 4.146050732, "q2": 2.218716946, "tx": 0.0, "ty": 0.95, "targetID": 2, "y": 0.6355365498, "x": -0.206932978}], [{"q1": 2.536760066, "distance": 0.04903129669, "q3": 3.091829018, "q2": 1.924857817, "tx": -0.4763, "ty": 0.275, "targetID": 4, "y": 0.3096962218, "x": -0.4416555164}], [{"q1": 2.20187473, "distance": 0.8021966929, "q3": 3.063084804, "q2": 1.945664063, "tx": 0.4763, "ty": 0.275, "targetID": 6, "y": 0.4340342689, "x": -0.3099745293}]], "block": 1}], [{"trials": [[{"q1": 2.132011511, "distance": 0.5150358422, "q3": 3.231749204, "q2": 1.998604029, "tx": 0.175, "ty": 0.3031, "targetID": 9, "y": 0.4760032425, "x": -0.3101457384}], [{"q1": 2.256315606, "distance": 0.1237798605, "q3": 2.744996337, "q2": 1.985833674, "tx": -0.175, "ty": 0.3031, "targetID": 7, "y": 0.3708006598, "x": -0.2786246811}], [{"q1": 1.715966407, "distance": 0.07505129828, "q3": 3.099858824, "q2": 2.097720507, "tx": 0.0, "ty": 0.55, "targetID": 5, "y": 0.5367469305, "x": -0.07387187233}], [{"q1": 0.9060708597, "distance": 0.4354375889, "q3": 2.083362919, "q2": 2.151447599, "tx": 0.375, "ty": 0.6495, "targetID": 3, "y": 0.2471333353, "x": 0.2085459191}], [{"q1": 1.981314695, "distance": 0.1091361087, "q3": 3.785159951, "q2": 2.141941198, "tx": -0.375, "ty": 0.6495, "targetID": 1, "y": 0.541899372, "x": -0.3567573278}], [{"q1": 2.89507262, "distance": 0.7038672159, "q3": 4.001757651, "q2": 1.919238177, "tx": 0.0, "ty": 0.15, "targetID": 8, "y": 0.03904160047, "x": -0.6950663934}], [{"q1": 1.368661288, "distance": 0.3057607744, "q3": 4.288181255, "q2": 2.244683863, "tx": 0.0, "ty": 0.95, "targetID": 2, "y": 0.6612970252, "x": -0.1006987762}], [{"q1": 2.553076407, "distance": 0.0542660876, "q3": 2.995936572, "q2": 1.935503876, "tx": -0.4763, "ty": 0.275, "targetID": 4, "y": 0.2957489747, "x": -0.4261573205}], [{"q1": 1.932425611, "distance": 0.682647085, "q3": 2.987525824, "q2": 1.985865627, "tx": 0.4763, "ty": 0.275, "targetID": 6, "y": 0.4879323583, "x": -0.1722883544}]], "block": 2}], [{"trials": [[{"q1": 2.058703763, "distance": 0.4719012387, "q3": 3.151134883, "q2": 2.006195307, "tx": 0.175, "ty": 0.3031, "targetID": 9, "y": 0.4871105095, "x": -0.2595467886}], [{"q1": 2.205696591, "distance": 0.08710150006, "q3": 2.594240048, "q2": 1.894676474, "tx": -0.175, "ty": 0.3031, "targetID": 7, "y": 0.34864302, "x": -0.2492462433}], [{"q1": 1.643391705, "distance": 0.03683283702, "q3": 3.110827105, "q2": 2.091210111, "tx": 0.0, "ty": 0.55, "targetID": 5, "y": 0.5427524002, "x": -0.03611274263}], [{"q1": 1.006291167, "distance": 0.4038122353, "q3": 2.209513301, "q2": 2.145689109, "tx": 0.375, "ty": 0.6495, "targetID": 3, "y": 0.283091513, "x": 0.2052674397}], [{"q1": 1.966975624, "distance": 0.1041404538, "q3": 3.842884752, "q2": 2.141100042, "tx": -0.375, "ty": 0.6495, "targetID": 1, "y": 0.5461901407, "x": -0.361873421}], [{"q1": 2.874730679, "distance": 0.6972026273, "q3": 3.979601342, "q2": 1.921584787, "tx": 0.0, "ty": 0.15, "targetID": 8, "y": 0.05679299493, "x": -0.6909442508}], [{"q1": 1.387480306, "distance": 0.3284120546, "q3": 4.370933626, "q2": 2.273445405, "tx": 0.0, "ty": 0.95, "targetID": 2, "y": 0.6505665829, "x": -0.1348855304}], [{"q1": 2.550336479, "distance": 0.04439981343, "q3": 3.069457341, "q2": 1.913085301, "tx": -0.4763, "ty": 0.275, "targetID": 4, "y": 0.3020095503, "x": -0.4410604253}], [{"q1": 1.910755629, "distance": 0.6700390775, "q3": 2.967587532, "q2": 1.991881177, "tx": 0.4763, "ty": 0.275, "targetID": 6, "y": 0.4879720954, "x": -0.1589914701}]], "block": 3}], [{"trials": [[{"q1": 1.814096726, "distance": 0.3367905948, "q3": 2.915514458, "q2": 2.038247319, "tx": 0.175, "ty": 0.3031, "targetID": 9, "y": 0.4918425511, "x": -0.1039339602}], [{"q1": 2.185248695, "distance": 0.0702286888, "q3": 2.523072199, "q2": 1.909928618, "tx": -0.175, "ty": 0.3031, "targetID": 7, "y": 0.3398993458, "x": -0.2348153565}], [{"q1": 1.625491734, "distance": 0.06092654911, "q3": 3.311316831, "q2": 2.088954113, "tx": 0.0, "ty": 0.55, "targetID": 5, "y": 0.5793628485, "x": -0.05338415041}], [{"q1": 0.3120933459, "distance": 0.3949879384, "q3": 0.4814367133, "q2": 2.17406493, "tx": 0.375, "ty": 0.6495, "targetID": 3, "y": 0.3449688974, "x": 0.1234522332}], [{"q1": 1.953252767, "distance": 0.1011946449, "q3": 3.878404344, "q2": 2.148932067, "tx": -0.375, "ty": 0.6495, "targetID": 1, "y": 0.5490674853, "x": -0.3626037852}], [{"q1": 2.778824398, "distance": 0.660577568, "q3": 3.848816945, "q2": 1.931140052, "tx": 0.0, "ty": 0.15, "targetID": 8, "y": 0.1415674786, "x": -0.6605237436}], [{"q1": 1.6236544, "distance": 0.6537583852, "q3": 5.307406206, "q2": 2.278124177, "tx": 0.0, "ty": 0.95, "targetID": 2, "y": 0.4423277463, "x": -0.4119088601}], [{"q1": 2.545070473, "distance": 0.04575426795, "q3": 3.081085334, "q2": 1.917044585, "tx": -0.4763, "ty": 0.275, "targetID": 4, "y": 0.3052041094, "x": -0.4419319216}], [{"q1": 1.723624529, "distance": 0.5711638983, "q3": 2.852145116, "q2": 2.027683655, "tx": 0.4763, "ty": 0.275, "targetID": 6, "y": 0.4855814653, "x": -0.05462715616}]], "block": 4}], [{"trials": [[{"q1": 1.647576966, "distance": 0.2508058418, "q3": 2.765973343, "q2": 2.044781068, "tx": 0.175, "ty": 0.3031, "targetID": 9, "y": 0.4698348865, "x": -0.01235807398}], [{"q1": 2.183019271, "distance": 0.05532575217, "q3": 2.389081335, "q2": 1.882234494, "tx": -0.175, "ty": 0.3031, "targetID": 7, "y": 0.3089176671, "x": -0.2300190295}], [{"q1": 1.62202938, "distance": 0.0622694163, "q3": 3.325604252, "q2": 2.084096761, "tx": 0.0, "ty": 0.55, "targetID": 5, "y": 0.582027474, "x": -0.05340150853}], [{"q1": 0.3279109266, "distance": 0.4241463587, "q3": 0.625089139, "q2": 2.174979215, "tx": 0.375, "ty": 0.6495, "targetID": 3, "y": 0.3143338997, "x": 0.1150695885}], [{"q1": 1.901941807, "distance": 0.08928827064, "q3": 4.001041031, "q2": 2.159797789, "tx": -0.375, "ty": 0.6495, "targetID": 1, "y": 0.5612015321, "x": -0.3617419521}], [{"q1": 2.732436543, "distance": 0.6397671647, "q3": 3.771175642, "q2": 1.932820707, "tx": 0.0, "ty": 0.15, "targetID": 8, "y": 0.1819605198, "x": -0.6389683484}], [{"q1": 1.588193962, "distance": 0.6405781497, "q3": 5.334525209, "q2": 2.28829668, "tx": 0.0, "ty": 0.95, "targetID": 2, "y": 0.4467827054, "x": -0.3963744698}], [{"q1": 2.540431847, "distance": 0.04770044084, "q3": 3.085375252, "q2": 1.917050736, "tx": -0.4763, "ty": 0.275, "targetID": 4, "y": 0.3075483105, "x": -0.4414296754}], [{"q1": 1.559020538, "distance": 0.4831481292, "q3": 2.729071002, "q2": 2.051084089, "tx": 0.4763, "ty": 0.275, "targetID": 6, "y": 0.4609523086, "x": 0.03036967624}]], "block": 5}], [{"trials": [[{"q1": 1.572974616, "distance": 0.2148056036, "q3": 2.712355286, "q2": 2.075475533, "tx": 0.175, "ty": 0.3031, "targetID": 9, "y": 0.4582234388, "x": 0.02641276619}], [{"q1": 2.17055648, "distance": 0.04226246099, "q3": 2.350059725, "q2": 1.935660211, "tx": -0.175, "ty": 0.3031, "targetID": 7, "y": 0.3078475543, "x": -0.2169949561}], [{"q1": 1.625197055, "distance": 0.06793824843, "q3": 3.342163794, "q2": 2.121315015, "tx": 0.0, "ty": 0.55, "targetID": 5, "y": 0.5834931786, "x": -0.0591084815}], [{"q1": 0.3226438055, "distance": 0.4425562825, "q3": 0.7238199938, "q2": 2.178848054, "tx": 0.375, "ty": 0.6495, "targetID": 3, "y": 0.2899636195, "x": 0.1169502872}], [{"q1": 1.846229212, "distance": 0.08032175725, "q3": 4.133010078, "q2": 2.175794174, "tx": -0.375, "ty": 0.6495, "targetID": 1, "y": 0.5706718293, "x": -0.3595823414}], [{"q1": 2.762252702, "distance": 0.6475446166, "q3": 3.787656954, "q2": 1.925445601, "tx": 0.0, "ty": 0.15, "targetID": 8, "y": 0.1616805658, "x": -0.6474392596}], [{"q1": 1.52088955, "distance": 0.6081645856, "q3": 5.389830361, "q2": 2.270667542, "tx": 0.0, "ty": 0.95, "targetID": 2, "y": 0.4673784132, "x": -0.3700548163}], [{"q1": 2.532516183, "distance": 0.0498054408, "q3": 3.107242623, "q2": 1.928170217, "tx": -0.4763, "ty": 0.275, "targetID": 4, "y": 0.3126075962, "x": -0.4436465065}], [{"q1": 1.317633299, "distance": 0.3649703241, "q3": 2.544249023, "q2": 2.090089795, "tx": 0.4763, "ty": 0.275, "targetID": 6, "y": 0.400125882, "x": 0.1334489374}]], "block": 6}], [{"trials": [[{"q1": 1.512125598, "distance": 0.1880250074, "q3": 2.67597586, "q2": 2.081629424, "tx": 0.175, "ty": 0.3031, "targetID": 9, "y": 0.4477213841, "x": 0.05484152686}], [{"q1": 2.088899757, "distance": 0.01178268552, "q3": 2.259516772, "q2": 1.957720309, "tx": -0.175, "ty": 0.3031, "targetID": 7, "y": 0.3060321639, "x": -0.1864120153}], [{"q1": 1.603473264, "distance": 0.05347948417, "q3": 3.322837136, "q2": 2.107650286, "tx": 0.0, "ty": 0.55, "targetID": 5, "y": 0.5818743752, "x": -0.04294274599}], [{"q1": 0.3542450883, "distance": 0.5297177066, "q3": 1.306919089, "q2": 2.204369036, "tx": 0.375, "ty": 0.6495, "targetID": 3, "y": 0.1656237758, "x": 0.159443399}], [{"q1": 1.839294725, "distance": 0.07597299123, "q3": 4.144281632, "q2": 2.160706054, "tx": -0.375, "ty": 0.6495, "targetID": 1, "y": 0.5755985182, "x": -0.3573799437}], [{"q1": 2.771641779, "distance": 0.6474279613, "q3": 3.778630852, "q2": 1.92292803, "tx": 0.0, "ty": 0.15, "targetID": 8, "y": 0.157123713, "x": -0.6473887686}], [{"q1": 1.434621631, "distance": 0.5639706745, "q3": 5.426601573, "q2": 2.260622297, "tx": 0.0, "ty": 0.95, "targetID": 2, "y": 0.4937262722, "x": -0.33147731}], [{"q1": 2.530910752, "distance": 0.04941293003, "q3": 3.121293096, "q2": 1.924047366, "tx": -0.4763, "ty": 0.275, "targetID": 4, "y": 0.3141768404, "x": -0.4461866669}], [{"q1": 1.200376467, "distance": 0.3129349789, "q3": 2.515878046, "q2": 2.115342998, "tx": 0.4763, "ty": 0.275, "targetID": 6, "y": 0.37552683, "x": 0.179951122}]], "block": 7}], [{"trials": [[{"q1": 1.452813155, "distance": 0.1599179446, "q3": 2.621888373, "q2": 2.078472554, "tx": 0.175, "ty": 0.3031, "targetID": 9, "y": 0.4315277314, "x": 0.07971061543}], [{"q1": 2.075353174, "distance": 0.008500031013, "q3": 2.24966789, "q2": 1.953332703, "tx": -0.175, "ty": 0.3031, "targetID": 7, "y": 0.3059479874, "x": -0.1830087137}], [{"q1": 1.592341685, "distance": 0.04851433869, "q3": 3.322473539, "q2": 2.091796938, "tx": 0.0, "ty": 0.55, "targetID": 5, "y": 0.582641147, "x": -0.03589145557}], [{"q1": 0.3848751032, "distance": 0.5430865794, "q3": 1.505973283, "q2": 2.209201334, "tx": 0.375, "ty": 0.6495, "targetID": 3, "y": 0.1395029084, "x": 0.1883291688}], [{"q1": 1.789994575, "distance": 0.06351787069, "q3": 4.263852265, "q2": 2.137952031, "tx": -0.375, "ty": 0.6495, "targetID": 1, "y": 0.5898717147, "x": -0.3531142173}], [{"q1": 2.797487135, "distance": 0.6532169045, "q3": 3.78823912, "q2": 1.919053133, "tx": 0.0, "ty": 0.15, "targetID": 8, "y": 0.1395572306, "x": -0.6531334266}], [{"q1": 1.36328134, "distance": 0.5376757048, "q3": 5.463494599, "q2": 2.275087487, "tx": 0.0, "ty": 0.95, "targetID": 2, "y": 0.5023662883, "x": -0.2978577239}], [{"q1": 2.525504012, "distance": 0.04967278211, "q3": 3.160846328, "q2": 1.922625013, "tx": -0.4763, "ty": 0.275, "targetID": 4, "y": 0.3189072361, "x": -0.4530720018}], [{"q1": 1.071101893, "distance": 0.2556001826, "q3": 2.525676118, "q2": 2.144887466, "tx": 0.4763, "ty": 0.275, "targetID": 6, "y": 0.3500533699, "x": 0.2319673476}]], "block": 8}], [{"trials": [[{"q1": 1.429270253, "distance": 0.1494395172, "q3": 2.601629304, "q2": 2.073651889, "tx": 0.175, "ty": 0.3031, "targetID": 9, "y": 0.4249802464, "x": 0.08852818473}], [{"q1": 2.072205335, "distance": 0.009858112482, "q3": 2.258026038, "q2": 1.943360104, "tx": -0.175, "ty": 0.3031, "targetID": 7, "y": 0.3075907707, "x": -0.1837758396}], [{"q1": 1.597239962, "distance": 0.0483382283, "q3": 3.313559902, "q2": 2.068291952, "tx": 0.0, "ty": 0.55, "targetID": 5, "y": 0.5814846946, "x": -0.03667830863}], [{"q1": 0.3919221418, "distance": 0.5475299702, "q3": 1.601726642, "q2": 2.211392724, "tx": 0.375, "ty": 0.6495, "targetID": 3, "y": 0.128770925, "x": 0.2057950986}], [{"q1": 1.671062046, "distance": 0.05030662937, "q3": 4.631507552, "q2": 2.111299803, "tx": -0.375, "ty": 0.6495, "targetID": 1, "y": 0.6033757414, "x": -0.3549174273}], [{"q1": 2.804194641, "distance": 0.6540028816, "q3": 3.786920962, "q2": 1.918619451, "tx": 0.0, "ty": 0.15, "targetID": 8, "y": 0.1354128074, "x": -0.6538401815}], [{"q1": 1.339054228, "distance": 0.531699165, "q3": 5.479493989, "q2": 2.284647559, "tx": 0.0, "ty": 0.95, "targetID": 2, "y": 0.5020915631, "x": -0.2864996234}], [{"q1": 2.512525852, "distance": 0.05479382345, "q3": 3.21778953, "q2": 1.920052506, "tx": -0.4763, "ty": 0.275, "targetID": 4, "y": 0.3277175069, "x": -0.4613591983}], [{"q1": 1.011821162, "distance": 0.2294800215, "q3": 2.538115648, "q2": 2.157648242, "tx": 0.4763, "ty": 0.275, "targetID": 6, "y": 0.3375418728, "x": 0.2555068968}]], "block": 9}], [{"trials": [[{"q1": 1.39179479, "distance": 0.1338324494, "q3": 2.570961015, "q2": 2.059130807, "tx": 0.175, "ty": 0.3031, "targetID": 9, "y": 0.4145913712, "x": 0.1009675838}], [{"q1": 2.055409309, "distance": 0.01171606493, "q3": 2.266704148, "q2": 1.90991316, "tx": -0.175, "ty": 0.3031, "targetID": 7, "y": 0.3100855457, "x": -0.1844057604}], [{"q1": 1.602633161, "distance": 0.04763520467, "q3": 3.301474738, "q2": 2.037509429, "tx": 0.0, "ty": 0.55, "targetID": 5, "y": 0.5798093955, "x": -0.0371552508}], [{"q1": 0.3987137505, "distance": 0.5484553912, "q3": 1.650079034, "q2": 2.211951094, "tx": 0.375, "ty": 0.6495, "targetID": 3, "y": 0.1250140659, "x": 0.2146322317}], [{"q1": 1.683444742, "distance": 0.0417723836, "q3": 4.609865664, "q2": 2.074900491, "tx": -0.375, "ty": 0.6495, "targetID": 1, "y": 0.6122777018, "x": -0.3560412935}], [{"q1": 2.811321573, "distance": 0.6548147109, "q3": 3.785716776, "q2": 1.91950105, "tx": 0.0, "ty": 0.15, "targetID": 8, "y": 0.1307977592, "x": -0.6545331004}], [{"q1": 1.31667338, "distance": 0.5256357534, "q3": 5.504168808, "q2": 2.284281371, "tx": 0.0, "ty": 0.95, "targetID": 2, "y": 0.5032802504, "x": -0.2770097662}], [{"q1": 2.522399341, "distance": 0.04970422932, "q3": 3.211978799, "q2": 1.915146862, "tx": -0.4763, "ty": 0.275, "targetID": 4, "y": 0.322966438, "x": -0.4632719059}], [{"q1": 0.9077907361, "distance": 0.1837173319, "q3": 2.587764653, "q2": 2.171305685, "tx": 0.4763, "ty": 0.275, "targetID": 6, "y": 0.3174738254, "x": 0.2975598753}]], "block": 10}]]}], "condition": "H1"}], "type": "simulation", "subjectID": "S_H1_24"}}
