# Supplementary material for: Goal-related feedback guides motor exploration and redundancy resolution in human motor skill acquisition
Source: PLoS Comput Biol. 2019 Mar 5;15(3):e1006676. doi: 10.1371/journal.pcbi.1006676 (PMC6420027; doi:10.1371/journal.pcbi.1006676)
Supplement: S1 Dataset — The 220 .json files contain the data (20 for the participants, 200 for simulation runs), the text file legend_json.txt explains the data format. (ZIP) [file pcbi.1006676.s001.zip › S_H2_095.json]

{"data": {"data": [{"phases": [{"phase": "test", "blocks": [[{"trials": [[{"q1": 1.382660104, "distance": 0.5241135869, "q3": 0.03470789281, "q2": 1.988416603, "tx": 0.175, "ty": 0.3031, "targetID": 9, "y": 0.4303589808, "x": -0.3334291531}], [{"q1": 1.438141076, "distance": 0.1972854331, "q3": 0.1045134733, "q2": 1.995229424, "tx": -0.175, "ty": 0.3031, "targetID": 7, "y": 0.393595398, "x": -0.3503058044}], [{"q1": 1.324406014, "distance": 0.3190857007, "q3": -0.04319872759, "q2": 1.929234212, "tx": 0.0, "ty": 0.55, "targetID": 5, "y": 0.4927527972, "x": -0.313908334}], [{"q1": 1.292175111, "distance": 0.686758188, "q3": -0.06461431928, "q2": 1.914651549, "tx": 0.375, "ty": 0.6495, "targetID": 3, "y": 0.5139828844, "x": -0.2982547216}], [{"q1": 1.306072155, "distance": 0.1462703567, "q3": -0.08136715327, "q2": 1.898678636, "tx": -0.375, "ty": 0.6495, "targetID": 1, "y": 0.520736255, "x": -0.3056104098}], [{"q1": 1.491003544, "distance": 0.3979662694, "q3": 0.1941333163, "q2": 2.044220568, "tx": 0.0, "ty": 0.15, "targetID": 8, "y": 0.3371894676, "x": -0.3511940415}], [{"q1": 1.224168055, "distance": 0.4428373138, "q3": -0.162917547, "q2": 1.839161563, "tx": 0.0, "ty": 0.95, "targetID": 2, "y": 0.5886202242, "x": -0.2559483232}], [{"q1": 1.646434383, "distance": 0.07358191128, "q3": 0.1470798435, "q2": 2.055709252, "tx": -0.4763, "ty": 0.275, "targetID": 4, "y": 0.2825476004, "x": -0.4031062066}], [{"q1": 1.384055845, "distance": 0.8210482746, "q3": 0.0497320643, "q2": 2.001096751, "tx": 0.4763, "ty": 0.275, "targetID": 6, "y": 0.4211285805, "x": -0.3316397918}]], "block": 1}], [{"trials": [[{"q1": 1.293670199, "distance": 0.4600806426, "q3": 0.09024605266, "q2": 2.118240944, "tx": 0.175, "ty": 0.3031, "targetID": 9, "y": 0.3895509203, "x": -0.2768854236}], [{"q1": 1.338174965, "distance": 0.1090800508, "q3": 0.1491559698, "q2": 2.17776458, "tx": -0.175, "ty": 0.3031, "targetID": 7, "y": 0.3404301175, "x": -0.2774935111}], [{"q1": 1.280704917, "distance": 0.2968370898, "q3": -0.02301352189, "q2": 1.94718674, "tx": 0.0, "ty": 0.55, "targetID": 5, "y": 0.4933968394, "x": -0.2913903569}], [{"q1": 1.227296245, "distance": 0.6595155995, "q3": -0.01281757246, "q2": 1.995194512, "tx": 0.375, "ty": 0.6495, "targetID": 3, "y": 0.4843813986, "x": -0.2635112947}], [{"q1": 1.307513456, "distance": 0.1057697192, "q3": -0.1066179534, "q2": 1.799080738, "tx": -0.375, "ty": 0.6495, "targetID": 1, "y": 0.5706777856, "x": -0.304471339}], [{"q1": 1.305504644, "distance": 0.2237194019, "q3": 0.2821525263, "q2": 2.380326175, "tx": 0.0, "ty": 0.15, "targetID": 8, "y": 0.2487759638, "x": -0.2007328567}], [{"q1": 1.228431068, "distance": 0.4052896923, "q3": -0.1707130768, "q2": 1.745022611, "tx": 0.0, "ty": 0.95, "targetID": 2, "y": 0.630524097, "x": -0.2493890175}], [{"q1": 1.647539455, "distance": 0.07875933564, "q3": 0.1474189994, "q2": 2.077266293, "tx": -0.4763, "ty": 0.275, "targetID": 4, "y": 0.2743200968, "x": -0.3975435991}], [{"q1": 1.265328152, "distance": 0.7273959264, "q3": 0.1381446835, "q2": 2.21102116, "tx": 0.4763, "ty": 0.275, "targetID": 6, "y": 0.3481360871, "x": -0.2474098497}]], "block": 2}], [{"trials": [[{"q1": 0.08982372933, "distance": 0.02671974134, "q3": 0.3103393033, "q2": 2.356889853, "tx": 0.175, "ty": 0.3031, "targetID": 9, "y": 0.2778072943, "x": 0.1663846871}], [{"q1": 1.102419885, "distance": 0.0447465809, "q3": 0.2150549722, "q2": 2.256800084, "tx": -0.175, "ty": 0.3031, "targetID": 7, "y": 0.3478416126, "x": -0.1756667845}], [{"q1": 0.7763594368, "distance": 0.02574203572, "q3": -0.04782667183, "q2": 1.972716509, "tx": 0.0, "ty": 0.55, "targetID": 5, "y": 0.567349787, "x": -0.01901676349}], [{"q1": 0.8055076228, "distance": 0.3845841245, "q3": -0.05476435281, "q2": 1.839919108, "tx": 0.375, "ty": 0.6495, "targetID": 3, "y": 0.6215462264, "x": -0.008566859086}], [{"q1": 1.336389743, "distance": 0.07907912402, "q3": -0.179312953, "q2": 1.75679259, "tx": -0.375, "ty": 0.6495, "targetID": 1, "y": 0.5966428935, "x": -0.3161813453}], [{"q1": 0.7253856755, "distance": 0.1268425388, "q3": 0.4046726061, "q2": 2.418646029, "tx": 0.0, "ty": 0.15, "targetID": 8, "y": 0.2752437435, "x": -0.02007571568}], [{"q1": 1.064992897, "distance": 0.1367127117, "q3": -0.4481707073, "q2": 1.437410698, "tx": 0.0, "ty": 0.95, "targetID": 2, "y": 0.8145702159, "x": -0.01868526525}], [{"q1": 1.644780992, "distance": 0.08029087732, "q3": 0.1481313487, "q2": 2.079705886, "tx": -0.4763, "ty": 0.275, "targetID": 4, "y": 0.274428296, "x": -0.3960111581}], [{"q1": -0.5939801656, "distance": 0.2741264787, "q3": 0.3706344966, "q2": 2.411550599, "tx": 0.4763, "ty": 0.275, "targetID": 6, "y": 0.09382941202, "x": 0.2705755621}]], "block": 3}], [{"trials": [[{"q1": 0.07651424601, "distance": 0.01904633964, "q3": 0.3284775169, "q2": 2.324175171, "tx": 0.175, "ty": 0.3031, "targetID": 9, "y": 0.2840939682, "x": 0.1762384709}], [{"q1": 1.169312628, "distance": 0.006820259399, "q3": 0.2871800235, "q2": 2.30050073, "tx": -0.175, "ty": 0.3031, "targetID": 7, "y": 0.303845084, "x": -0.1817794386}], [{"q1": 0.7447884733, "distance": 0.009054879224, "q3": 0.04127622289, "q2": 1.955606443, "tx": 0.0, "ty": 0.55, "targetID": 5, "y": 0.556481962, "x": -0.006322579085}], [{"q1": 0.8154256648, "distance": 0.3890213602, "q3": -0.08292589932, "q2": 1.847817039, "tx": 0.375, "ty": 0.6495, "targetID": 3, "y": 0.6237404973, "x": -0.01316757557}], [{"q1": 1.348551165, "distance": 0.06925983415, "q3": -0.1883914766, "q2": 1.732244704, "tx": -0.375, "ty": 0.6495, "targetID": 1, "y": 0.6056325265, "x": -0.3214036439}], [{"q1": 0.7162593691, "distance": 0.1127135121, "q3": 0.4368920278, "q2": 2.434580797, "tx": 0.0, "ty": 0.15, "targetID": 8, "y": 0.2619472636, "x": -0.01312044133}], [{"q1": 1.101434137, "distance": 0.1115883032, "q3": -0.4200889872, "q2": 1.332737631, "tx": 0.0, "ty": 0.95, "targetID": 2, "y": 0.8399964261, "x": -0.01873934691}], [{"q1": 1.674709408, "distance": 0.0646168516, "q3": 0.1628518025, "q2": 2.044136262, "tx": -0.4763, "ty": 0.275, "targetID": 4, "y": 0.2725131176, "x": -0.411731022}], [{"q1": -0.8372596633, "distance": 0.2595052205, "q3": 0.249312048, "q2": 2.277872528, "tx": 0.4763, "ty": 0.275, "targetID": 6, "y": 0.03795521175, "x": 0.3706935237}]], "block": 4}], [{"trials": [[{"q1": 0.0417327785, "distance": 0.02548876173, "q3": 0.3052725363, "q2": 2.280629609, "tx": 0.175, "ty": 0.3031, "targetID": 9, "y": 0.2979521629, "x": 0.1999635083}], [{"q1": 1.180348085, "distance": 0.01047860684, "q3": 0.3748290299, "q2": 2.283943085, "tx": -0.175, "ty": 0.3031, "targetID": 7, "y": 0.2927295876, "x": -0.1765019151}], [{"q1": 0.717564047, "distance": 0.009667625718, "q3": 0.06203821825, "q2": 1.948653259, "tx": 0.0, "ty": 0.55, "targetID": 5, "y": 0.5550047137, "x": 0.008271386079}], [{"q1": 0.9401107357, "distance": 0.469712385, "q3": -0.07287567669, "q2": 1.857144917, "tx": 0.375, "ty": 0.6495, "targetID": 3, "y": 0.6113198291, "x": -0.09315809205}], [{"q1": 1.384535139, "distance": 0.04896708149, "q3": -0.249808438, "q2": 1.708658966, "tx": -0.375, "ty": 0.6495, "targetID": 1, "y": 0.6174788656, "x": -0.3379537853}], [{"q1": 0.7220932988, "distance": 0.102701033, "q3": 0.4600560065, "q2": 2.446586904, "tx": 0.0, "ty": 0.15, "targetID": 8, "y": 0.2521090674, "x": -0.01101092731}], [{"q1": 1.12267902, "distance": 0.08631242256, "q3": -0.6103834915, "q2": 1.280415126, "tx": 0.0, "ty": 0.95, "targetID": 2, "y": 0.8666430821, "x": 0.02239326971}], [{"q1": 1.673647067, "distance": 0.06302018661, "q3": 0.1738522399, "q2": 2.031276257, "tx": -0.4763, "ty": 0.275, "targetID": 4, "y": 0.2756962698, "x": -0.4132836598}], [{"q1": -1.365352801, "distance": 0.4775348502, "q3": 0.1904033377, "q2": 2.137909247, "tx": 0.4763, "ty": 0.275, "targetID": 6, "y": -0.1966917401, "x": 0.4018256051}]], "block": 5}], [{"trials": [[{"q1": 0.06243793947, "distance": 0.01914345685, "q3": 0.3103813927, "q2": 2.277212706, "tx": 0.175, "ty": 0.3031, "targetID": 9, "y": 0.3022283179, "x": 0.1941236009}], [{"q1": 1.178299117, "distance": 0.01108722394, "q3": 0.390123455, "q2": 2.279895779, "tx": -0.175, "ty": 0.3031, "targetID": 7, "y": 0.2920217245, "x": -0.1745546393}], [{"q1": 0.7126882073, "distance": 0.00863501366, "q3": 0.0700381813, "q2": 1.957085725, "tx": 0.0, "ty": 0.55, "targetID": 5, "y": 0.5498805969, "x": 0.00863418808}], [{"q1": 0.9211147228, "distance": 0.452037312, "q3": -0.08627875106, "q2": 1.835776817, "tx": 0.375, "ty": 0.6495, "targetID": 3, "y": 0.6244864503, "x": -0.07634471718}], [{"q1": 1.403114154, "distance": 0.03708807934, "q3": -0.2988330989, "q2": 1.694413174, "tx": -0.375, "ty": 0.6495, "targetID": 1, "y": 0.6278464229, "x": -0.3448894001}], [{"q1": 0.7227179934, "distance": 0.09851369384, "q3": 0.4649375596, "q2": 2.453941876, "tx": 0.0, "ty": 0.15, "targetID": 8, "y": 0.2480239046, "x": -0.00981131999}], [{"q1": 1.120064292, "distance": 0.08880210463, "q3": -0.641606628, "q2": 1.292964127, "tx": 0.0, "ty": 0.95, "targetID": 2, "y": 0.8653624133, "x": 0.02687550373}], [{"q1": 1.673207236, "distance": 0.06222102961, "q3": 0.172613606, "q2": 2.028449285, "tx": -0.4763, "ty": 0.275, "targetID": 4, "y": 0.2770952062, "x": -0.414114257}], [{"q1": -0.9625757607, "distance": 0.3135219487, "q3": 0.1320840458, "q2": 2.06491058, "tx": 0.4763, "ty": 0.275, "targetID": 6, "y": -0.03821673277, "x": 0.4901307852}]], "block": 6}], [{"trials": [[{"q1": 0.07931198725, "distance": 0.01198086441, "q3": 0.3028042186, "q2": 2.287923181, "tx": 0.175, "ty": 0.3031, "targetID": 9, "y": 0.3031195589, "x": 0.1869808484}], [{"q1": 1.177028914, "distance": 0.01300287122, "q3": 0.3722693487, "q2": 2.293300629, "tx": -0.175, "ty": 0.3031, "targetID": 7, "y": 0.2901457676, "x": -0.1738763798}], [{"q1": 0.7124426345, "distance": 0.007842019043, "q3": 0.0425954838, "q2": 1.978041557, "tx": 0.0, "ty": 0.55, "targetID": 5, "y": 0.5469982336, "x": 0.007244767834}], [{"q1": 0.92109878, "distance": 0.4520195491, "q3": -0.08625017254, "q2": 1.835724229, "tx": 0.375, "ty": 0.6495, "targetID": 3, "y": 0.6245034486, "x": -0.0763278688}], [{"q1": 1.424660522, "distance": 0.02462563185, "q3": -0.313852776, "q2": 1.667525987, "tx": -0.375, "ty": 0.6495, "targetID": 1, "y": 0.6351970278, "x": -0.3549538849}], [{"q1": 0.7177551641, "distance": 0.09172935636, "q3": 0.4681717837, "q2": 2.468019658, "tx": 0.0, "ty": 0.15, "targetID": 8, "y": 0.241492863, "x": -0.006582616948}], [{"q1": 1.129772401, "distance": 0.09173682275, "q3": -0.7561054504, "q2": 1.305174886, "tx": 0.0, "ty": 0.95, "targetID": 2, "y": 0.8671506217, "x": 0.03939067352}], [{"q1": 1.673402676, "distance": 0.06078755542, "q3": 0.1686117427, "q2": 2.025234424, "tx": -0.4763, "ty": 0.275, "targetID": 4, "y": 0.2788384201, "x": -0.4156337538}], [{"q1": -0.9514298597, "distance": 0.3084736893, "q3": 0.1294381628, "q2": 2.063992469, "tx": 0.4763, "ty": 0.275, "targetID": 6, "y": -0.03310040209, "x": 0.4914709999}]], "block": 7}], [{"trials": [[{"q1": 0.07932187571, "distance": 0.01160475065, "q3": 0.298976112, "q2": 2.290884466, "tx": 0.175, "ty": 0.3031, "targetID": 9, "y": 0.3028181157, "x": 0.1866013266}], [{"q1": 1.186836992, "distance": 0.01671489439, "q3": 0.3719209693, "q2": 2.298773911, "tx": -0.175, "ty": 0.3031, "targetID": 7, "y": 0.2863940581, "x": -0.1755469913}], [{"q1": 0.7083820617, "distance": 0.01004346679, "q3": 0.05292535255, "q2": 1.972117429, "tx": 0.0, "ty": 0.55, "targetID": 5, "y": 0.5472507958, "x": 0.009659870659}], [{"q1": 0.9153092299, "distance": 0.447844028, "q3": -0.08721225451, "q2": 1.833683929, "tx": 0.375, "ty": 0.6495, "targetID": 3, "y": 0.6259589263, "x": -0.07222487771}], [{"q1": 1.450243025, "distance": 0.01270484461, "q3": -0.3731477904, "q2": 1.661960196, "tx": -0.375, "ty": 0.6495, "targetID": 1, "y": 0.6407645613, "x": -0.3657747527}], [{"q1": 0.726628362, "distance": 0.08169497697, "q3": 0.4791651594, "q2": 2.48658629, "tx": 0.0, "ty": 0.15, "targetID": 8, "y": 0.2315376081, "x": -0.005068305753}], [{"q1": 1.129309183, "distance": 0.09185148716, "q3": -0.7549495834, "q2": 1.305799986, "tx": 0.0, "ty": 0.95, "targetID": 2, "y": 0.8669819456, "x": 0.03930265051}], [{"q1": 1.684736447, "distance": 0.05217856067, "q3": 0.1566855412, "q2": 2.010436224, "tx": -0.4763, "ty": 0.275, "targetID": 4, "y": 0.2814352251, "x": -0.4245197907}], [{"q1": -0.8636703587, "distance": 0.2674503758, "q3": 0.1240482217, "q2": 2.053994611, "tx": 0.4763, "ty": 0.275, "targetID": 6, "y": 0.008425658714, "x": 0.4979292418}]], "block": 8}], [{"trials": [[{"q1": 0.04962957344, "distance": 0.02166413966, "q3": 0.3370049395, "q2": 2.280181865, "tx": 0.175, "ty": 0.3031, "targetID": 9, "y": 0.2933821324, "x": 0.1943622828}], [{"q1": 1.179711262, "distance": 0.01340930496, "q3": 0.3825499014, "q2": 2.288621378, "tx": -0.175, "ty": 0.3031, "targetID": 7, "y": 0.2897160283, "x": -0.1741761309}], [{"q1": 0.7117257967, "distance": 0.008453493865, "q3": 0.07735856807, "q2": 1.96025698, "tx": 0.0, "ty": 0.55, "targetID": 5, "y": 0.5470596984, "x": 0.007925666211}], [{"q1": 0.911443376, "distance": 0.4451533203, "q3": -0.08675725681, "q2": 1.832218166, "tx": 0.375, "ty": 0.6495, "targetID": 3, "y": 0.6267388614, "x": -0.06957103944}], [{"q1": 1.460149672, "distance": 0.007005099883, "q3": -0.3358357841, "q2": 1.630378809, "tx": -0.375, "ty": 0.6495, "targetID": 1, "y": 0.6430179927, "x": -0.3723438739}], [{"q1": 0.7153890638, "distance": 0.07504154402, "q3": 0.4982133794, "q2": 2.493541529, "tx": 0.0, "ty": 0.15, "targetID": 8, "y": 0.2250382333, "x": 0.000704896223}], [{"q1": 1.131262312, "distance": 0.09072017061, "q3": -0.7514989916, "q2": 1.301211317, "tx": 0.0, "ty": 0.95, "targetID": 2, "y": 0.8678704593, "x": 0.0385342431}], [{"q1": 1.690977068, "distance": 0.04740564901, "q3": 0.1451913421, "q2": 2.004337634, "tx": -0.4763, "ty": 0.275, "targetID": 4, "y": 0.2829531745, "x": -0.4295662587}], [{"q1": -0.8417063444, "distance": 0.257500235, "q3": 0.1251177999, "q2": 2.047810532, "tx": 0.4763, "ty": 0.275, "targetID": 6, "y": 0.01859682568, "x": 0.5000441198}]], "block": 9}], [{"trials": [[{"q1": 0.06083315077, "distance": 0.01800599042, "q3": 0.3467738713, "q2": 2.276825408, "tx": 0.175, "ty": 0.3031, "targetID": 9, "y": 0.2947735647, "x": 0.1909651548}], [{"q1": 1.181553128, "distance": 0.01214591059, "q3": 0.4062323579, "q2": 2.274023464, "tx": -0.175, "ty": 0.3031, "targetID": 7, "y": 0.2909686468, "x": -0.1744055145}], [{"q1": 0.7062548841, "distance": 0.01206904885, "q3": 0.1142573968, "q2": 1.93832517, "tx": 0.0, "ty": 0.55, "targetID": 5, "y": 0.548256851, "x": 0.01194250274}], [{"q1": 0.9071710256, "distance": 0.4421285015, "q3": -0.0866413739, "q2": 1.830590434, "tx": 0.375, "ty": 0.6495, "targetID": 3, "y": 0.6276674548, "x": -0.06658912105}], [{"q1": 1.452935268, "distance": 0.009548842468, "q3": -0.2680238371, "q2": 1.608970447, "tx": -0.375, "ty": 0.6495, "targetID": 1, "y": 0.640762881, "x": -0.3711473199}], [{"q1": 0.715741102, "distance": 0.07390485905, "q3": 0.5062002344, "q2": 2.492659511, "tx": 0.0, "ty": 0.15, "targetID": 8, "y": 0.2238901534, "x": 0.00147425347}], [{"q1": 1.1307359, "distance": 0.09103115348, "q3": -0.7525811249, "q2": 1.302204562, "tx": 0.0, "ty": 0.95, "targetID": 2, "y": 0.8676826392, "x": 0.03886544751}], [{"q1": 1.693905172, "distance": 0.04640801408, "q3": 0.1729137641, "q2": 1.988388085, "tx": -0.4763, "ty": 0.275, "targetID": 4, "y": 0.2827432804, "x": -0.4305425374}], [{"q1": -0.8395132428, "distance": 0.2564537879, "q3": 0.1255536146, "q2": 2.047338598, "tx": 0.4763, "ty": 0.275, "targetID": 6, "y": 0.01965383844, "x": 0.5001093072}]], "block": 10}]]}], "condition": "H2"}], "type": "simulation", "subjectID": "S_H2_95"}}
