# Supplementary material for: Goal-related feedback guides motor exploration and redundancy resolution in human motor skill acquisition
Source: PLoS Comput Biol. 2019 Mar 5;15(3):e1006676. doi: 10.1371/journal.pcbi.1006676 (PMC6420027; doi:10.1371/journal.pcbi.1006676)
Supplement: S1 Dataset — The 220 .json files contain the data (20 for the participants, 200 for simulation runs), the text file legend_json.txt explains the data format. (ZIP) [file pcbi.1006676.s001.zip › S_H1_073.json]

{"data": {"data": [{"phases": [{"phase": "test", "blocks": [[{"trials": [[{"q1": 2.242588076, "distance": 0.4846809403, "q3": 2.914038007, "q2": 2.014189061, "tx": 0.175, "ty": 0.3031, "targetID": 9, "y": 0.4029460667, "x": -0.2992851219}], [{"q1": 2.327469031, "distance": 0.1892672956, "q3": 2.984565193, "q2": 1.975776128, "tx": -0.175, "ty": 0.3031, "targetID": 7, "y": 0.3833806364, "x": -0.3463975747}], [{"q1": 2.175074995, "distance": 0.3062447777, "q3": 2.984875667, "q2": 2.03222664, "tx": 0.0, "ty": 0.55, "targetID": 5, "y": 0.4331959874, "x": -0.2830948366}], [{"q1": 2.039123928, "distance": 0.6156515858, "q3": 2.923353804, "q2": 2.088803648, "tx": 0.375, "ty": 0.6495, "targetID": 3, "y": 0.4594489401, "x": -0.2105830169}], [{"q1": 2.242248371, "distance": 0.2285621302, "q3": 3.089311256, "q2": 2.005149298, "tx": -0.375, "ty": 0.6495, "targetID": 1, "y": 0.4250582934, "x": -0.3317962075}], [{"q1": 2.35364718, "distance": 0.4081039834, "q3": 2.927426535, "q2": 1.971628321, "tx": 0.0, "ty": 0.15, "targetID": 8, "y": 0.3670853424, "x": -0.3455760631}], [{"q1": 1.996497515, "distance": 0.5082598345, "q3": 3.042322246, "q2": 2.092826842, "tx": 0.0, "ty": 0.95, "targetID": 2, "y": 0.4870004201, "x": -0.2096650861}], [{"q1": 2.490914706, "distance": 0.07505128213, "q3": 3.074202454, "q2": 1.918947004, "tx": -0.4763, "ty": 0.275, "targetID": 4, "y": 0.3281476699, "x": -0.4233092448}], [{"q1": 2.181591866, "distance": 0.7514348928, "q3": 2.849090197, "q2": 2.043277954, "tx": 0.4763, "ty": 0.275, "targetID": 6, "y": 0.4117207563, "x": -0.2625923013}]], "block": 1}], [{"trials": [[{"q1": 2.372595808, "distance": 0.5257839834, "q3": 2.902033852, "q2": 1.959596645, "tx": 0.175, "ty": 0.3031, "targetID": 9, "y": 0.3566995886, "x": -0.3480448177}], [{"q1": 2.248868206, "distance": 0.16982672, "q3": 2.956902342, "q2": 2.001643207, "tx": -0.175, "ty": 0.3031, "targetID": 7, "y": 0.4064922444, "x": -0.3097262358}], [{"q1": 2.212669567, "distance": 0.3270657158, "q3": 2.996580087, "q2": 2.018080297, "tx": 0.0, "ty": 0.55, "targetID": 5, "y": 0.4233823429, "x": -0.3015625165}], [{"q1": 2.302758953, "distance": 0.7535885694, "q3": 2.961368519, "q2": 1.989030193, "tx": 0.375, "ty": 0.6495, "targetID": 3, "y": 0.3893311111, "x": -0.3322537601}], [{"q1": 2.129792842, "distance": 0.205362131, "q3": 3.119699321, "q2": 2.046870588, "tx": -0.375, "ty": 0.6495, "targetID": 1, "y": 0.4637225304, "x": -0.2874766509}], [{"q1": 2.373396842, "distance": 0.4022085283, "q3": 2.890044363, "q2": 1.95682426, "tx": 0.0, "ty": 0.15, "targetID": 8, "y": 0.3547055747, "x": -0.3462186129}], [{"q1": 2.051918551, "distance": 0.5287673655, "q3": 3.103099686, "q2": 2.079344101, "tx": 0.0, "ty": 0.95, "targetID": 2, "y": 0.4826691949, "x": -0.2473799617}], [{"q1": 2.531511525, "distance": 0.05038797019, "q3": 3.105059939, "q2": 1.905993169, "tx": -0.4763, "ty": 0.275, "targetID": 4, "y": 0.3127385151, "x": -0.4429120977}], [{"q1": 2.488400269, "distance": 0.8538138331, "q3": 2.844970188, "q2": 1.919707808, "tx": 0.4763, "ty": 0.275, "targetID": 6, "y": 0.305170172, "x": -0.3769806234}]], "block": 2}], [{"trials": [[{"q1": 2.421835618, "distance": 0.5269417661, "q3": 2.815860684, "q2": 1.899662106, "tx": 0.175, "ty": 0.3031, "targetID": 9, "y": 0.3241891861, "x": -0.3515195828}], [{"q1": 2.245739149, "distance": 0.1675487217, "q3": 2.948343493, "q2": 2.014627646, "tx": -0.175, "ty": 0.3031, "targetID": 7, "y": 0.4067669318, "x": -0.3066272821}], [{"q1": 2.213500204, "distance": 0.3280062835, "q3": 2.998594126, "q2": 2.007293946, "tx": 0.0, "ty": 0.55, "targetID": 5, "y": 0.423102573, "x": -0.3024651468}], [{"q1": 2.3540612, "distance": 0.7724784372, "q3": 2.888588178, "q2": 1.904179818, "tx": 0.375, "ty": 0.6495, "targetID": 3, "y": 0.358592953, "x": -0.3406088498}], [{"q1": 2.042137877, "distance": 0.1550117606, "q3": 3.405723153, "q2": 2.173983185, "tx": -0.375, "ty": 0.6495, "targetID": 1, "y": 0.5111354709, "x": -0.3051150729}], [{"q1": 2.408131507, "distance": 0.3910977177, "q3": 2.819355289, "q2": 1.926145492, "tx": 0.0, "ty": 0.15, "targetID": 8, "y": 0.3311267415, "x": -0.3466273623}], [{"q1": 2.018855018, "distance": 0.5122029026, "q3": 3.177772624, "q2": 2.088446177, "tx": 0.0, "ty": 0.95, "targetID": 2, "y": 0.5002178734, "x": -0.2450466323}], [{"q1": 2.585068651, "distance": 0.03949477793, "q3": 3.002163807, "q2": 1.879419515, "tx": -0.4763, "ty": 0.275, "targetID": 4, "y": 0.2807414218, "x": -0.4372247705}], [{"q1": 2.587347556, "distance": 0.8576083924, "q3": 2.679076155, "q2": 1.794893241, "tx": 0.4763, "ty": 0.275, "targetID": 6, "y": 0.2345558758, "x": -0.3803542053}]], "block": 3}], [{"trials": [[{"q1": 2.459454493, "distance": 0.5332313197, "q3": 2.7894406, "q2": 1.917000495, "tx": 0.175, "ty": 0.3031, "targetID": 9, "y": 0.3081308051, "x": -0.3582075874}], [{"q1": 2.245344926, "distance": 0.1591332619, "q3": 2.911772005, "q2": 1.981170983, "tx": -0.175, "ty": 0.3031, "targetID": 7, "y": 0.4003773227, "x": -0.3009385466}], [{"q1": 2.206095254, "distance": 0.3262977967, "q3": 3.019543539, "q2": 2.026251233, "tx": 0.0, "ty": 0.55, "targetID": 5, "y": 0.4285568264, "x": -0.3028560842}], [{"q1": 2.380278422, "distance": 0.7861428729, "q3": 2.927407583, "q2": 1.977376716, "tx": 0.375, "ty": 0.6495, "targetID": 3, "y": 0.357998002, "x": -0.3551008162}], [{"q1": 1.917131284, "distance": 0.1213566604, "q3": 3.738329701, "q2": 2.30004138, "tx": -0.375, "ty": 0.6495, "targetID": 1, "y": 0.5432144089, "x": -0.3164268651}], [{"q1": 2.440740842, "distance": 0.383651529, "q3": 2.764273471, "q2": 1.908332489, "tx": 0.0, "ty": 0.15, "targetID": 8, "y": 0.3104241796, "x": -0.348500471}], [{"q1": 1.97144985, "distance": 0.4912250003, "q3": 3.27468895, "q2": 2.144127558, "tx": 0.0, "ty": 0.95, "targetID": 2, "y": 0.5215781345, "x": -0.2403262491}], [{"q1": 2.584154867, "distance": 0.03969650596, "q3": 3.001072599, "q2": 1.857074344, "tx": -0.4763, "ty": 0.275, "targetID": 4, "y": 0.2803800172, "x": -0.4369697572}], [{"q1": 2.662785282, "distance": 0.8680264675, "q3": 2.646494316, "q2": 1.8458916, "tx": 0.4763, "ty": 0.275, "targetID": 6, "y": 0.2053108141, "x": -0.3889244597}]], "block": 4}], [{"trials": [[{"q1": 2.453439556, "distance": 0.5257159326, "q3": 2.751932051, "q2": 1.900351553, "tx": 0.175, "ty": 0.3031, "targetID": 9, "y": 0.3035205526, "x": -0.3507157644}], [{"q1": 2.254927398, "distance": 0.1561777064, "q3": 2.892686711, "q2": 1.983613392, "tx": -0.175, "ty": 0.3031, "targetID": 7, "y": 0.3947704646, "x": -0.3014436709}], [{"q1": 2.199223012, "distance": 0.3238456916, "q3": 3.027833916, "q2": 2.025230202, "tx": 0.0, "ty": 0.55, "targetID": 5, "y": 0.4316662958, "x": -0.3014517647}], [{"q1": 2.357123172, "distance": 0.775258171, "q3": 2.922127483, "q2": 1.962149286, "tx": 0.375, "ty": 0.6495, "targetID": 3, "y": 0.364797878, "x": -0.3460894074}], [{"q1": 1.864019603, "distance": 0.1107473195, "q3": 3.925816341, "q2": 2.327992001, "tx": -0.375, "ty": 0.6495, "targetID": 1, "y": 0.5485210011, "x": -0.3295224171}], [{"q1": 2.4454168, "distance": 0.3748169279, "q3": 2.718707943, "q2": 1.895051243, "tx": 0.0, "ty": 0.15, "targetID": 8, "y": 0.3006867779, "x": -0.3431926928}], [{"q1": 1.953046484, "distance": 0.4841230006, "q3": 3.336796981, "q2": 2.155376847, "tx": 0.0, "ty": 0.95, "targetID": 2, "y": 0.5315730907, "x": -0.2435035961}], [{"q1": 2.571088681, "distance": 0.03335713922, "q3": 3.07813114, "q2": 1.963984597, "tx": -0.4763, "ty": 0.275, "targetID": 4, "y": 0.2940682008, "x": -0.4489302639}], [{"q1": 2.646802238, "distance": 0.8568310356, "q3": 2.583545428, "q2": 1.814513936, "tx": 0.4763, "ty": 0.275, "targetID": 6, "y": 0.1985010075, "x": -0.3771092381}]], "block": 5}], [{"trials": [[{"q1": 2.493836073, "distance": 0.514981468, "q3": 2.575828813, "q2": 1.860752639, "tx": 0.175, "ty": 0.3031, "targetID": 9, "y": 0.2567894423, "x": -0.3378949646}], [{"q1": 2.267959021, "distance": 0.1503450088, "q3": 2.857591878, "q2": 1.965006553, "tx": -0.175, "ty": 0.3031, "targetID": 7, "y": 0.3845894633, "x": -0.3013451188}], [{"q1": 2.186844283, "distance": 0.3198608447, "q3": 3.048528816, "q2": 2.042671399, "tx": 0.0, "ty": 0.55, "targetID": 5, "y": 0.4383216211, "x": -0.2997313791}], [{"q1": 2.362219277, "distance": 0.7669685031, "q3": 2.830878315, "q2": 1.967609389, "tx": 0.375, "ty": 0.6495, "targetID": 3, "y": 0.3508838363, "x": -0.3314482087}], [{"q1": 1.820702577, "distance": 0.1146328595, "q3": 4.130827818, "q2": 2.374566726, "tx": -0.375, "ty": 0.6495, "targetID": 1, "y": 0.5377209162, "x": -0.3495809344}], [{"q1": 2.493898586, "distance": 0.349219755, "q3": 2.542236875, "q2": 1.842305942, "tx": 0.0, "ty": 0.15, "targetID": 8, "y": 0.2487377247, "x": -0.3349705942}], [{"q1": 1.879821539, "distance": 0.4661095625, "q3": 3.554616585, "q2": 2.242976162, "tx": 0.0, "ty": 0.95, "targetID": 2, "y": 0.5584357647, "x": -0.2528548473}], [{"q1": 2.477468639, "distance": 0.0692046103, "q3": 3.285656428, "q2": 2.029554947, "tx": -0.4763, "ty": 0.275, "targetID": 4, "y": 0.3433086616, "x": -0.4652002327}], [{"q1": 2.717674614, "distance": 0.8470808522, "q3": 2.26425282, "q2": 1.74633789, "tx": 0.4763, "ty": 0.275, "targetID": 6, "y": 0.1050080488, "x": -0.3535486046}]], "block": 6}], [{"trials": [[{"q1": 2.521934859, "distance": 0.4987894098, "q3": 2.484478292, "q2": 2.011614043, "tx": 0.175, "ty": 0.3031, "targetID": 9, "y": 0.2488604488, "x": -0.3208315706}], [{"q1": 2.316043806, "distance": 0.1227263563, "q3": 2.663206321, "q2": 1.896608842, "tx": -0.175, "ty": 0.3031, "targetID": 7, "y": 0.3324021954, "x": -0.2941769268}], [{"q1": 2.116485204, "distance": 0.2946028641, "q3": 3.12940203, "q2": 2.031134816, "tx": 0.0, "ty": 0.55, "targetID": 5, "y": 0.4686413412, "x": -0.2831459274}], [{"q1": 2.361984211, "distance": 0.7498339969, "q3": 2.716752945, "q2": 2.055494893, "tx": 0.375, "ty": 0.6495, "targetID": 3, "y": 0.3405576099, "x": -0.3082317488}], [{"q1": 1.754772912, "distance": 0.104040062, "q3": 4.018923923, "q2": 2.135585755, "tx": -0.375, "ty": 0.6495, "targetID": 1, "y": 0.6122087818, "x": -0.2778727662}], [{"q1": 2.658342129, "distance": 0.510513478, "q3": 1.301373062, "q2": 1.520713205, "tx": 0.0, "ty": 0.15, "targetID": 8, "y": -0.1000250433, "x": -0.445097168}], [{"q1": 1.667997425, "distance": 0.3780723847, "q3": 3.809606979, "q2": 2.20474841, "tx": 0.0, "ty": 0.95, "targetID": 2, "y": 0.6188591906, "x": -0.1824403805}], [{"q1": 2.391547898, "distance": 0.1055408012, "q3": 3.469020313, "q2": 2.080442724, "tx": -0.4763, "ty": 0.275, "targetID": 4, "y": 0.3805380585, "x": -0.4755391302}], [{"q1": 2.75508172, "distance": 0.8013483704, "q3": 2.127922531, "q2": 2.047298987, "tx": 0.4763, "ty": 0.275, "targetID": 6, "y": 0.1188880826, "x": -0.309695089}]], "block": 7}], [{"trials": [[{"q1": 2.518455683, "distance": 0.504975139, "q3": 2.494987891, "q2": 1.944857141, "tx": 0.175, "ty": 0.3031, "targetID": 9, "y": 0.2435375151, "x": -0.3264500986}], [{"q1": 2.312373117, "distance": 0.1193638692, "q3": 2.662656439, "q2": 1.947652663, "tx": -0.175, "ty": 0.3031, "targetID": 7, "y": 0.3374818485, "x": -0.2893049507}], [{"q1": 2.112721595, "distance": 0.2932420524, "q3": 3.133664513, "q2": 2.031073069, "tx": 0.0, "ty": 0.55, "targetID": 5, "y": 0.4702280344, "x": -0.2821831583}], [{"q1": 2.380742239, "distance": 0.757041627, "q3": 2.689381655, "q2": 2.036464275, "tx": 0.375, "ty": 0.6495, "targetID": 3, "y": 0.3290063386, "x": -0.3108540938}], [{"q1": 1.760042513, "distance": 0.1054041511, "q3": 4.000792396, "q2": 2.161257163, "tx": -0.375, "ty": 0.6495, "targetID": 1, "y": 0.6064677879, "x": -0.2787801279}], [{"q1": 2.621670678, "distance": 0.4493745606, "q3": 1.368138921, "q2": 1.646900488, "tx": 0.0, "ty": 0.15, "targetID": 8, "y": -0.0654896644, "x": -0.3943370389}], [{"q1": 1.672271847, "distance": 0.3785462749, "q3": 3.805508285, "q2": 2.196642232, "tx": 0.0, "ty": 0.95, "targetID": 2, "y": 0.6189572106, "x": -0.1835972598}], [{"q1": 2.390949234, "distance": 0.1021392868, "q3": 3.467791781, "q2": 2.131328232, "tx": -0.4763, "ty": 0.275, "targetID": 4, "y": 0.3771336899, "x": -0.4752307543}], [{"q1": 2.749713554, "distance": 0.8218170528, "q3": 2.15550402, "q2": 1.907947769, "tx": 0.4763, "ty": 0.275, "targetID": 6, "y": 0.09913714894, "x": -0.3264798739}]], "block": 8}], [{"trials": [[{"q1": 2.527474736, "distance": 0.5067507798, "q3": 2.506006581, "q2": 1.968926425, "tx": 0.175, "ty": 0.3031, "targetID": 9, "y": 0.2453886234, "x": -0.328453821}], [{"q1": 2.309164011, "distance": 0.1169773406, "q3": 2.651922779, "q2": 1.940617679, "tx": -0.175, "ty": 0.3031, "targetID": 7, "y": 0.3358734276, "x": -0.2872924782}], [{"q1": 2.03253388, "distance": 0.2646400381, "q3": 3.225685291, "q2": 2.023770524, "tx": 0.0, "ty": 0.55, "targetID": 5, "y": 0.503302331, "x": -0.2604873845}], [{"q1": 2.173622207, "distance": 0.6735200621, "q3": 2.798096995, "q2": 2.024645083, "tx": 0.375, "ty": 0.6495, "targetID": 3, "y": 0.4043463587, "x": -0.2523188712}], [{"q1": 1.721988815, "distance": 0.09937431456, "q3": 4.120418431, "q2": 2.128784821, "tx": -0.375, "ty": 0.6495, "targetID": 1, "y": 0.6206591067, "x": -0.2799029061}], [{"q1": 2.626986028, "distance": 0.4484057693, "q3": 1.352557389, "q2": 1.661289982, "tx": 0.0, "ty": 0.15, "targetID": 8, "y": -0.06915312763, "x": -0.3912028126}], [{"q1": 1.378440497, "distance": 0.2900483851, "q3": 4.254334933, "q2": 2.175278789, "tx": 0.0, "ty": 0.95, "targetID": 2, "y": 0.6744931365, "x": -0.09068645907}], [{"q1": 2.37868204, "distance": 0.1079907204, "q3": 3.528578477, "q2": 2.109616805, "tx": -0.4763, "ty": 0.275, "targetID": 4, "y": 0.3827126824, "x": -0.4840442721}], [{"q1": 2.770393198, "distance": 0.8200094251, "q3": 2.17553168, "q2": 1.957517059, "tx": 0.4763, "ty": 0.275, "targetID": 6, "y": 0.1053104045, "x": -0.3259598696}]], "block": 9}], [{"trials": [[{"q1": 2.491716721, "distance": 0.4923172209, "q3": 2.463434564, "q2": 1.960733121, "tx": 0.175, "ty": 0.3031, "targetID": 9, "y": 0.2484047331, "x": -0.3142695308}], [{"q1": 2.26655386, "distance": 0.08743804011, "q3": 2.547050454, "q2": 1.970455231, "tx": -0.175, "ty": 0.3031, "targetID": 7, "y": 0.3301541743, "x": -0.2581473542}], [{"q1": 1.910605614, "distance": 0.2055024364, "q3": 3.269468028, "q2": 2.027120334, "tx": 0.0, "ty": 0.55, "targetID": 5, "y": 0.5373076069, "x": -0.2051101034}], [{"q1": 1.885275912, "distance": 0.5479714232, "q3": 3.022953027, "q2": 2.016442228, "tx": 0.375, "ty": 0.6495, "targetID": 3, "y": 0.5026358078, "x": -0.1529238484}], [{"q1": 1.707683812, "distance": 0.09536175826, "q3": 4.175663043, "q2": 2.133848293, "tx": -0.375, "ty": 0.6495, "targetID": 1, "y": 0.6219262801, "x": -0.2837116935}], [{"q1": 2.551697411, "distance": 0.4341690345, "q3": 1.301122883, "q2": 1.704935589, "tx": 0.0, "ty": 0.15, "targetID": 8, "y": -0.04536101914, "x": -0.3877329271}], [{"q1": 1.201193959, "distance": 0.2687469097, "q3": 4.532600397, "q2": 2.182884006, "tx": 0.0, "ty": 0.95, "targetID": 2, "y": 0.6833909122, "x": -0.03383039685}], [{"q1": 2.380763541, "distance": 0.107045295, "q3": 3.527600597, "q2": 2.109838543, "tx": -0.4763, "ty": 0.275, "targetID": 4, "y": 0.3817212125, "x": -0.4846233397}], [{"q1": 2.733770277, "distance": 0.8205687841, "q3": 2.199952595, "q2": 1.921340252, "tx": 0.4763, "ty": 0.275, "targetID": 6, "y": 0.1152778811, "x": -0.3285738872}]], "block": 10}]]}], "condition": "H1"}], "type": "simulation", "subjectID": "S_H1_73"}}
