# Supplementary material for: Goal-related feedback guides motor exploration and redundancy resolution in human motor skill acquisition
Source: PLoS Comput Biol. 2019 Mar 5;15(3):e1006676. doi: 10.1371/journal.pcbi.1006676 (PMC6420027; doi:10.1371/journal.pcbi.1006676)
Supplement: S1 Dataset — The 220 .json files contain the data (20 for the participants, 200 for simulation runs), the text file legend_json.txt explains the data format. (ZIP) [file pcbi.1006676.s001.zip › S_H1_008.json]

{"data": {"data": [{"phases": [{"phase": "test", "blocks": [[{"trials": [[{"q1": 1.909228413, "distance": 0.3121416778, "q3": 2.632820863, "q2": 2.195325821, "tx": 0.175, "ty": 0.3031, "targetID": 9, "y": 0.4328177875, "x": -0.1089114697}], [{"q1": 2.129938258, "distance": 0.1282120485, "q3": 2.789997005, "q2": 2.125853891, "tx": -0.175, "ty": 0.3031, "targetID": 7, "y": 0.4197217015, "x": -0.2282701429}], [{"q1": 1.836591189, "distance": 0.1109878865, "q3": 2.691725327, "q2": 2.369627228, "tx": 0.0, "ty": 0.55, "targetID": 5, "y": 0.4636707804, "x": -0.06975368653}], [{"q1": 1.677094547, "distance": 0.4222224543, "q3": 2.541867361, "q2": 2.321106798, "tx": 0.375, "ty": 0.6495, "targetID": 3, "y": 0.4340450336, "x": 0.0118871272}], [{"q1": 2.271063875, "distance": 0.2370205865, "q3": 3.072765034, "q2": 2.113724652, "tx": -0.375, "ty": 0.6495, "targetID": 1, "y": 0.415084896, "x": -0.3399526405}], [{"q1": 2.08074776, "distance": 0.3297056354, "q3": 2.708058865, "q2": 2.090541155, "tx": 0.0, "ty": 0.15, "targetID": 8, "y": 0.4134964304, "x": -0.1981803148}], [{"q1": 1.636084992, "distance": 0.4721371053, "q3": 2.677647609, "q2": 2.575835055, "tx": 0.0, "ty": 0.95, "targetID": 2, "y": 0.4796498946, "x": 0.04103930547}], [{"q1": 2.417923118, "distance": 0.111249952, "q3": 3.123620952, "q2": 2.016952644, "tx": -0.4763, "ty": 0.275, "targetID": 4, "y": 0.3630337542, "x": -0.4082808121}], [{"q1": 1.835229222, "distance": 0.5716211677, "q3": 2.515928699, "q2": 2.100819921, "tx": 0.4763, "ty": 0.275, "targetID": 6, "y": 0.4081470695, "x": -0.07959802772}]], "block": 1}], [{"trials": [[{"q1": 1.79307339, "distance": 0.2543998664, "q3": 2.53570165, "q2": 2.216999299, "tx": 0.175, "ty": 0.3031, "targetID": 9, "y": 0.4231214947, "x": -0.04930812037}], [{"q1": 2.132716127, "distance": 0.09606067918, "q3": 2.65279133, "q2": 2.073168123, "tx": -0.175, "ty": 0.3031, "targetID": 7, "y": 0.3911337302, "x": -0.2134410775}], [{"q1": 1.778331077, "distance": 0.09084252403, "q3": 2.665975575, "q2": 2.426974765, "tx": 0.0, "ty": 0.55, "targetID": 5, "y": 0.4663359992, "x": -0.03539349009}], [{"q1": 1.722729617, "distance": 0.4336668183, "q3": 2.650582073, "q2": 2.344967565, "tx": 0.375, "ty": 0.6495, "targetID": 3, "y": 0.4586615578, "x": -0.01441956586}], [{"q1": 2.273977957, "distance": 0.2383817473, "q3": 3.068116988, "q2": 2.112589382, "tx": -0.375, "ty": 0.6495, "targetID": 1, "y": 0.4136716921, "x": -0.340202491}], [{"q1": 1.98873324, "distance": 0.2717552117, "q3": 2.482462255, "q2": 2.035357539, "tx": 0.0, "ty": 0.15, "targetID": 8, "y": 0.3787275583, "x": -0.1467467177}], [{"q1": 1.722783849, "distance": 0.4386543948, "q3": 2.836028318, "q2": 2.660616107, "tx": 0.0, "ty": 0.95, "targetID": 2, "y": 0.5119272584, "x": -0.02258209808}], [{"q1": 2.436896774, "distance": 0.1018589997, "q3": 3.111253413, "q2": 2.003914999, "tx": -0.4763, "ty": 0.275, "targetID": 4, "y": 0.3543605582, "x": -0.4124473758}], [{"q1": 1.763421798, "distance": 0.5428376084, "q3": 2.476747181, "q2": 2.088156232, "tx": 0.4763, "ty": 0.275, "targetID": 6, "y": 0.4033206805, "x": -0.05115281497}]], "block": 2}], [{"trials": [[{"q1": 1.672150304, "distance": 0.2142651575, "q3": 2.444669195, "q2": 2.073151517, "tx": 0.175, "ty": 0.3031, "targetID": 9, "y": 0.3985021129, "x": -0.01685409715}], [{"q1": 2.107719625, "distance": 0.07681326051, "q3": 2.580797247, "q2": 1.96201808, "tx": -0.175, "ty": 0.3031, "targetID": 7, "y": 0.3733001044, "x": -0.20618048}], [{"q1": 1.729069542, "distance": 0.08116248429, "q3": 2.675628305, "q2": 2.433962374, "tx": 0.0, "ty": 0.55, "targetID": 5, "y": 0.4698849616, "x": -0.01299728738}], [{"q1": 1.753875211, "distance": 0.4384078631, "q3": 2.749357249, "q2": 2.478283772, "tx": 0.375, "ty": 0.6495, "targetID": 3, "y": 0.4859198925, "x": -0.03174685357}], [{"q1": 2.234838299, "distance": 0.216840463, "q3": 3.16667628, "q2": 2.157562779, "tx": -0.375, "ty": 0.6495, "targetID": 1, "y": 0.4348370888, "x": -0.3443467626}], [{"q1": 1.886723946, "distance": 0.2397760097, "q3": 2.278460361, "q2": 1.787341036, "tx": 0.0, "ty": 0.15, "targetID": 8, "y": 0.3355049622, "x": -0.1519224928}], [{"q1": 1.822257696, "distance": 0.4322969248, "q3": 3.040422631, "q2": 2.955223601, "tx": 0.0, "ty": 0.95, "targetID": 2, "y": 0.5330324924, "x": -0.1140996441}], [{"q1": 2.433728943, "distance": 0.1016929416, "q3": 3.135703085, "q2": 2.045692809, "tx": -0.4763, "ty": 0.275, "targetID": 4, "y": 0.3573069851, "x": -0.416575511}], [{"q1": 1.666966932, "distance": 0.5210737612, "q3": 2.40451267, "q2": 1.967655491, "tx": 0.4763, "ty": 0.275, "targetID": 6, "y": 0.3865988928, "x": -0.03268286}]], "block": 3}], [{"trials": [[{"q1": 1.315078324, "distance": 0.1300220036, "q3": 1.999903766, "q2": 2.000204847, "tx": 0.175, "ty": 0.3031, "targetID": 9, "y": 0.3078865776, "x": 0.04506613185}], [{"q1": 1.949159363, "distance": 0.02698171819, "q3": 2.302239989, "q2": 1.771550163, "tx": -0.175, "ty": 0.3031, "targetID": 7, "y": 0.3300652937, "x": -0.1740586976}], [{"q1": 1.741041291, "distance": 0.0565445341, "q3": 2.808731763, "q2": 2.573619715, "tx": 0.0, "ty": 0.55, "targetID": 5, "y": 0.5021874049, "x": -0.03018675352}], [{"q1": 1.787797944, "distance": 0.4650188301, "q3": 2.926805361, "q2": 2.7282452, "tx": 0.375, "ty": 0.6495, "targetID": 3, "y": 0.5226746436, "x": -0.07239003269}], [{"q1": 2.159327998, "distance": 0.1733048036, "q3": 3.480316014, "q2": 2.133621543, "tx": -0.375, "ty": 0.6495, "targetID": 1, "y": 0.4762372292, "x": -0.3788167006}], [{"q1": 1.508536376, "distance": 0.3205911726, "q3": 1.548893739, "q2": 1.448249644, "tx": 0.0, "ty": 0.15, "targetID": 8, "y": 0.3700694527, "x": -0.2331268666}], [{"q1": 2.352080163, "distance": 0.8435541312, "q3": 3.989706613, "q2": 3.455827825, "tx": 0.0, "ty": 0.95, "targetID": 2, "y": 0.2055906993, "x": -0.3967850367}], [{"q1": 2.431010577, "distance": 0.1005911883, "q3": 3.168021228, "q2": 2.037906402, "tx": -0.4763, "ty": 0.275, "targetID": 4, "y": 0.3601084018, "x": -0.4226796018}], [{"q1": 1.187438225, "distance": 0.465451662, "q3": 1.774944206, "q2": 1.885603535, "tx": 0.4763, "ty": 0.275, "targetID": 6, "y": 0.3025547896, "x": 0.01166467718}]], "block": 4}], [{"trials": [[{"q1": 1.27446621, "distance": 0.0567697961, "q3": 2.029940413, "q2": 2.248028909, "tx": 0.175, "ty": 0.3031, "targetID": 9, "y": 0.2922110404, "x": 0.1192842903}], [{"q1": 1.832725452, "distance": 0.01564433115, "q3": 2.020363774, "q2": 1.672578013, "tx": -0.175, "ty": 0.3031, "targetID": 7, "y": 0.2965960916, "x": -0.1892282913}], [{"q1": 1.753599594, "distance": 0.05490841554, "q3": 2.896334576, "q2": 2.753479448, "tx": 0.0, "ty": 0.55, "targetID": 5, "y": 0.5231063383, "x": -0.04787133859}], [{"q1": 1.825549823, "distance": 0.508601087, "q3": 3.057989383, "q2": 2.906638994, "tx": 0.375, "ty": 0.6495, "targetID": 3, "y": 0.531835279, "x": -0.1198030711}], [{"q1": 2.176651512, "distance": 0.2169538316, "q3": 3.709756212, "q2": 2.330441551, "tx": -0.375, "ty": 0.6495, "targetID": 1, "y": 0.4421819375, "x": -0.4389389238}], [{"q1": 1.089539499, "distance": 0.14961054, "q3": 1.557319528, "q2": 1.900575059, "tx": 0.0, "ty": 0.15, "targetID": 8, "y": 0.2995341983, "x": -0.004778828596}], [{"q1": 2.31961454, "distance": 0.8255057529, "q3": 4.148583129, "q2": 3.687660395, "tx": 0.0, "ty": 0.95, "targetID": 2, "y": 0.1913498024, "x": -0.3254375913}], [{"q1": 2.335973365, "distance": 0.1590188262, "q3": 3.075926173, "q2": 2.003987428, "tx": -0.4763, "ty": 0.275, "targetID": 4, "y": 0.3908687435, "x": -0.3673898473}], [{"q1": 1.173535884, "distance": 0.3997232846, "q3": 1.838598256, "q2": 2.096983897, "tx": 0.4763, "ty": 0.275, "targetID": 6, "y": 0.2707158859, "x": 0.07659967402}]], "block": 5}], [{"trials": [[{"q1": 1.265664401, "distance": 0.05534050192, "q3": 2.016300512, "q2": 2.255824441, "tx": 0.175, "ty": 0.3031, "targetID": 9, "y": 0.2885494825, "x": 0.1216066147}], [{"q1": 1.750103065, "distance": 0.07472626818, "q3": 1.8203937, "q2": 1.472182626, "tx": -0.175, "ty": 0.3031, "targetID": 7, "y": 0.3102075828, "x": -0.2493874816}], [{"q1": 1.760110102, "distance": 0.05887420896, "q3": 2.913799315, "q2": 2.802421188, "tx": 0.0, "ty": 0.55, "targetID": 5, "y": 0.5268402114, "x": -0.05412759621}], [{"q1": 1.870932762, "distance": 0.5553190831, "q3": 3.157534734, "q2": 2.984199297, "tx": 0.375, "ty": 0.6495, "targetID": 3, "y": 0.5248743317, "x": -0.1661540694}], [{"q1": 2.00209073, "distance": 0.2734527279, "q3": 2.851260406, "q2": 2.148981486, "tx": -0.375, "ty": 0.6495, "targetID": 1, "y": 0.4573763651, "x": -0.1804109372}], [{"q1": 0.9643511744, "distance": 0.8640221474, "q3": -1.540098963e-05, "q2": 0.240994454, "tx": 0.0, "ty": 0.15, "targetID": 8, "y": 0.8722056272, "x": 0.4742924237}], [{"q1": 1.757842232, "distance": 0.4672305463, "q3": 3.408546616, "q2": 3.382585937, "tx": 0.0, "ty": 0.95, "targetID": 2, "y": 0.5085190744, "x": -0.1529672374}], [{"q1": 2.349595708, "distance": 0.1457442343, "q3": 3.160264336, "q2": 2.054889854, "tx": -0.4763, "ty": 0.275, "targetID": 4, "y": 0.392702318, "x": -0.3903491643}], [{"q1": 1.169653802, "distance": 0.3758876613, "q3": 1.897484052, "q2": 2.14288314, "tx": 0.4763, "ty": 0.275, "targetID": 6, "y": 0.2703521372, "x": 0.1004410753}]], "block": 6}], [{"trials": [[{"q1": 1.262117991, "distance": 0.03167595354, "q3": 2.049838198, "q2": 2.333131085, "tx": 0.175, "ty": 0.3031, "targetID": 9, "y": 0.2913718944, "x": 0.1455752218}], [{"q1": 1.782250204, "distance": 0.1161229642, "q3": 1.756495973, "q2": 1.394948212, "tx": -0.175, "ty": 0.3031, "targetID": 7, "y": 0.310227498, "x": -0.2909040189}], [{"q1": 1.753777306, "distance": 0.05518001343, "q3": 2.919199211, "q2": 2.848140595, "tx": 0.0, "ty": 0.55, "targetID": 5, "y": 0.5298394427, "x": -0.05136521986}], [{"q1": 1.827156412, "distance": 0.5397125651, "q3": 3.194995895, "q2": 3.062831821, "tx": 0.375, "ty": 0.6495, "targetID": 3, "y": 0.5295881361, "x": -0.1512231445}], [{"q1": 1.883175432, "distance": 0.3955974011, "q3": 2.254599461, "q2": 1.863688326, "tx": -0.375, "ty": 0.6495, "targetID": 1, "y": 0.3328088674, "x": -0.137926108}], [{"q1": 1.074699347, "distance": 0.361183555, "q3": 1.128527416, "q2": 1.482797473, "tx": 0.0, "ty": 0.15, "targetID": 8, "y": 0.4912364102, "x": -0.1183692222}], [{"q1": 1.7811945, "distance": 0.502127803, "q3": 3.523642408, "q2": 3.4752101, "tx": 0.0, "ty": 0.95, "targetID": 2, "y": 0.4805742092, "x": -0.1782463394}], [{"q1": 2.33339215, "distance": 0.1575666167, "q3": 3.118161274, "q2": 2.011590317, "tx": -0.4763, "ty": 0.275, "targetID": 4, "y": 0.3957237169, "x": -0.3750427885}], [{"q1": 1.143729118, "distance": 0.3273680277, "q3": 1.955393269, "q2": 2.273103408, "tx": 0.4763, "ty": 0.275, "targetID": 6, "y": 0.2616806748, "x": 0.1492030402}]], "block": 7}], [{"trials": [[{"q1": 1.247776581, "distance": 0.02646337734, "q3": 2.080967893, "q2": 2.314612527, "tx": 0.175, "ty": 0.3031, "targetID": 9, "y": 0.2953069624, "x": 0.1497101027}], [{"q1": 1.8001001, "distance": 0.1316137462, "q3": 1.776000682, "q2": 1.333581523, "tx": -0.175, "ty": 0.3031, "targetID": 7, "y": 0.3167484867, "x": -0.305904152}], [{"q1": 1.751328256, "distance": 0.05568572165, "q3": 2.924315565, "q2": 2.816817664, "tx": 0.0, "ty": 0.55, "targetID": 5, "y": 0.5288542561, "x": -0.05151463009}], [{"q1": 1.822442094, "distance": 0.5413407147, "q3": 3.213752743, "q2": 3.087673201, "tx": 0.375, "ty": 0.6495, "targetID": 3, "y": 0.5289163899, "x": -0.1527398624}], [{"q1": 1.872567291, "distance": 0.3970291577, "q3": 2.220575975, "q2": 1.823165646, "tx": -0.375, "ty": 0.6495, "targetID": 1, "y": 0.3260407761, "x": -0.144769067}], [{"q1": 1.071654532, "distance": 0.3761564858, "q3": 1.097191786, "q2": 1.459798302, "tx": 0.0, "ty": 0.15, "targetID": 8, "y": 0.5065123817, "x": -0.1199692608}], [{"q1": 1.768053618, "distance": 0.4799176941, "q3": 3.451252156, "q2": 3.408117942, "tx": 0.0, "ty": 0.95, "targetID": 2, "y": 0.4990915556, "x": -0.1643245811}], [{"q1": 2.329534797, "distance": 0.1578250282, "q3": 3.145848514, "q2": 2.000990289, "tx": -0.4763, "ty": 0.275, "targetID": 4, "y": 0.3994924375, "x": -0.3792929253}], [{"q1": 1.107381763, "distance": 0.2869005396, "q3": 2.010305415, "q2": 2.365901543, "tx": 0.4763, "ty": 0.275, "targetID": 6, "y": 0.2573809461, "x": 0.1899409796}]], "block": 8}], [{"trials": [[{"q1": 1.24472307, "distance": 0.007144934048, "q3": 2.094698232, "q2": 2.420947126, "tx": 0.175, "ty": 0.3031, "targetID": 9, "y": 0.2960782279, "x": 0.1763209083}], [{"q1": 1.783526404, "distance": 0.1266228434, "q3": 1.766645868, "q2": 1.343433474, "tx": -0.175, "ty": 0.3031, "targetID": 7, "y": 0.3195785908, "x": -0.3005460095}], [{"q1": 1.753349166, "distance": 0.05444476295, "q3": 2.915608772, "q2": 2.844918737, "tx": 0.0, "ty": 0.55, "targetID": 5, "y": 0.5294363904, "x": -0.05041200426}], [{"q1": 1.789790126, "distance": 0.5234603264, "q3": 3.214242423, "q2": 3.176293868, "tx": 0.375, "ty": 0.6495, "targetID": 3, "y": 0.5321905806, "x": -0.1351462667}], [{"q1": 1.822501084, "distance": 0.3934377567, "q3": 2.006900669, "q2": 1.634377559, "tx": -0.375, "ty": 0.6495, "targetID": 1, "y": 0.2984826, "x": -0.1972922251}], [{"q1": 1.066264904, "distance": 0.3837579479, "q3": 1.079131587, "q2": 1.449004115, "tx": 0.0, "ty": 0.15, "targetID": 8, "y": 0.5149231327, "x": -0.1187487675}], [{"q1": 1.828486485, "distance": 0.5775978897, "q3": 3.763283977, "q2": 3.677698334, "tx": 0.0, "ty": 0.95, "targetID": 2, "y": 0.4088865474, "x": -0.2020285959}], [{"q1": 2.329308627, "distance": 0.1565569709, "q3": 3.167499616, "q2": 2.008832361, "tx": -0.4763, "ty": 0.275, "targetID": 4, "y": 0.401283497, "x": -0.3837658791}], [{"q1": 1.092776772, "distance": 0.2396075515, "q3": 2.064263592, "q2": 2.519337053, "tx": 0.4763, "ty": 0.275, "targetID": 6, "y": 0.2580394608, "x": 0.2372934753}]], "block": 9}], [{"trials": [[{"q1": 1.252551181, "distance": 0.005880187562, "q3": 2.113929687, "q2": 2.441415359, "tx": 0.175, "ty": 0.3031, "targetID": 9, "y": 0.3013636484, "x": 0.1806179791}], [{"q1": 1.800206718, "distance": 0.1142336855, "q3": 1.796752788, "q2": 1.388620075, "tx": -0.175, "ty": 0.3031, "targetID": 7, "y": 0.3083107581, "x": -0.2891147795}], [{"q1": 1.69347329, "distance": 0.0277387843, "q3": 2.958429411, "q2": 3.002890328, "tx": 0.0, "ty": 0.55, "targetID": 5, "y": 0.5414466056, "x": -0.02638711046}], [{"q1": 1.712894952, "distance": 0.4933302911, "q3": 3.268510498, "q2": 3.258789497, "tx": 0.375, "ty": 0.6495, "targetID": 3, "y": 0.5354050564, "x": -0.1049553313}], [{"q1": 1.803833689, "distance": 0.3855621052, "q3": 1.929863233, "q2": 1.571636092, "tx": -0.375, "ty": 0.6495, "targetID": 1, "y": 0.2963969581, "x": -0.2201569223}], [{"q1": 0.9135808102, "distance": 0.2625495391, "q3": 1.146430262, "q2": 1.723967532, "tx": 0.0, "ty": 0.15, "targetID": 8, "y": 0.4093022573, "x": -0.04116551754}], [{"q1": 1.826863394, "distance": 0.5723917143, "q3": 3.743755677, "q2": 3.656908418, "tx": 0.0, "ty": 0.95, "targetID": 2, "y": 0.4148474364, "x": -0.2030862091}], [{"q1": 2.327267812, "distance": 0.1579283203, "q3": 3.164753653, "q2": 1.992398453, "tx": -0.4763, "ty": 0.275, "targetID": 4, "y": 0.4019327328, "x": -0.3823349229}], [{"q1": 1.40703566, "distance": 0.3833987606, "q3": 2.137156768, "q2": 2.267521434, "tx": 0.4763, "ty": 0.275, "targetID": 6, "y": 0.3261271661, "x": 0.09632549752}]], "block": 10}]]}], "condition": "H1"}], "type": "simulation", "subjectID": "S_H1_8"}}
