# Supplementary material for: Goal-related feedback guides motor exploration and redundancy resolution in human motor skill acquisition
Source: PLoS Comput Biol. 2019 Mar 5;15(3):e1006676. doi: 10.1371/journal.pcbi.1006676 (PMC6420027; doi:10.1371/journal.pcbi.1006676)
Supplement: S1 Dataset — The 220 .json files contain the data (20 for the participants, 200 for simulation runs), the text file legend_json.txt explains the data format. (ZIP) [file pcbi.1006676.s001.zip › S_H2_001.json]

{"data": {"data": [{"phases": [{"phase": "test", "blocks": [[{"trials": [[{"q1": 0.9490261058, "distance": 0.2509930161, "q3": 0.279081253, "q2": 2.601292011, "tx": 0.175, "ty": 0.3031, "targetID": 9, "y": 0.2148027986, "x": -0.05994913994}], [{"q1": 1.246090738, "distance": 0.04435210167, "q3": 0.1499607176, "q2": 2.316839359, "tx": -0.175, "ty": 0.3031, "targetID": 7, "y": 0.3075757742, "x": -0.2191256883}], [{"q1": 1.341584955, "distance": 0.3292374713, "q3": 0.1643827743, "q2": 1.879144842, "tx": 0.0, "ty": 0.55, "targetID": 5, "y": 0.4635759179, "x": -0.3176919743}], [{"q1": 0.9486370839, "distance": 0.5498342198, "q3": 0.3771333536, "q2": 2.088004878, "tx": 0.375, "ty": 0.6495, "targetID": 3, "y": 0.4100249232, "x": -0.1199437916}], [{"q1": 1.401250171, "distance": 0.05002212871, "q3": 0.2477741053, "q2": 1.471227309, "tx": -0.375, "ty": 0.6495, "targetID": 1, "y": 0.6067378487, "x": -0.349045968}], [{"q1": 1.087851686, "distance": 0.07271836266, "q3": 0.1653177481, "q2": 2.736974316, "tx": 0.0, "ty": 0.15, "targetID": 8, "y": 0.1762310842, "x": -0.0678224925}], [{"q1": 1.397657601, "distance": 0.427366348, "q3": 0.3539391516, "q2": 1.260303715, "tx": 0.0, "ty": 0.95, "targetID": 2, "y": 0.6755002474, "x": -0.3275543944}], [{"q1": 1.54200164, "distance": 0.120467402, "q3": -0.009242349772, "q2": 2.034080703, "tx": -0.4763, "ty": 0.275, "targetID": 4, "y": 0.3622359289, "x": -0.3932199924}], [{"q1": 0.7260074694, "distance": 0.4528711782, "q3": 0.3566816731, "q2": 2.896335079, "tx": 0.4763, "ty": 0.275, "targetID": 6, "y": 0.0939306884, "x": 0.06120217007}]], "block": 1}], [{"trials": [[{"q1": 0.5052744109, "distance": 0.1379280284, "q3": 0.5439290702, "q2": 2.404286312, "tx": 0.175, "ty": 0.3031, "targetID": 9, "y": 0.2489215711, "x": 0.04815821329}], [{"q1": 1.160387205, "distance": 0.01145420342, "q3": 0.1644946066, "q2": 2.348368839, "tx": -0.175, "ty": 0.3031, "targetID": 7, "y": 0.3094919018, "x": -0.1845048602}], [{"q1": 0.8287591656, "distance": 0.05719342514, "q3": 0.4621107247, "q2": 1.810395767, "tx": 0.0, "ty": 0.55, "targetID": 5, "y": 0.5228242497, "x": -0.05032461104}], [{"q1": 0.3534701166, "distance": 0.2476492839, "q3": 0.7527290181, "q2": 1.68044197, "tx": 0.375, "ty": 0.6495, "targetID": 3, "y": 0.4698827241, "x": 0.204507179}], [{"q1": 1.406864139, "distance": 0.04515547386, "q3": 0.2283685375, "q2": 1.46797241, "tx": -0.375, "ty": 0.6495, "targetID": 1, "y": 0.6105721573, "x": -0.352116821}], [{"q1": 0.8739587397, "distance": 0.03740617771, "q3": 0.273304445, "q2": 2.703168786, "tx": 0.0, "ty": 0.15, "targetID": 8, "y": 0.1803906871, "x": -0.02180890341}], [{"q1": 0.9029876668, "distance": 0.189790802, "q3": 0.5749544668, "q2": 0.9197296795, "tx": 0.0, "ty": 0.95, "targetID": 2, "y": 0.8021123545, "x": 0.1189529018}], [{"q1": 1.559160658, "distance": 0.1120054142, "q3": -0.01918478518, "q2": 2.034797067, "tx": -0.4763, "ty": 0.275, "targetID": 4, "y": 0.3571707537, "x": -0.4001870573}], [{"q1": 0.115121252, "distance": 0.4104489001, "q3": 0.7196095117, "q2": 2.668406251, "tx": 0.4763, "ty": 0.275, "targetID": 6, "y": 0.0624442318, "x": 0.125175599}]], "block": 2}], [{"trials": [[{"q1": 0.3342696807, "distance": 0.06873037489, "q3": 0.635621511, "q2": 2.223984891, "tx": 0.175, "ty": 0.3031, "targetID": 9, "y": 0.2926181741, "x": 0.1070736004}], [{"q1": 1.160025782, "distance": 0.006351499681, "q3": 0.1388001688, "q2": 2.378793803, "tx": -0.175, "ty": 0.3031, "targetID": 7, "y": 0.3022902893, "x": -0.1812996759}], [{"q1": 0.7800629058, "distance": 0.02164539872, "q3": 0.4457373487, "q2": 1.779014309, "tx": 0.0, "ty": 0.55, "targetID": 5, "y": 0.5412858894, "x": -0.01981382252}], [{"q1": 0.3624052983, "distance": 0.2160125251, "q3": 0.7299054725, "q2": 1.612437173, "tx": 0.375, "ty": 0.6495, "targetID": 3, "y": 0.4970644702, "x": 0.2219483086}], [{"q1": 1.418853117, "distance": 0.03260686377, "q3": 0.1689139072, "q2": 1.463885735, "tx": -0.375, "ty": 0.6495, "targetID": 1, "y": 0.6214664158, "x": -0.3583469006}], [{"q1": 0.7932622498, "distance": 0.02839358649, "q3": 0.3308967976, "q2": 2.685304385, "tx": 0.0, "ty": 0.15, "targetID": 8, "y": 0.1782166879, "x": -0.003164534194}], [{"q1": 0.9461372751, "distance": 0.1637740395, "q3": 0.5337621942, "q2": 0.9166694331, "tx": 0.0, "ty": 0.95, "targetID": 2, "y": 0.8141620838, "x": 0.09148768506}], [{"q1": 1.563069681, "distance": 0.1098400789, "q3": -0.01329319929, "q2": 2.032208495, "tx": -0.4763, "ty": 0.275, "targetID": 4, "y": 0.3554540771, "x": -0.401520428}], [{"q1": 0.08583150053, "distance": 0.3945902221, "q3": 0.739014229, "q2": 2.594407188, "tx": 0.4763, "ty": 0.275, "targetID": 6, "y": 0.08563667886, "x": 0.1301165574}]], "block": 3}], [{"trials": [[{"q1": 0.2930272244, "distance": 0.04768392936, "q3": 0.6463263041, "q2": 2.159842441, "tx": 0.175, "ty": 0.3031, "targetID": 9, "y": 0.3114039968, "x": 0.128044694}], [{"q1": 1.157704784, "distance": 0.005473582998, "q3": 0.1383089096, "q2": 2.379952987, "tx": -0.175, "ty": 0.3031, "targetID": 7, "y": 0.3023402297, "x": -0.1804205959}], [{"q1": 0.7452727788, "distance": 0.008104992844, "q3": 0.4555939715, "q2": 1.738535209, "tx": 0.0, "ty": 0.55, "targetID": 5, "y": 0.5557355205, "x": 0.005726666898}], [{"q1": 0.3681015036, "distance": 0.1814910064, "q3": 0.7145465148, "q2": 1.535424912, "tx": 0.375, "ty": 0.6495, "targetID": 3, "y": 0.5230588988, "x": 0.2448015617}], [{"q1": 1.429008002, "distance": 0.02286557602, "q3": 0.153525519, "q2": 1.443506454, "tx": -0.375, "ty": 0.6495, "targetID": 1, "y": 0.6302368638, "x": -0.3626806595}], [{"q1": 0.7774336197, "distance": 0.0283672473, "q3": 0.3410139988, "q2": 2.680386555, "tx": 0.0, "ty": 0.15, "targetID": 8, "y": 0.1783672386, "x": 2.227602377e-05}], [{"q1": 0.7861524581, "distance": 0.3050248209, "q3": 0.6653597856, "q2": 0.7516694651, "tx": 0.0, "ty": 0.95, "targetID": 2, "y": 0.7955691313, "x": 0.2630422934}], [{"q1": 1.568512636, "distance": 0.1068663035, "q3": -0.01572409611, "q2": 2.033793385, "tx": -0.4763, "ty": 0.275, "targetID": 4, "y": 0.3531155995, "x": -0.4033729135}], [{"q1": -0.06202487909, "distance": 0.2464576922, "q3": 0.8017812111, "q2": 2.098292081, "tx": 0.4763, "ty": 0.275, "targetID": 6, "y": 0.2342239705, "x": 0.2332388771}]], "block": 4}], [{"trials": [[{"q1": 0.267166175, "distance": 0.0390606237, "q3": 0.636901932, "q2": 2.155562191, "tx": 0.175, "ty": 0.3031, "targetID": 9, "y": 0.3117897979, "x": 0.1369182493}], [{"q1": 1.155010797, "distance": 0.005147946059, "q3": 0.1102884115, "q2": 2.393006307, "tx": -0.175, "ty": 0.3031, "targetID": 7, "y": 0.3030353378, "x": -0.1801475399}], [{"q1": 0.7404578827, "distance": 0.01007006139, "q3": 0.4344120013, "q2": 1.748086454, "tx": 0.0, "ty": 0.55, "targetID": 5, "y": 0.55655879, "x": 0.007641230935}], [{"q1": 0.3727939094, "distance": 0.1630941983, "q3": 0.7087180415, "q2": 1.492303402, "tx": 0.375, "ty": 0.6495, "targetID": 3, "y": 0.5366423975, "x": 0.2572592718}], [{"q1": 1.450744415, "distance": 0.01131552338, "q3": 0.1427039576, "q2": 1.412483158, "tx": -0.375, "ty": 0.6495, "targetID": 1, "y": 0.6382979505, "x": -0.3734015142}], [{"q1": 0.762655481, "distance": 0.02902401998, "q3": 0.340845808, "q2": 2.678993204, "tx": 0.0, "ty": 0.15, "targetID": 8, "y": 0.1789283247, "x": 0.002354944747}], [{"q1": 0.8238486871, "distance": 0.2747417069, "q3": 0.6517124595, "q2": 0.7542352586, "tx": 0.0, "ty": 0.95, "targetID": 2, "y": 0.8064514642, "x": 0.2342580274}], [{"q1": 1.572046587, "distance": 0.1051165258, "q3": -0.02214757184, "q2": 2.036189763, "tx": -0.4763, "ty": 0.275, "targetID": 4, "y": 0.3520233327, "x": -0.4047675583}], [{"q1": -0.06527082049, "distance": 0.2410624106, "q3": 0.8022991363, "q2": 2.08313603, "tx": 0.4763, "ty": 0.275, "targetID": 6, "y": 0.2380955797, "x": 0.2380792}]], "block": 5}], [{"trials": [[{"q1": 0.2345838054, "distance": 0.0242440249, "q3": 0.6826498813, "q2": 2.12491497, "tx": 0.175, "ty": 0.3031, "targetID": 9, "y": 0.3087515048, "x": 0.1514238842}], [{"q1": 1.169642691, "distance": 0.009857633558, "q3": 0.1017214589, "q2": 2.400796531, "tx": -0.175, "ty": 0.3031, "targetID": 7, "y": 0.2989208967, "x": -0.1839279356}], [{"q1": 0.7380819424, "distance": 0.01104567151, "q3": 0.4328858725, "q2": 1.748886297, "tx": 0.0, "ty": 0.55, "targetID": 5, "y": 0.5565557725, "x": 0.008889809109}], [{"q1": 0.3739172949, "distance": 0.1622924079, "q3": 0.7078342664, "q2": 1.490287524, "tx": 0.375, "ty": 0.6495, "targetID": 3, "y": 0.5376126196, "x": 0.2574413348}], [{"q1": 1.438307781, "distance": 0.0138706236, "q3": 0.08642044332, "q2": 1.410141009, "tx": -0.375, "ty": 0.6495, "targetID": 1, "y": 0.6563788796, "x": -0.3629552827}], [{"q1": 0.7472148845, "distance": 0.027780367, "q3": 0.3639572507, "q2": 2.673537778, "tx": 0.0, "ty": 0.15, "targetID": 8, "y": 0.1768497958, "x": 0.007130024852}], [{"q1": 0.8268361422, "distance": 0.2723293461, "q3": 0.6522367732, "q2": 0.7540609007, "tx": 0.0, "ty": 0.95, "targetID": 2, "y": 0.8070996882, "x": 0.2318248771}], [{"q1": 1.585813428, "distance": 0.09759442087, "q3": -0.002523086358, "q2": 2.027145243, "tx": -0.4763, "ty": 0.275, "targetID": 4, "y": 0.346097404, "x": -0.4094432118}], [{"q1": -0.1057122814, "distance": 0.1671808417, "q3": 0.8529578042, "q2": 1.869321426, "tx": 0.4763, "ty": 0.275, "targetID": 6, "y": 0.2755749586, "x": 0.309120147}]], "block": 6}], [{"trials": [[{"q1": 0.2190935144, "distance": 0.01639736993, "q3": 0.7127080493, "q2": 2.105568769, "tx": 0.175, "ty": 0.3031, "targetID": 9, "y": 0.3069831349, "x": 0.1590690551}], [{"q1": 1.170307185, "distance": 0.009982981929, "q3": 0.1110771953, "q2": 2.395855635, "tx": -0.175, "ty": 0.3031, "targetID": 7, "y": 0.2989551497, "x": -0.184081858}], [{"q1": 0.7434112851, "distance": 0.008968006381, "q3": 0.4593851161, "q2": 1.736573964, "tx": 0.0, "ty": 0.55, "targetID": 5, "y": 0.5556690739, "x": 0.006948866035}], [{"q1": 0.3911681197, "distance": 0.1378574323, "q3": 0.7147842694, "q2": 1.419027412, "tx": 0.375, "ty": 0.6495, "targetID": 3, "y": 0.5583927443, "x": 0.271539188}], [{"q1": 1.436654953, "distance": 0.01552729622, "q3": 0.09307776345, "q2": 1.40564477, "tx": -0.375, "ty": 0.6495, "targetID": 1, "y": 0.6574694004, "x": -0.3616738758}], [{"q1": 0.7441335538, "distance": 0.02839810975, "q3": 0.3840738687, "q2": 2.663721018, "tx": 0.0, "ty": 0.15, "targetID": 8, "y": 0.1771034151, "x": 0.008476881837}], [{"q1": 0.8710327108, "distance": 0.2401816611, "q3": 0.611631413, "q2": 0.7526261559, "tx": 0.0, "ty": 0.95, "targetID": 2, "y": 0.8225591573, "x": 0.203583059}], [{"q1": 1.586406174, "distance": 0.09729335959, "q3": -0.002720866007, "q2": 2.027137735, "tx": -0.4763, "ty": 0.275, "targetID": 4, "y": 0.3458973473, "x": -0.409669947}], [{"q1": -0.07178989624, "distance": 0.1504860285, "q3": 0.8475475349, "q2": 1.782821374, "tx": 0.4763, "ty": 0.275, "targetID": 6, "y": 0.3072126785, "x": 0.3293020812}]], "block": 7}], [{"trials": [[{"q1": 0.2073160258, "distance": 0.01039641472, "q3": 0.7336698624, "q2": 2.090631871, "tx": 0.175, "ty": 0.3031, "targetID": 9, "y": 0.3059942356, "x": 0.1650145686}], [{"q1": 1.190309357, "distance": 0.01712135401, "q3": 0.107081154, "q2": 2.402833526, "tx": -0.175, "ty": 0.3031, "targetID": 7, "y": 0.2932290593, "x": -0.1889894708}], [{"q1": 0.7455090903, "distance": 0.008419656237, "q3": 0.4934313799, "q2": 1.720897799, "tx": 0.0, "ty": 0.55, "targetID": 5, "y": 0.5543947477, "x": 0.007181699205}], [{"q1": 0.3909320013, "distance": 0.1372473962, "q3": 0.7138846152, "q2": 1.418175062, "tx": 0.375, "ty": 0.6495, "targetID": 3, "y": 0.5586953161, "x": 0.2720856805}], [{"q1": 1.436872655, "distance": 0.0155279682, "q3": 0.1134496312, "q2": 1.39546886, "tx": -0.375, "ty": 0.6495, "targetID": 1, "y": 0.6573271809, "x": -0.3615890703}], [{"q1": 0.7549777858, "distance": 0.02714254549, "q3": 0.3833168646, "q2": 2.666507591, "tx": 0.0, "ty": 0.15, "targetID": 8, "y": 0.1762219675, "x": 0.007009008083}], [{"q1": 0.8736769155, "distance": 0.2374313659, "q3": 0.6016129821, "q2": 0.7579676786, "tx": 0.0, "ty": 0.95, "targetID": 2, "y": 0.8236738832, "x": 0.2010357325}], [{"q1": 1.594720924, "distance": 0.09269510705, "q3": -0.0007708760369, "q2": 2.027168488, "tx": -0.4763, "ty": 0.275, "targetID": 4, "y": 0.342077385, "x": -0.4123233848}], [{"q1": -0.07033787913, "distance": 0.1503107671, "q3": 0.8479105586, "q2": 1.78026145, "tx": 0.4763, "ty": 0.275, "targetID": 6, "y": 0.3081838569, "x": 0.3296979593}]], "block": 8}], [{"trials": [[{"q1": 0.2143062252, "distance": 0.0139133321, "q3": 0.720892441, "q2": 2.098746832, "tx": 0.175, "ty": 0.3031, "targetID": 9, "y": 0.3069547493, "x": 0.1616313158}], [{"q1": 1.182486463, "distance": 0.01400589393, "q3": 0.1351596262, "q2": 2.38860764, "tx": -0.175, "ty": 0.3031, "targetID": 7, "y": 0.2949545679, "x": -0.1863937264}], [{"q1": 0.7458758824, "distance": 0.005792139087, "q3": 0.454990429, "q2": 1.743927883, "tx": 0.0, "ty": 0.55, "targetID": 5, "y": 0.5537200012, "x": 0.004439647111}], [{"q1": 0.3900055143, "distance": 0.1369038411, "q3": 0.7117325955, "q2": 1.419008928, "tx": 0.375, "ty": 0.6495, "targetID": 3, "y": 0.5586401471, "x": 0.2725932187}], [{"q1": 1.437079683, "distance": 0.01813270608, "q3": 0.1413175024, "q2": 1.374103485, "tx": -0.375, "ty": 0.6495, "targetID": 1, "y": 0.6603797282, "x": -0.3604939136}], [{"q1": 0.7586932064, "distance": 0.02670006912, "q3": 0.3822195689, "q2": 2.667879255, "tx": 0.0, "ty": 0.15, "targetID": 8, "y": 0.1759020565, "x": 0.006478978283}], [{"q1": 0.8883229758, "distance": 0.2250959317, "q3": 0.6049655801, "q2": 0.7595471948, "tx": 0.0, "ty": 0.95, "targetID": 2, "y": 0.8258053157, "x": 0.1877334783}], [{"q1": 1.596113175, "distance": 0.09190163051, "q3": 0.009232992328, "q2": 2.0225406, "tx": -0.4763, "ty": 0.275, "targetID": 4, "y": 0.3413560179, "x": -0.4127170732}], [{"q1": -0.06563718063, "distance": 0.1515619854, "q3": 0.8432920824, "q2": 1.779710521, "tx": 0.4763, "ty": 0.275, "targetID": 6, "y": 0.3107198444, "x": 0.3290073385}]], "block": 9}], [{"trials": [[{"q1": 0.2161831963, "distance": 0.01466407531, "q3": 0.7205163214, "q2": 2.099976754, "tx": 0.175, "ty": 0.3031, "targetID": 9, "y": 0.3068789794, "x": 0.1608312167}], [{"q1": 1.191264136, "distance": 0.01705319992, "q3": 0.1382645914, "q2": 2.387750006, "tx": -0.175, "ty": 0.3031, "targetID": 7, "y": 0.2930574301, "x": -0.1887825403}], [{"q1": 0.7500147298, "distance": 0.003650488682, "q3": 0.4376552668, "q2": 1.754096389, "tx": 0.0, "ty": 0.55, "targetID": 5, "y": 0.5534835715, "x": 0.001091236675}], [{"q1": 0.4106643605, "distance": 0.09173616418, "q3": 0.6899191421, "q2": 1.309725425, "tx": 0.375, "ty": 0.6495, "targetID": 3, "y": 0.592318119, "x": 0.3032660728}], [{"q1": 1.43958714, "distance": 0.0182388178, "q3": 0.1350010155, "q2": 1.371766179, "tx": -0.375, "ty": 0.6495, "targetID": 1, "y": 0.6618831277, "x": -0.3616092337}], [{"q1": 0.7587055956, "distance": 0.02674583395, "q3": 0.3881536964, "q2": 2.665286789, "tx": 0.0, "ty": 0.15, "targetID": 8, "y": 0.1758722692, "x": 0.006779772706}], [{"q1": 0.9387029523, "distance": 0.1913000298, "q3": 0.5662440392, "q2": 0.7454360816, "tx": 0.0, "ty": 0.95, "targetID": 2, "y": 0.8423044617, "x": 0.1581055738}], [{"q1": 1.619537624, "distance": 0.07933162722, "q3": -0.007473282569, "q2": 2.03148256, "tx": -0.4763, "ty": 0.275, "targetID": 4, "y": 0.3313629416, "x": -0.4204723555}], [{"q1": -0.05737118196, "distance": 0.1547368155, "q3": 0.8371728393, "q2": 1.78134547, "tx": 0.4763, "ty": 0.275, "targetID": 6, "y": 0.3142178951, "x": 0.3266155359}]], "block": 10}]]}], "condition": "H2"}], "type": "simulation", "subjectID": "S_H2_1"}}
