# Supplementary material for: Goal-related feedback guides motor exploration and redundancy resolution in human motor skill acquisition
Source: PLoS Comput Biol. 2019 Mar 5;15(3):e1006676. doi: 10.1371/journal.pcbi.1006676 (PMC6420027; doi:10.1371/journal.pcbi.1006676)
Supplement: S1 Dataset — The 220 .json files contain the data (20 for the participants, 200 for simulation runs), the text file legend_json.txt explains the data format. (ZIP) [file pcbi.1006676.s001.zip › P_05.json]

{"data": {"data": [[{"phases": [[{"phase": "test", "blocks": [[{"trials": [[{"q1": 1.092672, "distance": 0.6157824547, "q3": 3.523798827, "q2": 2.233504134, "tx": -0.375, "ty": 0.6495, "targetID": 1, "f2": 1.953002, "f1": 0.241211, "f3": 0.842072, "y": 0.56830302, "x": 0.23540567}], [{"q1": 0.4975286902, "distance": 0.6581805906, "q3": 4.894412827, "q2": 1.662174094, "tx": 0, "ty": 0.95, "targetID": 2, "f2": 3.323616, "f1": -0.330119, "f3": 1.437216, "y": 0.58678213, "x": 0.54888475}], [{"q1": 1.15412155, "distance": 0.1860705363, "q3": 3.251611227, "q2": 1.905647529, "tx": 0.375, "ty": 0.6495, "targetID": 3, "f2": 1.680815, "f1": -0.086645, "f3": 0.780623, "y": 0.52585486, "x": 0.2359528}], [{"q1": 2.09402324, "distance": 0.2731728355, "q3": 2.296001577, "q2": 1.830060814, "tx": -0.4763, "ty": 0.275, "targetID": 4, "f2": 0.725205, "f1": -0.162232, "f3": -0.159279, "y": 0.3067712, "x": -0.20498102}], [{"q1": 1.41443391, "distance": 0.1174762792, "q3": 3.063995327, "q2": 2.381221824, "tx": 0, "ty": 0.55, "targetID": 5, "f2": 1.493199, "f1": 0.388929, "f3": 0.520311, "y": 0.5221838, "x": 0.1141356}], [{"q1": -0.9460960098, "distance": 0.624139512, "q3": 2.490214837, "q2": 1.585456404, "tx": 0.4763, "ty": 0.275, "targetID": 6, "f2": 0.919419, "f1": -0.406836, "f3": 2.880841, "y": -0.31429769, "x": 0.27068297}], [{"q1": 1.79029406, "distance": 0.1219465355, "q3": 2.159342297, "q2": 2.118459014, "tx": -0.175, "ty": 0.3031, "targetID": 7, "f2": 0.588546, "f1": 0.126166, "f3": 0.14445, "y": 0.32868982, "x": -0.055768634}], [{"q1": 0.7241003902, "distance": 0.3316026215, "q3": 1.320285727, "q2": 3.043658054, "tx": 0, "ty": 0.15, "targetID": 8, "f2": -0.250511, "f1": 1.051365, "f3": 1.210644, "y": 0.016034449, "x": 0.30333732}], [{"q1": 0.7028003902, "distance": 0.2084702193, "q3": 2.751532527, "q2": 2.053805038, "tx": 0.175, "ty": 0.3031, "targetID": 9, "f2": 1.180736, "f1": 0.061512, "f3": 1.231944, "y": 0.26412423, "x": 0.37979434}]], "block": 1}], [{"trials": [[{"q1": 1.859283434, "distance": 0.5684563723, "q3": 1.075304337, "q2": 2.459258984, "tx": -0.375, "ty": 0.6495, "targetID": 1, "f2": -0.495492, "f1": 0.466966, "f3": 0.075461, "y": 0.14227049, "x": -0.11836627}], [{"q1": 2.21089048, "distance": 0.8455019478, "q3": 4.898559727, "q2": 1.691453744, "tx": 0, "ty": 0.95, "targetID": 2, "f2": 3.327763, "f1": -0.300839, "f3": -0.276146, "y": 0.43406826, "x": -0.66984176}], [{"q1": -0.4742287098, "distance": 0.8424359049, "q3": 2.643713027, "q2": 1.781680284, "tx": 0.375, "ty": 0.6495, "targetID": 3, "f2": 1.072917, "f1": -0.210612, "f3": 2.408973, "y": -0.19272772, "x": 0.39372756}], [{"q1": 2.024405544, "distance": 0.2637338802, "q3": 2.087651147, "q2": 1.764904174, "tx": -0.4763, "ty": 0.275, "targetID": 4, "f2": 0.516855, "f1": -0.227388, "f3": -0.089661, "y": 0.26960286, "x": -0.21262135}], [{"q1": 3.29561959, "distance": 0.8117555418, "q3": 2.973705927, "q2": 1.193071484, "tx": 0, "ty": 0.55, "targetID": 5, "f2": 1.40291, "f1": -0.799221, "f3": -1.360875, "y": -0.08452289, "x": -0.50628822}], [{"q1": 3.17265769, "distance": 1.051557673, "q3": 3.104961727, "q2": 2.555328894, "tx": 0.4763, "ty": 0.275, "targetID": 6, "f2": 1.534165, "f1": 0.563036, "f3": -1.237913, "y": 0.011435327, "x": -0.54169175}], [{"q1": 1.69164805, "distance": 0.08978799583, "q3": 1.939996297, "q2": 1.324704214, "tx": -0.175, "ty": 0.3031, "targetID": 7, "f2": 0.3692, "f1": -0.667588, "f3": 0.243096, "y": 0.36749, "x": -0.23757645}], [{"q1": 1.54474718, "distance": 0.2006909095, "q3": 2.220791847, "q2": 2.195051044, "tx": 0, "ty": 0.15, "targetID": 8, "f2": 0.649996, "f1": 0.202758, "f3": 0.389997, "y": 0.34502211, "x": 0.04736262}], [{"q1": 2.17809226, "distance": 0.2370902955, "q3": 1.848073297, "q2": 2.799996124, "tx": 0.175, "ty": 0.3031, "targetID": 9, "f2": 0.277277, "f1": 0.807703, "f3": -0.243348, "y": 0.33746091, "x": -0.059587161}]], "block": 2}], [{"trials": [[{"q1": 1.71904274, "distance": 0.5297684445, "q3": 2.110961767, "q2": 3.708796054, "tx": -0.375, "ty": 0.6495, "targetID": 1, "f2": 0.540165, "f1": 1.716503, "f3": 0.215702, "y": 0.58399578, "x": 0.15070315}], [{"q1": 0.6791755902, "distance": 1.103794027, "q3": 1.196569807, "q2": 4.518949954, "tx": 0, "ty": 0.95, "targetID": 2, "f2": -0.374227, "f1": 2.526657, "f3": 1.255569, "y": 0.15075028, "x": 0.76128913}], [{"q1": 0.03364109019, "distance": 0.9840323959, "q3": 1.619114022, "q2": 4.301740254, "tx": 0.375, "ty": 0.6495, "targetID": 3, "f2": 0.048318, "f1": 2.309448, "f3": 1.901103, "y": -0.28932282, "x": 0.66984143}], [{"q1": 1.846277241, "distance": 0.4405147089, "q3": 2.478465277, "q2": 2.231870514, "tx": -0.4763, "ty": 0.275, "targetID": 4, "f2": 0.907669, "f1": 0.239578, "f3": 0.088467, "y": 0.40401809, "x": -0.055102254}], [{"q1": 1.52696576, "distance": 0.2286272523, "q3": 2.247621047, "q2": 4.158860654, "tx": 0, "ty": 0.55, "targetID": 5, "f2": 0.676825, "f1": 2.166568, "f3": 0.407779, "y": 0.64155199, "x": 0.20949619}], [{"q1": -0.4324456098, "distance": 0.5837785421, "q3": 2.451447577, "q2": 2.900338594, "tx": 0.4763, "ty": 0.275, "targetID": 6, "f2": 0.880651, "f1": 0.908046, "f3": 2.36719, "y": -0.30010852, "x": 0.3760624}], [{"q1": 1.07526757, "distance": 0.6646247633, "q3": 0.8266158568, "q2": 3.748380154, "tx": -0.175, "ty": 0.3031, "targetID": 7, "f2": -0.74418, "f1": 1.756088, "f3": 0.859477, "y": 0.12006314, "x": 0.46392377}], [{"q1": 1.23925871, "distance": 0.4306556674, "q3": 2.855707727, "q2": 3.382761554, "tx": 0, "ty": 0.15, "targetID": 8, "f2": 1.284911, "f1": 1.390469, "f3": 0.695486, "y": 0.4978447, "x": 0.25390622}], [{"q1": 1.67185602, "distance": 0.2352750222, "q3": 2.695737827, "q2": 2.480181994, "tx": 0.175, "ty": 0.3031, "targetID": 9, "f2": 1.124942, "f1": 0.487889, "f3": 0.262888, "y": 0.47600027, "x": 0.015438624}]], "block": 3}], [{"trials": [[{"q1": 1.39131179, "distance": 0.7930699109, "q3": 1.705382157, "q2": 3.825663254, "tx": -0.375, "ty": 0.6495, "targetID": 1, "f2": 0.134586, "f1": 1.833371, "f3": 0.543433, "y": 0.46034255, "x": 0.39518137}], [{"q1": 2.08095421, "distance": 0.3028701314, "q3": 2.065659997, "q2": 4.282136754, "tx": 0, "ty": 0.95, "targetID": 2, "f2": 0.494864, "f1": 2.289844, "f3": -0.14621, "y": 0.6897635, "x": -0.15494283}], [{"q1": 0.7267392902, "distance": 0.3610169135, "q3": 1.673777737, "q2": 5.213807454, "tx": 0.375, "ty": 0.6495, "targetID": 3, "f2": 0.102981, "f1": 3.221515, "f3": 1.208005, "y": 0.48382125, "x": 0.69575499}], [{"q1": 1.916334757, "distance": 0.3073551421, "q3": 1.926738777, "q2": 1.953274073, "tx": -0.4763, "ty": 0.275, "targetID": 4, "f2": 0.355942, "f1": -0.039019, "f3": 0.01841, "y": 0.253503, "x": -0.16969755}], [{"q1": 1.66073478, "distance": 0.3062019477, "q3": 1.542145002, "q2": 4.110417254, "tx": 0, "ty": 0.55, "targetID": 5, "f2": -0.028651, "f1": 2.118125, "f3": 0.27401, "y": 0.61526071, "x": 0.29916663}], [{"q1": 0.1506968902, "distance": 0.2656623819, "q3": 3.015551927, "q2": 2.927544784, "tx": 0.4763, "ty": 0.275, "targetID": 6, "f2": 1.444756, "f1": 0.935252, "f3": 1.784048, "y": 0.017186551, "x": 0.54039935}], [{"q1": 1.22380207, "distance": 0.2800832754, "q3": 1.600138802, "q2": 2.417161644, "tx": -0.175, "ty": 0.3031, "targetID": 7, "f2": 0.029342, "f1": 0.424869, "f3": 0.710942, "y": 0.21487981, "x": 0.090826709}], [{"q1": 1.64270204, "distance": 0.1901798148, "q3": 2.187365297, "q2": 2.063732471, "tx": 0, "ty": 0.15, "targetID": 8, "f2": 0.616569, "f1": 0.07144, "f3": 0.292042, "y": 0.33858004, "x": -0.024615655}], [{"q1": 1.27664366, "distance": 0.1375544869, "q3": 2.014137887, "q2": 3.094551854, "tx": 0.175, "ty": 0.3031, "targetID": 9, "f2": 0.443342, "f1": 1.102259, "f3": 0.658101, "y": 0.31388137, "x": 0.31213132}]], "block": 4}], [{"trials": [[{"q1": 1.07935164, "distance": 0.8561827079, "q3": 2.264774147, "q2": 3.986701354, "tx": -0.375, "ty": 0.6495, "targetID": 1, "f2": 0.693978, "f1": 1.994409, "f3": 0.855393, "y": 0.47264289, "x": 0.46271737}], [{"q1": 0.3718649902, "distance": 1.332364187, "q3": 0.8164999268, "q2": 4.392343754, "tx": 0, "ty": 0.95, "targetID": 2, "f2": -0.754296, "f1": 2.400051, "f3": 1.562879, "y": -0.19779317, "x": 0.67658345}], [{"q1": 1.18842774, "distance": 0.170567292, "q3": 1.468066247, "q2": 4.759470254, "tx": 0.375, "ty": 0.6495, "targetID": 3, "f2": -0.10273, "f1": 2.767178, "f3": 0.746317, "y": 0.61560398, "x": 0.54216537}], [{"q1": 1.991670149, "distance": 0.4611724411, "q3": 1.816217547, "q2": 2.648257204, "tx": -0.4763, "ty": 0.275, "targetID": 4, "f2": 0.245421, "f1": 0.655965, "f3": -0.056926, "y": 0.30896358, "x": -0.016379903}], [{"q1": 1.05484722, "distance": 0.4348269011, "q3": 2.515913057, "q2": 3.916078354, "tx": 0, "ty": 0.55, "targetID": 5, "f2": 0.945117, "f1": 1.923786, "f3": 0.879897, "y": 0.45741293, "x": 0.42485535}], [{"q1": 0.5605489902, "distance": 0.2335033271, "q3": 4.241464227, "q2": 3.319929754, "tx": 0.4763, "ty": 0.275, "targetID": 6, "f2": 2.670668, "f1": 1.327637, "f3": 1.374195, "y": 0.35756701, "x": 0.25788184}], [{"q1": 1.51760382, "distance": 0.3026085942, "q3": 2.105432567, "q2": 2.657242154, "tx": -0.175, "ty": 0.3031, "targetID": 7, "f2": 0.534636, "f1": 0.664949, "f3": 0.417141, "y": 0.3386859, "x": 0.12550891}], [{"q1": 1.18905606, "distance": 0.4172044978, "q3": 3.578399727, "q2": 2.869236824, "tx": 0, "ty": 0.15, "targetID": 8, "f2": 2.007603, "f1": 0.876944, "f3": 0.745688, "y": 0.54656144, "x": 0.12960948}], [{"q1": 1.08726846, "distance": 0.1983413409, "q3": 2.830512127, "q2": 3.083493454, "tx": 0.175, "ty": 0.3031, "targetID": 9, "f2": 1.259716, "f1": 1.091201, "f3": 0.847476, "y": 0.42521907, "x": 0.3312889}]], "block": 5}], [{"trials": [[{"q1": 1.14538792, "distance": 0.8540150279, "q3": 2.035186557, "q2": 3.224613754, "tx": -0.375, "ty": 0.6495, "targetID": 1, "f2": 0.46439, "f1": 1.232321, "f3": 0.789357, "y": 0.27838259, "x": 0.39416418}], [{"q1": 0.03037389019, "distance": 1.314043556, "q3": 2.140115747, "q2": 4.246448254, "tx": 0, "ty": 0.95, "targetID": 2, "f2": 0.569319, "f1": 2.254156, "f3": 1.904371, "y": -0.1793021, "x": 0.67185358}], [{"q1": 1.21934101, "distance": 0.2067226443, "q3": 2.979046627, "q2": 4.685265854, "tx": 0.375, "ty": 0.6495, "targetID": 3, "f2": 1.40825, "f1": 2.692973, "f3": 0.715403, "y": 0.56139937, "x": 0.18799056}], [{"q1": 1.41355427, "distance": 0.7015904115, "q3": 2.778550227, "q2": 3.233284554, "tx": -0.4763, "ty": 0.275, "targetID": 4, "f2": 1.207754, "f1": 1.240992, "f3": 0.52119, "y": 0.51420118, "x": 0.18325432}], [{"q1": 0.9382941302, "distance": 0.5032440433, "q3": 2.455720147, "q2": 3.392123554, "tx": 0, "ty": 0.55, "targetID": 5, "f2": 0.884924, "f1": 1.399831, "f3": 0.99645, "y": 0.32035745, "x": 0.44779333}], [{"q1": 1.01601713, "distance": 0.2678926244, "q3": 3.880872227, "q2": 4.312672954, "tx": 0.4763, "ty": 0.275, "targetID": 6, "f2": 2.310076, "f1": 2.32038, "f3": 0.918727, "y": 0.32769353, "x": 0.21364081}], [{"q1": 0.1885844902, "distance": 0.7258662187, "q3": 3.958092627, "q2": 5.223169354, "tx": -0.175, "ty": 0.3031, "targetID": 7, "f2": 2.387296, "f1": 3.230877, "f3": 1.74616, "y": -0.049131386, "x": 0.45967694}], [{"q1": 1.73940026, "distance": 0.3294208707, "q3": 3.534668727, "q2": 4.130649154, "tx": 0, "ty": 0.15, "targetID": 8, "f2": 1.963872, "f1": 2.138356, "f3": 0.195344, "y": 0.46155611, "x": -0.10700888}], [{"q1": 1.0343012, "distance": 0.2174295855, "q3": 3.983351027, "q2": 3.044474854, "tx": 0.175, "ty": 0.3031, "targetID": 9, "f2": 2.412555, "f1": 1.052182, "f3": 0.900443, "y": 0.51424069, "x": 0.12308436}]], "block": 6}], [{"trials": [[{"q1": 1.50704807, "distance": 0.3636457018, "q3": 3.452610327, "q2": 3.211607554, "tx": -0.375, "ty": 0.6495, "targetID": 1, "f2": 1.881814, "f1": 1.219315, "f3": 0.427696, "y": 0.53998078, "x": -0.028238213}], [{"q1": 1.47274187, "distance": 0.4733291914, "q3": 3.666929827, "q2": 3.678322554, "tx": 0, "ty": 0.95, "targetID": 2, "f2": 2.096134, "f1": 1.68603, "f3": 0.462003, "y": 0.47707238, "x": -0.019493324}], [{"q1": -0.1057828098, "distance": 0.7492765427, "q3": 3.888349227, "q2": 4.806594154, "tx": 0.375, "ty": 0.6495, "targetID": 3, "f2": 2.317553, "f1": 2.814302, "f3": 2.040527, "y": -0.098974695, "x": 0.40965499}], [{"q1": 1.53934364, "distance": 0.6663029145, "q3": 2.353304227, "q2": 2.929806734, "tx": -0.4763, "ty": 0.275, "targetID": 4, "f2": 0.782508, "f1": 0.937514, "f3": 0.395401, "y": 0.4412432, "x": 0.16893079}], [{"q1": 0.5345994902, "distance": 0.4845726565, "q3": 3.743207627, "q2": 4.251474754, "tx": 0, "ty": 0.55, "targetID": 5, "f2": 2.172411, "f1": 2.259182, "f3": 1.400145, "y": 0.22210437, "x": 0.35678441}], [{"q1": 0.2816383902, "distance": 0.2242029243, "q3": 2.711697127, "q2": 2.546343934, "tx": 0.4763, "ty": 0.275, "targetID": 6, "f2": 1.140901, "f1": 0.554051, "f3": 1.653106, "y": 0.050832472, "x": 0.4723162}], [{"q1": 1.04397731, "distance": 0.5139347711, "q3": 2.685998927, "q2": 2.791136834, "tx": -0.175, "ty": 0.3031, "targetID": 7, "f2": 1.115203, "f1": 0.798844, "f3": 0.890767, "y": 0.36732643, "x": 0.33490579}], [{"q1": 0.1460472902, "distance": 0.2929088223, "q3": 1.944331697, "q2": 1.967599736, "tx": 0, "ty": 0.15, "targetID": 8, "f2": 0.373535, "f1": -0.024693, "f3": 1.788697, "y": 0.10539181, "x": 0.28949212}], [{"q1": 0.8504551902, "distance": 0.1691197372, "q3": 3.563320027, "q2": 3.393254454, "tx": 0.175, "ty": 0.3031, "targetID": 9, "f2": 1.992524, "f1": 1.400962, "f3": 1.084289, "y": 0.42776518, "x": 0.2892807}]], "block": 7}], [{"trials": [[{"q1": 2.79221079, "distance": 0.6107681623, "q3": 4.262764227, "q2": 1.608892684, "tx": -0.375, "ty": 0.6495, "targetID": 1, "f2": 2.691968, "f1": -0.3834, "f3": -0.857466, "y": 0.16204379, "x": -0.74300026}], [{"q1": 2.34264888, "distance": 1.103384123, "q3": 6.103863227, "q2": 1.615867024, "tx": 0, "ty": 0.95, "targetID": 2, "f2": 4.533067, "f1": -0.376426, "f3": -0.407904, "y": 0.11536496, "x": -0.72169306}], [{"q1": 1.47406134, "distance": 0.6227875815, "q3": 6.036256127, "q2": 3.437236754, "tx": 0.375, "ty": 0.6495, "targetID": 3, "f2": 4.46546, "f1": 1.444944, "f3": 0.460683, "y": 0.099431767, "x": 0.082956663}], [{"q1": 1.52533214, "distance": 0.5861254048, "q3": 2.900821027, "q2": 2.638141274, "tx": -0.4763, "ty": 0.275, "targetID": 4, "f2": 1.330025, "f1": 0.645849, "f3": 0.409412, "y": 0.51243065, "x": 0.059582148}], [{"q1": 1.26451711, "distance": 0.3568321431, "q3": 5.297604827, "q2": 3.369441254, "tx": 0, "ty": 0.55, "targetID": 5, "f2": 3.726809, "f1": 1.377149, "f3": 0.670227, "y": 0.19693178, "x": -0.051691492}], [{"q1": 0.6262711902, "distance": 0.2911718759, "q3": 4.352613827, "q2": 3.198727054, "tx": 0.4763, "ty": 0.275, "targetID": 6, "f2": 2.781817, "f1": 1.206434, "f3": 1.308473, "y": 0.39296026, "x": 0.21009249}], [{"q1": 1.33922419, "distance": 0.3178865511, "q3": 3.510478427, "q2": 3.308368654, "tx": -0.175, "ty": 0.3031, "targetID": 7, "f2": 1.939682, "f1": 1.316076, "f3": 0.59552, "y": 0.52478538, "x": 0.052832069}], [{"q1": 1.33168436, "distance": 0.3942495365, "q3": 3.818920027, "q2": 3.014692554, "tx": 0, "ty": 0.15, "targetID": 8, "f2": 2.248124, "f1": 1.0224, "f3": 0.60306, "y": 0.54415716, "x": -0.0085340621}], [{"q1": 2.27786924, "distance": 0.7813919872, "q3": 4.306495227, "q2": 1.894714786, "tx": 0.175, "ty": 0.3031, "targetID": 9, "f2": 2.735699, "f1": -0.097578, "f3": -0.343125, "y": 0.41990163, "x": -0.59761298}]], "block": 8}], [{"trials": [[{"q1": 1.4364879, "distance": 0.4576957881, "q3": 3.307028927, "q2": 1.844260804, "tx": -0.375, "ty": 0.6495, "targetID": 1, "f2": 1.736233, "f1": -0.148032, "f3": 0.498257, "y": 0.58482722, "x": 0.078103593}], [{"q1": 1.6073277, "distance": 0.3259087588, "q3": 4.055230627, "q2": 2.154587334, "tx": 0, "ty": 0.95, "targetID": 2, "f2": 2.484434, "f1": 0.162295, "f3": 0.327417, "y": 0.65153176, "x": -0.13089396}], [{"q1": 0.7900737902, "distance": 0.115845668, "q3": 3.980146527, "q2": 1.766914794, "tx": 0.375, "ty": 0.6495, "targetID": 3, "f2": 2.40935, "f1": -0.225378, "f3": 1.144671, "y": 0.55656579, "x": 0.4441625}], [{"q1": 1.83232857, "distance": 0.3053675125, "q3": 1.858629047, "q2": 1.891070534, "tx": -0.4763, "ty": 0.275, "targetID": 4, "f2": 0.287833, "f1": -0.101222, "f3": 0.102416, "y": 0.25908739, "x": -0.17134737}], [{"q1": 1.23756225, "distance": 0.1933746006, "q3": 3.552073127, "q2": 1.738891794, "tx": 0, "ty": 0.55, "targetID": 5, "f2": 1.981277, "f1": -0.253401, "f3": 0.697182, "y": 0.60180601, "x": 0.18630586}], [{"q1": 0.5638162902, "distance": 0.1753692135, "q3": 2.360655547, "q2": 2.174128034, "tx": 0.4763, "ty": 0.275, "targetID": 6, "f2": 0.789859, "f1": 0.181835, "f3": 1.370928, "y": 0.17236484, "x": 0.3341016}], [{"q1": 1.59551532, "distance": 0.3171224162, "q3": 2.899250227, "q2": 2.813065154, "tx": -0.175, "ty": 0.3031, "targetID": 7, "f2": 1.328454, "f1": 0.820773, "f3": 0.339229, "y": 0.52033065, "x": 0.05603565}], [{"q1": 0.7075755902, "distance": 0.1854529481, "q3": 1.720650297, "q2": 1.886232484, "tx": 0, "ty": 0.15, "targetID": 8, "f2": 0.149854, "f1": -0.10606, "f3": 1.227169, "y": 0.27657549, "x": 0.13554129}], [{"q1": 0.6785472902, "distance": 0.2738793521, "q3": 2.653766127, "q2": 2.788749224, "tx": 0.175, "ty": 0.3031, "targetID": 9, "f2": 1.08297, "f1": 0.796457, "f3": 1.256197, "y": 0.23216508, "x": 0.43953381}]], "block": 9}], [{"trials": [[{"q1": 1.44270825, "distance": 0.4731284514, "q3": 3.185449327, "q2": 1.973757257, "tx": -0.375, "ty": 0.6495, "targetID": 1, "f2": 1.614653, "f1": -0.018535, "f3": 0.492036, "y": 0.54322859, "x": 0.086038956}], [{"q1": 1.55875868, "distance": 0.2938868842, "q3": 3.926425327, "q2": 1.958551949, "tx": 0, "ty": 0.95, "targetID": 2, "f2": 2.355629, "f1": -0.033741, "f3": 0.375986, "y": 0.66717953, "x": -0.079887937}], [{"q1": 1.67003389, "distance": 0.4323676055, "q3": 3.273351027, "q2": 2.067251055, "tx": 0.375, "ty": 0.6495, "targetID": 3, "f2": 1.702555, "f1": 0.074958, "f3": 0.264711, "y": 0.57228447, "x": -0.050416864}], [{"q1": 1.82158432, "distance": 0.3064440229, "q3": 1.706764457, "q2": 1.950760799, "tx": -0.4763, "ty": 0.275, "targetID": 4, "f2": 0.135968, "f1": -0.041532, "f3": 0.11316, "y": 0.23840831, "x": -0.17204848}], [{"q1": 1.20130827, "distance": 0.2002598131, "q3": 3.156609427, "q2": 1.539149334, "tx": 0, "ty": 0.55, "targetID": 5, "f2": 1.585813, "f1": -0.453143, "f3": 0.733436, "y": 0.4929639, "x": 0.19196582}], [{"q1": 0.8392710902, "distance": 0.1668404071, "q3": 2.554177657, "q2": 2.165457244, "tx": 0.4763, "ty": 0.275, "targetID": 6, "f2": 0.983381, "f1": 0.173165, "f3": 1.095473, "y": 0.2790756, "x": 0.30950938}], [{"q1": 1.31390295, "distance": 0.02461926142, "q3": 1.262354757, "q2": 1.890128064, "tx": -0.175, "ty": 0.3031, "targetID": 7, "f2": -0.308442, "f1": -0.102165, "f3": 0.620842, "y": 0.32768506, "x": -0.17370275}], [{"q1": 1.28123039, "distance": 0.180943749, "q3": 1.039176017, "q2": 2.079377602, "tx": 0, "ty": 0.15, "targetID": 8, "f2": -0.53162, "f1": 0.087085, "f3": 0.653514, "y": 0.27172058, "x": -0.13388331}], [{"q1": 1.25433835, "distance": 0.06465238119, "q3": 1.962427267, "q2": 2.188705024, "tx": 0.175, "ty": 0.3031, "targetID": 9, "f2": 0.391631, "f1": 0.196412, "f3": 0.680406, "y": 0.27263047, "x": 0.11797774}]], "block": 10}], [{"trials": [[{"q1": 2.0590259, "distance": 0.3449225598, "q3": 2.434608647, "q2": 1.535065264, "tx": -0.375, "ty": 0.6495, "targetID": 1, "f2": 0.863812, "f1": -0.457227, "f3": -0.124281, "y": 0.33116649, "x": -0.24220185}], [{"q1": 1.38948967, "distance": 0.2098623601, "q3": 4.288650927, "q2": 1.821013024, "tx": 0, "ty": 0.95, "targetID": 2, "f2": 2.717855, "f1": -0.17128, "f3": 0.545255, "y": 0.74034031, "x": -0.0092208766}], [{"q1": 0.9644950102, "distance": 0.09707352046, "q3": 3.690680227, "q2": 1.978406814, "tx": 0.375, "ty": 0.6495, "targetID": 3, "f2": 2.119884, "f1": -0.013886, "f3": 0.970249, "y": 0.56013125, "x": 0.33709888}], [{"q1": 1.57672859, "distance": 0.4330839224, "q3": 2.338287417, "q2": 1.718408604, "tx": -0.4763, "ty": 0.275, "targetID": 4, "f2": 0.767491, "f1": -0.273884, "f3": 0.358016, "y": 0.37300485, "x": -0.054450817}], [{"q1": 1.18258438, "distance": 0.2009251129, "q3": 4.356446527, "q2": 1.921920979, "tx": 0, "ty": 0.55, "targetID": 5, "f2": 2.78565, "f1": -0.070372, "f3": 0.75216, "y": 0.7295255, "x": 0.090230238}], [{"q1": 0.2485260902, "distance": 0.0843181047, "q3": 3.428420027, "q2": 2.970835934, "tx": 0.4763, "ty": 0.275, "targetID": 6, "f2": 1.857624, "f1": 0.978543, "f3": 1.686218, "y": 0.20179956, "x": 0.5181478}], [{"q1": 1.55329231, "distance": 0.3293805911, "q3": 3.280451027, "q2": 1.871404164, "tx": -0.175, "ty": 0.3031, "targetID": 7, "f2": 1.709655, "f1": -0.120888, "f3": 0.381452, "y": 0.57660141, "x": 0.0085444156}], [{"q1": 0.8348100902, "distance": 0.3565083428, "q3": 2.615690027, "q2": 2.244876704, "tx": 0, "ty": 0.15, "targetID": 8, "f2": 1.044894, "f1": 0.252584, "f3": 1.099934, "y": 0.28420303, "x": 0.33028434}], [{"q1": 1.33394631, "distance": 0.2656546073, "q3": 3.381421827, "q2": 2.802697894, "tx": 0.175, "ty": 0.3031, "targetID": 9, "f2": 1.810625, "f1": 0.810405, "f3": 0.600798, "y": 0.55582732, "x": 0.093138702}]], "block": 11}], [{"trials": [[{"q1": 1.975899354, "distance": 0.09968031129, "q3": 3.706136827, "q2": 2.106143974, "tx": -0.375, "ty": 0.6495, "targetID": 1, "f2": 2.13534, "f1": 0.113851, "f3": -0.041155, "y": 0.57185931, "x": -0.3124853}], [{"q1": 1.42605781, "distance": 0.191431494, "q3": 4.211744727, "q2": 1.567360834, "tx": 0, "ty": 0.95, "targetID": 2, "f2": 2.640948, "f1": -0.424932, "f3": 0.508687, "y": 0.75875486, "x": 0.0084447221}], [{"q1": 1.33664808, "distance": 0.2468268962, "q3": 3.387013827, "q2": 1.719728074, "tx": 0.375, "ty": 0.6495, "targetID": 3, "f2": 1.816218, "f1": -0.272565, "f3": 0.598096, "y": 0.58209509, "x": 0.13755507}], [{"q1": 1.7617684, "distance": 0.3860946604, "q3": 2.134083887, "q2": 1.97689885, "tx": -0.4763, "ty": 0.275, "targetID": 4, "f2": 0.563288, "f1": -0.015394, "f3": 0.172976, "y": 0.3175491, "x": -0.092557038}], [{"q1": 1.57038257, "distance": 0.08432159293, "q3": 3.523296127, "q2": 1.895217441, "tx": 0, "ty": 0.55, "targetID": 5, "f2": 1.9525, "f1": -0.097075, "f3": 0.364362, "y": 0.62513109, "x": -0.038281201}], [{"q1": 1.06697377, "distance": 0.5124587115, "q3": 4.247056227, "q2": 2.202842194, "tx": 0.4763, "ty": 0.275, "targetID": 6, "f2": 2.67626, "f1": 0.21055, "f3": 0.867771, "y": 0.66577504, "x": 0.14477504}], [{"q1": 1.37334188, "distance": 0.3763067567, "q3": 3.162704127, "q2": 1.207522814, "tx": -0.175, "ty": 0.3031, "targetID": 7, "f2": 1.591908, "f1": -0.78477, "f3": 0.561403, "y": 0.53675422, "x": 0.11997878}], [{"q1": 1.49090028, "distance": 0.353753946, "q3": 2.825674127, "q2": 2.564879334, "tx": 0, "ty": 0.15, "targetID": 8, "f2": 1.254878, "f1": 0.572587, "f3": 0.443844, "y": 0.48872792, "x": 0.10200613}], [{"q1": 2.11588872, "distance": 0.4378021686, "q3": 2.890956427, "q2": 1.875048414, "tx": 0.175, "ty": 0.3031, "targetID": 9, "f2": 1.32016, "f1": -0.117244, "f3": -0.181144, "y": 0.4299512, "x": -0.24402209}]], "block": 12}], [{"trials": [[{"q1": 1.76635512, "distance": 0.2828737435, "q3": 3.213660827, "q2": 1.818751074, "tx": -0.375, "ty": 0.6495, "targetID": 1, "f2": 1.642864, "f1": -0.173542, "f3": 0.168389, "y": 0.55304757, "x": -0.10907805}], [{"q1": 2.35119401, "distance": 0.7033686358, "q3": 4.495744727, "q2": 1.809263464, "tx": 0, "ty": 0.95, "targetID": 2, "f2": 2.924948, "f1": -0.183029, "f3": -0.41645, "y": 0.37464228, "x": -0.40458736}], [{"q1": 1.16009057, "distance": 0.3337775145, "q3": 4.607208427, "q2": 1.975013894, "tx": 0.375, "ty": 0.6495, "targetID": 3, "f2": 3.036412, "f1": -0.017279, "f3": 0.774654, "y": 0.73279738, "x": 0.051783392}], [{"q1": 1.77389495, "distance": 0.3879852194, "q3": 2.075084777, "q2": 1.982302389, "tx": -0.4763, "ty": 0.275, "targetID": 4, "f2": 0.504288, "f1": -0.00999, "f3": 0.16085, "y": 0.30813324, "x": -0.089732129}], [{"q1": 1.50315249, "distance": 0.1571923496, "q3": 4.049010227, "q2": 2.022451943, "tx": 0, "ty": 0.55, "targetID": 5, "f2": 2.478214, "f1": 0.030159, "f3": 0.431592, "y": 0.68304122, "x": -0.083722569}], [{"q1": 1.25113393, "distance": 0.3780149404, "q3": 3.137948427, "q2": 2.098792644, "tx": 0.4763, "ty": 0.275, "targetID": 6, "f2": 1.567152, "f1": 0.1065, "f3": 0.683611, "y": 0.51748442, "x": 0.18630586}], [{"q1": 1.73330557, "distance": 0.1839009473, "q3": 2.408847587, "q2": 2.198129804, "tx": -0.175, "ty": 0.3031, "targetID": 7, "f2": 0.838051, "f1": 0.205837, "f3": 0.201439, "y": 0.3898005, "x": -0.012819293}], [{"q1": 1.44352506, "distance": 0.2733913272, "q3": 2.523892707, "q2": 2.161247504, "tx": 0, "ty": 0.15, "targetID": 8, "f2": 0.953096, "f1": 0.168955, "f3": 0.491219, "y": 0.40478808, "x": 0.099125436}], [{"q1": 1.55756488, "distance": 0.3112921277, "q3": 3.262606827, "q2": 2.041929818, "tx": 0.175, "ty": 0.3031, "targetID": 9, "f2": 1.691811, "f1": 0.049637, "f3": 0.37718, "y": 0.57448125, "x": 0.022504079}]], "block": 13}], [{"trials": [[{"q1": 1.75988344, "distance": 0.3168176486, "q3": 3.097296227, "q2": 1.795754614, "tx": -0.375, "ty": 0.6495, "targetID": 1, "f2": 1.5265, "f1": -0.196538, "f3": 0.174861, "y": 0.52978555, "x": -0.08167105}], [{"q1": 1.68435956, "distance": 0.4963675752, "q3": 4.809904027, "q2": 2.002282918, "tx": 0, "ty": 0.95, "targetID": 2, "f2": 3.239108, "f1": 0.00999, "f3": 0.250385, "y": 0.62525763, "x": -0.37539734}], [{"q1": 1.73022681, "distance": 0.7954666815, "q3": 5.340142027, "q2": 1.596577644, "tx": 0.375, "ty": 0.6495, "targetID": 3, "f2": 3.769346, "f1": -0.395715, "f3": 0.204518, "y": 0.70355624, "x": -0.41862785}], [{"q1": 1.49353922, "distance": 0.3842871508, "q3": 2.022431687, "q2": 1.572073224, "tx": -0.4763, "ty": 0.275, "targetID": 4, "f2": 0.451635, "f1": -0.420219, "f3": 0.441205, "y": 0.36177134, "x": -0.10193741}], [{"q1": 1.44987108, "distance": 0.1025728046, "q3": 3.499231527, "q2": 1.700627194, "tx": 0, "ty": 0.55, "targetID": 5, "f2": 1.928435, "f1": -0.291665, "f3": 0.484873, "y": 0.61982483, "x": 0.075137696}], [{"q1": 2.18098252, "distance": 0.7692772059, "q3": 2.853005927, "q2": 1.924057262, "tx": 0.4763, "ty": 0.275, "targetID": 6, "f2": 1.28221, "f1": -0.068235, "f3": -0.246238, "y": 0.36801941, "x": -0.28733264}], [{"q1": 1.891579007, "distance": 0.1514242198, "q3": 2.917534227, "q2": 1.500256414, "tx": -0.175, "ty": 0.3031, "targetID": 7, "f2": 1.346738, "f1": -0.492036, "f3": 0.043165, "y": 0.45446178, "x": -0.17934809}], [{"q1": 1.65124717, "distance": 0.356619175, "q3": 2.921178527, "q2": 2.388510324, "tx": 0, "ty": 0.15, "targetID": 8, "f2": 1.350382, "f1": 0.396218, "f3": 0.283497, "y": 0.50660847, "x": 0.0027631738}], [{"q1": 1.23731092, "distance": 0.3174096506, "q3": 3.639032427, "q2": 1.912056378, "tx": 0.175, "ty": 0.3031, "targetID": 9, "f2": 2.068236, "f1": -0.080236, "f3": 0.697434, "y": 0.62035218, "x": 0.16500297}]], "block": 14}], [{"trials": [[{"q1": 1.851869276, "distance": 0.2653044115, "q3": 3.143163427, "q2": 1.693401524, "tx": -0.375, "ty": 0.6495, "targetID": 1, "f2": 1.572367, "f1": -0.298891, "f3": 0.082875, "y": 0.53272074, "x": -0.13677944}], [{"q1": 2.09465156, "distance": 0.8016724681, "q3": 4.566807627, "q2": 3.466767754, "tx": 0, "ty": 0.95, "targetID": 2, "f2": 2.996011, "f1": 1.474475, "f3": -0.159907, "y": 0.20147682, "x": -0.28703971}], [{"q1": 2.017054218, "distance": 0.8733569973, "q3": 4.532124427, "q2": 1.886420984, "tx": 0.375, "ty": 0.6495, "targetID": 3, "f2": 2.961328, "f1": -0.105872, "f3": -0.08231, "y": 0.56182111, "x": -0.49394468}], [{"q1": 1.55486311, "distance": 0.5196111055, "q3": 2.735259027, "q2": 2.242112104, "tx": -0.4763, "ty": 0.275, "targetID": 4, "f2": 1.164463, "f1": 0.249819, "f3": 0.379881, "y": 0.46161211, "x": 0.0086449673}], [{"q1": 1.34764365, "distance": 0.1277536402, "q3": 4.287268627, "q2": 2.357408554, "tx": 0, "ty": 0.55, "targetID": 5, "f2": 2.716472, "f1": 0.365116, "f3": 0.587101, "y": 0.6483276, "x": -0.081563936}], [{"q1": 0.8174056902, "distance": 0.2354001282, "q3": 3.898653627, "q2": 1.312075014, "tx": 0.4763, "ty": 0.275, "targetID": 6, "f2": 2.327857, "f1": -0.680218, "f3": 1.117339, "y": 0.5098617, "x": 0.49221233}], [{"q1": 1.52237904, "distance": 0.3219778157, "q3": 3.182182027, "q2": 2.666101444, "tx": -0.175, "ty": 0.3031, "targetID": 7, "f2": 1.611386, "f1": 0.673809, "f3": 0.412365, "y": 0.55260787, "x": 0.028508075}], [{"q1": 1.54135426, "distance": 0.2157459175, "q3": 2.323898917, "q2": 1.939136906, "tx": 0, "ty": 0.15, "targetID": 8, "f2": 0.753103, "f1": -0.053156, "f3": 0.39339, "y": 0.36558067, "x": 0.0084424897}], [{"q1": 1.862236532, "distance": 0.1990315881, "q3": 2.084383897, "q2": 3.109128854, "tx": 0.175, "ty": 0.3031, "targetID": 9, "f2": 0.513588, "f1": 1.116836, "f3": 0.072508, "y": 0.47119447, "x": 0.068426916}]], "block": 15}], [{"trials": [[{"q1": 1.64169673, "distance": 0.3497352904, "q3": 3.350948427, "q2": 1.801346654, "tx": -0.375, "ty": 0.6495, "targetID": 1, "f2": 1.780152, "f1": -0.190946, "f3": 0.293048, "y": 0.59000465, "x": -0.030362398}], [{"q1": 1.89779936, "distance": 0.6768922559, "q3": 4.849048227, "q2": 1.977841328, "tx": 0, "ty": 0.95, "targetID": 2, "f2": 3.278252, "f1": -0.014451, "f3": 0.036945, "y": 0.50696207, "x": -0.51176217}], [{"q1": 1.66010646, "distance": 0.5886772935, "q3": 4.335649227, "q2": 1.689254624, "tx": 0.375, "ty": 0.6495, "targetID": 3, "f2": 2.764853, "f1": -0.303038, "f3": 0.274638, "y": 0.73329822, "x": -0.20768243}], [{"q1": 1.86185954, "distance": 0.2839126556, "q3": 2.088090977, "q2": 1.654759944, "tx": -0.4763, "ty": 0.275, "targetID": 4, "f2": 0.517295, "f1": -0.337533, "f3": 0.072885, "y": 0.31766649, "x": -0.19561162}], [{"q1": 1.66544717, "distance": 0.06073749165, "q3": 3.211964327, "q2": 2.089870522, "tx": 0, "ty": 0.55, "targetID": 5, "f2": 1.641168, "f1": 0.097578, "f3": 0.269297, "y": 0.55899441, "x": -0.060067824}], [{"q1": 1.17843747, "distance": 0.523678202, "q3": 4.038328827, "q2": 1.947242215, "tx": 0.4763, "ty": 0.275, "targetID": 6, "f2": 2.467532, "f1": -0.04505, "f3": 0.756307, "y": 0.68291085, "x": 0.14789842}], [{"q1": 1.21531977, "distance": 0.3582720747, "q3": 2.735824527, "q2": 1.699873214, "tx": -0.175, "ty": 0.3031, "targetID": 7, "f2": 1.165028, "f1": -0.292419, "f3": 0.719425, "y": 0.43072967, "x": 0.1597679}], [{"q1": 1.27174278, "distance": 0.4689411006, "q3": 3.503189927, "q2": 1.646968794, "tx": 0, "ty": 0.15, "targetID": 8, "f2": 1.932394, "f1": -0.345324, "f3": 0.663002, "y": 0.59137162, "x": 0.15841985}], [{"q1": 1.4859994, "distance": 0.3399179114, "q3": 3.491943027, "q2": 1.694720994, "tx": 0.175, "ty": 0.3031, "targetID": 9, "f2": 1.921147, "f1": -0.297572, "f3": 0.448745, "y": 0.62225933, "x": 0.058032019}]], "block": 16}], [{"trials": [[{"q1": 1.80901795, "distance": 0.3473453419, "q3": 2.968302427, "q2": 2.935398764, "tx": -0.375, "ty": 0.6495, "targetID": 1, "f2": 1.397506, "f1": 0.943106, "f3": 0.125727, "y": 0.52574194, "x": -0.050449959}], [{"q1": 1.53576222, "distance": 0.3947177643, "q3": 3.978952727, "q2": 2.692302334, "tx": 0, "ty": 0.95, "targetID": 2, "f2": 2.408156, "f1": 0.70001, "f3": 0.398982, "y": 0.57551651, "x": -0.12475668}], [{"q1": 0.6389003902, "distance": 0.643215623, "q3": 5.994410127, "q2": 3.260239454, "tx": 0.375, "ty": 0.6495, "targetID": 3, "f2": 4.423614, "f1": 1.267947, "f3": 1.295844, "y": 0.080584618, "x": 0.074897308}], [{"q1": 1.78005247, "distance": 0.5281861021, "q3": 2.280356447, "q2": 2.657556314, "tx": -0.4763, "ty": 0.275, "targetID": 4, "f2": 0.70956, "f1": 0.665264, "f3": 0.154692, "y": 0.42207061, "x": 0.03099754}], [{"q1": 1.883033875, "distance": 0.2688371271, "q3": 1.775314007, "q2": 4.873321654, "tx": 0, "ty": 0.55, "targetID": 5, "f2": 0.204518, "f1": 2.881029, "f3": 0.051711, "y": 0.80599069, "x": -0.082110703}], [{"q1": 1.2380649, "distance": 0.4591925254, "q3": 3.708775827, "q2": 2.477982874, "tx": 0.4763, "ty": 0.275, "targetID": 6, "f2": 2.13798, "f1": 0.48569, "f3": 0.69668, "y": 0.58501131, "x": 0.13755118}], [{"q1": 1.76578964, "distance": 0.1941704888, "q3": 2.374792717, "q2": 2.415088194, "tx": -0.175, "ty": 0.3031, "targetID": 7, "f2": 0.803996, "f1": 0.422796, "f3": 0.168955, "y": 0.392445, "x": -0.0026061205}], [{"q1": 1.70302062, "distance": 0.2934306757, "q3": 2.448808637, "q2": 2.579833314, "tx": 0, "ty": 0.15, "targetID": 8, "f2": 0.878012, "f1": 0.587541, "f3": 0.231724, "y": 0.43974835, "x": 0.046340642}], [{"q1": 1.39162595, "distance": 0.2062183466, "q3": 2.760894427, "q2": 2.469689074, "tx": 0.175, "ty": 0.3031, "targetID": 9, "f2": 1.190098, "f1": 0.477396, "f3": 0.543119, "y": 0.50921714, "x": 0.18145996}]], "block": 17}], [{"trials": [[{"q1": 1.962704665, "distance": 0.137111046, "q3": 3.582986427, "q2": 1.873791784, "tx": -0.375, "ty": 0.6495, "targetID": 1, "f2": 2.01219, "f1": -0.118501, "f3": -0.02796, "y": 0.56909917, "x": -0.2639363}], [{"q1": 1.36240914, "distance": 0.3922657017, "q3": 4.529862427, "q2": 2.405977574, "tx": 0, "ty": 0.95, "targetID": 2, "f2": 2.959066, "f1": 0.413685, "f3": 0.572335, "y": 0.61145337, "x": -0.19813773}], [{"q1": 1.32646932, "distance": 0.6545899387, "q3": 5.484843827, "q2": 2.313237764, "tx": 0.375, "ty": 0.6495, "targetID": 3, "f2": 3.914048, "f1": 0.320945, "f3": 0.608275, "y": 0.47640021, "x": -0.25628793}], [{"q1": 1.68398256, "distance": 0.4968352368, "q3": 2.575414827, "q2": 2.203344844, "tx": -0.4763, "ty": 0.275, "targetID": 4, "f2": 1.004619, "f1": 0.211052, "f3": 0.250762, "y": 0.41826655, "x": -0.00056903805}], [{"q1": 1.71477017, "distance": 0.2371020111, "q3": 3.989822627, "q2": 2.034138668, "tx": 0, "ty": 0.55, "targetID": 5, "f2": 2.419026, "f1": 0.041846, "f3": 0.219974, "y": 0.64611669, "x": -0.21674627}], [{"q1": 0.7012295902, "distance": 0.3116793742, "q3": 4.344005827, "q2": 2.882934174, "tx": 0.4763, "ty": 0.275, "targetID": 6, "f2": 2.77321, "f1": 0.890642, "f3": 1.233515, "y": 0.48445073, "x": 0.24548747}], [{"q1": 0.8924268902, "distance": 0.5401224678, "q3": 3.197764327, "q2": 2.361429794, "tx": -0.175, "ty": 0.3031, "targetID": 7, "f2": 1.626968, "f1": 0.369137, "f3": 1.042318, "y": 0.43080789, "x": 0.34980756}], [{"q1": 1.860917063, "distance": 0.3316383402, "q3": 2.791744927, "q2": 1.636475874, "tx": 0, "ty": 0.15, "targetID": 8, "f2": 1.220949, "f1": -0.355817, "f3": 0.073827, "y": 0.45581987, "x": -0.1282895}], [{"q1": 1.32596667, "distance": 0.4848264059, "q3": 4.389307627, "q2": 1.362843154, "tx": 0.175, "ty": 0.3031, "targetID": 9, "f2": 2.818511, "f1": -0.629449, "f3": 0.608778, "y": 0.78611624, "x": 0.13314363}]], "block": 18}], [{"trials": [[{"q1": 1.73286575, "distance": 0.5977584778, "q3": 1.730075077, "q2": 3.943347354, "tx": -0.375, "ty": 0.6495, "targetID": 1, "f2": 0.159279, "f1": 1.951055, "f3": 0.201879, "y": 0.61058041, "x": 0.22149012}], [{"q1": 1.66318522, "distance": 0.5054237486, "q3": 3.659452827, "q2": 3.493659754, "tx": 0, "ty": 0.95, "targetID": 2, "f2": 2.088656, "f1": 1.501367, "f3": 0.271559, "y": 0.46298094, "x": -0.13515029}], [{"q1": 1.45144188, "distance": 0.4740350103, "q3": 4.034747427, "q2": 3.942593354, "tx": 0.375, "ty": 0.6495, "targetID": 3, "f2": 2.463951, "f1": 1.950301, "f3": 0.483303, "y": 0.36826718, "x": -0.0065983385}], [{"q1": 1.926827677, "distance": 0.3870533238, "q3": 2.731803327, "q2": 2.133287334, "tx": -0.4763, "ty": 0.275, "targetID": 4, "f2": 1.161007, "f1": 0.140995, "f3": 0.007917, "y": 0.43991928, "x": -0.12614017}], [{"q1": 1.54857992, "distance": 0.07231671918, "q3": 2.891836027, "q2": 3.735373954, "tx": 0, "ty": 0.55, "targetID": 5, "f2": 1.32104, "f1": 1.743081, "f3": 0.386165, "y": 0.57374254, "x": 0.068308123}], [{"q1": 0.9092029902, "distance": 0.2704622558, "q3": 3.639409427, "q2": 2.254050154, "tx": 0.4763, "ty": 0.275, "targetID": 6, "f2": 2.068613, "f1": 0.261757, "f3": 1.025542, "y": 0.50706574, "x": 0.33739239}], [{"q1": 1.5282224, "distance": 0.3230010732, "q3": 3.156232427, "q2": 2.044694419, "tx": -0.175, "ty": 0.3031, "targetID": 7, "f2": 1.585436, "f1": 0.052402, "f3": 0.406522, "y": 0.5489147, "x": 0.034534786}], [{"q1": 1.66324805, "distance": 0.4058134712, "q3": 3.215545727, "q2": 2.897950984, "tx": 0, "ty": 0.15, "targetID": 8, "f2": 1.644749, "f1": 0.905658, "f3": 0.271496, "y": 0.55402727, "x": -0.038033387}], [{"q1": 1.45100205, "distance": 0.408164448, "q3": 3.804594327, "q2": 1.861351074, "tx": 0.175, "ty": 0.3031, "targetID": 9, "f2": 2.233798, "f1": -0.130942, "f3": 0.483742, "y": 0.68115324, "x": 0.02113654}]], "block": 19}], [{"trials": [[{"q1": 2.13800553, "distance": 0.3172922521, "q3": 2.293802457, "q2": 3.171395254, "tx": -0.375, "ty": 0.6495, "targetID": 1, "f2": 0.723006, "f1": 1.179103, "f3": -0.203261, "y": 0.48049936, "x": -0.10646107}], [{"q1": 1.77351796, "distance": 0.408427693, "q3": 3.123245727, "q2": 4.393286254, "tx": 0, "ty": 0.95, "targetID": 2, "f2": 1.552449, "f1": 2.400994, "f3": 0.161227, "y": 0.55421881, "x": -0.10084855}], [{"q1": 2.016614395, "distance": 0.6363675409, "q3": 3.062424527, "q2": 4.980387054, "tx": 0.375, "ty": 0.6495, "targetID": 3, "f2": 1.491628, "f1": 2.988094, "f3": -0.08187, "y": 0.51460652, "x": -0.24690626}], [{"q1": 1.70471708, "distance": 0.5701653254, "q3": 2.358519267, "q2": 2.754443034, "tx": -0.4763, "ty": 0.275, "targetID": 4, "f2": 0.787723, "f1": 0.76215, "f3": 0.230027, "y": 0.44226619, "x": 0.068778453}], [{"q1": 0.9328905902, "distance": 0.341072942, "q3": 3.417613027, "q2": 2.390018284, "tx": 0, "ty": 0.55, "targetID": 5, "f2": 1.846817, "f1": 0.397726, "f3": 1.001854, "y": 0.47674605, "x": 0.33311351}], [{"q1": -0.2509243098, "distance": 0.8139711616, "q3": 5.227107527, "q2": 5.255025154, "tx": 0.4763, "ty": 0.275, "targetID": 6, "f2": 3.656311, "f1": 3.262732, "f3": 2.185669, "y": -0.53893865, "x": 0.46902498}], [{"q1": 1.50032506, "distance": 0.2748651984, "q3": 2.480475897, "q2": 2.212895294, "tx": -0.175, "ty": 0.3031, "targetID": 7, "f2": 0.90968, "f1": 0.220603, "f3": 0.434419, "y": 0.41096453, "x": 0.077816377}], [{"q1": 0.8930551902, "distance": 0.4987219274, "q3": 3.729321827, "q2": 2.05795194, "tx": 0, "ty": 0.15, "targetID": 8, "f2": 2.158526, "f1": 0.065659, "f3": 1.041689, "y": 0.50106449, "x": 0.35422773}], [{"q1": 0.2855339902, "distance": 0.5469952963, "q3": 4.088908527, "q2": 1.454766154, "tx": 0.175, "ty": 0.3031, "targetID": 9, "f2": 2.518112, "f1": -0.537527, "f3": 1.64921, "y": 0.15074019, "x": 0.70034783}]], "block": 20}], [{"trials": [[{"q1": 1.908229448, "distance": 0.2919794269, "q3": 2.935504127, "q2": 1.9606254, "tx": -0.375, "ty": 0.6495, "targetID": 1, "f2": 1.364708, "f1": -0.031667, "f3": 0.026515, "y": 0.47453527, "x": -0.14124943}], [{"q1": -0.01216330981, "distance": 0.8188276133, "q3": 4.994252627, "q2": 2.071020966, "tx": 0, "ty": 0.95, "targetID": 2, "f2": 3.423456, "f1": 0.078728, "f3": 1.946908, "y": 0.3724033, "x": 0.58039703}], [{"q1": 1.77376928, "distance": 0.5859345572, "q3": 3.679496127, "q2": 3.314400554, "tx": 0.375, "ty": 0.6495, "targetID": 3, "f2": 2.1087, "f1": 1.322108, "f3": 0.160975, "y": 0.47803604, "x": -0.18528512}], [{"q1": 2.14975509, "distance": 0.251607686, "q3": 1.667934372, "q2": 1.908977617, "tx": -0.4763, "ty": 0.275, "targetID": 4, "f2": 0.097138, "f1": -0.083315, "f3": -0.215011, "y": 0.17453034, "x": -0.24562214}], [{"q1": 1.39878878, "distance": 0.2230422647, "q3": 5.180234927, "q2": 2.101808574, "tx": 0, "ty": 0.55, "targetID": 5, "f2": 3.609439, "f1": 0.109516, "f3": 0.535956, "y": 0.68318093, "x": -0.17891532}], [{"q1": -0.7293261098, "distance": 0.5707070525, "q3": 4.878076627, "q2": 2.003288228, "tx": 0.4763, "ty": 0.275, "targetID": 6, "f2": 3.30728, "f1": 0.010996, "f3": 2.664071, "y": -0.26218977, "x": 0.66900104}], [{"q1": 1.27689499, "distance": 0.4130672846, "q3": 3.218436027, "q2": 1.929020978, "tx": -0.175, "ty": 0.3031, "targetID": 7, "f2": 1.64764, "f1": -0.063272, "f3": 0.657849, "y": 0.5301485, "x": 0.17007037}], [{"q1": 1.40199321, "distance": 0.4384835996, "q3": 3.479942227, "q2": 2.510718274, "tx": 0, "ty": 0.15, "targetID": 8, "f2": 1.909146, "f1": 0.518426, "f3": 0.532751, "y": 0.5833076, "x": 0.067174332}], [{"q1": 0.2610923902, "distance": 0.4304981577, "q3": 4.320004027, "q2": 2.095462554, "tx": 0.175, "ty": 0.3031, "targetID": 9, "f2": 2.749208, "f1": 0.10317, "f3": 1.673652, "y": 0.3582826, "x": 0.60194677}]], "block": 21}], [{"trials": [[{"q1": 2.06694271, "distance": 0.2162113891, "q3": 3.294085527, "q2": 3.818688954, "tx": -0.375, "ty": 0.6495, "targetID": 1, "f2": 1.723289, "f1": 1.826396, "f3": -0.132198, "y": 0.47833504, "x": -0.24290185}], [{"q1": 1.46985161, "distance": 0.3945566688, "q3": 3.199335127, "q2": 4.025280054, "tx": 0, "ty": 0.95, "targetID": 2, "f2": 1.628539, "f1": 2.032987, "f3": 0.464893, "y": 0.56132602, "x": 0.067878584}], [{"q1": 1.28789056, "distance": 0.3670648594, "q3": 3.769345727, "q2": 3.389358954, "tx": 0.375, "ty": 0.6495, "targetID": 3, "f2": 2.198549, "f1": 1.397066, "f3": 0.646854, "y": 0.50033174, "x": 0.039611507}], [{"q1": 1.62523478, "distance": 0.5433818619, "q3": 2.751909527, "q2": 2.329134214, "tx": -0.4763, "ty": 0.275, "targetID": 4, "f2": 1.181113, "f1": 0.336842, "f3": 0.30951, "y": 0.46523433, "x": 0.032693858}], [{"q1": 1.47073126, "distance": 0.1049471497, "q3": 3.724860727, "q2": 2.094205924, "tx": 0, "ty": 0.55, "targetID": 5, "f2": 2.154064, "f1": 0.101913, "f3": 0.464013, "y": 0.65275799, "x": 0.021323689}], [{"q1": -0.1185376098, "distance": 0.2382485, "q3": 3.926425327, "q2": 2.416784654, "tx": 0.4763, "ty": 0.275, "targetID": 6, "f2": 2.355629, "f1": 0.424492, "f3": 2.053282, "y": 0.090304334, "x": 0.6267987}], [{"q1": 0.4714534902, "distance": 0.6775317544, "q3": 3.670951027, "q2": 2.442482884, "tx": -0.175, "ty": 0.3031, "targetID": 7, "f2": 2.100155, "f1": 0.45019, "f3": 1.463291, "y": 0.34603384, "x": 0.50117007}], [{"q1": 0.9261675902, "distance": 0.4484835615, "q3": 3.313374927, "q2": 2.809232404, "tx": 0, "ty": 0.15, "targetID": 8, "f2": 1.742579, "f1": 0.81694, "f3": 1.008577, "y": 0.46327106, "x": 0.32093418}], [{"q1": 1.46702418, "distance": 0.3007078341, "q3": 3.488927127, "q2": 2.917554524, "tx": 0.175, "ty": 0.3031, "targetID": 9, "f2": 1.918131, "f1": 0.925262, "f3": 0.46772, "y": 0.55412985, "x": 0.0094427112}]], "block": 22}], [{"trials": [[{"q1": 1.25647464, "distance": 0.4535121449, "q3": 4.027396127, "q2": 2.144848394, "tx": -0.375, "ty": 0.6495, "targetID": 1, "f2": 2.4566, "f1": 0.152556, "f3": 0.67827, "y": 0.65321899, "x": 0.078496896}], [{"q1": 1.32640649, "distance": 0.456626817, "q3": 3.922592627, "q2": 3.250186354, "tx": 0, "ty": 0.95, "targetID": 2, "f2": 2.351796, "f1": 1.257894, "f3": 0.608338, "y": 0.49727212, "x": 0.059544241}], [{"q1": 1.05786315, "distance": 0.2794262498, "q3": 4.382019127, "q2": 2.378017404, "tx": 0.375, "ty": 0.6495, "targetID": 3, "f2": 2.811223, "f1": 0.385725, "f3": 0.876881, "y": 0.64655576, "x": 0.095589262}], [{"q1": 1.887494936, "distance": 0.3986215582, "q3": 2.780560827, "q2": 1.812279394, "tx": -0.4763, "ty": 0.275, "targetID": 4, "f2": 1.209764, "f1": -0.180013, "f3": 0.04725, "y": 0.4376403, "x": -0.11236693}], [{"q1": 1.49730913, "distance": 0.07176706236, "q3": 3.051994427, "q2": 2.837192584, "tx": 0, "ty": 0.55, "targetID": 5, "f2": 1.481198, "f1": 0.8449, "f3": 0.437435, "y": 0.53823329, "x": 0.070795874}], [{"q1": 0.3182065902, "distance": 0.2004610709, "q3": 4.661997827, "q2": 1.939513897, "tx": 0.4763, "ty": 0.275, "targetID": 6, "f2": 3.091201, "f1": -0.052779, "f3": 1.616538, "y": 0.42448688, "x": 0.60986015}], [{"q1": 1.33985251, "distance": 0.3901869628, "q3": 3.285728927, "q2": 2.386059874, "tx": -0.175, "ty": 0.3031, "targetID": 7, "f2": 1.714933, "f1": 0.393767, "f3": 0.594892, "y": 0.55657784, "x": 0.12163926}], [{"q1": 1.65420027, "distance": 0.4268982986, "q3": 3.296473127, "q2": 1.989025397, "tx": 0, "ty": 0.15, "targetID": 8, "f2": 1.725677, "f1": -0.003267, "f3": 0.280544, "y": 0.57600013, "x": -0.027677547}], [{"q1": 2.0515489, "distance": 0.7370319319, "q3": -0.9927306732, "q2": 2.103756364, "tx": 0.175, "ty": 0.3031, "targetID": 9, "f2": -2.563527, "f1": 0.111464, "f3": -0.116804, "y": 0.37690941, "x": -0.55832683}]], "block": 23}], [{"trials": [[{"q1": 1.834779012, "distance": 0.08472202234, "q3": 4.489524427, "q2": 1.397714824, "tx": -0.375, "ty": 0.6495, "targetID": 1, "f2": 2.918728, "f1": -0.594578, "f3": 0.099965, "y": 0.73021296, "x": -0.34924657}], [{"q1": 1.71602681, "distance": 0.5337351921, "q3": 5.081903127, "q2": 1.89892452, "tx": 0, "ty": 0.95, "targetID": 2, "f2": 3.511107, "f1": -0.093368, "f3": 0.218718, "y": 0.61729983, "x": -0.41735339}], [{"q1": 0.7538197902, "distance": 0.1440001397, "q3": 5.323994227, "q2": 1.809640454, "tx": 0.375, "ty": 0.6495, "targetID": 3, "f2": 3.753198, "f1": -0.182652, "f3": 1.180925, "y": 0.71348728, "x": 0.24599741}], [{"q1": 1.63038699, "distance": 0.3984138419, "q3": 2.129120177, "q2": 1.934236022, "tx": -0.4763, "ty": 0.275, "targetID": 4, "f2": 0.558324, "f1": -0.058057, "f3": 0.304358, "y": 0.32029672, "x": -0.080469485}], [{"q1": 1.63340292, "distance": 0.1724156051, "q3": 3.872955427, "q2": 1.503900664, "tx": 0, "ty": 0.55, "targetID": 5, "f2": 2.302159, "f1": -0.488392, "f3": 0.301342, "y": 0.69940252, "x": -0.086058282}], [{"q1": 1.03379855, "distance": 0.3496885843, "q3": 3.910214727, "q2": 1.302273244, "tx": 0.4763, "ty": 0.275, "targetID": 6, "f2": 2.339418, "f1": -0.690019, "f3": 0.900946, "y": 0.60954586, "x": 0.37451015}], [{"q1": 1.865063965, "distance": 0.1868372285, "q3": 2.953851027, "q2": 1.897982043, "tx": -0.175, "ty": 0.3031, "targetID": 7, "f2": 1.383055, "f1": -0.094311, "f3": 0.069681, "y": 0.48452079, "x": -0.13033853}], [{"q1": 1.283618, "distance": 0.3529704922, "q3": 2.941661727, "q2": 1.804865234, "tx": 0, "ty": 0.15, "targetID": 8, "f2": 1.370865, "f1": -0.187427, "f3": 0.651126, "y": 0.47276057, "x": 0.14287681}], [{"q1": 1.11265252, "distance": 0.3523897813, "q3": 3.922843927, "q2": 1.883467884, "tx": 0.175, "ty": 0.3031, "targetID": 9, "f2": 2.352048, "f1": -0.108825, "f3": 0.822092, "y": 0.65277541, "x": 0.21865393}]], "block": 24}]]}], [{"phase": "train", "blocks": [[{"trials": [[{"q1": 0.4534835902, "distance": 0.2433031271, "q3": 4.144137727, "q2": 1.675808614, "tx": 0.601, "ty": 0.601, "targetID": 1, "f2": 2.573341, "f1": -0.316484, "f3": 1.481261, "y": 0.36169197, "x": 0.64490989}], [{"q1": 1.73066663, "distance": 0.4246413112, "q3": 2.864755527, "q2": 2.096216534, "tx": 0.22, "ty": 0.821, "targetID": 2, "f2": 1.293959, "f1": 0.103924, "f3": 0.204078, "y": 0.48294023, "x": -0.036974386}], [{"q1": 2.60893027, "distance": 0.4416090289, "q3": 2.480664387, "q2": 3.289519054, "tx": -0.22, "ty": 0.821, "targetID": 3, "f2": 0.909868, "f1": 1.297226, "f3": -0.674186, "y": 0.40554367, "x": -0.36971497}], [{"q1": 1.6980569, "distance": 0.4888397598, "q3": 2.867771427, "q2": -0.1566761464, "tx": -0.601, "ty": 0.601, "targetID": 4, "f2": 1.296975, "f1": -2.148969, "f3": 0.236688, "y": 0.56041692, "x": -0.11384774}], [{"q1": -0.05947570981, "distance": 0.3971844222, "q3": 3.607679327, "q2": 3.132125254, "tx": 0.4596, "ty": 0.4596, "targetID": 5, "f2": 2.036883, "f1": 1.139833, "f3": 1.99422, "y": 0.069467609, "x": 0.53411297}], [{"q1": 1.20909942, "distance": 0.09321633, "q3": 3.267382027, "q2": 2.206926264, "tx": 0.1682, "ty": 0.6279, "targetID": 6, "f2": 1.696586, "f1": 0.214634, "f3": 0.725645, "y": 0.53824987, "x": 0.193737}], [{"q1": 2.80980371, "distance": 0.352701875, "q3": 2.203073267, "q2": 3.247861554, "tx": -0.1682, "ty": 0.6279, "targetID": 7, "f2": 0.632277, "f1": 1.255569, "f3": -0.875059, "y": 0.34642334, "x": -0.38073118}], [{"q1": 2.33485773, "distance": 0.2857226175, "q3": 2.166316627, "q2": 1.310818374, "tx": -0.4596, "ty": 0.4596, "targetID": 8, "f2": 0.59552, "f1": -0.681474, "f3": -0.400113, "y": 0.18425056, "x": -0.38331042}], [{"q1": 0.9604109402, "distance": 0.2318945356, "q3": 3.619805927, "q2": 1.935618323, "tx": 0.3182, "ty": 0.3182, "targetID": 9, "f2": 2.04901, "f1": -0.056674, "f3": 0.974334, "y": 0.5499968, "x": 0.32493195}], [{"q1": 1.51728966, "distance": 0.07429330665, "q3": 2.839874127, "q2": 2.188893524, "tx": 0.1165, "ty": 0.4347, "targetID": 10, "f2": 1.269078, "f1": 0.196601, "f3": 0.417455, "y": 0.48346261, "x": 0.060449101}], [{"q1": 1.987083424, "distance": 0.03201400565, "q3": 2.616632527, "q2": 2.152325384, "tx": -0.1165, "ty": 0.4347, "targetID": 11, "f2": 1.045836, "f1": 0.160033, "f3": -0.052339, "y": 0.41447226, "x": -0.14131401}], [{"q1": 2.04369492, "distance": 0.1316296014, "q3": 2.732557327, "q2": 1.490831634, "tx": -0.3182, "ty": 0.3182, "targetID": 12, "f2": 1.161761, "f1": -0.501461, "f3": -0.10895, "y": 0.40731098, "x": -0.22132077}], [{"q1": 1.3386587, "distance": 0.2516855017, "q3": 2.585970627, "q2": 2.785544804, "tx": 0.1768, "ty": 0.1768, "targetID": 13, "f2": 1.015174, "f1": 0.793252, "f3": 0.596086, "y": 0.42687712, "x": 0.2052082}], [{"q1": 1.58634186, "distance": 0.2769215674, "q3": 2.983193527, "q2": 1.703266134, "tx": 0.0647, "ty": 0.2415, "targetID": 14, "f2": 1.412397, "f1": -0.289027, "f3": 0.348403, "y": 0.51442637, "x": 0.017830489}], [{"q1": 2.07705864, "distance": 0.1576859754, "q3": 2.459364397, "q2": 2.034955482, "tx": -0.0647, "ty": 0.2415, "targetID": 15, "f2": 0.888568, "f1": 0.042663, "f3": -0.142314, "y": 0.36397999, "x": -0.16401525}], [{"q1": 1.80204362, "distance": 0.2518572996, "q3": 2.619208627, "q2": 1.213177674, "tx": -0.1768, "ty": 0.1768, "targetID": 16, "f2": 1.048412, "f1": -0.779115, "f3": 0.132701, "y": 0.42853158, "x": -0.16884318}]], "block": 1}], [{"trials": [[{"q1": 1.22625251, "distance": 0.4466060958, "q3": 2.857529827, "q2": 1.635030734, "tx": 0.601, "ty": 0.601, "targetID": 1, "f2": 1.286733, "f1": -0.357262, "f3": 0.708492, "y": 0.46112434, "x": 0.17686346}], [{"q1": 0.2497826902, "distance": 0.7861319392, "q3": 3.157866127, "q2": 3.502267754, "tx": 0.22, "ty": 0.821, "targetID": 2, "f2": 1.58707, "f1": 1.509975, "f3": 1.684962, "y": 0.10305972, "x": 0.54025799}], [{"q1": 1.32891976, "distance": 0.3886562424, "q3": 3.625335127, "q2": 2.383106784, "tx": -0.22, "ty": 0.821, "targetID": 3, "f2": 2.054539, "f1": 0.390814, "f3": 0.605825, "y": 0.60296205, "x": 0.10173456}], [{"q1": -0.02749430981, "distance": 1.059432908, "q3": 1.816280377, "q2": 2.233818294, "tx": -0.601, "ty": 0.601, "targetID": 4, "f2": 0.245484, "f1": 0.241526, "f3": 1.962239, "y": -0.0040220844, "x": 0.26868176}], [{"q1": 1.77791618, "distance": 0.3385671262, "q3": 4.291918227, "q2": 5.143372954, "tx": 0.4596, "ty": 0.4596, "targetID": 5, "f2": 2.721122, "f1": 3.15108, "f3": 0.156828, "y": 0.45149504, "x": 0.1211299}], [{"q1": 0.9024799902, "distance": 0.2672669789, "q3": 3.803023527, "q2": 3.846397854, "tx": 0.1682, "ty": 0.6279, "targetID": 6, "f2": 2.232227, "f1": 1.854105, "f3": 1.032264, "y": 0.36545699, "x": 0.21875002}], [{"q1": 1.05572687, "distance": 0.4602045758, "q3": 3.330402327, "q2": 2.570848354, "tx": -0.1682, "ty": 0.6279, "targetID": 7, "f2": 1.759606, "f1": 0.578556, "f3": 0.879018, "y": 0.50149084, "x": 0.27430308}], [{"q1": 2.93948869, "distance": 0.5749801609, "q3": 4.237882827, "q2": 2.429728014, "tx": -0.4596, "ty": 0.4596, "targetID": 8, "f2": 2.667086, "f1": 0.437435, "f3": -1.004744, "y": -0.090250019, "x": -0.62772835}], [{"q1": 2.50236745, "distance": 0.8212903197, "q3": 3.478371427, "q2": 1.709737814, "tx": 0.3182, "ty": 0.3182, "targetID": 9, "f2": 1.907575, "f1": -0.282555, "f3": -0.567623, "y": 0.3567386, "x": -0.50218562}], [{"q1": 2.94143639, "distance": 0.6541386132, "q3": 1.611825527, "q2": 1.876870544, "tx": 0.1165, "ty": 0.4347, "targetID": 10, "f2": 0.041029, "f1": -0.115422, "f3": -1.006692, "y": -0.082072655, "x": -0.2845528}], [{"q1": 2.49897453, "distance": 0.0439961925, "q3": 1.702554727, "q2": 3.289833254, "tx": -0.1165, "ty": 0.4347, "targetID": 11, "f2": 0.131758, "f1": 1.297541, "f3": -0.56423, "y": 0.4213821, "x": -0.15843207}], [{"q1": 2.24098694, "distance": 0.196233701, "q3": 1.784424627, "q2": 2.376760764, "tx": -0.3182, "ty": 0.3182, "targetID": 12, "f2": 0.213628, "f1": 0.384468, "f3": -0.306242, "y": 0.22095521, "x": -0.14775612}], [{"q1": 2.41119843, "distance": 0.4433228783, "q3": 4.219850127, "q2": 3.940205754, "tx": 0.1768, "ty": 0.1768, "targetID": 13, "f2": 2.649054, "f1": 1.947913, "f3": -0.476454, "y": 0.19118049, "x": -0.26628958}], [{"q1": 1.42354453, "distance": 0.2771380334, "q3": 3.365525427, "q2": 3.844450054, "tx": 0.0647, "ty": 0.2415, "targetID": 14, "f2": 1.794729, "f1": 1.852157, "f3": 0.5112, "y": 0.51833662, "x": 0.051778105}], [{"q1": 2.70292673, "distance": 0.2393256991, "q3": 2.353178557, "q2": 2.230425374, "tx": -0.0647, "ty": 0.2415, "targetID": 15, "f2": 0.782382, "f1": 0.238133, "f3": -0.768182, "y": 0.22474633, "x": -0.30343857}], [{"q1": 2.68495682, "distance": 0.0375456777, "q3": 1.584430839, "q2": 2.515619154, "tx": -0.1768, "ty": 0.1768, "targetID": 16, "f2": 0.013635, "f1": 0.523327, "f3": -0.750212, "y": 0.14190903, "x": -0.19066716}]], "block": 2}], [{"trials": [[{"q1": 0.4338799902, "distance": 0.7050149603, "q3": 0.2967548268, "q2": 3.951264154, "tx": 0.601, "ty": 0.601, "targetID": 1, "f2": -1.274042, "f1": 1.958972, "f3": 1.500865, "y": -0.092236993, "x": 0.47267009}], [{"q1": 2.3065834, "distance": 0.7006082796, "q3": 3.719080227, "q2": 0.8091688536, "tx": 0.22, "ty": 0.821, "targetID": 2, "f2": 2.148284, "f1": -1.183124, "f3": -0.371839, "y": 0.60005443, "x": -0.44485714}], [{"q1": 1.993178113, "distance": 0.461866364, "q3": 2.528856427, "q2": 1.512948444, "tx": -0.22, "ty": 0.821, "targetID": 3, "f2": 0.95806, "f1": -0.479344, "f3": -0.058434, "y": 0.35916402, "x": -0.22529771}], [{"q1": 2.50620019, "distance": 0.0311214729, "q3": 4.509881927, "q2": 0.2888708536, "tx": -0.601, "ty": 0.601, "targetID": 4, "f2": 2.939086, "f1": -1.703422, "f3": -0.571456, "y": 0.57226097, "x": -0.58905788}], [{"q1": -0.6932606098, "distance": 1.061064172, "q3": 4.227327027, "q2": 6.012525954, "tx": 0.4596, "ty": 0.4596, "targetID": 5, "f2": 2.656531, "f1": 4.020233, "f3": 2.628005, "y": -0.59197545, "x": 0.31801522}], [{"q1": -0.2572075098, "distance": 0.5645608636, "q3": 1.707518437, "q2": 0.5357874536, "tx": 0.1682, "ty": 0.6279, "targetID": 6, "f2": 0.136722, "f1": -1.456505, "f3": 2.191952, "y": 0.29836836, "x": 0.62660797}], [{"q1": 2.17683562, "distance": 0.1994699447, "q3": 2.378248467, "q2": 2.813002314, "tx": -0.1682, "ty": 0.6279, "targetID": 7, "f2": 0.807452, "f1": 0.82071, "f3": -0.242091, "y": 0.43063006, "x": -0.13865631}], [{"q1": 2.46121259, "distance": 0.2233927462, "q3": 1.584053848, "q2": 5.496425054, "tx": -0.4596, "ty": 0.4596, "targetID": 8, "f2": 0.013258, "f1": 3.504132, "f3": -0.526468, "y": 0.58960004, "x": -0.64127088}], [{"q1": 2.1450427, "distance": 0.9052899273, "q3": 1.842418427, "q2": -0.2274184464, "tx": 0.3182, "ty": 0.3182, "targetID": 9, "f2": 0.271622, "f1": -2.219711, "f3": -0.210298, "y": 0.54960977, "x": -0.5570139}], [{"q1": 1.971626788, "distance": 0.03206392447, "q3": 1.647011365, "q2": 3.383389854, "tx": 0.1165, "ty": 0.4347, "targetID": 10, "f2": 0.076215, "f1": 1.391097, "f3": -0.036882, "y": 0.46318803, "x": 0.10178513}], [{"q1": 2.28987012, "distance": 0.2366269875, "q3": 2.896171427, "q2": 1.393693594, "tx": -0.1165, "ty": 0.4347, "targetID": 11, "f2": 1.325375, "f1": -0.598599, "f3": -0.355126, "y": 0.36755559, "x": -0.34340077}], [{"q1": 1.851115294, "distance": 0.3063451646, "q3": 2.929409527, "q2": 2.903982844, "tx": -0.3182, "ty": 0.3182, "targetID": 12, "f2": 1.358613, "f1": 0.91169, "f3": 0.083629, "y": 0.5211931, "x": -0.088763383}], [{"q1": 2.15641527, "distance": 0.4545571677, "q3": 0.4136221268, "q2": 4.398626954, "tx": 0.1768, "ty": 0.1768, "targetID": 13, "f2": -1.157174, "f1": 2.406334, "f3": -0.221671, "y": 0.6291669, "x": 0.13223088}], [{"q1": 1.913570156, "distance": 0.1086620856, "q3": 1.914800727, "q2": 2.454295274, "tx": 0.0647, "ty": 0.2415, "targetID": 14, "f2": 0.344004, "f1": 0.462003, "f3": 0.021174, "y": 0.31907752, "x": -0.011386643}], [{"q1": 3.06835679, "distance": 0.1369198158, "q3": 1.182055657, "q2": 3.123831454, "tx": -0.0647, "ty": 0.2415, "targetID": 15, "f2": -0.388741, "f1": 1.131539, "f3": -1.133612, "y": 0.20965272, "x": -0.19786451}], [{"q1": 2.07793828, "distance": 0.2031735422, "q3": 2.577613927, "q2": 1.548008624, "tx": -0.1768, "ty": 0.1768, "targetID": 16, "f2": 1.006818, "f1": -0.444284, "f3": -0.143194, "y": 0.37307888, "x": -0.22927942}]], "block": 3}], [{"trials": [[{"q1": 0.1456702902, "distance": 0.5362050291, "q3": 3.482895327, "q2": 3.004388154, "tx": 0.601, "ty": 0.601, "targetID": 1, "f2": 1.912099, "f1": 1.012096, "f3": 1.789074, "y": 0.067004066, "x": 0.55237721}], [{"q1": 1.54524983, "distance": 0.6709090772, "q3": 1.263611397, "q2": 1.713570554, "tx": 0.22, "ty": 0.821, "targetID": 2, "f2": -0.307185, "f1": -0.278722, "f3": 0.389495, "y": 0.32256045, "x": -0.22908463}], [{"q1": 2.08774005, "distance": 0.6099911613, "q3": 1.833684797, "q2": 1.936058146, "tx": -0.22, "ty": 0.821, "targetID": 3, "f2": 0.262888, "f1": -0.056235, "f3": -0.152996, "y": 0.21104582, "x": -0.21328322}], [{"q1": 2.14171261, "distance": 0.5367339934, "q3": 1.759354717, "q2": 1.813221874, "tx": -0.601, "ty": 0.601, "targetID": 4, "f2": 0.188558, "f1": -0.179071, "f3": -0.206968, "y": 0.18148093, "x": -0.26620584}], [{"q1": 1.993429441, "distance": 0.8635431278, "q3": 2.063963537, "q2": 0.7732290536, "tx": 0.4596, "ty": 0.4596, "targetID": 5, "f2": 0.493167, "f1": -1.219064, "f3": -0.058685, "y": 0.35206399, "x": -0.3972213}], [{"q1": 2.10922855, "distance": 0.7151329182, "q3": 1.440483067, "q2": 1.725382944, "tx": 0.1682, "ty": 0.6279, "targetID": 6, "f2": -0.130313, "f1": -0.26691, "f3": -0.174484, "y": 0.1432222, "x": -0.35763507}], [{"q1": 2.14328341, "distance": 0.1752266619, "q3": 1.457259167, "q2": -2.257521946, "tx": -0.1682, "ty": 0.6279, "targetID": 7, "f2": -0.113537, "f1": -4.249815, "f3": -0.208539, "y": 0.65427644, "x": 0.0050300968}], [{"q1": 4.20765539, "distance": 0.8235302214, "q3": 2.334768827, "q2": 2.170295294, "tx": -0.4596, "ty": 0.4596, "targetID": 8, "f2": 0.763973, "f1": 0.178003, "f3": -2.272911, "y": -0.32008405, "x": -0.19446832}], [{"q1": 1.34594719, "distance": 0.1335232897, "q3": 2.222299807, "q2": 3.484297854, "tx": 0.3182, "ty": 0.3182, "targetID": 9, "f2": 0.651503, "f1": 1.492005, "f3": 0.588797, "y": 0.45158512, "x": 0.32427278}], [{"q1": 2.15553562, "distance": 0.3691816471, "q3": 3.902674927, "q2": 0.1737063536, "tx": 0.1165, "ty": 0.4347, "targetID": 10, "f2": 2.331879, "f1": -1.818586, "f3": -0.220791, "y": 0.57415014, "x": -0.22533146}], [{"q1": 2.36998074, "distance": 0.09414989354, "q3": 1.792404277, "q2": 2.908004084, "tx": -0.1165, "ty": 0.4347, "targetID": 11, "f2": 0.221608, "f1": 0.915711, "f3": -0.435236, "y": 0.34055022, "x": -0.11635378}], [{"q1": 2.08340465, "distance": 0.1870778587, "q3": 1.650529949, "q2": 2.082707691, "tx": -0.3182, "ty": 0.3182, "targetID": 12, "f2": 0.079734, "f1": 0.090415, "f3": -0.14866, "y": 0.18942614, "x": -0.18249658}], [{"q1": 2.16640553, "distance": 0.3930466736, "q3": 2.234049367, "q2": 2.985287264, "tx": 0.1768, "ty": 0.1768, "targetID": 13, "f2": 0.663253, "f1": 0.992995, "f3": -0.231661, "y": 0.45234965, "x": -0.10348214}], [{"q1": 2.14133562, "distance": 0.1994084593, "q3": 1.469951207, "q2": 2.399631554, "tx": 0.0647, "ty": 0.2415, "targetID": 14, "f2": -0.100845, "f1": 0.407339, "f3": -0.206591, "y": 0.1738369, "x": -0.12287782}], [{"q1": 0.7326454902, "distance": 0.4574540226, "q3": 2.959443127, "q2": 0.6955060536, "tx": -0.0647, "ty": 0.2415, "targetID": 15, "f2": 1.388647, "f1": -1.296787, "f3": 1.202099, "y": 0.37680801, "x": 0.37228504}], [{"q1": 1.58860381, "distance": 0.5920717557, "q3": 2.154190087, "q2": -0.9101242464, "tx": -0.1768, "ty": 0.1768, "targetID": 16, "f2": 0.583394, "f1": -2.902417, "f3": 0.346141, "y": 0.76435518, "x": -0.10380771}]], "block": 4}], [{"trials": [[{"q1": 0.8173427902, "distance": 0.4403847985, "q3": 3.808615627, "q2": 3.869896954, "tx": 0.601, "ty": 0.601, "targetID": 1, "f2": 2.237819, "f1": 1.877604, "f3": 1.117402, "y": 0.32478195, "x": 0.25800968}], [{"q1": 1.70760734, "distance": 0.4075712365, "q3": -0.003926973205, "q2": 4.517630454, "tx": 0.22, "ty": 0.821, "targetID": 2, "f2": -1.574723, "f1": 2.525338, "f3": 0.227137, "y": 0.44939462, "x": 0.38740297}], [{"q1": 1.882028565, "distance": 0.5739496262, "q3": 1.718576847, "q2": 2.429099694, "tx": -0.22, "ty": 0.821, "targetID": 3, "f2": 0.147781, "f1": 0.436807, "f3": 0.052716, "y": 0.28826338, "x": -0.0064353326}], [{"q1": 1.849732993, "distance": 0.6128352149, "q3": 6.093495927, "q2": 3.114720854, "tx": -0.601, "ty": 0.601, "targetID": 4, "f2": 4.5227, "f1": 1.122428, "f3": 0.085011, "y": 0.093237546, "x": -0.25786112}], [{"q1": 0.001722490192, "distance": 0.4329547342, "q3": 3.385317427, "q2": 3.990722554, "tx": 0.4596, "ty": 0.4596, "targetID": 5, "f2": 1.814521, "f1": 1.99843, "f3": 1.933022, "y": 0.029649015, "x": 0.51051122}], [{"q1": 1.41971179, "distance": 0.1610393808, "q3": 2.217775917, "q2": 3.844827054, "tx": 0.1682, "ty": 0.6279, "targetID": 6, "f2": 0.64698, "f1": 1.852534, "f3": 0.515033, "y": 0.54667507, "x": 0.30725464}], [{"q1": 2.6304816, "distance": 0.1121000629, "q3": 0.9571804468, "q2": 4.281319854, "tx": -0.1682, "ty": 0.6279, "targetID": 7, "f2": -0.613616, "f1": 2.289027, "f3": -0.695737, "y": 0.63133051, "x": -0.28024756}], [{"q1": 1.4615578, "distance": 0.1198375483, "q3": 0.7688733868, "q2": 1.591613924, "tx": -0.4596, "ty": 0.4596, "targetID": 8, "f2": -0.801923, "f1": -0.400679, "f3": 0.473187, "y": 0.4473943, "x": -0.34038566}], [{"q1": 2.49564444, "distance": 0.4447167969, "q3": 4.977162427, "q2": 4.012839354, "tx": 0.3182, "ty": 0.3182, "targetID": 9, "f2": 3.406366, "f1": 2.020547, "f3": -0.5609, "y": 0.18209067, "x": -0.10517605}], [{"q1": 1.71012062, "distance": 0.265941075, "q3": 1.389840587, "q2": 2.448577574, "tx": 0.1165, "ty": 0.4347, "targetID": 10, "f2": -0.180956, "f1": 0.456285, "f3": 0.224624, "y": 0.20689413, "x": -0.020719317}], [{"q1": 1.28236136, "distance": 0.3485886456, "q3": 2.238824587, "q2": 2.578199684, "tx": -0.1165, "ty": 0.4347, "targetID": 11, "f2": 0.668028, "f1": 0.585907, "f3": 0.652383, "y": 0.33057846, "x": 0.21617514}], [{"q1": 1.59853124, "distance": 0.6806374994, "q3": 1.614150306, "q2": 3.962950854, "tx": -0.3182, "ty": 0.3182, "targetID": 12, "f2": 0.043354, "f1": 1.970658, "f3": 0.336213, "y": 0.55999484, "x": 0.31804104}], [{"q1": 1.5252693, "distance": 0.2507010019, "q3": 2.107820177, "q2": 3.152608454, "tx": 0.1768, "ty": 0.1768, "targetID": 13, "f2": 0.537024, "f1": 1.160316, "f3": 0.409475, "y": 0.41823762, "x": 0.24431939}], [{"q1": 1.53758435, "distance": 0.3127543641, "q3": 3.232259027, "q2": 3.036935054, "tx": 0.0647, "ty": 0.2415, "targetID": 14, "f2": 1.661463, "f1": 1.044642, "f3": 0.39716, "y": 0.55112588, "x": 0.020573968}], [{"q1": 1.36800118, "distance": 0.3486839377, "q3": 2.201376807, "q2": 3.201428854, "tx": -0.0647, "ty": 0.2415, "targetID": 15, "f2": 0.63058, "f1": 1.209136, "f3": 0.566743, "y": 0.37663674, "x": 0.25673203}], [{"q1": 2.49112055, "distance": 0.09764246866, "q3": 1.139141497, "q2": 2.872755414, "tx": -0.1768, "ty": 0.1768, "targetID": 16, "f2": -0.431655, "f1": 0.880463, "f3": -0.556376, "y": 0.19723085, "x": -0.081318944}]], "block": 5}], [{"trials": [[{"q1": 1.58747284, "distance": 0.6787260629, "q3": 1.823820197, "q2": 5.054277354, "tx": 0.601, "ty": 0.601, "targetID": 1, "f2": 0.253024, "f1": 3.061985, "f3": 0.347272, "y": 0.81564111, "x": -0.042893052}], [{"q1": 2.56884355, "distance": 0.9219244554, "q3": 1.372813157, "q2": 2.183238654, "tx": 0.22, "ty": 0.821, "targetID": 2, "f2": -0.197983, "f1": 0.190946, "f3": -0.634099, "y": 0.020733532, "x": -0.23773167}], [{"q1": 1.6428277, "distance": 0.5775559036, "q3": 1.427539697, "q2": 3.812908454, "tx": -0.22, "ty": 0.821, "targetID": 3, "f2": -0.143257, "f1": 1.820616, "f3": 0.291917, "y": 0.51881574, "x": 0.27219457}], [{"q1": 2.46900374, "distance": 0.09243004243, "q3": 2.170086537, "q2": 4.866472954, "tx": -0.601, "ty": 0.601, "targetID": 4, "f2": 0.59929, "f1": 2.87418, "f3": -0.534259, "y": 0.53718273, "x": -0.53413694}], [{"q1": 0.6637188902, "distance": 0.2450183736, "q3": 3.880181127, "q2": 4.032128754, "tx": 0.4596, "ty": 0.4596, "targetID": 5, "f2": 2.309385, "f1": 2.039836, "f3": 1.271026, "y": 0.28130927, "x": 0.29153329}], [{"q1": 1.25873658, "distance": 0.1665081038, "q3": 3.418241327, "q2": 5.425487954, "tx": 0.1682, "ty": 0.6279, "targetID": 6, "f2": 1.847445, "f1": 3.433195, "f3": 0.676008, "y": 0.46723169, "x": 0.2119109}], [{"q1": 1.67550026, "distance": 0.2677801591, "q3": 2.244290957, "q2": 4.018180054, "tx": -0.1682, "ty": 0.6279, "targetID": 7, "f2": 0.673495, "f1": 2.025887, "f3": 0.259244, "y": 0.6433202, "x": 0.099135802}], [{"q1": 1.991104662, "distance": 0.2762393054, "q3": 2.851372327, "q2": 1.730723654, "tx": -0.4596, "ty": 0.4596, "targetID": 8, "f2": 1.280576, "f1": -0.261569, "f3": -0.05636, "y": 0.45831143, "x": -0.1833637}], [{"q1": 1.396464, "distance": 0.2663984545, "q3": 2.491408637, "q2": 3.916957954, "tx": 0.3182, "ty": 0.3182, "targetID": 9, "f2": 0.920612, "f1": 1.924665, "f3": 0.53828, "y": 0.57428565, "x": 0.24479512}], [{"q1": 1.10618084, "distance": 0.17049162, "q3": 3.920833327, "q2": 4.574493354, "tx": 0.1165, "ty": 0.4347, "targetID": 10, "f2": 2.350037, "f1": 2.582201, "f3": 0.828564, "y": 0.31558519, "x": 0.23847973}], [{"q1": 1.915392279, "distance": 0.1133171119, "q3": 2.206906007, "q2": 1.963390002, "tx": -0.1165, "ty": 0.4347, "targetID": 11, "f2": 0.63611, "f1": -0.028903, "f3": 0.019352, "y": 0.322404, "x": -0.13167815}], [{"q1": 2.59856302, "distance": 0.1564447085, "q3": 1.785429937, "q2": 2.638015604, "tx": -0.3182, "ty": 0.3182, "targetID": 12, "f2": 0.214634, "f1": 0.645723, "f3": -0.663819, "y": 0.22622417, "x": -0.19164806}], [{"q1": 1.35687994, "distance": 0.1669088764, "q3": 4.054539527, "q2": 4.618538454, "tx": 0.1768, "ty": 0.1768, "targetID": 13, "f2": 2.483743, "f1": 2.626246, "f3": 0.577865, "y": 0.33997716, "x": 0.14170317}], [{"q1": 1.58125248, "distance": 0.1814391324, "q3": 4.025008527, "q2": 5.026254354, "tx": 0.0647, "ty": 0.2415, "targetID": 14, "f2": 2.454212, "f1": 3.033962, "f3": 0.353492, "y": 0.41032911, "x": 0.13115969}], [{"q1": 1.64251354, "distance": 0.4439854464, "q3": 2.322516617, "q2": 4.040296954, "tx": -0.0647, "ty": 0.2415, "targetID": 15, "f2": 0.75172, "f1": 2.048004, "f3": 0.292231, "y": 0.63582596, "x": 0.13933459}], [{"q1": 1.64848257, "distance": 0.5403770659, "q3": 2.437310417, "q2": 4.046265954, "tx": -0.1768, "ty": 0.1768, "targetID": 16, "f2": 0.866514, "f1": 2.053973, "f3": 0.286262, "y": 0.63767765, "x": 0.10533324}]], "block": 6}], [{"trials": [[{"q1": 1.28525162, "distance": 0.3187067078, "q3": 2.001383017, "q2": 3.364414654, "tx": 0.601, "ty": 0.601, "targetID": 1, "f2": 0.430587, "f1": 1.372122, "f3": 0.649493, "y": 0.3925198, "x": 0.3599399}], [{"q1": 1.6996277, "distance": 0.2829981002, "q3": 2.410167057, "q2": 3.678008454, "tx": 0.22, "ty": 0.821, "targetID": 2, "f2": 0.839371, "f1": 1.685716, "f3": 0.235117, "y": 0.59144852, "x": 0.054488542}], [{"q1": 1.68944894, "distance": 0.6006048239, "q3": 1.799504277, "q2": 2.847811164, "tx": -0.22, "ty": 0.821, "targetID": 3, "f2": 0.228708, "f1": 0.855519, "f3": 0.245296, "y": 0.33361187, "x": 0.13096861}], [{"q1": 3.39062139, "distance": 1.024034458, "q3": 1.088938847, "q2": 1.857895324, "tx": -0.601, "ty": 0.601, "targetID": 4, "f2": -0.481857, "f1": -0.134397, "f3": -1.455877, "y": -0.34101586, "x": -0.19943719}], [{"q1": 0.03904469019, "distance": 0.2011619453, "q3": 4.684680127, "q2": 2.255935114, "tx": 0.4596, "ty": 0.4596, "targetID": 5, "f2": 3.113884, "f1": 0.263642, "f3": 1.8957, "y": 0.31003656, "x": 0.59412474}], [{"q1": 1.59815425, "distance": 0.1324900267, "q3": 2.173667957, "q2": 3.444148254, "tx": 0.1682, "ty": 0.6279, "targetID": 6, "f2": 0.602872, "f1": 1.451856, "f3": 0.33659, "y": 0.50270891, "x": 0.21156817}], [{"q1": 1.03467819, "distance": 0.2457278734, "q3": 4.315668627, "q2": 2.379399704, "tx": -0.1682, "ty": 0.6279, "targetID": 7, "f2": 2.744872, "f1": 0.387107, "f3": 0.900066, "y": 0.64242148, "x": 0.077098419}], [{"q1": 2.47271082, "distance": 0.554411946, "q3": 0.5859698568, "q2": 2.413014744, "tx": -0.4596, "ty": 0.4596, "targetID": 8, "f2": -0.984826, "f1": 0.420722, "f3": -0.537966, "y": -0.053905988, "x": -0.25059233}], [{"q1": 3.04586299, "distance": 0.9370933551, "q3": 2.938959927, "q2": 4.331522554, "tx": 0.3182, "ty": 0.3182, "targetID": 9, "f2": 1.368164, "f1": 2.33923, "f3": -1.111118, "y": 0.10857714, "x": -0.59514671}], [{"q1": 1.58056133, "distance": 0.0783579935, "q3": 2.081493627, "q2": 2.645743924, "tx": 0.1165, "ty": 0.4347, "targetID": 10, "f2": 0.510697, "f1": 0.653451, "f3": 0.354183, "y": 0.35659095, "x": 0.12274111}], [{"q1": 1.973134752, "distance": 0.2155315475, "q3": 2.231536097, "q2": 3.898296954, "tx": -0.1165, "ty": 0.4347, "targetID": 11, "f2": 0.66074, "f1": 1.906004, "f3": -0.03839, "y": 0.63659136, "x": -0.041043213}], [{"q1": 1.37202241, "distance": 0.4921667723, "q3": 2.155383887, "q2": 2.574743934, "tx": -0.3182, "ty": 0.3182, "targetID": 12, "f2": 0.584588, "f1": 0.582451, "f3": 0.562722, "y": 0.3267759, "x": 0.17389205}], [{"q1": 1.4941047, "distance": 0.3502304544, "q3": 2.186988307, "q2": 3.631324354, "tx": 0.1768, "ty": 0.1768, "targetID": 13, "f2": 0.616192, "f1": 1.639032, "f3": 0.44064, "y": 0.50702575, "x": 0.29347187}], [{"q1": 1.7629622, "distance": 0.4706809648, "q3": 3.803274927, "q2": 2.051920083, "tx": 0.0647, "ty": 0.2415, "targetID": 14, "f2": 2.232479, "f1": 0.059627, "f3": 0.171782, "y": 0.62704298, "x": -0.20529478}], [{"q1": 1.33325516, "distance": 0.4642374172, "q3": 2.479156427, "q2": 3.875426154, "tx": -0.0647, "ty": 0.2415, "targetID": 15, "f2": 0.90836, "f1": 1.883134, "f3": 0.601489, "y": 0.54229203, "x": 0.28891071}], [{"q1": 1.49328789, "distance": 0.1747346323, "q3": 1.133926457, "q2": 2.556397034, "tx": -0.1768, "ty": 0.1768, "targetID": 16, "f2": -0.43687, "f1": 0.564104, "f3": 0.441457, "y": 0.16769881, "x": -0.00230255}]], "block": 7}], [{"trials": [[{"q1": 0.6995958902, "distance": 0.316802621, "q3": 4.042727127, "q2": 2.790822674, "tx": 0.601, "ty": 0.601, "targetID": 1, "f2": 2.471931, "f1": 0.79853, "f3": 1.235149, "y": 0.48082067, "x": 0.30787745}], [{"q1": 2.10319669, "distance": 0.7693512519, "q3": 4.207974827, "q2": 1.787335154, "tx": 0.22, "ty": 0.821, "targetID": 2, "f2": 2.637179, "f1": -0.204957, "f3": -0.168452, "y": 0.54419422, "x": -0.49783}], [{"q1": 1.54612948, "distance": 0.4488519178, "q3": 2.297132547, "q2": 1.495921014, "tx": -0.22, "ty": 0.821, "targetID": 3, "f2": 0.726336, "f1": -0.496372, "f3": 0.388615, "y": 0.39125941, "x": -0.090419641}], [{"q1": 2.46579931, "distance": 0.539709953, "q3": 2.101159997, "q2": 2.153079364, "tx": -0.601, "ty": 0.601, "targetID": 4, "f2": 0.530364, "f1": 0.160787, "f3": -0.531055, "y": 0.1900891, "x": -0.25108706}], [{"q1": 0.7491702902, "distance": 0.06041781052, "q3": 3.337251027, "q2": 1.545432514, "tx": 0.4596, "ty": 0.4596, "targetID": 5, "f2": 1.766455, "f1": -0.44686, "f3": 1.185574, "y": 0.40644599, "x": 0.43087783}], [{"q1": 1.62366399, "distance": 0.4530151808, "q3": 4.331816427, "q2": 2.049658136, "tx": 0.1682, "ty": 0.6279, "targetID": 6, "f2": 2.76102, "f1": 0.057365, "f3": 0.31108, "y": 0.65231159, "x": -0.28415697}], [{"q1": 1.4362994, "distance": 0.166755987, "q3": 3.941567827, "q2": 3.261747454, "tx": -0.1682, "ty": 0.6279, "targetID": 7, "f2": 2.370772, "f1": 1.269455, "f3": 0.498445, "y": 0.49203805, "x": -0.071509309}], [{"q1": 2.92440901, "distance": 0.4350171787, "q3": 1.441425537, "q2": 2.548857204, "tx": -0.4596, "ty": 0.4596, "targetID": 8, "f2": -0.129371, "f1": 0.556565, "f3": -0.989665, "y": 0.11460401, "x": -0.19461375}], [{"q1": 1.57245603, "distance": 0.778020438, "q3": 5.337126127, "q2": 1.830751964, "tx": 0.3182, "ty": 0.3182, "targetID": 9, "f2": 3.76633, "f1": -0.161541, "f3": 0.362288, "y": 0.63746517, "x": -0.39129669}], [{"q1": 1.75209229, "distance": 0.1488624241, "q3": 2.671359027, "q2": 2.231493514, "tx": 0.1165, "ty": 0.4347, "targetID": 10, "f2": 1.100563, "f1": 0.239201, "f3": 0.182652, "y": 0.45365839, "x": -0.031150265}], [{"q1": 1.984570149, "distance": 0.03233211081, "q3": 2.676071427, "q2": 2.694627104, "tx": -0.1165, "ty": 0.4347, "targetID": 11, "f2": 1.105275, "f1": 0.702334, "f3": -0.049826, "y": 0.46685673, "x": -0.11313695}], [{"q1": 2.38776215, "distance": 0.1539489387, "q3": 2.018975937, "q2": 2.031625394, "tx": -0.3182, "ty": 0.3182, "targetID": 12, "f2": 0.44818, "f1": 0.039333, "f3": -0.453018, "y": 0.1789306, "x": -0.25259276}], [{"q1": 2.853786, "distance": 0.6858311078, "q3": 3.030254627, "q2": 2.037468756, "tx": 0.1768, "ty": 0.1768, "targetID": 13, "f2": 1.459458, "f1": 0.045176, "f3": -0.919042, "y": 0.17128955, "x": -0.50900897}], [{"q1": 2.37814888, "distance": 0.7846356006, "q3": 4.609658927, "q2": 1.367555534, "tx": 0.0647, "ty": 0.2415, "targetID": 14, "f2": 3.038863, "f1": -0.624737, "f3": -0.443404, "y": 0.4655167, "x": -0.68727709}], [{"q1": 1.75868964, "distance": 0.1151549219, "q3": 2.126104247, "q2": 2.339564304, "tx": -0.0647, "ty": 0.2415, "targetID": 15, "f2": 0.555308, "f1": 0.347272, "f3": 0.176055, "y": 0.33724373, "x": -0.00071723505}], [{"q1": 1.54757461, "distance": 0.4321138617, "q3": 3.364331527, "q2": 1.932728057, "tx": -0.1768, "ty": 0.1768, "targetID": 16, "f2": 1.793535, "f1": -0.059565, "f3": 0.38717, "y": 0.57593183, "x": -0.011221705}]], "block": 8}], [{"trials": [[{"q1": 1.935686968, "distance": 1.019845154, "q3": 4.653829727, "q2": 1.321688284, "tx": 0.601, "ty": 0.601, "targetID": 1, "f2": 3.083033, "f1": -0.670604, "f3": -0.000942, "y": 0.72835656, "x": -0.41086187}], [{"q1": 2.10206571, "distance": 0.5963011688, "q3": 2.396029887, "q2": 2.127192644, "tx": 0.22, "ty": 0.821, "targetID": 2, "f2": 0.825234, "f1": 0.1349, "f3": -0.167321, "y": 0.35770824, "x": -0.15541421}], [{"q1": 1.89641706, "distance": 0.2943849475, "q3": 2.349974137, "q2": 3.645084554, "tx": -0.22, "ty": 0.821, "targetID": 3, "f2": 0.779178, "f1": 1.652792, "f3": 0.038327, "y": 0.58747087, "x": -0.040760934}], [{"q1": 2.25518694, "distance": 0.5254099737, "q3": 2.043794517, "q2": 1.773323644, "tx": -0.601, "ty": 0.601, "targetID": 4, "f2": 0.472998, "f1": -0.218969, "f3": -0.320442, "y": 0.18959423, "x": -0.27419588}], [{"q1": 0.7843560902, "distance": 0.08698607773, "q3": 3.235400627, "q2": 1.951200622, "tx": 0.4596, "ty": 0.4596, "targetID": 5, "f2": 1.664604, "f1": -0.041092, "f3": 1.150388, "y": 0.40188105, "x": 0.39452235}], [{"q1": 1.77917282, "distance": 0.2679677115, "q3": 3.129089127, "q2": 1.891887354, "tx": 0.1682, "ty": 0.6279, "targetID": 6, "f2": 1.558293, "f1": -0.100405, "f3": 0.155572, "y": 0.54322859, "x": -0.086038956}], [{"q1": -1.63328791, "distance": 1.04492651, "q3": 2.289152907, "q2": 1.502832514, "tx": -0.1682, "ty": 0.6279, "targetID": 7, "f2": 0.718357, "f1": -0.48946, "f3": 3.568032, "y": -0.38426163, "x": 0.091415572}], [{"q1": 1.79400114, "distance": 0.3502787096, "q3": 3.117528027, "q2": 1.763647544, "tx": -0.4596, "ty": 0.4596, "targetID": 8, "f2": 1.546732, "f1": -0.228645, "f3": 0.140743, "y": 0.52345502, "x": -0.11519078}], [{"q1": 1.864184319, "distance": 0.4529355311, "q3": 3.570231527, "q2": 4.341387154, "tx": 0.3182, "ty": 0.3182, "targetID": 9, "f2": 1.999435, "f1": 2.349095, "f3": 0.07056, "y": 0.42169274, "x": -0.12275334}], [{"q1": 1.70195247, "distance": 0.1675848848, "q3": 2.966543127, "q2": 2.330893514, "tx": 0.1165, "ty": 0.4347, "targetID": 10, "f2": 1.395747, "f1": 0.338601, "f3": 0.232792, "y": 0.52462928, "x": -0.024912228}], [{"q1": 1.41814099, "distance": 0.2436164196, "q3": 3.165280227, "q2": -0.2300699464, "tx": -0.1165, "ty": 0.4347, "targetID": 11, "f2": 1.594484, "f1": -2.222363, "f3": 0.516603, "y": 0.54025799, "x": 0.10305972}], [{"q1": 1.70603654, "distance": 0.3096753334, "q3": 2.735698927, "q2": 1.964709471, "tx": -0.3182, "ty": 0.3182, "targetID": 12, "f2": 1.164903, "f1": -0.027583, "f3": 0.228708, "y": 0.45844288, "x": -0.042100839}], [{"q1": 2.08365598, "distance": 0.5742067993, "q3": 3.435771427, "q2": 2.813630634, "tx": 0.1768, "ty": 0.1768, "targetID": 13, "f2": 1.864975, "f1": 0.821338, "f3": -0.148911, "y": 0.46623359, "x": -0.31912504}], [{"q1": 1.78910025, "distance": 0.136020192, "q3": 1.851340547, "q2": 2.188642194, "tx": 0.0647, "ty": 0.2415, "targetID": 14, "f2": 0.280544, "f1": 0.19635, "f3": 0.145644, "y": 0.26796466, "x": -0.068720817}], [{"q1": 1.57427815, "distance": 0.02864638034, "q3": 1.785618437, "q2": 2.066559904, "tx": -0.0647, "ty": 0.2415, "targetID": 15, "f2": 0.214822, "f1": 0.074267, "f3": 0.360466, "y": 0.27006726, "x": -0.062572381}], [{"q1": 1.70075867, "distance": 0.1914835011, "q3": 2.162421057, "q2": 1.679578524, "tx": -0.1768, "ty": 0.1768, "targetID": 16, "f2": 0.591625, "f1": -0.312714, "f3": 0.233986, "y": 0.36825698, "x": -0.17361315}]], "block": 9}], [{"trials": [[{"q1": 1.08444102, "distance": 0.4907014954, "q3": 4.265843027, "q2": 2.142837774, "tx": 0.601, "ty": 0.601, "targetID": 1, "f2": 2.695047, "f1": 0.150545, "f3": 0.850303, "y": 0.67953898, "x": 0.11662454}], [{"q1": 1.82573122, "distance": 0.5929712442, "q3": 3.588955427, "q2": 3.502770354, "tx": 0.22, "ty": 0.821, "targetID": 2, "f2": 2.018159, "f1": 1.510478, "f3": 0.109013, "y": 0.41630926, "x": -0.21340547}], [{"q1": 2.28628871, "distance": 0.4210574488, "q3": 3.244259927, "q2": 2.224896174, "tx": -0.22, "ty": 0.821, "targetID": 3, "f2": 1.673464, "f1": 0.232604, "f3": -0.351544, "y": 0.42808095, "x": -0.37134066}], [{"q1": 2.31424888, "distance": 0.462265184, "q3": 2.724514827, "q2": 2.155278484, "tx": -0.601, "ty": 0.601, "targetID": 4, "f2": 1.153719, "f1": 0.162986, "f3": -0.379504, "y": 0.28773796, "x": -0.26106472}], [{"q1": 0.7650666902, "distance": 0.1625718974, "q3": 2.785084727, "q2": 3.268847454, "tx": 0.4596, "ty": 0.4596, "targetID": 5, "f2": 1.214288, "f1": 1.276555, "f3": 1.169678, "y": 0.2970944, "x": 0.46424239}], [{"q1": 1.20677464, "distance": 0.1995749666, "q3": 2.608087427, "q2": 3.530227954, "tx": 0.1682, "ty": 0.6279, "targetID": 6, "f2": 1.037291, "f1": 1.537935, "f3": 0.72797, "y": 0.48014823, "x": 0.30236252}], [{"q1": 2.16156748, "distance": 0.4658831846, "q3": 1.794603387, "q2": 1.212172364, "tx": -0.1682, "ty": 0.6279, "targetID": 7, "f2": 0.223807, "f1": -0.78012, "f3": -0.226823, "y": 0.19074701, "x": -0.32927267}], [{"q1": 1.65533124, "distance": 0.619295628, "q3": 2.318055557, "q2": 3.795378354, "tx": -0.4596, "ty": 0.4596, "targetID": 8, "f2": 0.747259, "f1": 1.803086, "f3": 0.279413, "y": 0.5977791, "x": 0.14408337}], [{"q1": 1.24327995, "distance": 0.2089202207, "q3": 2.968616527, "q2": 3.149152754, "tx": 0.3182, "ty": 0.3182, "targetID": 9, "f2": 1.39782, "f1": 1.15686, "f3": 0.691465, "y": 0.49861512, "x": 0.21285275}], [{"q1": 1.39765781, "distance": 0.07032792051, "q3": 2.500707757, "q2": 2.612945694, "tx": 0.1165, "ty": 0.4347, "targetID": 10, "f2": 0.929911, "f1": 0.620653, "f3": 0.537087, "y": 0.39968297, "x": 0.17749036}], [{"q1": 1.23008526, "distance": 0.3085105578, "q3": 2.920173227, "q2": 2.102436894, "tx": -0.1165, "ty": 0.4347, "targetID": 11, "f2": 1.349377, "f1": 0.110144, "f3": 0.704659, "y": 0.46825621, "x": 0.1901802}], [{"q1": 1.6398746, "distance": 0.3779113717, "q3": 2.839936927, "q2": 2.431927134, "tx": -0.3182, "ty": 0.3182, "targetID": 12, "f2": 1.269141, "f1": 0.439634, "f3": 0.29487, "y": 0.49169085, "x": 0.01753491}], [{"q1": 1.31591357, "distance": 0.1769948365, "q3": 2.384845817, "q2": 2.282135994, "tx": 0.1768, "ty": 0.1768, "targetID": 13, "f2": 0.814049, "f1": 0.289843, "f3": 0.618831, "y": 0.35191351, "x": 0.15106227}], [{"q1": 1.43661356, "distance": 0.3038067355, "q3": 3.102448427, "q2": 3.232153654, "tx": 0.0647, "ty": 0.2415, "targetID": 14, "f2": 1.531652, "f1": 1.239861, "f3": 0.498131, "y": 0.54322859, "x": 0.1001738}], [{"q1": 1.446164, "distance": 0.1469603067, "q3": 2.042914867, "q2": 2.306451924, "tx": -0.0647, "ty": 0.2415, "targetID": 15, "f2": 0.472119, "f1": 0.314159, "f3": 0.48858, "y": 0.30691282, "x": 0.066899752}], [{"q1": 1.22864013, "distance": 0.511508124, "q3": 2.929409527, "q2": 2.990502304, "tx": -0.1768, "ty": 0.1768, "targetID": 16, "f2": 1.358613, "f1": 0.99821, "f3": 0.706104, "y": 0.48433336, "x": 0.23193438}]], "block": 10}], [{"trials": [[{"q1": 0.6795525902, "distance": 0.05959412912, "q3": 4.360530627, "q2": 1.380875894, "tx": 0.601, "ty": 0.601, "targetID": 1, "f2": 2.789734, "f1": -0.611417, "f3": 1.255192, "y": 0.55481283, "x": 0.56334093}], [{"q1": 1.27054897, "distance": 0.205505974, "q3": 3.600453627, "q2": 1.384457304, "tx": 0.22, "ty": 0.821, "targetID": 2, "f2": 2.029657, "f1": -0.607835, "f3": 0.664196, "y": 0.61644103, "x": 0.20029383}], [{"q1": 0.5640047902, "distance": 0.599132324, "q3": 2.496749347, "q2": 1.205386524, "tx": -0.22, "ty": 0.821, "targetID": 3, "f2": 0.925953, "f1": -0.786906, "f3": 1.37074, "y": 0.39763197, "x": 0.20393284}], [{"q1": 1.65551973, "distance": 0.5330404935, "q3": 2.081053807, "q2": 1.695097984, "tx": -0.601, "ty": 0.601, "targetID": 4, "f2": 0.510257, "f1": -0.297195, "f3": 0.279225, "y": 0.3116806, "x": -0.15330987}], [{"q1": 1.01576581, "distance": 0.2111842139, "q3": 4.141247427, "q2": 1.368435184, "tx": 0.4596, "ty": 0.4596, "targetID": 5, "f2": 2.570451, "f1": -0.623857, "f3": 0.918979, "y": 0.65411001, "x": 0.37735264}], [{"q1": 1.19433393, "distance": 0.09761135242, "q3": 3.360498827, "q2": 1.343239614, "tx": 0.1682, "ty": 0.6279, "targetID": 6, "f2": 1.789702, "f1": -0.649053, "f3": 0.740411, "y": 0.54782841, "x": 0.22402577}], [{"q1": 1.81335335, "distance": 0.009038726344, "q3": 3.570797027, "q2": 1.465510394, "tx": -0.1682, "ty": 0.6279, "targetID": 7, "f2": 2.000001, "f1": -0.526782, "f3": 0.121391, "y": 0.61905508, "x": -0.16633829}], [{"q1": 2.15138872, "distance": 0.1950842093, "q3": 2.815055527, "q2": 1.534688264, "tx": -0.4596, "ty": 0.4596, "targetID": 8, "f2": 1.244259, "f1": -0.457604, "f3": -0.216644, "y": 0.40506801, "x": -0.27229247}], [{"q1": 0.9101454902, "distance": 0.09082539893, "q3": 2.912696227, "q2": 1.361837844, "tx": 0.3182, "ty": 0.3182, "targetID": 9, "f2": 1.3419, "f1": -0.630455, "f3": 1.024599, "y": 0.40436465, "x": 0.28947882}], [{"q1": 1.39055781, "distance": 0.1932120679, "q3": 3.685402327, "q2": 1.477699774, "tx": 0.1165, "ty": 0.4347, "targetID": 10, "f2": 2.114606, "f1": -0.514593, "f3": 0.544187, "y": 0.62688528, "x": 0.096607254}], [{"q1": 1.53224364, "distance": 0.08003709976, "q3": 2.364362627, "q2": 1.567863484, "tx": -0.1165, "ty": 0.4347, "targetID": 11, "f2": 0.793566, "f1": -0.424429, "f3": 0.402501, "y": 0.39672359, "x": -0.046046259}], [{"q1": 1.65866133, "distance": 0.1487490992, "q3": 2.083692747, "q2": 1.429570574, "tx": -0.3182, "ty": 0.3182, "targetID": 12, "f2": 0.512896, "f1": -0.562722, "f3": 0.276083, "y": 0.36088936, "x": -0.1757082}], [{"q1": 0.9079463902, "distance": 0.2264157751, "q3": 2.727530727, "q2": 1.315090944, "tx": 0.1768, "ty": 0.1768, "targetID": 13, "f2": 1.156734, "f1": -0.677202, "f3": 1.026798, "y": 0.38764554, "x": 0.25931219}], [{"q1": 1.5254578, "distance": 0.2627279073, "q3": 2.968867927, "q2": 1.526708624, "tx": 0.0647, "ty": 0.2415, "targetID": 14, "f2": 1.398072, "f1": -0.465584, "f3": 0.409287, "y": 0.50089865, "x": 0.023007151}], [{"q1": 1.43026754, "distance": 0.2009808215, "q3": 2.453332537, "q2": 1.286628114, "tx": -0.0647, "ty": 0.2415, "targetID": 15, "f2": 0.882536, "f1": -0.705665, "f3": 0.504477, "y": 0.43695439, "x": -0.017893248}], [{"q1": 1.83389937, "distance": 0.1287426857, "q3": 2.030788327, "q2": 1.916140448, "tx": -0.1768, "ty": 0.1768, "targetID": 16, "f2": 0.459992, "f1": -0.076152, "f3": 0.100845, "y": 0.29575114, "x": -0.12755261}]], "block": 11}], [{"trials": [[{"q1": 1.69466398, "distance": 0.7683720005, "q3": 4.276964227, "q2": 1.505659954, "tx": 0.601, "ty": 0.601, "targetID": 1, "f2": 2.706168, "f1": -0.486633, "f3": 0.240081, "y": 0.76021157, "x": -0.15069622}], [{"q1": 1.18384101, "distance": 0.2328517436, "q3": 3.620559827, "q2": 1.210413074, "tx": 0.22, "ty": 0.821, "targetID": 2, "f2": 2.049764, "f1": -0.78188, "f3": 0.750903, "y": 0.59433525, "x": 0.27332003}], [{"q1": 1.56874895, "distance": 0.3208813987, "q3": 3.241495327, "q2": 2.382164304, "tx": -0.22, "ty": 0.821, "targetID": 3, "f2": 1.670699, "f1": 0.389872, "f3": 0.365996, "y": 0.57059754, "x": -0.019342381}], [{"q1": 1.05227111, "distance": 0.7684817348, "q3": 1.954761777, "q2": 1.917334253, "tx": -0.601, "ty": 0.601, "targetID": 4, "f2": 0.383965, "f1": -0.074958, "f3": 0.882473, "y": 0.31587071, "x": 0.11262838}], [{"q1": 0.9294348902, "distance": 0.1169200363, "q3": 3.983162527, "q2": 1.181887414, "tx": 0.4596, "ty": 0.4596, "targetID": 5, "f2": 2.412366, "f1": -0.810405, "f3": 1.00531, "y": 0.57579904, "x": 0.44663551}], [{"q1": 0.8520259902, "distance": 0.3511095052, "q3": 3.272345727, "q2": 1.154115734, "tx": 0.1682, "ty": 0.6279, "targetID": 6, "f2": 1.701549, "f1": -0.838177, "f3": 1.082718, "y": 0.38399383, "x": 0.4207622}], [{"q1": 1.69956486, "distance": 0.1528844376, "q3": 2.969621827, "q2": 1.217387414, "tx": -0.1682, "ty": 0.6279, "targetID": 7, "f2": 1.398826, "f1": -0.774905, "f3": 0.23518, "y": 0.50433424, "x": -0.07817137}], [{"q1": 2.23520641, "distance": 0.2170420233, "q3": 2.453144037, "q2": 1.186159984, "tx": -0.4596, "ty": 0.4596, "targetID": 8, "f2": 0.882348, "f1": -0.806133, "f3": -0.300462, "y": 0.26520894, "x": -0.36306319}], [{"q1": 0.1016251902, "distance": 0.1006526904, "q3": 1.867425507, "q2": 1.197155554, "tx": 0.3182, "ty": 0.3182, "targetID": 9, "f2": 0.296629, "f1": -0.795137, "f3": 1.833119, "y": 0.26036083, "x": 0.40057472}], [{"q1": 1.20357022, "distance": 0.1894699807, "q3": 2.541799787, "q2": -0.3931312464, "tx": 0.1165, "ty": 0.4347, "targetID": 10, "f2": 0.971003, "f1": -2.385424, "f3": 0.731174, "y": 0.6221753, "x": 0.14392053}], [{"q1": 1.59501266, "distance": 0.1849061432, "q3": 3.257705927, "q2": 0.9179307536, "tx": -0.1165, "ty": 0.4347, "targetID": 11, "f2": 1.68691, "f1": -1.074362, "f3": 0.339732, "y": 0.56695164, "x": 0.01272765}], [{"q1": 2.16024801, "distance": 0.1201459145, "q3": 2.297383877, "q2": 0.6078555536, "tx": -0.3182, "ty": 0.3182, "targetID": 12, "f2": 0.726588, "f1": -1.384437, "f3": -0.225504, "y": 0.34411462, "x": -0.43551783}], [{"q1": 0.8285896902, "distance": 0.307466112, "q3": 3.225410327, "q2": 1.173782104, "tx": 0.1768, "ty": 0.1768, "targetID": 13, "f2": 1.654614, "f1": -0.818511, "f3": 1.106155, "y": 0.36579989, "x": 0.41931691}], [{"q1": 1.37874542, "distance": 0.2217990963, "q3": 2.133958227, "q2": 1.185343164, "tx": 0.0647, "ty": 0.2415, "targetID": 14, "f2": 0.563162, "f1": -0.806949, "f3": 0.555999, "y": 0.44927765, "x": -0.01290984}], [{"q1": 1.31000737, "distance": 0.2227080072, "q3": 2.439006877, "q2": 1.183709534, "tx": -0.0647, "ty": 0.2415, "targetID": 15, "f2": 0.868211, "f1": -0.808583, "f3": 0.624737, "y": 0.44935205, "x": 0.015277383}], [{"q1": 1.42561798, "distance": 0.2403904764, "q3": 2.127486547, "q2": 1.209533424, "tx": -0.1768, "ty": 0.1768, "targetID": 16, "f2": 0.55669, "f1": -0.782759, "f3": 0.509127, "y": 0.4028308, "x": -0.094960776}]], "block": 12}], [{"trials": [[{"q1": 0.6792383902, "distance": 0.1011395526, "q3": 4.208414727, "q2": 1.625605964, "tx": 0.601, "ty": 0.601, "targetID": 1, "f2": 2.637618, "f1": -0.366687, "f3": 1.255506, "y": 0.55262515, "x": 0.51217949}], [{"q1": 2.4127064, "distance": 0.8588394094, "q3": 3.641105927, "q2": 1.832448424, "tx": 0.22, "ty": 0.821, "targetID": 2, "f2": 2.07031, "f1": -0.159844, "f3": -0.477962, "y": 0.38813403, "x": -0.52177637}], [{"q1": 2.36954091, "distance": 0.5723263057, "q3": 2.752789127, "q2": 1.617437814, "tx": -0.22, "ty": 0.821, "targetID": 3, "f2": 1.181993, "f1": -0.374855, "f3": -0.434796, "y": 0.25596159, "x": -0.31104392}], [{"q1": 1.99782767, "distance": 0.1638094035, "q3": -0.6152683732, "q2": 1.752337804, "tx": -0.601, "ty": 0.601, "targetID": 4, "f2": -2.186065, "f1": -0.239955, "f3": -0.063083, "y": 0.43728982, "x": -0.60670067}], [{"q1": 0.7296295902, "distance": 0.08046283021, "q3": 3.324056327, "q2": 1.879760804, "tx": 0.4596, "ty": 0.4596, "targetID": 5, "f2": 1.75326, "f1": -0.112532, "f3": 1.205115, "y": 0.38125161, "x": 0.44127524}], [{"q1": 1.205518, "distance": 0.1021380415, "q3": 4.190633227, "q2": 1.658090024, "tx": 0.1682, "ty": 0.6279, "targetID": 6, "f2": 2.619837, "f1": -0.334203, "f3": 0.729226, "y": 0.72977625, "x": 0.17550816}], [{"q1": 1.4433994, "distance": 0.4168235991, "q3": 1.648833489, "q2": 2.221817414, "tx": -0.1682, "ty": 0.6279, "targetID": 7, "f2": 0.078037, "f1": 0.229525, "f3": 0.491345, "y": 0.24391172, "x": -0.0060429355}], [{"q1": 1.81806574, "distance": 0.4559667174, "q3": 2.006095407, "q2": 2.308148384, "tx": -0.4596, "ty": 0.4596, "targetID": 8, "f2": 0.435299, "f1": 0.315856, "f3": 0.116679, "y": 0.31093728, "x": -0.028548909}], [{"q1": 0.5954835902, "distance": 0.1343966341, "q3": 3.304138627, "q2": 1.777533384, "tx": 0.3182, "ty": 0.3182, "targetID": 9, "f2": 1.733342, "f1": -0.214759, "f3": 1.339261, "y": 0.35364237, "x": 0.44783909}], [{"q1": 1.34902596, "distance": 0.06479665728, "q3": 2.970375827, "q2": 2.189270514, "tx": 0.1165, "ty": 0.4347, "targetID": 10, "f2": 1.399579, "f1": 0.196978, "f3": 0.585719, "y": 0.49170246, "x": 0.14731114}], [{"q1": 1.59934806, "distance": 0.1011783972, "q3": 2.166819287, "q2": 1.743227184, "tx": -0.1165, "ty": 0.4347, "targetID": 11, "f2": 0.596023, "f1": -0.249065, "f3": 0.335396, "y": 0.35275364, "x": -0.057154721}], [{"q1": 1.855325028, "distance": 0.1482063264, "q3": 1.549307833, "q2": 1.8955316, "tx": -0.3182, "ty": 0.3182, "targetID": 12, "f2": -0.021488, "f1": -0.096761, "f3": 0.079419, "y": 0.23138694, "x": -0.19808086}], [{"q1": 0.6669861902, "distance": 0.1595798733, "q3": 2.417644047, "q2": 1.490957294, "tx": 0.1768, "ty": 0.1768, "targetID": 13, "f2": 0.846848, "f1": -0.501335, "f3": 1.267758, "y": 0.29736757, "x": 0.2813428}], [{"q1": 1.22549853, "distance": 0.1107161972, "q3": 2.204141407, "q2": 1.767982934, "tx": 0.0647, "ty": 0.2415, "targetID": 14, "f2": 0.633345, "f1": -0.22431, "f3": 0.709246, "y": 0.35220571, "x": 0.066223842}], [{"q1": 1.58420558, "distance": 0.1075656548, "q3": 2.306243167, "q2": 1.882902394, "tx": -0.0647, "ty": 0.2415, "targetID": 15, "f2": 0.735447, "f1": -0.10939, "f3": 0.350539, "y": 0.3479481, "x": -0.04923481}], [{"q1": 1.59438434, "distance": 0.2748836312, "q3": 2.513274127, "q2": 1.551150214, "tx": -0.1768, "ty": 0.1768, "targetID": 16, "f2": 0.942478, "f1": -0.441142, "f3": 0.34036, "y": 0.41916333, "x": -0.047104098}]], "block": 13}], [{"trials": [[{"q1": 0.8120648902, "distance": 0.275511648, "q3": 4.822407527, "q2": 1.653817464, "tx": 0.601, "ty": 0.601, "targetID": 1, "f2": 3.251611, "f1": -0.338475, "f3": 1.12268, "y": 0.71973272, "x": 0.35238542}], [{"q1": 1.15946225, "distance": 0.2340717091, "q3": 3.837958127, "q2": 1.005895394, "tx": 0.22, "ty": 0.821, "targetID": 2, "f2": 2.267162, "f1": -0.986397, "f3": 0.775282, "y": 0.6151058, "x": 0.33134246}], [{"q1": 1.76076309, "distance": 0.5686135478, "q3": 1.917125497, "q2": 2.388635984, "tx": -0.22, "ty": 0.821, "targetID": 3, "f2": 0.346329, "f1": 0.396343, "f3": 0.173981, "y": 0.2975088, "x": 0.0019872299}], [{"q1": 3.52092829, "distance": 0.893701326, "q3": 3.835130627, "q2": 1.485302434, "tx": -0.601, "ty": 0.601, "targetID": 4, "f2": 2.264334, "f1": -0.50699, "f3": -1.586184, "y": -0.29206582, "x": -0.6346972}], [{"q1": 0.5860587902, "distance": 0.1171372187, "q3": 3.430305027, "q2": 1.912182041, "tx": 0.4596, "ty": 0.4596, "targetID": 5, "f2": 1.859509, "f1": -0.080111, "f3": 1.348686, "y": 0.34876686, "x": 0.49750967}], [{"q1": 1.1433773, "distance": 0.1210021819, "q3": 3.286168727, "q2": 1.992920972, "tx": 0.1682, "ty": 0.6279, "targetID": 6, "f2": 1.715372, "f1": 0.000628, "f3": 0.791367, "y": 0.52589667, "x": 0.23329108}], [{"q1": 1.6033693, "distance": 0.3034136859, "q3": 2.556753767, "q2": 3.241389854, "tx": -0.1682, "ty": 0.6279, "targetID": 7, "f2": 0.985957, "f1": 1.249097, "f3": 0.331375, "y": 0.53664213, "x": 0.12116459}], [{"q1": 2.5229763, "distance": 0.2390627494, "q3": 2.361283867, "q2": 1.573832514, "tx": -0.4596, "ty": 0.4596, "targetID": 8, "f2": 0.790488, "f1": -0.41846, "f3": -0.588232, "y": 0.26808402, "x": -0.31651741}], [{"q1": 0.9231516902, "distance": 0.1174520038, "q3": 3.190413027, "q2": 1.858460804, "tx": 0.3182, "ty": 0.3182, "targetID": 9, "f2": 1.619617, "f1": -0.133832, "f3": 1.011593, "y": 0.43022435, "x": 0.3534919}], [{"q1": 0.9290578902, "distance": 0.1427075959, "q3": 2.677076727, "q2": 1.543170564, "tx": 0.1165, "ty": 0.4347, "targetID": 10, "f2": 1.10628, "f1": -0.449122, "f3": 1.005687, "y": 0.37168225, "x": 0.24453992}], [{"q1": 1.47035426, "distance": 0.1409386472, "q3": 2.308567947, "q2": 1.791167894, "tx": -0.1165, "ty": 0.4347, "targetID": 11, "f2": 0.737772, "f1": -0.201125, "f3": 0.46439, "y": 0.37046562, "x": 0.0089497776}], [{"q1": 1.898616174, "distance": 0.07418949267, "q3": 2.079734337, "q2": 1.510560834, "tx": -0.3182, "ty": 0.3182, "targetID": 12, "f2": 0.508938, "f1": -0.481732, "f3": 0.036128, "y": 0.30063338, "x": -0.24612022}], [{"q1": 1.59061443, "distance": 0.4129606277, "q3": 3.172945727, "q2": 4.421874754, "tx": 0.1768, "ty": 0.1768, "targetID": 13, "f2": 1.602149, "f1": 2.429582, "f3": 0.34413, "y": 0.55, "x": -5.5511151e-17}], [{"q1": 1.33633392, "distance": 0.2582146764, "q3": 3.009645727, "q2": 1.527588264, "tx": 0.0647, "ty": 0.2415, "targetID": 14, "f2": 1.438849, "f1": -0.464704, "f3": 0.598411, "y": 0.48984324, "x": 0.13541389}], [{"q1": 1.35512065, "distance": 0.2166468757, "q3": 2.342685637, "q2": 2.192914764, "tx": -0.0647, "ty": 0.2415, "targetID": 15, "f2": 0.771889, "f1": 0.200622, "f3": 0.579624, "y": 0.35479734, "x": 0.11996072}], [{"q1": 1.943603781, "distance": 0.2720783194, "q3": 2.768434327, "q2": 0.7197591536, "tx": -0.1768, "ty": 0.1768, "targetID": 16, "f2": 1.197638, "f1": -1.272533, "f3": -0.008859, "y": 0.42468023, "x": -0.28896953}]], "block": 14}], [{"trials": [[{"q1": 0.9245967902, "distance": 0.4938711213, "q3": 4.019793427, "q2": 4.200329654, "tx": 0.601, "ty": 0.601, "targetID": 1, "f2": 2.448997, "f1": 2.208037, "f3": 1.010148, "y": 0.30160158, "x": 0.20822873}], [{"q1": 1.999649794, "distance": 0.552012716, "q3": 3.263297927, "q2": 2.315185544, "tx": 0.22, "ty": 0.821, "targetID": 2, "f2": 1.692502, "f1": 0.322893, "f3": -0.064905, "y": 0.51287713, "x": -0.23801565}], [{"q1": 1.70710469, "distance": 0.1784392266, "q3": 4.003394327, "q2": 1.031090964, "tx": -0.22, "ty": 0.821, "targetID": 3, "f2": 2.432598, "f1": -0.961202, "f3": 0.22764, "y": 0.7308217, "x": -0.066024574}], [{"q1": 2.0982958, "distance": 0.3689076944, "q3": 2.460809527, "q2": 0.9136582536, "tx": -0.601, "ty": 0.601, "targetID": 4, "f2": 0.890013, "f1": -1.078634, "f3": -0.163551, "y": 0.32121701, "x": -0.36055382}], [{"q1": 0.7110312902, "distance": 0.07979712976, "q3": 3.398512127, "q2": 1.696480294, "tx": 0.4596, "ty": 0.4596, "targetID": 5, "f2": 1.827716, "f1": -0.295812, "f3": 1.223713, "y": 0.38055579, "x": 0.47053594}], [{"q1": 1.08739412, "distance": 0.1420413961, "q3": 3.398386427, "q2": 1.841182044, "tx": 0.1682, "ty": 0.6279, "targetID": 6, "f2": 1.82759, "f1": -0.151111, "f3": 0.84735, "y": 0.53085648, "x": 0.27192229}], [{"q1": 1.7418507, "distance": 0.1377892595, "q3": 2.955673227, "q2": 1.724691794, "tx": -0.1682, "ty": 0.6279, "targetID": 7, "f2": 1.384877, "f1": -0.267601, "f3": 0.192894, "y": 0.50269898, "x": -0.11066232}], [{"q1": 2.17846925, "distance": 0.2504700508, "q3": 2.025447617, "q2": 1.284303334, "tx": -0.4596, "ty": 0.4596, "targetID": 8, "f2": 0.454651, "f1": -0.707989, "f3": -0.243725, "y": 0.22334633, "x": -0.37641677}], [{"q1": 0.6494560902, "distance": 0.02274114456, "q3": 2.672804227, "q2": 1.172839624, "tx": 0.3182, "ty": 0.3182, "targetID": 9, "f2": 1.102008, "f1": -0.819453, "f3": 1.285288, "y": 0.32493195, "x": 0.33992189}], [{"q1": 1.63905779, "distance": 0.2340005091, "q3": 3.446452827, "q2": 1.162221044, "tx": 0.1165, "ty": 0.4347, "targetID": 10, "f2": 1.875657, "f1": -0.830072, "f3": 0.295687, "y": 0.60964725, "x": -0.038901731}], [{"q1": 2.07291173, "distance": 0.2470499001, "q3": 2.487827227, "q2": 0.8183423536, "tx": -0.1165, "ty": 0.4347, "targetID": 11, "f2": 0.917031, "f1": -1.17395, "f3": -0.138167, "y": 0.35589507, "x": -0.35064405}], [{"q1": 1.76289937, "distance": 0.2430558786, "q3": 2.396092717, "q2": 1.821892664, "tx": -0.3182, "ty": 0.3182, "targetID": 12, "f2": 0.825296, "f1": -0.1704, "f3": 0.171845, "y": 0.36729919, "x": -0.080154984}], [{"q1": 0.5937870902, "distance": 0.2289105867, "q3": 2.592253727, "q2": 1.164420154, "tx": 0.1768, "ty": 0.1768, "targetID": 13, "f2": 1.021457, "f1": -0.827873, "f3": 1.340957, "y": 0.26200961, "x": 0.3892603}], [{"q1": 1.62667991, "distance": 0.2343215501, "q3": 1.830291877, "q2": 1.760066124, "tx": 0.0647, "ty": 0.2415, "targetID": 14, "f2": 0.259496, "f1": -0.232227, "f3": 0.308065, "y": 0.28430961, "x": -0.16567779}], [{"q1": 2.97926119, "distance": 0.3701559304, "q3": 1.683830827, "q2": 1.213240504, "tx": -0.0647, "ty": 0.2415, "targetID": 15, "f2": 0.113034, "f1": -0.779052, "f3": -1.044517, "y": 0.04428901, "x": -0.37794629}], [{"q1": 1.4504994, "distance": 0.3613202239, "q3": 2.052276817, "q2": 0.7224608536, "tx": -0.1768, "ty": 0.1768, "targetID": 16, "f2": 0.48148, "f1": -1.269832, "f3": 0.484245, "y": 0.53808926, "x": -0.1720698}]], "block": 15}], [{"trials": [[{"q1": -0.5880172098, "distance": 0.5543778876, "q3": 5.312621627, "q2": 2.070706807, "tx": 0.601, "ty": 0.601, "targetID": 1, "f2": 3.741825, "f1": 0.078414, "f3": 2.522762, "y": 0.052977812, "x": 0.68470498}], [{"q1": 1.51634718, "distance": 0.1631347958, "q3": 2.208602467, "q2": -2.037202046, "tx": 0.22, "ty": 0.821, "targetID": 2, "f2": 0.637806, "f1": -4.029495, "f3": 0.418397, "y": 0.65838182, "x": 0.20702737}], [{"q1": 2.54176302, "distance": 0.6567458368, "q3": 3.779587327, "q2": 2.093640434, "tx": -0.22, "ty": 0.821, "targetID": 3, "f2": 2.208791, "f1": 0.101348, "f3": -0.607019, "y": 0.27881137, "x": -0.590603}], [{"q1": 1.45822772, "distance": 0.6147382823, "q3": 4.191827127, "q2": 1.577162604, "tx": -0.601, "ty": 0.601, "targetID": 4, "f2": 2.621031, "f1": -0.41513, "f3": 0.476517, "y": 0.74963583, "x": -0.0045014285}], [{"q1": 0.5714189902, "distance": 0.06701228955, "q3": 4.062707627, "q2": 1.902882927, "tx": 0.4596, "ty": 0.4596, "targetID": 5, "f2": 2.491911, "f1": -0.08941, "f3": 1.363325, "y": 0.47092874, "x": 0.52564776}], [{"q1": 1.4094702, "distance": 0.1073081386, "q3": 3.346613027, "q2": 2.376320944, "tx": 0.1682, "ty": 0.6279, "targetID": 6, "f2": 1.775817, "f1": 0.384028, "f3": 0.525274, "y": 0.57288825, "x": 0.07606562}], [{"q1": 1.19810384, "distance": 0.4176851423, "q3": 3.869813827, "q2": -1.960339846, "tx": -0.1682, "ty": 0.6279, "targetID": 7, "f2": 2.299018, "f1": -3.952632, "f3": 0.736641, "y": 0.35487497, "x": 0.14789842}], [{"q1": 1.70666486, "distance": 0.4194409537, "q3": 2.928341327, "q2": 2.107589104, "tx": -0.4596, "ty": 0.4596, "targetID": 8, "f2": 1.357545, "f1": 0.115296, "f3": 0.22808, "y": 0.49623943, "x": -0.041762393}], [{"q1": 0.4055428902, "distance": 0.2526294333, "q3": 4.121392527, "q2": 2.083398841, "tx": 0.3182, "ty": 0.3182, "targetID": 9, "f2": 2.550596, "f1": 0.091106, "f3": 1.529202, "y": 0.4086619, "x": 0.55407767}], [{"q1": 0.9998693502, "distance": 0.175852613, "q3": 4.904088927, "q2": 3.377358054, "tx": 0.1165, "ty": 0.4347, "targetID": 10, "f2": 3.333293, "f1": 1.385065, "f3": 0.934875, "y": 0.29227837, "x": 0.013348554}], [{"q1": 2.25223384, "distance": 0.1437920872, "q3": 2.605322827, "q2": 2.135235124, "tx": -0.1165, "ty": 0.4347, "targetID": 11, "f2": 1.034526, "f1": 0.142942, "f3": -0.317489, "y": 0.35763723, "x": -0.23789808}], [{"q1": 1.63949761, "distance": 0.07913693296, "q3": 2.104552917, "q2": 1.020409554, "tx": -0.3182, "ty": 0.3182, "targetID": 12, "f2": 0.533757, "f1": -0.971883, "f3": 0.295247, "y": 0.39195562, "x": -0.28951616}], [{"q1": 1.22436756, "distance": 0.3076910055, "q3": 3.127706827, "q2": 2.023205926, "tx": 0.1768, "ty": 0.1768, "targetID": 13, "f2": 1.556911, "f1": 0.030913, "f3": 0.710377, "y": 0.47594664, "x": 0.24880724}], [{"q1": 1.0753304, "distance": 0.1885771475, "q3": 2.324841397, "q2": 2.423570494, "tx": 0.0647, "ty": 0.2415, "targetID": 14, "f2": 0.754045, "f1": 0.431278, "f3": 0.859414, "y": 0.29790553, "x": 0.24464376}], [{"q1": 1.39759498, "distance": 0.4882239707, "q3": 2.523013057, "q2": -1.890954646, "tx": -0.0647, "ty": 0.2415, "targetID": 15, "f2": 0.952217, "f1": -3.883247, "f3": 0.53715, "y": 0.62789136, "x": 0.23373653}], [{"q1": -1.81342691, "distance": 0.4549835044, "q3": 5.224154427, "q2": 4.141142054, "tx": -0.1768, "ty": 0.1768, "targetID": 16, "f2": 3.653358, "f1": 2.148849, "f3": 3.748171, "y": -0.20116766, "x": 0.076479366}]], "block": 16}], [{"trials": [[{"q1": 1.40029675, "distance": 0.7502970316, "q3": 4.736013727, "q2": 2.496832434, "tx": 0.601, "ty": 0.601, "targetID": 1, "f2": 3.165217, "f1": 0.50454, "f3": 0.534448, "y": 0.58588363, "x": -0.14914474}], [{"q1": 1.46048966, "distance": 0.5611317275, "q3": 4.881909327, "q2": 4.622559654, "tx": 0.22, "ty": 0.821, "targetID": 2, "f2": 3.311113, "f1": 2.630267, "f3": 0.474255, "y": 0.26066021, "x": 0.2498016}], [{"q1": 1.74568344, "distance": 0.2062858072, "q3": 4.081682827, "q2": 2.114626274, "tx": -0.22, "ty": 0.821, "targetID": 3, "f2": 2.510886, "f1": 0.122334, "f3": 0.189061, "y": 0.62380963, "x": -0.28057881}], [{"q1": 2.45888781, "distance": 0.6283738564, "q3": 0.3113946268, "q2": 1.150534314, "tx": -0.601, "ty": 0.601, "targetID": 4, "f2": -1.259402, "f1": -0.841758, "f3": -0.524143, "y": -0.02513292, "x": -0.65402141}], [{"q1": 0.8586861902, "distance": 0.2164739017, "q3": 4.303290827, "q2": 1.765972324, "tx": 0.4596, "ty": 0.4596, "targetID": 5, "f2": 2.732495, "f1": -0.22632, "f3": 1.076058, "y": 0.65368315, "x": 0.36372153}], [{"q1": 1.74505513, "distance": 0.1815886019, "q3": 2.587101527, "q2": 2.988051864, "tx": 0.1682, "ty": 0.6279, "targetID": 6, "f2": 1.016305, "f1": 0.995759, "f3": 0.189689, "y": 0.51189554, "x": 0.028495363}], [{"q1": 1.874237415, "distance": 0.3560447355, "q3": 1.845748517, "q2": 3.395579254, "tx": -0.1682, "ty": 0.6279, "targetID": 7, "f2": 0.274952, "f1": 1.403287, "f3": 0.060507, "y": 0.47969815, "x": 0.15553456}], [{"q1": 1.42360737, "distance": 0.8071378075, "q3": 1.665798089, "q2": 3.980292454, "tx": -0.4596, "ty": 0.4596, "targetID": 8, "f2": 0.095002, "f1": 1.988, "f3": 0.511137, "y": 0.5489147, "x": 0.34258098}], [{"q1": 0.7966710902, "distance": 0.1707512435, "q3": 3.916058027, "q2": 2.596735084, "tx": 0.3182, "ty": 0.3182, "targetID": 9, "f2": 2.345262, "f1": 0.604442, "f3": 1.138073, "y": 0.48839792, "x": 0.33193518}], [{"q1": 1.38006489, "distance": 0.06409402337, "q3": 2.985267027, "q2": 2.041238668, "tx": 0.1165, "ty": 0.4347, "targetID": 10, "f2": 1.414471, "f1": 0.048946, "f3": 0.55468, "y": 0.49843063, "x": 0.10968453}], [{"q1": 1.60236399, "distance": 0.1373151957, "q3": 2.931985627, "q2": 1.851737794, "tx": -0.1165, "ty": 0.4347, "targetID": 11, "f2": 1.361189, "f1": -0.140555, "f3": 0.332381, "y": 0.50077178, "x": 0.0038743447}], [{"q1": 2.42470728, "distance": 0.1596557995, "q3": 1.974428147, "q2": 2.080068753, "tx": -0.3182, "ty": 0.3182, "targetID": 12, "f2": 0.403632, "f1": 0.087776, "f3": -0.489963, "y": 0.17933801, "x": -0.23941344}], [{"q1": 1.971061301, "distance": 0.1532837007, "q3": 1.295969797, "q2": 3.107055354, "tx": 0.1768, "ty": 0.1768, "targetID": 13, "f2": -0.274827, "f1": 1.114763, "f3": -0.036317, "y": 0.30445677, "x": 0.091949296}], [{"q1": 2.28873915, "distance": 0.1816854366, "q3": 1.433885717, "q2": 3.265014654, "tx": 0.0647, "ty": 0.2415, "targetID": 14, "f2": -0.136911, "f1": 1.272722, "f3": -0.353995, "y": 0.40766327, "x": -0.0087803754}], [{"q1": 1.29964012, "distance": 0.1759559731, "q3": 2.334391837, "q2": 1.705590904, "tx": -0.0647, "ty": 0.2415, "targetID": 15, "f2": 0.763596, "f1": -0.286702, "f3": 0.635104, "y": 0.3733855, "x": 0.051776261}], [{"q1": 2.008509086, "distance": 0.0764245794, "q3": 1.429424657, "q2": 1.978909469, "tx": -0.1768, "ty": 0.1768, "targetID": 16, "f2": -0.141372, "f1": -0.013383, "f3": -0.073765, "y": 0.15585206, "x": -0.25029762}]], "block": 17}], [{"trials": [[{"q1": 0.8958825902, "distance": 0.1631727877, "q3": 0.7547990468, "q2": 5.033040154, "tx": 0.601, "ty": 0.601, "targetID": 1, "f2": -0.815997, "f1": 3.040748, "f3": 1.038862, "y": 0.500363, "x": 0.7294428}], [{"q1": 1.13169058, "distance": 0.3079927422, "q3": 2.605071427, "q2": 4.227033154, "tx": 0.22, "ty": 0.821, "targetID": 2, "f2": 1.034275, "f1": 2.234741, "f3": 0.803054, "y": 0.5396275, "x": 0.34525592}], [{"q1": 1.966097585, "distance": 0.06363307814, "q3": 1.271905197, "q2": 5.424733954, "tx": -0.22, "ty": 0.821, "targetID": 3, "f2": -0.298891, "f1": 3.432441, "f3": -0.031353, "y": 0.87095256, "x": -0.25941967}], [{"q1": 2.012467492, "distance": 0.1710902733, "q3": 4.121204027, "q2": 1.880514784, "tx": -0.601, "ty": 0.601, "targetID": 4, "f2": 2.550408, "f1": -0.111778, "f3": -0.077723, "y": 0.56003193, "x": -0.43488709}], [{"q1": 0.2118950902, "distance": 0.2604673075, "q3": 3.819611227, "q2": 2.268878474, "tx": 0.4596, "ty": 0.4596, "targetID": 5, "f2": 2.248815, "f1": 0.276586, "f3": 1.722849, "y": 0.23772703, "x": 0.59603901}], [{"q1": 1.13822509, "distance": 0.04416644751, "q3": 3.759481127, "q2": 1.964960798, "tx": 0.1682, "ty": 0.6279, "targetID": 6, "f2": 2.188685, "f1": -0.027332, "f3": 0.796519, "y": 0.61393061, "x": 0.21009906}], [{"q1": 2.09364625, "distance": 0.3995144889, "q3": 2.096698937, "q2": 1.583068794, "tx": -0.1682, "ty": 0.6279, "targetID": 7, "f2": 0.525903, "f1": -0.409224, "f3": -0.158902, "y": 0.24433948, "x": -0.27997278}], [{"q1": 2.12613031, "distance": 0.1830908943, "q3": 3.099746627, "q2": 1.565601544, "tx": -0.4596, "ty": 0.4596, "targetID": 8, "f2": 1.52895, "f1": -0.426691, "f3": -0.191386, "y": 0.4671614, "x": -0.27666531}], [{"q1": 1.07545607, "distance": 0.1586769622, "q3": 2.182527247, "q2": 3.640497854, "tx": 0.3182, "ty": 0.3182, "targetID": 9, "f2": 0.611731, "f1": 1.648205, "f3": 0.859288, "y": 0.39531675, "x": 0.45687727}], [{"q1": 1.15405872, "distance": 0.3185085485, "q3": 2.308505117, "q2": 4.553884454, "tx": 0.1165, "ty": 0.4347, "targetID": 10, "f2": 0.737709, "f1": 2.561592, "f3": 0.780686, "y": 0.59441193, "x": 0.39207176}], [{"q1": 1.74273035, "distance": 0.1193178993, "q3": 2.378122807, "q2": 2.308776694, "tx": -0.1165, "ty": 0.4347, "targetID": 11, "f2": 0.807326, "f1": 0.316484, "f3": 0.192014, "y": 0.39103748, "x": -0.0054579114}], [{"q1": 2.10476748, "distance": 0.3151931851, "q3": 2.110082117, "q2": 3.090153654, "tx": -0.3182, "ty": 0.3182, "targetID": 12, "f2": 0.539286, "f1": 1.097861, "f3": -0.170023, "y": 0.46041141, "x": -0.036912498}], [{"q1": 0.9382313002, "distance": 0.4522825011, "q3": 3.785996127, "q2": 1.772192674, "tx": 0.1768, "ty": 0.1768, "targetID": 13, "f2": 2.2152, "f1": -0.2201, "f3": 0.996513, "y": 0.59268834, "x": 0.35455362}], [{"q1": 1.82956397, "distance": 0.04583002204, "q3": 1.507336155, "q2": 2.681055424, "tx": 0.0647, "ty": 0.2415, "targetID": 14, "f2": -0.06346, "f1": 0.688763, "f3": 0.105181, "y": 0.2385735, "x": 0.01896351}], [{"q1": 1.981679884, "distance": 0.2055472523, "q3": 1.536929958, "q2": 3.159708454, "tx": -0.0647, "ty": 0.2415, "targetID": 15, "f2": -0.033866, "f1": 1.167416, "f3": -0.046935, "y": 0.37170618, "x": 0.094347237}], [{"q1": 1.996319706, "distance": 0.07390383979, "q3": 1.755207817, "q2": 2.215534224, "tx": -0.1768, "ty": 0.1768, "targetID": 16, "f2": 0.184411, "f1": 0.223242, "f3": -0.061575, "y": 0.22827006, "x": -0.12376595}]], "block": 18}], [{"trials": [[{"q1": 1.22185429, "distance": 0.4455733547, "q3": 3.615784627, "q2": 2.063292648, "tx": 0.601, "ty": 0.601, "targetID": 1, "f2": 2.044988, "f1": 0.071, "f3": 0.71289, "y": 0.62810678, "x": 0.15625194}], [{"q1": 1.5169755, "distance": 0.2757019188, "q3": 3.493765227, "q2": 2.000586458, "tx": 0.22, "ty": 0.821, "targetID": 2, "f2": 1.922969, "f1": 0.008294, "f3": 0.417769, "y": 0.61788825, "x": 0.033567264}], [{"q1": 1.6909569, "distance": 0.2099475211, "q3": 3.724483727, "q2": 2.088425389, "tx": -0.22, "ty": 0.821, "targetID": 3, "f2": 2.153687, "f1": 0.096133, "f3": 0.243788, "y": 0.63193976, "x": -0.12870823}], [{"q1": 2.0560728, "distance": 0.4918599757, "q3": 1.888474177, "q2": 1.449551104, "tx": -0.601, "ty": 0.601, "targetID": 4, "f2": 0.317678, "f1": -0.542742, "f3": -0.121328, "y": 0.21764107, "x": -0.29284068}], [{"q1": 1.11623394, "distance": 0.2136598453, "q3": 3.621188227, "q2": 0.7404936536, "tx": 0.4596, "ty": 0.4596, "targetID": 5, "f2": 2.050392, "f1": -1.251799, "f3": 0.818511, "y": 0.67324838, "x": 0.46181342}], [{"q1": 1.17127464, "distance": 0.0683709536, "q3": 4.065095227, "q2": 2.063920967, "tx": 0.1682, "ty": 0.6279, "targetID": 6, "f2": 2.494299, "f1": 0.071628, "f3": 0.76347, "y": 0.67673031, "x": 0.12034409}], [{"q1": 1.41707285, "distance": 0.1869839722, "q3": 2.702209527, "q2": 0.06711835359, "tx": -0.1682, "ty": 0.6279, "targetID": 7, "f2": 1.131413, "f1": -1.925174, "f3": 0.517672, "y": 0.57351001, "x": 0.010698672}], [{"q1": 1.44151444, "distance": 0.454137847, "q3": 2.117182117, "q2": 1.889248414, "tx": -0.4596, "ty": 0.4596, "targetID": 8, "f2": 0.546386, "f1": -0.103044, "f3": 0.49323, "y": 0.34684894, "x": -0.019681391}], [{"q1": 0.8511463902, "distance": 0.05501917232, "q3": 2.419340507, "q2": 2.170106794, "tx": 0.3182, "ty": 0.3182, "targetID": 9, "f2": 0.848544, "f1": 0.177814, "f3": 1.083598, "y": 0.27439336, "x": 0.28491205}], [{"q1": 0.9132241902, "distance": 0.09281010113, "q3": 2.367881217, "q2": 1.872158154, "tx": 0.1165, "ty": 0.4347, "targetID": 10, "f2": 0.797085, "f1": -0.120135, "f3": 1.02152, "y": 0.34500271, "x": 0.14033508}], [{"q1": 1.32257375, "distance": 0.01965335644, "q3": 1.955641427, "q2": 1.235231654, "tx": -0.1165, "ty": 0.4347, "targetID": 11, "f2": 0.384845, "f1": -0.757061, "f3": 0.612171, "y": 0.44704121, "x": -0.10120461}], [{"q1": 1.7491392, "distance": 0.3058928558, "q3": 2.916089127, "q2": 2.047710348, "tx": -0.3182, "ty": 0.3182, "targetID": 12, "f2": 1.345293, "f1": 0.055418, "f3": 0.185605, "y": 0.47271505, "x": -0.054200874}], [{"q1": 1.80072415, "distance": 0.1975506978, "q3": 1.727310477, "q2": 2.485082874, "tx": 0.1768, "ty": 0.1768, "targetID": 13, "f2": 0.156514, "f1": 0.49279, "f3": 0.13402, "y": 0.26026096, "x": -0.0022545904}], [{"q1": 1.17762066, "distance": 0.05200268031, "q3": 1.809934357, "q2": 1.961190887, "tx": 0.0647, "ty": 0.2415, "targetID": 14, "f2": 0.239138, "f1": -0.031102, "f3": 0.757124, "y": 0.28955287, "x": 0.044820351}], [{"q1": 1.36215781, "distance": 0.07460783312, "q3": 1.836637897, "q2": 2.046265216, "tx": -0.0647, "ty": 0.2415, "targetID": 15, "f2": 0.265842, "f1": 0.053973, "f3": 0.572587, "y": 0.3004794, "x": -0.019007997}], [{"q1": 1.46482506, "distance": 0.3347125102, "q3": 2.240583877, "q2": 0.7259166536, "tx": -0.1768, "ty": 0.1768, "targetID": 16, "f2": 0.669788, "f1": -1.266376, "f3": 0.469919, "y": 0.51144741, "x": -0.18340117}]], "block": 19}], [{"trials": [[{"q1": 0.9590286402, "distance": 0.5527094084, "q3": 5.044643827, "q2": 2.277046614, "tx": 0.601, "ty": 0.601, "targetID": 1, "f2": 3.473848, "f1": 0.284754, "f3": 0.975716, "y": 0.63548046, "x": 0.049367162}], [{"q1": 1.25289322, "distance": 0.3293824986, "q3": 2.168452917, "q2": 4.048527854, "tx": 0.22, "ty": 0.821, "targetID": 2, "f2": 0.597657, "f1": 2.056235, "f3": 0.681851, "y": 0.53669339, "x": 0.38632072}], [{"q1": 1.41895781, "distance": 0.3974184251, "q3": 3.369169627, "q2": 3.321688954, "tx": -0.22, "ty": 0.821, "targetID": 3, "f2": 1.798373, "f1": 1.329396, "f3": 0.515787, "y": 0.53330022, "x": 0.054171919}], [{"q1": 2.04419758, "distance": 0.4149952543, "q3": 2.596777627, "q2": 1.368058194, "tx": -0.601, "ty": 0.601, "targetID": 4, "f2": 1.025981, "f1": -0.624234, "f3": -0.109453, "y": 0.37365456, "x": -0.25381833}], [{"q1": 0.02578709019, "distance": 0.3807543396, "q3": 3.719582827, "q2": 2.373367844, "tx": 0.4596, "ty": 0.4596, "targetID": 5, "f2": 2.148786, "f1": 0.381075, "f3": 1.908957, "y": 0.1100168, "x": 0.61048225}], [{"q1": 1.4120463, "distance": 0.09242057303, "q3": 2.317490067, "q2": 5.016012754, "tx": 0.1682, "ty": 0.6279, "targetID": 6, "f2": 0.746694, "f1": 3.02372, "f3": 0.522698, "y": 0.71887614, "x": 0.15192412}], [{"q1": 1.996948025, "distance": 0.1021380415, "q3": 2.086080357, "q2": 4.656488854, "tx": -0.1682, "ty": 0.6279, "targetID": 7, "f2": 0.515284, "f1": 2.664196, "f3": -0.062204, "y": 0.72977625, "x": -0.17550816}], [{"q1": 1.63623036, "distance": 0.5864319507, "q3": 2.261821047, "q2": 2.807661614, "tx": -0.4596, "ty": 0.4596, "targetID": 8, "f2": 0.691025, "f1": 0.815369, "f3": 0.298514, "y": 0.41195692, "x": 0.12489343}], [{"q1": 1.2157596, "distance": 0.2043289886, "q3": 3.031134227, "q2": 1.903699741, "tx": 0.3182, "ty": 0.3182, "targetID": 9, "f2": 1.460338, "f1": -0.088593, "f3": 0.718985, "y": 0.48346921, "x": 0.19804833}], [{"q1": 1.26106136, "distance": 0.102145898, "q3": 2.349157327, "q2": 2.293068734, "tx": 0.1165, "ty": 0.4347, "targetID": 10, "f2": 0.778361, "f1": 0.300776, "f3": 0.673683, "y": 0.34445272, "x": 0.16434572}], [{"q1": 1.928586969, "distance": 0.02075375544, "q3": 2.756559027, "q2": 2.046390879, "tx": -0.1165, "ty": 0.4347, "targetID": 11, "f2": 1.185763, "f1": 0.054098, "f3": 0.006158, "y": 0.44121342, "x": -0.13620517}], [{"q1": 1.6033693, "distance": 0.3659750388, "q3": 1.968019307, "q2": 2.370477574, "tx": -0.3182, "ty": 0.3182, "targetID": 12, "f2": 0.397223, "f1": 0.378185, "f3": 0.331375, "y": 0.3015427, "x": 0.047395765}], [{"q1": 1.0116189, "distance": 0.09494034142, "q3": 2.174798927, "q2": 2.228854584, "tx": 0.1768, "ty": 0.1768, "targetID": 13, "f2": 0.604003, "f1": 0.236562, "f3": 0.923126, "y": 0.26822367, "x": 0.20240041}], [{"q1": 1.14488527, "distance": 0.2313942751, "q3": 2.381515727, "q2": 2.455740404, "tx": 0.0647, "ty": 0.2415, "targetID": 14, "f2": 0.810719, "f1": 0.463448, "f3": 0.789859, "y": 0.33720322, "x": 0.27537559}], [{"q1": 1.21984367, "distance": 0.4069261295, "q3": 3.260156327, "q2": 0.8270759536, "tx": -0.0647, "ty": 0.2415, "targetID": 15, "f2": 1.68936, "f1": -1.165217, "f3": 0.714901, "y": 0.52498937, "x": 0.22722919}], [{"q1": 1.88083476, "distance": 0.1747468843, "q3": 2.216016627, "q2": 2.046516543, "tx": -0.1768, "ty": 0.1768, "targetID": 16, "f2": 0.64522, "f1": 0.054224, "f3": 0.05391, "y": 0.33197763, "x": -0.096448418}]], "block": 20}], [{"trials": [[{"q1": 0.02101189019, "distance": 0.6116588775, "q3": 5.144483627, "q2": 3.370069554, "tx": 0.601, "ty": 0.601, "targetID": 1, "f2": 3.573687, "f1": 1.377777, "f3": 1.913733, "y": 0.14597857, "x": 0.19224325}], [{"q1": 1.51628435, "distance": 0.1299665504, "q3": 1.942886557, "q2": 4.454358854, "tx": 0.22, "ty": 0.821, "targetID": 2, "f2": 0.37209, "f1": 2.462066, "f3": 0.41846, "y": 0.69623202, "x": 0.25639032}], [{"q1": 1.764533, "distance": 0.2573738189, "q3": 3.950050127, "q2": 2.367273154, "tx": -0.22, "ty": 0.821, "targetID": 3, "f2": 2.379254, "f1": 0.37498, "f3": 0.170211, "y": 0.57209607, "x": -0.28548371}], [{"q1": 2.71203734, "distance": 0.1502665499, "q3": 1.525368897, "q2": 4.262407554, "tx": -0.601, "ty": 0.601, "targetID": 4, "f2": -0.045427, "f1": 2.270115, "f3": -0.777293, "y": 0.55962783, "x": -0.45654108}], [{"q1": 1.06433483, "distance": 0.1620012557, "q3": 2.985329827, "q2": 2.782403204, "tx": 0.4596, "ty": 0.4596, "targetID": 5, "f2": 1.414534, "f1": 0.790111, "f3": 0.87041, "y": 0.4433043, "x": 0.29842042}], [{"q1": 1.20162243, "distance": 0.1794584237, "q3": 2.950835127, "q2": 2.075859019, "tx": 0.1682, "ty": 0.6279, "targetID": 6, "f2": 1.380039, "f1": 0.083566, "f3": 0.733122, "y": 0.4553907, "x": 0.21765571}], [{"q1": 1.61706664, "distance": 0.3558207478, "q3": 2.351544937, "q2": 3.312452754, "tx": -0.1682, "ty": 0.6279, "targetID": 7, "f2": 0.780749, "f1": 1.32016, "f3": 0.317678, "y": 0.50979895, "x": 0.16744944}], [{"q1": 2.18688872, "distance": 0.3405563622, "q3": 1.726305167, "q2": 4.616527854, "tx": -0.4596, "ty": 0.4596, "targetID": 8, "f2": 0.155509, "f1": 2.624235, "f3": -0.252144, "y": 0.74330525, "x": -0.27121219}], [{"q1": 0.8509578902, "distance": 0.04707603761, "q3": 3.185512127, "q2": 2.280565194, "tx": 0.3182, "ty": 0.3182, "targetID": 9, "f2": 1.614716, "f1": 0.288273, "f3": 1.083787, "y": 0.35009969, "x": 0.35282027}], [{"q1": 1.11585695, "distance": 0.1242697742, "q3": 2.464139617, "q2": 2.125056364, "tx": 0.1165, "ty": 0.4347, "targetID": 10, "f2": 0.893343, "f1": 0.132764, "f3": 0.818888, "y": 0.34508208, "x": 0.20259068}], [{"q1": 1.878572813, "distance": 0.06758405487, "q3": 2.430901567, "q2": 2.319520944, "tx": -0.1165, "ty": 0.4347, "targetID": 11, "f2": 0.860105, "f1": 0.327228, "f3": 0.056172, "y": 0.40096074, "x": -0.057940058}], [{"q1": 1.24089234, "distance": 0.5361998266, "q3": 2.944614827, "q2": 2.245316524, "tx": -0.3182, "ty": 0.3182, "targetID": 12, "f2": 1.373819, "f1": 0.253024, "f3": 0.693852, "y": 0.46912997, "x": 0.19631958}], [{"q1": 1.915266616, "distance": 0.3574728836, "q3": 2.401433427, "q2": 2.981705844, "tx": 0.1768, "ty": 0.1768, "targetID": 13, "f2": 0.830637, "f1": 0.989413, "f3": 0.019478, "y": 0.4818841, "x": -0.0095076876}], [{"q1": 1.21707906, "distance": 0.06756884609, "q3": 1.834187457, "q2": 2.320651914, "tx": 0.0647, "ty": 0.2415, "targetID": 14, "f2": 0.263391, "f1": 0.328359, "f3": 0.717665, "y": 0.24049489, "x": 0.13226137}], [{"q1": 1.78646132, "distance": 0.02783471577, "q3": 1.716503397, "q2": 2.329259884, "tx": -0.0647, "ty": 0.2415, "targetID": 15, "f2": 0.145707, "f1": 0.336967, "f3": 0.148283, "y": 0.24983459, "x": -0.038142402}], [{"q1": 1.77772769, "distance": 0.2348476708, "q3": 2.156954687, "q2": 2.313803244, "tx": -0.1768, "ty": 0.1768, "targetID": 16, "f2": 0.586158, "f1": 0.321511, "f3": 0.157017, "y": 0.34834524, "x": -0.016407796}]], "block": 21}], [{"trials": [[{"q1": 0.4462578902, "distance": 0.2987506777, "q3": 3.808175827, "q2": 1.576220124, "tx": 0.601, "ty": 0.601, "targetID": 1, "f2": 2.237379, "f1": -0.416073, "f3": 1.488487, "y": 0.30327364, "x": 0.62571805}], [{"q1": 1.06251271, "distance": 0.1438328757, "q3": 4.338476627, "q2": 1.349648464, "tx": 0.22, "ty": 0.821, "targetID": 2, "f2": 2.76768, "f1": -0.642644, "f3": 0.872232, "y": 0.71619533, "x": 0.31850826}], [{"q1": 2.07630465, "distance": 0.5131130727, "q3": 5.080960627, "q2": 1.708167014, "tx": -0.22, "ty": 0.821, "targetID": 3, "f2": 3.510164, "f1": -0.284126, "f3": -0.14156, "y": 0.50174424, "x": -0.62169738}], [{"q1": 2.42709489, "distance": 0.2407144123, "q3": 4.274639427, "q2": 1.818499744, "tx": -0.601, "ty": 0.601, "targetID": 4, "f2": 2.703843, "f1": -0.173793, "f3": -0.49235, "y": 0.36486278, "x": -0.64771875}], [{"q1": 0.7016065902, "distance": 0.1855295636, "q3": 3.706953627, "q2": 3.559067754, "tx": 0.4596, "ty": 0.4596, "targetID": 5, "f2": 2.136157, "f1": 1.566775, "f3": 1.233138, "y": 0.36631828, "x": 0.29922625}], [{"q1": 0.7283728902, "distance": 0.2001535624, "q3": 4.684931427, "q2": 2.839580194, "tx": 0.1682, "ty": 0.6279, "targetID": 6, "f2": 3.114135, "f1": 0.847288, "f3": 1.206372, "y": 0.43321788, "x": 0.12172075}], [{"q1": 1.6173808, "distance": 0.238269753, "q3": 2.747322727, "q2": 1.97451124, "tx": -0.1682, "ty": 0.6279, "targetID": 7, "f2": 1.176526, "f1": -0.017781, "f3": 0.317364, "y": 0.46037033, "x": 0.0012292917}], [{"q1": 1.937320596, "distance": 0.1927937405, "q3": 1.769847637, "q2": 1.274815724, "tx": -0.4596, "ty": 0.4596, "targetID": 8, "f2": 0.199051, "f1": -0.717477, "f3": -0.002576, "y": 0.28940237, "x": -0.36903404}], [{"q1": 0.7503640902, "distance": 0.1832535634, "q3": 3.837769627, "q2": 2.566073134, "tx": 0.3182, "ty": 0.3182, "targetID": 9, "f2": 2.266973, "f1": 0.57378, "f3": 1.18438, "y": 0.50040218, "x": 0.33780189}], [{"q1": 1.81241087, "distance": 0.1363281289, "q3": 2.602998027, "q2": 2.646937734, "tx": 0.1165, "ty": 0.4347, "targetID": 10, "f2": 1.032202, "f1": 0.654645, "f3": 0.122334, "y": 0.4661869, "x": -0.016142127}], [{"q1": 1.36762418, "distance": 0.2856416245, "q3": 2.975465227, "q2": 3.730221754, "tx": -0.1165, "ty": 0.4347, "targetID": 11, "f2": 1.404669, "f1": 1.737929, "f3": 0.56712, "y": 0.55334447, "x": 0.14333577}], [{"q1": 2.5924055, "distance": 0.3676129703, "q3": 1.166284857, "q2": 2.035332473, "tx": -0.3182, "ty": 0.3182, "targetID": 12, "f2": -0.404511, "f1": 0.04304, "f3": -0.657661, "y": -0.049082099, "x": -0.30260655}], [{"q1": 1.79142503, "distance": 0.4075025324, "q3": 2.803682927, "q2": 1.242959974, "tx": 0.1768, "ty": 0.1768, "targetID": 13, "f2": 1.232887, "f1": -0.749333, "f3": 0.143319, "y": 0.47514955, "x": -0.10077136}], [{"q1": 1.61700381, "distance": 0.2286462105, "q3": 2.678207727, "q2": 2.529567834, "tx": 0.0647, "ty": 0.2415, "targetID": 14, "f2": 1.107411, "f1": 0.537275, "f3": 0.317741, "y": 0.47011904, "x": 0.068224786}], [{"q1": 1.09757288, "distance": 0.471293265, "q3": 2.901009527, "q2": 4.461961454, "tx": -0.0647, "ty": 0.2415, "targetID": 15, "f2": 1.330213, "f1": 2.469669, "f3": 0.837172, "y": 0.52314729, "x": 0.31317848}], [{"q1": 2.014540943, "distance": 0.154806892, "q3": 2.206717507, "q2": 1.448545794, "tx": -0.1768, "ty": 0.1768, "targetID": 16, "f2": 0.635921, "f1": -0.543747, "f3": -0.079796, "y": 0.30538942, "x": -0.26299707}]], "block": 22}], [{"trials": [[{"q1": 1.58244629, "distance": 0.2936869238, "q3": 4.385789027, "q2": 5.815925054, "tx": 0.601, "ty": 0.601, "targetID": 1, "f2": 2.814993, "f1": 3.823632, "f3": 0.352298, "y": 0.55974799, "x": 0.31022469}], [{"q1": 1.30271888, "distance": 0.2764207746, "q3": 4.174799627, "q2": 2.074036895, "tx": 0.22, "ty": 0.821, "targetID": 2, "f2": 2.604003, "f1": 0.081744, "f3": 0.632026, "y": 0.70823061, "x": -0.032371768}], [{"q1": 2.54100904, "distance": 0.7338798573, "q3": 4.034935927, "q2": 2.697266044, "tx": -0.22, "ty": 0.821, "targetID": 3, "f2": 2.46414, "f1": 0.704973, "f3": -0.606265, "y": 0.17188765, "x": -0.56239276}], [{"q1": 2.42181702, "distance": 0.1983762324, "q3": 1.594923759, "q2": 5.986953354, "tx": -0.601, "ty": 0.601, "targetID": 4, "f2": 0.024127, "f1": 3.994661, "f3": -0.487073, "y": 0.44285416, "x": -0.72076236}], [{"q1": 0.7513693902, "distance": 0.03659995785, "q3": 3.835821827, "q2": 1.811148424, "tx": 0.4596, "ty": 0.4596, "targetID": 5, "f2": 2.265026, "f1": -0.181144, "f3": 1.183375, "y": 0.49597321, "x": 0.45553226}], [{"q1": 0.7708472902, "distance": 0.5203393524, "q3": 4.412869527, "q2": 4.561361454, "tx": 0.1682, "ty": 0.6279, "targetID": 6, "f2": 2.842073, "f1": 2.569069, "f3": 1.163897, "y": 0.12763478, "x": 0.31133543}], [{"q1": 1.46953745, "distance": 0.1528349344, "q3": 2.699507727, "q2": 6.321658654, "tx": -0.1682, "ty": 0.6279, "targetID": 7, "f2": 1.128711, "f1": 4.329366, "f3": 0.465207, "y": 0.57891511, "x": -0.023427773}], [{"q1": 1.896291396, "distance": 0.3488947009, "q3": 2.198863527, "q2": -0.5963168464, "tx": -0.4596, "ty": 0.4596, "targetID": 8, "f2": 0.628067, "f1": -2.58861, "f3": 0.038453, "y": 0.70465388, "x": -0.21125325}], [{"q1": 1.13376403, "distance": 0.3012667843, "q3": 2.576671427, "q2": 6.049722354, "tx": 0.3182, "ty": 0.3182, "targetID": 9, "f2": 1.005875, "f1": 4.05743, "f3": 0.80098, "y": 0.57963942, "x": 0.16849661}], [{"q1": 1.19194632, "distance": 0.1712174874, "q3": 2.924068827, "q2": -1.680587346, "tx": 0.1165, "ty": 0.4347, "targetID": 10, "f2": 1.353273, "f1": -3.67288, "f3": 0.742798, "y": 0.54425382, "x": 0.24808035}], [{"q1": 1.35662861, "distance": 0.29293726, "q3": 3.715561627, "q2": 1.960813896, "tx": -0.1165, "ty": 0.4347, "targetID": 11, "f2": 2.144765, "f1": -0.031479, "f3": 0.578116, "y": 0.63677244, "x": 0.095582454}], [{"q1": 2.82965857, "distance": 0.1588982402, "q3": 2.683611227, "q2": 2.414397044, "tx": -0.3182, "ty": 0.3182, "targetID": 12, "f2": 1.112815, "f1": 0.422104, "f3": -0.894914, "y": 0.19767932, "x": -0.42175393}], [{"q1": 1.927644491, "distance": 0.4661337642, "q3": 2.971758127, "q2": 2.512666064, "tx": 0.1768, "ty": 0.1768, "targetID": 13, "f2": 1.400962, "f1": 0.520373, "f3": 0.0071, "y": 0.49578746, "x": -0.16309364}], [{"q1": 1.07313129, "distance": 0.4701986437, "q3": 2.176369727, "q2": 6.056382554, "tx": 0.0647, "ty": 0.2415, "targetID": 14, "f2": 0.605573, "f1": 4.06409, "f3": 0.861613, "y": 0.67943461, "x": 0.23587255}], [{"q1": 1.31277198, "distance": 0.4310925518, "q3": 2.579938727, "q2": 3.514331454, "tx": -0.0647, "ty": 0.2415, "targetID": 15, "f2": 1.009142, "f1": 1.522039, "f3": 0.621973, "y": 0.50463655, "x": 0.27676734}], [{"q1": 2.06587457, "distance": 0.0571764135, "q3": 1.924037007, "q2": 1.961065223, "tx": -0.1768, "ty": 0.1768, "targetID": 16, "f2": 0.353241, "f1": -0.031227, "f3": -0.13113, "y": 0.23192032, "x": -0.19199515}]], "block": 23}], [{"trials": [[{"q1": 0.3667755902, "distance": 0.1528422821, "q3": 4.469355327, "q2": 1.962259028, "tx": 0.601, "ty": 0.601, "targetID": 1, "f2": 2.898559, "f1": -0.030034, "f3": 1.567969, "y": 0.45088119, "x": 0.57227534}], [{"q1": 0.8391454902, "distance": 0.2566931605, "q3": 4.046811127, "q2": 2.264920064, "tx": 0.22, "ty": 0.821, "targetID": 2, "f2": 2.476015, "f1": 0.272627, "f3": 1.095599, "y": 0.58120614, "x": 0.31159849}], [{"q1": 1.7306038, "distance": 0.4294091529, "q3": 2.844460827, "q2": 2.164263434, "tx": -0.22, "ty": 0.821, "targetID": 3, "f2": 1.273664, "f1": 0.171971, "f3": 0.204141, "y": 0.42839568, "x": -0.046063033}], [{"q1": 3.09901869, "distance": 0.5682606714, "q3": 2.693287427, "q2": 1.783565234, "tx": -0.601, "ty": 0.601, "targetID": 4, "f2": 1.122491, "f1": -0.208727, "f3": -1.164274, "y": 0.044801807, "x": -0.48453644}], [{"q1": 0.7533799902, "distance": 0.0646661922, "q3": 3.310044827, "q2": 1.957169648, "tx": 0.4596, "ty": 0.4596, "targetID": 5, "f2": 1.739248, "f1": -0.035123, "f3": 1.181364, "y": 0.40309639, "x": 0.4281507}], [{"q1": 1.09838969, "distance": 0.07706002748, "q3": 4.150860727, "q2": 1.839674084, "tx": 0.1682, "ty": 0.6279, "targetID": 6, "f2": 2.580064, "f1": -0.152619, "f3": 0.836355, "y": 0.691947, "x": 0.21105125}], [{"q1": 1.996948025, "distance": 0.1646329142, "q3": 2.958500627, "q2": 1.726702414, "tx": -0.1682, "ty": 0.6279, "targetID": 7, "f2": 1.387704, "f1": -0.26559, "f3": -0.062204, "y": 0.46644676, "x": -0.20040012}], [{"q1": 2.3346064, "distance": 0.2482058484, "q3": 2.542176777, "q2": 1.92738735, "tx": -0.4596, "ty": 0.4596, "targetID": 8, "f2": 0.97138, "f1": -0.064905, "f3": -0.399862, "y": 0.30475036, "x": -0.26562131}], [{"q1": 0.9577720102, "distance": 0.08096917171, "q3": 2.983444927, "q2": 2.351753684, "tx": 0.3182, "ty": 0.3182, "targetID": 9, "f2": 1.412649, "f1": 0.359461, "f3": 0.976972, "y": 0.37271597, "x": 0.37806665}], [{"q1": 0.9325763902, "distance": 0.1847342095, "q3": 2.476391827, "q2": 1.988522742, "tx": 0.1165, "ty": 0.4347, "targetID": 10, "f2": 0.905595, "f1": -0.00377, "f3": 1.002168, "y": 0.30851166, "x": 0.25141935}], [{"q1": 1.944420596, "distance": 0.04702922849, "q3": 2.698313927, "q2": 1.715769664, "tx": -0.1165, "ty": 0.4347, "targetID": 11, "f2": 1.127518, "f1": -0.276523, "f3": -0.009676, "y": 0.42240398, "x": -0.16189335}], [{"q1": 1.83446485, "distance": 0.2809494038, "q3": 3.165468727, "q2": 2.236143074, "tx": -0.3182, "ty": 0.3182, "targetID": 12, "f2": 1.594672, "f1": 0.24385, "f3": 0.10028, "y": 0.53272074, "x": -0.13677944}], [{"q1": 0.8708755902, "distance": 0.1923342601, "q3": 2.663128127, "q2": 1.661231624, "tx": 0.1768, "ty": 0.1768, "targetID": 13, "f2": 1.092332, "f1": -0.331061, "f3": 1.063869, "y": 0.33515343, "x": 0.28596345}], [{"q1": 1.37610648, "distance": 0.1193830908, "q3": 2.254469717, "q2": 1.836658154, "tx": 0.0647, "ty": 0.2415, "targetID": 14, "f2": 0.683673, "f1": -0.155635, "f3": 0.558638, "y": 0.35942407, "x": 0.08330742}], [{"q1": 1.57459231, "distance": 0.04232288389, "q3": 1.619553845, "q2": 2.001151945, "tx": -0.0647, "ty": 0.2415, "targetID": 15, "f2": 0.048758, "f1": 0.008859, "f3": 0.360152, "y": 0.26040579, "x": -0.10256552}], [{"q1": 2.2414896, "distance": 0.08108301674, "q3": 1.971286557, "q2": 2.312672274, "tx": -0.1768, "ty": 0.1768, "targetID": 16, "f2": 0.40049, "f1": 0.32038, "f3": -0.306745, "y": 0.25573142, "x": -0.15824504}]], "block": 24}]]}]], "condition": "H1"}], [{"phases": [[{"phase": "test", "blocks": [[{"trials": [[{"q1": 1.23957287, "distance": 0.5684446166, "q3": 3.052559927, "q2": 1.347952004, "tx": -0.375, "ty": 0.6495, "targetID": 1, "f2": 1.481764, "f1": -0.695172, "f3": -0.644341, "y": 0.50053279, "x": 0.17357821}], [{"q1": 1.53274629, "distance": 0.300456738, "q3": 3.815527127, "q2": 0.7974193536, "tx": 0, "ty": 0.95, "targetID": 2, "f2": 2.244731, "f1": -0.401998, "f3": -1.194873, "y": 0.66860746, "x": 0.10532089}], [{"q1": 1.23165605, "distance": 0.06781986771, "q3": 4.207409427, "q2": 0.1680074536, "tx": 0.375, "ty": 0.6495, "targetID": 3, "f2": 2.636613, "f1": -0.703088, "f3": -1.824285, "y": 0.58827052, "x": 0.40416308}], [{"q1": 1.02588174, "distance": 0.5247517092, "q3": 1.831171527, "q2": 1.314399794, "tx": -0.4763, "ty": 0.275, "targetID": 4, "f2": 0.260375, "f1": -0.908863, "f3": -0.677893, "y": 0.44706222, "x": 0.019440808}], [{"q1": 1.34381091, "distance": 0.2452902096, "q3": 3.791399727, "q2": 0.8765246536, "tx": 0, "ty": 0.55, "targetID": 5, "f2": 2.220603, "f1": -0.590934, "f3": -1.115768, "y": 0.64928504, "x": 0.22429839}], [{"q1": 0.5245463902, "distance": 0.02397956852, "q3": 3.015049327, "q2": -0.05995904641, "tx": 0.4763, "ty": 0.275, "targetID": 6, "f2": 1.444253, "f1": -1.410198, "f3": -2.052252, "y": 0.29799186, "x": 0.46948868}], [{"q1": 1.34079498, "distance": 0.2834668739, "q3": 2.705853727, "q2": 1.278397144, "tx": -0.175, "ty": 0.3031, "targetID": 7, "f2": 1.135057, "f1": -0.59395, "f3": -0.713896, "y": 0.45961481, "x": 0.061339973}], [{"q1": 1.39376224, "distance": 0.2992289019, "q3": 2.596212127, "q2": 1.377357304, "tx": 0, "ty": 0.15, "targetID": 8, "f2": 1.025416, "f1": -0.540982, "f3": -0.614935, "y": 0.44873889, "x": 0.017117574}], [{"q1": 1.14036137, "distance": 0.2311815501, "q3": 3.405926227, "q2": 0.7249113536, "tx": 0.175, "ty": 0.3031, "targetID": 9, "f2": 1.83513, "f1": -0.794383, "f3": -1.267381, "y": 0.512, "x": 0.27402373}]], "block": 1}], [{"trials": [[{"q1": 1.3642941, "distance": 0.4466705645, "q3": 2.321259977, "q2": 1.497051984, "tx": -0.375, "ty": 0.6495, "targetID": 1, "f2": 0.750464, "f1": -0.57045, "f3": -0.495241, "y": 0.39978825, "x": -0.004650658}], [{"q1": 0.8438578902, "distance": 0.5179248921, "q3": 4.277843927, "q2": 1.639428964, "tx": 0, "ty": 0.95, "targetID": 2, "f2": 2.707048, "f1": -1.090887, "f3": -0.352864, "y": 0.63908619, "x": 0.41422071}], [{"q1": 1.55574275, "distance": 0.300579589, "q3": 3.881249227, "q2": 0.8840644536, "tx": 0.375, "ty": 0.6495, "targetID": 3, "f2": 2.310453, "f1": -0.379002, "f3": -1.108228, "y": 0.69668429, "x": 0.078146952}], [{"q1": 1.935121481, "distance": 0.2161670199, "q3": 1.868870637, "q2": 1.653189144, "tx": -0.4763, "ty": 0.275, "targetID": 4, "f2": 0.298074, "f1": 0.000377, "f3": -0.339104, "y": 0.24221125, "x": -0.26263419}], [{"q1": 1.18082508, "distance": 0.2250819406, "q3": 2.971569627, "q2": 1.852680274, "tx": 0, "ty": 0.55, "targetID": 5, "f2": 1.400773, "f1": -0.753919, "f3": -0.139612, "y": 0.46374677, "x": 0.20789964}], [{"q1": -0.06555780981, "distance": 0.4727504809, "q3": 1.598944997, "q2": -0.6032974464, "tx": 0.4763, "ty": 0.275, "targetID": 6, "f2": 0.028149, "f1": -2.000302, "f3": -2.59559, "y": 0.005346005, "x": 0.86460367}], [{"q1": 1.35612596, "distance": 0.178816266, "q3": 2.042035227, "q2": 1.796005944, "tx": -0.175, "ty": 0.3031, "targetID": 7, "f2": 0.471239, "f1": -0.578619, "f3": -0.196287, "y": 0.33329337, "x": 0.0012487373}], [{"q1": 1.37158259, "distance": 0.303120751, "q3": 1.877101607, "q2": 1.303906874, "tx": 0, "ty": 0.15, "targetID": 8, "f2": 0.306305, "f1": -0.563162, "f3": -0.688386, "y": 0.42556752, "x": -0.12627245}], [{"q1": 0.7210843902, "distance": 0.2333566578, "q3": 2.098206897, "q2": 0.6286529536, "tx": 0.175, "ty": 0.3031, "targetID": 9, "f2": 0.527411, "f1": -1.21366, "f3": -1.36364, "y": 0.51756704, "x": 0.26697401}]], "block": 2}], [{"trials": [[{"q1": 1.4138056, "distance": 0.4653556478, "q3": 2.428199797, "q2": 1.653189144, "tx": -0.375, "ty": 0.6495, "targetID": 1, "f2": 0.857403, "f1": -0.520939, "f3": -0.339104, "y": 0.40530393, "x": 0.02113654}], [{"q1": 1.84049671, "distance": 0.7083072167, "q3": 4.619146527, "q2": 4.021698654, "tx": 0, "ty": 0.95, "targetID": 2, "f2": 3.04835, "f1": -0.094248, "f3": 2.029406, "y": 0.24447975, "x": -0.06277173}], [{"q1": 2.3560949, "distance": 1.015654846, "q3": 4.536082827, "q2": 2.849004974, "tx": 0.375, "ty": 0.6495, "targetID": 3, "f2": 2.965286, "f1": 0.42135, "f3": 0.856712, "y": 0.12113063, "x": -0.49239874}], [{"q1": 2.41779578, "distance": 0.2661748441, "q3": 1.886840547, "q2": 2.116825384, "tx": -0.4763, "ty": 0.275, "targetID": 4, "f2": 0.316044, "f1": 0.483051, "f3": 0.124533, "y": 0.15826812, "x": -0.2370873}], [{"q1": 2.6233816, "distance": 0.5221889101, "q3": 2.642959027, "q2": 1.622401534, "tx": 0, "ty": 0.55, "targetID": 5, "f2": 1.072163, "f1": 0.688637, "f3": -0.369891, "y": 0.20927254, "x": -0.39570956}], [{"q1": 4.54025579, "distance": 0.9893976641, "q3": 3.089442227, "q2": 0.4596352536, "tx": 0.4763, "ty": 0.275, "targetID": 6, "f2": 1.518646, "f1": 2.605511, "f3": -1.532657, "y": -0.5367428, "x": -0.089368953}], [{"q1": 0.8870861902, "distance": 0.4382943166, "q3": 2.598411327, "q2": 1.310190054, "tx": -0.175, "ty": 0.3031, "targetID": 7, "f2": 1.027615, "f1": -1.047658, "f3": -0.682103, "y": 0.38133907, "x": 0.25625463}], [{"q1": 1.873106442, "distance": 0.3842387242, "q3": 2.394019267, "q2": 0.8748281536, "tx": 0, "ty": 0.15, "targetID": 8, "f2": 0.823223, "f1": -0.061638, "f3": -1.117465, "y": 0.41226369, "x": -0.28081516}], [{"q1": -0.1752936098, "distance": 0.5685014247, "q3": 3.452924527, "q2": 2.084906805, "tx": 0.175, "ty": 0.3031, "targetID": 9, "f2": 1.882128, "f1": -2.110038, "f3": 0.092614, "y": -0.071100831, "x": 0.60298085}]], "block": 3}], [{"trials": [[{"q1": 0.9567667002, "distance": 0.8218286871, "q3": 3.584997027, "q2": 0.9423723536, "tx": -0.375, "ty": 0.6495, "targetID": 1, "f2": 2.014201, "f1": -0.977978, "f3": -1.04992, "y": 0.48374148, "x": 0.42993882}], [{"q1": 0.9502321802, "distance": 0.5328171373, "q3": 3.905879327, "q2": 1.537578534, "tx": 0, "ty": 0.95, "targetID": 2, "f2": 2.335083, "f1": -0.984512, "f3": -0.454714, "y": 0.59044785, "x": 0.39321286}], [{"q1": 3.88422839, "distance": 1.539136974, "q3": 4.420974827, "q2": 0.6623308536, "tx": 0.375, "ty": 0.6495, "targetID": 3, "f2": 2.850179, "f1": 1.949484, "f3": -1.329962, "y": -0.5191927, "x": -0.6265488}], [{"q1": 1.19835517, "distance": 0.6308552059, "q3": 2.654457327, "q2": 1.339846694, "tx": -0.4763, "ty": 0.275, "targetID": 4, "f2": 1.083661, "f1": -0.736389, "f3": -0.652446, "y": 0.44708997, "x": 0.13062943}], [{"q1": 0.9374144902, "distance": 0.3527635747, "q3": 3.219064327, "q2": 2.437142174, "tx": 0, "ty": 0.55, "targetID": 5, "f2": 1.648268, "f1": -0.99733, "f3": 0.44485, "y": 0.44150669, "x": 0.33566552}], [{"q1": 0.07901829019, "distance": 0.08918527005, "q3": 4.050329727, "q2": 3.253013754, "tx": 0.4763, "ty": 0.275, "targetID": 6, "f2": 2.479533, "f1": -1.855726, "f3": 1.260721, "y": 0.19300399, "x": 0.44121914}], [{"q1": 1.76604096, "distance": 0.04093779975, "q3": 2.120575037, "q2": 1.511691814, "tx": -0.175, "ty": 0.3031, "targetID": 7, "f2": 0.549779, "f1": -0.168704, "f3": -0.480601, "y": 0.34300759, "x": -0.18412621}], [{"q1": 0.1351961902, "distance": 0.5404440579, "q3": 2.979298027, "q2": 2.572230654, "tx": 0, "ty": 0.15, "targetID": 8, "f2": 1.408502, "f1": -1.799548, "f3": 0.579938, "y": 0.016733751, "x": 0.52375556}], [{"q1": 0.1106477902, "distance": 0.4952309411, "q3": 2.677202427, "q2": 3.033981954, "tx": 0.175, "ty": 0.3031, "targetID": 9, "f2": 1.106406, "f1": -1.824097, "f3": 1.041689, "y": -0.055707325, "x": 0.51633706}]], "block": 4}], [{"trials": [[{"q1": 1.21827287, "distance": 0.2268604532, "q3": 0.4295185268, "q2": 1.237870594, "tx": -0.375, "ty": 0.6495, "targetID": 1, "f2": -1.141278, "f1": -0.716472, "f3": -0.754422, "y": 0.74822819, "x": -0.17074915}], [{"q1": 1.16800739, "distance": 0.4661295231, "q3": -1.507512073, "q2": 0.6089237536, "tx": 0, "ty": 0.95, "targetID": 2, "f2": -3.078308, "f1": -0.766737, "f3": -1.383369, "y": 0.76304148, "x": 0.42699326}], [{"q1": 0.9365976702, "distance": 0.3274916302, "q3": 6.054226027, "q2": 1.423727214, "tx": 0.375, "ty": 0.6495, "targetID": 3, "f2": 4.48343, "f1": -0.998147, "f3": -0.568565, "y": 0.80383672, "x": 0.086155847}], [{"q1": 1.34469056, "distance": 0.2638763124, "q3": 0.7860893168, "q2": 1.702135154, "tx": -0.4763, "ty": 0.275, "targetID": 4, "f2": -0.784707, "f1": -0.590054, "f3": -0.290158, "y": 0.44144973, "x": -0.27154357}], [{"q1": 0.7599144902, "distance": 0.663349936, "q3": -1.107361173, "q2": 0.7658148536, "tx": 0, "ty": 0.55, "targetID": 5, "f2": -2.678158, "f1": -1.17483, "f3": -1.226478, "y": 0.65647616, "x": 0.65474878}], [{"q1": 2.48722497, "distance": 0.8854794593, "q3": 3.019761727, "q2": 2.451405004, "tx": 0.4763, "ty": 0.275, "targetID": 6, "f2": 1.448965, "f1": 0.55248, "f3": 0.459112, "y": 0.34151905, "x": -0.4066774}], [{"q1": 1.79877636, "distance": 0.170473543, "q3": 2.739154627, "q2": 0.7690821536, "tx": -0.175, "ty": 0.3031, "targetID": 7, "f2": 1.168358, "f1": -0.135968, "f3": -1.22321, "y": 0.4732492, "x": -0.18551088}], [{"q1": 1.976150681, "distance": 0.2772721532, "q3": 1.786435247, "q2": 1.682657284, "tx": 0, "ty": 0.15, "targetID": 8, "f2": 0.215639, "f1": 0.041406, "f3": -0.309635, "y": 0.23144433, "x": -0.26504088}], [{"q1": 2.98717799, "distance": 0.7501656776, "q3": 1.918759127, "q2": 1.278522804, "tx": 0.175, "ty": 0.3031, "targetID": 9, "f2": 0.347963, "f1": 1.052434, "f3": -0.71377, "y": -0.14963527, "x": -0.42314657}]], "block": 5}], [{"trials": [[{"q1": 1.35323569, "distance": 0.5500020219, "q3": 2.956175827, "q2": 2.328066074, "tx": -0.375, "ty": 0.6495, "targetID": 1, "f2": 1.385379, "f1": -0.581509, "f3": 0.335773, "y": 0.49334588, "x": 0.15236905}], [{"q1": 1.910302899, "distance": 0.5023174234, "q3": 2.951589127, "q2": 6.756266554, "tx": 0, "ty": 0.95, "targetID": 2, "f2": 1.380793, "f1": -0.024442, "f3": 4.763974, "y": 0.49343207, "x": -0.20944813}], [{"q1": 2.09798164, "distance": 0.7200444271, "q3": 2.527285627, "q2": -1.143393846, "tx": 0.375, "ty": 0.6495, "targetID": 3, "f2": 0.956489, "f1": 0.163237, "f3": -3.135686, "y": 0.59698055, "x": -0.34312651}], [{"q1": 1.78991707, "distance": 0.4720120073, "q3": 2.357451127, "q2": 2.316882004, "tx": -0.4763, "ty": 0.275, "targetID": 4, "f2": 0.786655, "f1": -0.144827, "f3": 0.324589, "y": 0.38364748, "x": -0.016962368}], [{"q1": 2.029557756, "distance": 0.1281505532, "q3": 2.666081227, "q2": 3.225430554, "tx": 0, "ty": 0.55, "targetID": 5, "f2": 1.095285, "f1": 0.094813, "f3": 1.233138, "y": 0.52548588, "x": -0.12578403}], [{"q1": 2.1549073, "distance": 0.5838291975, "q3": 2.197229907, "q2": 2.777250994, "tx": 0.4763, "ty": 0.275, "targetID": 6, "f2": 0.626434, "f1": 0.220163, "f3": 0.784958, "y": 0.40246475, "x": -0.093444916}], [{"q1": 2.05833474, "distance": 0.1253952308, "q3": 2.449311297, "q2": 2.534405884, "tx": -0.175, "ty": 0.3031, "targetID": 7, "f2": 0.878515, "f1": 0.12359, "f3": 0.542113, "y": 0.41124411, "x": -0.11152705}], [{"q1": 1.923371925, "distance": 0.2466565531, "q3": 2.198298047, "q2": 2.680741264, "tx": 0, "ty": 0.15, "targetID": 8, "f2": 0.627502, "f1": -0.011373, "f3": 0.688449, "y": 0.39665155, "x": -0.0015710147}], [{"q1": 1.81197105, "distance": 0.2859923959, "q3": 2.406334307, "q2": 3.437173954, "tx": 0.175, "ty": 0.3031, "targetID": 9, "f2": 0.835538, "f1": -0.122773, "f3": 1.444881, "y": 0.55751643, "x": 0.044371019}]], "block": 6}], [{"trials": [[{"q1": 1.609087, "distance": 0.4414831059, "q3": 2.574283827, "q2": 2.020504156, "tx": -0.375, "ty": 0.6495, "targetID": 1, "f2": 1.003488, "f1": -0.325657, "f3": 0.028212, "y": 0.41873051, "x": 0.0013678723}], [{"q1": 1.12144898, "distance": 0.3623393285, "q3": 5.117026127, "q2": 0.8552874536, "tx": 0, "ty": 0.95, "targetID": 2, "f2": 3.54623, "f1": -0.813296, "f3": -1.137005, "y": 0.84517216, "x": 0.34684422}], [{"q1": 0.4248950902, "distance": 0.5607083409, "q3": 3.832680227, "q2": 0.4412255536, "tx": 0.375, "ty": 0.6495, "targetID": 3, "f2": 2.261884, "f1": -1.509849, "f3": -1.551067, "y": 0.15789327, "x": 0.64466028}], [{"q1": 1.37133126, "distance": 0.4255564081, "q3": 2.048129917, "q2": 0.9062440536, "tx": -0.4763, "ty": 0.275, "targetID": 4, "f2": 0.477334, "f1": -0.563413, "f3": -1.086049, "y": 0.50653361, "x": -0.11924196}], [{"q1": 1.43246666, "distance": 0.1747260724, "q3": 1.951368857, "q2": 0.9148520536, "tx": 0, "ty": 0.55, "targetID": 5, "f2": 0.380573, "f1": -0.502278, "f3": -1.077441, "y": 0.51483457, "x": -0.17115079}], [{"q1": 0.2678719902, "distance": 0.08647790379, "q3": 2.941096227, "q2": 2.444053674, "tx": 0.4763, "ty": 0.275, "targetID": 6, "f2": 1.3703, "f1": -1.666872, "f3": 0.451761, "y": 0.18855703, "x": 0.4787578}], [{"q1": 1.34274277, "distance": 0.195570841, "q3": 1.787880377, "q2": 1.092037864, "tx": -0.175, "ty": 0.3031, "targetID": 7, "f2": 0.217084, "f1": -0.592002, "f3": -0.900255, "y": 0.49677005, "x": -0.14779953}], [{"q1": 1.06596846, "distance": 0.4238009652, "q3": 2.756873227, "q2": 3.028012954, "tx": 0, "ty": 0.15, "targetID": 8, "f2": 1.186077, "f1": -0.868776, "f3": 1.03572, "y": 0.40401781, "x": 0.33923769}], [{"q1": 1.39382507, "distance": 0.1696167161, "q3": 2.582012127, "q2": 3.024305854, "tx": 0.175, "ty": 0.3031, "targetID": 9, "f2": 1.011216, "f1": -0.540919, "f3": 1.032013, "y": 0.46969067, "x": 0.20689638}]], "block": 7}], [{"trials": [[{"q1": 0.9906330702, "distance": 0.6181734603, "q3": 2.419466167, "q2": 1.596703304, "tx": -0.375, "ty": 0.6495, "targetID": 1, "f2": 0.84867, "f1": -0.944111, "f3": -0.395589, "y": 0.3617818, "x": 0.17213496}], [{"q1": 1.34688967, "distance": 0.6780756629, "q3": 4.933934127, "q2": 3.319427054, "tx": 0, "ty": 0.95, "targetID": 2, "f2": 3.363138, "f1": -0.587855, "f3": 1.327134, "y": 0.28051932, "x": -0.10762074}], [{"q1": 1.20740296, "distance": 0.502126837, "q3": 4.453019127, "q2": 3.438933254, "tx": 0.375, "ty": 0.6495, "targetID": 3, "f2": 2.882223, "f1": -0.727342, "f3": 1.446641, "y": 0.34959405, "x": -0.027725442}], [{"q1": 1.51226311, "distance": 0.5388310999, "q3": 2.253087417, "q2": 2.181228034, "tx": -0.4763, "ty": 0.275, "targetID": 4, "f2": 0.682291, "f1": -0.422481, "f3": 0.188935, "y": 0.34336416, "x": 0.058176656}], [{"q1": 1.52426399, "distance": 0.04395716778, "q3": 2.926519227, "q2": 2.409873154, "tx": 0, "ty": 0.55, "targetID": 5, "f2": 1.355723, "f1": -0.410481, "f3": 0.417581, "y": 0.50767829, "x": -0.011878782}], [{"q1": 1.47839674, "distance": 0.6361784993, "q3": 3.882820027, "q2": 2.661640384, "tx": 0.4763, "ty": 0.275, "targetID": 6, "f2": 2.312024, "f1": -0.456348, "f3": 0.669348, "y": 0.58819028, "x": -0.07744627}], [{"q1": 1.32081445, "distance": 0.2780400189, "q3": 2.335334317, "q2": 2.022954598, "tx": -0.175, "ty": 0.3031, "targetID": 7, "f2": 0.764538, "f1": -0.61393, "f3": 0.030662, "y": 0.3441686, "x": 0.099990222}], [{"q1": 1.40846489, "distance": 0.1469572085, "q3": 1.803337017, "q2": 2.436890844, "tx": 0, "ty": 0.15, "targetID": 8, "f2": 0.232541, "f1": -0.52628, "f3": 0.444598, "y": 0.2589335, "x": 0.098640325}], [{"q1": 1.62554894, "distance": 0.2162588541, "q3": 2.741982027, "q2": 2.610495254, "tx": 0.175, "ty": 0.3031, "targetID": 9, "f2": 1.171186, "f1": -0.309196, "f3": 0.618203, "y": 0.48253041, "x": 0.054282893}]], "block": 8}], [{"trials": [[{"q1": 1.45514896, "distance": 0.3118844209, "q3": 2.410544047, "q2": 0.7887485536, "tx": -0.375, "ty": 0.6495, "targetID": 1, "f2": 0.839748, "f1": -0.479596, "f3": -1.203544, "y": 0.51462224, "x": -0.093788546}], [{"q1": 0.9664428002, "distance": 0.6306860926, "q3": 3.672961627, "q2": 0.8337361536, "tx": 0, "ty": 0.95, "targetID": 2, "f2": 2.102165, "f1": -0.968302, "f3": -1.158556, "y": 0.48615633, "x": 0.42733359}], [{"q1": 0.8101171902, "distance": 0.3077533542, "q3": 2.910182927, "q2": 1.885164344, "tx": 0.375, "ty": 0.6495, "targetID": 3, "f2": 1.339387, "f1": -1.124627, "f3": -0.107128, "y": 0.34226142, "x": 0.35720725}], [{"q1": 1.845774586, "distance": 0.5692051581, "q3": 1.327448557, "q2": -0.3116257464, "tx": -0.4763, "ty": 0.275, "targetID": 4, "f2": -0.243348, "f1": -0.08897, "f3": -2.303918, "y": 0.82680558, "x": -0.33663929}], [{"q1": 0.8350613902, "distance": 0.3347887873, "q3": 2.698753727, "q2": 1.355868814, "tx": 0, "ty": 0.55, "targetID": 5, "f2": 1.127957, "f1": -1.099683, "f3": -0.636424, "y": 0.36380007, "x": 0.27823213}], [{"q1": -1.84298301, "distance": 1.168694537, "q3": 2.569131637, "q2": -1.445828646, "tx": 0.4763, "ty": 0.275, "targetID": 6, "f2": 0.998335, "f1": -3.777728, "f3": -3.438121, "y": -0.66805676, "x": -0.21398318}], [{"q1": 1.75353743, "distance": 0.2132282053, "q3": 2.774089127, "q2": 2.143026274, "tx": -0.175, "ty": 0.3031, "targetID": 7, "f2": 1.203293, "f1": -0.181207, "f3": 0.150734, "y": 0.47064945, "x": -0.043115773}], [{"q1": 1.03599766, "distance": 0.8248557064, "q3": 1.047218497, "q2": -0.5876649464, "tx": 0, "ty": 0.15, "targetID": 8, "f2": -0.523578, "f1": -0.898747, "f3": -2.579958, "y": 0.76822301, "x": 0.54606524}], [{"q1": 0.2551924902, "distance": 0.5071258811, "q3": 1.561622876, "q2": 0.2676839536, "tx": 0.175, "ty": 0.3031, "targetID": 9, "f2": -0.009173, "f1": -1.679552, "f3": -1.724609, "y": 0.41450498, "x": 0.6697379}]], "block": 9}], [{"trials": [[{"q1": 1.10209677, "distance": 0.4437366043, "q3": 2.094688317, "q2": 1.062255564, "tx": -0.375, "ty": 0.6495, "targetID": 1, "f2": 0.523892, "f1": -0.832648, "f3": -0.930037, "y": 0.48196867, "x": 0.035895884}], [{"q1": 0.2143454902, "distance": 1.020278554, "q3": 2.870913027, "q2": -1.219332346, "tx": 0, "ty": 0.95, "targetID": 2, "f2": 1.300117, "f1": -1.720399, "f3": -3.211625, "y": 0.12897404, "x": 0.60571008}], [{"q1": 0.2471499902, "distance": 0.5953481717, "q3": 3.459207627, "q2": -1.062303046, "tx": 0.375, "ty": 0.6495, "targetID": 3, "f2": 1.888411, "f1": -1.687595, "f3": -3.054596, "y": 0.065738111, "x": 0.49188243}], [{"q1": 1.42813126, "distance": 0.3331029951, "q3": 1.563884823, "q2": 1.748567894, "tx": -0.4763, "ty": 0.275, "targetID": 4, "f2": -0.006912, "f1": -0.506613, "f3": -0.243725, "y": 0.31833961, "x": -0.14602847}], [{"q1": 1.15845695, "distance": 0.1281505538, "q3": 2.632089127, "q2": 0.5730467536, "tx": 0, "ty": 0.55, "targetID": 5, "f2": 1.061293, "f1": -0.776288, "f3": -1.419246, "y": 0.51862481, "x": 0.1242504}], [{"q1": 0.2728419902, "distance": 0.2111268086, "q3": 2.474067047, "q2": -1.058947746, "tx": 0.4763, "ty": 0.275, "targetID": 6, "f2": 0.903271, "f1": -1.661903, "f3": -3.05124, "y": 0.19731751, "x": 0.67261597}], [{"q1": 1.41292595, "distance": 0.2330481119, "q3": 1.878044087, "q2": 0.8615706536, "tx": -0.175, "ty": 0.3031, "targetID": 7, "f2": 0.307248, "f1": -0.521819, "f3": -1.130722, "y": 0.53601404, "x": -0.16709605}], [{"q1": 0.5678374902, "distance": 0.5559786836, "q3": 1.967516647, "q2": 0.3290141536, "tx": 0, "ty": 0.15, "targetID": 8, "f2": 0.39672, "f1": -1.366907, "f3": -1.663279, "y": 0.5249638, "x": 0.41050511}], [{"q1": 0.8368206902, "distance": 0.1225455021, "q3": 2.300462637, "q2": 1.019404244, "tx": 0.175, "ty": 0.3031, "targetID": 9, "f2": 0.729666, "f1": -1.097924, "f3": -0.972888, "y": 0.41142241, "x": 0.23230319}]], "block": 10}], [{"trials": [[{"q1": 0.8835047902, "distance": 0.498995464, "q3": 1.062172477, "q2": 0.8930493536, "tx": -0.375, "ty": 0.6495, "targetID": 1, "f2": -0.508624, "f1": -1.05124, "f3": -1.099243, "y": 0.71761899, "x": 0.11932406}], [{"q1": 0.7293781902, "distance": 0.9251908702, "q3": 4.041470427, "q2": -0.5817712464, "tx": 0, "ty": 0.95, "targetID": 2, "f2": 2.470674, "f1": -1.205366, "f3": -2.574064, "y": 0.18566444, "x": 0.52131497}], [{"q1": -0.8796136098, "distance": 0.9883143602, "q3": 3.867866027, "q2": -1.740290146, "tx": 0.375, "ty": 0.6495, "targetID": 3, "f2": 2.29707, "f1": -2.814358, "f3": -3.732583, "y": -0.3211175, "x": 0.18880939}], [{"q1": 1.54826576, "distance": 0.3100944549, "q3": 1.652729063, "q2": 1.697359934, "tx": -0.4763, "ty": 0.275, "targetID": 4, "f2": 0.081933, "f1": -0.386479, "f3": -0.294933, "y": 0.31784584, "x": -0.16917982}], [{"q1": 0.8657861902, "distance": 0.2708932134, "q3": 2.393767937, "q2": 0.6368210536, "tx": 0, "ty": 0.55, "targetID": 5, "f2": 0.822972, "f1": -1.068958, "f3": -1.355472, "y": 0.46650296, "x": 0.25770405}], [{"q1": -0.3161941098, "distance": 0.5071728123, "q3": 3.672396127, "q2": -0.9182798464, "tx": 0.4763, "ty": 0.275, "targetID": 6, "f2": 2.1016, "f1": -2.250939, "f3": -2.910572, "y": -0.22992396, "x": 0.42859197}], [{"q1": 1.72758787, "distance": 0.1308997303, "q3": 1.643555613, "q2": 1.379305094, "tx": -0.175, "ty": 0.3031, "targetID": 7, "f2": 0.072759, "f1": -0.207157, "f3": -0.612988, "y": 0.34194848, "x": -0.30000214}], [{"q1": 1.25917641, "distance": 0.7551097302, "q3": 1.126952117, "q2": 0.0003218535898, "tx": 0, "ty": 0.15, "targetID": 8, "f2": -0.443844, "f1": -0.675568, "f3": -1.991971, "y": 0.89545912, "x": 0.12033871}], [{"q1": 0.8076038902, "distance": 0.2049095196, "q3": 2.418335197, "q2": 0.5798954536, "tx": 0.175, "ty": 0.3031, "targetID": 9, "f2": 0.847539, "f1": -1.127141, "f3": -1.412397, "y": 0.49044049, "x": 0.25801477}]], "block": 11}], [{"trials": [[{"q1": 0.9012232902, "distance": 0.4392816824, "q3": 0.4554052268, "q2": 1.265328114, "tx": -0.375, "ty": 0.6495, "targetID": 1, "f2": -1.115391, "f1": -1.033521, "f3": -0.726965, "y": 0.75166015, "x": 0.052237288}], [{"q1": 1.34167463, "distance": 0.175071275, "q3": -1.484257973, "q2": 1.136774144, "tx": 0, "ty": 0.95, "targetID": 2, "f2": -3.055054, "f1": -0.59307, "f3": -0.855519, "y": 0.86571151, "x": 0.15344511}], [{"q1": -0.4608456098, "distance": 1.120563282, "q3": -1.269618073, "q2": -1.393489746, "tx": 0.375, "ty": 0.6495, "targetID": 3, "f2": -2.840414, "f1": -2.39559, "f3": -3.385782, "y": -0.45661507, "x": 0.19563579}], [{"q1": 1.73154628, "distance": 0.1469200785, "q3": 1.460023767, "q2": 1.352350234, "tx": -0.4763, "ty": 0.275, "targetID": 4, "f2": -0.110773, "f1": -0.203198, "f3": -0.639942, "y": 0.35779698, "x": -0.35493209}], [{"q1": 1.20269057, "distance": 0.2154047098, "q3": 0.1553203268, "q2": 1.607447554, "tx": 0, "ty": 0.55, "targetID": 5, "f2": -1.415476, "f1": -0.732054, "f3": -0.384845, "y": 0.66298404, "x": -0.18339519}], [{"q1": 0.1159507902, "distance": 0.6059661363, "q3": -1.023135073, "q2": -1.013740246, "tx": 0.4763, "ty": 0.275, "targetID": 6, "f2": -2.593931, "f1": -1.818794, "f3": -3.006033, "y": -0.31805131, "x": 0.60073915}], [{"q1": 0.8875887902, "distance": 0.932707573, "q3": 1.119475127, "q2": -1.084746546, "tx": -0.175, "ty": 0.3031, "targetID": 7, "f2": -0.451321, "f1": -1.047156, "f3": -3.077039, "y": 0.54563943, "x": 0.72562092}], [{"q1": 0.9587144802, "distance": 0.6403889176, "q3": 1.048977787, "q2": 0.7219582536, "tx": 0, "ty": 0.15, "targetID": 8, "f2": -0.521819, "f1": -0.97603, "f3": -1.270334, "y": 0.77411958, "x": 0.14343192}], [{"q1": 1.5637224, "distance": 0.7010688617, "q3": 0.09198582679, "q2": 1.460735174, "tx": 0.175, "ty": 0.3031, "targetID": 9, "f2": -1.478811, "f1": -0.371022, "f3": -0.531557, "y": 0.68871764, "x": -0.41048833}]], "block": 12}], [{"trials": [[{"q1": 1.47651179, "distance": 0.4419272898, "q3": 2.475386517, "q2": 1.544929864, "tx": -0.375, "ty": 0.6495, "targetID": 1, "f2": 0.90459, "f1": -0.458233, "f3": -0.447363, "y": 0.4168429, "x": 0.00072650066}], [{"q1": 1.34701534, "distance": 0.4215432726, "q3": 4.369641227, "q2": 0.3816923536, "tx": 0, "ty": 0.95, "targetID": 2, "f2": 2.798845, "f1": -0.587729, "f3": -1.6106, "y": 0.68719336, "x": 0.32959278}], [{"q1": 1.22832597, "distance": 0.158664148, "q3": 3.846251927, "q2": -0.1051225464, "tx": 0.375, "ty": 0.6495, "targetID": 3, "f2": 2.275456, "f1": -0.706419, "f3": -2.097415, "y": 0.49227226, "x": 0.3536986}], [{"q1": 1.76635512, "distance": 0.3513964624, "q3": 1.716943217, "q2": 2.093451934, "tx": -0.4763, "ty": 0.275, "targetID": 4, "f2": 0.146147, "f1": -0.168389, "f3": 0.101159, "y": 0.23833596, "x": -0.1268215}], [{"q1": 0.7119109902, "distance": 0.6337717538, "q3": 3.955013827, "q2": 0.03011675359, "tx": 0, "ty": 0.55, "targetID": 5, "f2": 2.384218, "f1": -1.222833, "f3": -1.962176, "y": 0.27077778, "x": 0.56894779}], [{"q1": 1.25974189, "distance": 0.4691683816, "q3": 2.756056427, "q2": -0.06704644641, "tx": 0.4763, "ty": 0.275, "targetID": 6, "f2": 1.18526, "f1": -0.675003, "f3": -2.059339, "y": 0.57227534, "x": 0.11333121}], [{"q1": 1.24315428, "distance": 0.1729738575, "q3": 1.726682157, "q2": 1.290209524, "tx": -0.175, "ty": 0.3031, "targetID": 7, "f2": 0.155886, "f1": -0.69159, "f3": -0.702083, "y": 0.46172155, "x": -0.10601334}], [{"q1": 1.24604455, "distance": 0.26951082, "q3": 2.520688277, "q2": 2.05996256, "tx": 0, "ty": 0.15, "targetID": 8, "f2": 0.949892, "f1": -0.6887, "f3": 0.06767, "y": 0.37816532, "x": 0.1434457}], [{"q1": 0.5572189902, "distance": 0.3164553731, "q3": 2.076969737, "q2": 0.4133847536, "tx": 0.175, "ty": 0.3031, "targetID": 9, "f2": 0.506173, "f1": -1.377525, "f3": -1.578908, "y": 0.43270763, "x": 0.46369684}]], "block": 13}], [{"trials": [[{"q1": 1.6840454, "distance": 0.3667368848, "q3": 1.723163567, "q2": 1.558627204, "tx": -0.375, "ty": 0.6495, "targetID": 1, "f2": 0.152367, "f1": -0.250699, "f3": -0.433665, "y": 0.31384994, "x": -0.22723336}], [{"q1": 1.30617463, "distance": 0.2729416011, "q3": 4.803558027, "q2": 0.7841617536, "tx": 0, "ty": 0.95, "targetID": 2, "f2": 3.232762, "f1": -0.62857, "f3": -1.208131, "y": 0.83703257, "x": 0.24846625}], [{"q1": 1.13954456, "distance": 0.1375373048, "q3": 4.801170427, "q2": 0.3733294536, "tx": 0.375, "ty": 0.6495, "targetID": 3, "f2": 3.230374, "f1": -0.7952, "f3": -1.618963, "y": 0.68408349, "x": 0.50811834}], [{"q1": 1.73066663, "distance": 0.2919304611, "q3": 1.811505157, "q2": 1.728713034, "tx": -0.4763, "ty": 0.275, "targetID": 4, "f2": 0.240709, "f1": -0.204078, "f3": -0.26358, "y": 0.28923139, "x": -0.18471663}], [{"q1": 1.64622062, "distance": 0.124554028, "q3": 2.643650227, "q2": 1.054338754, "tx": 0, "ty": 0.55, "targetID": 5, "f2": 1.072854, "f1": -0.288524, "f3": -0.937954, "y": 0.4681494, "x": -0.093883892}], [{"q1": 0.9686419202, "distance": 0.1624839635, "q3": 4.063775727, "q2": 0.1790470536, "tx": 0.4763, "ty": 0.275, "targetID": 6, "f2": 2.492979, "f1": -0.966103, "f3": -1.813246, "y": 0.43292864, "x": 0.51450449}], [{"q1": 1.19100385, "distance": 0.2638073679, "q3": 2.326537857, "q2": 1.181447594, "tx": -0.175, "ty": 0.3031, "targetID": 7, "f2": 0.755742, "f1": -0.743741, "f3": -0.810845, "y": 0.46886266, "x": 0.030224433}], [{"q1": 1.72111619, "distance": 0.2201563188, "q3": 1.789890997, "q2": 1.798267894, "tx": 0, "ty": 0.15, "targetID": 8, "f2": 0.219095, "f1": -0.213628, "f3": -0.194025, "y": 0.27565779, "x": -0.18077313}], [{"q1": 1.75655335, "distance": 0.3055561247, "q3": 3.700230627, "q2": -0.1437453464, "tx": 0.175, "ty": 0.3031, "targetID": 9, "f2": 2.129434, "f1": -0.178191, "f3": -2.136038, "y": 0.56453148, "x": 0.016828806}]], "block": 14}], [{"trials": [[{"q1": 0.8023887902, "distance": 0.629773617, "q3": 2.338098917, "q2": 0.9938945036, "tx": -0.375, "ty": 0.6495, "targetID": 1, "f2": 0.767303, "f1": -1.132356, "f3": -0.998398, "y": 0.42789454, "x": 0.21449625}], [{"q1": -1.14401001, "distance": 1.724002791, "q3": 4.373976627, "q2": 0.7430697536, "tx": 0, "ty": 0.95, "targetID": 2, "f2": 2.80318, "f1": -3.078755, "f3": -1.249223, "y": -0.75458848, "x": 0.25799949}], [{"q1": 0.2796968902, "distance": 0.4718240844, "q3": 4.071566927, "q2": 1.739959934, "tx": 0.375, "ty": 0.6495, "targetID": 3, "f2": 2.500771, "f1": -1.655048, "f3": -0.252333, "y": 0.27645032, "x": 0.66388043}], [{"q1": 0.7190109902, "distance": 0.7086132481, "q3": 2.282492727, "q2": 1.181321924, "tx": -0.4763, "ty": 0.275, "targetID": 4, "f2": 0.711696, "f1": -1.215734, "f3": -0.810971, "y": 0.3888644, "x": 0.2231052}], [{"q1": 0.1639166902, "distance": 0.6834434181, "q3": 2.943609527, "q2": 1.306294484, "tx": 0, "ty": 0.55, "targetID": 5, "f2": 1.372813, "f1": -1.770828, "f3": -0.685998, "y": 0.081963446, "x": 0.49803282}], [{"q1": -0.01481480981, "distance": 0.336260286, "q3": 3.377589127, "q2": 1.459918364, "tx": 0.4763, "ty": 0.275, "targetID": 6, "f2": 1.806793, "f1": -1.949559, "f3": -0.532374, "y": -0.03840913, "x": 0.59814292}], [{"q1": 1.56818346, "distance": 0.08064513898, "q3": 2.205963527, "q2": 1.606630744, "tx": -0.175, "ty": 0.3031, "targetID": 7, "f2": 0.635167, "f1": -0.366561, "f3": -0.385662, "y": 0.35320994, "x": -0.11181272}], [{"q1": 0.5760684902, "distance": 0.3699759252, "q3": 2.617952027, "q2": 1.854188244, "tx": 0, "ty": 0.15, "targetID": 8, "f2": 1.047156, "f1": -1.358676, "f3": -0.138104, "y": 0.21949053, "x": 0.36339132}], [{"q1": 0.02975809019, "distance": 0.5830697423, "q3": 3.496152827, "q2": 0.5120370536, "tx": 0.175, "ty": 0.3031, "targetID": 9, "f2": 1.925356, "f1": -1.904986, "f3": -1.480256, "y": -0.11119647, "x": 0.58527888}]], "block": 15}], [{"trials": [[{"q1": 1.49988523, "distance": 0.3588657693, "q3": 2.087336987, "q2": 1.327028994, "tx": -0.375, "ty": 0.6495, "targetID": 1, "f2": 0.516541, "f1": -0.434859, "f3": -0.665264, "y": 0.4052653, "x": -0.11206645}], [{"q1": -0.2026129098, "distance": 1.24999289, "q3": 3.672396127, "q2": 1.775711254, "tx": 0, "ty": 0.95, "targetID": 2, "f2": 2.1016, "f1": -2.137357, "f3": -0.216581, "y": -0.12211206, "x": 0.64269585}], [{"q1": -2.20536571, "distance": 1.483130624, "q3": 5.949673827, "q2": 1.550898884, "tx": 0.375, "ty": 0.6495, "targetID": 3, "f2": 4.378877, "f1": -4.14011, "f3": -0.441394, "y": -0.77167261, "x": -0.049199081}], [{"q1": 1.09103837, "distance": 0.5540702406, "q3": 1.782853827, "q2": 0.9082546536, "tx": -0.4763, "ty": 0.275, "targetID": 4, "f2": 0.212058, "f1": -0.843706, "f3": -1.084038, "y": 0.57663406, "x": -0.01153046}], [{"q1": 0.6210560902, "distance": 0.5760298106, "q3": 3.206874927, "q2": 2.03929088, "tx": 0, "ty": 0.55, "targetID": 5, "f2": 1.636079, "f1": -1.313688, "f3": 0.046998, "y": 0.2611301, "x": 0.49836184}], [{"q1": -1.52912531, "distance": 0.7322299037, "q3": 2.027835227, "q2": 1.199103344, "tx": 0.4763, "ty": 0.275, "targetID": 6, "f2": 0.457039, "f1": -3.46387, "f3": -0.793189, "y": -0.40800062, "x": 0.21234776}], [{"q1": 1.27834012, "distance": 0.2338349047, "q3": 2.295875907, "q2": 1.718597104, "tx": -0.175, "ty": 0.3031, "targetID": 7, "f2": 0.72508, "f1": -0.656404, "f3": -0.273696, "y": 0.37665537, "x": 0.046964795}], [{"q1": 0.5277507902, "distance": 0.3974534186, "q3": 2.737269727, "q2": 1.511314814, "tx": 0, "ty": 0.15, "targetID": 8, "f2": 1.166473, "f1": -1.406994, "f3": -0.480978, "y": 0.24657034, "x": 0.38554298}], [{"q1": 1.1250304, "distance": 0.164845433, "q3": 3.002168727, "q2": 1.716523654, "tx": 0.175, "ty": 0.3031, "targetID": 9, "f2": 1.431372, "f1": -0.809714, "f3": -0.275769, "y": 0.44220536, "x": 0.26345177}]], "block": 16}], [{"trials": [[{"q1": 1.01758793, "distance": 0.5713961853, "q3": 2.427005987, "q2": 1.296869704, "tx": -0.375, "ty": 0.6495, "targetID": 1, "f2": 0.85621, "f1": -0.917157, "f3": -0.695423, "y": 0.4033983, "x": 0.14068164}], [{"q1": -0.4556808098, "distance": 1.436337008, "q3": 4.098458927, "q2": 1.281350234, "tx": 0, "ty": 0.95, "targetID": 2, "f2": 2.527663, "f1": -2.390425, "f3": -0.710942, "y": -0.31282563, "x": 0.68435037}], [{"q1": 0.6049711902, "distance": 0.2936395948, "q3": 3.635199727, "q2": 1.911679387, "tx": 0.375, "ty": 0.6495, "targetID": 3, "f2": 2.064403, "f1": -1.329773, "f3": -0.080613, "y": 0.38904291, "x": 0.51059615}], [{"q1": 1.67581442, "distance": 0.248235634, "q3": 1.378091037, "q2": 1.807943994, "tx": -0.4763, "ty": 0.275, "targetID": 4, "f2": -0.192705, "f1": -0.25893, "f3": -0.184349, "y": 0.26888441, "x": -0.22813971}], [{"q1": 0.4348852902, "distance": 0.546456462, "q3": 2.832459927, "q2": 1.343176784, "tx": 0, "ty": 0.55, "targetID": 5, "f2": 1.261664, "f1": -1.499859, "f3": -0.649116, "y": 0.21843134, "x": 0.43436953}], [{"q1": -0.3758026098, "distance": 0.5212006824, "q3": 3.259653727, "q2": 1.463562614, "tx": 0.4763, "ty": 0.275, "targetID": 6, "f2": 1.688857, "f1": -2.310547, "f3": -0.52873, "y": -0.2446813, "x": 0.51606805}], [{"q1": 0.9174339902, "distance": 0.3684676141, "q3": 2.308128127, "q2": 1.674363474, "tx": -0.175, "ty": 0.3031, "targetID": 7, "f2": 0.737332, "f1": -1.017311, "f3": -0.317929, "y": 0.32702524, "x": 0.19269004}], [{"q1": 1.3954587, "distance": 0.300979246, "q3": 2.251390957, "q2": 1.207836964, "tx": 0, "ty": 0.15, "targetID": 8, "f2": 0.680595, "f1": -0.539286, "f3": -0.784456, "y": 0.43593004, "x": -0.093981481}], [{"q1": 0.3780852902, "distance": 0.4563025399, "q3": 3.519149227, "q2": 1.442765264, "tx": 0.175, "ty": 0.3031, "targetID": 9, "f2": 1.948353, "f1": -1.556659, "f3": -0.549527, "y": 0.15719479, "x": 0.60734671}]], "block": 17}], [{"trials": [[{"q1": 0.8508321902, "distance": 0.7280540672, "q3": 2.856524527, "q2": 1.567298004, "tx": -0.375, "ty": 0.6495, "targetID": 1, "f2": 1.285728, "f1": -1.083912, "f3": -0.424995, "y": 0.38260367, "x": 0.30236923}], [{"q1": 0.6593834902, "distance": 0.7671236447, "q3": 4.201251827, "q2": 0.9758617536, "tx": 0, "ty": 0.95, "targetID": 2, "f2": 2.630456, "f1": -1.275361, "f3": -1.016431, "y": 0.4784401, "x": 0.6050702}], [{"q1": -1.15530091, "distance": 1.244920803, "q3": 4.094060727, "q2": 1.752714794, "tx": 0.375, "ty": 0.6495, "targetID": 3, "f2": 2.523264, "f1": -3.090045, "f3": -0.239578, "y": -0.59518756, "x": 0.39909737}], [{"q1": 1.49027196, "distance": 0.3982599919, "q3": 2.202193617, "q2": 1.138344934, "tx": -0.4763, "ty": 0.275, "targetID": 4, "f2": 0.631397, "f1": -0.444473, "f3": -0.853948, "y": 0.44713185, "x": -0.11715985}], [{"q1": -0.3006432098, "distance": 0.9038293795, "q3": 3.268261627, "q2": 1.783188244, "tx": 0, "ty": 0.55, "targetID": 5, "f2": 1.697465, "f1": -2.235388, "f3": -0.209104, "y": -0.17162252, "x": 0.54421364}], [{"q1": -1.68666991, "distance": 1.092578529, "q3": 4.322328827, "q2": 1.772444004, "tx": 0.4763, "ty": 0.275, "targetID": 6, "f2": 2.751533, "f1": -3.621414, "f3": -0.219849, "y": -0.74552293, "x": 0.086093912}], [{"q1": 0.8667914902, "distance": 0.4049172487, "q3": 2.494173237, "q2": 1.383389164, "tx": -0.175, "ty": 0.3031, "targetID": 7, "f2": 0.923377, "f1": -1.067953, "f3": -0.608903, "y": 0.36970094, "x": 0.22440242}], [{"q1": 0.1979149902, "distance": 0.519599024, "q3": 2.979612127, "q2": 1.629752864, "tx": 0, "ty": 0.15, "targetID": 8, "f2": 1.408816, "f1": -1.73683, "f3": -0.36254, "y": 0.082497573, "x": 0.51519566}], [{"q1": 0.02437339019, "distance": 0.5178262085, "q3": 3.434766127, "q2": 1.719225424, "tx": 0.175, "ty": 0.3031, "targetID": 9, "f2": 1.86397, "f1": -1.910371, "f3": -0.273067, "y": 0.014026098, "x": 0.60462805}]], "block": 18}], [{"trials": [[{"q1": 0.6713843902, "distance": 0.8584227911, "q3": 2.897239627, "q2": 1.888180274, "tx": -0.375, "ty": 0.6495, "targetID": 1, "f2": 1.326443, "f1": -1.26336, "f3": -0.104112, "y": 0.27915715, "x": 0.39942615}], [{"q1": -0.1541821098, "distance": 1.027185079, "q3": 5.524553527, "q2": 1.563088264, "tx": 0, "ty": 0.95, "targetID": 2, "f2": 3.953757, "f1": -2.088927, "f3": -0.429204, "y": 0.26722736, "x": 0.76741821}], [{"q1": 0.1855119902, "distance": 0.5015846064, "q3": 5.014358827, "q2": 1.351093594, "tx": 0.375, "ty": 0.6495, "targetID": 3, "f2": 3.443563, "f1": -1.749232, "f3": -0.641199, "y": 0.35912263, "x": 0.78398423}], [{"q1": 1.65671354, "distance": 0.2935421331, "q3": 1.779209587, "q2": 1.743667014, "tx": -0.4763, "ty": 0.275, "targetID": 4, "f2": 0.208413, "f1": -0.278031, "f3": -0.248626, "y": 0.28241362, "x": -0.1828515}], [{"q1": 0.5118543902, "distance": 0.51860967, "q3": 2.773021027, "q2": 1.326400674, "tx": 0, "ty": 0.55, "targetID": 5, "f2": 1.202225, "f1": -1.42289, "f3": -0.665892, "y": 0.23682722, "x": 0.41337489}], [{"q1": -0.5120095098, "distance": 0.4251030009, "q3": 2.400805107, "q2": 1.516404194, "tx": 0.4763, "ty": 0.275, "targetID": 6, "f2": 0.830009, "f1": -2.446754, "f3": -0.475888, "y": -0.14010475, "x": 0.38464517}], [{"q1": 0.8508949902, "distance": 0.2707333535, "q3": 1.670070655, "q2": 1.475626324, "tx": -0.175, "ty": 0.3031, "targetID": 7, "f2": 0.099274, "f1": -1.083849, "f3": -0.516666, "y": 0.42027513, "x": 0.069062569}], [{"q1": 0.4835171902, "distance": 0.2896904464, "q3": 2.058371507, "q2": 1.572010384, "tx": 0, "ty": 0.15, "targetID": 8, "f2": 0.487575, "f1": -1.451227, "f3": -0.420282, "y": 0.26730792, "x": 0.26487621}], [{"q1": 0.5680888902, "distance": 0.131456934, "q3": 2.453269707, "q2": 1.425863494, "tx": 0.175, "ty": 0.3031, "targetID": 9, "f2": 0.882473, "f1": -1.366656, "f3": -0.566429, "y": 0.28721181, "x": 0.30549326}]], "block": 19}], [{"trials": [[{"q1": 1.69089407, "distance": 0.3428384935, "q3": 2.248060867, "q2": 1.369314834, "tx": -0.375, "ty": 0.6495, "targetID": 1, "f2": 0.677265, "f1": -0.24385, "f3": -0.622978, "y": 0.3820921, "x": -0.16045106}], [{"q1": -0.3482634098, "distance": 1.241519717, "q3": 3.516698827, "q2": 2.308085544, "tx": 0, "ty": 0.95, "targetID": 2, "f2": 1.945903, "f1": -2.283008, "f3": 0.315793, "y": -0.14588114, "x": 0.58345157}], [{"q1": -0.2875490098, "distance": 0.9032775057, "q3": 3.798688127, "q2": 1.293979434, "tx": 0.375, "ty": 0.6495, "targetID": 3, "f2": 2.227892, "f1": -2.222294, "f3": -0.698313, "y": -0.20875519, "x": 0.65661726}], [{"q1": 2.027358641, "distance": 0.03956767214, "q3": 1.521221995, "q2": 1.314022804, "tx": -0.4763, "ty": 0.275, "targetID": 4, "f2": -0.049574, "f1": 0.092614, "f3": -0.67827, "y": 0.23756815, "x": -0.46347591}], [{"q1": -0.5200143098, "distance": 0.9695865652, "q3": 3.211336027, "q2": 1.131810424, "tx": 0, "ty": 0.55, "targetID": 5, "f2": 1.64054, "f1": -2.454759, "f3": -0.860482, "y": -0.29166343, "x": 0.48135307}], [{"q1": -1.10120271, "distance": 0.7599029061, "q3": 2.991361727, "q2": 1.378739604, "tx": 0.4763, "ty": 0.275, "targetID": 6, "f2": 1.420565, "f1": -3.035947, "f3": -0.613553, "y": -0.44822623, "x": 0.24306997}], [{"q1": 1.65300646, "distance": 0.1519362815, "q3": 2.050329027, "q2": 2.141266974, "tx": -0.175, "ty": 0.3031, "targetID": 7, "f2": 0.479533, "f1": -0.281738, "f3": 0.148974, "y": 0.31405136, "x": -0.023458912}], [{"q1": 0.8207985902, "distance": 0.3190984638, "q3": 2.162295387, "q2": 1.279151124, "tx": 0, "ty": 0.15, "targetID": 8, "f2": 0.591499, "f1": -1.113946, "f3": -0.713142, "y": 0.35643695, "x": 0.24332615}], [{"q1": 0.8356268902, "distance": 0.1211040064, "q3": 2.752914827, "q2": 1.791230724, "tx": 0.175, "ty": 0.3031, "targetID": 9, "f2": 1.182119, "f1": -1.099118, "f3": -0.201062, "y": 0.36336764, "x": 0.28004281}]], "block": 20}], [{"trials": [[{"q1": 1.77521442, "distance": 0.3729873782, "q3": 2.338852897, "q2": 1.685610384, "tx": -0.375, "ty": 0.6495, "targetID": 1, "f2": 0.768057, "f1": -0.15953, "f3": -0.306682, "y": 0.34944498, "x": -0.15344511}], [{"q1": 0.3212475902, "distance": 0.9584007625, "q3": 3.191418327, "q2": 1.494664374, "tx": 0, "ty": 0.95, "targetID": 2, "f2": 1.620622, "f1": -1.613497, "f3": -0.497628, "y": 0.15487847, "x": 0.53508296}], [{"q1": -0.8204825098, "distance": 0.9967661637, "q3": 3.684774027, "q2": 2.772224444, "tx": 0.375, "ty": 0.6495, "targetID": 3, "f2": 2.113978, "f1": -2.755227, "f3": 0.779932, "y": -0.34325767, "x": 0.46430282}], [{"q1": 1.76516132, "distance": 0.2728675564, "q3": 1.363325547, "q2": 1.998198848, "tx": -0.4763, "ty": 0.275, "targetID": 4, "f2": -0.207471, "f1": -0.169583, "f3": 0.005906, "y": 0.21470655, "x": -0.21017709}], [{"q1": 0.1464556902, "distance": 0.6838681366, "q3": 2.730735127, "q2": 1.946488233, "tx": 0, "ty": 0.55, "targetID": 5, "f2": 1.159939, "f1": -1.788289, "f3": -0.045804, "y": 0.030456683, "x": 0.44469132}], [{"q1": -1.28000961, "distance": 0.6689474507, "q3": 2.058434337, "q2": 1.047364414, "tx": 0.4763, "ty": 0.275, "targetID": 6, "f2": 0.487638, "f1": -3.214754, "f3": -0.944928, "y": -0.37667572, "x": 0.32527203}], [{"q1": 0.4977799902, "distance": 0.5153773058, "q3": 2.251705117, "q2": 0.9016573536, "tx": -0.175, "ty": 0.3031, "targetID": 7, "f2": 0.680909, "f1": -1.436964, "f3": -1.090635, "y": 0.37347571, "x": 0.33554973}], [{"q1": 0.4534206902, "distance": 0.2587906966, "q3": 1.911093647, "q2": 1.711748434, "tx": 0, "ty": 0.15, "targetID": 8, "f2": 0.340297, "f1": -1.481324, "f3": -0.280544, "y": 0.23417861, "x": 0.24471736}], [{"q1": 0.4495879902, "distance": 0.1378665658, "q3": 2.135843177, "q2": 1.256908644, "tx": 0.175, "ty": 0.3031, "targetID": 9, "f2": 0.565047, "f1": -1.485156, "f3": -0.735384, "y": 0.30508327, "x": 0.3128523}]], "block": 21}], [{"trials": [[{"q1": 0.3427549902, "distance": 0.8605960179, "q3": 2.448431647, "q2": 1.286062624, "tx": -0.375, "ty": 0.6495, "targetID": 1, "f2": 0.877635, "f1": -1.591989, "f3": -0.70623, "y": 0.22618436, "x": 0.37428591}], [{"q1": 0.4899888902, "distance": 0.7395874554, "q3": 4.477020827, "q2": 1.624851974, "tx": 0, "ty": 0.95, "targetID": 2, "f2": 2.906224, "f1": -1.444756, "f3": -0.367441, "y": 0.50613473, "x": 0.59158535}], [{"q1": -0.7553636098, "distance": 1.171908796, "q3": 3.838837727, "q2": 0.9546874536, "tx": 0.375, "ty": 0.6495, "targetID": 3, "f2": 2.268041, "f1": -2.690108, "f3": -1.037605, "y": -0.51980778, "x": 0.45303551}], [{"q1": 1.2100419, "distance": 0.486436026, "q3": 1.931074177, "q2": 1.641376754, "tx": -0.4763, "ty": 0.275, "targetID": 4, "f2": 0.360278, "f1": -0.724703, "f3": -0.350916, "y": 0.36270409, "x": 0.0021642097}], [{"q1": -0.1086228098, "distance": 0.7818162833, "q3": 2.994754627, "q2": 1.841496204, "tx": 0, "ty": 0.55, "targetID": 5, "f2": 1.423958, "f1": -2.043367, "f3": -0.150796, "y": -0.052535207, "x": 0.49818473}], [{"q1": -0.007375509808, "distance": 0.3649866496, "q3": 3.546983727, "q2": 1.150157324, "tx": 0.4763, "ty": 0.275, "targetID": 6, "f2": 1.976187, "f1": -1.94212, "f3": -0.842135, "y": -0.059595659, "x": 0.62211152}], [{"q1": 1.15795429, "distance": 0.326164665, "q3": 2.178443177, "q2": 2.071774948, "tx": -0.175, "ty": 0.3031, "targetID": 7, "f2": 0.607647, "f1": -0.77679, "f3": 0.079482, "y": 0.30396046, "x": 0.15116353}], [{"q1": 0.7358498902, "distance": 0.338772738, "q3": 2.537778547, "q2": 1.579738704, "tx": 0, "ty": 0.15, "targetID": 8, "f2": 0.966982, "f1": -1.198895, "f3": -0.412554, "y": 0.28031071, "x": 0.31270767}], [{"q1": -0.1614895098, "distance": 0.3938191139, "q3": 2.430336077, "q2": 1.254269704, "tx": 0.175, "ty": 0.3031, "targetID": 9, "f2": 0.85954, "f1": -2.096234, "f3": -0.738023, "y": 0.011281256, "x": 0.43945286}]], "block": 22}], [{"trials": [[{"q1": 1.21293216, "distance": 0.3722946485, "q3": 2.081870617, "q2": 0.9192502536, "tx": -0.375, "ty": 0.6495, "targetID": 1, "f2": 0.511074, "f1": -0.721812, "f3": -1.073042, "y": 0.51857229, "x": -0.026487102}], [{"q1": 0.3850596902, "distance": 0.8019304167, "q3": 4.253465127, "q2": 2.065554595, "tx": 0, "ty": 0.95, "targetID": 2, "f2": 2.682669, "f1": -1.549685, "f3": 0.073262, "y": 0.39940603, "x": 0.5830426}], [{"q1": 0.2756505902, "distance": 0.6482476983, "q3": 3.497095327, "q2": 0.8946201536, "tx": 0.375, "ty": 0.6495, "targetID": 3, "f2": 1.926299, "f1": -1.659094, "f3": -1.097673, "y": 0.042840982, "x": 0.60345112}], [{"q1": 1.904710864, "distance": 0.2450172796, "q3": 2.000880357, "q2": 1.610274984, "tx": -0.4763, "ty": 0.275, "targetID": 4, "f2": 0.430084, "f1": -0.030034, "f3": -0.382018, "y": 0.28760365, "x": -0.2316071}], [{"q1": 0.9924551902, "distance": 0.3190356361, "q3": 2.995508627, "q2": 1.317792714, "tx": 0, "ty": 0.55, "targetID": 5, "f2": 1.424712, "f1": -0.942289, "f3": -0.6745, "y": 0.42557522, "x": 0.29377238}], [{"q1": 0.4668666902, "distance": 0.1178502007, "q3": 2.610977627, "q2": 1.702637814, "tx": 0.4763, "ty": 0.275, "targetID": 6, "f2": 1.040181, "f1": -1.467878, "f3": -0.289655, "y": 0.20284557, "x": 0.38312056}], [{"q1": 1.51000116, "distance": 0.5177908189, "q3": 1.628664464, "q2": -0.2672538464, "tx": -0.175, "ty": 0.3031, "targetID": 7, "f2": 0.057868, "f1": -0.424743, "f3": -2.259546, "y": 0.81271401, "x": -0.083343615}], [{"q1": 0.7096489902, "distance": 0.3781212032, "q3": 1.894568867, "q2": 1.054778574, "tx": 0, "ty": 0.15, "targetID": 8, "f2": 0.323773, "f1": -1.225095, "f3": -0.937514, "y": 0.47096641, "x": 0.19989049}], [{"q1": -0.05137670981, "distance": 0.5007579638, "q3": 2.989853727, "q2": 2.472328014, "tx": 0.175, "ty": 0.3031, "targetID": 9, "f2": 1.419057, "f1": -1.986121, "f3": 0.480035, "y": -0.062540511, "x": 0.51714844}]], "block": 23}], [{"trials": [[{"q1": 0.4903658902, "distance": 0.9432960484, "q3": 2.539914827, "q2": 0.5669520536, "tx": -0.375, "ty": 0.6495, "targetID": 1, "f2": 0.969118, "f1": -1.444379, "f3": -1.425341, "y": 0.2458019, "x": 0.47754635}], [{"q1": -0.9439974098, "distance": 1.57413563, "q3": 3.860451927, "q2": 1.411475004, "tx": 0, "ty": 0.95, "targetID": 2, "f2": 2.289656, "f1": -2.878742, "f3": -0.580818, "y": -0.57521929, "x": 0.38937013}], [{"q1": 0.1400342902, "distance": 0.6502326435, "q3": 2.901826327, "q2": 1.809012134, "tx": 0.375, "ty": 0.6495, "targetID": 3, "f2": 1.33103, "f1": -1.79471, "f3": -0.183281, "y": 0.010207129, "x": 0.49377338}], [{"q1": 1.867514407, "distance": 0.5031837556, "q3": 1.974176827, "q2": 2.744452764, "tx": -0.4763, "ty": 0.275, "targetID": 4, "f2": 0.40338, "f1": -0.06723, "f3": 0.75216, "y": 0.34893751, "x": 0.021421947}], [{"q1": 0.4069879902, "distance": 0.4131764283, "q3": 1.923534347, "q2": 0.7100830536, "tx": 0, "ty": 0.55, "targetID": 5, "f2": 0.352738, "f1": -1.527756, "f3": -1.28221, "y": 0.4417983, "x": 0.39875701}], [{"q1": -0.2422535098, "distance": 0.2767642059, "q3": 2.740599727, "q2": 1.101148484, "tx": 0.4763, "ty": 0.275, "targetID": 6, "f2": 1.169803, "f1": -2.176998, "f3": -0.891144, "y": -0.0014135033, "x": 0.46237158}], [{"q1": 1.00112599, "distance": 0.3485757919, "q3": 2.332067057, "q2": 1.703203294, "tx": -0.175, "ty": 0.3031, "targetID": 7, "f2": 0.761271, "f1": -0.933619, "f3": -0.289089, "y": 0.33847903, "x": 0.17177573}], [{"q1": 0.4589498902, "distance": 0.3664900672, "q3": 2.395275907, "q2": 1.183960864, "tx": 0, "ty": 0.15, "targetID": 8, "f2": 0.82448, "f1": -1.475795, "f3": -0.808332, "y": 0.29504965, "x": 0.33656436}], [{"q1": 0.3351522902, "distance": 0.3605019675, "q3": 2.937640427, "q2": 1.793304174, "tx": 0.175, "ty": 0.3031, "targetID": 9, "f2": 1.366844, "f1": -1.599592, "f3": -0.198988, "y": 0.12078425, "x": 0.48600263}]], "block": 24}]]}], [{"phase": "train", "blocks": [[{"trials": [[{"q1": 1.34186312, "distance": 0.298064515, "q3": 3.965129727, "q2": 0.2594215536, "tx": 0.601, "ty": 0.601, "targetID": 1, "f2": 2.394333, "f1": -0.592881, "f3": -1.732871, "y": 0.59851069, "x": 0.30294588}], [{"q1": -0.1514175098, "distance": 0.9328518807, "q3": 2.865258127, "q2": -0.5758336464, "tx": 0.22, "ty": 0.821, "targetID": 2, "f2": 1.294462, "f1": -2.086162, "f3": -2.568126, "y": -0.034722838, "x": 0.59141763}], [{"q1": 0.6357587902, "distance": 0.6758962975, "q3": 1.732274187, "q2": 1.930654606, "tx": -0.22, "ty": 0.821, "targetID": 3, "f2": 0.161478, "f1": -1.298986, "f3": -0.061638, "y": 0.25836457, "x": 0.15453595}], [{"q1": 1.2818587, "distance": 0.6492313198, "q3": 2.102039647, "q2": 1.958049294, "tx": -0.601, "ty": 0.601, "targetID": 4, "f2": 0.531243, "f1": -0.652886, "f3": -0.034243, "y": 0.32758591, "x": -0.01214854}], [{"q1": 0.7927126902, "distance": 0.06219859572, "q3": 3.658321827, "q2": 2.115066094, "tx": 0.4596, "ty": 0.4596, "targetID": 5, "f2": 2.087525, "f1": -1.142032, "f3": 0.122773, "y": 0.48835614, "x": 0.40444794}], [{"q1": 0.8982702902, "distance": 0.2361309338, "q3": 3.505954527, "q2": 2.035332473, "tx": 0.1682, "ty": 0.6279, "targetID": 6, "f2": 1.935158, "f1": -1.036474, "f3": 0.04304, "y": 0.48680493, "x": 0.35754096}], [{"q1": 1.76114008, "distance": 0.1044172822, "q3": 3.213723627, "q2": 1.900432485, "tx": -0.1682, "ty": 0.6279, "targetID": 7, "f2": 1.642927, "f1": -0.173604, "f3": -0.09186, "y": 0.55561504, "x": -0.092848468}], [{"q1": 0.9617932502, "distance": 0.603721736, "q3": 2.085766197, "q2": 1.795063464, "tx": -0.4596, "ty": 0.4596, "targetID": 8, "f2": 0.51497, "f1": -0.972951, "f3": -0.197229, "y": 0.31587071, "x": 0.12676322}], [{"q1": 0.6084268902, "distance": 0.1143735966, "q3": 2.338413077, "q2": 2.044066101, "tx": 0.3182, "ty": 0.3182, "targetID": 9, "f2": 0.767617, "f1": -1.326318, "f3": 0.051773, "y": 0.2040989, "x": 0.31030959}], [{"q1": 0.05647419019, "distance": 0.4108609528, "q3": 2.280544937, "q2": 1.126972374, "tx": 0.1165, "ty": 0.4347, "targetID": 10, "f2": 0.709749, "f1": -1.87827, "f3": -0.86532, "y": 0.1827429, "x": 0.44103712}], [{"q1": 0.1850281902, "distance": 0.7068147047, "q3": 3.084352827, "q2": 0.2769202536, "tx": -0.1165, "ty": 0.4347, "targetID": 11, "f2": 1.513556, "f1": -1.749716, "f3": -1.715372, "y": 0.1396785, "x": 0.52580004}], [{"q1": 1.33765339, "distance": 0.1754679402, "q3": 1.527945003, "q2": 1.496863494, "tx": -0.3182, "ty": 0.3182, "targetID": 12, "f2": -0.042851, "f1": -0.597091, "f3": -0.495429, "y": 0.40244198, "x": -0.16427701}], [{"q1": 0.6155268902, "distance": 0.2203781829, "q3": 2.752098027, "q2": 2.149874944, "tx": 0.1768, "ty": 0.1768, "targetID": 13, "f2": 1.181302, "f1": -1.319218, "f3": 0.157582, "y": 0.28307413, "x": 0.36986049}], [{"q1": 1.21877552, "distance": 0.05085661957, "q3": 1.981213987, "q2": 2.145288214, "tx": 0.0647, "ty": 0.2415, "targetID": 14, "f2": 0.410418, "f1": -0.715969, "f3": 0.152996, "y": 0.28251236, "x": 0.094772946}], [{"q1": 1.26269499, "distance": 0.08147828024, "q3": 1.745280387, "q2": 1.882713904, "tx": -0.0647, "ty": 0.2415, "targetID": 15, "f2": 0.174484, "f1": -0.672049, "f3": -0.109579, "y": 0.30761085, "x": -0.017075787}], [{"q1": 1.44308524, "distance": 0.5952745954, "q3": 1.694260917, "q2": 0.1004255536, "tx": -0.1768, "ty": 0.1768, "targetID": 16, "f2": 0.123465, "f1": -0.491659, "f3": -1.891867, "y": 0.77156052, "x": -0.15206606}]], "block": 1}], [{"trials": [[{"q1": 1.63541354, "distance": 0.7154154964, "q3": 3.662594427, "q2": 2.491366064, "tx": 0.601, "ty": 0.601, "targetID": 1, "f2": 2.091798, "f1": -0.299331, "f3": 0.499073, "y": 0.58992966, "x": -0.11432984}], [{"q1": 1.53720736, "distance": 0.5352246887, "q3": 3.871447427, "q2": 2.009885573, "tx": 0.22, "ty": 0.821, "targetID": 2, "f2": 2.300651, "f1": -0.397537, "f3": 0.017593, "y": 0.62148369, "x": -0.27664747}], [{"q1": 2.14328341, "distance": 0.4559650409, "q3": 2.630769727, "q2": 1.881331604, "tx": -0.22, "ty": 0.821, "targetID": 3, "f2": 1.059973, "f1": 0.208539, "f3": -0.110961, "y": 0.36513419, "x": -0.22951219}], [{"q1": 2.26266393, "distance": 0.3900799354, "q3": 1.789451177, "q2": 0.8464281536, "tx": -0.601, "ty": 0.601, "targetID": 4, "f2": 0.218655, "f1": 0.327919, "f3": -1.145865, "y": 0.21468434, "x": -0.54693923}], [{"q1": 0.5881950902, "distance": 0.07979423634, "q3": 3.652289927, "q2": 2.859749214, "tx": 0.4596, "ty": 0.4596, "targetID": 5, "f2": 2.081494, "f1": -1.346549, "f3": 0.867457, "y": 0.39441768, "x": 0.41357408}], [{"q1": 1.18773659, "distance": 0.1704581582, "q3": 4.386605827, "q2": 2.353764304, "tx": 0.1682, "ty": 0.6279, "targetID": 6, "f2": 2.815809, "f1": -0.747008, "f3": 0.361472, "y": 0.65343799, "x": -0.00033425396}], [{"q1": 1.53940647, "distance": 0.2218682158, "q3": 2.475637847, "q2": 1.371325454, "tx": -0.1682, "ty": 0.6279, "targetID": 7, "f2": 0.904842, "f1": -0.395338, "f3": -0.620967, "y": 0.44734585, "x": -0.0392593}], [{"q1": 1.78941441, "distance": 0.3853552669, "q3": 2.316421927, "q2": 1.913941333, "tx": -0.4596, "ty": 0.4596, "targetID": 8, "f2": 0.745626, "f1": -0.14533, "f3": -0.078351, "y": 0.35564738, "x": -0.088530553}], [{"q1": 1.15782863, "distance": 0.1790246838, "q3": 3.118282027, "q2": 1.91720859, "tx": 0.3182, "ty": 0.3182, "targetID": 9, "f2": 1.547486, "f1": -0.776916, "f3": -0.075084, "y": 0.48309055, "x": 0.24847953}], [{"q1": 0.7369180902, "distance": 0.1477496965, "q3": 2.289906887, "q2": 0.9086945536, "tx": 0.1165, "ty": 0.4347, "targetID": 10, "f2": 0.719111, "f1": -1.197826, "f3": -1.083598, "y": 0.42408377, "x": 0.2638678}], [{"q1": 1.30567198, "distance": 0.07524593123, "q3": 1.780089227, "q2": 1.610212154, "tx": -0.1165, "ty": 0.4347, "targetID": 11, "f2": 0.209293, "f1": -0.629073, "f3": -0.38208, "y": 0.36693308, "x": -0.083795341}], [{"q1": 1.6570277, "distance": 0.09732967168, "q3": 1.751940557, "q2": 1.102530784, "tx": -0.3182, "ty": 0.3182, "targetID": 12, "f2": 0.181144, "f1": -0.277717, "f3": -0.889762, "y": 0.41216145, "x": -0.29281672}], [{"q1": 0.7886286902, "distance": 0.120976225, "q3": 2.219221047, "q2": 2.385745714, "tx": 0.1768, "ty": 0.1768, "targetID": 13, "f2": 0.648425, "f1": -1.146116, "f3": 0.393453, "y": 0.19359455, "x": 0.2966048}], [{"q1": 0.7503640902, "distance": 0.2746755999, "q3": 2.744872327, "q2": 1.847213904, "tx": 0.0647, "ty": 0.2415, "targetID": 14, "f2": 1.174076, "f1": -1.18438, "f3": -0.145079, "y": 0.32141422, "x": 0.32749346}], [{"q1": 1.28380649, "distance": 0.1161701429, "q3": 1.600013139, "q2": 1.702386484, "tx": -0.0647, "ty": 0.2415, "targetID": 15, "f2": 0.029217, "f1": -0.650938, "f3": -0.289906, "y": 0.35258204, "x": -0.098704154}], [{"q1": 1.96458962, "distance": 0.1073577897, "q3": 2.102730797, "q2": 1.864304174, "tx": -0.1768, "ty": 0.1768, "targetID": 16, "f2": 0.531934, "f1": 0.029845, "f3": -0.127988, "y": 0.2841147, "x": -0.17375859}]], "block": 2}], [{"trials": [[{"q1": 1.1433773, "distance": 0.0463754925, "q3": 1.297540597, "q2": 4.934833954, "tx": 0.601, "ty": 0.601, "targetID": 1, "f2": -0.273256, "f1": -0.791367, "f3": 2.942541, "y": 0.57751876, "x": 0.64099147}], [{"q1": 2.28119933, "distance": 0.7645863364, "q3": 1.439163597, "q2": 1.653754634, "tx": 0.22, "ty": 0.821, "targetID": 2, "f2": -0.131633, "f1": 0.346455, "f3": -0.338538, "y": 0.26030132, "x": -0.29981656}], [{"q1": 0.9438861702, "distance": 1.092838741, "q3": 0.6726778168, "q2": 4.055942054, "tx": -0.22, "ty": 0.821, "targetID": 3, "f2": -0.898119, "f1": -0.990858, "f3": 2.063649, "y": 0.10232605, "x": 0.60328869}], [{"q1": 2.99277009, "distance": 0.6445820592, "q3": 2.265716617, "q2": 1.803545764, "tx": -0.601, "ty": 0.601, "targetID": 4, "f2": 0.69492, "f1": 1.058026, "f3": -0.188747, "y": 0.0049033396, "x": -0.35573524}], [{"q1": 0.7198905902, "distance": 0.09026799236, "q3": 2.599793627, "q2": 4.822616354, "tx": 0.4596, "ty": 0.4596, "targetID": 5, "f2": 1.028997, "f1": -1.214854, "f3": 2.830324, "y": 0.41614137, "x": 0.538718}], [{"q1": 0.9249737902, "distance": 0.4151843421, "q3": 1.204612287, "q2": 1.602169674, "tx": 0.1682, "ty": 0.6279, "targetID": 6, "f2": -0.366184, "f1": -1.009771, "f3": -0.390123, "y": 0.40806921, "x": -0.18401082}], [{"q1": 0.7638100902, "distance": 0.2938029224, "q3": 1.338632627, "q2": 1.160964404, "tx": -0.1682, "ty": 0.6279, "targetID": 7, "f2": -0.232164, "f1": -1.170934, "f3": -0.831328, "y": 0.56358138, "x": 0.11847625}], [{"q1": -0.2754602098, "distance": 0.902134652, "q3": 1.372813157, "q2": 1.685673214, "tx": -0.4596, "ty": 0.4596, "targetID": 8, "f2": -0.197983, "f1": -2.210205, "f3": -0.306619, "y": 0.12199215, "x": 0.37698106}], [{"q1": 1.06326669, "distance": 0.05827968772, "q3": 2.730986527, "q2": 2.375127134, "tx": 0.3182, "ty": 0.3182, "targetID": 9, "f2": 1.16019, "f1": -0.871478, "f3": 0.382834, "y": 0.37322738, "x": 0.2990034}], [{"q1": -0.9104515098, "distance": 0.5721579005, "q3": 1.196255647, "q2": 1.730912144, "tx": 0.1165, "ty": 0.4347, "targetID": 10, "f2": -0.374541, "f1": -2.845196, "f3": -0.261381, "y": -0.053269552, "x": 0.41524802}], [{"q1": 1.24032685, "distance": 0.6707947774, "q3": 1.210455647, "q2": 4.852147254, "tx": -0.1165, "ty": 0.4347, "targetID": 11, "f2": -0.360341, "f1": -0.694418, "f3": 2.859855, "y": 0.6758001, "x": 0.50946835}], [{"q1": 0.9820251002, "distance": 0.326052852, "q3": 1.51663527, "q2": 1.650173214, "tx": -0.3182, "ty": 0.3182, "targetID": 12, "f2": -0.054161, "f1": -0.952719, "f3": -0.342119, "y": 0.37340054, "x": 0.0031461727}], [{"q1": 0.5830427902, "distance": 0.1614443078, "q3": 4.403067727, "q2": 3.366425254, "tx": 0.1768, "ty": 0.1768, "targetID": 13, "f2": 2.832271, "f1": -1.351702, "f3": 1.374133, "y": 0.33608218, "x": 0.20313347}], [{"q1": 0.5332171902, "distance": 0.2244583023, "q3": 1.791775957, "q2": 1.267778554, "tx": 0.0647, "ty": 0.2415, "targetID": 14, "f2": 0.22098, "f1": -1.401527, "f3": -0.724514, "y": 0.41683561, "x": 0.20483905}], [{"q1": 1.22606402, "distance": 0.1045493666, "q3": 1.699790117, "q2": 1.706093564, "tx": -0.0647, "ty": 0.2415, "targetID": 15, "f2": 0.128994, "f1": -0.70868, "f3": -0.286199, "y": 0.34510242, "x": -0.050660462}], [{"q1": 1.903454227, "distance": 0.128541803, "q3": 2.139236097, "q2": 1.903008591, "tx": -0.1768, "ty": 0.1768, "targetID": 16, "f2": 0.56844, "f1": -0.03129, "f3": -0.089284, "y": 0.30147113, "x": -0.14549338}]], "block": 3}], [{"trials": [[{"q1": 1.03404988, "distance": 0.444578707, "q3": 3.992775727, "q2": 2.633051894, "tx": 0.601, "ty": 0.601, "targetID": 1, "f2": 2.421979, "f1": -0.900695, "f3": 0.640759, "y": 0.57829858, "x": 0.15700127}], [{"q1": 0.8088604902, "distance": 0.520927929, "q3": 3.438850127, "q2": 5.243589754, "tx": 0.22, "ty": 0.821, "targetID": 2, "f2": 1.868054, "f1": -1.125884, "f3": 3.251297, "y": 0.32588608, "x": 0.38195096}], [{"q1": 1.2467357, "distance": 0.2144353659, "q3": 4.686627927, "q2": 2.311227144, "tx": -0.22, "ty": 0.821, "targetID": 3, "f2": 3.115832, "f1": -0.688009, "f3": 0.318934, "y": 0.64864411, "x": -0.092422677}], [{"q1": -0.4763462098, "distance": 1.827317272, "q3": "_NaN_", "q2": "_NaN_", "tx": -0.601, "ty": 0.601, "targetID": 4, "f2": "_NaN_", "f1": -2.411091, "f3": "_NaN_", "y": -0.4539905, "x": 0.89100652}], [{"q1": 0.6938153902, "distance": 0.06097480513, "q3": 4.019856327, "q2": 1.803043114, "tx": 0.4596, "ty": 0.4596, "targetID": 5, "f2": 2.44906, "f1": -1.240929, "f3": -0.18925, "y": 0.51571703, "x": 0.48344965}], [{"q1": 0.9342100902, "distance": 0.1207151608, "q3": 4.322894327, "q2": 1.907532484, "tx": 0.1682, "ty": 0.6279, "targetID": 6, "f2": 2.752098, "f1": -1.000534, "f3": -0.08476, "y": 0.67481923, "x": 0.27942381}], [{"q1": 1.82007636, "distance": 0.2904534583, "q3": 2.411235197, "q2": 1.260427234, "tx": -0.1682, "ty": 0.6279, "targetID": 7, "f2": 0.840439, "f1": -0.114668, "f3": -0.731865, "y": 0.35977319, "x": -0.27987464}], [{"q1": 1.12100916, "distance": 0.5530947452, "q3": 1.641733489, "q2": 2.024211235, "tx": -0.4596, "ty": 0.4596, "targetID": 8, "f2": 0.070937, "f1": -0.813735, "f3": 0.031919, "y": 0.25269991, "x": 0.053338739}], [{"q1": 0.3037614902, "distance": 0.2813667255, "q3": 2.679087427, "q2": 1.868513904, "tx": 0.3182, "ty": 0.3182, "targetID": 9, "f2": 1.108291, "f1": -1.630983, "f3": -0.123779, "y": 0.064736066, "x": 0.44036083}], [{"q1": 3.63101599, "distance": 0.6931304658, "q3": 2.094562657, "q2": 1.887740454, "tx": 0.1165, "ty": 0.4347, "targetID": 10, "f2": 0.523766, "f1": 1.696271, "f3": -0.104552, "y": -0.10759622, "x": -0.31517656}], [{"q1": 1.30353569, "distance": 0.07889846199, "q3": 1.621187473, "q2": 1.643324544, "tx": -0.1165, "ty": 0.4347, "targetID": 11, "f2": 0.050391, "f1": -0.631209, "f3": -0.348968, "y": 0.35622913, "x": -0.10829696}], [{"q1": 1.65363478, "distance": 0.148627496, "q3": 1.377651207, "q2": 1.128166174, "tx": -0.3182, "ty": 0.3182, "targetID": 12, "f2": -0.193145, "f1": -0.28111, "f3": -0.864126, "y": 0.45624415, "x": -0.37328126}], [{"q1": 1.02651005, "distance": 0.2445019892, "q3": 2.837675027, "q2": 1.623092684, "tx": 0.1768, "ty": 0.1768, "targetID": 13, "f2": 1.266879, "f1": -0.908234, "f3": -0.3692, "y": 0.41013969, "x": 0.24983295}], [{"q1": 0.8789808902, "distance": 0.3941466851, "q3": 3.512300627, "q2": 2.323982004, "tx": 0.0647, "ty": 0.2415, "targetID": 14, "f2": 1.941504, "f1": -1.055764, "f3": 0.331689, "y": 0.46684481, "x": 0.3880749}], [{"q1": 1.65087018, "distance": 0.2828852966, "q3": 3.322548427, "q2": 3.776905754, "tx": -0.0647, "ty": 0.2415, "targetID": 15, "f2": 1.751752, "f1": -0.283874, "f3": 1.784613, "y": 0.52434439, "x": -0.059889379}], [{"q1": 1.17963128, "distance": 0.306064756, "q3": 2.008231687, "q2": 1.270794484, "tx": -0.1768, "ty": 0.1768, "targetID": 16, "f2": 0.437435, "f1": -0.755113, "f3": -0.721498, "y": 0.4395725, "x": -0.019872475}]], "block": 4}], [{"trials": [[{"q1": 1.17284544, "distance": 0.05314313933, "q3": -1.507398973, "q2": -0.05260144641, "tx": 0.601, "ty": 0.601, "targetID": 1, "f2": -3.078195, "f1": -0.761899, "f3": -2.044894, "y": 0.58917397, "x": 0.5491894}], [{"q1": 1.02311713, "distance": 0.3606426396, "q3": 3.273539527, "q2": 0.9127785536, "tx": 0.22, "ty": 0.821, "targetID": 2, "f2": 1.702743, "f1": -0.911627, "f3": -1.079514, "y": 0.47478199, "x": 0.32097625}], [{"q1": 6.15892999, "distance": 1.315052765, "q3": 2.182904237, "q2": 3.507482754, "tx": -0.22, "ty": 0.821, "targetID": 3, "f2": 0.612108, "f1": 4.224185, "f3": 1.51519, "y": -0.28050145, "x": 0.498372}], [{"q1": 1.7306038, "distance": 0.3504727343, "q3": 1.331344137, "q2": 1.407202434, "tx": -0.601, "ty": 0.601, "targetID": 4, "f2": -0.239452, "f1": -0.204141, "f3": -0.58509, "y": 0.33422993, "x": -0.37370093}], [{"q1": 0.001640890192, "distance": 0.1998826435, "q3": 1.190726447, "q2": 1.638172334, "tx": 0.4596, "ty": 0.4596, "targetID": 5, "f2": -0.38007, "f1": -1.933104, "f3": -0.35412, "y": 0.29708236, "x": 0.34323382}], [{"q1": 1.12609854, "distance": 0.2210419676, "q3": 1.127203447, "q2": 0.5641246536, "tx": 0.1682, "ty": 0.6279, "targetID": 6, "f2": -0.443593, "f1": -0.808646, "f3": -1.428168, "y": 0.79743763, "x": 0.026367199}], [{"q1": 1.3201233, "distance": 0.05342436313, "q3": 1.491502528, "q2": 1.005078574, "tx": -0.1682, "ty": 0.6279, "targetID": 7, "f2": -0.079294, "f1": -0.614621, "f3": -0.987214, "y": 0.57505825, "x": -0.17606842}], [{"q1": 2.6772285, "distance": 0.4781061961, "q3": 1.818542327, "q2": 1.524698004, "tx": -0.4596, "ty": 0.4596, "targetID": 8, "f2": 0.247746, "f1": 0.742484, "f3": -0.467595, "y": -0.013501005, "x": -0.39060019}], [{"q1": 0.9361578502, "distance": 0.04452454865, "q3": 2.725080327, "q2": 1.939513897, "tx": 0.3182, "ty": 0.3182, "targetID": 9, "f2": 1.154284, "f1": -0.998587, "f3": -0.052779, "y": 0.35009098, "x": 0.2871291}], [{"q1": 7.12603789, "distance": 0.6020624468, "q3": 1.423267137, "q2": -1.512907946, "tx": 0.1165, "ty": 0.4347, "targetID": 10, "f2": -0.147529, "f1": 5.191293, "f3": -3.505201, "y": 0.41705176, "x": 0.71830373}], [{"q1": -1.02255601, "distance": 1.010756064, "q3": 1.097421147, "q2": 1.221345814, "tx": -0.1165, "ty": 0.4347, "targetID": 11, "f2": -0.473375, "f1": -2.957301, "f3": -0.770947, "y": -0.36324277, "x": 0.50391531}], [{"q1": 1.82705069, "distance": 0.03341850932, "q3": 1.544155621, "q2": 1.429005094, "tx": -0.3182, "ty": 0.3182, "targetID": 12, "f2": -0.026641, "f1": -0.107694, "f3": -0.563288, "y": 0.29762635, "x": -0.3445348}], [{"q1": 0.4631596902, "distance": 0.1983877076, "q3": 1.295969797, "q2": 1.719665244, "tx": 0.1768, "ty": 0.1768, "targetID": 13, "f2": -0.274827, "f1": -1.471585, "f3": -0.272627, "y": 0.37301491, "x": 0.14751875}], [{"q1": 0.7646268902, "distance": 0.09469392421, "q3": 1.370362717, "q2": 1.849098864, "tx": 0.0647, "ty": 0.2415, "targetID": 14, "f2": -0.200434, "f1": -1.170118, "f3": -0.143194, "y": 0.33616719, "x": 0.062450018}], [{"q1": 3.00056119, "distance": 0.368761551, "q3": 1.878232587, "q2": 1.873980274, "tx": -0.0647, "ty": 0.2415, "targetID": 15, "f2": 0.307436, "f1": 1.065817, "f3": -0.118312, "y": -0.035048407, "x": -0.30863864}], [{"q1": 1.59796576, "distance": 0.1333209186, "q3": 1.429927317, "q2": 1.662236934, "tx": -0.1768, "ty": 0.1768, "targetID": 16, "f2": -0.140869, "f1": -0.336779, "f3": -0.330056, "y": 0.30393665, "x": -0.21693402}]], "block": 5}], [{"trials": [[{"q1": 0.7606056902, "distance": 0.2402095789, "q3": 2.376803337, "q2": 4.371609254, "tx": 0.601, "ty": 0.601, "targetID": 1, "f2": 0.806007, "f1": -1.174139, "f3": 2.379317, "y": 0.36081282, "x": 0.5977197}], [{"q1": 1.898490511, "distance": 0.5444244103, "q3": 0.2054601268, "q2": -2.515038246, "tx": 0.22, "ty": 0.821, "targetID": 2, "f2": -1.365336, "f1": -0.036254, "f3": -4.507331, "y": 0.27678242, "x": 0.20499453}], [{"q1": 1.975899354, "distance": 0.5101978883, "q3": 1.858943207, "q2": 2.961913814, "tx": -0.22, "ty": 0.821, "targetID": 3, "f2": 0.288147, "f1": 0.041155, "f3": 0.969621, "y": 0.37750953, "x": 0.032226264}], [{"q1": 5.78118489, "distance": 1.179503493, "q3": 0.7879114368, "q2": 1.761825414, "tx": -0.601, "ty": 0.601, "targetID": 4, "f2": -0.782885, "f1": 3.84644, "f3": -0.230467, "y": 0.12348823, "x": 0.4775226}], [{"q1": 2.85761875, "distance": 1.238134782, "q3": -0.5317522732, "q2": -0.3282636464, "tx": 0.4596, "ty": 0.4596, "targetID": 5, "f2": -2.102549, "f1": 0.922874, "f3": -2.320556, "y": 0.51956161, "x": -0.77708199}], [{"q1": 0.5418250902, "distance": 0.6705961647, "q3": 0.9340583268, "q2": -0.4557557464, "tx": 0.1682, "ty": 0.6279, "targetID": 6, "f2": -0.636738, "f1": -1.392919, "f3": -2.448048, "y": 0.48724028, "x": 0.82387832}], [{"q1": 2.08453563, "distance": 0.4951116393, "q3": 0.7138955168, "q2": 0.3783559536, "tx": -0.1682, "ty": 0.6279, "targetID": 7, "f2": -0.856901, "f1": 0.149791, "f3": -1.613937, "y": 0.61832165, "x": -0.66321898}], [{"q1": 1.47060559, "distance": 0.2466339912, "q3": 1.331532627, "q2": 0.8870803536, "tx": -0.4596, "ty": 0.4596, "targetID": 8, "f2": -0.239264, "f1": -0.464139, "f3": -1.105212, "y": 0.62967029, "x": -0.28098191}], [{"q1": 7.07614939, "distance": 0.2712724022, "q3": 1.600201634, "q2": 2.982271334, "tx": 0.3182, "ty": 0.3182, "targetID": 9, "f2": 0.029405, "f1": 5.141405, "f3": 0.989979, "y": 0.047080223, "x": 0.3272985}], [{"q1": 1.895286086, "distance": 0.5902538675, "q3": 1.107034417, "q2": 1.575591804, "tx": 0.1165, "ty": 0.4347, "targetID": 10, "f2": -0.463762, "f1": -0.039458, "f3": -0.416701, "y": 0.24919465, "x": -0.44384578}], [{"q1": 0.9960366102, "distance": 0.1762071982, "q3": 1.194810517, "q2": 1.189552904, "tx": -0.1165, "ty": 0.4347, "targetID": 11, "f2": -0.375986, "f1": -0.938708, "f3": -0.80274, "y": 0.59190522, "x": -0.036904174}], [{"q1": 7.46853429, "distance": 0.2334311954, "q3": 1.396563597, "q2": 1.463185624, "tx": -0.3182, "ty": 0.3182, "targetID": 12, "f2": -0.174233, "f1": 5.53379, "f3": -0.529107, "y": 0.45528142, "x": -0.12925872}], [{"q1": 0.5009843902, "distance": 0.6114438603, "q3": 1.706575957, "q2": -1.813602346, "tx": 0.1768, "ty": 0.1768, "targetID": 13, "f2": 0.13578, "f1": -1.43376, "f3": -3.805895, "y": -0.012435871, "x": 0.75822358}], [{"q1": 1.54663213, "distance": 0.2177260074, "q3": 1.888097187, "q2": 1.667389144, "tx": 0.0647, "ty": 0.2415, "targetID": 14, "f2": 0.317301, "f1": -0.388112, "f3": -0.324904, "y": 0.32161303, "x": -0.13775127}], [{"q1": 1.32351622, "distance": 0.6236951356, "q3": -2.064874573, "q2": 0.5107803536, "tx": -0.0647, "ty": 0.2415, "targetID": 15, "f2": -3.635671, "f1": -0.611228, "f3": -1.481512, "y": 0.75583069, "x": 0.28808827}], [{"q1": 2.10734359, "distance": 0.07840315343, "q3": 1.488989254, "q2": 2.445310314, "tx": -0.1768, "ty": 0.1768, "targetID": 16, "f2": -0.081807, "f1": 0.172599, "f3": 0.453018, "y": 0.19285858, "x": -0.10005903}]], "block": 6}], [{"trials": [[{"q1": 1.68304009, "distance": 0.7159987973, "q3": 2.807201527, "q2": 0.2376566536, "tx": 0.601, "ty": 0.601, "targetID": 1, "f2": 1.236405, "f1": -0.251704, "f3": -1.754636, "y": 0.56041692, "x": -0.11384774}], [{"q1": 1.22336225, "distance": 0.3036029611, "q3": 3.036097927, "q2": 0.1861973536, "tx": 0.22, "ty": 0.821, "targetID": 2, "f2": 1.465302, "f1": -0.711382, "f3": -1.806095, "y": 0.52175863, "x": 0.16872271}], [{"q1": 2.23721703, "distance": 0.497052984, "q3": 3.751627127, "q2": 2.800310284, "tx": -0.22, "ty": 0.821, "targetID": 3, "f2": 2.180831, "f1": 0.302473, "f3": 0.808018, "y": 0.37231367, "x": -0.43387437}], [{"q1": 1.951080772, "distance": 0.2717416565, "q3": 0.8868087768, "q2": 1.258039624, "tx": -0.601, "ty": 0.601, "targetID": 4, "f2": -0.683988, "f1": 0.016336, "f3": -0.734253, "y": 0.33094417, "x": -0.57077788}], [{"q1": 1.93235688, "distance": 1.054026817, "q3": 4.416073927, "q2": 1.241766174, "tx": 0.4596, "ty": 0.4596, "targetID": 5, "f2": 2.845278, "f1": -0.002388, "f3": -0.750526, "y": 0.56090107, "x": -0.58954757}], [{"q1": 0.7774445902, "distance": 0.6354495861, "q3": 2.280167947, "q2": 3.253579254, "tx": 0.1682, "ty": 0.6279, "targetID": 6, "f2": 0.709372, "f1": -1.1573, "f3": 1.261287, "y": 0.091765872, "x": 0.5093105}], [{"q1": 1.74379849, "distance": 0.09300760664, "q3": 2.520876777, "q2": 0.09520425359, "tx": -0.1682, "ty": 0.6279, "targetID": 7, "f2": 0.95008, "f1": -0.190946, "f3": -1.897088, "y": 0.55922377, "x": -0.23092153}], [{"q1": 0.7940321902, "distance": 0.5941407609, "q3": 0.8664512568, "q2": 1.185154674, "tx": -0.4596, "ty": 0.4596, "targetID": 8, "f2": -0.704345, "f1": -1.140712, "f3": -0.807138, "y": 0.67432447, "x": 0.094382532}], [{"q1": 2.94281879, "distance": 1.122075061, "q3": 2.014263547, "q2": -0.3727171464, "tx": 0.3182, "ty": 0.3182, "targetID": 9, "f2": 0.443467, "f1": 1.008074, "f3": -2.36501, "y": 0.025432911, "x": -0.76500814}], [{"q1": 0.5727383902, "distance": 0.03649677152, "q3": 1.248406087, "q2": 1.674174984, "tx": 0.1165, "ty": 0.4347, "targetID": 10, "f2": -0.32239, "f1": -1.362006, "f3": -0.318118, "y": 0.3992286, "x": 0.12509035}], [{"q1": 1.42875958, "distance": 0.2161081466, "q3": 1.59190783, "q2": 2.200014764, "tx": -0.1165, "ty": 0.4347, "targetID": 11, "f2": 0.021112, "f1": -0.505985, "f3": 0.207722, "y": 0.24440492, "x": -0.014076792}], [{"q1": 2.35911083, "distance": 0.2446352308, "q3": 1.382991917, "q2": 2.293759884, "tx": -0.3182, "ty": 0.3182, "targetID": 12, "f2": -0.187804, "f1": 0.424366, "f3": 0.301467, "y": 0.11872438, "x": -0.17658124}], [{"q1": 1.10856845, "distance": 0.4600240795, "q3": 2.501336067, "q2": 4.920005654, "tx": 0.1768, "ty": 0.1768, "targetID": 13, "f2": 0.93054, "f1": -0.826176, "f3": 2.927713, "y": 0.60930941, "x": 0.33350917}], [{"q1": 4.30922309, "distance": 0.6863234626, "q3": 2.529987397, "q2": 2.541945704, "tx": 0.0647, "ty": 0.2415, "targetID": 14, "f2": 0.959191, "f1": 2.374479, "f3": 0.549653, "y": -0.36905636, "x": -0.24876583}], [{"q1": 0.9984870502, "distance": 0.3507113342, "q3": 2.364990947, "q2": 0.5095237536, "tx": -0.0647, "ty": 0.2415, "targetID": 15, "f2": 0.794195, "f1": -0.936257, "f3": -1.482769, "y": 0.55595456, "x": 0.090595749}], [{"q1": 2.5456586, "distance": 0.07273028979, "q3": 1.853728157, "q2": 2.640214724, "tx": -0.1768, "ty": 0.1768, "targetID": 16, "f2": 0.282932, "f1": 0.610914, "f3": 0.647922, "y": 0.24898017, "x": -0.1857285}]], "block": 7}], [{"trials": [[{"q1": 0.8590631902, "distance": 0.1000770842, "q3": 1.366906967, "q2": -1.002713246, "tx": 0.601, "ty": 0.601, "targetID": 1, "f2": -0.203889, "f1": -1.075681, "f3": -2.995006, "y": 0.56235804, "x": 0.69331588}], [{"q1": 1.52929054, "distance": 0.4660106524, "q3": 3.643367827, "q2": 3.641754454, "tx": 0.22, "ty": 0.821, "targetID": 2, "f2": 2.072572, "f1": -0.405454, "f3": 1.649462, "y": 0.45372319, "x": -0.066833877}], [{"q1": 1.44993391, "distance": 0.2255927868, "q3": 4.153436827, "q2": 1.480841374, "tx": -0.22, "ty": 0.821, "targetID": 3, "f2": 2.582641, "f1": -0.484811, "f3": -0.511451, "y": 0.76352031, "x": -0.0018528233}], [{"q1": 1.21902685, "distance": 0.6903081492, "q3": 1.500424652, "q2": 2.089179371, "tx": -0.601, "ty": 0.601, "targetID": 4, "f2": -0.070372, "f1": -0.715718, "f3": 0.096887, "y": 0.2516233, "x": -0.0056335058}], [{"q1": 0.7257967902, "distance": 0.1147500498, "q3": 3.321605927, "q2": 0.8677909536, "tx": 0.4596, "ty": 0.4596, "targetID": 5, "f2": 1.75081, "f1": -1.208948, "f3": -1.124502, "y": 0.35058319, "x": 0.42378228}], [{"q1": 1.09154102, "distance": 0.3177885556, "q3": 2.273005117, "q2": 1.937377614, "tx": 0.1682, "ty": 0.6279, "targetID": 6, "f2": 0.702209, "f1": -0.843203, "f3": -0.054915, "y": 0.31841644, "x": 0.096023188}], [{"q1": 1.52966753, "distance": 0.2902419583, "q3": 2.736829827, "q2": 2.00234575, "tx": -0.1682, "ty": 0.6279, "targetID": 7, "f2": 1.166033, "f1": -0.405077, "f3": 0.010053, "y": 0.44983028, "x": 0.060997664}], [{"q1": 1.59168257, "distance": 0.1422633619, "q3": 0.9344353168, "q2": 1.632140474, "tx": -0.4596, "ty": 0.4596, "targetID": 8, "f2": -0.636361, "f1": -0.343062, "f3": -0.360152, "y": 0.36090376, "x": -0.35714066}], [{"q1": 0.8329879902, "distance": 0.01694227066, "q3": 2.773083827, "q2": 1.897793547, "tx": 0.3182, "ty": 0.3182, "targetID": 9, "f2": 1.202287, "f1": -1.101757, "f3": -0.094499, "y": 0.33271514, "x": 0.32693792}], [{"q1": 1.14557642, "distance": 0.1090968283, "q3": 2.910182927, "q2": 2.00064929, "tx": 0.1165, "ty": 0.4347, "targetID": 10, "f2": 1.339387, "f1": -0.789168, "f3": 0.008357, "y": 0.4419493, "x": 0.22535571}], [{"q1": 1.55260116, "distance": 0.1465186779, "q3": 2.004398947, "q2": 1.97419708, "tx": -0.1165, "ty": 0.4347, "targetID": 11, "f2": 0.433603, "f1": -0.382143, "f3": -0.018096, "y": 0.30949463, "x": -0.040399157}], [{"q1": 1.14928349, "distance": 0.2743295265, "q3": 1.63601579, "q2": 1.392499784, "tx": -0.3182, "ty": 0.3182, "targetID": 12, "f2": 0.065219, "f1": -0.785461, "f3": -0.599793, "y": 0.44381343, "x": -0.074318973}], [{"q1": 0.7475365902, "distance": 0.07800701447, "q3": 1.775690997, "q2": 1.98368469, "tx": 0.1768, "ty": 0.1768, "targetID": 13, "f2": 0.204895, "f1": -1.187208, "f3": -0.008608, "y": 0.24980331, "x": 0.14931162}], [{"q1": 1.24221181, "distance": 0.1684401891, "q3": 1.880117537, "q2": 1.565098884, "tx": 0.0647, "ty": 0.2415, "targetID": 14, "f2": 0.309321, "f1": -0.692533, "f3": -0.427194, "y": 0.37575643, "x": -0.03702172}], [{"q1": 1.56479054, "distance": 0.1276508969, "q3": 2.114291857, "q2": 1.555736934, "tx": -0.0647, "ty": 0.2415, "targetID": 15, "f2": 0.543496, "f1": -0.369954, "f3": -0.436556, "y": 0.36027039, "x": -0.11147976}], [{"q1": 1.79362415, "distance": 0.04639499056, "q3": 1.532720224, "q2": 1.981548407, "tx": -0.1768, "ty": 0.1768, "targetID": 16, "f2": -0.038076, "f1": -0.14112, "f3": -0.010744, "y": 0.22252796, "x": -0.18463893}]], "block": 8}], [{"trials": [[{"q1": 0.9364091802, "distance": 0.1331331951, "q3": 4.081997027, "q2": 0.4658556536, "tx": 0.601, "ty": 0.601, "targetID": 1, "f2": 2.511201, "f1": -0.998335, "f3": -1.526437, "y": 0.48539154, "x": 0.53497628}], [{"q1": 1.25785694, "distance": 0.1783714454, "q3": 3.794227127, "q2": 1.792424534, "tx": 0.22, "ty": 0.821, "targetID": 2, "f2": 2.223431, "f1": -0.676888, "f3": -0.199868, "y": 0.65967564, "x": 0.14390254}], [{"q1": 1.04510828, "distance": 0.2703855049, "q3": 1.116522027, "q2": 1.157320154, "tx": -0.22, "ty": 0.821, "targetID": 3, "f2": -0.454274, "f1": -0.889636, "f3": -0.834973, "y": 0.60000444, "x": -0.064213981}], [{"q1": 0.9866118302, "distance": 0.6189264416, "q3": 1.6044742, "q2": 1.346255544, "tx": -0.601, "ty": 0.601, "targetID": 4, "f2": 0.033678, "f1": -0.948133, "f3": -0.646037, "y": 0.42494923, "x": -0.0076400195}], [{"q1": 0.8528427902, "distance": 0.1339874602, "q3": 2.977350227, "q2": 2.322411214, "tx": 0.4596, "ty": 0.4596, "targetID": 5, "f2": 1.406554, "f1": -1.081902, "f3": 0.330119, "y": 0.35891794, "x": 0.3711932}], [{"q1": 1.22399057, "distance": 0.1661030596, "q3": 2.933807727, "q2": 1.842313024, "tx": 0.1682, "ty": 0.6279, "targetID": 6, "f2": 1.363011, "f1": -0.710754, "f3": -0.14998, "y": 0.46336101, "x": 0.19094087}], [{"q1": 1.66387637, "distance": 0.1945883292, "q3": 2.824543127, "q2": 1.502455524, "tx": -0.1682, "ty": 0.6279, "targetID": 7, "f2": 1.253747, "f1": -0.270868, "f3": -0.489837, "y": 0.4731541, "x": -0.050224052}], [{"q1": 0.8693675902, "distance": 0.6651980251, "q3": 2.412994487, "q2": 1.277580324, "tx": -0.4596, "ty": 0.4596, "targetID": 8, "f2": 0.842198, "f1": -1.065377, "f3": -0.714712, "y": 0.38152024, "x": 0.2009997}], [{"q1": 1.30843658, "distance": 0.2491646291, "q3": 3.546543927, "q2": 0.3765338536, "tx": 0.3182, "ty": 0.3182, "targetID": 9, "f2": 1.975748, "f1": -0.626308, "f3": -1.615759, "y": 0.55499397, "x": 0.24066531}], [{"q1": 1.11975252, "distance": 0.01752092047, "q3": 2.439823687, "q2": 1.319300674, "tx": 0.1165, "ty": 0.4347, "targetID": 10, "f2": 0.869027, "f1": -0.814992, "f3": -0.672992, "y": 0.42007525, "x": 0.1068512}], [{"q1": 2.13963916, "distance": 0.120238616, "q3": 2.885238727, "q2": 2.713288164, "tx": -0.1165, "ty": 0.4347, "targetID": 11, "f2": 1.314442, "f1": 0.204895, "f3": 0.720996, "y": 0.47263248, "x": -0.23059843}], [{"q1": 1.6964861, "distance": 0.1398527541, "q3": 1.678867117, "q2": 1.760128954, "tx": -0.3182, "ty": 0.3182, "targetID": 12, "f2": 0.108071, "f1": -0.238258, "f3": -0.232164, "y": 0.27558637, "x": -0.18499763}], [{"q1": 2.72554619, "distance": 0.5446901815, "q3": 2.502404217, "q2": 2.430984654, "tx": 0.1768, "ty": 0.1768, "targetID": 13, "f2": 0.931608, "f1": 0.790802, "f3": 0.438692, "y": 0.22794557, "x": -0.36548362}], [{"q1": 1.47148524, "distance": 0.2161053673, "q3": 2.772141327, "q2": 1.698742234, "tx": 0.0647, "ty": 0.2415, "targetID": 14, "f2": 1.201345, "f1": -0.463259, "f3": -0.29355, "y": 0.45693017, "x": 0.047630389}], [{"q1": 1.09436846, "distance": 0.1293230839, "q3": 1.834501617, "q2": 1.912182041, "tx": -0.0647, "ty": 0.2415, "targetID": 15, "f2": 0.263705, "f1": -0.840376, "f3": -0.080111, "y": 0.29924049, "x": 0.05101731}], [{"q1": 1.51590736, "distance": 0.3691137521, "q3": 2.705539627, "q2": 2.079377602, "tx": -0.1768, "ty": 0.1768, "targetID": 16, "f2": 1.134743, "f1": -0.418837, "f3": 0.087085, "y": 0.45113338, "x": 0.070153758}]], "block": 9}], [{"trials": [[{"q1": -0.1704242098, "distance": 0.9963658677, "q3": 1.691370657, "q2": -1.940472446, "tx": 0.601, "ty": 0.601, "targetID": 1, "f2": 0.120574, "f1": -2.105169, "f3": -3.932765, "y": -0.39518137, "x": 0.62017343}], [{"q1": 0.4962091902, "distance": 0.5663997728, "q3": 4.218153627, "q2": 1.563779414, "tx": 0.22, "ty": 0.821, "targetID": 2, "f2": 2.647357, "f1": -1.438535, "f3": -0.428513, "y": 0.43069451, "x": 0.63045137}], [{"q1": 3.86525319, "distance": 1.146067914, "q3": 1.118344157, "q2": 2.020755483, "tx": -0.22, "ty": 0.821, "targetID": 3, "f2": -0.452452, "f1": 1.930509, "f3": 0.028463, "y": -0.3096594, "x": -0.032700818}], [{"q1": 1.58495956, "distance": 0.2305181671, "q3": 0.9934344268, "q2": 0.8941175536, "tx": -0.601, "ty": 0.601, "targetID": 4, "f2": -0.577362, "f1": -0.349785, "f3": -1.098175, "y": 0.66693823, "x": -0.38011366}], [{"q1": 1.02726404, "distance": 0.1025466439, "q3": 3.407057227, "q2": 0.5672662536, "tx": 0.4596, "ty": 0.4596, "targetID": 5, "f2": 1.836261, "f1": -0.90748, "f3": -1.425026, "y": 0.47133812, "x": 0.35772738}], [{"q1": 1.1986065, "distance": 0.141513854, "q3": 1.905690107, "q2": -0.3355835464, "tx": 0.1682, "ty": 0.6279, "targetID": 6, "f2": 0.334894, "f1": -0.736138, "f3": -2.327876, "y": 0.76934038, "x": 0.16364042}], [{"q1": 0.005504990192, "distance": 0.5071941402, "q3": 1.666300744, "q2": 1.800278514, "tx": -0.1682, "ty": 0.6279, "targetID": 7, "f2": 0.095504, "f1": -1.929239, "f3": -0.192014, "y": 0.2449847, "x": 0.16439851}], [{"q1": 1.76911973, "distance": 0.2435804972, "q3": 1.351764487, "q2": 1.648413924, "tx": -0.4596, "ty": 0.4596, "targetID": 8, "f2": -0.219032, "f1": -0.165625, "f3": -0.343879, "y": 0.25930276, "x": -0.32099093}], [{"q1": 0.8442976902, "distance": 0.1524551089, "q3": 2.343816617, "q2": 1.148649364, "tx": 0.3182, "ty": 0.3182, "targetID": 9, "f2": 0.77302, "f1": -1.090447, "f3": -0.843643, "y": 0.41215445, "x": 0.19813701}], [{"q1": 0.6862755902, "distance": 0.2752581731, "q3": 1.402595457, "q2": 0.6895370536, "tx": 0.1165, "ty": 0.4347, "targetID": 10, "f2": -0.168201, "f1": -1.248469, "f3": -1.302756, "y": 0.65083043, "x": 0.28695439}], [{"q1": 0.9660658102, "distance": 0.1106604772, "q3": 1.166159197, "q2": 1.89923868, "tx": -0.1165, "ty": 0.4347, "targetID": 11, "f2": -0.404637, "f1": -0.968679, "f3": -0.093054, "y": 0.35047023, "x": -0.044728926}], [{"q1": 1.49624099, "distance": 0.2619543315, "q3": 1.968898947, "q2": 0.6763423536, "tx": -0.3182, "ty": 0.3182, "targetID": 12, "f2": 0.398103, "f1": -0.438503, "f3": -1.31595, "y": 0.56028673, "x": -0.21812959}], [{"q1": 0.7455259902, "distance": 0.1311645781, "q3": 1.466998107, "q2": 2.790885504, "tx": 0.1768, "ty": 0.1768, "targetID": 13, "f2": -0.103798, "f1": -1.189218, "f3": 0.798593, "y": 0.067924222, "x": 0.24994514}], [{"q1": 0.5366100902, "distance": 0.1708988755, "q3": 1.187145037, "q2": 1.714764354, "tx": 0.0647, "ty": 0.2415, "targetID": 14, "f2": -0.383651, "f1": -1.398134, "f3": -0.277528, "y": 0.39362711, "x": 0.1425702}], [{"q1": 1.32175693, "distance": 0.08734255936, "q3": 1.376834397, "q2": 1.885792664, "tx": -0.0647, "ty": 0.2415, "targetID": 15, "f2": -0.193962, "f1": -0.612988, "f3": -0.1065, "y": 0.30858026, "x": -0.12063712}], [{"q1": 1.36737286, "distance": 0.1080219058, "q3": 1.251045027, "q2": 2.023959908, "tx": -0.1768, "ty": 0.1768, "targetID": 16, "f2": -0.319751, "f1": -0.567372, "f3": 0.031667, "y": 0.26833007, "x": -0.11943295}]], "block": 10}], [{"trials": [[{"q1": 0.2122280902, "distance": 0.5808930771, "q3": 2.801860827, "q2": 1.565852864, "tx": 0.601, "ty": 0.601, "targetID": 1, "f2": 1.231065, "f1": -1.722516, "f3": -0.42644, "y": 0.035670103, "x": 0.46743775}], [{"q1": 1.24208614, "distance": 0.134231231, "q3": 3.959600527, "q2": 1.678510384, "tx": 0.22, "ty": 0.821, "targetID": 2, "f2": 2.388804, "f1": -0.692658, "f3": -0.313782, "y": 0.70081845, "x": 0.16021356}], [{"q1": 1.18472066, "distance": 0.5447360191, "q3": 2.913010327, "q2": 1.572513044, "tx": -0.22, "ty": 0.821, "targetID": 3, "f2": 1.342214, "f1": -0.750024, "f3": -0.41978, "y": 0.46900882, "x": 0.19573975}], [{"q1": 1.33878436, "distance": 0.6387008204, "q3": 2.098206897, "q2": 1.715958164, "tx": -0.601, "ty": 0.601, "targetID": 4, "f2": 0.527411, "f1": -0.59596, "f3": -0.276334, "y": 0.3677654, "x": -0.0064074005}], [{"q1": 0.7014180902, "distance": 0.1531524572, "q3": 3.040182027, "q2": 2.484705884, "tx": 0.4596, "ty": 0.4596, "targetID": 5, "f2": 1.469386, "f1": -1.233326, "f3": 0.492413, "y": 0.30896855, "x": 0.43192616}], [{"q1": 0.6723268902, "distance": 0.1027745003, "q3": 0.3858504268, "q2": 1.707413034, "tx": 0.1682, "ty": 0.6279, "targetID": 6, "f2": -1.184946, "f1": -1.262418, "f3": -0.28488, "y": 0.59199825, "x": 0.071900144}], [{"q1": 1.17096048, "distance": 0.2064371547, "q3": 0.9837583268, "q2": 0.7286184536, "tx": -0.1682, "ty": 0.6279, "targetID": 7, "f2": -0.587038, "f1": -0.763784, "f3": -1.263674, "y": 0.78993699, "x": -0.040292562}], [{"q1": 1.50597992, "distance": 0.3091454258, "q3": 1.461468907, "q2": 1.775082934, "tx": -0.4596, "ty": 0.4596, "targetID": 8, "f2": -0.109327, "f1": -0.428765, "f3": -0.21721, "y": 0.30238327, "x": -0.19341624}], [{"q1": 0.7759365902, "distance": 0.1303094148, "q3": 3.273036927, "q2": 2.057637781, "tx": 0.3182, "ty": 0.3182, "targetID": 9, "f2": 1.702241, "f1": -1.158808, "f3": 0.065345, "y": 0.35668319, "x": 0.44269734}], [{"q1": 0.7809003902, "distance": 0.1322616374, "q3": 1.742892777, "q2": 1.807504174, "tx": 0.1165, "ty": 0.4347, "targetID": 10, "f2": 0.172096, "f1": -1.153844, "f3": -0.184788, "y": 0.3024932, "x": 0.11269175}], [{"q1": 1.35398967, "distance": 0.1848804047, "q3": 2.302096267, "q2": 1.807190014, "tx": -0.1165, "ty": 0.4347, "targetID": 11, "f2": 0.7313, "f1": -0.580755, "f3": -0.185103, "y": 0.36642268, "x": 0.05531086}], [{"q1": 1.4307702, "distance": 0.09920045018, "q3": 1.255694587, "q2": 1.726639584, "tx": -0.3182, "ty": 0.3182, "targetID": 12, "f2": -0.315102, "f1": -0.503974, "f3": -0.265653, "y": 0.3410963, "x": -0.22167804}], [{"q1": 0.8594401902, "distance": 0.1060601411, "q3": 1.982219297, "q2": 1.896474078, "tx": 0.1768, "ty": 0.1768, "targetID": 13, "f2": 0.411423, "f1": -1.075304, "f3": -0.095819, "y": 0.27736335, "x": 0.14309887}], [{"q1": 0.5737436902, "distance": 0.5574424265, "q3": 1.664855611, "q2": -2.648003046, "tx": 0.0647, "ty": 0.2415, "targetID": 14, "f2": 0.094059, "f1": -1.361001, "f3": -4.640296, "y": -0.028228496, "x": 0.55254075}], [{"q1": 0.6638445902, "distance": 0.2483398756, "q3": 1.156294597, "q2": 1.694909494, "tx": -0.0647, "ty": 0.2415, "targetID": 15, "f2": -0.414502, "f1": -1.2709, "f3": -0.297383, "y": 0.44069214, "x": 0.083607738}], [{"q1": 1.33482596, "distance": 0.1635541528, "q3": 1.276680427, "q2": 1.788089134, "tx": -0.1768, "ty": 0.1768, "targetID": 16, "f2": -0.294116, "f1": -0.599919, "f3": -0.204204, "y": 0.34035381, "x": -0.17713485}]], "block": 11}], [{"trials": [[{"q1": 0.09744689019, "distance": 0.3188792352, "q3": 0.8795831068, "q2": 0.2642344536, "tx": 0.601, "ty": 0.601, "targetID": 1, "f2": -0.691213, "f1": -1.837298, "f3": -1.728058, "y": 0.36308052, "x": 0.81331648}], [{"q1": 0.9639923602, "distance": 0.2330451715, "q3": 2.459804217, "q2": -0.3275096464, "tx": 0.22, "ty": 0.821, "targetID": 2, "f2": 0.889008, "f1": -0.970752, "f3": -2.319802, "y": 0.60243615, "x": 0.30086962}], [{"q1": 0.9269843902, "distance": 0.3042773863, "q3": 0.9996547868, "q2": 1.311383864, "tx": -0.22, "ty": 0.821, "targetID": 3, "f2": -0.571142, "f1": -1.00776, "f3": -0.680909, "y": 0.60987541, "x": -0.00088556565}], [{"q1": 1.807133, "distance": 0.1798802716, "q3": 1.034400797, "q2": 1.181510424, "tx": -0.601, "ty": 0.601, "targetID": 4, "f2": -0.536396, "f1": -0.127611, "f3": -0.810782, "y": 0.44101093, "x": -0.51877829}], [{"q1": 0.6612684902, "distance": 0.4792391913, "q3": -0.5099809732, "q2": -0.6402300464, "tx": 0.4596, "ty": 0.4596, "targetID": 5, "f2": -2.080777, "f1": -1.273476, "f3": -2.632523, "y": 0.20168015, "x": 0.86351528}], [{"q1": 0.8222436902, "distance": 0.1851622286, "q3": 0.9654114268, "q2": 0.5741148536, "tx": 0.1682, "ty": 0.6279, "targetID": 6, "f2": -0.605385, "f1": -1.112501, "f3": -1.418178, "y": 0.78596532, "x": 0.26463861}], [{"q1": 1.08079677, "distance": 0.08666599358, "q3": 1.186830877, "q2": 1.220214844, "tx": -0.1682, "ty": 0.6279, "targetID": 7, "f2": -0.383965, "f1": -0.853948, "f3": -0.772078, "y": 0.58580533, "x": -0.092443593}], [{"q1": 1.32257375, "distance": 0.4972533062, "q3": 0.6330309168, "q2": 0.7606626536, "tx": -0.4596, "ty": 0.4596, "targetID": 8, "f2": -0.937765, "f1": -0.612171, "f3": -1.23163, "y": 0.84014219, "x": -0.13952424}], [{"q1": 0.7503640902, "distance": 0.1209078423, "q3": 3.682135127, "q2": -0.9738546464, "tx": 0.3182, "ty": 0.3182, "targetID": 9, "f2": 2.111339, "f1": -1.18438, "f3": -2.966147, "y": 0.2449933, "x": 0.41442622}], [{"q1": 1.51169762, "distance": 0.3561523029, "q3": 1.568722876, "q2": 1.385211294, "tx": 0.1165, "ty": 0.4347, "targetID": 10, "f2": -0.002073, "f1": -0.423047, "f3": -0.607081, "y": 0.40538973, "x": -0.23844418}], [{"q1": 1.50466046, "distance": 0.1351083077, "q3": 1.474160937, "q2": 1.520676764, "tx": -0.1165, "ty": 0.4347, "targetID": 11, "f2": -0.096635, "f1": -0.430084, "f3": -0.471616, "y": 0.36669076, "x": -0.2332433}], [{"q1": 1.49064895, "distance": 0.2576907615, "q3": 1.375514927, "q2": 0.9536192536, "tx": -0.3182, "ty": 0.3182, "targetID": 12, "f2": -0.195281, "f1": -0.444096, "f3": -1.038673, "y": 0.57321742, "x": -0.28117779}], [{"q1": 0.5573445902, "distance": 0.2624991675, "q3": 2.808521027, "q2": 1.188484754, "tx": 0.1768, "ty": 0.1768, "targetID": 13, "f2": 1.237725, "f1": -1.3774, "f3": -0.803808, "y": 0.30324572, "x": 0.40683759}], [{"q1": 0.3235472902, "distance": 0.3267690011, "q3": 0.004272526795, "q2": 1.982302389, "tx": 0.0647, "ty": 0.2415, "targetID": 14, "f2": -1.566524, "f1": -1.611197, "f3": -0.00999, "y": 0.50901486, "x": 0.25235335}], [{"q1": 1.134895, "distance": 0.2698675068, "q3": 2.449625457, "q2": 1.932099739, "tx": -0.0647, "ty": 0.2415, "targetID": 15, "f2": 0.878829, "f1": -0.799849, "f3": -0.060193, "y": 0.35423562, "x": 0.18049207}], [{"q1": 1.35430383, "distance": 0.187820174, "q3": 1.225598127, "q2": 1.729467014, "tx": -0.1768, "ty": 0.1768, "targetID": 16, "f2": -0.345198, "f1": -0.580441, "f3": -0.262826, "y": 0.36375171, "x": -0.19484095}]], "block": 12}], [{"trials": [[{"q1": 1.19678438, "distance": 0.4155668863, "q3": 4.345136827, "q2": -1.270873346, "tx": 0.601, "ty": 0.601, "targetID": 1, "f2": 2.774341, "f1": -0.73796, "f3": -3.263166, "y": 0.27297898, "x": 0.34585681}], [{"q1": 0.04579279019, "distance": 1.00854195, "q3": 3.730389927, "q2": 0.3797194536, "tx": 0.22, "ty": 0.821, "targetID": 2, "f2": 2.159594, "f1": -1.888952, "f3": -1.612573, "y": -0.10600199, "x": 0.61727091}], [{"q1": 1.15613217, "distance": 0.6655861716, "q3": 2.311206887, "q2": 2.172494404, "tx": -0.22, "ty": 0.821, "targetID": 3, "f2": 0.740411, "f1": -0.778612, "f3": 0.180202, "y": 0.30998871, "x": 0.20646502}], [{"q1": 1.882279893, "distance": 0.1391475081, "q3": 1.664792779, "q2": 0.1256336536, "tx": -0.601, "ty": 0.601, "targetID": 4, "f2": 0.093996, "f1": -0.052465, "f3": -1.866659, "y": 0.61827259, "x": -0.46292869}], [{"q1": 0.8341817902, "distance": 0.1538569553, "q3": 3.931828827, "q2": 2.206046614, "tx": 0.4596, "ty": 0.4596, "targetID": 5, "f2": 2.361032, "f1": -1.100563, "f3": 0.213754, "y": 0.55560148, "x": 0.33936823}], [{"q1": 1.57452948, "distance": 0.1984583631, "q3": 4.994252627, "q2": -0.4932412464, "tx": 0.1682, "ty": 0.6279, "targetID": 6, "f2": 3.423456, "f1": -0.360215, "f3": -2.485534, "y": 0.73214032, "x": 0.3370777}], [{"q1": 1.65024186, "distance": 0.06240351985, "q3": 2.440075017, "q2": 0.1328907536, "tx": -0.1682, "ty": 0.6279, "targetID": 7, "f2": 0.869279, "f1": -0.284503, "f3": -1.859402, "y": 0.5680195, "x": -0.18576488}], [{"q1": 1.6217162, "distance": 0.1125727057, "q3": 1.385945017, "q2": 1.223859094, "tx": -0.4596, "ty": 0.4596, "targetID": 8, "f2": -0.184851, "f1": -0.313028, "f3": -0.768434, "y": 0.43597086, "x": -0.34953512}], [{"q1": 0.3214298902, "distance": 0.1658591433, "q3": 2.103673277, "q2": 1.867257264, "tx": 0.3182, "ty": 0.3182, "targetID": 9, "f2": 0.532877, "f1": -1.613315, "f3": -0.125035, "y": 0.15344511, "x": 0.29909289}], [{"q1": 0.7204560902, "distance": 0.1080690269, "q3": 2.060382127, "q2": 1.427811284, "tx": 0.1165, "ty": 0.4347, "targetID": 10, "f2": 0.489586, "f1": -1.214288, "f3": -0.564481, "y": 0.35427637, "x": 0.18868694}], [{"q1": 1.16115871, "distance": 0.2357603767, "q3": 1.173447687, "q2": 1.013183884, "tx": -0.1165, "ty": 0.4347, "targetID": 11, "f2": -0.397349, "f1": -0.773586, "f3": -0.979109, "y": 0.67014746, "x": -0.10435715}], [{"q1": 1.897485201, "distance": 0.03611138286, "q3": 1.949106917, "q2": 1.402678544, "tx": -0.3182, "ty": 0.3182, "targetID": 12, "f2": 0.378311, "f1": -0.037259, "f3": -0.589614, "y": 0.29440464, "x": -0.29103729}], [{"q1": 1.27362773, "distance": 0.1689881725, "q3": 2.242594497, "q2": 2.718817374, "tx": 0.1768, "ty": 0.1768, "targetID": 13, "f2": 0.671798, "f1": -0.661117, "f3": 0.726525, "y": 0.33578208, "x": 0.23408613}], [{"q1": 1.23517464, "distance": 0.4550243706, "q3": 1.263611397, "q2": 0.9761130536, "tx": 0.0647, "ty": 0.2415, "targetID": 14, "f2": -0.307185, "f1": -0.69957, "f3": -1.01618, "y": 0.62889388, "x": -0.17399051}], [{"q1": 1.27702065, "distance": 0.2339388747, "q3": 1.649461807, "q2": 1.255400684, "tx": -0.0647, "ty": 0.2415, "targetID": 15, "f2": 0.078665, "f1": -0.657724, "f3": -0.736892, "y": 0.46535898, "x": -0.13263051}], [{"q1": 1.32973658, "distance": 0.233630843, "q3": 1.615721102, "q2": 1.429759074, "tx": -0.1768, "ty": 0.1768, "targetID": 16, "f2": 0.044925, "f1": -0.605008, "f3": -0.562534, "y": 0.41038253, "x": -0.17204895}]], "block": 13}], [{"trials": [[{"q1": 0.9210781902, "distance": 0.278632126, "q3": 3.862336827, "q2": 1.994617432, "tx": 0.601, "ty": 0.601, "targetID": 1, "f2": 2.29154, "f1": -1.013666, "f3": 0.002325, "y": 0.58634082, "x": 0.32275376}], [{"q1": 1.28324101, "distance": 0.2518561806, "q3": 4.201377527, "q2": 2.171866094, "tx": 0.22, "ty": 0.821, "targetID": 2, "f2": 2.630581, "f1": -0.651503, "f3": 0.179573, "y": 0.68505707, "x": 0.0079833603}], [{"q1": 1.77490026, "distance": 0.1827757103, "q3": 3.759732427, "q2": 1.810834264, "tx": -0.22, "ty": 0.821, "targetID": 3, "f2": 2.188936, "f1": -0.159844, "f3": -0.181458, "y": 0.6408735, "x": -0.18899348}], [{"q1": 1.77810468, "distance": 0.6522320985, "q3": 2.036631687, "q2": 2.357157224, "tx": -0.601, "ty": 0.601, "targetID": 4, "f2": 0.465835, "f1": -0.15664, "f3": 0.364865, "y": 0.31606837, "x": -0.014296773}], [{"q1": 1.24717552, "distance": 0.2602894856, "q3": 3.021332527, "q2": 2.633680214, "tx": 0.4596, "ty": 0.4596, "targetID": 5, "f2": 1.450536, "f1": -0.687569, "f3": 0.641388, "y": 0.50475677, "x": 0.20325749}], [{"q1": 1.41166931, "distance": 0.07716661782, "q3": 3.430053727, "q2": 1.750390024, "tx": 0.1682, "ty": 0.6279, "targetID": 6, "f2": 1.859257, "f1": -0.523075, "f3": -0.241903, "y": 0.59640764, "x": 0.097752018}], [{"q1": 1.46802949, "distance": 0.3151362058, "q3": 1.683956497, "q2": 1.748002414, "tx": -0.1682, "ty": 0.6279, "targetID": 7, "f2": 0.11316, "f1": -0.466715, "f3": -0.24429, "y": 0.31536986, "x": -0.12775572}], [{"q1": 1.866571929, "distance": 0.2678789324, "q3": 3.510164327, "q2": 2.102311224, "tx": -0.4596, "ty": 0.4596, "targetID": 8, "f2": 1.939368, "f1": -0.068173, "f3": 0.110019, "y": 0.57264859, "x": -0.21674379}], [{"q1": 1.17937995, "distance": 0.1372126146, "q3": 2.775157327, "q2": 2.439781114, "tx": 0.3182, "ty": 0.3182, "targetID": 9, "f2": 1.204361, "f1": -0.755365, "f3": 0.447488, "y": 0.43013907, "x": 0.2388467}], [{"q1": 1.24937464, "distance": 0.1626730636, "q3": 3.689172227, "q2": 2.408742174, "tx": 0.1165, "ty": 0.4347, "targetID": 10, "f2": 2.118376, "f1": -0.68537, "f3": 0.41645, "y": 0.59736538, "x": 0.11808107}], [{"q1": 1.28877021, "distance": 0.05299737693, "q3": 1.928875057, "q2": 1.409150224, "tx": -0.1165, "ty": 0.4347, "targetID": 11, "f2": 0.358079, "f1": -0.645974, "f3": -0.583142, "y": 0.41046103, "x": -0.069370452}], [{"q1": 1.39621268, "distance": 0.1811560145, "q3": 1.688480387, "q2": 1.493470574, "tx": -0.3182, "ty": 0.3182, "targetID": 12, "f2": 0.117684, "f1": -0.538532, "f3": -0.498822, "y": 0.38080111, "x": -0.14820411}], [{"q1": 1.35336135, "distance": 0.3645127153, "q3": 3.369420927, "q2": 0.4615830536, "tx": 0.1768, "ty": 0.1768, "targetID": 13, "f2": 1.798625, "f1": -0.581383, "f3": -1.53071, "y": 0.54121067, "x": 0.18542457}], [{"q1": 1.55297815, "distance": 0.1297376221, "q3": 2.175238757, "q2": 1.899552839, "tx": 0.0647, "ty": 0.2415, "targetID": 14, "f2": 0.604442, "f1": -0.381766, "f3": -0.09274, "y": 0.34416431, "x": -0.014621435}], [{"q1": 1.45690825, "distance": 0.155713445, "q3": 2.332444047, "q2": 1.850481164, "tx": -0.0647, "ty": 0.2415, "targetID": 15, "f2": 0.761648, "f1": -0.477836, "f3": -0.141811, "y": 0.36803112, "x": 0.026055455}], [{"q1": 1.14972332, "distance": 0.7092362067, "q3": 1.259275997, "q2": 0.2220931536, "tx": -0.1768, "ty": 0.1768, "targetID": 16, "f2": -0.31152, "f1": -0.785021, "f3": -1.770199, "y": 0.85863003, "x": 0.018453187}]], "block": 14}], [{"trials": [[{"q1": 0.5393118902, "distance": 0.2576016236, "q3": 3.972669527, "q2": 1.055721054, "tx": 0.601, "ty": 0.601, "targetID": 1, "f2": 2.401873, "f1": -1.395433, "f3": -0.936572, "y": 0.35194941, "x": 0.66682097}], [{"q1": 1.15638349, "distance": 0.05670021397, "q3": 4.725143827, "q2": 1.478767914, "tx": 0.22, "ty": 0.821, "targetID": 2, "f2": 3.154348, "f1": -0.778361, "f3": -0.513525, "y": 0.80818969, "x": 0.16476586}], [{"q1": 1.3317472, "distance": 0.4678304723, "q3": 2.447363507, "q2": 1.448357304, "tx": -0.22, "ty": 0.821, "targetID": 3, "f2": 0.876567, "f1": -0.602997, "f3": -0.543935, "y": 0.42493499, "x": 0.028993692}], [{"q1": 1.894469272, "distance": 0.3666846203, "q3": 1.280575997, "q2": 1.404186514, "tx": -0.601, "ty": 0.601, "targetID": 4, "f2": -0.29022, "f1": -0.040275, "f3": -0.588106, "y": 0.27386647, "x": -0.43534595}], [{"q1": 0.5786445902, "distance": 0.1265208249, "q3": 3.759606727, "q2": 1.467646684, "tx": 0.4596, "ty": 0.4596, "targetID": 5, "f2": 2.18881, "f1": -1.3561, "f3": -0.524646, "y": 0.39614296, "x": 0.56905649}], [{"q1": 1.29593304, "distance": 0.02421951226, "q3": 3.491189127, "q2": 1.627490914, "tx": 0.1682, "ty": 0.6279, "targetID": 6, "f2": 1.920393, "f1": -0.638811, "f3": -0.364802, "y": 0.60529112, "x": 0.15951534}], [{"q1": 1.72230999, "distance": 0.2680039504, "q3": 2.392636967, "q2": 1.770244884, "tx": -0.1682, "ty": 0.6279, "targetID": 7, "f2": 0.821841, "f1": -0.212434, "f3": -0.222048, "y": 0.3739864, "x": -0.082444527}], [{"q1": 1.57239319, "distance": 0.2836751148, "q3": 1.701298087, "q2": 1.520488274, "tx": -0.4596, "ty": 0.4596, "targetID": 8, "f2": 0.130502, "f1": -0.362351, "f3": -0.471804, "y": 0.346014, "x": -0.1996581}], [{"q1": 1.11598261, "distance": 0.1580995993, "q3": 3.091704127, "q2": 2.384237754, "tx": 0.3182, "ty": 0.3182, "targetID": 9, "f2": 1.520908, "f1": -0.818762, "f3": 0.391945, "y": 0.4682779, "x": 0.26847971}], [{"q1": 1.58338877, "distance": 0.316028354, "q3": 3.850964227, "q2": 2.119212994, "tx": 0.1165, "ty": 0.4347, "targetID": 10, "f2": 2.280168, "f1": -0.351356, "f3": 0.12692, "y": 0.64716385, "x": -0.11745092}], [{"q1": 1.17529588, "distance": 0.2063968361, "q3": 1.743144097, "q2": 0.7447662536, "tx": -0.1165, "ty": 0.4347, "targetID": 11, "f2": 0.172348, "f1": -0.759449, "f3": -1.247526, "y": 0.62436268, "x": -0.035089179}], [{"q1": 2.32838605, "distance": 0.05501917232, "q3": 2.447049347, "q2": 1.808446654, "tx": -0.3182, "ty": 0.3182, "targetID": 12, "f2": 0.876253, "f1": 0.393642, "f3": -0.183846, "y": 0.27439336, "x": -0.28491205}], [{"q1": 1.63478522, "distance": 0.25998899, "q3": 2.404449357, "q2": 2.224267854, "tx": 0.1768, "ty": 0.1768, "targetID": 13, "f2": 0.833653, "f1": -0.299959, "f3": 0.231975, "y": 0.39065015, "x": 0.028940647}], [{"q1": 1.22392774, "distance": 0.211903257, "q3": 2.777167927, "q2": 1.782245774, "tx": 0.0647, "ty": 0.2415, "targetID": 14, "f2": 1.206372, "f1": -0.710817, "f3": -0.210047, "y": 0.42820761, "x": 0.16491606}], [{"q1": 1.36542507, "distance": 0.195503237, "q3": 2.451887407, "q2": 1.644895334, "tx": -0.0647, "ty": 0.2415, "targetID": 15, "f2": 0.881091, "f1": -0.569319, "f3": -0.347397, "y": 0.39709666, "x": 0.053668894}], [{"q1": 1.23831623, "distance": 0.3278142441, "q3": 2.254344057, "q2": 2.026724509, "tx": -0.1768, "ty": 0.1768, "targetID": 16, "f2": 0.683548, "f1": -0.696428, "f3": 0.034432, "y": 0.33458157, "x": 0.11054501}]], "block": 15}], [{"trials": [[{"q1": 0.1274615902, "distance": 0.1463565033, "q3": 5.460967727, "q2": 1.884913014, "tx": 0.601, "ty": 0.601, "targetID": 1, "f2": 3.890171, "f1": -1.807283, "f3": -0.10738, "y": 0.46474915, "x": 0.54755908}], [{"q1": 0.8222436902, "distance": 0.1461983371, "q3": 5.704064127, "q2": 1.722932504, "tx": 0.22, "ty": 0.821, "targetID": 2, "f2": 4.133268, "f1": -1.112501, "f3": -0.26936, "y": 0.70946446, "x": 0.12548134}], [{"q1": 0.6332454902, "distance": 0.7555427693, "q3": 3.724043927, "q2": 2.495010314, "tx": -0.22, "ty": 0.821, "targetID": 3, "f2": 2.153248, "f1": -1.301499, "f3": 0.502718, "y": 0.4316683, "x": 0.4275073}], [{"q1": 1.36002153, "distance": 0.8908668721, "q3": 3.799505027, "q2": 0.7631131536, "tx": -0.601, "ty": 0.601, "targetID": 4, "f2": 2.228709, "f1": -0.574723, "f3": -1.22918, "y": 0.71761975, "x": 0.28220078}], [{"q1": 0.3884525902, "distance": 0.1308427879, "q3": 4.563540327, "q2": 1.982302389, "tx": 0.4596, "ty": 0.4596, "targetID": 5, "f2": 2.992744, "f1": -1.546292, "f3": -0.00999, "y": 0.41019332, "x": 0.58075616}], [{"q1": 0.2111410902, "distance": 0.6173837031, "q3": 5.243255327, "q2": 2.366582004, "tx": 0.1682, "ty": 0.6279, "targetID": 6, "f2": 3.672459, "f1": -1.723603, "f3": 0.374289, "y": 0.15909537, "x": 0.56992734}], [{"q1": 1.509687, "distance": 0.06805403792, "q3": 3.951495227, "q2": 2.739614714, "tx": -0.1682, "ty": 0.6279, "targetID": 7, "f2": 2.380699, "f1": -0.425057, "f3": 0.747322, "y": 0.57551651, "x": -0.12475668}], [{"q1": 0.7873719902, "distance": 0.6246249676, "q3": 1.173322027, "q2": 0.8518945536, "tx": -0.4596, "ty": 0.4596, "targetID": 8, "f2": -0.397474, "f1": -1.147372, "f3": -1.140398, "y": 0.74617341, "x": 0.095406334}], [{"q1": 0.6094950902, "distance": 0.1511564073, "q3": 3.247590027, "q2": 2.300168734, "tx": 0.3182, "ty": 0.3182, "targetID": 9, "f2": 1.676794, "f1": -1.325249, "f3": 0.307876, "y": 0.31531694, "x": 0.46932891}], [{"q1": 0.7206445902, "distance": 0.3391684295, "q3": 2.841256427, "q2": 2.364571384, "tx": 0.1165, "ty": 0.4347, "targetID": 10, "f2": 1.27046, "f1": -1.2141, "f3": 0.372279, "y": 0.26390206, "x": 0.40952438}], [{"q1": 1.05026049, "distance": 0.202977508, "q3": 1.188276007, "q2": 1.153864404, "tx": -0.1165, "ty": 0.4347, "targetID": 11, "f2": -0.38252, "f1": -0.884484, "f3": -0.838428, "y": 0.62615416, "x": -0.049082099}], [{"q1": 1.58213213, "distance": 0.2056691651, "q3": 1.566021106, "q2": 1.984501504, "tx": -0.3182, "ty": 0.3182, "targetID": 12, "f2": -0.004775, "f1": -0.352612, "f3": -0.007791, "y": 0.25144202, "x": -0.12366677}], [{"q1": 0.9570180202, "distance": 0.2119714789, "q3": 1.742138787, "q2": 1.817431604, "tx": 0.1768, "ty": 0.1768, "targetID": 13, "f2": 0.171342, "f1": -0.977726, "f3": -0.174861, "y": 0.32927717, "x": 0.029549803}], [{"q1": 1.01953572, "distance": 0.1916213569, "q3": 2.878829827, "q2": 2.339752804, "tx": 0.0647, "ty": 0.2415, "targetID": 14, "f2": 1.308034, "f1": -0.915209, "f3": 0.34746, "y": 0.30992316, "x": 0.24368887}], [{"q1": 0.9706525402, "distance": 0.1266114193, "q3": 1.489617573, "q2": 1.779732494, "tx": -0.0647, "ty": 0.2415, "targetID": 15, "f2": -0.081179, "f1": -0.964092, "f3": -0.21256, "y": 0.34709273, "x": 0.0051614834}], [{"q1": 1.3739702, "distance": 0.2881480626, "q3": 1.882567977, "q2": 1.142743164, "tx": -0.1768, "ty": 0.1768, "targetID": 16, "f2": 0.311772, "f1": -0.560774, "f3": -0.849549, "y": 0.46067059, "x": -0.12733492}]], "block": 16}], [{"trials": [[{"q1": 0.5854304902, "distance": 0.1043049959, "q3": 4.341429727, "q2": 1.418386504, "tx": 0.601, "ty": 0.601, "targetID": 1, "f2": 2.770633, "f1": -1.349314, "f3": -0.573906, "y": 0.49683703, "x": 0.60644131}], [{"q1": 0.1615227902, "distance": 0.6163957422, "q3": 4.189816427, "q2": 2.694124454, "tx": 0.22, "ty": 0.821, "targetID": 2, "f2": 2.61902, "f1": -1.773222, "f3": 0.701832, "y": 0.27800799, "x": 0.51172485}], [{"q1": 1.32665782, "distance": 0.4239891217, "q3": 1.984481247, "q2": 1.367618374, "tx": -0.22, "ty": 0.821, "targetID": 3, "f2": 0.413685, "f1": -0.608087, "f3": -0.624674, "y": 0.41788951, "x": -0.088589543}], [{"q1": 1.998518821, "distance": 0.4509560193, "q3": 1.832679487, "q2": 1.482098004, "tx": -0.601, "ty": 0.601, "targetID": 4, "f2": 0.261883, "f1": 0.063774, "f3": -0.510195, "y": 0.24832509, "x": -0.3199631}], [{"q1": 0.5013613902, "distance": 0.2218627312, "q3": 2.720430727, "q2": 1.342988284, "tx": 0.4596, "ty": 0.4596, "targetID": 5, "f2": 1.149634, "f1": -1.433383, "f3": -0.649304, "y": 0.25320997, "x": 0.37819836}], [{"q1": 0.8464339902, "distance": 0.1674466843, "q3": 4.841696927, "q2": 2.767574894, "tx": 0.1682, "ty": 0.6279, "targetID": 6, "f2": 3.270901, "f1": -1.08831, "f3": 0.775282, "y": 0.48733984, "x": 0.077198717}], [{"q1": 1.20118261, "distance": 0.2268866833, "q3": 1.592473316, "q2": 1.499439594, "tx": -0.1682, "ty": 0.6279, "targetID": 7, "f2": 0.021677, "f1": -0.733562, "f3": -0.492853, "y": 0.41599062, "x": -0.08713224}], [{"q1": 1.68178345, "distance": 0.3432726663, "q3": 1.999749387, "q2": 1.710303294, "tx": -0.4596, "ty": 0.4596, "targetID": 8, "f2": 0.428953, "f1": -0.252961, "f3": -0.281989, "y": 0.31930516, "x": -0.14630544}], [{"q1": 0.2053416902, "distance": 0.1433529355, "q3": 2.118124597, "q2": 1.601290034, "tx": 0.3182, "ty": 0.3182, "targetID": 9, "f2": 0.547328, "f1": -1.729403, "f3": -0.391003, "y": 0.17527918, "x": 0.3293222}], [{"q1": 0.9147321902, "distance": 0.06029685265, "q3": 1.993906027, "q2": 1.043280344, "tx": 0.1165, "ty": 0.4347, "targetID": 10, "f2": 0.42311, "f1": -1.020012, "f3": -0.949012, "y": 0.4943496, "x": 0.10768889}], [{"q1": 0.7795808902, "distance": 0.5334353328, "q3": 3.217430727, "q2": 2.321971384, "tx": -0.1165, "ty": 0.4347, "targetID": 11, "f2": 1.646634, "f1": -1.155164, "f3": 0.329679, "y": 0.37779364, "x": 0.41389129}], [{"q1": 1.52501798, "distance": 0.07131613472, "q3": 1.300179537, "q2": 1.511000664, "tx": -0.3182, "ty": 0.3182, "targetID": 12, "f2": -0.270617, "f1": -0.409727, "f3": -0.481292, "y": 0.38363599, "x": -0.28984295}], [{"q1": 0.8772843902, "distance": 0.194964689, "q3": 1.920895417, "q2": 1.560135164, "tx": 0.1768, "ty": 0.1768, "targetID": 13, "f2": 0.350099, "f1": -1.05746, "f3": -0.432157, "y": 0.3600894, "x": 0.11034531}], [{"q1": 1.38867285, "distance": 0.2041534866, "q3": 2.661494427, "q2": 1.526708624, "tx": 0.0647, "ty": 0.2415, "targetID": 14, "f2": 1.090698, "f1": -0.546072, "f3": -0.465584, "y": 0.44351565, "x": 0.035232675}], [{"q1": 1.03825961, "distance": 0.1912722385, "q3": 1.55936093, "q2": 1.521242254, "tx": -0.0647, "ty": 0.2415, "targetID": 15, "f2": -0.011435, "f1": -0.896485, "f3": -0.47105, "y": 0.42891897, "x": -0.026500538}], [{"q1": 1.42857108, "distance": 0.1799241419, "q3": 1.709214897, "q2": 1.559067024, "tx": -0.1768, "ty": 0.1768, "targetID": 16, "f2": 0.138419, "f1": -0.506173, "f3": -0.433226, "y": 0.35597186, "x": -0.16036402}]], "block": 17}], [{"trials": [[{"q1": 0.04927369019, "distance": 0.2696598401, "q3": 4.837487227, "q2": 2.002911237, "tx": 0.601, "ty": 0.601, "targetID": 1, "f2": 3.266691, "f1": -1.885471, "f3": 0.010619, "y": 0.33539632, "x": 0.64759522}], [{"q1": 1.04014457, "distance": 0.1462689845, "q3": 3.913419127, "q2": 1.782120104, "tx": 0.22, "ty": 0.821, "targetID": 2, "f2": 2.342623, "f1": -0.8946, "f3": -0.210173, "y": 0.6749622, "x": 0.21177949}], [{"q1": 1.81077724, "distance": 0.2801331536, "q3": 3.256951927, "q2": 1.665190024, "tx": -0.22, "ty": 0.821, "targetID": 3, "f2": 1.686156, "f1": -0.123967, "f3": -0.327103, "y": 0.55680924, "x": -0.12684515}], [{"q1": 2.23784535, "distance": 0.3813489285, "q3": 1.51123173, "q2": 0.9611591536, "tx": -0.601, "ty": 0.601, "targetID": 4, "f2": -0.059565, "f1": 0.303101, "f3": -1.031133, "y": 0.2209579, "x": -0.56945626}], [{"q1": 0.9554472302, "distance": 0.1741667136, "q3": 2.765167027, "q2": -0.5049844464, "tx": 0.4596, "ty": 0.4596, "targetID": 5, "f2": 1.194371, "f1": -0.979297, "f3": -2.497277, "y": 0.53369227, "x": 0.301979}], [{"q1": 1.35235604, "distance": 0.1916350663, "q3": 2.654834327, "q2": 1.052956454, "tx": 0.1682, "ty": 0.6279, "targetID": 6, "f2": 1.084038, "f1": -0.582388, "f3": -0.939336, "y": 0.4806726, "x": 0.045529338}], [{"q1": 1.38779321, "distance": 0.3058561072, "q3": 2.726085627, "q2": 1.444084734, "tx": -0.1682, "ty": 0.6279, "targetID": 7, "f2": 1.155289, "f1": -0.546951, "f3": -0.548208, "y": 0.46297999, "x": 0.089383673}], [{"q1": 1.73933743, "distance": 0.1768075736, "q3": 1.587886591, "q2": 1.344182094, "tx": -0.4596, "ty": 0.4596, "targetID": 8, "f2": 0.01709, "f1": -0.195407, "f3": -0.648111, "y": 0.35063726, "x": -0.32035906}], [{"q1": 1.24975163, "distance": 0.2684039636, "q3": 2.534825447, "q2": 1.396835184, "tx": 0.3182, "ty": 0.3182, "targetID": 9, "f2": 0.964029, "f1": -0.684993, "f3": -0.595457, "y": 0.42634728, "x": 0.072548105}], [{"q1": 1.66280823, "distance": 0.1893581376, "q3": 3.158054627, "q2": 1.133004234, "tx": 0.1165, "ty": 0.4347, "targetID": 10, "f2": 1.587258, "f1": -0.271936, "f3": -0.859288, "y": 0.5489147, "x": -0.034534786}], [{"q1": 1.70892681, "distance": 0.0854327629, "q3": 2.488581207, "q2": 2.003979379, "tx": -0.1165, "ty": 0.4347, "targetID": 11, "f2": 0.917785, "f1": -0.225818, "f3": 0.011687, "y": 0.39593101, "x": -0.040370358}], [{"q1": 2.007817935, "distance": 0.1545827919, "q3": 1.52071934, "q2": 1.847842224, "tx": -0.3182, "ty": 0.3182, "targetID": 12, "f2": -0.050077, "f1": 0.073073, "f3": -0.14445, "y": 0.16814135, "x": -0.28107533}], [{"q1": 1.11108173, "distance": 0.1302880644, "q3": 2.213440517, "q2": 2.045134242, "tx": 0.1768, "ty": 0.1768, "targetID": 13, "f2": 0.642644, "f1": -0.823663, "f3": 0.052842, "y": 0.30612276, "x": 0.16096954}], [{"q1": 1.08984456, "distance": 0.1282617249, "q3": 2.234991847, "q2": 2.071083798, "tx": 0.0647, "ty": 0.2415, "targetID": 14, "f2": 0.664196, "f1": -0.8449, "f3": 0.078791, "y": 0.29438241, "x": 0.18155256}], [{"q1": 1.37792861, "distance": 0.04026538124, "q3": 1.644623754, "q2": 2.010388228, "tx": -0.0647, "ty": 0.2415, "targetID": 15, "f2": 0.073827, "f1": -0.556816, "f3": 0.018096, "y": 0.27666221, "x": -0.045080624}], [{"q1": 1.68253743, "distance": 0.1562965161, "q3": 2.123779467, "q2": 1.671913034, "tx": -0.1768, "ty": 0.1768, "targetID": 16, "f2": 0.552983, "f1": -0.252207, "f3": -0.32038, "y": 0.33013681, "x": -0.14652751}]], "block": 18}], [{"trials": [[{"q1": 0.5316463902, "distance": 0.1980033996, "q3": 3.954322627, "q2": 2.236457234, "tx": 0.601, "ty": 0.601, "targetID": 1, "f2": 2.383526, "f1": -1.403098, "f3": 0.244165, "y": 0.43698089, "x": 0.49008076}], [{"q1": 1.79337282, "distance": 0.5587850831, "q3": 2.512959967, "q2": 1.366613064, "tx": 0.22, "ty": 0.821, "targetID": 2, "f2": 0.942164, "f1": -0.141372, "f3": -0.62568, "y": 0.41028546, "x": -0.15888565}], [{"q1": 1.69045425, "distance": 0.1669766219, "q3": 4.664448227, "q2": 1.794058154, "tx": -0.22, "ty": 0.821, "targetID": 3, "f2": 3.093652, "f1": -0.24429, "f3": -0.198235, "y": 0.69409634, "x": -0.32852029}], [{"q1": 0.8061587902, "distance": 0.8709437024, "q3": 1.799818427, "q2": 1.716209494, "tx": -0.601, "ty": 0.601, "targetID": 4, "f2": 0.229022, "f1": -1.128586, "f3": -0.276083, "y": 0.26054512, "x": 0.20064419}], [{"q1": 0.6439268902, "distance": 0.1406257796, "q3": 3.138325427, "q2": 1.380561734, "tx": 0.4596, "ty": 0.4596, "targetID": 5, "f2": 1.567529, "f1": -1.290818, "f3": -0.611731, "y": 0.32057697, "x": 0.4384291}], [{"q1": 0.7300693902, "distance": 0.3746276149, "q3": 3.193051927, "q2": 1.992229822, "tx": 0.1682, "ty": 0.6279, "targetID": 6, "f2": 1.622256, "f1": -1.204675, "f3": -6.3e-05, "y": 0.35693072, "x": 0.4268919}], [{"q1": 1.23919588, "distance": 0.1625577334, "q3": 1.687852067, "q2": 1.260113074, "tx": -0.1682, "ty": 0.6279, "targetID": 7, "f2": 0.117056, "f1": -0.695549, "f3": -0.73218, "y": 0.47481169, "x": -0.11352838}], [{"q1": 1.75158964, "distance": 0.1172087771, "q3": 1.505953855, "q2": 1.220340504, "tx": -0.4596, "ty": 0.4596, "targetID": 8, "f2": -0.064842, "f1": -0.183155, "f3": -0.771952, "y": 0.3783231, "x": -0.37514905}], [{"q1": 0.8608852902, "distance": 0.07992446394, "q3": 2.709749327, "q2": 1.289392714, "tx": 0.3182, "ty": 0.3182, "targetID": 9, "f2": 1.138953, "f1": -1.073859, "f3": -0.7029, "y": 0.3822266, "x": 0.27036158}], [{"q1": 0.7997498902, "distance": 0.09967230847, "q3": 2.279099807, "q2": 1.312137844, "tx": 0.1165, "ty": 0.4347, "targetID": 10, "f2": 0.708303, "f1": -1.134995, "f3": -0.680155, "y": 0.37687802, "x": 0.19768613}], [{"q1": 1.08469235, "distance": 0.4720862884, "q3": 4.268921727, "q2": 1.758997984, "tx": -0.1165, "ty": 0.4347, "targetID": 11, "f2": 2.698125, "f1": -0.850052, "f3": -0.233295, "y": 0.69948983, "x": 0.27433476}], [{"q1": 1.52885072, "distance": 0.1622883165, "q3": 1.436524657, "q2": 1.161278564, "tx": -0.3182, "ty": 0.3182, "targetID": 12, "f2": -0.134272, "f1": -0.405894, "f3": -0.831014, "y": 0.4795244, "x": -0.3005383}], [{"q1": 0.9595941302, "distance": 0.1059969697, "q3": 2.241275027, "q2": 2.197689984, "tx": 0.1768, "ty": 0.1768, "targetID": 13, "f2": 0.670479, "f1": -0.97515, "f3": 0.205397, "y": 0.26261999, "x": 0.23901163}], [{"q1": 1.08984456, "distance": 0.1564484428, "q3": 2.411612187, "q2": 1.919721864, "tx": 0.0647, "ty": 0.2415, "targetID": 14, "f2": 0.840816, "f1": -0.8449, "f3": -0.072571, "y": 0.33354009, "x": 0.19120983}], [{"q1": 1.30755693, "distance": 0.1827649215, "q3": 1.619679509, "q2": 1.493721904, "tx": -0.0647, "ty": 0.2415, "targetID": 15, "f2": 0.048883, "f1": -0.627188, "f3": -0.498571, "y": 0.40385059, "x": -0.1486363}], [{"q1": 1.38389763, "distance": 0.2621921905, "q3": 2.003267967, "q2": 1.290586514, "tx": -0.1768, "ty": 0.1768, "targetID": 16, "f2": 0.432472, "f1": -0.550847, "f3": -0.701706, "y": 0.42806273, "x": -0.10188815}]], "block": 19}], [{"trials": [[{"q1": 0.4994764902, "distance": 0.2068060376, "q3": 4.145080227, "q2": 2.370351914, "tx": 0.601, "ty": 0.601, "targetID": 1, "f2": 2.574284, "f1": -1.435268, "f3": 0.378059, "y": 0.44264632, "x": 0.46798553}], [{"q1": 1.02336846, "distance": 0.2855670211, "q3": 3.613648327, "q2": 2.155906804, "tx": 0.22, "ty": 0.821, "targetID": 2, "f2": 2.042852, "f1": -0.911376, "f3": 0.163614, "y": 0.54844549, "x": 0.30522067}], [{"q1": 1.68172062, "distance": 0.5040828512, "q3": 2.210990077, "q2": 1.859214794, "tx": -0.22, "ty": 0.821, "targetID": 3, "f2": 0.640194, "f1": -0.253024, "f3": -0.133078, "y": 0.3382623, "x": -0.074866152}], [{"q1": 1.65866133, "distance": 0.5198895464, "q3": 1.843863557, "q2": 1.698490914, "tx": -0.601, "ty": 0.601, "targetID": 4, "f2": 0.273067, "f1": -0.276083, "f3": -0.293802, "y": 0.30451724, "x": -0.17393664}], [{"q1": 0.5357932902, "distance": 0.2123076126, "q3": 3.912790827, "q2": 1.143497154, "tx": 0.4596, "ty": 0.4596, "targetID": 5, "f2": 2.341995, "f1": -1.398951, "f3": -0.848796, "y": 0.33549744, "x": 0.63185875}], [{"q1": 0.5316463902, "distance": 0.3213583723, "q3": 2.102605127, "q2": 1.290272364, "tx": 0.1682, "ty": 0.6279, "targetID": 6, "f2": 0.531809, "f1": -1.403098, "f3": -0.70202, "y": 0.32688013, "x": 0.28070885}], [{"q1": 2.09333209, "distance": 0.2276086697, "q3": 2.707801527, "q2": 2.043500614, "tx": -0.1682, "ty": 0.6279, "targetID": 7, "f2": 1.137005, "f1": 0.158588, "f3": 0.051208, "y": 0.40208771, "x": -0.19673973}], [{"q1": 1.68699849, "distance": 0.3475400368, "q3": 1.553768895, "q2": 1.95622717, "tx": -0.4596, "ty": 0.4596, "targetID": 8, "f2": -0.017027, "f1": -0.247746, "f3": -0.036065, "y": 0.24066304, "x": -0.18969134}], [{"q1": 0.4777994902, "distance": 0.2364040698, "q3": 4.022243927, "q2": 2.100237774, "tx": 0.3182, "ty": 0.3182, "targetID": 9, "f2": 2.451448, "f1": -1.456945, "f3": 0.107945, "y": 0.40859109, "x": 0.53664069}], [{"q1": 1.44453037, "distance": 0.11974355, "q3": 3.182621827, "q2": 2.128009454, "tx": 0.1165, "ty": 0.4347, "targetID": 10, "f2": 1.611825, "f1": -0.490214, "f3": 0.135717, "y": 0.54975884, "x": 0.083334037}], [{"q1": 1.1319419, "distance": 0.3467713743, "q3": 2.841319227, "q2": 1.920475846, "tx": -0.1165, "ty": 0.4347, "targetID": 11, "f2": 1.270523, "f1": -0.802803, "f3": -0.071817, "y": 0.42245323, "x": 0.23005505}], [{"q1": 1.0909127, "distance": 0.3554344528, "q3": 1.183877777, "q2": 1.190495374, "tx": -0.3182, "ty": 0.3182, "targetID": 12, "f2": -0.386919, "f1": -0.843832, "f3": -0.801797, "y": 0.60746384, "x": -0.11165683}], [{"q1": 1.38703923, "distance": 0.4337549439, "q3": 3.457888227, "q2": 2.004859025, "tx": 0.1768, "ty": 0.1768, "targetID": 13, "f2": 1.887092, "f1": -0.547705, "f3": 0.012566, "y": 0.602988, "x": 0.096133154}], [{"q1": 1.13156491, "distance": 0.112998226, "q3": 2.158462647, "q2": 1.686490024, "tx": 0.0647, "ty": 0.2415, "targetID": 14, "f2": 0.587666, "f1": -0.80318, "f3": -0.305803, "y": 0.35428964, "x": 0.071562667}], [{"q1": 1.47091975, "distance": 0.09111587231, "q3": 2.024442307, "q2": 1.863298864, "tx": -0.0647, "ty": 0.2415, "targetID": 15, "f2": 0.453646, "f1": -0.463825, "f3": -0.128994, "y": 0.3243722, "x": -0.026827838}], [{"q1": 1.27268525, "distance": 0.3037632453, "q3": 1.571675973, "q2": 1.285120144, "tx": -0.1768, "ty": 0.1768, "targetID": 16, "f2": 0.00088, "f1": -0.662059, "f3": -0.707173, "y": 0.47991629, "x": -0.19661474}]], "block": 20}], [{"trials": [[{"q1": 0.08851219019, "distance": 0.3740086495, "q3": 4.069304927, "q2": 2.419926244, "tx": 0.601, "ty": 0.601, "targetID": 1, "f2": 2.498509, "f1": -1.846232, "f3": 0.427634, "y": 0.22703741, "x": 0.59513049}], [{"q1": 0.9775640402, "distance": 0.1793671754, "q3": 4.182904927, "q2": 2.213209454, "tx": 0.22, "ty": 0.821, "targetID": 2, "f2": 2.612109, "f1": -0.95718, "f3": 0.220917, "y": 0.64212835, "x": 0.20667647}], [{"q1": 1.858969275, "distance": 0.2566420861, "q3": 3.488236027, "q2": 2.204852814, "tx": -0.22, "ty": 0.821, "targetID": 3, "f2": 1.91744, "f1": -0.075775, "f3": 0.21256, "y": 0.56436437, "x": -0.22182037}], [{"q1": 1.969867496, "distance": 0.4899822849, "q3": 2.234175027, "q2": 1.675620114, "tx": -0.601, "ty": 0.601, "targetID": 4, "f2": 0.663379, "f1": 0.035123, "f3": -0.316673, "y": 0.30718215, "x": -0.20888559}], [{"q1": 0.4258374902, "distance": 0.06478115789, "q3": 4.646666827, "q2": 2.139947504, "tx": 0.4596, "ty": 0.4596, "targetID": 5, "f2": 3.075871, "f1": -1.508907, "f3": 0.147655, "y": 0.5240485, "x": 0.46615662}], [{"q1": 0.6580011902, "distance": 0.2231075961, "q3": 4.395527927, "q2": 2.197124494, "tx": 0.1682, "ty": 0.6279, "targetID": 6, "f2": 2.824732, "f1": -1.276743, "f3": 0.204832, "y": 0.56975876, "x": 0.38359869}], [{"q1": 1.77961264, "distance": 0.102194772, "q3": 3.178914727, "q2": 2.140638664, "tx": -0.1682, "ty": 0.6279, "targetID": 7, "f2": 1.608118, "f1": -0.155132, "f3": 0.148346, "y": 0.54533391, "x": -0.10797864}], [{"q1": 2.21076482, "distance": 0.03526849759, "q3": 3.647766027, "q2": 2.325992624, "tx": -0.4596, "ty": 0.4596, "targetID": 8, "f2": 2.07697, "f1": 0.27602, "f3": 0.3337, "y": 0.44330929, "x": -0.42831934}], [{"q1": 1.20771712, "distance": 0.1886953336, "q3": 2.472684747, "q2": 1.185154674, "tx": 0.3182, "ty": 0.3182, "targetID": 9, "f2": 0.901888, "f1": -0.727027, "f3": -0.807138, "y": 0.42164229, "x": 0.16038485}], [{"q1": 1.15085429, "distance": 0.16579315, "q3": 3.538815627, "q2": 2.217482014, "tx": 0.1165, "ty": 0.4347, "targetID": 10, "f2": 1.968019, "f1": -0.78389, "f3": 0.225189, "y": 0.57605511, "x": 0.20313776}], [{"q1": 1.928712632, "distance": 0.1232099078, "q3": 3.258585527, "q2": 2.150063434, "tx": -0.1165, "ty": 0.4347, "targetID": 11, "f2": 1.687789, "f1": -0.006032, "f3": 0.157771, "y": 0.53580873, "x": -0.18691098}], [{"q1": 1.78313123, "distance": 0.1033559915, "q3": 1.606736147, "q2": 1.769490904, "tx": -0.3182, "ty": 0.3182, "targetID": 12, "f2": 0.03594, "f1": -0.151613, "f3": -0.222802, "y": 0.25234378, "x": -0.23854186}], [{"q1": 0.7802091902, "distance": 0.2714810802, "q3": 2.699570527, "q2": 0.7778157536, "tx": 0.1768, "ty": 0.1768, "targetID": 13, "f2": 1.128774, "f1": -1.154535, "f3": -1.214477, "y": 0.41670196, "x": 0.30387882}], [{"q1": 1.52614895, "distance": 0.06926214764, "q3": 1.950300717, "q2": 2.526112074, "tx": 0.0647, "ty": 0.2415, "targetID": 14, "f2": 0.379504, "f1": -0.408596, "f3": 0.533819, "y": 0.29933319, "x": 0.10281256}], [{"q1": 1.835972817, "distance": 0.205317899, "q3": 1.894820197, "q2": 1.363534304, "tx": -0.0647, "ty": 0.2415, "targetID": 15, "f2": 0.324024, "f1": -0.098772, "f3": -0.628758, "y": 0.2939369, "x": -0.26320897}], [{"q1": 1.52633745, "distance": 0.5452415812, "q3": 1.666614903, "q2": 0.1426108536, "tx": -0.1768, "ty": 0.1768, "targetID": 16, "f2": 0.095819, "f1": -0.408407, "f3": -1.849682, "y": 0.72170266, "x": -0.19602168}]], "block": 21}], [{"trials": [[{"q1": 0.6821914902, "distance": 0.2353523755, "q3": 3.748799727, "q2": 2.440158104, "tx": 0.601, "ty": 0.601, "targetID": 1, "f2": 2.178003, "f1": -1.252553, "f3": 0.447865, "y": 0.45285084, "x": 0.41812691}], [{"q1": 1.05352775, "distance": 0.1138188289, "q3": 4.258051827, "q2": 1.669588254, "tx": 0.22, "ty": 0.821, "targetID": 2, "f2": 2.687256, "f1": -0.881217, "f3": -0.322704, "y": 0.71346006, "x": 0.25728119}], [{"q1": 1.34877463, "distance": 0.4841826471, "q3": 3.942761627, "q2": 0.8574865536, "tx": -0.22, "ty": 0.821, "targetID": 3, "f2": 2.371965, "f1": -0.58597, "f3": -1.134806, "y": 0.67043247, "x": 0.24017633}], [{"q1": 2.87904441, "distance": 0.5120776539, "q3": 3.979958027, "q2": 1.771313024, "tx": -0.601, "ty": 0.601, "targetID": 4, "f2": 2.409162, "f1": 0.9443, "f3": -0.22098, "y": 0.098218657, "x": -0.69813107}], [{"q1": 0.8043365902, "distance": 0.1257258863, "q3": 3.507085527, "q2": 1.744860814, "tx": 0.4596, "ty": 0.4596, "targetID": 5, "f2": 1.936289, "f1": -1.130408, "f3": -0.247432, "y": 0.51815617, "x": 0.34834276}], [{"q1": 0.9963507602, "distance": 0.1517609242, "q3": 3.488298827, "q2": 2.366833334, "tx": 0.1682, "ty": 0.6279, "targetID": 6, "f2": 1.917503, "f1": -0.938394, "f3": 0.374541, "y": 0.52726784, "x": 0.28179818}], [{"q1": 1.396841, "distance": 0.1888995259, "q3": 4.171658027, "q2": 1.818311254, "tx": -0.1682, "ty": 0.6279, "targetID": 7, "f2": 2.600862, "f1": -0.537903, "f3": -0.173981, "y": 0.72685752, "x": -0.0072949345}], [{"q1": 2.19034447, "distance": 0.2862138052, "q3": 1.618799863, "q2": 1.299697134, "tx": -0.4596, "ty": 0.4596, "targetID": 8, "f2": 0.048004, "f1": 0.2556, "f3": -0.692596, "y": 0.17366732, "x": -0.44691754}], [{"q1": 0.8039595902, "distance": 0.04704136645, "q3": 2.518300667, "q2": 1.922549297, "tx": 0.3182, "ty": 0.3182, "targetID": 9, "f2": 0.947504, "f1": -1.130785, "f3": -0.069743, "y": 0.27840069, "x": 0.29312202}], [{"q1": 1.03518085, "distance": 0.1211322425, "q3": 2.828313027, "q2": 1.454451994, "tx": 0.1165, "ty": 0.4347, "targetID": 10, "f2": 1.257517, "f1": -0.899564, "f3": -0.537841, "y": 0.4141338, "x": 0.23587358}], [{"q1": 1.22662951, "distance": 0.2600942949, "q3": 5.286797827, "q2": 1.840176734, "tx": -0.1165, "ty": 0.4347, "targetID": 11, "f2": 3.716001, "f1": -0.708115, "f3": -0.152116, "y": 0.6944182, "x": -0.13048209}], [{"q1": 1.53481975, "distance": 0.07494031044, "q3": 1.421947667, "q2": 1.544490034, "tx": -0.3182, "ty": 0.3182, "targetID": 12, "f2": -0.148849, "f1": -0.399925, "f3": -0.447803, "y": 0.36312696, "x": -0.25821985}], [{"q1": 1.56290558, "distance": 0.282418959, "q3": 2.617512127, "q2": 2.467175804, "tx": 0.1768, "ty": 0.1768, "targetID": 13, "f2": 1.046716, "f1": -0.371839, "f3": 0.474883, "y": 0.44372662, "x": 0.084546827}], [{"q1": 1.36027286, "distance": 0.1974602864, "q3": 1.857812227, "q2": 1.608578524, "tx": 0.0647, "ty": 0.2415, "targetID": 14, "f2": 0.287016, "f1": -0.574472, "f3": -0.383714, "y": 0.36094747, "x": -0.092535068}], [{"q1": 1.16813305, "distance": 0.1479439932, "q3": 1.996796287, "q2": 1.674740464, "tx": -0.0647, "ty": 0.2415, "targetID": 15, "f2": 0.426, "f1": -0.766611, "f3": -0.317552, "y": 0.3493149, "x": 0.036608304}], [{"q1": 1.51439939, "distance": 0.2366658211, "q3": 2.136911327, "q2": 1.372142264, "tx": -0.1768, "ty": 0.1768, "targetID": 16, "f2": 0.566115, "f1": -0.420345, "f3": -0.62015, "y": 0.40086449, "x": -0.1006041}]], "block": 22}], [{"trials": [[{"q1": 1.43686489, "distance": 0.5565678994, "q3": 4.379254527, "q2": 1.167184764, "tx": 0.601, "ty": 0.601, "targetID": 1, "f2": 2.808458, "f1": -0.49788, "f3": -0.825108, "y": 0.80194903, "x": 0.08197465}], [{"q1": 0.2038525902, "distance": 0.76518491, "q3": 2.747888227, "q2": 1.436356414, "tx": 0.22, "ty": 0.821, "targetID": 2, "f2": 1.177092, "f1": -1.730892, "f3": -0.555936, "y": 0.10538586, "x": 0.49093237}], [{"q1": 1.954348028, "distance": 0.428120366, "q3": 2.664950227, "q2": 1.469845794, "tx": -0.22, "ty": 0.821, "targetID": 3, "f2": 1.094154, "f1": 0.019604, "f3": -0.522447, "y": 0.39290982, "x": -0.21491615}], [{"q1": 1.52231621, "distance": 0.3172677448, "q3": 0.9701238068, "q2": 0.7046794536, "tx": -0.601, "ty": 0.601, "targetID": 4, "f2": -0.600673, "f1": -0.412428, "f3": -1.287613, "y": 0.74207525, "x": -0.31682295}], [{"q1": 0.5033720902, "distance": 0.1095468622, "q3": 3.733971327, "q2": 2.218801484, "tx": 0.4596, "ty": 0.4596, "targetID": 5, "f2": 2.163175, "f1": -1.431372, "f3": 0.226509, "y": 0.37077316, "x": 0.52371168}], [{"q1": 1.05465872, "distance": 0.29469163, "q3": 2.678019227, "q2": 2.350182894, "tx": 0.1682, "ty": 0.6279, "targetID": 6, "f2": 1.107223, "f1": -0.880086, "f3": 0.35789, "y": 0.35944656, "x": 0.28975619}], [{"q1": 1.22832597, "distance": 0.3192907982, "q3": 2.151551147, "q2": 1.568491804, "tx": -0.1682, "ty": 0.6279, "targetID": 7, "f2": 0.580755, "f1": -0.706419, "f3": -0.423801, "y": 0.37850547, "x": 0.031171468}], [{"q1": 1.54342771, "distance": 0.1792961279, "q3": 1.308473337, "q2": 0.9237113536, "tx": -0.4596, "ty": 0.4596, "targetID": 8, "f2": -0.262323, "f1": -0.391317, "f3": -1.068581, "y": 0.57714884, "x": -0.32421399}], [{"q1": 0.8907303902, "distance": 0.03185664205, "q3": 2.664573227, "q2": 1.874168774, "tx": 0.3182, "ty": 0.3182, "targetID": 9, "f2": 1.093777, "f1": -1.044014, "f3": -0.118124, "y": 0.3222683, "x": 0.2866042}], [{"q1": 1.12854898, "distance": 0.1000737937, "q3": 2.877698827, "q2": 1.655890914, "tx": 0.1165, "ty": 0.4347, "targetID": 10, "f2": 1.306903, "f1": -0.806196, "f3": -0.336402, "y": 0.43599147, "x": 0.21656546}], [{"q1": 1.43912683, "distance": 0.04465996854, "q3": 2.210927247, "q2": 1.348831644, "tx": -0.1165, "ty": 0.4347, "targetID": 11, "f2": 0.640131, "f1": -0.495618, "f3": -0.643461, "y": 0.41157223, "x": -0.078295039}], [{"q1": 1.61247992, "distance": 0.1210973582, "q3": 1.615532606, "q2": 1.136774144, "tx": -0.3182, "ty": 0.3182, "targetID": 12, "f2": 0.044736, "f1": -0.322265, "f3": -0.855519, "y": 0.43903416, "x": -0.31022028}], [{"q1": 1.00709501, "distance": 0.09717530086, "q3": 2.150797167, "q2": 2.380216514, "tx": 0.1768, "ty": 0.1768, "targetID": 13, "f2": 0.580001, "f1": -0.927649, "f3": 0.387924, "y": 0.24871558, "x": 0.24215433}], [{"q1": 1.37547817, "distance": 0.163589502, "q3": 2.109579467, "q2": 1.614421894, "tx": 0.0647, "ty": 0.2415, "targetID": 14, "f2": 0.538783, "f1": -0.559266, "f3": -0.377871, "y": 0.36977037, "x": -0.03682949}], [{"q1": 1.26659056, "distance": 0.1566544619, "q3": 1.923283027, "q2": 1.465698894, "tx": -0.0647, "ty": 0.2415, "targetID": 15, "f2": 0.352487, "f1": -0.668154, "f3": -0.526594, "y": 0.39740241, "x": -0.049368366}], [{"q1": 1.49743479, "distance": 0.2558702331, "q3": 1.515190137, "q2": 1.368372354, "tx": -0.1768, "ty": 0.1768, "targetID": 16, "f2": -0.055606, "f1": -0.43731, "f3": -0.62392, "y": 0.42018903, "x": -0.25573894}]], "block": 23}], [{"trials": [[{"q1": 0.7911418902, "distance": 0.3176683578, "q3": 2.931231627, "q2": 0.4183295536, "tx": 0.601, "ty": 0.601, "targetID": 1, "f2": 1.360435, "f1": -1.143603, "f3": -1.573963, "y": 0.41606905, "x": 0.34270999}], [{"q1": 0.5198339902, "distance": 0.6007617477, "q3": 3.966449227, "q2": 1.400290934, "tx": 0.22, "ty": 0.821, "targetID": 2, "f2": 2.395653, "f1": -1.41491, "f3": -0.592002, "y": 0.36649628, "x": 0.61286263}], [{"q1": 2.28214181, "distance": 0.420028419, "q3": 3.103767927, "q2": 1.909920095, "tx": -0.22, "ty": 0.821, "targetID": 3, "f2": 1.532972, "f1": 0.347397, "f3": -0.082373, "y": 0.41990163, "x": -0.34467546}], [{"q1": 2.57537806, "distance": 0.4847140332, "q3": 2.468852007, "q2": 1.551275874, "tx": -0.601, "ty": 0.601, "targetID": 4, "f2": 0.898056, "f1": 0.640634, "f3": -0.441017, "y": 0.17619926, "x": -0.36756473}], [{"q1": 0.7474109902, "distance": 0.08572830356, "q3": 3.678805027, "q2": 1.136836974, "tx": 0.4596, "ty": 0.4596, "targetID": 5, "f2": 2.108009, "f1": -1.187334, "f3": -0.855456, "y": 0.38813564, "x": 0.50695174}], [{"q1": 1.05616669, "distance": 0.187262194, "q3": 3.161070527, "q2": 0.9422467536, "tx": 0.1682, "ty": 0.6279, "targetID": 6, "f2": 1.590274, "f1": -0.878578, "f3": -1.050046, "y": 0.46862011, "x": 0.26667358}], [{"q1": 1.63805248, "distance": 0.1483397764, "q3": 4.368510227, "q2": 1.452315704, "tx": -0.1682, "ty": 0.6279, "targetID": 7, "f2": 2.797714, "f1": -0.296692, "f3": -0.539977, "y": 0.77448907, "x": -0.14547702}], [{"q1": 1.70553389, "distance": 0.1419608493, "q3": 1.455939697, "q2": 1.289895364, "tx": -0.4596, "ty": 0.4596, "targetID": 8, "f2": -0.114857, "f1": -0.229211, "f3": -0.702397, "y": 0.36479476, "x": -0.35393615}], [{"q1": 1.46683568, "distance": 0.2110713744, "q3": 2.240772377, "q2": 2.494884644, "tx": 0.3182, "ty": 0.3182, "targetID": 9, "f2": 0.669976, "f1": -0.467909, "f3": 0.502592, "y": 0.40208363, "x": 0.12451298}], [{"q1": 2.12732412, "distance": 0.2761451034, "q3": 2.598913927, "q2": 3.003508454, "tx": 0.1165, "ty": 0.4347, "targetID": 10, "f2": 1.028118, "f1": 0.19258, "f3": 1.011216, "y": 0.48522304, "x": -0.15498396}], [{"q1": 1.40840206, "distance": 0.1095248208, "q3": 2.431341387, "q2": 0.6427272536, "tx": -0.1165, "ty": 0.4347, "targetID": 11, "f2": 0.860545, "f1": -0.526342, "f3": -1.349565, "y": 0.52985636, "x": -0.062269441}], [{"q1": 1.56680116, "distance": 0.378284925, "q3": 2.703214827, "q2": 1.878755494, "tx": -0.3182, "ty": 0.3182, "targetID": 12, "f2": 1.132418, "f1": -0.367943, "f3": -0.113537, "y": 0.43614529, "x": 0.041227869}], [{"q1": 2.0659374, "distance": 0.4125317645, "q3": 2.387359087, "q2": 1.760757274, "tx": 0.1768, "ty": 0.1768, "targetID": 13, "f2": 0.816563, "f1": 0.131193, "f3": -0.231535, "y": 0.33802163, "x": -0.20292364}], [{"q1": 1.49800028, "distance": 0.1514860519, "q3": 2.209356447, "q2": 1.778413024, "tx": 0.0647, "ty": 0.2415, "targetID": 14, "f2": 0.63856, "f1": -0.436744, "f3": -0.21388, "y": 0.35564634, "x": -0.034892354}], [{"q1": 1.01941005, "distance": 0.4497567841, "q3": 1.730577727, "q2": 0.5633078536, "tx": -0.0647, "ty": 0.2415, "targetID": 15, "f2": 0.159781, "f1": -0.915334, "f3": -1.428985, "y": 0.66809496, "x": 0.077770716}], [{"q1": 2.07982324, "distance": 0.3458506032, "q3": 2.891710327, "q2": -0.3065175464, "tx": -0.1768, "ty": 0.1768, "targetID": 16, "f2": 1.320914, "f1": 0.145079, "f3": -2.29881, "y": 0.48417985, "x": -0.33532529}]], "block": 24}]]}]], "condition": "H2"}]], "type": "human", "subjectID": "P_5"}}
