# Supplementary material for: Goal-related feedback guides motor exploration and redundancy resolution in human motor skill acquisition
Source: PLoS Comput Biol. 2019 Mar 5;15(3):e1006676. doi: 10.1371/journal.pcbi.1006676 (PMC6420027; doi:10.1371/journal.pcbi.1006676)
Supplement: S1 Dataset — The 220 .json files contain the data (20 for the participants, 200 for simulation runs), the text file legend_json.txt explains the data format. (ZIP) [file pcbi.1006676.s001.zip › S_H2_056.json]

{"data": {"data": [{"phases": [{"phase": "test", "blocks": [[{"trials": [[{"q1": 0.6057643954, "distance": 0.2169760883, "q3": 0.306733331, "q2": 2.023101127, "tx": 0.175, "ty": 0.3031, "targetID": 9, "y": 0.4695613476, "x": 0.03582657338}], [{"q1": 1.176405914, "distance": 0.1580972105, "q3": 0.1509728723, "q2": 2.018997073, "tx": -0.175, "ty": 0.3031, "targetID": 7, "y": 0.4499206962, "x": -0.2336379665}], [{"q1": 0.7604880716, "distance": 0.0710148329, "q3": 0.2500253951, "q2": 2.009817432, "tx": 0.0, "ty": 0.55, "targetID": 5, "y": 0.4879518173, "x": -0.03454170688}], [{"q1": 0.2120644283, "distance": 0.2995834577, "q3": 0.3915980848, "q2": 2.022288656, "tx": 0.375, "ty": 0.6495, "targetID": 3, "y": 0.4039655915, "x": 0.2033518063}], [{"q1": 1.325903906, "distance": 0.2153545846, "q3": 0.07398837897, "q2": 1.977020261, "tx": -0.375, "ty": 0.6495, "targetID": 1, "y": 0.4449878825, "x": -0.3075285918}], [{"q1": 0.9028852419, "distance": 0.3426018491, "q3": 0.2361243107, "q2": 2.020620793, "tx": 0.0, "ty": 0.15, "targetID": 8, "y": 0.4764376084, "x": -0.1039928595}], [{"q1": 0.6175175723, "distance": 0.4619860737, "q3": 0.255353967, "q2": 2.003296244, "tx": 0.0, "ty": 0.95, "targetID": 2, "y": 0.4894290491, "x": 0.0361321395}], [{"q1": 1.583705967, "distance": 0.1094785591, "q3": -0.02814758111, "q2": 1.988082077, "tx": -0.4763, "ty": 0.275, "targetID": 4, "y": 0.3680749517, "x": -0.4186579297}], [{"q1": 0.1968883263, "distance": 0.2971508507, "q3": 0.4205538471, "q2": 2.034473185, "tx": 0.4763, "ty": 0.275, "targetID": 6, "y": 0.3910873098, "x": 0.20276323}]], "block": 1}], [{"trials": [[{"q1": 0.2570377993, "distance": 0.08035390897, "q3": 0.4314493222, "q2": 2.0828357, "tx": 0.175, "ty": 0.3031, "targetID": 9, "y": 0.3829136804, "x": 0.1656980052}], [{"q1": 1.151973453, "distance": 0.1205049059, "q3": 0.2441262975, "q2": 2.060361809, "tx": -0.175, "ty": 0.3031, "targetID": 7, "y": 0.4168780867, "x": -0.2146986062}], [{"q1": 0.702147652, "distance": 0.06770089913, "q3": 0.3051755876, "q2": 1.996430365, "tx": 0.0, "ty": 0.55, "targetID": 5, "y": 0.4825876495, "x": -0.006243936499}], [{"q1": 0.1688204287, "distance": 0.2780176205, "q3": 0.380318484, "q2": 1.981998239, "tx": 0.375, "ty": 0.6495, "targetID": 3, "y": 0.4095913258, "x": 0.2345093407}], [{"q1": 1.322719236, "distance": 0.2167721891, "q3": 0.09004679659, "q2": 1.973197588, "tx": -0.375, "ty": 0.6495, "targetID": 1, "y": 0.4441393685, "x": -0.3055939988}], [{"q1": 0.5248215714, "distance": 0.2736544618, "q3": 0.374327377, "q2": 2.102615812, "tx": 0.0, "ty": 0.15, "targetID": 8, "y": 0.4175959742, "x": 0.05726394181}], [{"q1": 0.7725183527, "distance": 0.3707923825, "q3": 0.09409957549, "q2": 1.872069625, "tx": 0.0, "ty": 0.95, "targetID": 2, "y": 0.5793671639, "x": -0.01087620062}], [{"q1": 1.588866537, "distance": 0.1041087012, "q3": -0.01570071755, "q2": 1.992084839, "tx": -0.4763, "ty": 0.275, "targetID": 4, "y": 0.3617073849, "x": -0.4186766448}], [{"q1": -0.2092279361, "distance": 0.1718596307, "q3": 0.5044724145, "q2": 2.090115602, "tx": 0.4763, "ty": 0.275, "targetID": 6, "y": 0.2544229825, "x": 0.305676675}]], "block": 2}], [{"trials": [[{"q1": 0.2295488961, "distance": 0.07822248787, "q3": 0.4331387621, "q2": 2.073393462, "tx": 0.175, "ty": 0.3031, "targetID": 9, "y": 0.3812478971, "x": 0.1784152281}], [{"q1": 1.142764223, "distance": 0.02358210252, "q3": 0.462925079, "q2": 2.175227053, "tx": -0.175, "ty": 0.3031, "targetID": 7, "y": 0.3266503241, "x": -0.1737761569}], [{"q1": 0.7066824951, "distance": 0.05156091581, "q3": 0.28098421, "q2": 1.971274584, "tx": 0.0, "ty": 0.55, "targetID": 5, "y": 0.4986119434, "x": -0.004218492198}], [{"q1": 0.1305444159, "distance": 0.1939662784, "q3": 0.1609328096, "q2": 1.873893384, "tx": 0.375, "ty": 0.6495, "targetID": 3, "y": 0.4621571375, "x": 0.3247449602}], [{"q1": 1.349459657, "distance": 0.1304135115, "q3": -0.09645661153, "q2": 1.860339556, "tx": -0.375, "ty": 0.6495, "targetID": 1, "y": 0.5276035189, "x": -0.3286434269}], [{"q1": 0.5325495174, "distance": 0.2202801639, "q3": 0.5012680591, "q2": 2.15966911, "tx": 0.0, "ty": 0.15, "targetID": 8, "y": 0.3653217764, "x": 0.04647454372}], [{"q1": 0.7925606038, "distance": 0.2817862094, "q3": -0.1591790796, "q2": 1.7583327, "tx": 0.0, "ty": 0.95, "targetID": 2, "y": 0.6703449227, "x": 0.03459054128}], [{"q1": 1.610450534, "distance": 0.08813163355, "q3": -0.005885837835, "q2": 2.006438144, "tx": -0.4763, "ty": 0.275, "targetID": 4, "y": 0.3448261753, "x": -0.4225274226}], [{"q1": -0.2646078965, "distance": 0.111448445, "q3": 0.400008244, "q2": 2.020199054, "tx": 0.4763, "ty": 0.275, "targetID": 6, "y": 0.2649368684, "x": 0.3653068052}]], "block": 3}], [{"trials": [[{"q1": 0.2152787846, "distance": 0.06485696183, "q3": 0.4425543666, "q2": 2.097983581, "tx": 0.175, "ty": 0.3031, "targetID": 9, "y": 0.3679342514, "x": 0.1767162002}], [{"q1": 1.160274332, "distance": 0.005880698489, "q3": 0.4824404236, "q2": 2.211055061, "tx": -0.175, "ty": 0.3031, "targetID": 7, "y": 0.306030934, "x": -0.1699017414}], [{"q1": 0.7310541836, "distance": 0.008526333499, "q3": 0.1121577624, "q2": 1.953482025, "tx": 0.0, "ty": 0.55, "targetID": 5, "y": 0.5425773837, "x": -0.004195608377}], [{"q1": 0.196167853, "distance": 0.1647204139, "q3": 0.08936289781, "q2": 1.854341155, "tx": 0.375, "ty": 0.6495, "targetID": 3, "y": 0.496345248, "x": 0.3143663732}], [{"q1": 1.378145296, "distance": 0.0546009946, "q3": -0.2916557039, "q2": 1.742493975, "tx": -0.375, "ty": 0.6495, "targetID": 1, "y": 0.6137362501, "x": -0.3337419971}], [{"q1": 0.8298105637, "distance": 0.05258391041, "q3": 0.8997033303, "q2": 2.404018398, "tx": 0.0, "ty": 0.15, "targetID": 8, "y": 0.1967232265, "x": 0.02412483658}], [{"q1": 0.8108898436, "distance": 0.3179545769, "q3": -0.6979880463, "q2": 1.330102669, "tx": 0.0, "ty": 0.95, "targetID": 2, "y": 0.8112644222, "x": 0.2860901124}], [{"q1": 1.640285378, "distance": 0.07497386142, "q3": -0.02086606333, "q2": 1.998621238, "tx": -0.4763, "ty": 0.275, "targetID": 4, "y": 0.3381418968, "x": -0.4358749983}], [{"q1": -0.280904006, "distance": 0.1085965137, "q3": 0.3993969515, "q2": 2.022051488, "tx": 0.4763, "ty": 0.275, "targetID": 6, "y": 0.258728105, "x": 0.3689294816}]], "block": 4}], [{"trials": [[{"q1": 0.2030002821, "distance": 0.05826669061, "q3": 0.4243968211, "q2": 2.120720859, "tx": 0.175, "ty": 0.3031, "targetID": 9, "y": 0.3613305911, "x": 0.177050731}], [{"q1": 1.165948907, "distance": 0.003777311826, "q3": 0.4543843831, "q2": 2.232124126, "tx": -0.175, "ty": 0.3031, "targetID": 7, "y": 0.30165181, "x": -0.1715113283}], [{"q1": 0.7300506448, "distance": 0.003655174285, "q3": 0.09137863935, "q2": 1.953498878, "tx": 0.0, "ty": 0.55, "targetID": 5, "y": 0.5469559797, "x": -0.002023422679}], [{"q1": 0.2883362971, "distance": 0.08950694653, "q3": -0.197461903, "q2": 1.80121148, "tx": 0.375, "ty": 0.6495, "targetID": 3, "y": 0.5652819476, "x": 0.3446880697}], [{"q1": 1.38790298, "distance": 0.0549372965, "q3": -0.2837268627, "q2": 1.747123898, "tx": -0.375, "ty": 0.6495, "targetID": 1, "y": 0.6067065005, "x": -0.3405497032}], [{"q1": 0.850596049, "distance": 0.0425718997, "q3": 0.8598245025, "q2": 2.450668916, "tx": 0.0, "ty": 0.15, "targetID": 8, "y": 0.1859816765, "x": 0.02275270531}], [{"q1": 0.8474915987, "distance": 0.2943444676, "q3": -0.7338399359, "q2": 1.330090647, "tx": 0.0, "ty": 0.95, "targetID": 2, "y": 0.820312913, "x": 0.2642346023}], [{"q1": 1.652943239, "distance": 0.06436298544, "q3": 0.003982686348, "q2": 2.004992028, "tx": -0.4763, "ty": 0.275, "targetID": 4, "y": 0.3252006227, "x": -0.436019839}], [{"q1": -0.2949069734, "distance": 0.09424057897, "q3": 0.3366060031, "q2": 2.025619761, "tx": 0.4763, "ty": 0.275, "targetID": 6, "y": 0.2601011763, "x": 0.3832445769}]], "block": 5}], [{"trials": [[{"q1": 0.2000698659, "distance": 0.05458715959, "q3": 0.4515998027, "q2": 2.113832544, "tx": 0.175, "ty": 0.3031, "targetID": 9, "y": 0.3576287475, "x": 0.1775246166}], [{"q1": 1.164828846, "distance": 0.004226911838, "q3": 0.4600703969, "q2": 2.229254878, "tx": -0.175, "ty": 0.3031, "targetID": 7, "y": 0.301988451, "x": -0.170921858}], [{"q1": 0.7257086037, "distance": 0.003156933702, "q3": 0.1129333284, "q2": 1.942623179, "tx": 0.0, "ty": 0.55, "targetID": 5, "y": 0.5468997986, "x": 0.000595803143}], [{"q1": 0.3558478689, "distance": 0.05441454724, "q3": -0.2506536379, "q2": 1.732494129, "tx": 0.375, "ty": 0.6495, "targetID": 3, "y": 0.6041789264, "x": 0.3448845016}], [{"q1": 1.402461838, "distance": 0.04388461786, "q3": -0.3212637844, "q2": 1.731135854, "tx": -0.375, "ty": 0.6495, "targetID": 1, "y": 0.6167765715, "x": -0.3457589859}], [{"q1": 0.8470325018, "distance": 0.04472355674, "q3": 0.8765975335, "q2": 2.439783979, "tx": 0.0, "ty": 0.15, "targetID": 8, "y": 0.1876261368, "x": 0.02417582175}], [{"q1": 0.9301800183, "distance": 0.2146449061, "q3": -0.6111246495, "q2": 1.280360237, "tx": 0.0, "ty": 0.95, "targetID": 2, "y": 0.8463639613, "x": 0.1879681015}], [{"q1": 1.653548698, "distance": 0.06335858303, "q3": 0.007978716476, "q2": 2.00727886, "tx": -0.4763, "ty": 0.275, "targetID": 4, "y": 0.3232656438, "x": -0.435254444}], [{"q1": -0.3033706508, "distance": 0.07203443794, "q3": 0.2999021767, "q2": 1.996837773, "tx": 0.4763, "ty": 0.275, "targetID": 6, "y": 0.2642112345, "x": 0.4050780737}]], "block": 6}], [{"trials": [[{"q1": 0.1941969973, "distance": 0.04989624119, "q3": 0.4527795723, "q2": 2.123203192, "tx": 0.175, "ty": 0.3031, "targetID": 9, "y": 0.3529479636, "x": 0.1771944045}], [{"q1": 1.177511313, "distance": 0.004071577077, "q3": 0.4310961947, "q2": 2.243614295, "tx": -0.175, "ty": 0.3031, "targetID": 7, "y": 0.2991613875, "x": -0.176032023}], [{"q1": 0.7231942657, "distance": 0.002985338868, "q3": 0.1058712497, "q2": 1.942004373, "tx": 0.0, "ty": 0.55, "targetID": 5, "y": 0.5486336276, "x": 0.002654293646}], [{"q1": 0.3555996701, "distance": 0.05406802836, "q3": -0.2483265116, "q2": 1.730522126, "tx": 0.375, "ty": 0.6495, "targetID": 3, "y": 0.6042912844, "x": 0.3453432347}], [{"q1": 1.403617116, "distance": 0.04350201152, "q3": -0.3334463896, "q2": 1.735219192, "tx": -0.375, "ty": 0.6495, "targetID": 1, "y": 0.6171806987, "x": -0.3458814875}], [{"q1": 0.8610110755, "distance": 0.03980134884, "q3": 0.8492797572, "q2": 2.462299894, "tx": 0.0, "ty": 0.15, "targetID": 8, "y": 0.1835062548, "x": 0.02148204495}], [{"q1": 0.9334159827, "distance": 0.2127765358, "q3": -0.616553421, "q2": 1.281163011, "tx": 0.0, "ty": 0.95, "targetID": 2, "y": 0.8468901744, "x": 0.1861242005}], [{"q1": 1.664424774, "distance": 0.05499065075, "q3": 0.006948288559, "q2": 2.034729095, "tx": -0.4763, "ty": 0.275, "targetID": 4, "y": 0.3081640698, "x": -0.4324352517}], [{"q1": -0.3106869674, "distance": 0.06833692385, "q3": 0.2937925331, "q2": 1.994645435, "tx": 0.4763, "ty": 0.275, "targetID": 6, "y": 0.2620432206, "x": 0.4092026302}]], "block": 7}], [{"trials": [[{"q1": 0.1975469168, "distance": 0.05066622498, "q3": 0.450966231, "q2": 2.123656661, "tx": 0.175, "ty": 0.3031, "targetID": 9, "y": 0.3537554119, "x": 0.1760467084}], [{"q1": 1.185211342, "distance": 0.005174492263, "q3": 0.4451592258, "q2": 2.23414205, "tx": -0.175, "ty": 0.3031, "targetID": 7, "y": 0.2990677162, "x": -0.1782428472}], [{"q1": 0.7229971186, "distance": 0.002704768887, "q3": 0.05593167374, "q2": 1.965291843, "tx": 0.0, "ty": 0.55, "targetID": 5, "y": 0.5495094722, "x": 0.00265991677}], [{"q1": 0.368320786, "distance": 0.0433484221, "q3": -0.2713838407, "q2": 1.710228815, "tx": 0.375, "ty": 0.6495, "targetID": 3, "y": 0.6133847162, "x": 0.3510255976}], [{"q1": 1.420699577, "distance": 0.03404346692, "q3": -0.3622889603, "q2": 1.721345516, "tx": -0.375, "ty": 0.6495, "targetID": 1, "y": 0.6233626366, "x": -0.3531872544}], [{"q1": 0.8661635464, "distance": 0.039606678, "q3": 0.8531669921, "q2": 2.461077012, "tx": 0.0, "ty": 0.15, "targetID": 8, "y": 0.1835801245, "x": 0.02100152813}], [{"q1": 0.9505429609, "distance": 0.2045545695, "q3": -0.6440253482, "q2": 1.278835169, "tx": 0.0, "ty": 0.95, "targetID": 2, "y": 0.8504720469, "x": 0.1787085853}], [{"q1": 1.673862779, "distance": 0.05032825304, "q3": 0.01141078901, "q2": 2.044880724, "tx": -0.4763, "ty": 0.275, "targetID": 4, "y": 0.2994004977, "x": -0.4322824039}], [{"q1": -0.2959808488, "distance": 0.06291986219, "q3": 0.2759327089, "q2": 1.984124454, "tx": 0.4763, "ty": 0.275, "targetID": 6, "y": 0.2708524467, "x": 0.4135169859}]], "block": 8}], [{"trials": [[{"q1": 0.2043030305, "distance": 0.04126952276, "q3": 0.5268267916, "q2": 2.108828193, "tx": 0.175, "ty": 0.3031, "targetID": 9, "y": 0.3442306633, "x": 0.1716173904}], [{"q1": 1.199838468, "distance": 0.005594700844, "q3": 0.5253393019, "q2": 2.190692583, "tx": -0.175, "ty": 0.3031, "targetID": 7, "y": 0.2998349034, "x": -0.179543107}], [{"q1": 0.7238524785, "distance": 0.003230261093, "q3": 0.1044039005, "q2": 1.937917302, "tx": 0.0, "ty": 0.55, "targetID": 5, "y": 0.5506158405, "x": 0.003171013597}], [{"q1": 0.5043693237, "distance": 0.09837536082, "q3": -0.2804950616, "q2": 1.682497302, "tx": 0.375, "ty": 0.6495, "targetID": 3, "y": 0.6618751771, "x": 0.2774061139}], [{"q1": 1.428274208, "distance": 0.03011006749, "q3": -0.3932592206, "q2": 1.722742866, "tx": -0.375, "ty": 0.6495, "targetID": 1, "y": 0.6265608032, "x": -0.3554959129}], [{"q1": 0.8831581832, "distance": 0.04258579972, "q3": 0.9058512624, "q2": 2.43690249, "tx": 0.0, "ty": 0.15, "targetID": 8, "y": 0.18617181, "x": 0.02247555331}], [{"q1": 0.9530957426, "distance": 0.2036928537, "q3": -0.6532006766, "q2": 1.280722903, "tx": 0.0, "ty": 0.95, "targetID": 2, "y": 0.8506864459, "x": 0.177841493}], [{"q1": 1.676767195, "distance": 0.04959175225, "q3": 0.06027032894, "q2": 2.027831473, "tx": -0.4763, "ty": 0.275, "targetID": 4, "y": 0.2954931085, "x": -0.4311405669}], [{"q1": -0.2632963346, "distance": 0.05773408735, "q3": 0.2379137193, "q2": 1.965159885, "tx": 0.4763, "ty": 0.275, "targetID": 6, "y": 0.2897810467, "x": 0.4204900949}]], "block": 9}], [{"trials": [[{"q1": 0.2050614156, "distance": 0.03819912205, "q3": 0.5481584171, "q2": 2.105283363, "tx": 0.175, "ty": 0.3031, "targetID": 9, "y": 0.3410667039, "x": 0.1707925873}], [{"q1": 1.221131449, "distance": 0.0103544647, "q3": 0.5717844166, "q2": 2.170389245, "tx": -0.175, "ty": 0.3031, "targetID": 7, "y": 0.2962975299, "x": -0.1828064934}], [{"q1": 0.7221975071, "distance": 0.004306815107, "q3": 0.1286795289, "q2": 1.92618604, "tx": 0.0, "ty": 0.55, "targetID": 5, "y": 0.5503114233, "x": 0.004295540933}], [{"q1": 0.5067838689, "distance": 0.09485948575, "q3": -0.278698215, "q2": 1.667196231, "tx": 0.375, "ty": 0.6495, "targetID": 3, "y": 0.6655057633, "x": 0.2815006012}], [{"q1": 1.428915172, "distance": 0.02989614091, "q3": -0.3856025561, "q2": 1.719349292, "tx": -0.375, "ty": 0.6495, "targetID": 1, "y": 0.6262059498, "x": -0.3562605638}], [{"q1": 0.9448177912, "distance": 0.03980627098, "q3": 0.9542299353, "q2": 2.43101908, "tx": 0.0, "ty": 0.15, "targetID": 8, "y": 0.1847351484, "x": 0.0194424451}], [{"q1": 0.9544722002, "distance": 0.203062199, "q3": -0.6575372966, "q2": 1.281915607, "tx": 0.0, "ty": 0.95, "targetID": 2, "y": 0.8507716485, "x": 0.1771665626}], [{"q1": 1.678470341, "distance": 0.04933513093, "q3": 0.07713425289, "q2": 2.023612939, "tx": -0.4763, "ty": 0.275, "targetID": 4, "y": 0.2932644501, "x": -0.4304702607}], [{"q1": -0.2435410015, "distance": 0.05301492722, "q3": 0.2090141297, "q2": 1.940837713, "tx": 0.4763, "ty": 0.275, "targetID": 6, "y": 0.3030290156, "x": 0.4313004801}]], "block": 10}]]}], "condition": "H2"}], "type": "simulation", "subjectID": "S_H2_56"}}
