# Supplementary material for: Goal-related feedback guides motor exploration and redundancy resolution in human motor skill acquisition
Source: PLoS Comput Biol. 2019 Mar 5;15(3):e1006676. doi: 10.1371/journal.pcbi.1006676 (PMC6420027; doi:10.1371/journal.pcbi.1006676)
Supplement: S1 Dataset — The 220 .json files contain the data (20 for the participants, 200 for simulation runs), the text file legend_json.txt explains the data format. (ZIP) [file pcbi.1006676.s001.zip › P_13.json]

{"data": {"data": [[{"phases": [[{"phase": "test", "blocks": [[{"trials": [[{"q1": 1.858843611, "distance": 0.3722784052, "q3": -0.02851937321, "q2": -0.08330104641, "tx": -0.375, "ty": 0.6495, "targetID": 1, "f2": 0.075901, "f1": -1.599316, "f3": -2.075594, "y": 0.97817642, "x": -0.20017717}], [{"q1": 0.1912233902, "distance": 0.8284073382, "q3": 1.765826397, "q2": 1.832699744, "tx": 0, "ty": 0.95, "targetID": 2, "f2": 1.743521, "f1": 0.19503, "f3": -0.159593, "y": 0.16606499, "x": 0.26777718}], [{"q1": -0.2605376098, "distance": 0.8958971728, "q3": 2.251893617, "q2": 2.743635954, "tx": 0.375, "ty": 0.6495, "targetID": 3, "f2": 2.195282, "f1": 0.681097, "f3": 0.751343, "y": -0.24572019, "x": 0.34017823}], [{"q1": 1.850675471, "distance": 0.213682275, "q3": 1.529641463, "q2": 1.745426304, "tx": -0.4763, "ty": 0.275, "targetID": 4, "f2": 0.084069, "f1": -0.041155, "f3": -0.246866, "y": 0.23166429, "x": -0.2670582}], [{"q1": 0.8477533902, "distance": 0.3216661677, "q3": 1.620559155, "q2": 2.052234242, "tx": 0, "ty": 0.55, "targetID": 5, "f2": 1.086991, "f1": 0.049763, "f3": 0.059942, "y": 0.24577453, "x": 0.1044796}], [{"q1": 0.9932091702, "distance": 0.2000443, "q3": 2.921744027, "q2": 2.517378454, "tx": 0.4763, "ty": 0.275, "targetID": 6, "f2": 0.941535, "f1": 1.350948, "f3": 0.525086, "y": 0.39949336, "x": 0.31971416}], [{"q1": 1.11881005, "distance": 0.3947278805, "q3": 2.114920177, "q2": 2.429979344, "tx": -0.175, "ty": 0.3031, "targetID": 7, "f2": 0.815934, "f1": 0.544124, "f3": 0.437687, "y": 0.26932148, "x": 0.21827994}], [{"q1": 1.48958081, "distance": 0.1583414218, "q3": 1.900789217, "q2": 1.948247525, "tx": 0, "ty": 0.15, "targetID": 8, "f2": 0.445164, "f1": 0.329993, "f3": -0.044045, "y": 0.30163007, "x": -0.04561061}], [{"q1": 1.0698012, "distance": 0.1634793508, "q3": 2.862996227, "q2": 2.530384644, "tx": 0.175, "ty": 0.3031, "targetID": 9, "f2": 0.864943, "f1": 1.2922, "f3": 0.538092, "y": 0.41224982, "x": 0.2967038}]], "block": 1}], [{"trials": [[{"q1": 1.52464099, "distance": 0.3757175825, "q3": 0.1736044268, "q2": 0.4694998536, "tx": -0.375, "ty": 0.6495, "targetID": 1, "f2": 0.410104, "f1": -1.397192, "f3": -1.522793, "y": 0.95528341, "x": -0.15668782}], [{"q1": -0.5930438098, "distance": 1.08044114, "q3": 1.886589217, "q2": 1.876305054, "tx": 0, "ty": 0.95, "targetID": 2, "f2": 2.527788, "f1": 0.315793, "f3": -0.115988, "y": -0.088090721, "x": 0.29953416}], [{"q1": -0.2196969098, "distance": 0.7719343591, "q3": 2.501650227, "q2": 2.174756354, "tx": 0.375, "ty": 0.6495, "targetID": 3, "f2": 2.154441, "f1": 0.930854, "f3": 0.182464, "y": -0.12226833, "x": 0.39100936}], [{"q1": 3.41701069, "distance": 0.8257554424, "q3": 0.8977415168, "q2": 0.7728520536, "tx": -0.4763, "ty": 0.275, "targetID": 4, "f2": -1.482266, "f1": -0.673055, "f3": -1.219441, "y": -0.5428193, "x": -0.59050877}], [{"q1": 0.6809976902, "distance": 0.3959373328, "q3": 1.839967987, "q2": 2.089179371, "tx": 0, "ty": 0.55, "targetID": 5, "f2": 1.253747, "f1": 0.269172, "f3": 0.096887, "y": 0.20422728, "x": 0.19289271}], [{"q1": 0.5002932902, "distance": 0.2451112465, "q3": 2.120952037, "q2": 2.959023544, "tx": 0.4763, "ty": 0.275, "targetID": 6, "f2": 1.434451, "f1": 0.550156, "f3": 0.966731, "y": 0.032898677, "x": 0.43800545}], [{"q1": 2.67747983, "distance": 0.4648115563, "q3": 1.309227327, "q2": 1.656707724, "tx": -0.175, "ty": 0.3031, "targetID": 7, "f2": -0.742735, "f1": -0.261569, "f3": -0.335585, "y": -0.10022041, "x": -0.40604638}], [{"q1": 2.88306565, "distance": 0.6648674694, "q3": 0.8148663068, "q2": 1.508487384, "tx": 0, "ty": 0.15, "targetID": 8, "f2": -0.948321, "f1": -0.75593, "f3": -0.483805, "y": -0.26224939, "x": -0.52163128}], [{"q1": 1.16210119, "distance": 0.08244343054, "q3": 1.983161777, "q2": 2.578199684, "tx": 0.175, "ty": 0.3031, "targetID": 9, "f2": 0.772643, "f1": 0.412365, "f3": 0.585907, "y": 0.23823861, "x": 0.22589125}]], "block": 2}], [{"trials": [[{"q1": 2.22666128, "distance": 0.3270772266, "q3": 0.2885867268, "q2": 0.2666032536, "tx": -0.375, "ty": 0.6495, "targetID": 1, "f2": -0.291917, "f1": -1.28221, "f3": -1.725689, "y": 0.68418009, "x": -0.70023346}], [{"q1": -0.3035146098, "distance": 0.8749733911, "q3": 1.062046817, "q2": 1.496298004, "tx": 0, "ty": 0.95, "targetID": 2, "f2": 2.238259, "f1": -0.50875, "f3": -0.495995, "y": 0.21856427, "x": 0.48018768}], [{"q1": -0.3656553098, "distance": 0.4861297225, "q3": 1.132292827, "q2": 1.431329874, "tx": 0.375, "ty": 0.6495, "targetID": 3, "f2": 2.3004, "f1": -0.438503, "f3": -0.560963, "y": 0.18117224, "x": 0.50535036}], [{"q1": 2.89940193, "distance": 0.5850843491, "q3": 0.4060194268, "q2": 0.9352095536, "tx": -0.4763, "ty": 0.275, "targetID": 4, "f2": -0.964657, "f1": -1.164777, "f3": -1.057083, "y": -0.19479161, "x": -0.82503993}], [{"q1": 0.5465374902, "distance": 0.3676372507, "q3": 0.6620592368, "q2": 1.084121054, "tx": 0, "ty": 0.55, "targetID": 5, "f2": 1.388207, "f1": -0.908737, "f3": -0.908172, "y": 0.6870016, "x": 0.34115643}], [{"q1": 0.05424999019, "distance": 0.3614187089, "q3": 2.030725487, "q2": 2.407108544, "tx": 0.4763, "ty": 0.275, "targetID": 6, "f2": 1.880494, "f1": 0.459929, "f3": 0.414816, "y": -0.049994992, "x": 0.31818062}], [{"q1": 2.2030365, "distance": 0.3527765473, "q3": 1.126700787, "q2": 1.577539594, "tx": -0.175, "ty": 0.3031, "targetID": 7, "f2": -0.268292, "f1": -0.444096, "f3": -0.414753, "y": 0.10519975, "x": -0.46703901}], [{"q1": 1.47770559, "distance": 0.1267763171, "q3": 1.850775067, "q2": 2.279057234, "tx": 0, "ty": 0.15, "targetID": 8, "f2": 0.457039, "f1": 0.279979, "f3": 0.286765, "y": 0.27202974, "x": 0.034365348}], [{"q1": 0.3564083902, "distance": 0.2402104725, "q3": 2.114354687, "q2": 2.101054594, "tx": 0.175, "ty": 0.3031, "targetID": 9, "f2": 1.578336, "f1": 0.543558, "f3": 0.108762, "y": 0.10440117, "x": 0.30998091}]], "block": 3}], [{"trials": [[{"q1": 1.835281667, "distance": 0.1974249569, "q3": -0.3121486732, "q2": 0.7321370536, "tx": -0.375, "ty": 0.6495, "targetID": 1, "f2": 0.099463, "f1": -1.882945, "f3": -1.260156, "y": 0.80839282, "x": -0.49217374}], [{"q1": -0.2233412098, "distance": 0.8047734953, "q3": 0.9212406268, "q2": 1.634213924, "tx": 0, "ty": 0.95, "targetID": 2, "f2": 2.158086, "f1": -0.649556, "f3": -0.358079, "y": 0.26981084, "x": 0.43011985}], [{"q1": 0.4264658902, "distance": 0.06094046049, "q3": 0.9686786768, "q2": 1.080853794, "tx": 0.375, "ty": 0.6495, "targetID": 3, "f2": 1.508279, "f1": -0.602118, "f3": -0.911439, "y": 0.59122795, "x": 0.35716442}], [{"q1": 2.40636038, "distance": 0.3567068837, "q3": 0.1459584268, "q2": 0.9911299536, "tx": -0.4763, "ty": 0.275, "targetID": 4, "f2": -0.471616, "f1": -1.424838, "f3": -1.001163, "y": 0.25120265, "x": -0.83221219}], [{"q1": 1.20181092, "distance": 0.1812919006, "q3": 0.9461220468, "q2": 1.391934294, "tx": 0, "ty": 0.55, "targetID": 5, "f2": 0.732934, "f1": -0.624674, "f3": -0.600358, "y": 0.57424373, "x": -0.17966356}], [{"q1": 0.2708313902, "distance": 0.3348423975, "q3": 1.809494537, "q2": 1.805242224, "tx": 0.4763, "ty": 0.275, "targetID": 6, "f2": 1.663913, "f1": 0.238698, "f3": -0.18705, "y": 0.011092752, "x": 0.27021168}], [{"q1": 2.48980108, "distance": 0.5866772124, "q3": 0.6202132168, "q2": 1.428628104, "tx": -0.175, "ty": 0.3031, "targetID": 7, "f2": -0.555057, "f1": -0.950583, "f3": -0.563665, "y": -0.034855431, "x": -0.65455842}], [{"q1": 1.72614274, "distance": 0.1350420738, "q3": 1.600892785, "q2": 2.124302374, "tx": 0, "ty": 0.15, "targetID": 8, "f2": 0.208602, "f1": 0.030096, "f3": 0.13201, "y": 0.22997412, "x": -0.10881407}], [{"q1": 0.9526197902, "distance": 0.1054434675, "q3": 1.633879507, "q2": 2.172305914, "tx": 0.175, "ty": 0.3031, "targetID": 9, "f2": 0.982125, "f1": 0.063083, "f3": 0.180013, "y": 0.22382415, "x": 0.10547544}]], "block": 4}], [{"trials": [[{"q1": 2.83135503, "distance": 0.7521770252, "q3": 1.952437007, "q2": 0.9639237536, "tx": -0.375, "ty": 0.6495, "targetID": 1, "f2": -0.896611, "f1": 0.381641, "f3": -1.028369, "y": -0.088761095, "x": -0.51901678}], [{"q1": 1.888500246, "distance": 0.4421727892, "q3": 3.669631527, "q2": 2.117265214, "tx": 0, "ty": 0.95, "targetID": 2, "f2": 0.046244, "f1": 2.098835, "f3": 0.124973, "y": 0.58512858, "x": -0.24977114}], [{"q1": 1.3345118, "distance": 0.3136242607, "q3": 3.495775827, "q2": 2.683443034, "tx": 0.375, "ty": 0.6495, "targetID": 3, "f2": 0.600233, "f1": 1.92498, "f3": 0.69115, "y": 0.57314546, "x": 0.070812293}], [{"q1": 2.99729399, "distance": 0.6302597263, "q3": 0.4226698268, "q2": 0.8106139536, "tx": -0.4763, "ty": 0.275, "targetID": 4, "f2": -1.06255, "f1": -1.148127, "f3": -1.181679, "y": -0.23987968, "x": -0.83979173}], [{"q1": 1.65614805, "distance": 0.04974492421, "q3": 2.862807727, "q2": 2.386625364, "tx": 0, "ty": 0.55, "targetID": 5, "f2": 0.278596, "f1": 1.292011, "f3": 0.394333, "y": 0.50070074, "x": 0.0066438278}], [{"q1": 0.8085463902, "distance": 0.2281040295, "q3": 3.583489027, "q2": 3.311824354, "tx": 0.4763, "ty": 0.275, "targetID": 6, "f2": 1.126198, "f1": 2.012693, "f3": 1.319532, "y": 0.42646118, "x": 0.30573928}], [{"q1": 2.030563066, "distance": 0.06730613675, "q3": 1.967265317, "q2": 1.856261694, "tx": -0.175, "ty": 0.3031, "targetID": 7, "f2": -0.095819, "f1": 0.396469, "f3": -0.136031, "y": 0.2458399, "x": -0.21037509}], [{"q1": 1.78237725, "distance": 0.1248261154, "q3": 1.646571542, "q2": 2.183615644, "tx": 0, "ty": 0.15, "targetID": 8, "f2": 0.152367, "f1": 0.075775, "f3": 0.191323, "y": 0.22713586, "x": -0.098140808}], [{"q1": 1.5439932, "distance": 0.1375099906, "q3": 2.485816607, "q2": 2.474338634, "tx": 0.175, "ty": 0.3031, "targetID": 9, "f2": 0.390751, "f1": 0.91502, "f3": 0.482046, "y": 0.42009451, "x": 0.10274156}]], "block": 5}], [{"trials": [[{"q1": 2.59353647, "distance": 0.6746883097, "q3": 0.7996609968, "q2": 0.4823175536, "tx": -0.375, "ty": 0.6495, "targetID": 1, "f2": -0.658792, "f1": -0.771135, "f3": -1.509975, "y": 0.19065303, "x": -0.86963499}], [{"q1": 2.6657931, "distance": 0.6711986131, "q3": 1.229807857, "q2": -1.387036846, "tx": 0, "ty": 0.95, "targetID": 2, "f2": -0.731049, "f1": -0.340988, "f3": -3.379329, "y": 0.62237263, "x": -0.58580533}], [{"q1": 1.71596398, "distance": 0.6564929096, "q3": 2.239327247, "q2": 0.3839542536, "tx": 0.375, "ty": 0.6495, "targetID": 3, "f2": 0.218781, "f1": 0.668531, "f3": -1.608338, "y": 0.54566309, "x": -0.273229}], [{"q1": 2.67465239, "distance": 0.3418704941, "q3": 1.630612251, "q2": 0.6931184536, "tx": -0.4763, "ty": 0.275, "targetID": 4, "f2": -0.739908, "f1": 0.059816, "f3": -1.299174, "y": -0.012047292, "x": -0.66198599}], [{"q1": 2.25261083, "distance": 0.6794120088, "q3": 1.375829087, "q2": 0.02230675359, "tx": 0, "ty": 0.55, "targetID": 5, "f2": -0.317866, "f1": -0.194967, "f3": -1.969986, "y": 0.51656979, "x": -0.67858905}], [{"q1": 1.16775606, "distance": 0.1142184656, "q3": 2.064968847, "q2": 3.293414654, "tx": 0.4763, "ty": 0.275, "targetID": 6, "f2": 0.766988, "f1": 0.494173, "f3": 1.301122, "y": 0.33085976, "x": 0.37667297}], [{"q1": 2.09113297, "distance": 0.4396443279, "q3": 1.467186597, "q2": 0.7993042536, "tx": -0.175, "ty": 0.3031, "targetID": 7, "f2": -0.156388, "f1": -0.10361, "f3": -1.192988, "y": 0.31117252, "x": -0.61457021}], [{"q1": 1.957678116, "distance": 0.2618440625, "q3": 1.497408723, "q2": 1.895028945, "tx": 0, "ty": 0.15, "targetID": 8, "f2": -0.022934, "f1": -0.073388, "f3": -0.097264, "y": 0.1834992, "x": -0.25969235}], [{"q1": 1.45835338, "distance": 0.09013904077, "q3": 1.802080377, "q2": 3.125967754, "tx": 0.175, "ty": 0.3031, "targetID": 9, "f2": 0.476391, "f1": 0.231284, "f3": 1.133675, "y": 0.33756108, "x": 0.25829154}]], "block": 6}], [{"trials": [[{"q1": 1.77634539, "distance": 0.444751279, "q3": 0.02098582679, "q2": -0.2280028464, "tx": -0.375, "ty": 0.6495, "targetID": 1, "f2": 0.158399, "f1": -1.54981, "f3": -2.220296, "y": 0.99003594, "x": -0.088924881}], [{"q1": 0.2502224902, "distance": 0.7863602818, "q3": 0.07527252679, "q2": 1.069041404, "tx": 0, "ty": 0.95, "targetID": 2, "f2": 1.684522, "f1": -1.495524, "f3": -0.923251, "y": 0.54795422, "x": 0.67581187}], [{"q1": 0.6427330902, "distance": 0.2783399576, "q3": 0.6107884468, "q2": 1.598336934, "tx": 0.375, "ty": 0.6495, "targetID": 3, "f2": 1.292011, "f1": -0.960008, "f3": -0.393956, "y": 0.58813874, "x": 0.10350796}], [{"q1": 3.27689569, "distance": 0.7687625328, "q3": 0.2190318268, "q2": 0.6362555536, "tx": -0.4763, "ty": 0.275, "targetID": 4, "f2": -1.342151, "f1": -1.351765, "f3": -1.356037, "y": -0.39551333, "x": -0.85234216}], [{"q1": 0.7475994902, "distance": 0.5618544589, "q3": 1.798938787, "q2": 2.801566924, "tx": 0, "ty": 0.55, "targetID": 5, "f2": 1.187145, "f1": 0.228142, "f3": 0.809274, "y": 0.090919718, "x": 0.32392241}], [{"q1": 1.30787109, "distance": 0.3345537742, "q3": 2.005027267, "q2": 2.413957224, "tx": 0.4763, "ty": 0.275, "targetID": 6, "f2": 0.626873, "f1": 0.434231, "f3": 0.421665, "y": 0.28137553, "x": 0.14180698}], [{"q1": 2.64040903, "distance": 0.5707048466, "q3": 0.9961361968, "q2": 1.443267924, "tx": -0.175, "ty": 0.3031, "targetID": 7, "f2": -0.705665, "f1": -0.57466, "f3": -0.549025, "y": -0.12680807, "x": -0.55034394}], [{"q1": 1.906972811, "distance": 0.2420921882, "q3": 1.51154589, "q2": 1.9195962, "tx": 0, "ty": 0.15, "targetID": 8, "f2": 0.027772, "f1": -0.05925, "f3": -0.072696, "y": 0.19716245, "x": -0.23745385}], [{"q1": 1.60443744, "distance": 0.1978322374, "q3": 2.384280327, "q2": 1.951074958, "tx": 0.175, "ty": 0.3031, "targetID": 9, "f2": 0.330307, "f1": 0.813484, "f3": -0.041218, "y": 0.37798363, "x": -0.0081120862}]], "block": 7}], [{"trials": [[{"q1": 2.61640726, "distance": 0.6449894772, "q3": -0.05692567321, "q2": 0.5737379536, "tx": -0.375, "ty": 0.6495, "targetID": 1, "f2": -0.681663, "f1": -1.627722, "f3": -1.418555, "y": 0.30821457, "x": -0.92229853}], [{"q1": 0.4152189902, "distance": 0.5020248757, "q3": 0.9009459368, "q2": 1.262060854, "tx": 0, "ty": 0.95, "targetID": 2, "f2": 1.519526, "f1": -0.66985, "f3": -0.730232, "y": 0.5592762, "x": 0.31522038}], [{"q1": -0.4024119098, "distance": 0.9618940622, "q3": 2.050517527, "q2": 2.950478414, "tx": 0.375, "ty": 0.6495, "targetID": 3, "f2": 2.337156, "f1": 0.479721, "f3": 0.958186, "y": -0.30840953, "x": 0.28753847}], [{"q1": 2.33466923, "distance": 0.2107369186, "q3": 1.228237067, "q2": 1.289706874, "tx": -0.4763, "ty": 0.275, "targetID": 4, "f2": -0.399925, "f1": -0.342559, "f3": -0.702586, "y": 0.081130962, "x": -0.55891262}], [{"q1": 0.1895268902, "distance": 0.7127655604, "q3": 1.946467977, "q2": 2.720702324, "tx": 0, "ty": 0.55, "targetID": 5, "f2": 1.745218, "f1": 0.375672, "f3": 0.72841, "y": -0.075744059, "x": 0.34129037}], [{"q1": 0.6319888902, "distance": 0.19299481, "q3": 2.126669727, "q2": 2.958081064, "tx": 0.4763, "ty": 0.275, "targetID": 6, "f2": 1.302756, "f1": 0.555873, "f3": 0.965788, "y": 0.087535901, "x": 0.43042835}], [{"q1": 2.22031526, "distance": 0.3313798815, "q3": 1.062298137, "q2": 1.790288244, "tx": -0.175, "ty": 0.3031, "targetID": 7, "f2": -0.285571, "f1": -0.508498, "f3": -0.202004, "y": 0.06219664, "x": -0.40254823}], [{"q1": 2.028238287, "distance": 0.2450721363, "q3": 1.406491027, "q2": 1.986700619, "tx": 0, "ty": 0.15, "targetID": 8, "f2": -0.093494, "f1": -0.164305, "f3": -0.005592, "y": 0.15109501, "x": -0.24506969}], [{"q1": 0.9883082902, "distance": 0.1080949277, "q3": 1.880494527, "q2": 2.491680224, "tx": 0.175, "ty": 0.3031, "targetID": 9, "f2": 0.946436, "f1": 0.309698, "f3": 0.499388, "y": 0.20214753, "x": 0.21364081}]], "block": 8}], [{"trials": [[{"q1": 2.13015155, "distance": 0.2637071555, "q3": -0.1405988732, "q2": 0.3618877536, "tx": -0.375, "ty": 0.6495, "targetID": 1, "f2": -0.195407, "f1": -1.711395, "f3": -1.630405, "y": 0.79097828, "x": -0.59754294}], [{"q1": 0.5740578902, "distance": 0.4856206257, "q3": 0.8431406368, "q2": 0.8101113536, "tx": 0, "ty": 0.95, "targetID": 2, "f2": 1.360687, "f1": -0.727656, "f3": -1.182181, "y": 0.68787777, "x": 0.40880231}], [{"q1": 0.2985401902, "distance": 0.5998836445, "q3": 1.863404267, "q2": 2.331207674, "tx": 0.375, "ty": 0.6495, "targetID": 3, "f2": 1.636204, "f1": 0.292608, "f3": 0.338915, "y": 0.057940058, "x": 0.27541475}], [{"q1": 3.19615679, "distance": 0.6727496163, "q3": 1.085608757, "q2": 1.211732544, "tx": -0.4763, "ty": 0.275, "targetID": 4, "f2": -1.261412, "f1": -0.485188, "f3": -0.78056, "y": -0.39774908, "x": -0.47714947}], [{"q1": 1.08645164, "distance": 0.1536490317, "q3": 1.154975127, "q2": 1.633585604, "tx": 0, "ty": 0.55, "targetID": 5, "f2": 0.848293, "f1": -0.415821, "f3": -0.358707, "y": 0.44621245, "x": -0.11329682}], [{"q1": 0.3266260902, "distance": 0.2612872645, "q3": 2.281047597, "q2": 2.564439504, "tx": 0.4763, "ty": 0.275, "targetID": 6, "f2": 1.608118, "f1": 0.710251, "f3": 0.572147, "y": 0.026237555, "x": 0.39637328}], [{"q1": 1.75862681, "distance": 0.2774142362, "q3": 1.037919377, "q2": 1.370948454, "tx": -0.175, "ty": 0.3031, "targetID": 7, "f2": 0.176118, "f1": -0.532877, "f3": -0.621344, "y": 0.37532763, "x": -0.44284665}], [{"q1": 1.70396309, "distance": 0.1686871658, "q3": 1.661148532, "q2": 1.979474956, "tx": 0, "ty": 0.15, "targetID": 8, "f2": 0.230781, "f1": 0.090352, "f3": -0.012818, "y": 0.25543743, "x": -0.13167501}], [{"q1": 1.30981888, "distance": 0.126898006, "q3": 1.789702507, "q2": 2.232373164, "tx": 0.175, "ty": 0.3031, "targetID": 9, "f2": 0.624926, "f1": 0.218906, "f3": 0.240081, "y": 0.25827854, "x": 0.056281254}]], "block": 9}], [{"trials": [[{"q1": 2.27058074, "distance": 0.4197791606, "q3": 1.509346775, "q2": 3.317793454, "tx": -0.375, "ty": 0.6495, "targetID": 1, "f2": -0.335836, "f1": -0.06145, "f3": 1.325501, "y": 0.42901021, "x": -0.017790263}], [{"q1": 1.947562188, "distance": 0.3096513906, "q3": 1.635136145, "q2": 4.038474754, "tx": 0, "ty": 0.95, "targetID": 2, "f2": -0.012818, "f1": 0.06434, "f3": 2.046182, "y": 0.65525611, "x": 0.094921141}], [{"q1": 1.50214718, "distance": 0.156399487, "q3": 1.953128157, "q2": 3.842565054, "tx": 0.375, "ty": 0.6495, "targetID": 3, "f2": 0.432597, "f1": 0.382332, "f3": 1.850272, "y": 0.53384653, "x": 0.26971432}], [{"q1": 1.917025907, "distance": 0.5309721567, "q3": 1.529264472, "q2": 2.836627094, "tx": -0.4763, "ty": 0.275, "targetID": 4, "f2": 0.017719, "f1": -0.041532, "f3": 0.844334, "y": 0.28395322, "x": 0.054596667}], [{"q1": 1.57924187, "distance": 0.2930681754, "q3": 1.826773297, "q2": 3.772884554, "tx": 0, "ty": 0.55, "targetID": 5, "f2": 0.355503, "f1": 0.255977, "f3": 1.780592, "y": 0.53241047, "x": 0.29253985}], [{"q1": 1.10800297, "distance": 0.1274987302, "q3": 2.205272377, "q2": 3.733614654, "tx": 0.4763, "ty": 0.275, "targetID": 6, "f2": 0.826742, "f1": 0.634476, "f3": 1.741322, "y": 0.40138763, "x": 0.45950437}], [{"q1": 1.51163479, "distance": 0.448774916, "q3": 1.943640547, "q2": 3.253139454, "tx": -0.175, "ty": 0.3031, "targetID": 7, "f2": 0.42311, "f1": 0.372844, "f3": 1.260847, "y": 0.39877511, "x": 0.26345775}], [{"q1": 2.032196694, "distance": 0.2459627069, "q3": 1.59329013, "q2": 1.898296202, "tx": 0, "ty": 0.15, "targetID": 8, "f2": -0.097452, "f1": 0.022494, "f3": -0.093996, "y": 0.17961384, "x": -0.24417345}], [{"q1": 1.76227105, "distance": 0.1197657941, "q3": 1.666300744, "q2": 3.344936754, "tx": 0.175, "ty": 0.3031, "targetID": 9, "f2": 0.172473, "f1": 0.095504, "f3": 1.352644, "y": 0.42088869, "x": 0.19667187}]], "block": 10}], [{"trials": [[{"q1": 1.854319718, "distance": 0.2519720056, "q3": 3.207943127, "q2": 2.079817425, "tx": -0.375, "ty": 0.6495, "targetID": 1, "f2": 0.080425, "f1": 1.637147, "f3": 0.087525, "y": 0.54271558, "x": -0.14677428}], [{"q1": 1.65382327, "distance": 0.4002142052, "q3": 4.250512027, "q2": 2.165205914, "tx": 0, "ty": 0.95, "targetID": 2, "f2": 0.280921, "f1": 2.679716, "f3": 0.172913, "y": 0.6388929, "x": -0.25176136}], [{"q1": 1.21984367, "distance": 0.3884312802, "q3": 4.294431527, "q2": 2.510278454, "tx": 0.375, "ty": 0.6495, "targetID": 3, "f2": 0.714901, "f1": 2.723635, "f3": 0.517986, "y": 0.62084419, "x": -0.012372823}], [{"q1": 2.60786213, "distance": 0.3504326423, "q3": 1.209576007, "q2": 1.337396254, "tx": -0.4763, "ty": 0.275, "targetID": 4, "f2": -0.673118, "f1": -0.36122, "f3": -0.654896, "y": -0.068518071, "x": -0.54557028}], [{"q1": 1.66180292, "distance": 0.1478362804, "q3": 3.677045727, "q2": 2.203470514, "tx": 0, "ty": 0.55, "targetID": 5, "f2": 0.272942, "f1": 2.106249, "f3": 0.211178, "y": 0.61719248, "x": -0.13168423}], [{"q1": 0.7810887902, "distance": 0.2088712364, "q3": 3.523421827, "q2": 3.126596054, "tx": 0.4763, "ty": 0.275, "targetID": 6, "f2": 1.153656, "f1": 1.952625, "f3": 1.134303, "y": 0.42818221, "x": 0.33430562}], [{"q1": 1.79902769, "distance": 0.1637591891, "q3": 2.505420137, "q2": 2.136366094, "tx": -0.175, "ty": 0.3031, "targetID": 7, "f2": 0.135717, "f1": 0.934624, "f3": 0.144073, "y": 0.40559069, "x": -0.0472787}], [{"q1": 1.80864096, "distance": 0.1516529865, "q3": 1.901668867, "q2": 2.121537774, "tx": 0, "ty": 0.15, "targetID": 8, "f2": 0.126104, "f1": 0.330873, "f3": 0.129245, "y": 0.27433654, "x": -0.086827721}], [{"q1": 1.3526702, "distance": 0.3135926772, "q3": 3.571362527, "q2": 2.517315614, "tx": 0.175, "ty": 0.3031, "targetID": 9, "f2": 0.582074, "f1": 2.000566, "f3": 0.525023, "y": 0.59529312, "x": 0.061142423}]], "block": 11}], [{"trials": [[{"q1": 3.59867019, "distance": 1.289439266, "q3": 0.7290379868, "q2": 0.2476154536, "tx": -0.375, "ty": 0.6495, "targetID": 1, "f2": -1.663926, "f1": -0.841758, "f3": -1.744677, "y": -0.59166397, "x": -0.72452199}], [{"q1": 1.6809038, "distance": 0.3695631493, "q3": 3.434137727, "q2": 2.136114764, "tx": 0, "ty": 0.95, "targetID": 2, "f2": 0.253841, "f1": 1.863341, "f3": 0.143822, "y": 0.59309228, "x": -0.095884309}], [{"q1": 1.29536755, "distance": 0.2846422737, "q3": 2.812793527, "q2": 2.171866094, "tx": 0.375, "ty": 0.6495, "targetID": 3, "f2": 0.639377, "f1": 1.241997, "f3": 0.179573, "y": 0.44595149, "x": 0.17602958}], [{"q1": 2.48138161, "distance": 0.3189503632, "q3": 0.8727972668, "q2": 1.365230764, "tx": -0.4763, "ty": 0.275, "targetID": 4, "f2": -0.546637, "f1": -0.697999, "f3": -0.627062, "y": -0.011876907, "x": -0.61569503}], [{"q1": 1.858906443, "distance": 0.1590895179, "q3": 2.649179427, "q2": 2.048966985, "tx": 0, "ty": 0.55, "targetID": 5, "f2": 0.075838, "f1": 1.078383, "f3": 0.056674, "y": 0.42844859, "x": -0.10263883}], [{"q1": 1.01972421, "distance": 0.2043513383, "q3": 2.346455557, "q2": 2.422753684, "tx": 0.4763, "ty": 0.275, "targetID": 6, "f2": 0.91502, "f1": 0.775659, "f3": 0.430461, "y": 0.28707304, "x": 0.27230561}], [{"q1": 1.91507812, "distance": 0.09866434407, "q3": 2.383714847, "q2": 2.078183797, "tx": -0.175, "ty": 0.3031, "targetID": 7, "f2": 0.019666, "f1": 0.812919, "f3": 0.085891, "y": 0.36613056, "x": -0.09909347}], [{"q1": 1.83006662, "distance": 0.1906241697, "q3": 1.438158287, "q2": 1.961253719, "tx": 0, "ty": 0.15, "targetID": 8, "f2": 0.104678, "f1": -0.132638, "f3": -0.031039, "y": 0.22825664, "x": -0.17382023}], [{"q1": 1.57993302, "distance": 0.1593002278, "q3": 2.410732537, "q2": 2.239661664, "tx": 0.175, "ty": 0.3031, "targetID": 9, "f2": 0.354811, "f1": 0.839936, "f3": 0.247369, "y": 0.38954834, "x": 0.041196984}]], "block": 12}], [{"trials": [[{"q1": 1.906784315, "distance": 0.3018157222, "q3": 1.381986607, "q2": 1.052453794, "tx": -0.375, "ty": 0.6495, "targetID": 1, "f2": 0.02796, "f1": -0.18881, "f3": -0.939839, "y": 0.36857723, "x": -0.48534096}], [{"q1": 1.00753483, "distance": 0.4088877191, "q3": 1.859508687, "q2": -0.4308240464, "tx": 0, "ty": 0.95, "targetID": 2, "f2": 0.92721, "f1": 0.288712, "f3": -2.423117, "y": 0.72852766, "x": 0.34371379}], [{"q1": 1.01350386, "distance": 0.2290286727, "q3": 2.710566127, "q2": 0.4461892536, "tx": 0.375, "ty": 0.6495, "targetID": 3, "f2": 0.921241, "f1": 1.13977, "f3": -1.546103, "y": 0.50458141, "x": 0.19765081}], [{"q1": 2.65372938, "distance": 0.3622630086, "q3": 1.379347667, "q2": 0.6195423536, "tx": -0.4763, "ty": 0.275, "targetID": 4, "f2": -0.718985, "f1": -0.191449, "f3": -1.37275, "y": 0.020564342, "x": -0.73417009}], [{"q1": 1.13169058, "distance": 0.05924223237, "q3": 2.257045827, "q2": 0.7405564536, "tx": 0, "ty": 0.55, "targetID": 5, "f2": 0.803054, "f1": 0.686249, "f3": -1.251736, "y": 0.53019992, "x": 0.055835463}], [{"q1": 0.9012232902, "distance": 0.254384062, "q3": 2.616569727, "q2": 1.416375884, "tx": 0.4763, "ty": 0.275, "targetID": 6, "f2": 1.033521, "f1": 1.045773, "f3": -0.575917, "y": 0.37491789, "x": 0.24236055}], [{"q1": 1.71985955, "distance": 0.1213482143, "q3": 1.643618445, "q2": 1.436167924, "tx": -0.175, "ty": 0.3031, "targetID": 7, "f2": 0.214885, "f1": 0.072822, "f3": -0.556125, "y": 0.32773051, "x": -0.29382225}], [{"q1": 1.70578522, "distance": 0.1571757342, "q3": 1.650781276, "q2": 2.044066101, "tx": 0, "ty": 0.15, "targetID": 8, "f2": 0.228959, "f1": 0.079985, "f3": 0.051773, "y": 0.24307323, "x": -0.12665538}], [{"q1": 1.32433304, "distance": 0.2456076892, "q3": 1.921209567, "q2": 1.562648444, "tx": 0.175, "ty": 0.3031, "targetID": 9, "f2": 0.610411, "f1": 0.350413, "f3": -0.429644, "y": 0.37269035, "x": -0.060542608}]], "block": 13}], [{"trials": [[{"q1": 2.57292762, "distance": 0.5319435689, "q3": 2.285508657, "q2": 1.203438734, "tx": -0.375, "ty": 0.6495, "targetID": 1, "f2": -0.638183, "f1": 0.714712, "f3": -0.788854, "y": 0.1199041, "x": -0.42492137}], [{"q1": 1.60211266, "distance": 0.3396037526, "q3": 3.967140327, "q2": 2.189144854, "tx": 0, "ty": 0.95, "targetID": 2, "f2": 0.332632, "f1": 2.396344, "f3": 0.196852, "y": 0.64576112, "x": -0.15089537}], [{"q1": 1.23504897, "distance": 0.311699434, "q3": 3.800384627, "q2": 2.556899684, "tx": 0.375, "ty": 0.6495, "targetID": 3, "f2": 0.699696, "f1": 2.229588, "f3": 0.564607, "y": 0.60129882, "x": 0.067050031}], [{"q1": 2.25147986, "distance": 0.1779750311, "q3": 1.636769773, "q2": 1.554920124, "tx": -0.4763, "ty": 0.275, "targetID": 4, "f2": -0.316735, "f1": 0.065973, "f3": -0.437373, "y": 0.1245487, "x": -0.38122362}], [{"q1": 1.67562593, "distance": 0.07188298039, "q3": 3.277058127, "q2": 2.091943973, "tx": 0, "ty": 0.55, "targetID": 5, "f2": 0.259119, "f1": 1.706262, "f3": 0.099651, "y": 0.56988549, "x": -0.069077711}], [{"q1": 1.34506755, "distance": 0.3620565996, "q3": 2.859226327, "q2": 2.526489064, "tx": 0.4763, "ty": 0.275, "targetID": 6, "f2": 0.589677, "f1": 1.28843, "f3": 0.534196, "y": 0.47212837, "x": 0.17261367}], [{"q1": 2.03577811, "distance": 0.03131726825, "q3": 2.246301577, "q2": 1.739331614, "tx": -0.175, "ty": 0.3031, "targetID": 7, "f2": -0.101034, "f1": 0.675505, "f3": -0.252961, "y": 0.3016573, "x": -0.20628402}], [{"q1": 1.872163964, "distance": 0.1913975983, "q3": 1.524237924, "q2": 2.03828557, "tx": 0, "ty": 0.15, "targetID": 8, "f2": 0.062581, "f1": -0.046558, "f3": 0.045993, "y": 0.20158148, "x": -0.18431601}], [{"q1": 1.890448034, "distance": 0.2730532163, "q3": 2.486884747, "q2": 2.048966985, "tx": 0.175, "ty": 0.3031, "targetID": 9, "f2": 0.044296, "f1": 0.916088, "f3": 0.056674, "y": 0.35296406, "x": -0.093461607}]], "block": 14}], [{"trials": [[{"q1": 2.73723292, "distance": 0.7557105019, "q3": 1.556219337, "q2": 1.448420134, "tx": -0.375, "ty": 0.6495, "targetID": 1, "f2": -0.802488, "f1": -0.014577, "f3": -0.543873, "y": -0.10150157, "x": -0.45923185}], [{"q1": 1.66130027, "distance": 0.3478753687, "q3": 3.407308527, "q2": 2.116197064, "tx": 0, "ty": 0.95, "targetID": 2, "f2": 0.273444, "f1": 1.836512, "f3": 0.123904, "y": 0.62292241, "x": -0.11848005}], [{"q1": 1.31252065, "distance": 0.2661973331, "q3": 3.315134227, "q2": 2.626517374, "tx": 0.375, "ty": 0.6495, "targetID": 3, "f2": 0.622224, "f1": 1.744338, "f3": 0.634225, "y": 0.55192331, "x": 0.12733125}], [{"q1": 2.10495598, "distance": 0.2095386324, "q3": 2.049009557, "q2": 1.630506844, "tx": -0.4763, "ty": 0.275, "targetID": 4, "f2": -0.170211, "f1": 0.478213, "f3": -0.361786, "y": 0.24687333, "x": -0.26865769}], [{"q1": 1.931979889, "distance": 0.175950989, "q3": 2.889511227, "q2": 1.94774487, "tx": 0, "ty": 0.55, "targetID": 5, "f2": 0.002765, "f1": 1.318715, "f3": -0.044548, "y": 0.4634223, "x": -0.15317654}], [{"q1": 1.45627993, "distance": 0.3737063564, "q3": 2.412240507, "q2": 2.436136864, "tx": 0.4763, "ty": 0.275, "targetID": 6, "f2": 0.478465, "f1": 0.841444, "f3": 0.443844, "y": 0.38811482, "x": 0.12012381}], [{"q1": 1.78708964, "distance": 0.1596113602, "q3": 2.525463507, "q2": 2.049218313, "tx": -0.175, "ty": 0.3031, "targetID": 7, "f2": 0.147655, "f1": 0.954667, "f3": 0.056926, "y": 0.40942132, "x": -0.055955625}], [{"q1": 1.935372809, "distance": 0.1758757117, "q3": 1.940498947, "q2": 1.978469646, "tx": 0, "ty": 0.15, "targetID": 8, "f2": -0.000628, "f1": 0.369703, "f3": -0.013823, "y": 0.26410821, "x": -0.13383416}], [{"q1": 1.73280291, "distance": 0.2471089468, "q3": 2.703591827, "q2": 2.161310334, "tx": 0.175, "ty": 0.3031, "targetID": 9, "f2": 0.201942, "f1": 1.132796, "f3": 0.169018, "y": 0.45132492, "x": -0.022717487}]], "block": 15}], [{"trials": [[{"q1": 2.77530902, "distance": 0.7471859546, "q3": 1.385442357, "q2": 0.1705270536, "tx": -0.375, "ty": 0.6495, "targetID": 1, "f2": -0.840565, "f1": -0.185354, "f3": -1.821766, "y": 0.057947261, "x": -0.83145614}], [{"q1": 0.9045533902, "distance": 0.5731686329, "q3": 3.498980227, "q2": 1.938508588, "tx": 0, "ty": 0.95, "targetID": 2, "f2": 1.030191, "f1": 1.928184, "f3": -0.053784, "y": 0.50706574, "x": 0.363774}], [{"q1": 1.0088543, "distance": 0.1850104146, "q3": 3.258962527, "q2": 1.574209504, "tx": 0.375, "ty": 0.6495, "targetID": 3, "f2": 0.92589, "f1": 1.688166, "f3": -0.418083, "y": 0.47261168, "x": 0.32078399}], [{"q1": 2.29747278, "distance": 0.1295667902, "q3": 1.719707817, "q2": 1.129234324, "tx": -0.4763, "ty": 0.275, "targetID": 4, "f2": -0.362728, "f1": 0.148911, "f3": -0.863058, "y": 0.14740615, "x": -0.49882471}], [{"q1": 2.39882056, "distance": 0.5354424395, "q3": 2.411046697, "q2": 1.103033434, "tx": 0, "ty": 0.55, "targetID": 5, "f2": -0.464076, "f1": 0.84025, "f3": -0.889259, "y": 0.20448454, "x": -0.40904483}], [{"q1": 1.3228879, "distance": 0.3186925112, "q3": 2.680218327, "q2": 2.506194384, "tx": 0.4763, "ty": 0.275, "targetID": 6, "f2": 0.611857, "f1": 1.109422, "f3": 0.513902, "y": 0.42410982, "x": 0.19464209}], [{"q1": 1.76930822, "distance": 0.1085502047, "q3": 1.246018477, "q2": 2.180285554, "tx": -0.175, "ty": 0.3031, "targetID": 7, "f2": 0.165436, "f1": -0.324778, "f3": 0.187993, "y": 0.20014176, "x": -0.1406089}], [{"q1": 1.840685206, "distance": 0.1644633554, "q3": 1.661965346, "q2": 2.055689994, "tx": 0, "ty": 0.15, "targetID": 8, "f2": 0.094059, "f1": 0.091169, "f3": 0.063397, "y": 0.22482654, "x": -0.1464554}], [{"q1": 1.75391442, "distance": 0.2658286673, "q3": 2.559832527, "q2": 1.832134264, "tx": 0.175, "ty": 0.3031, "targetID": 9, "f2": 0.18083, "f1": 0.989036, "f3": -0.160158, "y": 0.41223049, "x": -0.067395166}]], "block": 16}], [{"trials": [[{"q1": 1.914575465, "distance": 0.3496447438, "q3": 2.622852827, "q2": 1.901814786, "tx": -0.375, "ty": 0.6495, "targetID": 1, "f2": 0.020169, "f1": 1.052056, "f3": -0.090478, "y": 0.40635137, "x": -0.12374278}], [{"q1": 1.932105552, "distance": 0.4484490734, "q3": 3.380353727, "q2": 1.800843994, "tx": 0, "ty": 0.95, "targetID": 2, "f2": 0.002639, "f1": 1.809557, "f3": -0.191449, "y": 0.5569732, "x": -0.21595487}], [{"q1": 0.8914843902, "distance": 0.1791549363, "q3": 3.999121827, "q2": 2.615333314, "tx": 0.375, "ty": 0.6495, "targetID": 3, "f2": 1.04326, "f1": 2.428326, "f3": 0.623041, "y": 0.55676596, "x": 0.22171305}], [{"q1": 2.21277544, "distance": 0.1632254386, "q3": 1.310798117, "q2": 1.478830754, "tx": -0.4763, "ty": 0.275, "targetID": 4, "f2": -0.278031, "f1": -0.259998, "f3": -0.513462, "y": 0.11249382, "x": -0.46099362}], [{"q1": 1.70302062, "distance": 0.08198253289, "q3": 2.859037827, "q2": 2.022828935, "tx": 0, "ty": 0.55, "targetID": 5, "f2": 0.231724, "f1": 1.288242, "f3": 0.030536, "y": 0.480211, "x": -0.043018963}], [{"q1": 1.0924835, "distance": 0.2547552164, "q3": 2.972700627, "q2": 2.756202324, "tx": 0.4763, "ty": 0.275, "targetID": 6, "f2": 0.842261, "f1": 1.401904, "f3": 0.76391, "y": 0.44621245, "x": 0.28765611}], [{"q1": 1.8055622, "distance": 0.06931299297, "q3": 1.864849397, "q2": 2.056066985, "tx": -0.175, "ty": 0.3031, "targetID": 7, "f2": 0.129182, "f1": 0.294053, "f3": 0.063774, "y": 0.26094604, "x": -0.11997878}], [{"q1": 1.72149318, "distance": 0.1274248044, "q3": 1.815023737, "q2": 2.205166974, "tx": 0, "ty": 0.15, "targetID": 8, "f2": 0.213251, "f1": 0.244227, "f3": 0.212874, "y": 0.26461623, "x": -0.055679445}], [{"q1": 1.44943126, "distance": 0.09767806675, "q3": 2.437498907, "q2": 2.409056334, "tx": 0.175, "ty": 0.3031, "targetID": 9, "f2": 0.485313, "f1": 0.866703, "f3": 0.416764, "y": 0.39119663, "x": 0.13281009}]], "block": 17}], [{"trials": [[{"q1": 2.31757897, "distance": 0.3063567372, "q3": 2.806196227, "q2": 1.613290914, "tx": -0.375, "ty": 0.6495, "targetID": 1, "f2": -0.382834, "f1": 1.2354, "f3": -0.379002, "y": 0.34789626, "x": -0.32124468}], [{"q1": 0.5428932902, "distance": 1.078432115, "q3": 1.912915767, "q2": 3.405632354, "tx": 0, "ty": 0.95, "targetID": 2, "f2": 1.391851, "f1": 0.342119, "f3": 1.41334, "y": 0.0025468452, "x": 0.51511974}], [{"q1": 0.2954614902, "distance": 0.7597627637, "q3": 2.031919297, "q2": 3.674678354, "tx": 0.375, "ty": 0.6495, "targetID": 3, "f2": 1.639283, "f1": 0.461123, "f3": 1.682386, "y": -0.08186995, "x": 0.58076067}], [{"q1": 2.15830022, "distance": 0.2351118828, "q3": 2.298829007, "q2": 1.753154624, "tx": -0.4763, "ty": 0.275, "targetID": 4, "f2": -0.223556, "f1": 0.728033, "f3": -0.239138, "y": 0.28038743, "x": -0.24124985}], [{"q1": 1.20671181, "distance": 0.4117286794, "q3": 1.466872447, "q2": 2.707067814, "tx": 0, "ty": 0.55, "targetID": 5, "f2": 0.728033, "f1": -0.103924, "f3": 0.714775, "y": 0.17532514, "x": 0.17070224}], [{"q1": 0.1555348902, "distance": 0.4275716699, "q3": 2.172725477, "q2": 3.751898654, "tx": 0.4763, "ty": 0.275, "targetID": 6, "f2": 1.77921, "f1": 0.601929, "f3": 1.759606, "y": -0.13581712, "x": 0.59481931}], [{"q1": 1.34054366, "distance": 0.3203981651, "q3": 1.801640557, "q2": 2.525420924, "tx": -0.175, "ty": 0.3031, "targetID": 7, "f2": 0.594201, "f1": 0.230844, "f3": 0.533128, "y": 0.25139625, "x": 0.14119884}], [{"q1": 1.923623252, "distance": 0.1774326221, "q3": 1.668060036, "q2": 2.06235017, "tx": 0, "ty": 0.15, "targetID": 8, "f2": 0.011121, "f1": 0.097264, "f3": 0.070058, "y": 0.21004608, "x": -0.16696348}], [{"q1": 1.77270114, "distance": 0.3148214326, "q3": 1.657190125, "q2": 2.078120965, "tx": 0.175, "ty": 0.3031, "targetID": 9, "f2": 0.162043, "f1": 0.086394, "f3": 0.085828, "y": 0.23357891, "x": -0.13204943}]], "block": 18}], [{"trials": [[{"q1": 2.24802411, "distance": 0.6305763669, "q3": 0.8141751568, "q2": 2.482381104, "tx": -0.375, "ty": 0.6495, "targetID": 1, "f2": -0.31328, "f1": -0.756621, "f3": 0.490088, "y": 0.050486231, "x": -0.17799985}], [{"q1": 1.81768875, "distance": 0.3776683357, "q3": 0.7196132168, "q2": 4.527306554, "tx": 0, "ty": 0.95, "targetID": 2, "f2": 0.117056, "f1": -0.851183, "f3": 2.535014, "y": 0.69430248, "x": 0.27794271}], [{"q1": 1.76396751, "distance": 0.1221825743, "q3": 0.8988724868, "q2": 4.528249054, "tx": 0.375, "ty": 0.6495, "targetID": 3, "f2": 0.170777, "f1": -0.671924, "f3": 2.535956, "y": 0.68664429, "x": 0.25860033}], [{"q1": 2.52033736, "distance": 0.3738383564, "q3": 0.4564734268, "q2": 1.916768767, "tx": -0.4763, "ty": 0.275, "targetID": 4, "f2": -0.585593, "f1": -1.114323, "f3": -0.075524, "y": -0.098600736, "x": -0.48962692}], [{"q1": 2.001911741, "distance": 0.3399737438, "q3": 0.1296849268, "q2": 3.755857154, "tx": 0, "ty": 0.55, "targetID": 5, "f2": -0.067167, "f1": -1.441111, "f3": 1.763564, "y": 0.25291195, "x": 0.16529016}], [{"q1": 1.12572155, "distance": 0.03248287741, "q3": 1.529641463, "q2": 3.572262454, "tx": 0.4763, "ty": 0.275, "targetID": 6, "f2": 0.809023, "f1": -0.041155, "f3": 1.57997, "y": 0.24399024, "x": 0.4666288}], [{"q1": 1.68618168, "distance": 0.3676846871, "q3": 0.9606990368, "q2": 3.255778354, "tx": -0.175, "ty": 0.3031, "targetID": 7, "f2": 0.248563, "f1": -0.610097, "f3": 1.263486, "y": 0.23672354, "x": 0.18664374}], [{"q1": 1.926387854, "distance": 0.120795079, "q3": 1.128585747, "q2": 2.447446594, "tx": 0, "ty": 0.15, "targetID": 8, "f2": 0.008357, "f1": -0.442211, "f3": 0.455154, "y": 0.13950972, "x": -0.12033871}], [{"q1": 1.856267506, "distance": 0.1815250284, "q3": 0.6047565868, "q2": 3.116542954, "tx": 0.175, "ty": 0.3031, "targetID": 9, "f2": 0.078477, "f1": -0.96604, "f3": 1.12425, "y": 0.15404044, "x": 0.071401817}]], "block": 19}], [{"trials": [[{"q1": 2.25581526, "distance": 0.6170452671, "q3": 0.6245486168, "q2": 1.740525414, "tx": -0.375, "ty": 0.6495, "targetID": 1, "f2": -0.321071, "f1": -0.946248, "f3": -0.251767, "y": 0.0544716, "x": -0.5383587}], [{"q1": 1.77841884, "distance": 0.4455801264, "q3": 2.881782927, "q2": 2.626517374, "tx": 0, "ty": 0.95, "targetID": 2, "f2": 0.156326, "f1": 1.310987, "f3": 0.634225, "y": 0.50634469, "x": -0.041371668}], [{"q1": 0.7615480902, "distance": 0.4858223752, "q3": 2.068675927, "q2": 3.647157954, "tx": 0.375, "ty": 0.6495, "targetID": 3, "f2": 1.173196, "f1": 0.49788, "f3": 1.654865, "y": 0.19771095, "x": 0.5536338}], [{"q1": 1.981240061, "distance": 0.2027382921, "q3": 0.8292547968, "q2": 2.037091765, "tx": -0.4763, "ty": 0.275, "targetID": 4, "f2": -0.046496, "f1": -0.741542, "f3": 0.044799, "y": 0.12280311, "x": -0.34236374}], [{"q1": 1.80040999, "distance": 0.3193773765, "q3": 1.703748527, "q2": 2.225461664, "tx": 0, "ty": 0.55, "targetID": 5, "f2": 0.134334, "f1": 0.132952, "f3": 0.233169, "y": 0.24151047, "x": -0.082680823}], [{"q1": 1.09675607, "distance": 0.1242750391, "q3": 2.387233427, "q2": 3.215817354, "tx": 0.4763, "ty": 0.275, "targetID": 6, "f2": 0.837988, "f1": 0.816437, "f3": 1.223525, "y": 0.35459862, "x": 0.38086235}], [{"q1": 1.51094364, "distance": 0.2732211781, "q3": 1.572241459, "q2": 2.590074904, "tx": -0.175, "ty": 0.3031, "targetID": 7, "f2": 0.423801, "f1": 0.001445, "f3": 0.597782, "y": 0.22635381, "x": 0.087220965}], [{"q1": 1.60104452, "distance": 0.08481669511, "q3": 1.621375969, "q2": 2.424638634, "tx": 0, "ty": 0.15, "targetID": 8, "f2": 0.3337, "f1": 0.05058, "f3": 0.432346, "y": 0.23242984, "x": 0.019979821}], [{"q1": 1.41581622, "distance": 0.06534072862, "q3": 1.626905172, "q2": 2.859372224, "tx": 0.175, "ty": 0.3031, "targetID": 9, "f2": 0.518928, "f1": 0.056109, "f3": 0.86708, "y": 0.24094112, "x": 0.19514161}]], "block": 20}], [{"trials": [[{"q1": 1.69315601, "distance": 0.4056267257, "q3": 2.793315727, "q2": 2.215282904, "tx": -0.375, "ty": 0.6495, "targetID": 1, "f2": 0.241588, "f1": 1.222519, "f3": 0.22299, "y": 0.47497994, "x": -0.00883639}], [{"q1": 1.39991976, "distance": 0.313010105, "q3": 4.149289927, "q2": 2.251788204, "tx": 0, "ty": 0.95, "targetID": 2, "f2": 0.534825, "f1": 2.578494, "f3": 0.259496, "y": 0.65358324, "x": -0.10056058}], [{"q1": 1.30824808, "distance": 0.3169991377, "q3": 3.641294427, "q2": 2.558093494, "tx": 0.375, "ty": 0.6495, "targetID": 3, "f2": 0.626496, "f1": 2.070498, "f3": 0.565801, "y": 0.59394084, "x": 0.062907653}], [{"q1": 2.26341791, "distance": 0.2256523992, "q3": 1.077691947, "q2": 1.736252854, "tx": -0.4763, "ty": 0.275, "targetID": 4, "f2": -0.328673, "f1": -0.493104, "f3": -0.25604, "y": 0.054501236, "x": -0.42834898}], [{"q1": 1.60029054, "distance": 0.1323181443, "q3": 2.562597127, "q2": 2.314557224, "tx": 0, "ty": 0.55, "targetID": 5, "f2": 0.334454, "f1": 0.991801, "f3": 0.322265, "y": 0.42940481, "x": 0.054450817}], [{"q1": 1.34814631, "distance": 0.3800652085, "q3": 2.954039527, "q2": 2.537233314, "tx": 0.4763, "ty": 0.275, "targetID": 6, "f2": 0.586598, "f1": 1.383243, "f3": 0.544941, "y": 0.4914482, "x": 0.16389043}], [{"q1": 1.79129937, "distance": 0.08742874525, "q3": 1.777324627, "q2": 2.102813884, "tx": -0.175, "ty": 0.3031, "targetID": 7, "f2": 0.143445, "f1": 0.206528, "f3": 0.110521, "y": 0.25341719, "x": -0.10305972}], [{"q1": 1.70151265, "distance": 0.1289173833, "q3": 1.663536142, "q2": 2.096593534, "tx": 0, "ty": 0.15, "targetID": 8, "f2": 0.233232, "f1": 0.09274, "f3": 0.104301, "y": 0.24194192, "x": -0.090367998}], [{"q1": 1.72790203, "distance": 0.1979165609, "q3": 2.335836967, "q2": 2.217419184, "tx": 0.175, "ty": 0.3031, "targetID": 9, "f2": 0.206842, "f1": 0.765041, "f3": 0.225127, "y": 0.37751212, "x": -0.0083952057}]], "block": 21}], [{"trials": [[{"q1": 2.11808784, "distance": 0.4067052513, "q3": 2.061450267, "q2": 1.374467044, "tx": -0.375, "ty": 0.6495, "targetID": 1, "f2": -0.183343, "f1": 0.490654, "f3": -0.617826, "y": 0.24478027, "x": -0.33486147}], [{"q1": 0.8914215902, "distance": 0.8314289386, "q3": 2.148472387, "q2": 2.894935054, "tx": 0, "ty": 0.95, "targetID": 2, "f2": 1.043323, "f1": 0.577676, "f3": 0.902642, "y": 0.20107339, "x": 0.36108588}], [{"q1": 0.6676144902, "distance": 0.4520454245, "q3": 2.616318327, "q2": 3.077273054, "tx": 0.375, "ty": 0.6495, "targetID": 3, "f2": 1.26713, "f1": 1.045522, "f3": 1.08498, "y": 0.20978828, "x": 0.47987454}], [{"q1": 1.888877237, "distance": 0.2886192669, "q3": 1.795734357, "q2": 1.892892662, "tx": -0.4763, "ty": 0.275, "targetID": 4, "f2": 0.045867, "f1": 0.224938, "f3": -0.0994, "y": 0.24358256, "x": -0.18939579}], [{"q1": 1.09179235, "distance": 0.3360262804, "q3": 2.337659097, "q2": 2.305006784, "tx": 0, "ty": 0.55, "targetID": 5, "f2": 0.842952, "f1": 0.766863, "f3": 0.312714, "y": 0.30641768, "x": 0.23147638}], [{"q1": 0.8793578902, "distance": 0.09443431437, "q3": 2.624737827, "q2": 2.771973114, "tx": 0.4763, "ty": 0.275, "targetID": 6, "f2": 1.055387, "f1": 1.053942, "f3": 0.77968, "y": 0.29558638, "x": 0.38413688}], [{"q1": 1.29857198, "distance": 0.3322898051, "q3": 2.079420177, "q2": 2.432995274, "tx": -0.175, "ty": 0.3031, "targetID": 7, "f2": 0.636173, "f1": 0.508624, "f3": 0.440703, "y": 0.29306618, "x": 0.15713828}], [{"q1": 1.44861444, "distance": 0.2939972871, "q3": "_NaN_", "q2": 2.405851914, "tx": 0, "ty": 0.15, "targetID": 8, "f2": 0.48613, "f1": "_NaN_", "f3": 0.413559, "y": 0.26742041, "x": -0.2695308}], [{"q1": 1.50302683, "distance": 0.237466012, "q3": 1.722598087, "q2": 2.150126264, "tx": 0.175, "ty": 0.3031, "targetID": 9, "f2": 0.431718, "f1": 0.151802, "f3": 0.157834, "y": 0.24817265, "x": -0.056026174}]], "block": 22}], [{"trials": [[{"q1": 1.933487853, "distance": 0.3824427018, "q3": 2.226509547, "q2": 1.680458164, "tx": -0.375, "ty": 0.6495, "targetID": 1, "f2": 0.001257, "f1": 0.655713, "f3": -0.311834, "y": 0.31328951, "x": -0.19272294}], [{"q1": 1.43190117, "distance": 0.3096005354, "q3": 3.773492627, "q2": 2.172808564, "tx": 0, "ty": 0.95, "targetID": 2, "f2": 0.502843, "f1": 2.202696, "f3": 0.180516, "y": 0.6408735, "x": 0.017125961}], [{"q1": 1.27840295, "distance": 0.2746462462, "q3": 3.495650127, "q2": 2.602201454, "tx": 0.375, "ty": 0.6495, "targetID": 3, "f2": 0.656342, "f1": 1.924854, "f3": 0.609909, "y": 0.57332764, "x": 0.11112819}], [{"q1": 2.31248959, "distance": 0.4132193216, "q3": 0.4963088268, "q2": 1.391745804, "tx": -0.4763, "ty": 0.275, "targetID": 4, "f2": -0.377745, "f1": -1.074488, "f3": -0.600547, "y": -0.032240491, "x": -0.75262135}], [{"q1": 1.58514806, "distance": 0.08432159434, "q3": 2.788477627, "q2": 2.220120954, "tx": 0, "ty": 0.55, "targetID": 5, "f2": 0.349596, "f1": 1.217681, "f3": 0.227828, "y": 0.47370354, "x": 0.035902388}], [{"q1": 0.8266418902, "distance": 0.2138876906, "q3": 3.492822727, "q2": 2.821296124, "tx": 0.4763, "ty": 0.275, "targetID": 6, "f2": 1.108103, "f1": 1.922026, "f3": 0.829003, "y": 0.44713149, "x": 0.34934058}], [{"q1": 1.53023302, "distance": 0.1981239955, "q3": 2.162232557, "q2": 2.109474064, "tx": -0.175, "ty": 0.3031, "targetID": 7, "f2": 0.404511, "f1": 0.591436, "f3": 0.117181, "y": 0.33255333, "x": 0.020922482}], [{"q1": 1.68882062, "distance": 0.1496349875, "q3": 1.766329057, "q2": 2.043437782, "tx": 0, "ty": 0.15, "targetID": 8, "f2": 0.245924, "f1": 0.195533, "f3": 0.051145, "y": 0.26424977, "x": -0.096631359}], [{"q1": 1.26753304, "distance": 0.09998773083, "q3": 2.591562627, "q2": 2.391777574, "tx": 0.175, "ty": 0.3031, "targetID": 9, "f2": 0.667211, "f1": 1.020766, "f3": 0.399485, "y": 0.40055864, "x": 0.19734636}]], "block": 23}], [{"trials": [[{"q1": 1.6343454, "distance": 0.352570826, "q3": 3.254124527, "q2": 2.352884654, "tx": -0.375, "ty": 0.6495, "targetID": 1, "f2": 0.300399, "f1": 1.683328, "f3": 0.360592, "y": 0.56399506, "x": -0.032954546}], [{"q1": 1.32948525, "distance": 0.3476461415, "q3": 3.892370427, "q2": 2.603960744, "tx": 0, "ty": 0.95, "targetID": 2, "f2": 0.605259, "f1": 2.321574, "f3": 0.611668, "y": 0.60259217, "x": 0.012870095}], [{"q1": 1.149095, "distance": 0.2341449573, "q3": 3.613208527, "q2": 2.702858084, "tx": 0.375, "ty": 0.6495, "targetID": 3, "f2": 0.785649, "f1": 2.042412, "f3": 0.710565, "y": 0.56022726, "x": 0.1585416}], [{"q1": 2.19266925, "distance": 0.2072676892, "q3": 1.099306097, "q2": 1.787020994, "tx": -0.4763, "ty": 0.275, "targetID": 4, "f2": -0.257925, "f1": -0.47149, "f3": -0.205272, "y": 0.077864079, "x": -0.41228966}], [{"q1": 1.4037525, "distance": 0.08514763481, "q3": 3.273728027, "q2": 2.438524474, "tx": 0, "ty": 0.55, "targetID": 5, "f2": 0.530992, "f1": 1.702932, "f3": 0.446232, "y": 0.56145293, "x": 0.084373871}], [{"q1": 1.20702597, "distance": 0.2583175446, "q3": 2.760705927, "q2": 2.795912054, "tx": 0.4763, "ty": 0.275, "targetID": 6, "f2": 0.727719, "f1": 1.18991, "f3": 0.803619, "y": 0.42849404, "x": 0.26853202}], [{"q1": 1.69032858, "distance": 0.2145410874, "q3": 2.491220147, "q2": 2.242803254, "tx": -0.175, "ty": 0.3031, "targetID": 7, "f2": 0.244416, "f1": 0.920424, "f3": 0.250511, "y": 0.41471035, "x": 0.0082239285}], [{"q1": 1.75108698, "distance": 0.1244396174, "q3": 1.734096317, "q2": 2.196496174, "tx": 0, "ty": 0.15, "targetID": 8, "f2": 0.183658, "f1": 0.1633, "f3": 0.204204, "y": 0.2513014, "x": -0.072272019}], [{"q1": 1.45181887, "distance": 0.09731515719, "q3": 2.436053777, "q2": 2.507199694, "tx": 0.175, "ty": 0.3031, "targetID": 9, "f2": 0.482926, "f1": 0.865257, "f3": 0.514907, "y": 0.39627291, "x": 0.14690999}]], "block": 24}]]}], [{"phase": "train", "blocks": [[{"trials": [[{"q1": 0.4137109902, "distance": 0.2333692547, "q3": 0.9319220468, "q2": 1.118804234, "tx": 0.601, "ty": 0.601, "targetID": 1, "f2": 1.521033, "f1": -0.638874, "f3": -0.873488, "y": 0.58049304, "x": 0.3685335}], [{"q1": 0.8594401902, "distance": 0.127257926, "q3": 1.173824677, "q2": 0.7976077536, "tx": 0.22, "ty": 0.821, "targetID": 2, "f2": 1.075304, "f1": -0.396972, "f3": -1.194685, "y": 0.70864975, "x": 0.16023378}], [{"q1": 0.9107737902, "distance": 0.8698598376, "q3": 1.804656487, "q2": 2.775303204, "tx": -0.22, "ty": 0.821, "targetID": 3, "f2": 1.023971, "f1": 0.23386, "f3": 0.783011, "y": 0.13539152, "x": 0.31534769}], [{"q1": 1.65972947, "distance": 0.427518231, "q3": 1.681254727, "q2": 1.446032524, "tx": -0.601, "ty": 0.601, "targetID": 4, "f2": 0.275015, "f1": 0.110458, "f3": -0.54626, "y": 0.34508907, "x": -0.25853623}], [{"q1": 0.3525755902, "distance": 0.06854530093, "q3": 1.292639717, "q2": 0.9171139536, "tx": 0.4596, "ty": 0.4596, "targetID": 5, "f2": 1.582169, "f1": -0.278157, "f3": -1.075179, "y": 0.52257945, "x": 0.43254363}], [{"q1": 1.16203836, "distance": 0.3313521172, "q3": 1.233137947, "q2": 1.426554644, "tx": 0.1682, "ty": 0.6279, "targetID": 6, "f2": 0.772706, "f1": -0.337658, "f3": -0.565738, "y": 0.49187196, "x": -0.13394334}], [{"q1": 1.71332504, "distance": 0.3384058659, "q3": 1.684836137, "q2": 1.598839594, "tx": -0.1682, "ty": 0.6279, "targetID": 7, "f2": 0.221419, "f1": 0.11404, "f3": -0.393453, "y": 0.29788184, "x": -0.24307686}], [{"q1": 1.854948037, "distance": 0.2478685467, "q3": 1.579404291, "q2": 1.573078534, "tx": -0.4596, "ty": 0.4596, "targetID": 8, "f2": 0.079796, "f1": 0.008608, "f3": -0.419214, "y": 0.26405724, "x": -0.30727848}], [{"q1": 1.03166227, "distance": 0.1020612732, "q3": 2.005906907, "q2": 2.644675784, "tx": 0.3182, "ty": 0.3182, "targetID": 9, "f2": 0.903082, "f1": 0.435111, "f3": 0.652383, "y": 0.2237341, "x": 0.27956456}], [{"q1": 1.68995159, "distance": 0.5254823924, "q3": 1.331595467, "q2": 0.9675679536, "tx": 0.1165, "ty": 0.4347, "targetID": 10, "f2": 0.244793, "f1": -0.239201, "f3": -1.024725, "y": 0.50299437, "x": -0.40452555}], [{"q1": 1.43466577, "distance": 0.0962683564, "q3": 1.710094547, "q2": 1.645209494, "tx": -0.1165, "ty": 0.4347, "targetID": 11, "f2": 0.500079, "f1": 0.139298, "f3": -0.347083, "y": 0.33951398, "x": -0.13089507}], [{"q1": 1.888940069, "distance": 0.03647646742, "q3": 1.676479507, "q2": 1.405003324, "tx": -0.3182, "ty": 0.3182, "targetID": 12, "f2": 0.045804, "f1": 0.105683, "f3": -0.587289, "y": 0.28597253, "x": -0.33528575}], [{"q1": 1.11076757, "distance": 0.06963302886, "q3": 1.956395407, "q2": 2.475343944, "tx": 0.1768, "ty": 0.1768, "targetID": 13, "f2": 0.823977, "f1": 0.385599, "f3": 0.483051, "y": 0.24159629, "x": 0.20229901}], [{"q1": 0.8160861902, "distance": 0.01720647967, "q3": 1.431121117, "q2": 2.151445734, "tx": 0.0647, "ty": 0.2415, "targetID": 14, "f2": 1.118658, "f1": -0.139675, "f3": 0.159153, "y": 0.23836916, "x": 0.081619243}], [{"q1": 1.65570823, "distance": 0.4346784437, "q3": 1.173573347, "q2": 1.075324594, "tx": -0.0647, "ty": 0.2415, "targetID": 15, "f2": 0.279036, "f1": -0.397223, "f3": -0.916968, "y": 0.50764217, "x": -0.40837673}], [{"q1": 1.989910857, "distance": 0.05205865114, "q3": 1.784110467, "q2": 1.864869654, "tx": -0.1768, "ty": 0.1768, "targetID": 16, "f2": -0.055166, "f1": 0.213314, "f3": -0.127423, "y": 0.2191615, "x": -0.20705899}]], "block": 1}], [{"trials": [[{"q1": "_NaN_", "distance": 0.7966489438, "q3": -0.4735322732, "q2": "_NaN_", "tx": 0.601, "ty": 0.601, "targetID": 1, "f2": "_NaN_", "f1": -2.044329, "f3": "_NaN_", "y": -0.10214786, "x": 0.97547647}], [{"q1": "_NaN_", "distance": 1.022546177, "q3": 0.5873521668, "q2": "_NaN_", "tx": 0.22, "ty": 0.821, "targetID": 2, "f2": "_NaN_", "f1": -0.983444, "f3": "_NaN_", "y": 0.12056103, "x": 0.96497378}], [{"q1": 1.10322775, "distance": 0.2149111331, "q3": 1.094216717, "q2": 1.098383884, "tx": -0.22, "ty": 0.821, "targetID": 3, "f2": 0.831517, "f1": -0.47658, "f3": -0.893909, "y": 0.65781459, "x": -0.080152522}], [{"q1": 2.39549047, "distance": 0.4532197375, "q3": -0.2544061732, "q2": 1.324955544, "tx": -0.601, "ty": 0.601, "targetID": 4, "f2": -0.460746, "f1": -1.825203, "f3": -0.667337, "y": 0.19919359, "x": -0.81066578}], [{"q1": 0.6614569902, "distance": 0.2520169988, "q3": 1.146367157, "q2": 0.8403334536, "tx": 0.4596, "ty": 0.4596, "targetID": 5, "f2": 1.273287, "f1": -0.424429, "f3": -1.151959, "y": 0.65784449, "x": 0.30399894}], [{"q1": 0.5060109902, "distance": 0.2671254032, "q3": 1.274606967, "q2": 1.670719234, "tx": 0.1682, "ty": 0.6279, "targetID": 6, "f2": 1.428734, "f1": -0.296189, "f3": -0.321573, "y": 0.36503119, "x": 0.21569705}], [{"q1": 1.31968348, "distance": 0.2251222292, "q3": 1.800823737, "q2": 1.394698904, "tx": -0.1682, "ty": 0.6279, "targetID": 7, "f2": 0.615061, "f1": 0.230027, "f3": -0.597594, "y": 0.40893981, "x": -0.11588888}], [{"q1": 1.40174188, "distance": 0.2227609952, "q3": 0.8376114368, "q2": 1.191626354, "tx": -0.4596, "ty": 0.4596, "targetID": 8, "f2": 0.533003, "f1": -0.733185, "f3": -0.800666, "y": 0.61764452, "x": -0.30261468}], [{"q1": "_NaN_", "distance": 0.7794267574, "q3": -0.3930195732, "q2": "_NaN_", "tx": 0.3182, "ty": 0.3182, "targetID": 9, "f2": "_NaN_", "f1": -1.963816, "f3": "_NaN_", "y": -0.095800341, "x": 0.97858609}], [{"q1": 1.2270065, "distance": 0.1538736669, "q3": 2.220477687, "q2": 2.454043944, "tx": 0.1165, "ty": 0.4347, "targetID": 10, "f2": 0.707738, "f1": 0.649681, "f3": 0.461751, "y": 0.30708134, "x": 0.2024685}], [{"q1": "_NaN_", "distance": 1.198138698, "q3": 0.02450442679, "q2": "_NaN_", "tx": -0.1165, "ty": 0.4347, "targetID": 11, "f2": "_NaN_", "f1": -1.546292, "f3": "_NaN_", "y": 0, "x": 1}], [{"q1": "_NaN_", "distance": 1.350345699, "q3": -0.6917786732, "q2": "_NaN_", "tx": -0.3182, "ty": 0.3182, "targetID": 12, "f2": "_NaN_", "f1": -2.262575, "f3": "_NaN_", "y": -0.13790409, "x": 0.95278488}], [{"q1": 0.9414357202, "distance": 0.1439111651, "q3": 2.367755547, "q2": 2.352696164, "tx": 0.1768, "ty": 0.1768, "targetID": 13, "f2": 0.993309, "f1": 0.796959, "f3": 0.360404, "y": 0.26999049, "x": 0.28646292}], [{"q1": 1.56856045, "distance": 0.1391322708, "q3": 2.301153787, "q2": 2.426586424, "tx": 0.0647, "ty": 0.2415, "targetID": 14, "f2": 0.366184, "f1": 0.730357, "f3": 0.434294, "y": 0.37864325, "x": 0.088141795}], [{"q1": 1.66023212, "distance": 0.4081747422, "q3": 1.062360967, "q2": 1.260552894, "tx": -0.0647, "ty": 0.2415, "targetID": 15, "f2": 0.274512, "f1": -0.508435, "f3": -0.73174, "y": 0.43262337, "x": -0.42536394}], [{"q1": 1.61970558, "distance": 0.3272693231, "q3": 0.3928876268, "q2": 1.750829844, "tx": -0.1768, "ty": 0.1768, "targetID": 16, "f2": 0.315039, "f1": -1.177909, "f3": -0.241463, "y": 0.40026793, "x": -0.41589683}]], "block": 2}], [{"trials": [[{"q1": 0.7796436902, "distance": 0.6454039374, "q3": 1.407119347, "q2": 2.262218294, "tx": 0.601, "ty": 0.601, "targetID": 1, "f2": 1.155101, "f1": -0.163677, "f3": 0.269926, "y": 0.17639488, "x": 0.11493752}], [{"q1": 0.6280932902, "distance": 0.6513094959, "q3": 2.717226327, "q2": 2.710460734, "tx": 0.22, "ty": 0.821, "targetID": 2, "f2": 1.306651, "f1": 1.14643, "f3": 0.718168, "y": 0.2111751, "x": 0.44873052}], [{"q1": 1.05139147, "distance": 0.2644194163, "q3": 0.8506804568, "q2": 0.7633016536, "tx": -0.22, "ty": 0.821, "targetID": 3, "f2": 0.883353, "f1": -0.720116, "f3": -1.228991, "y": 0.80895706, "x": 0.044145027}], [{"q1": 1.863618832, "distance": 0.3137463003, "q3": 1.291320247, "q2": 1.262500684, "tx": -0.601, "ty": 0.601, "targetID": 4, "f2": 0.071126, "f1": -0.279476, "f3": -0.729792, "y": 0.32353077, "x": -0.45455012}], [{"q1": 0.2852826902, "distance": 0.1027896716, "q3": 1.068769817, "q2": 1.298377664, "tx": 0.4596, "ty": 0.4596, "targetID": 5, "f2": 1.649462, "f1": -0.502027, "f3": -0.693915, "y": 0.48780421, "x": 0.36075548}], [{"q1": 0.4292932902, "distance": 0.1629501365, "q3": 1.209261847, "q2": 1.173405114, "tx": 0.1682, "ty": 0.6279, "targetID": 6, "f2": 1.505451, "f1": -0.361534, "f3": -0.818888, "y": 0.52625936, "x": 0.29556533}], [{"q1": 0.9818994402, "distance": 0.2213240324, "q3": 1.198957417, "q2": 1.685421884, "tx": -0.1682, "ty": 0.6279, "targetID": 7, "f2": 0.952845, "f1": -0.371839, "f3": -0.306871, "y": 0.43905162, "x": -0.052785024}], [{"q1": 1.5834516, "distance": 0.07806218497, "q3": 1.061669817, "q2": 1.258605104, "tx": -0.4596, "ty": 0.4596, "targetID": 8, "f2": 0.351293, "f1": -0.509127, "f3": -0.733688, "y": 0.48279563, "x": -0.38506365}], [{"q1": 0.1830552902, "distance": 0.2823051533, "q3": 1.764444097, "q2": 2.267056344, "tx": 0.3182, "ty": 0.3182, "targetID": 9, "f2": 1.751689, "f1": 0.193648, "f3": 0.274764, "y": 0.041939175, "x": 0.2600953}], [{"q1": 0.1763950902, "distance": 0.2234705323, "q3": 1.366529977, "q2": 1.923303279, "tx": 0.1165, "ty": 0.4347, "targetID": 10, "f2": 1.758349, "f1": -0.204266, "f3": -0.068989, "y": 0.23743319, "x": 0.22149945}], [{"q1": 1.40324984, "distance": 0.1010563786, "q3": 1.524740579, "q2": 1.262312184, "tx": -0.1165, "ty": 0.4347, "targetID": 11, "f2": 0.531495, "f1": -0.046056, "f3": -0.72998, "y": 0.45867878, "x": -0.21467031}], [{"q1": 0.8356268902, "distance": 0.3433717035, "q3": 0.9778521268, "q2": 2.335103244, "tx": -0.3182, "ty": 0.3182, "targetID": 12, "f2": 1.099118, "f1": -0.592944, "f3": 0.342811, "y": 0.23021529, "x": 0.013707845}], [{"q1": 0.9768728902, "distance": 0.2612117724, "q3": 1.793975067, "q2": 1.510058184, "tx": 0.1768, "ty": 0.1768, "targetID": 13, "f2": 0.957872, "f1": 0.223179, "f3": -0.482234, "y": 0.39232193, "x": 0.029213118}], [{"q1": 0.5164410902, "distance": 0.1157577774, "q3": 1.234771577, "q2": 1.837097974, "tx": 0.0647, "ty": 0.2415, "targetID": 14, "f2": 1.418303, "f1": -0.336025, "f3": -0.155195, "y": 0.33564174, "x": 0.13205871}], [{"q1": 0.8858923902, "distance": 0.236019414, "q3": 1.207565387, "q2": 1.559444014, "tx": -0.0647, "ty": 0.2415, "targetID": 15, "f2": 1.048852, "f1": -0.363231, "f3": -0.432849, "y": 0.47585779, "x": -0.036743068}], [{"q1": 1.48034453, "distance": 0.4541416213, "q3": 0.3898716268, "q2": 1.424104204, "tx": -0.1768, "ty": 0.1768, "targetID": 16, "f2": 0.4544, "f1": -1.180925, "f3": -0.568188, "y": 0.58726171, "x": -0.37113424}]], "block": 3}], [{"trials": [[{"q1": -0.009210209808, "distance": 0.6638799155, "q3": 1.982596297, "q2": 2.173625384, "tx": 0.601, "ty": 0.601, "targetID": 1, "f2": 1.943955, "f1": 0.4118, "f3": 0.181333, "y": 0.027595869, "x": 0.2664193}], [{"q1": 0.2230791902, "distance": 0.5276066613, "q3": 1.514875978, "q2": 1.551841364, "tx": 0.22, "ty": 0.821, "targetID": 2, "f2": 1.711665, "f1": -0.05592, "f3": -0.440451, "y": 0.30055671, "x": 0.30664624}], [{"q1": 0.8537224902, "distance": 0.350567729, "q3": 0.6979362268, "q2": 1.724314804, "tx": -0.22, "ty": 0.821, "targetID": 3, "f2": 1.081022, "f1": -0.87286, "f3": -0.267978, "y": 0.52611701, "x": -0.030416892}], [{"q1": 1.821333, "distance": 0.3388021324, "q3": 1.140209637, "q2": 1.471542254, "tx": -0.601, "ty": 0.601, "targetID": 4, "f2": 0.113411, "f1": -0.430587, "f3": -0.52075, "y": 0.29802597, "x": -0.44936352}], [{"q1": -1.03707651, "distance": 0.5713959192, "q3": 0.3282964268, "q2": 1.950195312, "tx": 0.4596, "ty": 0.4596, "targetID": 5, "f2": 2.971821, "f1": -1.2425, "f3": -0.042097, "y": -0.1096076, "x": 0.50956003}], [{"q1": 1.2621295, "distance": 0.2707784825, "q3": 2.451573247, "q2": 2.518006764, "tx": 0.1682, "ty": 0.6279, "targetID": 6, "f2": 0.672615, "f1": 0.880777, "f3": 0.525714, "y": 0.36281569, "x": 0.22343853}], [{"q1": 0.6706932902, "distance": 0.2053768247, "q3": 0.5531716268, "q2": 2.042997959, "tx": -0.1682, "ty": 0.6279, "targetID": 7, "f2": 1.264051, "f1": -1.017625, "f3": 0.050705, "y": 0.4734568, "x": -0.032822978}], [{"q1": 1.872540955, "distance": 0.1451477562, "q3": 0.2620716268, "q2": 1.654445784, "tx": -0.4596, "ty": 0.4596, "targetID": 8, "f2": 0.062204, "f1": -1.308725, "f3": -0.337847, "y": 0.33672315, "x": -0.53686028}], [{"q1": 1.16832155, "distance": 0.2216198894, "q3": 2.290723697, "q2": 1.784821874, "tx": 0.3182, "ty": 0.3182, "targetID": 9, "f2": 0.766423, "f1": 0.719927, "f3": -0.207471, "y": 0.3375374, "x": 0.097425363}], [{"q1": 0.8889710902, "distance": 0.1352539656, "q3": 1.297980417, "q2": 1.837474964, "tx": 0.1165, "ty": 0.4347, "targetID": 10, "f2": 1.045773, "f1": -0.272816, "f3": -0.154818, "y": 0.34593396, "x": 0.014449888}], [{"q1": 1.08934191, "distance": 0.112336602, "q3": 1.162452117, "q2": 1.372205094, "tx": -0.1165, "ty": 0.4347, "targetID": 11, "f2": 0.845403, "f1": -0.408344, "f3": -0.620088, "y": 0.54460319, "x": -0.093244872}], [{"q1": 1.52815957, "distance": 0.05992852168, "q3": 1.163708747, "q2": 1.554982954, "tx": -0.3182, "ty": 0.3182, "targetID": 12, "f2": 0.406585, "f1": -0.407088, "f3": -0.43731, "y": 0.37642212, "x": -0.30400097}], [{"q1": 0.9657516502, "distance": 0.1217524304, "q3": 1.603908714, "q2": 2.08540946, "tx": 0.1768, "ty": 0.1768, "targetID": 13, "f2": 0.968993, "f1": 0.033112, "f3": 0.093117, "y": 0.24915788, "x": 0.07888171}], [{"q1": 0.7989958902, "distance": 0.2929731053, "q3": -0.3213723732, "q2": 2.148366974, "tx": 0.0647, "ty": 0.2415, "targetID": 14, "f2": 1.135749, "f1": -1.892169, "f3": 0.156074, "y": 0.51420699, "x": -0.042370715}], [{"q1": 0.9315710902, "distance": 0.228430206, "q3": 0.5972167668, "q2": 1.857078504, "tx": -0.0647, "ty": 0.2415, "targetID": 15, "f2": 1.003173, "f1": -0.97358, "f3": -0.135214, "y": 0.46833105, "x": -0.091682101}], [{"q1": 1.1163596, "distance": 0.2488128712, "q3": "_NaN_", "q2": 2.229231574, "tx": -0.1768, "ty": 0.1768, "targetID": 16, "f2": 0.818385, "f1": "_NaN_", "f3": 0.236939, "y": 0.42556872, "x": -0.18148709}]], "block": 4}], [{"trials": [[{"q1": 2.33071083, "distance": 1.323766381, "q3": 1.552637921, "q2": 0.8044564536, "tx": 0.601, "ty": 0.601, "targetID": 1, "f2": -0.395966, "f1": -0.018158, "f3": -1.187836, "y": 0.15956689, "x": -0.64699609}], [{"q1": 1.01545165, "distance": 0.332127186, "q3": 3.394113827, "q2": 2.914978414, "tx": 0.22, "ty": 0.821, "targetID": 2, "f2": 0.919293, "f1": 1.823317, "f3": 0.922686, "y": 0.49219228, "x": 0.26683963}], [{"q1": 1.09631624, "distance": 0.5731325464, "q3": 1.532720224, "q2": 2.003728051, "tx": -0.22, "ty": 0.821, "targetID": 3, "f2": 0.838428, "f1": -0.038076, "f3": 0.011435, "y": 0.29598764, "x": 0.0098759179}], [{"q1": 2.090002, "distance": 0.4868396855, "q3": 0.9064123168, "q2": 1.697736924, "tx": -0.601, "ty": 0.601, "targetID": 4, "f2": -0.155258, "f1": -0.664384, "f3": -0.294556, "y": 0.13149847, "x": -0.47223202}], [{"q1": 0.7505525902, "distance": 0.3699480857, "q3": 1.740819317, "q2": 2.994397854, "tx": 0.4596, "ty": 0.4596, "targetID": 5, "f2": 1.184192, "f1": 0.170023, "f3": 1.002105, "y": 0.10392963, "x": 0.35781506}], [{"q1": 1.41826666, "distance": 0.3905987052, "q3": 1.639911365, "q2": 2.637764284, "tx": 0.1682, "ty": 0.6279, "targetID": 6, "f2": 0.516478, "f1": 0.069115, "f3": 0.645472, "y": 0.24090492, "x": 0.1152646}], [{"q1": 1.53789851, "distance": 0.3295261287, "q3": 1.812887457, "q2": 1.837349304, "tx": -0.1682, "ty": 0.6279, "targetID": 7, "f2": 0.396846, "f1": 0.242091, "f3": -0.154943, "y": 0.30451724, "x": -0.10486707}], [{"q1": 2.23929048, "distance": 0.3179465878, "q3": 1.767145867, "q2": 1.498559954, "tx": -0.4596, "ty": 0.4596, "targetID": 8, "f2": -0.304546, "f1": 0.19635, "f3": -0.493733, "y": 0.15127595, "x": -0.38197067}], [{"q1": 1.987209087, "distance": 0.5073444973, "q3": 2.939148427, "q2": 2.319332454, "tx": 0.3182, "ty": 0.3182, "targetID": 9, "f2": -0.052465, "f1": 1.368352, "f3": 0.32704, "y": 0.48426608, "x": -0.16119597}], [{"q1": "_NaN_", "distance": 0.2136941325, "q3": "_NaN_", "q2": "_NaN_", "tx": 0.1165, "ty": 0.4347, "targetID": 10, "f2": "_NaN_", "f1": "_NaN_", "f3": "_NaN_", "y": 0.62268059, "x": 0.21812913}], [{"q1": 1.4205286, "distance": 0.2394982407, "q3": 2.430587407, "q2": 2.333720944, "tx": -0.1165, "ty": 0.4347, "targetID": 11, "f2": 0.514216, "f1": 0.859791, "f3": 0.341428, "y": 0.3874698, "x": 0.11829505}], [{"q1": 2.029243597, "distance": 0.2188279302, "q3": 2.366310417, "q2": 2.355020944, "tx": -0.3182, "ty": 0.3182, "targetID": 12, "f2": -0.094499, "f1": 0.795514, "f3": 0.362728, "y": 0.35798399, "x": -0.10301892}], [{"q1": 0.3737498902, "distance": 0.0298831049, "q3": 4.711446527, "q2": 3.554795154, "tx": 0.1768, "ty": 0.1768, "targetID": 13, "f2": 1.560995, "f1": 3.14065, "f3": 1.562502, "y": 0.1963007, "x": 0.19944338}], [{"q1": 2.05544448, "distance": 0.2009768217, "q3": 2.210738747, "q2": 2.336548374, "tx": 0.0647, "ty": 0.2415, "targetID": 14, "f2": -0.1207, "f1": 0.639942, "f3": 0.344256, "y": 0.34112841, "x": -0.10984473}], [{"q1": 1.911999359, "distance": 0.2578844289, "q3": 2.905847527, "q2": 2.431361644, "tx": -0.0647, "ty": 0.2415, "targetID": 15, "f2": 0.022745, "f1": 1.335051, "f3": 0.439069, "y": 0.49286048, "x": -0.12233929}], [{"q1": 1.980486079, "distance": 0.02622790158, "q3": 1.353586607, "q2": 2.242049274, "tx": -0.1768, "ty": 0.1768, "targetID": 16, "f2": -0.045742, "f1": -0.21721, "f3": 0.249757, "y": 0.15861109, "x": -0.1579038}]], "block": 5}], [{"trials": [[{"q1": 0.3601153902, "distance": 0.738335018, "q3": 1.610066235, "q2": 3.416627954, "tx": 0.601, "ty": 0.601, "targetID": 1, "f2": 1.574629, "f1": 0.03927, "f3": 1.424335, "y": -0.10954721, "x": 0.40034791}], [{"q1": 0.9328277902, "distance": 0.1268236155, "q3": 1.812133477, "q2": 0.1950503536, "tx": 0.22, "ty": 0.821, "targetID": 2, "f2": 1.001917, "f1": 0.241337, "f3": -1.797242, "y": 0.69452726, "x": 0.22942738}], [{"q1": 1.50717373, "distance": 0.1384713228, "q3": -0.03805097321, "q2": 0.6177830536, "tx": -0.22, "ty": 0.821, "targetID": 3, "f2": 0.427571, "f1": -1.608847, "f3": -1.37451, "y": 0.94520455, "x": -0.15878287}], [{"q1": 2.58951523, "distance": 0.5483854699, "q3": 2.084258227, "q2": 2.280125374, "tx": -0.601, "ty": 0.601, "targetID": 4, "f2": -0.654771, "f1": 0.513462, "f3": 0.287833, "y": 0.18601325, "x": -0.24251343}], [{"q1": 0.06574819019, "distance": 0.5119295261, "q3": 2.034809557, "q2": 2.142774944, "tx": 0.4596, "ty": 0.4596, "targetID": 5, "f2": 1.868996, "f1": 0.464013, "f3": 0.150482, "y": -0.030220607, "x": 0.31077926}], [{"q1": 0.7241003902, "distance": 0.079989393, "q3": 1.686092777, "q2": 0.9193759536, "tx": 0.1682, "ty": 0.6279, "targetID": 6, "f2": 1.210644, "f1": 0.115296, "f3": -1.072917, "y": 0.55440882, "x": 0.19978084}], [{"q1": 1.50993833, "distance": 0.2582491376, "q3": 0.8407530268, "q2": 0.3012927536, "tx": -0.1682, "ty": 0.6279, "targetID": 7, "f2": 0.424806, "f1": -0.730043, "f3": -1.691, "y": 0.88303029, "x": -0.2082144}], [{"q1": 0.6162808902, "distance": 0.6278237443, "q3": 1.588891901, "q2": 1.792738684, "tx": -0.4596, "ty": 0.4596, "targetID": 8, "f2": 1.318464, "f1": 0.018096, "f3": -0.199554, "y": 0.29470474, "x": 0.14618231}], [{"q1": 0.8217410902, "distance": 0.2555094247, "q3": 1.548365355, "q2": 1.681463474, "tx": 0.3182, "ty": 0.3182, "targetID": 9, "f2": 1.113003, "f1": -0.022431, "f3": -0.310829, "y": 0.36355414, "x": 0.06674808}], [{"q1": 1.55894718, "distance": 0.5735443934, "q3": -0.7213096732, "q2": 0.9423095536, "tx": 0.1165, "ty": 0.4347, "targetID": 10, "f2": 0.375797, "f1": -2.292106, "f3": -1.049983, "y": 0.91416364, "x": -0.19825036}], [{"q1": 1.03574634, "distance": 0.04417944256, "q3": 1.245264497, "q2": 1.637481184, "tx": -0.1165, "ty": 0.4347, "targetID": 11, "f2": 0.898998, "f1": -0.325532, "f3": -0.354811, "y": 0.43549428, "x": -0.072327698}], [{"q1": 1.02782952, "distance": 0.2862214119, "q3": 1.349188377, "q2": 1.458913054, "tx": -0.3182, "ty": 0.3182, "targetID": 12, "f2": 0.906915, "f1": -0.221608, "f3": -0.53338, "y": 0.44205395, "x": -0.060163383}], [{"q1": 0.6644100902, "distance": 0.08601265663, "q3": 1.315133517, "q2": 2.185060784, "tx": 0.1768, "ty": 0.1768, "targetID": 13, "f2": 1.270334, "f1": -0.255663, "f3": 0.192768, "y": 0.2174691, "x": 0.10100949}], [{"q1": 1.16775606, "distance": 0.06943765844, "q3": 1.448022887, "q2": 2.122857244, "tx": 0.0647, "ty": 0.2415, "targetID": 14, "f2": 0.766988, "f1": -0.122773, "f3": 0.130565, "y": 0.25192449, "x": -0.0039506986}], [{"q1": 1.45778789, "distance": 0.01636238618, "q3": 1.564387478, "q2": 2.069952824, "tx": -0.0647, "ty": 0.2415, "targetID": 15, "f2": 0.476957, "f1": -0.006409, "f3": 0.07766, "y": 0.25545934, "x": -0.073236071}], [{"q1": 1.23869322, "distance": 0.2025326834, "q3": 1.075429997, "q2": 1.810331604, "tx": -0.1768, "ty": 0.1768, "targetID": 16, "f2": 0.696051, "f1": -0.495366, "f3": -0.181961, "y": 0.3793167, "x": -0.17934442}]], "block": 6}], [{"trials": [[{"q1": 2.50733117, "distance": 0.8989859344, "q3": 1.990764437, "q2": 2.621553664, "tx": 0.601, "ty": 0.601, "targetID": 1, "f2": -0.572587, "f1": 0.419968, "f3": 0.629261, "y": 0.25286179, "x": -0.22783985}], [{"q1": 0.8475020902, "distance": 0.4541693737, "q3": 3.059597127, "q2": 2.691359854, "tx": 0.22, "ty": 0.821, "targetID": 2, "f2": 1.087242, "f1": 1.488801, "f3": 0.699067, "y": 0.39230028, "x": 0.36995456}], [{"q1": 1.269418, "distance": 0.7939740574, "q3": 0.6249884468, "q2": 2.994774854, "tx": -0.22, "ty": 0.821, "targetID": 3, "f2": 0.665326, "f1": -0.945808, "f3": 1.002482, "y": 0.097089612, "x": 0.10611126}], [{"q1": 2.60440638, "distance": 0.7126705432, "q3": 1.179919367, "q2": 2.315751034, "tx": -0.601, "ty": 0.601, "targetID": 4, "f2": -0.669662, "f1": -0.390877, "f3": 0.323458, "y": 0.0030029226, "x": -0.21331611}], [{"q1": 0.5631879902, "distance": 0.357037913, "q3": 2.361723697, "q2": 2.713476664, "tx": 0.4596, "ty": 0.4596, "targetID": 5, "f2": 1.371557, "f1": 0.790927, "f3": 0.721184, "y": 0.10266546, "x": 0.45100899}], [{"q1": 1.36366578, "distance": 0.522858773, "q3": "_NaN_", "q2": 2.210507684, "tx": 0.1682, "ty": 0.6279, "targetID": 6, "f2": 0.571079, "f1": "_NaN_", "f3": 0.218215, "y": 0.43858976, "x": -0.31918376}], [{"q1": 1.32257375, "distance": 0.3732854819, "q3": 1.549056506, "q2": 2.012336015, "tx": -0.1682, "ty": 0.6279, "targetID": 7, "f2": 0.612171, "f1": -0.02174, "f3": 0.020043, "y": 0.2773507, "x": -0.039914228}], [{"q1": 1.76648079, "distance": 0.4384670619, "q3": "_NaN_", "q2": 2.497712084, "tx": -0.4596, "ty": 0.4596, "targetID": 8, "f2": 0.168264, "f1": "_NaN_", "f3": 0.505419, "y": 0.14660614, "x": -0.15253615}], [{"q1": 1.38886135, "distance": 0.09980740666, "q3": 2.245987417, "q2": 3.096436854, "tx": 0.3182, "ty": 0.3182, "targetID": 9, "f2": 0.545883, "f1": 0.675191, "f3": 1.104144, "y": 0.40351616, "x": 0.26640549}], [{"q1": 1.52552063, "distance": 0.2192873213, "q3": 1.323050327, "q2": 3.194077554, "tx": 0.1165, "ty": 0.4347, "targetID": 10, "f2": 0.409224, "f1": -0.247746, "f3": 1.201785, "y": 0.2544969, "x": 0.24145508}], [{"q1": 2.35150817, "distance": 0.1627890952, "q3": 1.531777746, "q2": 2.765752764, "tx": -0.1165, "ty": 0.4347, "targetID": 11, "f2": -0.416764, "f1": -0.039019, "f3": 0.77346, "y": 0.27707895, "x": -0.075807321}], [{"q1": 2.16873031, "distance": 0.29437762, "q3": 1.344161837, "q2": 2.649953664, "tx": -0.3182, "ty": 0.3182, "targetID": 12, "f2": -0.233986, "f1": -0.226634, "f3": 0.657661, "y": 0.21295457, "x": -0.043278952}], [{"q1": 1.609087, "distance": 0.3032546527, "q3": 2.426566167, "q2": 3.005330654, "tx": 0.1768, "ty": 0.1768, "targetID": 13, "f2": 0.325657, "f1": 0.85577, "f3": 1.013038, "y": 0.47529797, "x": 0.1232991}], [{"q1": 1.71552415, "distance": 0.2893345121, "q3": 1.938739657, "q2": 1.476757304, "tx": 0.0647, "ty": 0.2415, "targetID": 14, "f2": 0.21922, "f1": 0.367943, "f3": -0.515535, "y": 0.34063879, "x": -0.20711972}], [{"q1": 1.46149497, "distance": 0.03727122969, "q3": 1.651283931, "q2": 1.983433362, "tx": -0.0647, "ty": 0.2415, "targetID": 15, "f2": 0.47325, "f1": 0.080488, "f3": -0.008859, "y": 0.27572014, "x": -0.079469109}], [{"q1": 1.75542238, "distance": 0.06951621608, "q3": 1.671641447, "q2": 1.924245757, "tx": -0.1768, "ty": 0.1768, "targetID": 16, "f2": 0.179322, "f1": 0.100845, "f3": -0.068047, "y": 0.24486023, "x": -0.16264693}]], "block": 7}], [{"trials": [[{"q1": 0.08704819019, "distance": 0.5719422908, "q3": 1.714115787, "q2": 1.864806824, "tx": 0.601, "ty": 0.601, "targetID": 1, "f2": 1.847696, "f1": 0.143319, "f3": -0.127486, "y": 0.13533992, "x": 0.26891767}], [{"q1": 0.7496728902, "distance": 0.2727068654, "q3": 1.994283017, "q2": 0.7290582536, "tx": 0.22, "ty": 0.821, "targetID": 2, "f2": 1.185072, "f1": 0.423487, "f3": -1.263234, "y": 0.55462204, "x": 0.16158924}], [{"q1": 1.49988523, "distance": 0.3651495011, "q3": "_NaN_", "q2": 0.8493184536, "tx": -0.22, "ty": 0.821, "targetID": 3, "f2": 0.434859, "f1": "_NaN_", "f3": -1.142974, "y": 0.49531944, "x": -0.054874802}], [{"q1": 2.09509138, "distance": 0.4060130184, "q3": "_NaN_", "q2": 1.754536924, "tx": -0.601, "ty": 0.601, "targetID": 4, "f2": -0.160347, "f1": "_NaN_", "f3": -0.237756, "y": 0.19512788, "x": -0.61169548}], [{"q1": 1.05824014, "distance": 0.1187491029, "q3": 2.305552017, "q2": 3.378363354, "tx": 0.4596, "ty": 0.4596, "targetID": 5, "f2": 0.876504, "f1": 0.734756, "f3": 1.386071, "y": 0.34877867, "x": 0.41693875}], [{"q1": 2.55508338, "distance": 0.6154732621, "q3": 1.448211377, "q2": 2.444493504, "tx": 0.1682, "ty": 0.6279, "targetID": 6, "f2": -0.620339, "f1": -0.122585, "f3": 0.452201, "y": 0.12079945, "x": -0.18059273}], [{"q1": 1.42077993, "distance": 0.2375061086, "q3": 2.170023707, "q2": 1.342171474, "tx": -0.1682, "ty": 0.6279, "targetID": 7, "f2": 0.513965, "f1": 0.599227, "f3": -0.650121, "y": 0.41382845, "x": -0.065328609}], [{"q1": 1.29543038, "distance": 0.566865433, "q3": 0.9667937268, "q2": 2.268941304, "tx": -0.4596, "ty": 0.4596, "targetID": 8, "f2": 0.639314, "f1": -0.604003, "f3": 0.276649, "y": 0.23977659, "x": 0.0629075}], [{"q1": 0.3631941902, "distance": 0.3796438156, "q3": 1.851591877, "q2": 2.890913814, "tx": 0.3182, "ty": 0.3182, "targetID": 9, "f2": 1.57155, "f1": 0.280796, "f3": 0.898621, "y": -0.058156236, "x": 0.36805389}], [{"q1": 1.20042862, "distance": 0.02029765597, "q3": 2.588358227, "q2": 1.156503344, "tx": 0.1165, "ty": 0.4347, "targetID": 10, "f2": 0.734316, "f1": 1.017562, "f3": -0.835789, "y": 0.45131016, "x": 0.10483392}], [{"q1": 1.65501708, "distance": 0.1500039954, "q3": 1.826521967, "q2": 1.833516564, "tx": -0.1165, "ty": 0.4347, "targetID": 11, "f2": 0.279727, "f1": 0.255726, "f3": -0.158776, "y": 0.28571892, "x": -0.13398818}], [{"q1": 1.59639496, "distance": 0.4984174447, "q3": "_NaN_", "q2": 0.9570122536, "tx": -0.3182, "ty": 0.3182, "targetID": 12, "f2": 0.33835, "f1": "_NaN_", "f3": -1.03528, "y": 0.81450336, "x": -0.36405765}], [{"q1": 1.53588789, "distance": 0.09748080306, "q3": 1.467437927, "q2": 2.657556314, "tx": 0.1768, "ty": 0.1768, "targetID": 13, "f2": 0.398857, "f1": -0.103358, "f3": 0.665264, "y": 0.21552052, "x": 0.087339236}], [{"q1": 1.02619589, "distance": 0.2606555795, "q3": 1.944645857, "q2": 1.056726364, "tx": 0.0647, "ty": 0.2415, "targetID": 14, "f2": 0.908549, "f1": 0.37385, "f3": -0.935566, "y": 0.50083889, "x": 0.038533776}], [{"q1": 1.34355958, "distance": 0.09222738466, "q3": 1.917628157, "q2": 1.943786463, "tx": -0.0647, "ty": 0.2415, "targetID": 15, "f2": 0.591185, "f1": 0.346832, "f3": -0.048506, "y": 0.30505158, "x": 0.0021362713}], [{"q1": 1.55272682, "distance": 0.159627371, "q3": 1.912852937, "q2": 1.878378504, "tx": -0.1768, "ty": 0.1768, "targetID": 16, "f2": 0.382018, "f1": 0.342057, "f3": -0.113914, "y": 0.3037996, "x": -0.080094265}]], "block": 8}], [{"trials": [[{"q1": -0.2034863098, "distance": 0.5695390676, "q3": 1.484465361, "q2": 1.861916554, "tx": 0.601, "ty": 0.601, "targetID": 1, "f2": 2.138231, "f1": -0.086331, "f3": -0.130376, "y": 0.1187051, "x": 0.29807034}], [{"q1": 1.34374808, "distance": 0.696376971, "q3": 0.9647202768, "q2": 2.606159854, "tx": 0.22, "ty": 0.821, "targetID": 2, "f2": 0.590996, "f1": -0.606076, "f3": 0.613867, "y": 0.15614055, "x": 0.012870095}], [{"q1": 1.59658346, "distance": 0.5743001615, "q3": 1.945588327, "q2": 2.342768734, "tx": -0.22, "ty": 0.821, "targetID": 3, "f2": 0.338161, "f1": 0.374792, "f3": 0.350476, "y": 0.29177389, "x": 0.003025559}], [{"q1": 1.83270556, "distance": 0.07853482498, "q3": 0.7990955068, "q2": 0.9489697536, "tx": -0.601, "ty": 0.601, "targetID": 4, "f2": 0.102039, "f1": -0.771701, "f3": -1.043323, "y": 0.53925099, "x": -0.55247394}], [{"q1": 0.06147559019, "distance": 0.1328087808, "q3": 1.258459187, "q2": 1.425549344, "tx": 0.4596, "ty": 0.4596, "targetID": 5, "f2": 1.873269, "f1": -0.312337, "f3": -0.566743, "y": 0.34790037, "x": 0.38775736}], [{"q1": 0.4308012902, "distance": 0.1428158772, "q3": 1.042568937, "q2": 1.484736944, "tx": 0.1682, "ty": 0.6279, "targetID": 6, "f2": 1.503943, "f1": -0.528227, "f3": -0.507556, "y": 0.49727042, "x": 0.22592597}], [{"q1": 1.72978699, "distance": 0.3923221245, "q3": 1.804907807, "q2": 2.472013854, "tx": -0.1682, "ty": 0.6279, "targetID": 7, "f2": 0.204957, "f1": 0.234111, "f3": 0.479721, "y": 0.28616048, "x": 0.024493409}], [{"q1": 1.66148876, "distance": 0.1062091776, "q3": 1.091137957, "q2": 1.443393584, "tx": -0.4596, "ty": 0.4596, "targetID": 8, "f2": 0.273256, "f1": -0.479658, "f3": -0.548899, "y": 0.38399594, "x": -0.38500499}], [{"q1": 0.7019834902, "distance": 0.2377044765, "q3": 1.800823737, "q2": 2.846177534, "tx": 0.3182, "ty": 0.3182, "targetID": 9, "f2": 1.232761, "f1": 0.230027, "f3": 0.853885, "y": 0.080577903, "x": 0.31194243}], [{"q1": 0.6337481902, "distance": 0.3026622429, "q3": 0.7650406468, "q2": 1.075324594, "tx": 0.1165, "ty": 0.4347, "targetID": 10, "f2": 1.300996, "f1": -0.805756, "f3": -0.916968, "y": 0.70130643, "x": 0.25976704}], [{"q1": 1.14098969, "distance": 0.1014217427, "q3": 1.055512297, "q2": 1.418198014, "tx": -0.1165, "ty": 0.4347, "targetID": 11, "f2": 0.793755, "f1": -0.515284, "f3": -0.574095, "y": 0.5283233, "x": -0.15550061}], [{"q1": 1.1816419, "distance": 0.306872158, "q3": 0.2479973268, "q2": 1.732671434, "tx": -0.3182, "ty": 0.3182, "targetID": 12, "f2": 0.753103, "f1": -1.322799, "f3": -0.259621, "y": 0.60258867, "x": -0.2029021}], [{"q1": 1.37265073, "distance": 0.1812053992, "q3": 2.254406887, "q2": 2.715612944, "tx": 0.1768, "ty": 0.1768, "targetID": 13, "f2": 0.562094, "f1": 0.683611, "f3": 0.72332, "y": 0.35632132, "x": 0.20144736}], [{"q1": 0.9276126902, "distance": 0.2213051414, "q3": 1.067324687, "q2": 1.742787364, "tx": 0.0647, "ty": 0.2415, "targetID": 14, "f2": 1.007132, "f1": -0.503472, "f3": -0.249505, "y": 0.42844551, "x": -0.05373708}], [{"q1": 0.7803976902, "distance": 0.1298109981, "q3": 1.368289267, "q2": 1.931597084, "tx": -0.0647, "ty": 0.2415, "targetID": 15, "f2": 1.154347, "f1": -0.202507, "f3": -0.060696, "y": 0.30692419, "x": 0.047418556}], [{"q1": 1.44679232, "distance": 0.2018463727, "q3": 1.128208757, "q2": 1.694155514, "tx": -0.1768, "ty": 0.1768, "targetID": 16, "f2": 0.487952, "f1": -0.442588, "f3": -0.298137, "y": 0.3636895, "x": -0.25305138}]], "block": 9}], [{"trials": [[{"q1": 2.38028516, "distance": 0.8891213818, "q3": 1.67025915, "q2": 2.392091734, "tx": 0.601, "ty": 0.601, "targetID": 1, "f2": -0.445541, "f1": 0.099463, "f3": 0.399799, "y": 0.16736549, "x": -0.17520741}], [{"q1": 1.89101352, "distance": 0.2412861251, "q3": 1.711853837, "q2": 3.840554454, "tx": 0.22, "ty": 0.821, "targetID": 2, "f2": 0.043731, "f1": 0.141058, "f3": 1.848262, "y": 0.58848361, "x": 0.15553976}], [{"q1": 2.04765333, "distance": 0.5059904465, "q3": 1.769973297, "q2": 3.015635054, "tx": -0.22, "ty": 0.821, "targetID": 3, "f2": -0.112909, "f1": 0.199177, "f3": 1.023342, "y": 0.39559372, "x": 0.053963189}], [{"q1": 2.84084264, "distance": 0.4518351821, "q3": 1.732902507, "q2": 3.154556254, "tx": -0.601, "ty": 0.601, "targetID": 4, "f2": -0.906098, "f1": 0.162106, "f3": 1.162264, "y": 0.32273424, "x": -0.24501798}], [{"q1": 1.58521089, "distance": 0.1386588983, "q3": 1.629041455, "q2": 3.792048254, "tx": 0.4596, "ty": 0.4596, "targetID": 5, "f2": 0.349534, "f1": 0.058245, "f3": 1.799756, "y": 0.49588716, "x": 0.3257735}], [{"q1": 1.997639175, "distance": 0.1611023336, "q3": 1.727687467, "q2": 3.462243854, "tx": 0.1682, "ty": 0.6279, "targetID": 6, "f2": -0.062895, "f1": 0.156891, "f3": 1.469951, "y": 0.49049859, "x": 0.084088084}], [{"q1": 1.886992282, "distance": 0.4092973639, "q3": 1.539443232, "q2": 2.886829744, "tx": -0.1682, "ty": 0.6279, "targetID": 7, "f2": 0.047752, "f1": -0.031353, "f3": 0.894537, "y": 0.29609411, "x": 0.071443868}], [{"q1": 0.005555290192, "distance": 1.09889734, "q3": 1.670887467, "q2": 2.927419124, "tx": -0.4596, "ty": 0.4596, "targetID": 8, "f2": 1.929189, "f1": 0.100091, "f3": 0.935126, "y": -0.24613119, "x": 0.38272942}], [{"q1": 1.49938258, "distance": 0.06274911826, "q3": 1.66686623, "q2": 3.169133254, "tx": 0.3182, "ty": 0.3182, "targetID": 9, "f2": 0.435362, "f1": 0.09607, "f3": 1.176841, "y": 0.31649022, "x": 0.25547418}], [{"q1": 1.851052462, "distance": 0.1080023324, "q3": 1.591782166, "q2": 2.937158064, "tx": 0.1165, "ty": 0.4347, "targetID": 10, "f2": 0.083692, "f1": 0.020986, "f3": 0.944865, "y": 0.32900613, "x": 0.094289425}], [{"q1": 1.72664539, "distance": 0.2125036003, "q3": 2.445604217, "q2": 3.140293454, "tx": -0.1165, "ty": 0.4347, "targetID": 11, "f2": 0.208099, "f1": 0.874808, "f3": 1.148001, "y": 0.50369047, "x": 0.084492774}], [{"q1": 2.61496213, "distance": 0.2867264847, "q3": 0.5107601268, "q2": 3.210853654, "tx": -0.3182, "ty": 0.3182, "targetID": 12, "f2": -0.680218, "f1": -1.060036, "f3": 1.218561, "y": 0.20677596, "x": -0.054009235}], [{"q1": 1.48920382, "distance": 0.1964761446, "q3": 1.741196317, "q2": 3.229389054, "tx": 0.1768, "ty": 0.1768, "targetID": 13, "f2": 0.445541, "f1": 0.1704, "f3": 1.237096, "y": 0.35087008, "x": 0.26791796}], [{"q1": 3.06282759, "distance": 0.3018423049, "q3": 1.425654747, "q2": 2.921450094, "tx": 0.0647, "ty": 0.2415, "targetID": 14, "f2": -1.128083, "f1": -0.145142, "f3": 0.929157, "y": 0.16217497, "x": -0.22653241}], [{"q1": 1.55329231, "distance": 0.002843411347, "q3": 1.57971845, "q2": 2.150000604, "tx": -0.0647, "ty": 0.2415, "targetID": 15, "f2": 0.381452, "f1": 0.008922, "f3": 0.157708, "y": 0.24152733, "x": -0.06185672}], [{"q1": 1.974517053, "distance": 0.109840428, "q3": 1.818228167, "q2": 1.672604184, "tx": -0.1768, "ty": 0.1768, "targetID": 16, "f2": -0.039773, "f1": 0.247432, "f3": -0.319688, "y": 0.23779185, "x": -0.2681505}]], "block": 10}], [{"trials": [[{"q1": 1.01915873, "distance": 0.3324055386, "q3": 3.142974927, "q2": 3.048558954, "tx": 0.601, "ty": 0.601, "targetID": 1, "f2": 0.915586, "f1": 1.572179, "f3": 1.056266, "y": 0.45978987, "x": 0.30007951}], [{"q1": 1.30755693, "distance": 0.50488344, "q3": 5.059472127, "q2": 2.820102314, "tx": 0.22, "ty": 0.821, "targetID": 2, "f2": 0.627188, "f1": 3.488676, "f3": 0.82781, "y": 0.43009344, "x": -0.099529888}], [{"q1": 1.67820203, "distance": 0.3210526099, "q3": 3.171374927, "q2": 2.478297034, "tx": -0.22, "ty": 0.821, "targetID": 3, "f2": 0.256542, "f1": 1.600579, "f3": 0.486004, "y": 0.54755908, "x": -0.051759572}], [{"q1": 2.31908694, "distance": 0.2396261256, "q3": 3.438473127, "q2": 1.653377634, "tx": -0.601, "ty": 0.601, "targetID": 4, "f2": -0.384342, "f1": 1.867677, "f3": -0.338915, "y": 0.45063107, "x": -0.41442598}], [{"q1": 0.3863162902, "distance": 0.3971270224, "q3": 4.934122627, "q2": 3.484549154, "tx": 0.4596, "ty": 0.4596, "targetID": 5, "f2": 1.548428, "f1": 3.363326, "f3": 1.492257, "y": 0.19182217, "x": 0.16633407}], [{"q1": 1.0388251, "distance": 0.1110838072, "q3": 3.969653627, "q2": 2.934142134, "tx": 0.1682, "ty": 0.6279, "targetID": 6, "f2": 0.895919, "f1": 2.398857, "f3": 0.941849, "y": 0.52491843, "x": 0.12655377}], [{"q1": 1.3867879, "distance": 0.06226421754, "q3": 4.186172227, "q2": 2.509147474, "tx": -0.1682, "ty": 0.6279, "targetID": 7, "f2": 0.547957, "f1": 2.615376, "f3": 0.516855, "y": 0.61247745, "x": -0.10787606}], [{"q1": 1.6217162, "distance": 0.2308617245, "q3": 4.649745627, "q2": 3.067785454, "tx": -0.4596, "ty": 0.4596, "targetID": 8, "f2": 0.313028, "f1": 3.078949, "f3": 1.075493, "y": 0.35337257, "x": -0.25462959}], [{"q1": 1.0599366, "distance": 0.3872146312, "q3": 4.749145627, "q2": 2.950038594, "tx": 0.3182, "ty": 0.3182, "targetID": 9, "f2": 0.874808, "f1": 3.178349, "f3": 0.957746, "y": 0.45818534, "x": -0.042825311}], [{"q1": 2.025348022, "distance": 0.4542402354, "q3": 3.481198827, "q2": 2.268878474, "tx": 0.1165, "ty": 0.4347, "targetID": 10, "f2": -0.090604, "f1": 1.910403, "f3": 0.276586, "y": 0.52206739, "x": -0.32925905}], [{"q1": 1.48103568, "distance": 0.197524097, "q3": 4.143886327, "q2": 2.393599704, "tx": -0.1165, "ty": 0.4347, "targetID": 11, "f2": 0.453709, "f1": 2.57309, "f3": 0.401307, "y": 0.63176044, "x": -0.13002597}], [{"q1": 2.10633828, "distance": 0.1522636323, "q3": 1.798310467, "q2": 1.896285583, "tx": -0.3182, "ty": 0.3182, "targetID": 12, "f2": -0.171594, "f1": 0.227514, "f3": -0.096007, "y": 0.20479911, "x": -0.21659069}], [{"q1": 1.00916846, "distance": 0.3590353642, "q3": 4.725143827, "q2": 2.866723554, "tx": 0.1768, "ty": 0.1768, "targetID": 13, "f2": 0.925576, "f1": 3.154348, "f3": 0.874431, "y": 0.4848394, "x": -0.0076400195}], [{"q1": 1.62203036, "distance": 0.4076501657, "q3": 3.759041227, "q2": 2.520520044, "tx": 0.0647, "ty": 0.2415, "targetID": 14, "f2": 0.312714, "f1": 2.188245, "f3": 0.528227, "y": 0.59258876, "x": -0.14246018}], [{"q1": 1.66431619, "distance": 0.4224014743, "q3": 4.356572227, "q2": 2.294953694, "tx": -0.0647, "ty": 0.2415, "targetID": 15, "f2": 0.270428, "f1": 2.785776, "f3": 0.302661, "y": 0.60409131, "x": -0.28138075}], [{"q1": 1.49693214, "distance": 0.4328811745, "q3": 3.866546527, "q2": 2.562240394, "tx": -0.1768, "ty": 0.1768, "targetID": 16, "f2": 0.437812, "f1": 2.29575, "f3": 0.569948, "y": 0.60513971, "x": -0.11426038}]], "block": 11}], [{"trials": [[{"q1": 0.5552711902, "distance": 0.2618040498, "q3": 3.743270527, "q2": 2.671881974, "tx": 0.601, "ty": 0.601, "targetID": 1, "f2": 1.379473, "f1": 2.172474, "f3": 0.679589, "y": 0.42986285, "x": 0.4028752}], [{"q1": 1.25012862, "distance": 0.2902996285, "q3": 3.243505927, "q2": 2.542134204, "tx": 0.22, "ty": 0.821, "targetID": 2, "f2": 0.684616, "f1": 1.67271, "f3": 0.549842, "y": 0.53443606, "x": 0.17357821}], [{"q1": 1.851743612, "distance": 0.3073552791, "q3": 3.066131627, "q2": 1.619197114, "tx": -0.22, "ty": 0.821, "targetID": 3, "f2": 0.083001, "f1": 1.495335, "f3": -0.373096, "y": 0.5214057, "x": -0.15136675}], [{"q1": 1.5550516, "distance": 0.648770716, "q3": 3.054005027, "q2": 2.171426264, "tx": -0.601, "ty": 0.601, "targetID": 4, "f2": 0.379693, "f1": 1.483209, "f3": 0.179134, "y": 0.5298784, "x": 0.043860574}], [{"q1": 0.2615322902, "distance": 0.5308681292, "q3": 5.472654427, "q2": 3.533243854, "tx": 0.4596, "ty": 0.4596, "targetID": 5, "f2": 1.673212, "f1": 3.901858, "f3": 1.540951, "y": 0.042592252, "x": 0.13107982}], [{"q1": 1.955604665, "distance": 0.4077822868, "q3": 2.564921907, "q2": 1.815797974, "tx": 0.1682, "ty": 0.6279, "targetID": 6, "f2": -0.02086, "f1": 0.994126, "f3": -0.176495, "y": 0.37574902, "x": -0.1522782}], [{"q1": 2.2754188, "distance": 0.3206297615, "q3": 2.822595327, "q2": 1.368749344, "tx": -0.1682, "ty": 0.6279, "targetID": 7, "f2": -0.340674, "f1": 1.251799, "f3": -0.623543, "y": 0.3498344, "x": -0.32783385}], [{"q1": 0.9048047902, "distance": 0.7381328203, "q3": 3.708838627, "q2": 2.692930644, "tx": -0.4596, "ty": 0.4596, "targetID": 8, "f2": 1.02994, "f1": 2.138042, "f3": 0.700638, "y": 0.51645283, "x": 0.27634009}], [{"q1": 1.36435693, "distance": 0.3916618515, "q3": 3.596809427, "q2": 2.541945704, "tx": 0.3182, "ty": 0.3182, "targetID": 9, "f2": 0.570388, "f1": 2.026013, "f3": 0.549653, "y": 0.59445384, "x": 0.040562067}], [{"q1": 1.54650647, "distance": 0.1011739772, "q3": 2.411423687, "q2": 1.988334247, "tx": 0.1165, "ty": 0.4347, "targetID": 10, "f2": 0.388238, "f1": 0.840627, "f3": -0.003958, "y": 0.38334039, "x": 0.029331404}], [{"q1": 1.72136752, "distance": 0.2219651476, "q3": 1.772109587, "q2": 2.555831544, "tx": -0.1165, "ty": 0.4347, "targetID": 11, "f2": 0.213377, "f1": 0.201313, "f3": 0.563539, "y": 0.28241362, "x": 0.044984938}], [{"q1": 1.76151707, "distance": 0.3055936763, "q3": 2.913073227, "q2": 2.099797954, "tx": -0.3182, "ty": 0.3182, "targetID": 12, "f2": 0.173227, "f1": 1.342277, "f3": 0.107505, "y": 0.51739862, "x": -0.086451419}], [{"q1": 1.61486753, "distance": 0.268828107, "q3": 2.445918377, "q2": 2.158482904, "tx": 0.1768, "ty": 0.1768, "targetID": 13, "f2": 0.319877, "f1": 0.875122, "f3": 0.16619, "y": 0.39505987, "x": 0.019856761}], [{"q1": 1.58232063, "distance": 0.1539043426, "q3": 2.436996257, "q2": 2.224016524, "tx": 0.0647, "ty": 0.2415, "targetID": 14, "f2": 0.352424, "f1": 0.8662, "f3": 0.231724, "y": 0.39505987, "x": 0.054408596}], [{"q1": 1.82340645, "distance": 0.3069981936, "q3": 3.236091727, "q2": 1.890128064, "tx": -0.0647, "ty": 0.2415, "targetID": 15, "f2": 0.111338, "f1": 1.665295, "f3": -0.102165, "y": 0.54278093, "x": -0.12367196}], [{"q1": 1.7235038, "distance": 0.2037833267, "q3": 2.256731667, "q2": 1.932351066, "tx": -0.1768, "ty": 0.1768, "targetID": 16, "f2": 0.211241, "f1": 0.685935, "f3": -0.059942, "y": 0.34771488, "x": -0.06582366}]], "block": 12}], [{"trials": [[{"q1": 0.6877206902, "distance": 0.3377069046, "q3": 2.636675927, "q2": 0.6789812536, "tx": 0.601, "ty": 0.601, "targetID": 1, "f2": 1.247024, "f1": 1.06588, "f3": -1.313311, "y": 0.39101215, "x": 0.33651738}], [{"q1": 0.7664489902, "distance": 0.3571017368, "q3": 1.953128157, "q2": 1.056286534, "tx": 0.22, "ty": 0.821, "targetID": 2, "f2": 1.168295, "f1": 0.382332, "f3": -0.936006, "y": 0.46539037, "x": 0.18738955}], [{"q1": 1.5422339, "distance": 0.2229645073, "q3": 2.117873267, "q2": 0.3347443536, "tx": -0.22, "ty": 0.821, "targetID": 3, "f2": 0.392511, "f1": 0.547077, "f3": -1.657548, "y": 0.60947469, "x": -0.14950025}], [{"q1": 2.03885687, "distance": 0.5570008401, "q3": 2.063272387, "q2": 2.099232464, "tx": -0.601, "ty": 0.601, "targetID": 4, "f2": -0.104112, "f1": 0.492476, "f3": 0.10694, "y": 0.2687627, "x": -0.15393366}], [{"q1": 1.0711835, "distance": 0.2137141198, "q3": 2.739971427, "q2": -0.6738576464, "tx": 0.4596, "ty": 0.4596, "targetID": 5, "f2": 0.863561, "f1": 1.169175, "f3": -2.66615, "y": 0.55706481, "x": 0.26940448}], [{"q1": 1.44578701, "distance": 0.5033379433, "q3": -0.8127174732, "q2": 1.850104174, "tx": 0.1682, "ty": 0.6279, "targetID": 6, "f2": 0.488957, "f1": -2.383514, "f3": -0.142188, "y": 0.63044879, "x": -0.33513149}], [{"q1": 1.42448701, "distance": 0.1034638668, "q3": 2.293865297, "q2": 0.1589031536, "tx": -0.1682, "ty": 0.6279, "targetID": 7, "f2": 0.510257, "f1": 0.723069, "f3": -1.83339, "y": 0.63256232, "x": -0.064841234}], [{"q1": 1.69516663, "distance": 0.313413021, "q3": 2.144262647, "q2": 1.467898004, "tx": -0.4596, "ty": 0.4596, "targetID": 8, "f2": 0.239578, "f1": 0.573466, "f3": -0.524395, "y": 0.36095955, "x": -0.16211423}], [{"q1": 0.7605427902, "distance": 0.1680194215, "q3": 3.427226227, "q2": 1.088205124, "tx": 0.3182, "ty": 0.3182, "targetID": 9, "f2": 1.174202, "f1": 1.85643, "f3": -0.904088, "y": 0.38613379, "x": 0.47187344}], [{"q1": "_NaN_", "distance": 0.5153241374, "q3": "_NaN_", "q2": "_NaN_", "tx": 0.1165, "ty": 0.4347, "targetID": 10, "f2": "_NaN_", "f1": "_NaN_", "f3": "_NaN_", "y": 0.92340811, "x": 0.27997278}], [{"q1": 1.59871974, "distance": 0.169925336, "q3": 2.214948487, "q2": 0.3579796536, "tx": -0.1165, "ty": 0.4347, "targetID": 11, "f2": 0.336025, "f1": 0.644152, "f3": -1.634313, "y": 0.56895453, "x": -0.22066497}], [{"q1": 1.24862065, "distance": 0.2294340409, "q3": 0.6959884368, "q2": 2.285340414, "tx": -0.3182, "ty": 0.3182, "targetID": 12, "f2": 0.686124, "f1": -0.874808, "f3": 0.293048, "y": 0.23625743, "x": -0.10389789}], [{"q1": 0.6027091902, "distance": 0.1713890617, "q3": 2.475386517, "q2": 2.039479376, "tx": 0.1768, "ty": 0.1768, "targetID": 13, "f2": 1.332035, "f1": 0.90459, "f3": 0.047187, "y": 0.19754088, "x": 0.34692944}], [{"q1": 1.22694367, "distance": 0.31961821, "q3": 2.673872327, "q2": 0.2579135536, "tx": 0.0647, "ty": 0.2415, "targetID": 14, "f2": 0.707801, "f1": 1.103076, "f3": -1.734379, "y": 0.55902622, "x": 0.1012089}], [{"q1": 1.1999888, "distance": 0.2840024312, "q3": 2.366184757, "q2": 0.8117449536, "tx": -0.0647, "ty": 0.2415, "targetID": 15, "f2": 0.734756, "f1": 0.795388, "f3": -1.180548, "y": 0.51137707, "x": 0.023751953}], [{"q1": 0.5861843902, "distance": 0.7333785233, "q3": 1.980962667, "q2": 3.465196954, "tx": -0.1768, "ty": 0.1768, "targetID": 16, "f2": 1.34856, "f1": 0.410166, "f3": 1.472904, "y": -0.028524805, "x": 0.52724956}]], "block": 13}], [{"trials": [[{"q1": 0.8945631902, "distance": 0.3227494832, "q3": 3.533097927, "q2": 3.007278454, "tx": 0.601, "ty": 0.601, "targetID": 1, "f2": 1.040181, "f1": 1.962302, "f3": 1.014986, "y": 0.44930658, "x": 0.31612049}], [{"q1": 1.28141888, "distance": 0.3020782914, "q3": 3.850147427, "q2": 2.603960744, "tx": 0.22, "ty": 0.821, "targetID": 2, "f2": 0.653326, "f1": 2.279351, "f3": 0.611668, "y": 0.59884193, "x": 0.015312223}], [{"q1": 2.40215065, "distance": 0.4820482903, "q3": 2.355252017, "q2": 2.559161634, "tx": -0.22, "ty": 0.821, "targetID": 3, "f2": -0.467406, "f1": 0.784456, "f3": 0.566869, "y": 0.33945727, "x": -0.24207155}], [{"q1": 1.18484632, "distance": 0.863753271, "q3": 3.042067027, "q2": 2.720262504, "tx": -0.601, "ty": 0.601, "targetID": 4, "f2": 0.749898, "f1": 1.471271, "f3": 0.72797, "y": 0.44018199, "x": 0.24765027}], [{"q1": 2.20800022, "distance": 1.180712128, "q3": 5.311616327, "q2": 1.494664374, "tx": 0.4596, "ty": 0.4596, "targetID": 5, "f2": -0.273256, "f1": 3.74082, "f3": -0.497628, "y": 0.43871263, "x": -0.72092736}], [{"q1": 1.78105778, "distance": 0.2932626218, "q3": 3.327323627, "q2": 2.028043978, "tx": 0.1682, "ty": 0.6279, "targetID": 6, "f2": 0.153687, "f1": 1.756527, "f3": 0.035751, "y": 0.55680148, "x": -0.11631356}], [{"q1": 1.56039231, "distance": 0.326549225, "q3": 2.476643157, "q2": 2.209502374, "tx": -0.1682, "ty": 0.6279, "targetID": 7, "f2": 0.374352, "f1": 0.905847, "f3": 0.21721, "y": 0.38806209, "x": 0.053412665}], [{"q1": 2.06354979, "distance": 0.3166341187, "q3": 1.988125497, "q2": 1.799273204, "tx": -0.4596, "ty": 0.4596, "targetID": 8, "f2": -0.128805, "f1": 0.417329, "f3": -0.193019, "y": 0.23761518, "x": -0.2338127}], [{"q1": 1.67663124, "distance": 0.7339405696, "q3": 4.812228827, "q2": 2.141392644, "tx": 0.3182, "ty": 0.3182, "targetID": 9, "f2": 0.258113, "f1": 3.241433, "f3": 0.1491, "y": 0.58543801, "x": -0.36535878}], [{"q1": 1.48405161, "distance": 0.1199429385, "q3": 2.074330797, "q2": 2.353575814, "tx": 0.1165, "ty": 0.4347, "targetID": 10, "f2": 0.450693, "f1": 0.503534, "f3": 0.361283, "y": 0.32029672, "x": 0.080469485}], [{"q1": 1.72589141, "distance": 0.1726850886, "q3": 1.753134367, "q2": 1.882776734, "tx": -0.1165, "ty": 0.4347, "targetID": 11, "f2": 0.208853, "f1": 0.182338, "f3": -0.109516, "y": 0.26633103, "x": -0.15486704}], [{"q1": 1.94083918, "distance": 0.1631289986, "q3": 1.62753349, "q2": 1.966028939, "tx": -0.3182, "ty": 0.3182, "targetID": 12, "f2": -0.006095, "f1": 0.056737, "f3": -0.026264, "y": 0.20467131, "x": -0.20105775}], [{"q1": 1.6469746, "distance": 0.2029215857, "q3": 1.902611347, "q2": 2.323542184, "tx": 0.1768, "ty": 0.1768, "targetID": 13, "f2": 0.28777, "f1": 0.331815, "f3": 0.33125, "y": 0.28766781, "x": 0.0068426564}], [{"q1": 1.45301267, "distance": 0.1598591698, "q3": 2.464265277, "q2": 2.290052804, "tx": 0.0647, "ty": 0.2415, "targetID": 14, "f2": 0.481732, "f1": 0.893469, "f3": 0.29776, "y": 0.39690208, "x": 0.1021853}], [{"q1": 1.58872948, "distance": 0.3254867585, "q3": 3.234960827, "q2": 2.130020074, "tx": -0.0647, "ty": 0.2415, "targetID": 15, "f2": 0.346015, "f1": 1.664165, "f3": 0.137727, "y": 0.56193444, "x": -0.0075738269}], [{"q1": 1.945802896, "distance": 0.3151279849, "q3": 3.011153727, "q2": 1.758872324, "tx": -0.1768, "ty": 0.1768, "targetID": 16, "f2": -0.011058, "f1": 1.440357, "f3": -0.23342, "y": 0.49191787, "x": -0.17427515}]], "block": 14}], [{"trials": [[{"q1": 1.49762329, "distance": 0.7799943428, "q3": 4.340550027, "q2": 2.278491744, "tx": 0.601, "ty": 0.601, "targetID": 1, "f2": 0.437121, "f1": 2.769754, "f3": 0.286199, "y": 0.65525464, "x": -0.17710514}], [{"q1": 0.6727038902, "distance": 0.7128553974, "q3": 2.577048427, "q2": 3.004702254, "tx": 0.22, "ty": 0.821, "targetID": 2, "f2": 1.262041, "f1": 1.006252, "f3": 1.01241, "y": 0.15626423, "x": 0.47746684}], [{"q1": 1.969113514, "distance": 0.286257912, "q3": 3.296473127, "q2": 1.744169664, "tx": -0.22, "ty": 0.821, "targetID": 3, "f2": -0.034369, "f1": 1.725677, "f3": -0.248123, "y": 0.53474684, "x": -0.21835058}], [{"q1": 1.68825513, "distance": 0.3410830209, "q3": 4.203325327, "q2": 2.159739544, "tx": -0.601, "ty": 0.601, "targetID": 4, "f2": 0.246489, "f1": 2.632529, "f3": 0.167447, "y": 0.63853321, "x": -0.26198837}], [{"q1": 1.057172, "distance": 0.1686308673, "q3": 2.952531627, "q2": 2.530698804, "tx": 0.4596, "ty": 0.4596, "targetID": 5, "f2": 0.877572, "f1": 1.381735, "f3": 0.538406, "y": 0.43313207, "x": 0.29305926}], [{"q1": 1.44107462, "distance": 0.3261630555, "q3": 4.394396927, "q2": 2.416344834, "tx": 0.1682, "ty": 0.6279, "targetID": 6, "f2": 0.49367, "f1": 2.823601, "f3": 0.424052, "y": 0.61155361, "x": -0.15755318}], [{"q1": 1.42235073, "distance": 0.09196427645, "q3": 4.086960727, "q2": 2.291120944, "tx": -0.1682, "ty": 0.6279, "targetID": 7, "f2": 0.512394, "f1": 2.516164, "f3": 0.298828, "y": 0.65192008, "x": -0.079428023}], [{"q1": 1.70270646, "distance": 0.4324483575, "q3": 3.159751027, "q2": 1.926067881, "tx": -0.4596, "ty": 0.4596, "targetID": 8, "f2": 0.232038, "f1": 1.588955, "f3": -0.066225, "y": 0.55516141, "x": -0.037842251}], [{"q1": 1.68360557, "distance": 0.5827831585, "q3": 4.115674827, "q2": 2.097284684, "tx": 0.3182, "ty": 0.3182, "targetID": 9, "f2": 0.251139, "f1": 2.544878, "f3": 0.104992, "y": 0.63423642, "x": -0.17145007}], [{"q1": 1.49265957, "distance": 0.06771541916, "q3": 2.390500687, "q2": 2.189270514, "tx": 0.1165, "ty": 0.4347, "targetID": 10, "f2": 0.442085, "f1": 0.819704, "f3": 0.196978, "y": 0.38320928, "x": 0.072521781}], [{"q1": 1.79054539, "distance": 0.2091637711, "q3": 1.639094551, "q2": 2.216225374, "tx": -0.1165, "ty": 0.4347, "targetID": 11, "f2": 0.144199, "f1": 0.068298, "f3": 0.223933, "y": 0.22744488, "x": -0.088307831}], [{"q1": 2.15534713, "distance": 0.1767787112, "q3": 3.657002327, "q2": 2.293005904, "tx": -0.3182, "ty": 0.3182, "targetID": 12, "f2": -0.220603, "f1": 2.086206, "f3": 0.300713, "y": 0.47140727, "x": -0.40639436}], [{"q1": 1.31101268, "distance": 0.1810604229, "q3": 2.379819267, "q2": 2.263412104, "tx": 0.1768, "ty": 0.1768, "targetID": 13, "f2": 0.623732, "f1": 0.809023, "f3": 0.271119, "y": 0.35597523, "x": 0.15074019}], [{"q1": 2.08635775, "distance": 0.3338753048, "q3": 2.273130777, "q2": 1.496674994, "tx": 0.0647, "ty": 0.2415, "targetID": 14, "f2": -0.151613, "f1": 0.702334, "f3": -0.495618, "y": 0.29269125, "x": -0.26522753}], [{"q1": 1.89132768, "distance": 0.2330994682, "q3": 2.825045827, "q2": 2.264354574, "tx": -0.0647, "ty": 0.2415, "targetID": 15, "f2": 0.043417, "f1": 1.25425, "f3": 0.272062, "y": 0.46923964, "x": -0.11439928}], [{"q1": 2.11224447, "distance": 0.1294021773, "q3": 1.883887447, "q2": 2.401076694, "tx": -0.1768, "ty": 0.1768, "targetID": 16, "f2": -0.1775, "f1": 0.313091, "f3": 0.408784, "y": 0.27816533, "x": -0.096363731}]], "block": 15}], [{"trials": [[{"q1": 0.7188852902, "distance": 0.1439803929, "q3": 3.932959827, "q2": 1.700941354, "tx": 0.601, "ty": 0.601, "targetID": 1, "f2": 1.215859, "f1": 2.362163, "f3": -0.291351, "y": 0.50968222, "x": 0.48968326}], [{"q1": 1.15839411, "distance": 0.1616091533, "q3": 3.904057227, "q2": 1.464442254, "tx": 0.22, "ty": 0.821, "targetID": 2, "f2": 0.77635, "f1": 2.333261, "f3": -0.52785, "y": 0.66146016, "x": 0.24577902}], [{"q1": 1.3019649, "distance": 0.3187827716, "q3": 3.764382027, "q2": 2.099860784, "tx": -0.22, "ty": 0.821, "targetID": 3, "f2": 0.63278, "f1": 2.193586, "f3": 0.107568, "y": 0.6473467, "x": 0.047333101}], [{"q1": 1.838297596, "distance": 0.5065851904, "q3": 2.878704227, "q2": 2.006115662, "tx": -0.601, "ty": 0.601, "targetID": 4, "f2": 0.096447, "f1": 1.307908, "f3": 0.013823, "y": 0.48417493, "x": -0.10806952}], [{"q1": 0.8087348902, "distance": 0.09798714505, "q3": 3.956898827, "q2": 1.638989144, "tx": 0.4596, "ty": 0.4596, "targetID": 5, "f2": 1.12601, "f1": 2.386102, "f3": -0.353304, "y": 0.5570597, "x": 0.4494468}], [{"q1": 1.27155428, "distance": 0.0899018356, "q3": 3.328391727, "q2": 0.8633927536, "tx": 0.1682, "ty": 0.6279, "targetID": 6, "f2": 0.66319, "f1": 1.757595, "f3": -1.1289, "y": 0.54338256, "x": 0.19884543}], [{"q1": 1.836161313, "distance": 0.08048455714, "q3": 3.444756327, "q2": 1.057920164, "tx": -0.1682, "ty": 0.6279, "targetID": 7, "f2": 0.098583, "f1": 1.87396, "f3": -0.934372, "y": 0.6094066, "x": -0.08986892}], [{"q1": 2.03929669, "distance": 0.228610973, "q3": 3.122994427, "q2": 1.186536974, "tx": -0.4596, "ty": 0.4596, "targetID": 8, "f2": -0.104552, "f1": 1.552198, "f3": -0.805756, "y": 0.49765488, "x": -0.23417861}], [{"q1": 1.502587, "distance": 0.328170893, "q3": 3.075179427, "q2": 0.6784786536, "tx": 0.3182, "ty": 0.3182, "targetID": 9, "f2": 0.432157, "f1": 1.504383, "f3": -1.313814, "y": 0.5368115, "x": 0.07344472}], [{"q1": 1.29756667, "distance": 0.2441527889, "q3": 3.819925327, "q2": 1.432083854, "tx": 0.1165, "ty": 0.4347, "targetID": 10, "f2": 0.637178, "f1": 2.249129, "f3": -0.560209, "y": 0.6730441, "x": 0.16944029}], [{"q1": 1.80857813, "distance": 0.212004865, "q3": 1.621187473, "q2": 2.070958134, "tx": -0.1165, "ty": 0.4347, "targetID": 11, "f2": 0.126166, "f1": 0.050391, "f3": 0.078665, "y": 0.22455883, "x": -0.14454909}], [{"q1": 1.74932769, "distance": 0.2825771441, "q3": 2.163552027, "q2": 2.140261664, "tx": -0.3182, "ty": 0.3182, "targetID": 12, "f2": 0.185417, "f1": 0.592756, "f3": 0.147969, "y": 0.35764739, "x": -0.038389804}], [{"q1": 1.2962472, "distance": 0.4406831564, "q3": 3.706136827, "q2": 2.562491724, "tx": 0.1768, "ty": 0.1768, "targetID": 13, "f2": 0.638497, "f1": 2.13534, "f3": 0.570199, "y": 0.59872885, "x": 0.049608452}], [{"q1": 1.28305251, "distance": 0.2976308422, "q3": 2.793001527, "q2": 3.132942154, "tx": 0.0647, "ty": 0.2415, "targetID": 14, "f2": 0.651692, "f1": 1.222205, "f3": 1.14065, "y": 0.4801579, "x": 0.24253848}], [{"q1": 1.62328699, "distance": 0.2846951756, "q3": 2.977915627, "q2": 0.6821228536, "tx": -0.0647, "ty": 0.2415, "targetID": 15, "f2": 0.311457, "f1": 1.407119, "f3": -1.31017, "y": 0.52592508, "x": -0.052301739}], [{"q1": 1.39483038, "distance": 0.4119512894, "q3": 3.587384627, "q2": 3.063701454, "tx": -0.1768, "ty": 0.1768, "targetID": 16, "f2": 0.539914, "f1": 2.016588, "f3": 1.071409, "y": 0.54642179, "x": 0.0050889695}]], "block": 16}], [{"trials": [[{"q1": 0.5378038902, "distance": 0.3952504705, "q3": 4.019353627, "q2": 3.379180154, "tx": 0.601, "ty": 0.601, "targetID": 1, "f2": 1.396941, "f1": 2.448557, "f3": 1.386888, "y": 0.35050569, "x": 0.29526231}], [{"q1": 1.44207993, "distance": 0.3039884165, "q3": 3.344602327, "q2": 2.906684614, "tx": 0.22, "ty": 0.821, "targetID": 2, "f2": 0.492665, "f1": 1.773806, "f3": 0.914392, "y": 0.55109934, "x": 0.080133667}], [{"q1": 1.64496398, "distance": 0.526012959, "q3": 2.395652897, "q2": 2.663713834, "tx": -0.22, "ty": 0.821, "targetID": 3, "f2": 0.289781, "f1": 0.824857, "f3": 0.671421, "y": 0.42208843, "x": 0.12286906}], [{"q1": 2.65209576, "distance": 0.5893040642, "q3": 2.134209557, "q2": 1.122197154, "tx": -0.601, "ty": 0.601, "targetID": 4, "f2": -0.717351, "f1": 0.563413, "f3": -0.870096, "y": 0.023842463, "x": -0.48196867}], [{"q1": 1.19439677, "distance": 0.1876991327, "q3": 2.612297127, "q2": 2.720388164, "tx": 0.4596, "ty": 0.4596, "targetID": 5, "f2": 0.740348, "f1": 1.041501, "f3": 0.728096, "y": 0.4035201, "x": 0.28047432}], [{"q1": 1.45458347, "distance": 0.1862375663, "q3": 2.520059967, "q2": 2.683945694, "tx": 0.1682, "ty": 0.6279, "targetID": 6, "f2": 0.480161, "f1": 0.949264, "f3": 0.691653, "y": 0.44239798, "x": 0.15166423}], [{"q1": 1.890825025, "distance": 0.3550118491, "q3": 1.830166217, "q2": 1.439246684, "tx": -0.1682, "ty": 0.6279, "targetID": 7, "f2": 0.043919, "f1": 0.25937, "f3": -0.553046, "y": 0.29346676, "x": -0.28731264}], [{"q1": 1.874551575, "distance": 0.4310926246, "q3": 2.057240537, "q2": 2.246635994, "tx": -0.4596, "ty": 0.4596, "targetID": 8, "f2": 0.060193, "f1": 0.486444, "f3": 0.254343, "y": 0.25677443, "x": -0.079201999}], [{"q1": 1.05729766, "distance": 0.06899732323, "q3": 2.163426367, "q2": 2.767700554, "tx": 0.3182, "ty": 0.3182, "targetID": 9, "f2": 0.877447, "f1": 0.59263, "f3": 0.775408, "y": 0.24930065, "x": 0.32187562}], [{"q1": 1.60952682, "distance": 0.3684673254, "q3": 1.637209596, "q2": 1.610714814, "tx": 0.1165, "ty": 0.4347, "targetID": 10, "f2": 0.325218, "f1": 0.066413, "f3": -0.381578, "y": 0.32483963, "x": -0.2352085}], [{"q1": 1.80424273, "distance": 0.1547971797, "q3": 1.954196297, "q2": 2.221377594, "tx": -0.1165, "ty": 0.4347, "targetID": 11, "f2": 0.130502, "f1": 0.3834, "f3": 0.229085, "y": 0.2917632, "x": -0.057075779}], [{"q1": 1.51113214, "distance": 0.2693646868, "q3": 1.983790097, "q2": 2.015854599, "tx": -0.3182, "ty": 0.3182, "targetID": 12, "f2": 0.423612, "f1": 0.412994, "f3": 0.023562, "y": 0.28660554, "x": -0.050694627}], [{"q1": 1.66613832, "distance": 0.2402089843, "q3": 1.851654707, "q2": 2.165897064, "tx": 0.1768, "ty": 0.1768, "targetID": 13, "f2": 0.268606, "f1": 0.280858, "f3": 0.173604, "y": 0.27324262, "x": -0.04319813}], [{"q1": 1.46627019, "distance": 0.0735158424, "q3": 2.019604257, "q2": 2.419800584, "tx": 0.0647, "ty": 0.2415, "targetID": 14, "f2": 0.468474, "f1": 0.448808, "f3": 0.427508, "y": 0.30644235, "x": 0.099153886}], [{"q1": 1.47682594, "distance": 0.07348380001, "q3": 1.559863585, "q2": 2.384300584, "tx": -0.0647, "ty": 0.2415, "targetID": 15, "f2": 0.457919, "f1": -0.010933, "f3": 0.392008, "y": 0.182759, "x": -0.1088516}], [{"q1": 1.853942727, "distance": 0.2609248461, "q3": 2.554743147, "q2": 2.145979364, "tx": -0.1768, "ty": 0.1768, "targetID": 16, "f2": 0.080802, "f1": 0.983947, "f3": 0.153687, "y": 0.41302798, "x": -0.065993336}]], "block": 17}], [{"trials": [[{"q1": 0.9185648902, "distance": 0.3500541815, "q3": 3.774560727, "q2": 2.696763394, "tx": 0.601, "ty": 0.601, "targetID": 1, "f2": 1.01618, "f1": 2.203764, "f3": 0.704471, "y": 0.52809096, "x": 0.25862272}], [{"q1": 0.8419100902, "distance": 0.4422979005, "q3": 4.752287227, "q2": 3.039950954, "tx": 0.22, "ty": 0.821, "targetID": 2, "f2": 1.092834, "f1": 3.181491, "f3": 1.047658, "y": 0.4018555, "x": 0.078772096}], [{"q1": 1.73154628, "distance": 0.4786830388, "q3": 2.367441397, "q2": 1.907909475, "tx": -0.22, "ty": 0.821, "targetID": 3, "f2": 0.203198, "f1": 0.796645, "f3": -0.084383, "y": 0.36486469, "x": -0.074817251}], [{"q1": 1.39589852, "distance": 0.7099590223, "q3": 3.177344027, "q2": 2.201271394, "tx": -0.601, "ty": 0.601, "targetID": 4, "f2": 0.538846, "f1": 1.606548, "f3": 0.208979, "y": 0.53372774, "x": 0.10576464}], [{"q1": 0.8403392902, "distance": 0.1615051914, "q3": 2.746003327, "q2": 2.722021794, "tx": 0.4596, "ty": 0.4596, "targetID": 5, "f2": 1.094405, "f1": 1.175207, "f3": 0.729729, "y": 0.31157447, "x": 0.39500612}], [{"q1": 1.26853835, "distance": 0.2088533845, "q3": 2.726651127, "q2": 2.538489954, "tx": 0.1682, "ty": 0.6279, "targetID": 6, "f2": 0.666206, "f1": 1.155855, "f3": 0.546197, "y": 0.42621342, "x": 0.2224426}], [{"q1": 1.72771353, "distance": 0.1319426494, "q3": 4.312464227, "q2": 2.091692646, "tx": -0.1682, "ty": 0.6279, "targetID": 7, "f2": 0.207031, "f1": 2.741668, "f3": 0.0994, "y": 0.63299268, "x": -0.30004433}], [{"q1": 1.896354228, "distance": 0.3650686905, "q3": 1.445949437, "q2": 1.992543981, "tx": -0.4596, "ty": 0.4596, "targetID": 8, "f2": 0.03839, "f1": -0.124847, "f3": 0.000251, "y": 0.19107417, "x": -0.21227627}], [{"q1": 1.50164453, "distance": 0.3037339155, "q3": 2.889385627, "q2": 2.147675824, "tx": 0.3182, "ty": 0.3182, "targetID": 9, "f2": 0.4331, "f1": 1.318589, "f3": 0.155383, "y": 0.49449345, "x": 0.070864376}], [{"q1": 1.53940647, "distance": 0.1758489862, "q3": 3.299112127, "q2": 2.262595284, "tx": 0.1165, "ty": 0.4347, "targetID": 10, "f2": 0.395338, "f1": 1.728316, "f3": 0.270303, "y": 0.57646904, "x": 0.012459598}], [{"q1": 1.65740469, "distance": 0.1425528029, "q3": 2.141183887, "q2": 2.091315654, "tx": -0.1165, "ty": 0.4347, "targetID": 11, "f2": 0.27734, "f1": 0.570388, "f3": 0.099023, "y": 0.32620581, "x": -0.024032101}], [{"q1": 1.42586931, "distance": 0.4124041018, "q3": 3.847697027, "q2": 2.489166944, "tx": -0.3182, "ty": 0.3182, "targetID": 12, "f2": 0.508875, "f1": 2.276901, "f3": 0.496874, "y": 0.61369269, "x": -0.030517513}], [{"q1": 1.55630824, "distance": 0.3074518687, "q3": 2.711571427, "q2": 2.260396174, "tx": 0.1768, "ty": 0.1768, "targetID": 13, "f2": 0.378436, "f1": 1.140775, "f3": 0.268104, "y": 0.45963772, "x": 0.056261725}], [{"q1": 1.67669407, "distance": 0.1159070749, "q3": 1.901354707, "q2": 2.149937774, "tx": 0.0647, "ty": 0.2415, "targetID": 14, "f2": 0.25805, "f1": 0.330558, "f3": 0.157645, "y": 0.28318623, "x": -0.043451321}], [{"q1": 1.62259584, "distance": 0.09227862428, "q3": 2.108825487, "q2": 2.088865212, "tx": -0.0647, "ty": 0.2415, "targetID": 15, "f2": 0.312149, "f1": 0.538029, "f3": 0.096573, "y": 0.32065997, "x": -0.017275917}], [{"q1": 1.85337724, "distance": 0.1284152813, "q3": 2.082373277, "q2": 1.910988236, "tx": -0.1768, "ty": 0.1768, "targetID": 16, "f2": 0.081367, "f1": 0.511577, "f3": -0.081304, "y": 0.2995449, "x": -0.13906177}]], "block": 18}], [{"trials": [[{"q1": 1.33488879, "distance": 0.256257196, "q3": 0.5751627868, "q2": 4.258888954, "tx": 0.601, "ty": 0.601, "targetID": 1, "f2": 0.599856, "f1": -0.995634, "f3": 2.266596, "y": 0.35410259, "x": 0.53237479}], [{"q1": 1.31264631, "distance": 0.687443708, "q3": -0.7740569732, "q2": 4.160180054, "tx": 0.22, "ty": 0.821, "targetID": 2, "f2": 0.622098, "f1": -2.344853, "f3": 2.167887, "y": 0.13914359, "x": 0.30746821}], [{"q1": 1.870216177, "distance": 0.7134424233, "q3": 0.4511327268, "q2": 3.494350954, "tx": -0.22, "ty": 0.821, "targetID": 3, "f2": 0.064528, "f1": -1.119664, "f3": 1.502058, "y": 0.22451946, "x": 0.17142184}], [{"q1": 2.22779225, "distance": 0.5224545103, "q3": -0.9557290732, "q2": 2.115317424, "tx": -0.601, "ty": 0.601, "targetID": 4, "f2": -0.293048, "f1": -2.526525, "f3": 0.123025, "y": 0.07936553, "x": -0.57173919}], [{"q1": 1.933802012, "distance": 0.3463197156, "q3": 1.080707877, "q2": 4.083902254, "tx": 0.4596, "ty": 0.4596, "targetID": 5, "f2": 0.000942, "f1": -0.490088, "f3": 2.09161, "y": 0.63674025, "x": 0.1620119}], [{"q1": 1.887306441, "distance": 0.2184287528, "q3": 0.2631398268, "q2": 4.074854454, "tx": 0.1682, "ty": 0.6279, "targetID": 6, "f2": 0.047438, "f1": -1.307656, "f3": 2.082562, "y": 0.43273719, "x": 0.26629484}], [{"q1": 1.67317549, "distance": 0.3970577016, "q3": 1.829914887, "q2": 2.493502344, "tx": -0.1682, "ty": 0.6279, "targetID": 7, "f2": 0.261569, "f1": 0.259119, "f3": 0.50121, "y": 0.27947327, "x": 0.022203866}], [{"q1": 2.04281528, "distance": 0.3955553359, "q3": 1.591530839, "q2": 2.153896184, "tx": -0.4596, "ty": 0.4596, "targetID": 8, "f2": -0.108071, "f1": 0.020735, "f3": 0.161604, "y": 0.17951878, "x": -0.18028202}], [{"q1": 1.987460415, "distance": 0.1326716429, "q3": -0.2019352732, "q2": 4.089745554, "tx": 0.3182, "ty": 0.3182, "targetID": 9, "f2": -0.052716, "f1": -1.772732, "f3": 2.097453, "y": 0.32234106, "x": 0.185593}], [{"q1": 1.57233036, "distance": 0.1163410902, "q3": 1.907072407, "q2": 2.822866924, "tx": 0.1165, "ty": 0.4347, "targetID": 10, "f2": 0.362414, "f1": 0.336276, "f3": 0.830574, "y": 0.32640103, "x": 0.15900391}], [{"q1": 1.911433873, "distance": 0.3499468031, "q3": 0.6167574668, "q2": 3.695789854, "tx": -0.1165, "ty": 0.4347, "targetID": 11, "f2": 0.023311, "f1": -0.954039, "f3": 1.703497, "y": 0.34608594, "x": 0.22204145}], [{"q1": 1.71389053, "distance": 0.2008637205, "q3": -0.6132954732, "q2": 2.797859844, "tx": -0.3182, "ty": 0.3182, "targetID": 12, "f2": 0.220854, "f1": -2.184092, "f3": 0.805567, "y": 0.12371544, "x": -0.26798058}], [{"q1": 1.59105425, "distance": 0.1326880706, "q3": 1.812510467, "q2": 2.667735074, "tx": 0.1768, "ty": 0.1768, "targetID": 13, "f2": 0.34369, "f1": 0.241714, "f3": 0.675442, "y": 0.290058, "x": 0.1076715}], [{"q1": 2.05425067, "distance": 0.1256580367, "q3": 0.7086804668, "q2": 3.552596054, "tx": 0.0647, "ty": 0.2415, "targetID": 14, "f2": -0.119506, "f1": -0.862116, "f3": 1.560303, "y": 0.32950391, "x": 0.15439534}], [{"q1": 1.93983387, "distance": 0.0831380522, "q3": 1.984606907, "q2": 2.522342164, "tx": -0.0647, "ty": 0.2415, "targetID": 15, "f2": -0.005089, "f1": 0.413811, "f3": 0.53005, "y": 0.31762457, "x": -0.031278666}], [{"q1": 1.75806132, "distance": 0.04679835973, "q3": 0.7323052468, "q2": 2.443865184, "tx": -0.1768, "ty": 0.1768, "targetID": 16, "f2": 0.176683, "f1": -0.838491, "f3": 0.451573, "y": 0.130029, "x": -0.17840001}]], "block": 19}], [{"trials": [[{"q1": 0.7667003902, "distance": 0.3200605953, "q3": 2.436305107, "q2": 3.823150054, "tx": 0.601, "ty": 0.601, "targetID": 1, "f2": 1.168044, "f1": 0.865509, "f3": 1.830857, "y": 0.28491205, "x": 0.55072881}], [{"q1": 1.82522857, "distance": 0.2384655974, "q3": 1.940121957, "q2": 4.684951754, "tx": 0.22, "ty": 0.821, "targetID": 2, "f2": 0.109516, "f1": 0.369326, "f3": 2.692659, "y": 0.77258197, "x": -0.01349847}], [{"q1": 2.18600907, "distance": 0.3845545038, "q3": 2.388678557, "q2": 2.761543034, "tx": -0.22, "ty": 0.821, "targetID": 3, "f2": -0.251265, "f1": 0.817882, "f3": 0.76925, "y": 0.43707625, "x": -0.19798363}], [{"q1": 1.898930334, "distance": 0.5895634016, "q3": 1.848198957, "q2": 2.131779364, "tx": -0.601, "ty": 0.601, "targetID": 4, "f2": 0.035814, "f1": 0.277403, "f3": 0.139487, "y": 0.25066857, "x": -0.12681344}], [{"q1": 1.00709501, "distance": 0.1160911895, "q3": 2.973517427, "q2": 3.347575754, "tx": 0.4596, "ty": 0.4596, "targetID": 5, "f2": 0.927649, "f1": 1.402721, "f3": 1.355283, "y": 0.43449265, "x": 0.34625634}], [{"q1": 2.39461082, "distance": 0.765531178, "q3": 0.5815716368, "q2": 1.851863464, "tx": 0.1682, "ty": 0.6279, "targetID": 6, "f2": -0.459866, "f1": -0.989225, "f3": -0.140429, "y": 0.044728193, "x": -0.32773208}], [{"q1": 1.869210867, "distance": 0.5267647855, "q3": "_NaN_", "q2": 2.243620064, "tx": -0.1682, "ty": 0.6279, "targetID": 7, "f2": 0.065534, "f1": "_NaN_", "f3": 0.251327, "y": 0.16410388, "x": -0.41794847}], [{"q1": 1.91576927, "distance": 0.4290922663, "q3": 1.519965358, "q2": 2.160619184, "tx": -0.4596, "ty": 0.4596, "targetID": 8, "f2": 0.018975, "f1": -0.050831, "f3": 0.168327, "y": 0.19908387, "x": -0.11864323}], [{"q1": 1.38936401, "distance": 0.1506318192, "q3": 1.505765359, "q2": 2.902349214, "tx": 0.3182, "ty": 0.3182, "targetID": 9, "f2": 0.54538, "f1": -0.065031, "f3": 0.910057, "y": 0.21571672, "x": 0.2078047}], [{"q1": 1.64452416, "distance": 0.1376823901, "q3": 2.144576807, "q2": 3.637167754, "tx": 0.1165, "ty": 0.4347, "targetID": 10, "f2": 0.29022, "f1": 0.57378, "f3": 1.644875, "y": 0.55572421, "x": 0.1821474}], [{"q1": 1.37528967, "distance": 0.3665334921, "q3": 2.232604237, "q2": 2.937220894, "tx": -0.1165, "ty": 0.4347, "targetID": 11, "f2": 0.559455, "f1": 0.661808, "f3": 0.944928, "y": 0.37532893, "x": 0.24519307}], [{"q1": 1.93914272, "distance": 0.1490358712, "q3": 1.460589257, "q2": 1.853245764, "tx": -0.3182, "ty": 0.3182, "targetID": 12, "f2": -0.004398, "f1": -0.110207, "f3": -0.139047, "y": 0.18591338, "x": -0.24955642}], [{"q1": 1.43039321, "distance": 0.02514905799, "q3": 1.436336157, "q2": 2.868608504, "tx": 0.1768, "ty": 0.1768, "targetID": 13, "f2": 0.504351, "f1": -0.13446, "f3": 0.876316, "y": 0.20187743, "x": 0.17869674}], [{"q1": 0.2882357902, "distance": 0.3167503901, "q3": 4.563414627, "q2": 4.261150854, "tx": 0.0647, "ty": 0.2415, "targetID": 14, "f2": 1.646509, "f1": 2.992618, "f3": 2.268858, "y": 0.0065564419, "x": 0.27714372}], [{"q1": 1.838297596, "distance": 0.09948434687, "q3": 1.521850313, "q2": 2.094143084, "tx": -0.0647, "ty": 0.2415, "targetID": 15, "f2": 0.096447, "f1": -0.048946, "f3": 0.10185, "y": 0.20533216, "x": -0.15737698}], [{"q1": 1.882719716, "distance": 0.02039662552, "q3": 1.489680405, "q2": 2.131967864, "tx": -0.1768, "ty": 0.1768, "targetID": 16, "f2": 0.052025, "f1": -0.081116, "f3": 0.139675, "y": 0.19569702, "x": -0.16912374}]], "block": 20}], [{"trials": [[{"q1": 0.3981286902, "distance": 0.4910059596, "q3": 2.797965227, "q2": 3.684417254, "tx": 0.601, "ty": 0.601, "targetID": 1, "f2": 1.536616, "f1": 1.227169, "f3": 1.692125, "y": 0.11033498, "x": 0.58270545}], [{"q1": 0.4309268902, "distance": 1.288597769, "q3": "_NaN_", "q2": 4.422880054, "tx": 0.22, "ty": 0.821, "targetID": 2, "f2": 1.503818, "f1": "_NaN_", "f3": 2.430587, "y": -0.43183611, "x": 0.52147287}], [{"q1": 1.55787904, "distance": 0.3141951226, "q3": 3.421382927, "q2": 2.358162534, "tx": -0.22, "ty": 0.821, "targetID": 3, "f2": 0.376865, "f1": 1.850587, "f3": 0.36587, "y": 0.57376178, "x": -0.026113854}], [{"q1": 1.55769054, "distance": 0.6905663368, "q3": 2.686061727, "q2": 2.478611194, "tx": -0.601, "ty": 0.601, "targetID": 4, "f2": 0.377054, "f1": 1.115265, "f3": 0.486319, "y": 0.47216347, "x": 0.077441607}], [{"q1": 0.5043773902, "distance": 0.4409109276, "q3": 5.080834927, "q2": 3.428628854, "tx": 0.4596, "ty": 0.4596, "targetID": 5, "f2": 1.430367, "f1": 3.510039, "f3": 1.436336, "y": 0.16443786, "x": 0.13206106}], [{"q1": 1.29059233, "distance": 0.1199259754, "q3": 3.033710327, "q2": 2.806530634, "tx": 0.1682, "ty": 0.6279, "targetID": 6, "f2": 0.644152, "f1": 1.462914, "f3": 0.814238, "y": 0.50931415, "x": 0.18607836}], [{"q1": 2.05871174, "distance": 0.152888128, "q3": 3.281456327, "q2": 1.742661704, "tx": -0.1682, "ty": 0.6279, "targetID": 7, "f2": -0.123967, "f1": 1.71066, "f3": -0.249631, "y": 0.51182501, "x": -0.26770566}], [{"q1": 2.15220553, "distance": 0.3474873663, "q3": 1.687600737, "q2": 1.830940454, "tx": -0.4596, "ty": 0.4596, "targetID": 8, "f2": -0.217461, "f1": 0.116804, "f3": -0.161352, "y": 0.16186094, "x": -0.28043828}], [{"q1": 1.26696756, "distance": 0.388430499, "q3": 3.898716527, "q2": 2.710963394, "tx": 0.3182, "ty": 0.3182, "targetID": 9, "f2": 0.667777, "f1": 2.32792, "f3": 0.718671, "y": 0.58327437, "x": 0.034274251}], [{"q1": 1.71012062, "distance": 0.1005366028, "q3": 2.447112177, "q2": 2.397369614, "tx": 0.1165, "ty": 0.4347, "targetID": 10, "f2": 0.224624, "f1": 0.876316, "f3": 0.405077, "y": 0.41271649, "x": 0.018396311}], [{"q1": 1.20884809, "distance": 0.2173929615, "q3": 4.363295227, "q2": 2.498466064, "tx": -0.1165, "ty": 0.4347, "targetID": 11, "f2": 0.725896, "f1": 2.792499, "f3": 0.506173, "y": 0.63245501, "x": -0.026207942}], [{"q1": 1.63126664, "distance": 0.3582169716, "q3": 1.862524617, "q2": 2.453289964, "tx": -0.3182, "ty": 0.3182, "targetID": 12, "f2": 0.303478, "f1": 0.291728, "f3": 0.460997, "y": 0.29491379, "x": 0.0392593}], [{"q1": 1.40274719, "distance": 0.2497920985, "q3": 2.209670607, "q2": 2.504497924, "tx": 0.1768, "ty": 0.1768, "targetID": 13, "f2": 0.531997, "f1": 0.638874, "f3": 0.512205, "y": 0.16657384, "x": -0.072782688}], [{"q1": 1.58200647, "distance": 0.4220995075, "q3": 3.681443927, "q2": 2.382792624, "tx": 0.0647, "ty": 0.2415, "targetID": 14, "f2": 0.352738, "f1": 2.110648, "f3": 0.3905, "y": 0.62684593, "x": -0.10756871}], [{"q1": 1.71583831, "distance": 0.1901203026, "q3": 2.499136957, "q2": 2.326746604, "tx": -0.0647, "ty": 0.2415, "targetID": 15, "f2": 0.218906, "f1": 0.928341, "f3": 0.334454, "y": 0.41904889, "x": 0.0032861833}], [{"q1": 2.024342712, "distance": 0.04361769482, "q3": 1.411329087, "q2": 2.08201654, "tx": -0.1768, "ty": 0.1768, "targetID": 16, "f2": -0.089598, "f1": -0.159467, "f3": 0.089724, "y": 0.15160811, "x": -0.21240719}]], "block": 21}], [{"trials": [[{"q1": 1.23649411, "distance": 0.5636195354, "q3": 3.699413827, "q2": 2.928424434, "tx": 0.601, "ty": 0.601, "targetID": 1, "f2": 0.69825, "f1": 2.128617, "f3": 0.936132, "y": 0.55949457, "x": 0.03891079}], [{"q1": 1.26545959, "distance": 0.3681660772, "q3": 2.847413927, "q2": 2.509524464, "tx": 0.22, "ty": 0.821, "targetID": 2, "f2": 0.669285, "f1": 1.276618, "f3": 0.517232, "y": 0.45287862, "x": 0.21426328}], [{"q1": 1.54311355, "distance": 0.1999770638, "q3": 4.021238627, "q2": 2.176138654, "tx": -0.22, "ty": 0.821, "targetID": 3, "f2": 0.391631, "f1": 2.450442, "f3": 0.183846, "y": 0.65396165, "x": -0.11004994}], [{"q1": 1.80499671, "distance": 0.6023980635, "q3": 1.718325517, "q2": 2.091818309, "tx": -0.601, "ty": 0.601, "targetID": 4, "f2": 0.129748, "f1": 0.147529, "f3": 0.099526, "y": 0.24453865, "x": -0.11538829}], [{"q1": 1.03467819, "distance": 0.3106031109, "q3": 1.996356467, "q2": 2.630098794, "tx": 0.4596, "ty": 0.4596, "targetID": 5, "f2": 0.900066, "f1": 0.42556, "f3": 0.637806, "y": 0.21029881, "x": 0.27433476}], [{"q1": 1.70459141, "distance": 0.3089572859, "q3": 3.460652827, "q2": 2.360235984, "tx": 0.1682, "ty": 0.6279, "targetID": 6, "f2": 0.230153, "f1": 1.889857, "f3": 0.367943, "y": 0.58186592, "x": -0.13730854}], [{"q1": 1.23203305, "distance": 0.4225815969, "q3": 2.965663427, "q2": 2.652152774, "tx": -0.1682, "ty": 0.6279, "targetID": 7, "f2": 0.702711, "f1": 1.394867, "f3": 0.65986, "y": 0.47635125, "x": 0.22627203}], [{"q1": 2.023965721, "distance": 0.3432543105, "q3": 2.414628117, "q2": 2.140638664, "tx": -0.4596, "ty": 0.4596, "targetID": 8, "f2": -0.089221, "f1": 0.843832, "f3": 0.148346, "y": 0.36489702, "x": -0.12966839}], [{"q1": 1.857649806, "distance": 0.5224154034, "q3": 3.303196227, "q2": 2.00435637, "tx": 0.3182, "ty": 0.3182, "targetID": 9, "f2": 0.077095, "f1": 1.7324, "f3": 0.012064, "y": 0.54883975, "x": -0.15054637}], [{"q1": -1.51409591, "distance": 1.363939206, "q3": "_NaN_", "q2": 5.231714454, "tx": 0.1165, "ty": 0.4347, "targetID": 10, "f2": 3.44884, "f1": "_NaN_", "f3": 3.239422, "y": -0.92252014, "x": 0.25171704}], [{"q1": 2.08321616, "distance": 0.1542726096, "q3": 2.764978527, "q2": 2.350308554, "tx": -0.1165, "ty": 0.4347, "targetID": 11, "f2": -0.148472, "f1": 1.194182, "f3": 0.358016, "y": 0.47345761, "x": 0.032824766}], [{"q1": "_NaN_", "distance": 1.356061385, "q3": "_NaN_", "q2": "_NaN_", "tx": -0.3182, "ty": 0.3182, "targetID": 12, "f2": "_NaN_", "f1": "_NaN_", "f3": "_NaN_", "y": 0, "x": 1}], [{"q1": 1.48807285, "distance": 0.1562524707, "q3": 1.905061787, "q2": 2.276920944, "tx": 0.1768, "ty": 0.1768, "targetID": 13, "f2": 0.446672, "f1": 0.334265, "f3": 0.284628, "y": 0.28129024, "x": 0.060625027}], [{"q1": 1.34041799, "distance": 0.2769198395, "q3": 2.960259927, "q2": 2.641031534, "tx": 0.0647, "ty": 0.2415, "targetID": 14, "f2": 0.594326, "f1": 1.389464, "f3": 0.648739, "y": 0.50009047, "x": 0.16377354}], [{"q1": 1.45627993, "distance": 0.2059253978, "q3": 2.345827237, "q2": 2.274533334, "tx": -0.0647, "ty": 0.2415, "targetID": 15, "f2": 0.478465, "f1": 0.775031, "f3": 0.282241, "y": 0.36914683, "x": 0.096890706}], [{"q1": 1.5919339, "distance": 0.3655676868, "q3": 2.825422727, "q2": 2.149937774, "tx": -0.1768, "ty": 0.1768, "targetID": 16, "f2": 0.342811, "f1": 1.254626, "f3": 0.157645, "y": 0.4785212, "x": 0.029607488}]], "block": 22}], [{"trials": [[{"q1": 0.8142011902, "distance": 0.637074576, "q3": 4.970125227, "q2": 3.189365154, "tx": 0.601, "ty": 0.601, "targetID": 1, "f2": 1.120543, "f1": 3.399329, "f3": 1.197072, "y": 0.35693772, "x": 0.012529424}], [{"q1": 0.6733321902, "distance": 0.6974445713, "q3": 2.488518377, "q2": 3.384395154, "tx": 0.22, "ty": 0.821, "targetID": 2, "f2": 1.261412, "f1": 0.917722, "f3": 1.392103, "y": 0.19457924, "x": 0.52663653}], [{"q1": 1.3810702, "distance": 0.5374950836, "q3": 2.613742227, "q2": 2.608924464, "tx": -0.22, "ty": 0.821, "targetID": 3, "f2": 0.553674, "f1": 1.042946, "f3": 0.616632, "y": 0.45387123, "x": 0.17257793}], [{"q1": 1.962453337, "distance": 0.5118536229, "q3": 2.213817507, "q2": 1.786581164, "tx": -0.601, "ty": 0.601, "targetID": 4, "f2": -0.027709, "f1": 0.643021, "f3": -0.205711, "y": 0.30145776, "x": -0.1859475}], [{"q1": 1.11673659, "distance": 0.1506811735, "q3": 2.890076727, "q2": 3.021289954, "tx": 0.4596, "ty": 0.4596, "targetID": 5, "f2": 0.818008, "f1": 1.31928, "f3": 1.028997, "y": 0.43784394, "x": 0.31049772}], [{"q1": 1.16411181, "distance": 0.1224843629, "q3": 4.046245627, "q2": 2.765689934, "tx": 0.1682, "ty": 0.6279, "targetID": 6, "f2": 0.770633, "f1": 2.475449, "f3": 0.773397, "y": 0.57374869, "x": 0.058336199}], [{"q1": 1.29618437, "distance": 0.4970566778, "q3": 2.062644077, "q2": 2.560229774, "tx": -0.1682, "ty": 0.6279, "targetID": 7, "f2": 0.63856, "f1": 0.491848, "f3": 0.567937, "y": 0.28937666, "x": 0.19576056}], [{"q1": 1.49397904, "distance": 0.2303629138, "q3": -0.3491188732, "q2": 2.453227124, "tx": -0.4596, "ty": 0.4596, "targetID": 8, "f2": 0.440765, "f1": -1.919915, "f3": 0.460934, "y": 0.28631219, "x": -0.30781592}], [{"q1": 2.17413385, "distance": 0.5540234693, "q3": 2.600924527, "q2": 1.583445784, "tx": 0.3182, "ty": 0.3182, "targetID": 9, "f2": -0.239389, "f1": 1.030128, "f3": -0.408847, "y": 0.36743436, "x": -0.23363148}], [{"q1": 1.403564, "distance": 0.3182562074, "q3": 4.422859827, "q2": 2.556522694, "tx": 0.1165, "ty": 0.4347, "targetID": 10, "f2": 0.53118, "f1": 2.852063, "f3": 0.56423, "y": 0.58671136, "x": -0.16310608}], [{"q1": 1.36793834, "distance": 0.2290942924, "q3": 3.539632427, "q2": 2.523975794, "tx": -0.1165, "ty": 0.4347, "targetID": 11, "f2": 0.566806, "f1": 1.968836, "f3": 0.531683, "y": 0.58843552, "x": 0.053351655}], [{"q1": "_NaN_", "distance": 0.9299514487, "q3": 2.591248427, "q2": "_NaN_", "tx": -0.3182, "ty": 0.3182, "targetID": 12, "f2": "_NaN_", "f1": 1.020452, "f3": "_NaN_", "y": 0.13225168, "x": 0.59297118}], [{"q1": 1.29693835, "distance": 0.2136667633, "q3": 2.463008637, "q2": 2.700910294, "tx": 0.1768, "ty": 0.1768, "targetID": 13, "f2": 0.637806, "f1": 0.892212, "f3": 0.708618, "y": 0.38531796, "x": 0.22342345}], [{"q1": 1.05949678, "distance": 0.2979919979, "q3": 4.306809327, "q2": 2.838449224, "tx": 0.0647, "ty": 0.2415, "targetID": 14, "f2": 0.875248, "f1": 2.736013, "f3": 0.846157, "y": 0.53860066, "x": 0.041668964}], [{"q1": 1.64464982, "distance": 0.03793379026, "q3": 1.743144097, "q2": 2.253170504, "tx": -0.0647, "ty": 0.2415, "targetID": 15, "f2": 0.290095, "f1": 0.172348, "f3": 0.260878, "y": 0.25669913, "x": -0.029944297}], [{"q1": 1.21073305, "distance": 0.4809686545, "q3": 2.450944927, "q2": 2.736598784, "tx": -0.1768, "ty": 0.1768, "targetID": 16, "f2": 0.724011, "f1": 0.880149, "f3": 0.744306, "y": 0.37148184, "x": 0.26300658}]], "block": 23}], [{"trials": [[{"q1": 0.4182348902, "distance": 0.346897752, "q3": 4.304673127, "q2": 2.967380184, "tx": 0.601, "ty": 0.601, "targetID": 1, "f2": 1.51651, "f1": 2.733877, "f3": 0.975088, "y": 0.38132234, "x": 0.33252323}], [{"q1": 1.56573302, "distance": 0.3404085869, "q3": 3.300368727, "q2": 2.443111204, "tx": 0.22, "ty": 0.821, "targetID": 2, "f2": 0.369011, "f1": 1.729572, "f3": 0.450819, "y": 0.5709274, "x": -0.010958223}], [{"q1": 1.36178082, "distance": 0.4084482435, "q3": 3.394302327, "q2": 2.784790814, "tx": -0.22, "ty": 0.821, "targetID": 3, "f2": 0.572964, "f1": 1.823506, "f3": 0.792498, "y": 0.55424718, "x": 0.089310363}], [{"q1": 1.52570913, "distance": 0.7018659971, "q3": 2.910811227, "q2": 2.683066044, "tx": -0.601, "ty": 0.601, "targetID": 4, "f2": 0.409035, "f1": 1.340015, "f3": 0.690773, "y": 0.49866814, "x": 0.093365947}], [{"q1": 0.4251463902, "distance": 0.1794328701, "q3": 3.898716527, "q2": 3.378677454, "tx": 0.4596, "ty": 0.4596, "targetID": 5, "f2": 1.509598, "f1": 2.32792, "f3": 1.386385, "y": 0.30719429, "x": 0.36489702}], [{"q1": 0.8465595902, "distance": 0.1599897953, "q3": 4.157897927, "q2": 3.091535954, "tx": 0.1682, "ty": 0.6279, "targetID": 6, "f2": 1.088185, "f1": 2.587102, "f3": 1.099243, "y": 0.46792428, "x": 0.17032217}], [{"q1": 1.7702507, "distance": 0.3181064869, "q3": 2.200182997, "q2": 2.300734224, "tx": -0.1682, "ty": 0.6279, "targetID": 7, "f2": 0.164494, "f1": 0.629387, "f3": 0.308442, "y": 0.34834524, "x": -0.016407796}], [{"q1": 2.05538165, "distance": 0.3283560425, "q3": 2.286199807, "q2": 2.05047495, "tx": -0.4596, "ty": 0.4596, "targetID": 8, "f2": -0.120637, "f1": 0.715403, "f3": 0.058182, "y": 0.31933613, "x": -0.16270989}], [{"q1": 1.32477286, "distance": 0.3621121016, "q3": 3.621879327, "q2": 2.813442144, "tx": 0.3182, "ty": 0.3182, "targetID": 9, "f2": 0.609972, "f1": 2.051083, "f3": 0.821149, "y": 0.56836258, "x": 0.056391181}], [{"q1": 1.57503213, "distance": 0.1133886885, "q3": 2.933933427, "q2": 2.074728045, "tx": 0.1165, "ty": 0.4347, "targetID": 10, "f2": 0.359712, "f1": 1.363137, "f3": 0.082435, "y": 0.50988349, "x": 0.031621042}], [{"q1": 1.5623401, "distance": 0.2323201047, "q3": 1.599573316, "q2": 2.358225364, "tx": -0.1165, "ty": 0.4347, "targetID": 11, "f2": 0.372404, "f1": 0.028777, "f3": 0.365933, "y": 0.23215845, "x": -0.0027039035}], [{"q1": 1.882342725, "distance": 0.2620202053, "q3": 2.578179427, "q2": 2.211764314, "tx": -0.3182, "ty": 0.3182, "targetID": 12, "f2": 0.052402, "f1": 1.007383, "f3": 0.219472, "y": 0.42659268, "x": -0.079651022}], [{"q1": 1.58131532, "distance": 0.4129606277, "q3": 3.131413927, "q2": 2.436765184, "tx": 0.1768, "ty": 0.1768, "targetID": 13, "f2": 0.353429, "f1": 1.560618, "f3": 0.444473, "y": 0.55, "x": -5.5511151e-17}], [{"q1": 1.58125248, "distance": 0.08697244031, "q3": 2.078666197, "q2": 2.355272274, "tx": 0.0647, "ty": 0.2415, "targetID": 14, "f2": 0.353492, "f1": 0.50787, "f3": 0.36298, "y": 0.32812798, "x": 0.056967054}], [{"q1": 1.854131223, "distance": 0.03176163252, "q3": 1.846565327, "q2": 2.323228024, "tx": -0.0647, "ty": 0.2415, "targetID": 15, "f2": 0.080613, "f1": 0.275769, "f3": 0.330935, "y": 0.27041158, "x": -0.051550025}], [{"q1": 1.36102684, "distance": 0.4609324635, "q3": 2.557256417, "q2": 2.865529744, "tx": -0.1768, "ty": 0.1768, "targetID": 16, "f2": 0.573718, "f1": 0.98646, "f3": 0.873237, "y": 0.42960846, "x": 0.20861746}]], "block": 24}]]}]], "condition": "H1"}], [{"phases": [[{"phase": "test", "blocks": [[{"trials": [[{"q1": 2.34560198, "distance": 0.6398115776, "q3": 0.4346707268, "q2": 1.383766154, "tx": -0.375, "ty": 0.6495, "targetID": 1, "f2": 1.136126, "f1": -0.410857, "f3": -0.608526, "y": 0.094278587, "x": -0.69294345}], [{"q1": 1.67681973, "distance": 0.5720322409, "q3": -1.097672473, "q2": 1.956352834, "tx": 0, "ty": 0.95, "targetID": 2, "f2": 2.668469, "f1": 0.257925, "f3": -0.03594, "y": 0.5776629, "x": -0.43426486}], [{"q1": 1.00483306, "distance": 0.4497085891, "q3": -1.224844173, "q2": 2.740871354, "tx": 0.375, "ty": 0.6495, "targetID": 3, "f2": 2.795641, "f1": 0.929911, "f3": 0.748579, "y": 0.48835639, "x": -0.044845867}], [{"q1": 2.03810289, "distance": 0.05359822917, "q3": 1.363451207, "q2": 1.370257304, "tx": -0.4763, "ty": 0.275, "targetID": 4, "f2": 0.207345, "f1": -0.103358, "f3": -0.622035, "y": 0.22368367, "x": -0.4608273}], [{"q1": 1.57189054, "distance": 0.4360845237, "q3": -0.03103897321, "q2": 2.261275814, "tx": 0, "ty": 0.55, "targetID": 5, "f2": 1.601835, "f1": 0.362854, "f3": 0.268983, "y": 0.29100817, "x": -0.35084604}], [{"q1": 0.5741835902, "distance": 0.3791149642, "q3": -1.166347673, "q2": 3.195585454, "tx": 0.4763, "ty": 0.275, "targetID": 6, "f2": 2.737144, "f1": 1.360561, "f3": 1.203293, "y": 0.28588051, "x": 0.097341202}], [{"q1": 1.43900117, "distance": 0.1267783081, "q3": 0.001319426795, "q2": 2.290052804, "tx": -0.175, "ty": 0.3031, "targetID": 7, "f2": 1.569477, "f1": 0.495743, "f3": 0.29776, "y": 0.31415995, "x": -0.30129496}], [{"q1": 1.80116397, "distance": 0.1561440038, "q3": 1.288806967, "q2": 2.222194404, "tx": 0, "ty": 0.15, "targetID": 8, "f2": 0.281989, "f1": 0.133581, "f3": 0.229902, "y": 0.17431227, "x": -0.15423963}], [{"q1": 0.9989897002, "distance": 0.2535098923, "q3": -0.1427539732, "q2": 2.898704964, "tx": 0.175, "ty": 0.3031, "targetID": 9, "f2": 1.71355, "f1": 0.935755, "f3": 0.906412, "y": 0.18553812, "x": -0.049602916}]], "block": 1}], [{"trials": [[{"q1": 1.933864844, "distance": 0.3117852946, "q3": -0.7207441732, "q2": 1.827107714, "tx": -0.375, "ty": 0.6495, "targetID": 1, "f2": 2.29154, "f1": 0.00088, "f3": -0.165185, "y": 0.43212115, "x": -0.59850952}], [{"q1": 0.5903312902, "distance": 0.5876472049, "q3": -1.434199873, "q2": 3.043281054, "tx": 0, "ty": 0.95, "targetID": 2, "f2": 3.004996, "f1": 1.344413, "f3": 1.050988, "y": 0.37865, "x": 0.13743513}], [{"q1": 0.2463897902, "distance": 0.4942229515, "q3": -1.867676873, "q2": 3.714702254, "tx": 0.375, "ty": 0.6495, "targetID": 3, "f2": 3.438473, "f1": 1.688355, "f3": 1.72241, "y": 0.16643215, "x": 0.27058842}], [{"q1": 1.891830334, "distance": 0.2606269113, "q3": 1.465490137, "q2": 1.934424517, "tx": -0.4763, "ty": 0.275, "targetID": 4, "f2": 0.105306, "f1": 0.042914, "f3": -0.057868, "y": 0.19874084, "x": -0.22707936}], [{"q1": 0.9151719902, "distance": 0.2482845419, "q3": -0.8939087732, "q2": 2.946708504, "tx": 0, "ty": 0.55, "targetID": 5, "f2": 2.464705, "f1": 1.019572, "f3": 0.954416, "y": 0.30705257, "x": -0.051203125}], [{"q1": 0.2284198902, "distance": 0.2971130734, "q3": -1.687914873, "q2": 3.815233254, "tx": 0.4763, "ty": 0.275, "targetID": 6, "f2": 3.258711, "f1": 1.706325, "f3": 1.822941, "y": 0.098302674, "x": 0.23743972}], [{"q1": 1.45533745, "distance": 0.1423062022, "q3": -0.5951432732, "q2": 2.490549244, "tx": -0.175, "ty": 0.3031, "targetID": 7, "f2": 2.16594, "f1": 0.479407, "f3": 0.498257, "y": 0.34440326, "x": -0.31118038}], [{"q1": 0.9781923602, "distance": 0.1027650903, "q3": -0.6460999732, "q2": 3.034296154, "tx": 0, "ty": 0.15, "targetID": 8, "f2": 2.216896, "f1": 0.956552, "f3": 1.042004, "y": 0.23878061, "x": -0.051755841}], [{"q1": 0.8418471902, "distance": 0.1924801033, "q3": -1.108416673, "q2": 2.964489914, "tx": 0.175, "ty": 0.3031, "targetID": 9, "f2": 2.679213, "f1": 1.092897, "f3": 0.972197, "y": 0.37707564, "x": -0.0026969185}]], "block": 2}], [{"trials": [[{"q1": 1.81253654, "distance": 0.322330455, "q3": -0.7302946732, "q2": 2.186820074, "tx": -0.375, "ty": 0.6495, "targetID": 1, "f2": 2.301091, "f1": 0.122208, "f3": 0.194527, "y": 0.35156191, "x": -0.49800332}], [{"q1": 0.6622737902, "distance": 0.5411072021, "q3": -1.908454673, "q2": 2.971150094, "tx": 0, "ty": 0.95, "targetID": 2, "f2": 3.479251, "f1": 1.272471, "f3": 0.978857, "y": 0.44971142, "x": 0.20617551}], [{"q1": 0.1251242902, "distance": 0.4341302336, "q3": -2.076152873, "q2": 3.329668654, "tx": 0.375, "ty": 0.6495, "targetID": 3, "f2": 3.646949, "f1": 1.80962, "f3": 1.337376, "y": 0.21538562, "x": 0.3787101}], [{"q1": 1.82774184, "distance": 0.223886353, "q3": 0.9761556668, "q2": 2.047647517, "tx": -0.4763, "ty": 0.275, "targetID": 4, "f2": 0.594641, "f1": 0.107003, "f3": 0.055355, "y": 0.16877781, "x": -0.2792164}], [{"q1": 0.6907994902, "distance": 0.1298429342, "q3": -1.340266273, "q2": 2.744955424, "tx": 0, "ty": 0.55, "targetID": 5, "f2": 2.911063, "f1": 1.243945, "f3": 0.752663, "y": 0.47831266, "x": 0.10825947}], [{"q1": 0.3340401902, "distance": 0.375386835, "q3": -0.9718202732, "q2": 3.289393454, "tx": 0.4763, "ty": 0.275, "targetID": 6, "f2": 2.542617, "f1": 1.600704, "f3": 1.297101, "y": 0.16995935, "x": 0.11590891}], [{"q1": 1.39483038, "distance": 0.1660677387, "q3": -0.4650813732, "q2": 2.353135984, "tx": -0.175, "ty": 0.3031, "targetID": 7, "f2": 2.035878, "f1": 0.539914, "f3": 0.360843, "y": 0.39852259, "x": -0.3109155}], [{"q1": 1.17950562, "distance": 0.1642761931, "q3": -0.6274388732, "q2": 2.938100534, "tx": 0, "ty": 0.15, "targetID": 8, "f2": 2.198235, "f1": 0.755239, "f3": 0.945808, "y": 0.2532074, "x": -0.12780806}], [{"q1": 0.3472976902, "distance": 0.1526429786, "q3": -1.105023773, "q2": 3.382510254, "tx": 0.175, "ty": 0.3031, "targetID": 9, "f2": 2.67582, "f1": 1.587447, "f3": 1.390218, "y": 0.15757289, "x": 0.12893766}]], "block": 3}], [{"trials": [[{"q1": 1.78652415, "distance": 0.4901593699, "q3": 0.007288526795, "q2": 2.411192614, "tx": -0.375, "ty": 0.6495, "targetID": 1, "f2": 1.563508, "f1": 0.14822, "f3": 0.4189, "y": 0.16031042, "x": -0.34418178}], [{"q1": 0.8155206902, "distance": 0.6249403973, "q3": -1.176589273, "q2": 3.163981054, "tx": 0, "ty": 0.95, "targetID": 2, "f2": 2.747386, "f1": 1.119224, "f3": 1.171688, "y": 0.32561004, "x": 0.026223617}], [{"q1": -0.1934332098, "distance": 0.737772084, "q3": -1.935032573, "q2": 4.100678354, "tx": 0.375, "ty": 0.6495, "targetID": 3, "f2": 3.505829, "f1": 2.128178, "f3": 2.108386, "y": -0.084180291, "x": 0.29740568}], [{"q1": 2.0460197, "distance": 0.218717363, "q3": 0.8792689568, "q2": 2.023897076, "tx": -0.4763, "ty": 0.275, "targetID": 4, "f2": 0.691527, "f1": -0.111275, "f3": 0.031604, "y": 0.10205952, "x": -0.34240125}], [{"q1": 0.5546427902, "distance": 0.3254175463, "q3": -1.076183973, "q2": 3.278209354, "tx": 0, "ty": 0.55, "targetID": 5, "f2": 2.64698, "f1": 1.380102, "f3": 1.285917, "y": 0.23786903, "x": 0.09203715}], [{"q1": 0.09603319019, "distance": 0.4041589367, "q3": -1.103138873, "q2": 3.707602254, "tx": 0.4763, "ty": 0.275, "targetID": 6, "f2": 2.673935, "f1": 1.838711, "f3": 1.71531, "y": 0.016460602, "x": 0.16565257}], [{"q1": 1.850675471, "distance": 0.2196560064, "q3": 0.1646823268, "q2": 2.559727124, "tx": -0.175, "ty": 0.3031, "targetID": 7, "f2": 1.406114, "f1": 0.084069, "f3": 0.567434, "y": 0.10144129, "x": -0.2620777}], [{"q1": 2.018687846, "distance": 0.2288494386, "q3": 1.317960947, "q2": 2.096656364, "tx": 0, "ty": 0.15, "targetID": 8, "f2": 0.252835, "f1": -0.083943, "f3": 0.104364, "y": 0.13784118, "x": -0.22852621}], [{"q1": 0.6610799902, "distance": 0.1681649275, "q3": -0.7736485732, "q2": 3.227001354, "tx": 0.175, "ty": 0.3031, "targetID": 9, "f2": 2.344445, "f1": 1.273664, "f3": 1.234709, "y": 0.19398936, "x": 0.047037853}]], "block": 4}], [{"trials": [[{"q1": 1.81863123, "distance": 0.5068505338, "q3": 1.165216717, "q2": 2.126312994, "tx": -0.375, "ty": 0.6495, "targetID": 1, "f2": 0.40558, "f1": 0.116113, "f3": 0.13402, "y": 0.1687434, "x": -0.2144679}], [{"q1": 1.32112861, "distance": 0.5759177589, "q3": -0.8649432732, "q2": 2.563685524, "tx": 0, "ty": 0.95, "targetID": 2, "f2": 2.43574, "f1": 0.613616, "f3": 0.571393, "y": 0.42690193, "x": -0.240935}], [{"q1": 0.7866179902, "distance": 0.5566874501, "q3": -0.9933087732, "q2": 3.222854454, "tx": 0.375, "ty": 0.6495, "targetID": 3, "f2": 2.564105, "f1": 1.148127, "f3": 1.230562, "y": 0.21479334, "x": 0.027248599}], [{"q1": 1.81925954, "distance": 0.1735515982, "q3": 0.9646574368, "q2": 1.941021862, "tx": -0.4763, "ty": 0.275, "targetID": 4, "f2": 0.606139, "f1": 0.115485, "f3": -0.051271, "y": 0.19163718, "x": -0.32408043}], [{"q1": 0.5125454902, "distance": 0.3646662026, "q3": -0.9985237732, "q2": 3.425487254, "tx": 0, "ty": 0.55, "targetID": 5, "f2": 2.56932, "f1": 1.422199, "f3": 1.433195, "y": 0.21020599, "x": 0.13236869}], [{"q1": 0.1885215902, "distance": 0.4082809836, "q3": -0.9944397732, "q2": 3.609710254, "tx": 0.4763, "ty": 0.275, "targetID": 6, "f2": 2.565236, "f1": 1.746223, "f3": 1.617418, "y": 0.035786228, "x": 0.14543729}], [{"q1": 2.11243297, "distance": 0.2595160922, "q3": 0.7419813568, "q2": 2.335543064, "tx": -0.175, "ty": 0.3031, "targetID": 7, "f2": 0.828815, "f1": -0.177688, "f3": 0.34325, "y": 0.053755949, "x": -0.24694544}], [{"q1": 1.71784893, "distance": 0.1078878432, "q3": 0.6297636668, "q2": 2.651964284, "tx": 0, "ty": 0.15, "targetID": 8, "f2": 0.941033, "f1": 0.216896, "f3": 0.659672, "y": 0.1168821, "x": -0.10267907}], [{"q1": 0.9996180202, "distance": 0.2411332477, "q3": -0.2465521732, "q2": 3.027761554, "tx": 0.175, "ty": 0.3031, "targetID": 9, "f2": 1.817349, "f1": 0.935126, "f3": 1.035469, "y": 0.21200001, "x": -0.048262256}]], "block": 5}], [{"trials": [[{"q1": 1.52696576, "distance": 0.4321289885, "q3": -0.2661557732, "q2": 2.579330654, "tx": -0.375, "ty": 0.6495, "targetID": 1, "f2": 1.836952, "f1": 0.407779, "f3": 0.587038, "y": 0.22898179, "x": -0.27550177}], [{"q1": 0.7535684902, "distance": 0.4985326644, "q3": -2.014452073, "q2": 2.820856304, "tx": 0, "ty": 0.95, "targetID": 2, "f2": 3.585248, "f1": 1.181176, "f3": 0.828564, "y": 0.50489494, "x": 0.22453575}], [{"q1": -0.2803925098, "distance": 0.7777731542, "q3": -2.098646773, "q2": 4.370478254, "tx": 0.375, "ty": 0.6495, "targetID": 3, "f2": 3.669443, "f1": 2.215137, "f3": 2.378186, "y": -0.1247352, "x": 0.30089916}], [{"q1": 1.83151176, "distance": 0.1549565642, "q3": 1.071345927, "q2": 1.848156384, "tx": -0.4763, "ty": 0.275, "targetID": 4, "f2": 0.49945, "f1": 0.103233, "f3": -0.144136, "y": 0.19943719, "x": -0.34101586}], [{"q1": 1.01205873, "distance": 0.1982129083, "q3": -0.9428547732, "q2": 2.851643904, "tx": 0, "ty": 0.55, "targetID": 5, "f2": 2.513651, "f1": 0.922686, "f3": 0.859351, "y": 0.37691519, "x": -0.096591954}], [{"q1": -0.1309155098, "distance": 0.4106397964, "q3": -1.631491873, "q2": 4.068005754, "tx": 0.4763, "ty": 0.275, "targetID": 6, "f2": 3.202288, "f1": 2.06566, "f3": 2.075713, "y": -0.059257314, "x": 0.23776889}], [{"q1": 1.53142683, "distance": 0.1274339162, "q3": -0.1235902732, "q2": 2.528939514, "tx": -0.175, "ty": 0.3031, "targetID": 7, "f2": 1.694387, "f1": 0.403318, "f3": 0.536647, "y": 0.22152612, "x": -0.27290355}], [{"q1": 0.7300064902, "distance": 0.11445639, "q3": -0.6576609732, "q2": 2.999612954, "tx": 0, "ty": 0.15, "targetID": 8, "f2": 2.228457, "f1": 1.204738, "f3": 1.00732, "y": 0.26424885, "x": 0.0068895197}], [{"q1": 0.3844313902, "distance": 0.1357381772, "q3": -1.182809673, "q2": 3.454704054, "tx": 0.175, "ty": 0.3031, "targetID": 9, "f2": 2.753606, "f1": 1.550313, "f3": 1.462411, "y": 0.17295899, "x": 0.13642319}]], "block": 6}], [{"trials": [[{"q1": 1.54066311, "distance": 0.3420987709, "q3": -0.5176087732, "q2": 2.485459864, "tx": -0.375, "ty": 0.6495, "targetID": 1, "f2": 2.088405, "f1": 0.394081, "f3": 0.493167, "y": 0.31061089, "x": -0.3282481}], [{"q1": 1.78866043, "distance": 0.8456982863, "q3": -0.4737521732, "q2": 2.600504994, "tx": 0, "ty": 0.95, "targetID": 2, "f2": 2.044548, "f1": 0.146084, "f3": 0.608212, "y": 0.18226311, "x": -0.35466274}], [{"q1": 0.5971171902, "distance": 0.6100416828, "q3": -1.318275073, "q2": 3.938697754, "tx": 0.375, "ty": 0.6495, "targetID": 3, "f2": 2.889071, "f1": 1.337627, "f3": 1.946405, "y": 0.068056045, "x": 0.19040915}], [{"q1": 1.883662193, "distance": 0.1961038631, "q3": 1.215482197, "q2": 1.880703284, "tx": -0.4763, "ty": 0.275, "targetID": 4, "f2": 0.355314, "f1": 0.051082, "f3": -0.111589, "y": 0.18658587, "x": -0.3012581}], [{"q1": 1.19822951, "distance": 0.2051602396, "q3": -1.089692873, "q2": 2.775617364, "tx": 0, "ty": 0.55, "targetID": 5, "f2": 2.660489, "f1": 0.736515, "f3": 0.783325, "y": 0.41519484, "x": -0.1546554}], [{"q1": 0.06801009019, "distance": 0.4035420997, "q3": -1.578398973, "q2": 4.144346454, "tx": 0.4763, "ty": 0.275, "targetID": 6, "f2": 3.149195, "f1": 1.866734, "f3": 2.152054, "y": -0.05583001, "x": 0.24522051}], [{"q1": 1.78558167, "distance": 0.2057131981, "q3": 0.05472652679, "q2": 2.545589954, "tx": -0.175, "ty": 0.3031, "targetID": 7, "f2": 1.51607, "f1": 0.149163, "f3": 0.553297, "y": 0.12726841, "x": -0.28177627}], [{"q1": 1.44453037, "distance": 0.1182591001, "q3": 1.087556547, "q2": 2.265234224, "tx": 0, "ty": 0.15, "targetID": 8, "f2": 0.48324, "f1": 0.490214, "f3": 0.272942, "y": 0.20054604, "x": -0.10691264}], [{"q1": 1.10266226, "distance": 0.2769076369, "q3": -0.6766990732, "q2": 2.951232394, "tx": 0.175, "ty": 0.3031, "targetID": 9, "f2": 2.247495, "f1": 0.832082, "f3": 0.95894, "y": 0.2664424, "x": -0.099470508}]], "block": 7}], [{"trials": [[{"q1": 1.65954097, "distance": 0.1944242856, "q3": -0.09921147321, "q2": 1.718659934, "tx": -0.375, "ty": 0.6495, "targetID": 1, "f2": 1.670008, "f1": 0.275204, "f3": -0.273633, "y": 0.48557953, "x": -0.47955086}], [{"q1": 0.9808313002, "distance": 0.6104547178, "q3": -0.8844839732, "q2": 2.905930634, "tx": 0, "ty": 0.95, "targetID": 2, "f2": 2.45528, "f1": 0.953913, "f3": 0.913638, "y": 0.34369974, "x": -0.071098222}], [{"q1": -0.2305040098, "distance": 0.5599229194, "q3": -1.773617573, "q2": 3.367933254, "tx": 0.375, "ty": 0.6495, "targetID": 3, "f2": 3.344414, "f1": 2.165249, "f3": 1.375641, "y": 0.089869254, "x": 0.35691399}], [{"q1": 1.82202415, "distance": 0.2092449283, "q3": 1.217367157, "q2": 1.892013014, "tx": -0.4763, "ty": 0.275, "targetID": 4, "f2": 0.353429, "f1": 0.11272, "f3": -0.10028, "y": 0.19114508, "x": -0.28459243}], [{"q1": 0.9215179902, "distance": 0.268516436, "q3": -0.6493671732, "q2": 2.917617354, "tx": 0, "ty": 0.55, "targetID": 5, "f2": 2.220163, "f1": 1.013227, "f3": 0.925325, "y": 0.28961375, "x": -0.065574974}], [{"q1": 0.6290985902, "distance": 0.4545840402, "q3": -0.1634884732, "q2": 3.137654454, "tx": 0.4763, "ty": 0.275, "targetID": 6, "f2": 1.734285, "f1": 1.305646, "f3": 1.145362, "y": 0.11178351, "x": 0.05202765}], [{"q1": 1.30504366, "distance": 0.1380670493, "q3": 0.6354813668, "q2": 2.494696154, "tx": -0.175, "ty": 0.3031, "targetID": 7, "f2": 0.935315, "f1": 0.629701, "f3": 0.502404, "y": 0.18421167, "x": -0.10479975}], [{"q1": 0.9149206902, "distance": 0.02264515821, "q3": 0.6579751668, "q2": 2.607353664, "tx": 0, "ty": 0.15, "targetID": 8, "f2": 0.912821, "f1": 1.019824, "f3": 0.615061, "y": 0.17222464, "x": 0.0043437964}], [{"q1": 1.24026402, "distance": 0.3176111624, "q3": 0.5547424268, "q2": 2.384677574, "tx": 0.175, "ty": 0.3031, "targetID": 9, "f2": 1.016054, "f1": 0.69448, "f3": 0.392385, "y": 0.23998997, "x": -0.13627797}]], "block": 8}], [{"trials": [[{"q1": 1.79117371, "distance": 0.4459580713, "q3": -0.2034495732, "q2": 2.345282004, "tx": -0.375, "ty": 0.6495, "targetID": 1, "f2": 1.774246, "f1": 0.143571, "f3": 0.352989, "y": 0.20420607, "x": -0.39932935}], [{"q1": 1.01746227, "distance": 0.3723125889, "q3": -1.660708673, "q2": 2.605657204, "tx": 0, "ty": 0.95, "targetID": 2, "f2": 3.231505, "f1": 0.917282, "f3": 0.613365, "y": 0.57777973, "x": 0.0082906261}], [{"q1": 0.05927649019, "distance": 0.6682032749, "q3": -1.682511373, "q2": 4.048527854, "tx": 0.375, "ty": 0.6495, "targetID": 3, "f2": 3.253308, "f1": 1.875468, "f3": 2.056235, "y": -0.0064858615, "x": 0.24780658}], [{"q1": 1.972506434, "distance": 0.2853837695, "q3": 1.488046777, "q2": 2.031688226, "tx": -0.4763, "ty": 0.275, "targetID": 4, "f2": 0.08275, "f1": -0.037762, "f3": 0.039396, "y": 0.17858414, "x": -0.20769643}], [{"q1": 0.9969790802, "distance": 0.4205697136, "q3": -0.2094185732, "q2": 3.110511154, "tx": 0, "ty": 0.55, "targetID": 5, "f2": 1.780215, "f1": 0.937765, "f3": 1.118219, "y": 0.12944509, "x": 0.0035286964}], [{"q1": -0.3572358098, "distance": 0.5423809482, "q3": -1.497408673, "q2": 4.240856154, "tx": 0.4763, "ty": 0.275, "targetID": 6, "f2": 3.068205, "f1": 2.29198, "f3": 2.248563, "y": -0.18187096, "x": 0.18398849}], [{"q1": 1.869022372, "distance": 0.2141702179, "q3": 0.5925672068, "q2": 2.325489974, "tx": -0.175, "ty": 0.3031, "targetID": 7, "f2": 0.978229, "f1": 0.065722, "f3": 0.333197, "y": 0.11318774, "x": -0.27400614}], [{"q1": 1.14689588, "distance": 0.3054891641, "q3": -0.8465963732, "q2": 2.650267824, "tx": 0, "ty": 0.15, "targetID": 8, "f2": 2.417393, "f1": 0.787849, "f3": 0.657975, "y": 0.41266706, "x": -0.15597963}], [{"q1": 0.6297268902, "distance": 0.2163915239, "q3": -0.2407088732, "q2": 3.092666854, "tx": 0.175, "ty": 0.3031, "targetID": 9, "f2": 1.811505, "f1": 1.305018, "f3": 1.100374, "y": 0.13319204, "x": 0.040997848}]], "block": 9}], [{"trials": [[{"q1": 2.31443738, "distance": 0.6097823789, "q3": -0.3840282732, "q2": 1.99725637, "tx": -0.375, "ty": 0.6495, "targetID": 1, "f2": 1.954825, "f1": -0.379693, "f3": 0.004964, "y": 0.088621084, "x": -0.61426845}], [{"q1": 0.6324914902, "distance": 0.5936247162, "q3": -1.171437073, "q2": 2.993455354, "tx": 0, "ty": 0.95, "targetID": 2, "f2": 2.742233, "f1": 1.302253, "f3": 1.001163, "y": 0.36214069, "x": 0.082533238}], [{"q1": 0.3246782902, "distance": 0.4697222405, "q3": -2.032861773, "q2": 3.745301354, "tx": 0.375, "ty": 0.6495, "targetID": 3, "f2": 3.603658, "f1": 1.610066, "f3": 1.753009, "y": 0.18657442, "x": 0.29538285}], [{"q1": 1.73261442, "distance": 0.2705557556, "q3": 1.192360077, "q2": 2.055501498, "tx": -0.4763, "ty": 0.275, "targetID": 4, "f2": 0.378436, "f1": 0.20213, "f3": 0.063209, "y": 0.19139563, "x": -0.21898555}], [{"q1": 0.9362835102, "distance": 0.2366365496, "q3": -0.4206592732, "q2": 2.674835074, "tx": 0, "ty": 0.55, "targetID": 5, "f2": 1.991456, "f1": 0.998461, "f3": 0.682542, "y": 0.3317175, "x": -0.091376183}], [{"q1": -0.06198900981, "distance": 0.3769817114, "q3": -1.416481273, "q2": 3.805808454, "tx": 0.4763, "ty": 0.275, "targetID": 6, "f2": 2.987278, "f1": 1.996733, "f3": 1.813516, "y": 0.0095714265, "x": 0.20860076}], [{"q1": 1.80499671, "distance": 0.1513523748, "q3": 1.035908757, "q2": 2.065177604, "tx": -0.175, "ty": 0.3031, "targetID": 7, "f2": 0.534888, "f1": 0.129748, "f3": 0.072885, "y": 0.17231919, "x": -0.25118347}], [{"q1": 1.34707817, "distance": 0.08826038607, "q3": 0.4072132268, "q2": 2.695569584, "tx": 0, "ty": 0.15, "targetID": 8, "f2": 1.163583, "f1": 0.587666, "f3": 0.703277, "y": 0.15224757, "x": -0.088231764}], [{"q1": 0.7291896902, "distance": 0.1906781167, "q3": -0.3460149732, "q2": 2.896128864, "tx": 0.175, "ty": 0.3031, "targetID": 9, "f2": 1.916811, "f1": 1.205555, "f3": 0.903836, "y": 0.24709705, "x": -0.0072685211}]], "block": 10}], [{"trials": [[{"q1": 1.64929938, "distance": 0.3287138292, "q3": 0.5774875568, "q2": 1.828678504, "tx": -0.375, "ty": 0.6495, "targetID": 1, "f2": 0.993309, "f1": 0.285445, "f3": -0.163614, "y": 0.32212376, "x": -0.40462396}], [{"q1": 0.9017259902, "distance": 0.4626251238, "q3": -1.459458273, "q2": 2.829652764, "tx": 0, "ty": 0.95, "targetID": 2, "f2": 3.030255, "f1": 1.033019, "f3": 0.83736, "y": 0.48738971, "x": 0.0037046986}], [{"q1": 0.5927817902, "distance": 0.4223740941, "q3": -1.044453873, "q2": 2.970835934, "tx": 0.375, "ty": 0.6495, "targetID": 3, "f2": 2.61525, "f1": 1.341963, "f3": 0.978543, "y": 0.3497808, "x": 0.077395772}], [{"q1": 1.70754451, "distance": 0.2799622167, "q3": 1.170620257, "q2": 2.109285564, "tx": -0.4763, "ty": 0.275, "targetID": 4, "f2": 0.400176, "f1": 0.2272, "f3": 0.116993, "y": 0.19239677, "x": -0.20880131}], [{"q1": 1.79588609, "distance": 0.5500708619, "q3": -0.6340362732, "q2": 1.911428059, "tx": 0, "ty": 0.55, "targetID": 5, "f2": 2.204833, "f1": 0.138858, "f3": -0.080865, "y": 0.43634777, "x": -0.53820175}], [{"q1": 0.4220047902, "distance": 0.465339432, "q3": -0.03593977321, "q2": 3.397401354, "tx": 0.4763, "ty": 0.275, "targetID": 6, "f2": 1.606736, "f1": 1.51274, "f3": 1.405109, "y": -0.051724429, "x": 0.14495134}], [{"q1": 1.74455247, "distance": 0.1305398374, "q3": 1.124124687, "q2": 2.187197064, "tx": -0.175, "ty": 0.3031, "targetID": 7, "f2": 0.446672, "f1": 0.190192, "f3": 0.194904, "y": 0.17313941, "x": -0.1872839}], [{"q1": 1.08060828, "distance": 0.04600197845, "q3": 0.7678052468, "q2": 2.714481974, "tx": 0, "ty": 0.15, "targetID": 8, "f2": 0.802991, "f1": 0.854136, "f3": 0.722189, "y": 0.12870236, "x": 0.040774901}], [{"q1": 0.5438985902, "distance": 0.1909631801, "q3": 0.2165814268, "q2": 2.797482854, "tx": 0.175, "ty": 0.3031, "targetID": 9, "f2": 1.354215, "f1": 1.390846, "f3": 0.80519, "y": 0.16855899, "x": 0.039480065}]], "block": 11}], [{"trials": [[{"q1": 1.80895512, "distance": 0.5170077709, "q3": 0.5076813268, "q2": 2.268187324, "tx": -0.375, "ty": 0.6495, "targetID": 1, "f2": 1.063115, "f1": 0.125789, "f3": 0.275895, "y": 0.13795471, "x": -0.30004367}], [{"q1": 1.41424542, "distance": 0.3816687585, "q3": -1.843926373, "q2": 2.490297924, "tx": 0, "ty": 0.95, "targetID": 2, "f2": 3.414723, "f1": 0.520499, "f3": 0.498005, "y": 0.60333238, "x": -0.15966403}], [{"q1": 0.9151719902, "distance": 0.4218393688, "q3": -1.272470673, "q2": 2.726357194, "tx": 0.375, "ty": 0.6495, "targetID": 3, "f2": 2.843267, "f1": 1.019572, "f3": 0.734065, "y": 0.50280286, "x": -0.020510306}], [{"q1": 1.972317938, "distance": 0.2351409587, "q3": 1.512676863, "q2": 1.869896204, "tx": -0.4763, "ty": 0.275, "targetID": 4, "f2": 0.058119, "f1": -0.037573, "f3": -0.122396, "y": 0.1834992, "x": -0.25969235}], [{"q1": 0.9863605002, "distance": 0.2309480492, "q3": -0.6897680732, "q2": 2.789943024, "tx": 0, "ty": 0.55, "targetID": 5, "f2": 2.260564, "f1": 0.948384, "f3": 0.79765, "y": 0.34255342, "x": -0.10150329}], [{"q1": 0.003795990192, "distance": 0.4327180195, "q3": -0.7467565732, "q2": 3.512634954, "tx": 0.4763, "ty": 0.275, "targetID": 6, "f2": 2.317553, "f1": 1.930948, "f3": 1.520342, "y": 0.013142243, "x": 0.13180704}], [{"q1": 1.59966222, "distance": 0.1670728065, "q3": 1.082529997, "q2": 2.443928014, "tx": -0.175, "ty": 0.3031, "targetID": 7, "f2": 0.488266, "f1": 0.335082, "f3": 0.451635, "y": 0.16716342, "x": -0.077868291}], [{"q1": 1.32320206, "distance": 0.006597428576, "q3": 0.8814052368, "q2": 2.658938614, "tx": 0, "ty": 0.15, "targetID": 8, "f2": 0.689391, "f1": 0.611542, "f3": 0.666646, "y": 0.14470136, "x": 0.0039307096}], [{"q1": 0.9295604902, "distance": 0.2416343699, "q3": -0.4642017732, "q2": 2.921764254, "tx": 0.175, "ty": 0.3031, "targetID": 9, "f2": 2.034998, "f1": 1.005184, "f3": 0.929472, "y": 0.25452037, "x": -0.06170063}]], "block": 12}], [{"trials": [[{"q1": 1.54908258, "distance": 0.3568835247, "q3": 0.7260848968, "q2": 1.921669651, "tx": -0.375, "ty": 0.6495, "targetID": 1, "f2": 0.844711, "f1": 0.385662, "f3": -0.070623, "y": 0.29698183, "x": -0.31935119}], [{"q1": 1.01092775, "distance": 0.6486699989, "q3": -0.5467627732, "q2": 2.785796124, "tx": 0, "ty": 0.95, "targetID": 2, "f2": 2.117559, "f1": 0.923817, "f3": 0.793503, "y": 0.31095431, "x": -0.11132553}], [{"q1": 0.8496383902, "distance": 0.4597366481, "q3": -1.641921973, "q2": 3.498749154, "tx": 0.375, "ty": 0.6495, "targetID": 3, "f2": 3.212718, "f1": 1.085106, "f3": 1.506457, "y": 0.29916172, "x": 0.077307415}], [{"q1": 1.900312635, "distance": 0.236881586, "q3": 1.783482147, "q2": 1.708544004, "tx": -0.4763, "ty": 0.275, "targetID": 4, "f2": -0.212686, "f1": 0.034432, "f3": -0.283749, "y": 0.24525192, "x": -0.24129375}], [{"q1": 0.4756003902, "distance": 0.1848176637, "q3": -0.9032078732, "q2": 2.512226234, "tx": 0, "ty": 0.55, "targetID": 5, "f2": 2.474004, "f1": 1.459144, "f3": 0.519934, "y": 0.47350841, "x": 0.16824567}], [{"q1": 0.6008870902, "distance": 0.4457696189, "q3": -0.03637967321, "q2": 3.353356254, "tx": 0.4763, "ty": 0.275, "targetID": 6, "f2": 1.607176, "f1": 1.333857, "f3": 1.361064, "y": -0.01334146, "x": 0.13634448}], [{"q1": 1.48310913, "distance": 0.09858874587, "q3": 0.6749397668, "q2": 2.301174044, "tx": -0.175, "ty": 0.3031, "targetID": 7, "f2": 0.895857, "f1": 0.451635, "f3": 0.308881, "y": 0.20520661, "x": -0.18668867}], [{"q1": 1.58565071, "distance": 0.1342163669, "q3": 1.131538847, "q2": 2.290366964, "tx": 0, "ty": 0.15, "targetID": 8, "f2": 0.439257, "f1": 0.349094, "f3": 0.298074, "y": 0.18300223, "x": -0.13009568}], [{"q1": 0.9742339502, "distance": 0.2468006257, "q3": -0.01112127321, "q2": 2.880797884, "tx": 0.175, "ty": 0.3031, "targetID": 9, "f2": 1.581918, "f1": 0.960511, "f3": 0.888505, "y": 0.16915117, "x": -0.032287867}]], "block": 13}], [{"trials": [[{"q1": 1.73405955, "distance": 0.3204256282, "q3": -1.294398973, "q2": 2.761480204, "tx": -0.375, "ty": 0.6495, "targetID": 1, "f2": 2.865195, "f1": 0.200685, "f3": 0.769188, "y": 0.32959701, "x": -0.35670628}], [{"q1": 0.8304746902, "distance": 0.5736203815, "q3": -2.002011373, "q2": 3.412983654, "tx": 0, "ty": 0.95, "targetID": 2, "f2": 3.572808, "f1": 1.10427, "f3": 1.420691, "y": 0.3898695, "x": 0.12366958}], [{"q1": 1.05057465, "distance": 0.3323359834, "q3": -2.190129873, "q2": 3.188359854, "tx": 0.375, "ty": 0.6495, "targetID": 3, "f2": 3.760926, "f1": 0.88417, "f3": 1.196067, "y": 0.47720819, "x": 0.090812143}], [{"q1": 1.83471618, "distance": 0.255269591, "q3": 1.59938482, "q2": 1.839736914, "tx": -0.4763, "ty": 0.275, "targetID": 4, "f2": -0.028588, "f1": 0.100028, "f3": -0.152556, "y": 0.22715716, "x": -0.22555386}], [{"q1": 0.7369180902, "distance": 0.2514801894, "q3": -1.933021973, "q2": 3.454515554, "tx": 0, "ty": 0.55, "targetID": 5, "f2": 3.503818, "f1": 1.197826, "f3": 1.462223, "y": 0.35577657, "x": 0.15974838}], [{"q1": -0.1583102098, "distance": 0.509026994, "q3": -1.535296373, "q2": 4.343272054, "tx": 0.4763, "ty": 0.275, "targetID": 6, "f2": 3.106093, "f1": 2.093055, "f3": 2.350979, "y": -0.17131134, "x": 0.23152527}], [{"q1": 1.51873479, "distance": 0.1385103956, "q3": 0.5394114268, "q2": 2.487219164, "tx": -0.175, "ty": 0.3031, "targetID": 7, "f2": 1.031385, "f1": 0.41601, "f3": 0.494927, "y": 0.16560993, "x": -0.15821875}], [{"q1": 1.853314408, "distance": 0.1838014918, "q3": 1.349376877, "q2": 2.104070524, "tx": 0, "ty": 0.15, "targetID": 8, "f2": 0.221419, "f1": 0.08143, "f3": 0.111778, "y": 0.17995476, "x": -0.18134415}], [{"q1": 0.8978303902, "distance": 0.2672097831, "q3": 0.09531592679, "q2": 3.242960654, "tx": 0.175, "ty": 0.3031, "targetID": 9, "f2": 1.47548, "f1": 1.036914, "f3": 1.250668, "y": 0.044022198, "x": 0.10958012}]], "block": 14}], [{"trials": [[{"q1": 1.68794097, "distance": 0.2604359936, "q3": 0.2965663268, "q2": 1.720733384, "tx": -0.375, "ty": 0.6495, "targetID": 1, "f2": 1.27423, "f1": 0.246804, "f3": -0.271559, "y": 0.40959794, "x": -0.47636029}], [{"q1": 1.23661977, "distance": 0.7546622632, "q3": -0.8192645732, "q2": 3.225367754, "tx": 0, "ty": 0.95, "targetID": 2, "f2": 2.390061, "f1": 0.698125, "f3": 1.233075, "y": 0.19927048, "x": -0.076943611}], [{"q1": 0.3288251902, "distance": 0.36989151, "q3": -2.482486473, "q2": 3.031971354, "tx": 0.375, "ty": 0.6495, "targetID": 3, "f2": 4.053283, "f1": 1.605919, "f3": 1.039679, "y": 0.28926307, "x": 0.45895882}], [{"q1": 2.012216165, "distance": 0.2404710157, "q3": 1.564764469, "q2": 1.882588234, "tx": -0.4763, "ty": 0.275, "targetID": 4, "f2": 0.006032, "f1": -0.077472, "f3": -0.109704, "y": 0.18355977, "x": -0.25389273}], [{"q1": 1.58301178, "distance": 0.4233963445, "q3": -0.6962397732, "q2": 2.905302314, "tx": 0, "ty": 0.55, "targetID": 5, "f2": 2.267036, "f1": 0.351733, "f3": 0.91301, "y": 0.19981711, "x": -0.23798405}], [{"q1": 0.4985967902, "distance": 0.4295853479, "q3": -0.5890485732, "q2": 3.396458954, "tx": 0.4763, "ty": 0.275, "targetID": 6, "f2": 2.159845, "f1": 1.436148, "f3": 1.404166, "y": 0.075743667, "x": 0.095720856}], [{"q1": 1.33972684, "distance": 0.08391889581, "q3": 0.1047407268, "q2": 2.578262514, "tx": -0.175, "ty": 0.3031, "targetID": 7, "f2": 1.466056, "f1": 0.595018, "f3": 0.58597, "y": 0.21990763, "x": -0.18601865}], [{"q1": 1.38006489, "distance": 0.154866699, "q3": 0.9394618668, "q2": 2.236080244, "tx": 0, "ty": 0.15, "targetID": 8, "f2": 0.631334, "f1": 0.55468, "f3": 0.243788, "y": 0.21709549, "x": -0.13957754}], [{"q1": 1.45376665, "distance": 0.3940698794, "q3": -0.01451417321, "q2": 2.661514724, "tx": 0.175, "ty": 0.3031, "targetID": 9, "f2": 1.585311, "f1": 0.480978, "f3": 0.669222, "y": 0.18584938, "x": -0.20122249}]], "block": 15}], [{"trials": [[{"q1": 1.993240945, "distance": 0.4823675976, "q3": 0.2104238268, "q2": 1.861979394, "tx": -0.375, "ty": 0.6495, "targetID": 1, "f2": 1.360372, "f1": -0.058496, "f3": -0.130313, "y": 0.19808597, "x": -0.54501139}], [{"q1": 0.9621074002, "distance": 0.2897611866, "q3": -1.424398073, "q2": 2.228540424, "tx": 0, "ty": 0.95, "targetID": 2, "f2": 2.995194, "f1": 0.972637, "f3": 0.236248, "y": 0.66718922, "x": 0.063084134}], [{"q1": 0.4012074902, "distance": 0.3561251377, "q3": -2.296755573, "q2": 3.398720854, "tx": 0.375, "ty": 0.6495, "targetID": 3, "f2": 3.867552, "f1": 1.533537, "f3": 1.406428, "y": 0.29477284, "x": 0.34347611}], [{"q1": 1.911559536, "distance": 0.2359645356, "q3": 1.47730253, "q2": 1.888305934, "tx": -0.4763, "ty": 0.275, "targetID": 4, "f2": 0.093494, "f1": 0.023185, "f3": -0.103987, "y": 0.19613586, "x": -0.25390461}], [{"q1": 1.34318259, "distance": 0.3620177201, "q3": 0.04153182679, "q2": 2.456054564, "tx": 0, "ty": 0.55, "targetID": 5, "f2": 1.529265, "f1": 0.591562, "f3": 0.463762, "y": 0.26821738, "x": -0.22727821}], [{"q1": 0.2809472902, "distance": 0.4429986856, "q3": -0.6843016732, "q2": 3.591803154, "tx": 0.4763, "ty": 0.275, "targetID": 6, "f2": 2.255098, "f1": 1.653797, "f3": 1.599511, "y": -0.0066409598, "x": 0.13435526}], [{"q1": 1.862990514, "distance": 0.1804256133, "q3": 1.031007877, "q2": 2.055941321, "tx": -0.175, "ty": 0.3031, "targetID": 7, "f2": 0.539788, "f1": 0.071754, "f3": 0.063649, "y": 0.1531238, "x": -0.27530225}], [{"q1": 0.7802091902, "distance": 0.01173919383, "q3": 0.01633632679, "q2": 2.925911154, "tx": 0, "ty": 0.15, "targetID": 8, "f2": 1.55446, "f1": 1.154535, "f3": 0.933619, "y": 0.15971175, "x": 0.0065947391}], [{"q1": 0.4575047902, "distance": 0.1971434632, "q3": -0.5210645732, "q2": 3.195459854, "tx": 0.175, "ty": 0.3031, "targetID": 9, "f2": 2.091861, "f1": 1.47724, "f3": 1.203167, "y": 0.13285145, "x": 0.0755969}]], "block": 16}], [{"trials": [[{"q1": 1.48109851, "distance": 0.3030243604, "q3": -0.3585185732, "q2": 2.344276694, "tx": -0.375, "ty": 0.6495, "targetID": 1, "f2": 1.929315, "f1": 0.453646, "f3": 0.351984, "y": 0.3496655, "x": -0.33114757}], [{"q1": 1.10863129, "distance": 0.425628349, "q3": -1.501367173, "q2": 2.675212064, "tx": 0, "ty": 0.95, "targetID": 2, "f2": 3.072163, "f1": 0.826113, "f3": 0.682919, "y": 0.53116739, "x": -0.075754447}], [{"q1": 0.3223534902, "distance": 0.493451118, "q3": -1.778329973, "q2": 3.713508454, "tx": 0.375, "ty": 0.6495, "targetID": 3, "f2": 3.349126, "f1": 1.612391, "f3": 1.721216, "y": 0.17437875, "x": 0.2417566}], [{"q1": 1.6497392, "distance": 0.2002734456, "q3": 0.4029406268, "q2": 2.284272274, "tx": -0.4763, "ty": 0.275, "targetID": 4, "f2": 1.167856, "f1": 0.285005, "f3": 0.29198, "y": 0.19130551, "x": -0.29435307}], [{"q1": 0.5684029902, "distance": 0.4051194758, "q3": -0.9481954732, "q2": 3.367430554, "tx": 0, "ty": 0.55, "targetID": 5, "f2": 2.518992, "f1": 1.366342, "f3": 1.375138, "y": 0.15414966, "x": 0.086164366}], [{"q1": 0.3877613902, "distance": 0.3217813447, "q3": -1.403223773, "q2": 3.569372154, "tx": 0.4763, "ty": 0.275, "targetID": 6, "f2": 2.97402, "f1": 1.546983, "f3": 1.577079, "y": 0.17562116, "x": 0.17024922}], [{"q1": 1.41437108, "distance": 0.1231477871, "q3": -0.3184946732, "q2": 2.423130674, "tx": -0.175, "ty": 0.3031, "targetID": 7, "f2": 1.889291, "f1": 0.520373, "f3": 0.430838, "y": 0.33847748, "x": -0.29295682}], [{"q1": 0.9518658102, "distance": 0.03947008372, "q3": 0.3043575268, "q2": 2.715361624, "tx": 0, "ty": 0.15, "targetID": 8, "f2": 1.266439, "f1": 0.982879, "f3": 0.723069, "y": 0.1784143, "x": -0.02739553}], [{"q1": 0.1522676902, "distance": 0.3804871694, "q3": -0.6158778732, "q2": 3.701696054, "tx": 0.175, "ty": 0.3031, "targetID": 9, "f2": 2.186674, "f1": 1.782477, "f3": 1.709403, "y": -0.076038229, "x": 0.14298923}]], "block": 17}], [{"trials": [[{"q1": 1.80091264, "distance": 0.5561141409, "q3": 0.1257893268, "q2": 2.586116494, "tx": -0.375, "ty": 0.6495, "targetID": 1, "f2": 1.445007, "f1": 0.133832, "f3": 0.593824, "y": 0.10712483, "x": -0.25215004}], [{"q1": 0.5548941902, "distance": 0.7592045493, "q3": -1.755898973, "q2": 3.745364154, "tx": 0, "ty": 0.95, "targetID": 2, "f2": 3.326695, "f1": 1.37985, "f3": 1.753071, "y": 0.21467871, "x": 0.18892895}], [{"q1": 0.7799578902, "distance": 0.2385936721, "q3": -1.548679473, "q2": 2.540374904, "tx": 0.375, "ty": 0.6495, "targetID": 3, "f2": 3.119476, "f1": 1.154787, "f3": 0.548082, "y": 0.57152674, "x": 0.14950696}], [{"q1": 2.05242855, "distance": 0.2898782595, "q3": 1.162577777, "q2": 2.154901494, "tx": -0.4763, "ty": 0.275, "targetID": 4, "f2": 0.408219, "f1": -0.117684, "f3": 0.162609, "y": 0.1102935, "x": -0.23776033}], [{"q1": 0.8414702902, "distance": 0.4158155278, "q3": -0.3386636732, "q2": 3.160902254, "tx": 0, "ty": 0.55, "targetID": 5, "f2": 1.90946, "f1": 1.093274, "f3": 1.16861, "y": 0.13476694, "x": 0.022001341}], [{"q1": 0.1647083902, "distance": 0.3597978116, "q3": -1.447834373, "q2": 3.879573054, "tx": 0.4763, "ty": 0.275, "targetID": 6, "f2": 3.018631, "f1": 1.770036, "f3": 1.88728, "y": 0.033234505, "x": 0.20983441}], [{"q1": 1.13445518, "distance": 0.1900605056, "q3": 0.05020262679, "q2": 2.870933284, "tx": -0.175, "ty": 0.3031, "targetID": 7, "f2": 1.520594, "f1": 0.800289, "f3": 0.878641, "y": 0.15726066, "x": -0.053123494}], [{"q1": 1.3228879, "distance": 0.04864011373, "q3": 0.7340017068, "q2": 2.607542164, "tx": 0, "ty": 0.15, "targetID": 8, "f2": 0.836795, "f1": 0.611857, "f3": 0.61525, "y": 0.1546962, "x": -0.048412874}], [{"q1": 0.5750631902, "distance": 0.2525947443, "q3": -0.03028497321, "q2": 3.151163354, "tx": 0.175, "ty": 0.3031, "targetID": 9, "f2": 1.601081, "f1": 1.359681, "f3": 1.158871, "y": 0.071775842, "x": 0.0735444}]], "block": 18}], [{"trials": [[{"q1": 1.45320117, "distance": 0.3765444559, "q3": 0.1763062268, "q2": 2.265171394, "tx": -0.375, "ty": 0.6495, "targetID": 1, "f2": 1.39449, "f1": 0.481543, "f3": 0.272879, "y": 0.28168166, "x": -0.29440598}], [{"q1": 0.7604171902, "distance": 0.3892291439, "q3": -1.614338773, "q2": 2.366456344, "tx": 0, "ty": 0.95, "targetID": 2, "f2": 3.185135, "f1": 1.174327, "f3": 0.374164, "y": 0.61463022, "x": 0.1975511}], [{"q1": 0.4772967902, "distance": 0.4861461045, "q3": -1.214602573, "q2": 3.344371254, "tx": 0.375, "ty": 0.6495, "targetID": 3, "f2": 2.785399, "f1": 1.457448, "f3": 1.352079, "y": 0.24159475, "x": 0.11051684}], [{"q1": 1.80436839, "distance": 0.3312675488, "q3": 1.086991057, "q2": 2.296335994, "tx": -0.4763, "ty": 0.275, "targetID": 4, "f2": 0.483805, "f1": 0.130376, "f3": 0.304043, "y": 0.15247455, "x": -0.16852459}], [{"q1": 1.65281797, "distance": 0.4689241096, "q3": 0.05648582679, "q2": 2.576880214, "tx": 0, "ty": 0.55, "targetID": 5, "f2": 1.51431, "f1": 0.281927, "f3": 0.584588, "y": 0.15807874, "x": -0.25746368}], [{"q1": 0.3456012902, "distance": 0.4465218136, "q3": -0.2856335732, "q2": 3.273182854, "tx": 0.4763, "ty": 0.275, "targetID": 6, "f2": 1.85643, "f1": 1.589143, "f3": 1.28089, "y": 0.038961252, "x": 0.097265121}], [{"q1": 1.990853335, "distance": 0.2606943525, "q3": 0.6517548168, "q2": 2.280816524, "tx": -0.175, "ty": 0.3031, "targetID": 7, "f2": 0.919042, "f1": -0.056109, "f3": 0.288524, "y": 0.074948534, "x": -0.30112872}], [{"q1": 1.42957639, "distance": 0.02078733123, "q3": 1.100625567, "q2": 2.558721814, "tx": 0, "ty": 0.15, "targetID": 8, "f2": 0.470171, "f1": 0.505168, "f3": 0.566429, "y": 0.16806348, "x": -0.010287071}], [{"q1": 0.8896622902, "distance": 0.2401593038, "q3": -0.08224687321, "q2": 3.065900554, "tx": 0.175, "ty": 0.3031, "targetID": 9, "f2": 1.653043, "f1": 1.045082, "f3": 1.073608, "y": 0.12126286, "x": 0.018118689}]], "block": 19}], [{"trials": [[{"q1": 1.54405603, "distance": 0.4556188133, "q3": 0.9008831068, "q2": 2.154084674, "tx": -0.375, "ty": 0.6495, "targetID": 1, "f2": 0.669913, "f1": 0.390688, "f3": 0.161792, "y": 0.2203194, "x": -0.22205388}], [{"q1": 1.20237641, "distance": 0.3711875673, "q3": -1.419183073, "q2": 2.365136874, "tx": 0, "ty": 0.95, "targetID": 2, "f2": 2.989979, "f1": 0.732368, "f3": 0.372844, "y": 0.60777721, "x": -0.14374899}], [{"q1": 0.4791189902, "distance": 0.4245755164, "q3": -2.036066173, "q2": 3.680710254, "tx": 0.375, "ty": 0.6495, "targetID": 3, "f2": 3.606863, "f1": 1.455626, "f3": 1.688418, "y": 0.24175244, "x": 0.2566518}], [{"q1": 1.79915335, "distance": 0.2433375272, "q3": 1.050234427, "q2": 2.050537782, "tx": -0.4763, "ty": 0.275, "targetID": 4, "f2": 0.520562, "f1": 0.135591, "f3": 0.058245, "y": 0.17912809, "x": -0.25264462}], [{"q1": 1.26294632, "distance": 0.3909773552, "q3": -0.6688450732, "q2": 3.211984554, "tx": 0, "ty": 0.55, "targetID": 5, "f2": 2.239641, "f1": 0.671798, "f3": 1.219692, "y": 0.16515986, "x": -0.069002601}], [{"q1": 0.7982418902, "distance": 0.4592624428, "q3": 0.1339575268, "q2": 3.080540354, "tx": 0.4763, "ty": 0.275, "targetID": 6, "f2": 1.436839, "f1": 1.136503, "f3": 1.088248, "y": 0.083362585, "x": 0.058930748}], [{"q1": 1.69899938, "distance": 0.1636660763, "q3": 0.6770132168, "q2": 2.308148384, "tx": -0.175, "ty": 0.3031, "targetID": 7, "f2": 0.893783, "f1": 0.235745, "f3": 0.315856, "y": 0.14774159, "x": -0.22648154}], [{"q1": 1.04485695, "distance": 0.09242210909, "q3": 1.071785747, "q2": 2.657242154, "tx": 0, "ty": 0.15, "targetID": 8, "f2": 0.499011, "f1": 0.889888, "f3": 0.664949, "y": 0.13109681, "x": 0.090468313}], [{"q1": 0.7836020902, "distance": 0.3021161401, "q3": 0.2960008268, "q2": 3.272428854, "tx": 0.175, "ty": 0.3031, "targetID": 9, "f2": 1.274795, "f1": 1.151142, "f3": 1.280136, "y": 0.0012311268, "x": 0.1627793}]], "block": 20}], [{"trials": [[{"q1": 1.58847815, "distance": 0.4663607104, "q3": 0.6961140968, "q2": 2.217105024, "tx": -0.375, "ty": 0.6495, "targetID": 1, "f2": 0.874682, "f1": 0.346266, "f3": 0.224812, "y": 0.20168224, "x": -0.24480182}], [{"q1": 0.9192560902, "distance": 0.5105751884, "q3": -1.251421973, "q2": 2.828081964, "tx": 0, "ty": 0.95, "targetID": 2, "f2": 2.822218, "f1": 1.015488, "f3": 0.835789, "y": 0.44036818, "x": -0.031023073}], [{"q1": 0.8632100902, "distance": 0.4557131067, "q3": -1.554962673, "q2": 3.380059754, "tx": 0.375, "ty": 0.6495, "targetID": 3, "f2": 3.125759, "f1": 1.071534, "f3": 1.387767, "y": 0.31566037, "x": 0.064797587}], [{"q1": 1.941655994, "distance": 0.2684238091, "q3": 1.489303414, "q2": 1.964081152, "tx": -0.4763, "ty": 0.275, "targetID": 4, "f2": 0.081493, "f1": -0.006912, "f3": -0.028212, "y": 0.18666043, "x": -0.22282917}], [{"q1": 1.15663482, "distance": 0.3385449069, "q3": -0.6650751732, "q2": 2.967757174, "tx": 0, "ty": 0.55, "targetID": 5, "f2": 2.235872, "f1": 0.77811, "f3": 0.975465, "y": 0.22096238, "x": -0.079667425}], [{"q1": -0.3953748098, "distance": 0.5875627321, "q3": -1.008576873, "q2": 4.021949954, "tx": 0.4763, "ty": 0.275, "targetID": 6, "f2": 2.579373, "f1": 2.330119, "f3": 2.029657, "y": -0.19008205, "x": 0.11723364}], [{"q1": 1.81341618, "distance": 0.1450822944, "q3": 1.109422027, "q2": 2.108594414, "tx": -0.175, "ty": 0.3031, "targetID": 7, "f2": 0.461374, "f1": 0.121328, "f3": 0.116302, "y": 0.17002784, "x": -0.23279855}], [{"q1": 1.39596135, "distance": 0.07916191719, "q3": 1.006880447, "q2": 2.405663414, "tx": 0, "ty": 0.15, "targetID": 8, "f2": 0.563916, "f1": 0.538783, "f3": 0.413371, "y": 0.18311733, "x": -0.07190168}], [{"q1": 1.22229411, "distance": 0.3074680642, "q3": -0.1120291732, "q2": 2.823746564, "tx": 0.175, "ty": 0.3031, "targetID": 9, "f2": 1.682826, "f1": 0.71245, "f3": 0.831454, "y": 0.18857898, "x": -0.11034461}]], "block": 21}], [{"trials": [[{"q1": 1.31270914, "distance": 0.241634066, "q3": -1.267758273, "q2": 2.634748354, "tx": -0.375, "ty": 0.6495, "targetID": 1, "f2": 2.838555, "f1": 0.622035, "f3": 0.642456, "y": 0.48359682, "x": -0.19932087}], [{"q1": 1.29015251, "distance": 0.3906096797, "q3": -1.786749373, "q2": 2.657242154, "tx": 0, "ty": 0.95, "targetID": 2, "f2": 3.357546, "f1": 0.644592, "f3": 0.664949, "y": 0.57123303, "x": -0.0954542}], [{"q1": 0.2079994902, "distance": 0.5416320402, "q3": -2.076969773, "q2": 3.950573054, "tx": 0.375, "ty": 0.6495, "targetID": 3, "f2": 3.647766, "f1": 1.726745, "f3": 1.95828, "y": 0.11050492, "x": 0.32161863}], [{"q1": 1.7418507, "distance": 0.2921866727, "q3": 1.524740579, "q2": 1.955724516, "tx": -0.4763, "ty": 0.275, "targetID": 4, "f2": 0.046056, "f1": 0.192894, "f3": -0.036568, "y": 0.23124792, "x": -0.18740762}], [{"q1": 1.38615958, "distance": 0.3786095161, "q3": -0.4796583732, "q2": 2.771596124, "tx": 0, "ty": 0.55, "targetID": 5, "f2": 2.050455, "f1": 0.548585, "f3": 0.779303, "y": 0.23574989, "x": -0.21116826}], [{"q1": -0.5555960098, "distance": 0.6817794889, "q3": -1.526437073, "q2": 4.592714554, "tx": 0.4763, "ty": 0.275, "targetID": 6, "f2": 3.097233, "f1": 2.49034, "f3": 2.600422, "y": -0.32550597, "x": 0.1534752}], [{"q1": 1.59275071, "distance": 0.1106222804, "q3": 1.083535307, "q2": 2.237022724, "tx": -0.175, "ty": 0.3031, "targetID": 7, "f2": 0.487261, "f1": 0.341994, "f3": 0.24473, "y": 0.19452251, "x": -0.15382885}], [{"q1": 0.8879657902, "distance": 0.01689416838, "q3": 0.5974052568, "q2": 2.637889944, "tx": 0, "ty": 0.15, "targetID": 8, "f2": 0.973391, "f1": 1.046779, "f3": 0.645597, "y": 0.16553743, "x": 0.0066333396}], [{"q1": 0.8202330902, "distance": 0.2108675514, "q3": -0.5235778732, "q2": 2.962919124, "tx": 0.175, "ty": 0.3031, "targetID": 9, "f2": 2.094374, "f1": 1.114511, "f3": 0.970626, "y": 0.23482868, "x": -0.024509777}]], "block": 22}], [{"trials": [[{"q1": 1.44522152, "distance": 0.466702562, "q3": -0.02978227321, "q2": 2.607919154, "tx": -0.375, "ty": 0.6495, "targetID": 1, "f2": 1.600579, "f1": 0.489523, "f3": 0.615626, "y": 0.21043566, "x": -0.21677931}], [{"q1": 0.8561728902, "distance": 0.6402100731, "q3": -1.669316673, "q2": 3.481973054, "tx": 0, "ty": 0.95, "targetID": 2, "f2": 3.240113, "f1": 1.078572, "f3": 1.48968, "y": 0.31446087, "x": 0.077194248}], [{"q1": 0.03301279019, "distance": 0.8120180136, "q3": -1.636518473, "q2": 4.560607454, "tx": 0.375, "ty": 0.6495, "targetID": 3, "f2": 3.207315, "f1": 1.901732, "f3": 2.568315, "y": -0.15824163, "x": 0.29177312}], [{"q1": 1.954222364, "distance": 0.258052598, "q3": 1.423832627, "q2": 1.979349292, "tx": -0.4763, "ty": 0.275, "targetID": 4, "f2": 0.146964, "f1": -0.019478, "f3": -0.012943, "y": 0.17126084, "x": -0.24001769}], [{"q1": 1.02160917, "distance": 0.207650604, "q3": -0.9932459732, "q2": 2.918245674, "tx": 0, "ty": 0.55, "targetID": 5, "f2": 2.564042, "f1": 0.913135, "f3": 0.925953, "y": 0.36466742, "x": -0.093651525}], [{"q1": -0.07260750981, "distance": 0.3734378705, "q3": -1.266438873, "q2": 3.691580154, "tx": 0.4763, "ty": 0.275, "targetID": 6, "f2": 2.837235, "f1": 2.007352, "f3": 1.699288, "y": 0.033682815, "x": 0.19130551}], [{"q1": 1.31346313, "distance": 0.1918299203, "q3": 0.7071096768, "q2": 2.582158094, "tx": -0.175, "ty": 0.3031, "targetID": 7, "f2": 0.863687, "f1": 0.621281, "f3": 0.589865, "y": 0.15713648, "x": -0.050527637}], [{"q1": 1.16090739, "distance": 0.05479932853, "q3": 0.7149636568, "q2": 2.537107654, "tx": 0, "ty": 0.15, "targetID": 8, "f2": 0.855833, "f1": 0.773837, "f3": 0.544815, "y": 0.18006059, "x": -0.045818417}], [{"q1": 0.5947923902, "distance": 0.2152625587, "q3": -0.4566618732, "q2": 3.221597854, "tx": 0.175, "ty": 0.3031, "targetID": 9, "f2": 2.027458, "f1": 1.339952, "f3": 1.229305, "y": 0.12029226, "x": 0.061336904}]], "block": 23}], [{"trials": [[{"q1": 1.43560825, "distance": 0.5002853592, "q3": -0.3649273732, "q2": 2.835433294, "tx": -0.375, "ty": 0.6495, "targetID": 1, "f2": 1.935724, "f1": 0.499136, "f3": 0.843141, "y": 0.18872902, "x": -0.18012685}], [{"q1": 1.12528173, "distance": 0.4300132953, "q3": -1.592536173, "q2": 2.750987284, "tx": 0, "ty": 0.95, "targetID": 2, "f2": 3.163333, "f1": 0.809463, "f3": 0.758695, "y": 0.52441807, "x": -0.061574792}], [{"q1": 0.6883489902, "distance": 0.5166424797, "q3": -1.477930873, "q2": 3.710429654, "tx": 0.375, "ty": 0.6495, "targetID": 3, "f2": 3.048727, "f1": 1.246395, "f3": 1.718137, "y": 0.19484025, "x": 0.12963504}], [{"q1": "_NaN_", "distance": 1.20733105, "q3": 1.238415827, "q2": 4.040045554, "tx": -0.4763, "ty": 0.275, "targetID": 4, "f2": 0.332381, "f1": "_NaN_", "f3": 2.047753, "y": -0.37976009, "x": 0.53806556}], [{"q1": 1.10831713, "distance": 0.1748778753, "q3": -0.7700043732, "q2": 1.989905043, "tx": 0, "ty": 0.55, "targetID": 5, "f2": 2.340801, "f1": 0.826427, "f3": -0.002388, "y": 0.6681994, "x": -0.12888434}], [{"q1": 0.4468233902, "distance": 0.3948054821, "q3": -0.9364459732, "q2": 3.560827054, "tx": 0.4763, "ty": 0.275, "targetID": 6, "f2": 2.507242, "f1": 1.487921, "f3": 1.568534, "y": 0.093603597, "x": 0.1256339}], [{"q1": 1.82158432, "distance": 0.163663206, "q3": 1.046904337, "q2": 2.163509454, "tx": -0.175, "ty": 0.3031, "targetID": 7, "f2": 0.523892, "f1": 0.11316, "f3": 0.171217, "y": 0.15077159, "x": -0.23484731}], [{"q1": 1.12597288, "distance": 0.02261932628, "q3": 0.6853698568, "q2": 2.635753664, "tx": 0, "ty": 0.15, "targetID": 8, "f2": 0.885426, "f1": 0.808772, "f3": 0.643461, "y": 0.1571984, "x": -0.021443343}], [{"q1": 1.28996401, "distance": 0.2307608546, "q3": 1.018567167, "q2": 2.519514734, "tx": 0.175, "ty": 0.3031, "targetID": 9, "f2": 0.552229, "f1": 0.64478, "f3": 0.527222, "y": 0.17135383, "x": -0.014455849}]], "block": 24}]]}], [{"phase": "train", "blocks": [[{"trials": [[{"q1": 0.8891595902, "distance": 0.490312642, "q3": -1.914360873, "q2": 3.384143854, "tx": 0.601, "ty": 0.601, "targetID": 1, "f2": 3.485157, "f1": 1.045585, "f3": 1.391851, "y": 0.43005405, "x": 0.14145243}], [{"q1": 0.8064100902, "distance": 0.1596139417, "q3": -1.480506973, "q2": 1.674991794, "tx": 0.22, "ty": 0.821, "targetID": 2, "f2": 3.051303, "f1": 1.128334, "f3": -0.317301, "y": 0.72379703, "x": 0.3466025}], [{"q1": 2.003482537, "distance": 0.3703959143, "q3": -0.4147530732, "q2": 1.073816624, "tx": -0.22, "ty": 0.821, "targetID": 3, "f2": 1.985549, "f1": -0.068738, "f3": -0.918476, "y": 0.704415, "x": -0.57156944}], [{"q1": 1.77823034, "distance": 0.1454251594, "q3": -0.07351327321, "q2": 1.032347604, "tx": -0.601, "ty": 0.601, "targetID": 4, "f2": 1.64431, "f1": 0.156514, "f3": -0.959945, "y": 0.71888635, "x": -0.51584552}], [{"q1": 0.9298746902, "distance": 0.5009404558, "q3": -1.164776873, "q2": 3.029835054, "tx": 0.4596, "ty": 0.4596, "targetID": 5, "f2": 2.735573, "f1": 1.00487, "f3": 1.037542, "y": 0.33533909, "x": -0.025684006}], [{"q1": 0.8278356902, "distance": 0.09774045108, "q3": -2.150420173, "q2": 2.622119154, "tx": 0.1682, "ty": 0.6279, "targetID": 6, "f2": 3.721217, "f1": 1.106909, "f3": 0.629826, "y": 0.55214746, "x": 0.22996365}], [{"q1": 1.40456931, "distance": 0.1866973062, "q3": -0.1754893732, "q2": 1.392374124, "tx": -0.1682, "ty": 0.6279, "targetID": 7, "f2": 1.746286, "f1": 0.530175, "f3": -0.599919, "y": 0.7848535, "x": -0.26930135}], [{"q1": 1.0954366, "distance": 0.2833857063, "q3": -0.1417486732, "q2": 2.301865194, "tx": -0.4596, "ty": 0.4596, "targetID": 8, "f2": 1.712545, "f1": 0.839308, "f3": 0.309573, "y": 0.41875858, "x": -0.17917276}], [{"q1": 0.9296861902, "distance": 0.3164877778, "q3": -1.726367973, "q2": 2.875582844, "tx": 0.3182, "ty": 0.3182, "targetID": 9, "f2": 3.297164, "f1": 1.005058, "f3": 0.88329, "y": 0.49715764, "x": 0.057166139}], [{"q1": 1.1887419, "distance": 0.3318494819, "q3": -0.02255667321, "q2": 2.339061654, "tx": 0.1165, "ty": 0.4347, "targetID": 10, "f2": 1.593353, "f1": 0.746003, "f3": 0.346769, "y": 0.35233298, "x": -0.20496501}], [{"q1": 0.8688020902, "distance": 0.178643197, "q3": -1.454808773, "q2": 3.254898754, "tx": -0.1165, "ty": 0.4347, "targetID": 11, "f2": 3.025605, "f1": 1.065942, "f3": 1.262606, "y": 0.33892684, "x": 0.034300841}], [{"q1": 1.27639233, "distance": 0.09937458534, "q3": -0.5628477732, "q2": 2.620799684, "tx": -0.3182, "ty": 0.3182, "targetID": 12, "f2": 2.133644, "f1": 0.658352, "f3": 0.628507, "y": 0.33908816, "x": -0.22104552}], [{"q1": 0.9998693502, "distance": 0.1969999694, "q3": -0.6623105732, "q2": 3.152042954, "tx": 0.1768, "ty": 0.1768, "targetID": 13, "f2": 2.233107, "f1": 0.934875, "f3": 1.15975, "y": 0.19609322, "x": -0.019252951}], [{"q1": 1.83019229, "distance": 0.6183156292, "q3": 0.1906318268, "q2": 1.257536964, "tx": 0.0647, "ty": 0.2415, "targetID": 14, "f2": 1.380165, "f1": 0.104552, "f3": -0.734756, "y": 0.40873892, "x": -0.53056915}], [{"q1": 1.10046314, "distance": 0.06332704602, "q3": -0.08815307321, "q2": 2.661326224, "tx": -0.0647, "ty": 0.2415, "targetID": 15, "f2": 1.658949, "f1": 0.834281, "f3": 0.669034, "y": 0.25925978, "x": -0.12548573}], [{"q1": 0.9915127102, "distance": 0.1239474329, "q3": -0.3808238732, "q2": 2.966689034, "tx": -0.1768, "ty": 0.1768, "targetID": 16, "f2": 1.95162, "f1": 0.943232, "f3": 0.974396, "y": 0.20643701, "x": -0.056447959}]], "block": 1}], [{"trials": [[{"q1": 1.24441092, "distance": 0.5531900465, "q3": -2.223870573, "q2": 2.347983774, "tx": 0.601, "ty": 0.601, "targetID": 1, "f2": 3.794667, "f1": 0.690334, "f3": 0.355691, "y": 0.64211386, "x": 0.049339889}], [{"q1": 0.3760118902, "distance": 0.5025317135, "q3": -2.146147573, "q2": 3.143874854, "tx": 0.22, "ty": 0.821, "targetID": 2, "f2": 3.716944, "f1": 1.558733, "f3": 1.151582, "y": 0.33959894, "x": 0.36419134}], [{"q1": 2.43168162, "distance": 0.7667015965, "q3": -1.042757473, "q2": 1.395264384, "tx": -0.22, "ty": 0.821, "targetID": 3, "f2": 2.613554, "f1": -0.496937, "f3": -0.597028, "y": 0.32082812, "x": -0.8010847}], [{"q1": 1.2721826, "distance": 0.3668372318, "q3": -0.6220981732, "q2": 2.325678464, "tx": -0.601, "ty": 0.601, "targetID": 4, "f2": 2.192894, "f1": 0.662562, "f3": 0.333386, "y": 0.46892056, "x": -0.25876532}], [{"q1": 0.6157153902, "distance": 0.1039142231, "q3": -2.680783873, "q2": 3.016954554, "tx": 0.4596, "ty": 0.4596, "targetID": 5, "f2": 4.25158, "f1": 1.319029, "f3": 1.024662, "y": 0.38499753, "x": 0.38726303}], [{"q1": 0.4522268902, "distance": 0.2605450173, "q3": -1.820929973, "q2": 2.867414704, "tx": 0.1682, "ty": 0.6279, "targetID": 6, "f2": 3.391726, "f1": 1.482518, "f3": 0.875122, "y": 0.4182716, "x": 0.3229244}], [{"q1": 1.29216313, "distance": 0.05512239362, "q3": -1.244824673, "q2": 2.106018304, "tx": -0.1682, "ty": 0.6279, "targetID": 7, "f2": 2.815621, "f1": 0.642581, "f3": 0.113726, "y": 0.68266538, "x": -0.1619365}], [{"q1": 1.67110203, "distance": 0.07183810098, "q3": -1.151582173, "q2": 2.434566064, "tx": -0.4596, "ty": 0.4596, "targetID": 8, "f2": 2.722379, "f1": 0.263642, "f3": 0.442273, "y": 0.41461249, "x": -0.40359253}], [{"q1": 0.6338737902, "distance": 0.2651461481, "q3": -1.030065373, "q2": 3.283738554, "tx": 0.3182, "ty": 0.3182, "targetID": 9, "f2": 2.600862, "f1": 1.300871, "f3": 1.291446, "y": 0.25311021, "x": 0.061167319}], [{"q1": 0.9121560902, "distance": 0.1280136086, "q3": -1.721592773, "q2": 2.732263384, "tx": 0.1165, "ty": 0.4347, "targetID": 10, "f2": 3.292389, "f1": 1.022588, "f3": 0.739971, "y": 0.55888547, "x": 0.08542826}], [{"q1": 1.06577996, "distance": 0.0734948993, "q3": -0.9885963732, "q2": 2.906935944, "tx": -0.1165, "ty": 0.4347, "targetID": 11, "f2": 2.559393, "f1": 0.868965, "f3": 0.914643, "y": 0.36339132, "x": -0.098707519}], [{"q1": 1.60142151, "distance": 0.03909905583, "q3": -0.7759733732, "q2": 2.524918274, "tx": -0.3182, "ty": 0.3182, "targetID": 12, "f2": 2.34677, "f1": 0.333323, "f3": 0.532626, "y": 0.33277342, "x": -0.35448156}], [{"q1": 0.9447658102, "distance": 0.1929750781, "q3": -1.222268073, "q2": 3.319050054, "tx": 0.1768, "ty": 0.1768, "targetID": 13, "f2": 2.793064, "f1": 0.989979, "f3": 1.326757, "y": 0.26561623, "x": 0.005478495}], [{"q1": 1.0031366, "distance": 0.1968252886, "q3": -0.4168264732, "q2": 2.700219144, "tx": 0.0647, "ty": 0.2415, "targetID": 14, "f2": 1.987623, "f1": 0.931608, "f3": 0.707926, "y": 0.33329258, "x": -0.10941007}], [{"q1": 1.25528083, "distance": 0.4072913664, "q3": -1.535987473, "q2": 2.280313864, "tx": -0.0647, "ty": 0.2415, "targetID": 15, "f2": 3.106784, "f1": 0.679464, "f3": 0.288021, "y": 0.64485448, "x": -0.12119266}], [{"q1": 1.09304899, "distance": 0.2122840061, "q3": -0.7956397732, "q2": 2.834176654, "tx": -0.1768, "ty": 0.1768, "targetID": 16, "f2": 2.366436, "f1": 0.841696, "f3": 0.841884, "y": 0.38225573, "x": -0.12339174}]], "block": 2}], [{"trials": [[{"q1": 0.5058852902, "distance": 0.3081680204, "q3": -2.634979373, "q2": 2.902537714, "tx": 0.601, "ty": 0.601, "targetID": 1, "f2": 4.205776, "f1": 1.428859, "f3": 0.910245, "y": 0.3299219, "x": 0.45442513}], [{"q1": 1.43416312, "distance": 0.3225277111, "q3": -2.264145873, "q2": 2.239159004, "tx": 0.22, "ty": 0.821, "targetID": 2, "f2": 3.834942, "f1": 0.500581, "f3": 0.246866, "y": 0.65276522, "x": -0.055174823}], [{"q1": 0.9401790902, "distance": 0.3907764684, "q3": -1.168923773, "q2": 2.714042154, "tx": -0.22, "ty": 0.821, "targetID": 3, "f2": 2.73972, "f1": 0.994565, "f3": 0.72175, "y": 0.47585779, "x": -0.036743068}], [{"q1": 1.45961002, "distance": 0.3626591766, "q3": -0.3654300732, "q2": 2.311478464, "tx": -0.601, "ty": 0.601, "targetID": 4, "f2": 1.936226, "f1": 0.475134, "f3": 0.319186, "y": 0.35642133, "x": -0.33322593}], [{"q1": 0.5597950902, "distance": 0.1835125452, "q3": -3.049795273, "q2": 3.202371354, "tx": 0.4596, "ty": 0.4596, "targetID": 5, "f2": 4.620592, "f1": 1.374949, "f3": 1.210079, "y": 0.27665517, "x": 0.47402371}], [{"q1": 0.5451551902, "distance": 0.2875900611, "q3": -1.772235273, "q2": 3.262061554, "tx": 0.1682, "ty": 0.6279, "targetID": 6, "f2": 3.343032, "f1": 1.389589, "f3": 1.269769, "y": 0.34208185, "x": 0.2000752}], [{"q1": 0.9185020902, "distance": 0.3001473175, "q3": -2.024316673, "q2": 2.952866024, "tx": -0.1682, "ty": 0.6279, "targetID": 7, "f2": 3.595113, "f1": 1.016242, "f3": 0.960573, "y": 0.49986591, "x": 0.10326949}], [{"q1": 1.20677464, "distance": 0.283761836, "q3": -1.064622873, "q2": 2.374624484, "tx": -0.4596, "ty": 0.4596, "targetID": 8, "f2": 2.635419, "f1": 0.72797, "f3": 0.382332, "y": 0.54848755, "x": -0.19011942}], [{"q1": 0.4879782902, "distance": 0.1392357117, "q3": -2.779932473, "q2": 3.189993454, "tx": 0.3182, "ty": 0.3182, "targetID": 9, "f2": 4.350729, "f1": 1.446766, "f3": 1.197701, "y": 0.28980197, "x": 0.45450897}], [{"q1": 0.4705109902, "distance": 0.1003212398, "q3": -1.409569773, "q2": 3.069293454, "tx": 0.1165, "ty": 0.4347, "targetID": 10, "f2": 2.980366, "f1": 1.464233, "f3": 1.077001, "y": 0.34405571, "x": 0.15948795}], [{"q1": 0.6793640902, "distance": 0.1987848398, "q3": -0.7745282732, "q2": 3.003696954, "tx": -0.1165, "ty": 0.4347, "targetID": 11, "f2": 2.345325, "f1": 1.25538, "f3": 1.011404, "y": 0.2914773, "x": 0.021350175}], [{"q1": 1.48945515, "distance": 0.1943341104, "q3": -1.202790173, "q2": 2.349994394, "tx": -0.3182, "ty": 0.3182, "targetID": 12, "f2": 2.773586, "f1": 0.445289, "f3": 0.357702, "y": 0.51253326, "x": -0.31877491}], [{"q1": 0.6302295902, "distance": 0.08008225379, "q3": -1.031699073, "q2": 3.498686354, "tx": 0.1768, "ty": 0.1768, "targetID": 13, "f2": 2.602495, "f1": 1.304515, "f3": 1.506394, "y": 0.14511984, "x": 0.10325046}], [{"q1": 0.5400029902, "distance": 0.2278330141, "q3": -1.080645073, "q2": 2.884756294, "tx": 0.0647, "ty": 0.2415, "targetID": 14, "f2": 2.651441, "f1": 1.394742, "f3": 0.892464, "y": 0.42987001, "x": 0.19285858}], [{"q1": 0.7066958902, "distance": 0.2747867035, "q3": -1.445446773, "q2": 2.851643904, "tx": -0.0647, "ty": 0.2415, "targetID": 15, "f2": 3.016243, "f1": 1.228049, "f3": 0.859351, "y": 0.46142213, "x": 0.10004826}], [{"q1": 0.9108365902, "distance": 0.4192543746, "q3": -1.904998973, "q2": 3.007089954, "tx": -0.1768, "ty": 0.1768, "targetID": 16, "f2": 3.475795, "f1": 1.023908, "f3": 1.014797, "y": 0.48668529, "x": 0.10559217}]], "block": 3}], [{"trials": [[{"q1": 0.9553844002, "distance": 0.3567944694, "q3": -3.734725373, "q2": 2.991319114, "tx": 0.601, "ty": 0.601, "targetID": 1, "f2": 5.305522, "f1": 0.97936, "f3": 0.999026, "y": 0.30876214, "x": 0.39630675}], [{"q1": 0.6675516902, "distance": 0.3811217686, "q3": -2.128052073, "q2": 2.677725344, "tx": 0.22, "ty": 0.821, "targetID": 2, "f2": 3.698848, "f1": 1.267193, "f3": 0.685433, "y": 0.46392189, "x": 0.35322547}], [{"q1": 1.12603571, "distance": 0.5198189847, "q3": -1.032013173, "q2": 2.957515584, "tx": -0.22, "ty": 0.821, "targetID": 3, "f2": 2.60281, "f1": 0.808709, "f3": 0.965223, "y": 0.31226871, "x": -0.11320931}], [{"q1": 1.2128065, "distance": 0.6246872563, "q3": 0.08262392679, "q2": 2.694627104, "tx": -0.601, "ty": 0.601, "targetID": 4, "f2": 1.488172, "f1": 0.721938, "f3": 0.702334, "y": 0.19468633, "x": -0.12650725}], [{"q1": -0.08127830981, "distance": 0.4713170738, "q3": -1.391662673, "q2": 3.744107554, "tx": 0.4596, "ty": 0.4596, "targetID": 5, "f2": 2.962459, "f1": 2.016023, "f3": 1.751815, "y": 0.043261568, "x": 0.23868804}], [{"q1": 0.8300976902, "distance": 0.1132753987, "q3": -1.464610473, "q2": 2.702166934, "tx": 0.1682, "ty": 0.6279, "targetID": 6, "f2": 3.035407, "f1": 1.104647, "f3": 0.709874, "y": 0.52771563, "x": 0.11533784}], [{"q1": 1.45263568, "distance": 0.0875892897, "q3": -1.656561773, "q2": 2.467489954, "tx": -0.1682, "ty": 0.6279, "targetID": 7, "f2": 3.227358, "f1": 0.482109, "f3": 0.475197, "y": 0.57465279, "x": -0.2377458}], [{"q1": 2.07605333, "distance": 0.3032045104, "q3": -0.4964344732, "q2": 2.206486444, "tx": -0.4596, "ty": 0.4596, "targetID": 8, "f2": 2.067231, "f1": -0.141309, "f3": 0.214194, "y": 0.17990714, "x": -0.57666784}], [{"q1": 0.3459153902, "distance": 0.1024342002, "q3": -1.402092773, "q2": 3.080226154, "tx": 0.3182, "ty": 0.3182, "targetID": 9, "f2": 2.972889, "f1": 1.588829, "f3": 1.087934, "y": 0.32049891, "x": 0.2157916}], [{"q1": 0.7830994902, "distance": 0.1358385122, "q3": -0.9100565732, "q2": 2.845674884, "tx": 0.1165, "ty": 0.4347, "targetID": 10, "f2": 2.480853, "f1": 1.151645, "f3": 0.853382, "y": 0.37650091, "x": -0.0062394285}], [{"q1": 0.8177197902, "distance": 0.1226028004, "q3": -0.9040246732, "q2": 2.492559864, "tx": -0.1165, "ty": 0.4347, "targetID": 11, "f2": 2.474821, "f1": 1.117025, "f3": 0.500267, "y": 0.50915539, "x": -0.019094448}], [{"q1": 1.60713921, "distance": 0.193117167, "q3": 0.2589300268, "q2": 2.545841284, "tx": -0.3182, "ty": 0.3182, "targetID": 12, "f2": 1.311866, "f1": 0.327605, "f3": 0.553549, "y": 0.15193731, "x": -0.21996071}], [{"q1": 0.3191490902, "distance": 0.09642255667, "q3": -0.6358583732, "q2": 2.977558944, "tx": 0.1768, "ty": 0.1768, "targetID": 13, "f2": 2.206655, "f1": 1.615595, "f3": 0.985266, "y": 0.24680506, "x": 0.11049313}], [{"q1": 0.5084613902, "distance": 0.02777601277, "q3": -0.5715185732, "q2": 2.953934164, "tx": 0.0647, "ty": 0.2415, "targetID": 14, "f2": 2.142315, "f1": 1.426283, "f3": 0.961642, "y": 0.26496452, "x": 0.049836515}], [{"q1": 1.00671802, "distance": 0.24001738, "q3": -0.9502689732, "q2": 2.572481984, "tx": -0.0647, "ty": 0.2415, "targetID": 15, "f2": 2.521065, "f1": 0.928026, "f3": 0.580189, "y": 0.48007036, "x": -0.091015889}], [{"q1": 1.1830242, "distance": 0.1398381146, "q3": -0.3894318732, "q2": 2.621302334, "tx": -0.1768, "ty": 0.1768, "targetID": 16, "f2": 1.960228, "f1": 0.75172, "f3": 0.62901, "y": 0.31655814, "x": -0.1815287}]], "block": 4}], [{"trials": [[{"q1": 1.25892508, "distance": 0.7018287869, "q3": -2.459741373, "q2": 2.462966064, "tx": 0.601, "ty": 0.601, "targetID": 1, "f2": 4.030538, "f1": 0.675819, "f3": 0.470673, "y": 0.63200775, "x": -0.10014347}], [{"q1": 0.6069188902, "distance": 0.3791152923, "q3": -2.095316673, "q2": 2.773104094, "tx": 0.22, "ty": 0.821, "targetID": 2, "f2": 3.666113, "f1": 1.327826, "f3": 0.780811, "y": 0.4605401, "x": 0.33746091}], [{"q1": 1.11730208, "distance": 0.3328902045, "q3": -2.051208673, "q2": 2.604966054, "tx": -0.22, "ty": 0.821, "targetID": 3, "f2": 3.622005, "f1": 0.817442, "f3": 0.612673, "y": 0.59874508, "x": 0.027827841}], [{"q1": 1.73902327, "distance": 0.216642256, "q3": -0.8486698732, "q2": 2.169164324, "tx": -0.601, "ty": 0.601, "targetID": 4, "f2": 2.419466, "f1": 0.195721, "f3": 0.176872, "y": 0.4226334, "x": -0.47803975}], [{"q1": 1.06647111, "distance": 0.1996318697, "q3": -2.936823673, "q2": 2.673327114, "tx": 0.4596, "ty": 0.4596, "targetID": 5, "f2": 4.50762, "f1": 0.868273, "f3": 0.681034, "y": 0.49626748, "x": 0.26336448}], [{"q1": 1.10574102, "distance": 0.1384568104, "q3": -1.963306873, "q2": 2.490737744, "tx": 0.1682, "ty": 0.6279, "targetID": 6, "f2": 3.534103, "f1": 0.829003, "f3": 0.498445, "y": 0.61583621, "x": 0.030269752}], [{"q1": 1.02475076, "distance": 0.06184072748, "q3": -0.3517955732, "q2": 1.914066997, "tx": -0.1682, "ty": 0.6279, "targetID": 7, "f2": 1.922592, "f1": 0.909994, "f3": -0.078226, "y": 0.64680434, "x": -0.1093196}], [{"q1": 1.34531888, "distance": 0.2808218302, "q3": -0.1195061732, "q2": 2.481375794, "tx": -0.4596, "ty": 0.4596, "targetID": 8, "f2": 1.690303, "f1": 0.589426, "f3": 0.489083, "y": 0.28593474, "x": -0.23891634}], [{"q1": 0.6101861902, "distance": 0.2808103266, "q3": -0.9365715732, "q2": 3.372331454, "tx": 0.3182, "ty": 0.3182, "targetID": 9, "f2": 2.507368, "f1": 1.324558, "f3": 1.380039, "y": 0.17332789, "x": 0.077645409}], [{"q1": 0.7868064902, "distance": 0.2140806055, "q3": -2.442839573, "q2": 2.656865164, "tx": 0.1165, "ty": 0.4347, "targetID": 10, "f2": 4.013636, "f1": 1.147938, "f3": 0.664573, "y": 0.49833056, "x": 0.32090562}], [{"q1": 1.09908084, "distance": 0.1143569828, "q3": -0.3986680732, "q2": 2.650079324, "tx": -0.1165, "ty": 0.4347, "targetID": 11, "f2": 1.969464, "f1": 0.835664, "f3": 0.657787, "y": 0.32527356, "x": -0.14971707}], [{"q1": 1.23404366, "distance": 0.3085778752, "q3": -1.347177773, "q2": 2.661074894, "tx": -0.3182, "ty": 0.3182, "targetID": 12, "f2": 2.917974, "f1": 0.700701, "f3": 0.668782, "y": 0.55515111, "x": -0.12052735}], [{"q1": 0.2317499902, "distance": 0.05047536124, "q3": -0.6231034732, "q2": 3.172526154, "tx": 0.1768, "ty": 0.1768, "targetID": 13, "f2": 2.1939, "f1": 1.702994, "f3": 1.180233, "y": 0.16851181, "x": 0.12700976}], [{"q1": 1.44057197, "distance": 0.4123557112, "q3": -1.887594573, "q2": 2.433246594, "tx": 0.0647, "ty": 0.2415, "targetID": 14, "f2": 3.458391, "f1": 0.494173, "f3": 0.440954, "y": 0.62480819, "x": -0.087326524}], [{"q1": 1.33620826, "distance": 0.3172386979, "q3": -1.744337873, "q2": 2.680427104, "tx": -0.0647, "ty": 0.2415, "targetID": 15, "f2": 3.315134, "f1": 0.598536, "f3": 0.688134, "y": 0.55003888, "x": -0.13848449}], [{"q1": 1.08532067, "distance": 0.52136341, "q3": -1.912036073, "q2": 2.378834214, "tx": -0.1768, "ty": 0.1768, "targetID": 16, "f2": 3.482832, "f1": 0.849424, "f3": 0.386542, "y": 0.63552409, "x": 0.07097412}]], "block": 5}], [{"trials": [[{"q1": 0.4742808902, "distance": 0.3376572817, "q3": -2.892904173, "q2": 1.904202396, "tx": 0.601, "ty": 0.601, "targetID": 1, "f2": 4.4637, "f1": 1.460464, "f3": -0.08809, "y": 0.27070192, "x": 0.53088853}], [{"q1": 1.09832686, "distance": 0.2172212328, "q3": -2.531872373, "q2": 2.03759442, "tx": 0.22, "ty": 0.821, "targetID": 2, "f2": 4.102669, "f1": 0.836418, "f3": 0.045302, "y": 0.60449112, "x": 0.23757751}], [{"q1": 1.97847546, "distance": 0.2310315576, "q3": -2.588860873, "q2": 1.972312125, "tx": -0.22, "ty": 0.821, "targetID": 3, "f2": 4.159657, "f1": -0.043731, "f3": -0.019981, "y": 0.59437671, "x": -0.2649162}], [{"q1": 1.6412569, "distance": 0.5199998112, "q3": -0.2498822732, "q2": 2.603960744, "tx": -0.601, "ty": 0.601, "targetID": 4, "f2": 1.820679, "f1": 0.293488, "f3": 0.611668, "y": 0.18297071, "x": -0.29172453}], [{"q1": 0.5085870902, "distance": 0.1325534296, "q3": -2.746254673, "q2": 2.892421784, "tx": 0.4596, "ty": 0.4596, "targetID": 5, "f2": 4.317051, "f1": 1.426157, "f3": 0.900129, "y": 0.32708131, "x": 0.45656545}], [{"q1": 0.6561790902, "distance": 0.3667157336, "q3": -1.357984873, "q2": 3.353104954, "tx": 0.1682, "ty": 0.6279, "targetID": 6, "f2": 2.928781, "f1": 1.278565, "f3": 1.360812, "y": 0.26568895, "x": 0.11089743}], [{"q1": 1.915832102, "distance": 0.3048186116, "q3": -1.808552073, "q2": 2.643419144, "tx": -0.1682, "ty": 0.6279, "targetID": 7, "f2": 3.379348, "f1": 0.018912, "f3": 0.651126, "y": 0.48501111, "x": -0.43745295}], [{"q1": 1.53720736, "distance": 0.2033766235, "q3": -0.8277468732, "q2": 2.657870474, "tx": -0.4596, "ty": 0.4596, "targetID": 8, "f2": 2.398543, "f1": 0.397537, "f3": 0.665578, "y": 0.32374316, "x": -0.30825612}], [{"q1": 0.5153100902, "distance": 0.1081595202, "q3": -1.900286573, "q2": 3.610527054, "tx": 0.3182, "ty": 0.3182, "targetID": 9, "f2": 3.471083, "f1": 1.419434, "f3": 1.618234, "y": 0.25375908, "x": 0.23133315}], [{"q1": 0.4566251902, "distance": 0.02734520449, "q3": -0.08388057321, "q2": 2.310535994, "tx": 0.1165, "ty": 0.4347, "targetID": 10, "f2": 1.654677, "f1": 1.478119, "f3": 0.318243, "y": 0.42568475, "x": 0.09068362}], [{"q1": 1.04950651, "distance": 0.1047604691, "q3": -0.9356291732, "q2": 2.966626204, "tx": -0.1165, "ty": 0.4347, "targetID": 11, "f2": 2.506426, "f1": 0.885238, "f3": 0.974334, "y": 0.3328331, "x": -0.092048199}], [{"q1": 1.33514012, "distance": 0.09539692599, "q3": -0.8807768732, "q2": 2.663211184, "tx": -0.3182, "ty": 0.3182, "targetID": 12, "f2": 2.451573, "f1": 0.599604, "f3": 0.670919, "y": 0.37577022, "x": -0.24213264}], [{"q1": 0.8830020902, "distance": 0.1897573583, "q3": -1.329019373, "q2": 3.286189054, "tx": 0.1768, "ty": 0.1768, "targetID": 13, "f2": 2.899816, "f1": 1.051742, "f3": 1.293896, "y": 0.29880334, "x": 0.031462324}], [{"q1": 0.5687799902, "distance": 0.07387314057, "q3": -1.425843273, "q2": 3.419832354, "tx": 0.0647, "ty": 0.2415, "targetID": 14, "f2": 2.99664, "f1": 1.365965, "f3": 1.42754, "y": 0.25877784, "x": 0.13652421}], [{"q1": 1.23033659, "distance": 0.4069243522, "q3": -2.477899773, "q2": 2.490172254, "tx": -0.0647, "ty": 0.2415, "targetID": 15, "f2": 4.048696, "f1": 0.704408, "f3": 0.49788, "y": 0.5990931, "x": 0.12950248}], [{"q1": 0.9586516502, "distance": 0.1820957454, "q3": -0.7235087732, "q2": 2.888651874, "tx": -0.1768, "ty": 0.1768, "targetID": 16, "f2": 2.294305, "f1": 0.976093, "f3": 0.896359, "y": 0.32350795, "x": -0.068931386}]], "block": 6}], [{"trials": [[{"q1": 5.11985449, "distance": 1.27157669, "q3": -1.882253773, "q2": 3.275130554, "tx": 0.601, "ty": 0.601, "targetID": 1, "f2": 3.45305, "f1": -3.18511, "f3": 1.282838, "y": -0.28864285, "x": -0.30753887}], [{"q1": 0.8437949902, "distance": 0.3726400003, "q3": -2.763910373, "q2": 2.710712064, "tx": 0.22, "ty": 0.821, "targetID": 2, "f2": 4.334707, "f1": 1.09095, "f3": 0.718419, "y": 0.46689989, "x": 0.33607619}], [{"q1": 1.03480386, "distance": 1.030180613, "q3": 0.5124566268, "q2": 2.416596154, "tx": -0.22, "ty": 0.821, "targetID": 3, "f2": 1.05834, "f1": 0.899941, "f3": 0.424304, "y": -0.099686464, "x": 0.24217803}], [{"q1": 1.873483433, "distance": 0.2877403897, "q3": -1.770915773, "q2": 2.530384644, "tx": -0.601, "ty": 0.601, "targetID": 4, "f2": 3.341712, "f1": 0.061261, "f3": 0.538092, "y": 0.37300331, "x": -0.42546641}], [{"q1": 0.3668383902, "distance": 0.2482014455, "q3": -2.716912173, "q2": 3.882588954, "tx": 0.4596, "ty": 0.4596, "targetID": 5, "f2": 4.287708, "f1": 1.567906, "f3": 1.890296, "y": 0.2131383, "x": 0.43026422}], [{"q1": 0.7434525902, "distance": 0.227122944, "q3": -1.778078573, "q2": 3.204130654, "tx": 0.1682, "ty": 0.6279, "targetID": 6, "f2": 3.348875, "f1": 1.191292, "f3": 1.211838, "y": 0.40336538, "x": 0.13400883}], [{"q1": 1.22336225, "distance": 0.3012486641, "q3": -0.9221830732, "q2": 2.918559834, "tx": -0.1682, "ty": 0.6279, "targetID": 7, "f2": 2.492979, "f1": 0.711382, "f3": 0.926267, "y": 0.33081598, "x": -0.11828164}], [{"q1": 1.61273124, "distance": 0.2132908512, "q3": -1.141968973, "q2": 2.831349224, "tx": -0.4596, "ty": 0.4596, "targetID": 8, "f2": 2.712765, "f1": 0.322013, "f3": 0.839057, "y": 0.30754091, "x": -0.31003055}], [{"q1": 0.3562198902, "distance": 0.1674718711, "q3": -1.854544973, "q2": 3.803106654, "tx": 0.3182, "ty": 0.3182, "targetID": 9, "f2": 3.425341, "f1": 1.578525, "f3": 1.810814, "y": 0.1616511, "x": 0.25870824}], [{"q1": 1.04881536, "distance": 0.1094804635, "q3": -1.978449373, "q2": 2.984156284, "tx": 0.1165, "ty": 0.4347, "targetID": 10, "f2": 3.549246, "f1": 0.885929, "f3": 0.991864, "y": 0.50821921, "x": 0.035377268}], [{"q1": 1.34626135, "distance": 0.2639636813, "q3": -1.595677773, "q2": 2.092320964, "tx": -0.1165, "ty": 0.4347, "targetID": 11, "f2": 3.166474, "f1": 0.588483, "f3": 0.100028, "y": 0.69866057, "x": -0.11521839}], [{"q1": 1.18183039, "distance": 0.1481724097, "q3": 0.2662185268, "q2": 2.364068724, "tx": -0.3182, "ty": 0.3182, "targetID": 12, "f2": 1.304578, "f1": 0.752914, "f3": 0.371776, "y": 0.28968534, "x": -0.17279719}], [{"q1": 1.07174899, "distance": 0.0556172199, "q3": -1.494267173, "q2": 3.920853554, "tx": 0.1768, "ty": 0.1768, "targetID": 13, "f2": 3.065063, "f1": 0.862996, "f3": 1.928561, "y": 0.18594808, "x": 0.12194029}], [{"q1": 2.3020595, "distance": 1.184690085, "q3": 2.261506887, "q2": 0.9830245536, "tx": 0.0647, "ty": 0.2415, "targetID": 14, "f2": -0.690711, "f1": -0.367315, "f3": -1.009268, "y": -0.50834589, "x": -0.85248141}], [{"q1": 1.11761624, "distance": 0.07713509743, "q3": -0.6821025732, "q2": 3.269412854, "tx": -0.0647, "ty": 0.2415, "targetID": 15, "f2": 2.252899, "f1": 0.817128, "f3": 1.27712, "y": 0.1724593, "x": -0.030302253}], [{"q1": 1.24453658, "distance": 0.1658303439, "q3": -0.9806167732, "q2": 2.863079304, "tx": -0.1768, "ty": 0.1768, "targetID": 16, "f2": 2.551413, "f1": 0.690208, "f3": 0.870787, "y": 0.34252302, "x": -0.1708348}]], "block": 7}], [{"trials": [[{"q1": 1.03675165, "distance": 0.3775297472, "q3": -3.462160773, "q2": 2.506005884, "tx": 0.601, "ty": 0.601, "targetID": 1, "f2": 5.032957, "f1": 0.897993, "f3": 0.513713, "y": 0.29079271, "x": 0.38582531}], [{"q1": 0.9132241902, "distance": 0.3278634546, "q3": -2.575666173, "q2": 3.005896154, "tx": 0.22, "ty": 0.821, "targetID": 2, "f2": 4.146463, "f1": 1.02152, "f3": 1.013604, "y": 0.49507791, "x": 0.25562634}], [{"q1": 1.37667197, "distance": 0.5813382236, "q3": -0.8515600732, "q2": 3.037123554, "tx": -0.22, "ty": 0.821, "targetID": 3, "f2": 2.422356, "f1": 0.558073, "f3": 1.044831, "y": 0.24222802, "x": -0.16543696}], [{"q1": 1.68071531, "distance": 0.3097613337, "q3": -1.334422873, "q2": 2.619543044, "tx": -0.601, "ty": 0.601, "targetID": 4, "f2": 2.905219, "f1": 0.254029, "f3": 0.62725, "y": 0.38924341, "x": -0.37492207}], [{"q1": 0.1718711902, "distance": 0.2161734185, "q3": -2.166442273, "q2": 3.187982854, "tx": 0.4596, "ty": 0.4596, "targetID": 5, "f2": 3.737239, "f1": 1.762873, "f3": 1.19569, "y": 0.24746425, "x": 0.4180143}], [{"q1": 1.02563041, "distance": 0.2251799901, "q3": -2.223305073, "q2": 3.532866854, "tx": 0.1682, "ty": 0.6279, "targetID": 6, "f2": 3.794101, "f1": 0.909114, "f3": 1.540574, "y": 0.41214072, "x": 0.10374877}], [{"q1": 0.9624215602, "distance": 0.2936245049, "q3": -1.160315873, "q2": 3.002754554, "tx": -0.1682, "ty": 0.6279, "targetID": 7, "f2": 2.731112, "f1": 0.972323, "f3": 1.010462, "y": 0.36376943, "x": -0.039940919}], [{"q1": 1.66481885, "distance": 0.192253094, "q3": -0.02331057321, "q2": 2.167028034, "tx": -0.4596, "ty": 0.4596, "targetID": 8, "f2": 1.594107, "f1": 0.269926, "f3": 0.174735, "y": 0.27875893, "x": -0.39434849}], [{"q1": 0.6471941902, "distance": 0.05489582693, "q3": -2.233798073, "q2": 3.661483654, "tx": 0.3182, "ty": 0.3182, "targetID": 9, "f2": 3.804594, "f1": 1.28755, "f3": 1.669191, "y": 0.31516418, "x": 0.26338818}], [{"q1": 0.4684374902, "distance": 0.2467916689, "q3": -1.377965373, "q2": 3.536448254, "tx": 0.1165, "ty": 0.4347, "targetID": 10, "f2": 2.948762, "f1": 1.466307, "f3": 1.544156, "y": 0.1907217, "x": 0.153658}], [{"q1": 1.17799765, "distance": 0.07036226994, "q3": -1.700606973, "q2": 3.212612954, "tx": -0.1165, "ty": 0.4347, "targetID": 11, "f2": 3.271403, "f1": 0.756747, "f3": 1.22032, "y": 0.39521473, "x": -0.05826116}], [{"q1": 1.13690562, "distance": 0.244713111, "q3": -1.110490173, "q2": 2.503806774, "tx": -0.3182, "ty": 0.3182, "targetID": 12, "f2": 2.681287, "f1": 0.797839, "f3": 0.511514, "y": 0.5171515, "x": -0.17571208}], [{"q1": 0.8049020902, "distance": 0.1555079652, "q3": -1.016242373, "q2": 3.231525254, "tx": 0.1768, "ty": 0.1768, "targetID": 13, "f2": 2.587039, "f1": 1.129842, "f3": 1.239233, "y": 0.24878581, "x": 0.038956718}], [{"q1": 1.5818808, "distance": 0.299237326, "q3": -2.102416673, "q2": 3.287571354, "tx": 0.0647, "ty": 0.2415, "targetID": 14, "f2": 3.673213, "f1": 0.352864, "f3": 1.295279, "y": 0.41613247, "x": -0.17829481}], [{"q1": 1.26615074, "distance": 0.4212174211, "q3": -2.312651973, "q2": 2.324484664, "tx": -0.0647, "ty": 0.2415, "targetID": 15, "f2": 3.883448, "f1": 0.668594, "f3": 0.332192, "y": 0.64385611, "x": 0.059934171}], [{"q1": 1.29392242, "distance": 0.1612885624, "q3": -1.095284873, "q2": 2.942624434, "tx": -0.1768, "ty": 0.1768, "targetID": 16, "f2": 2.666081, "f1": 0.640822, "f3": 0.950332, "y": 0.33805994, "x": -0.17983844}]], "block": 8}], [{"trials": [[{"q1": 0.08679689019, "distance": 0.724851689, "q3": -3.737489973, "q2": 3.347135854, "tx": 0.601, "ty": 0.601, "targetID": 1, "f2": 5.308286, "f1": 1.847948, "f3": 1.354843, "y": -0.12171311, "x": 0.5453607}], [{"q1": 0.3410773902, "distance": 0.5970762165, "q3": -2.471679473, "q2": 3.065523554, "tx": 0.22, "ty": 0.821, "targetID": 2, "f2": 4.042476, "f1": 1.593667, "f3": 1.073231, "y": 0.27313787, "x": 0.45737543}], [{"q1": 1.30102242, "distance": 0.2031531241, "q3": -1.341711373, "q2": 2.254301484, "tx": -0.22, "ty": 0.821, "targetID": 3, "f2": 2.912508, "f1": 0.633722, "f3": 0.262009, "y": 0.62083208, "x": -0.18530136}], [{"q1": 1.72218433, "distance": 0.1757585336, "q3": -0.5376521732, "q2": 1.879823634, "tx": -0.601, "ty": 0.601, "targetID": 4, "f2": 2.108449, "f1": 0.21256, "f3": -0.112469, "y": 0.43542706, "x": -0.54203676}], [{"q1": 4.47450219, "distance": 1.204539825, "q3": -2.516352873, "q2": -0.1375375464, "tx": 0.4596, "ty": 0.4596, "targetID": 5, "f2": 4.087149, "f1": -2.539758, "f3": -2.12983, "y": -0.51169507, "x": -0.2527918}], [{"q1": 0.5100321902, "distance": 0.2680373877, "q3": -2.303792773, "q2": 3.221974854, "tx": 0.1682, "ty": 0.6279, "targetID": 6, "f2": 3.874589, "f1": 1.424712, "f3": 1.229682, "y": 0.37144483, "x": 0.24614092}], [{"q1": 0.7268020902, "distance": 0.2687438625, "q3": -0.8758760732, "q2": 2.762988164, "tx": -0.1682, "ty": 0.6279, "targetID": 7, "f2": 2.446672, "f1": 1.207942, "f3": 0.770696, "y": 0.41481919, "x": -0.004432384}], [{"q1": 1.55725072, "distance": 0.1270862279, "q3": -0.7792406732, "q2": 2.486276684, "tx": -0.4596, "ty": 0.4596, "targetID": 8, "f2": 2.350037, "f1": 0.377494, "f3": 0.493984, "y": 0.37864325, "x": -0.36163616}], [{"q1": 0.3716764902, "distance": 0.07914871328, "q3": -1.620119373, "q2": 3.042527054, "tx": 0.3182, "ty": 0.3182, "targetID": 9, "f2": 3.190916, "f1": 1.563068, "f3": 1.050234, "y": 0.3183506, "x": 0.23905143}], [{"q1": 0.7480392902, "distance": 0.1692373624, "q3": -0.9342468732, "q2": 2.271643074, "tx": 0.1165, "ty": 0.4347, "targetID": 10, "f2": 2.505043, "f1": 1.186705, "f3": 0.27935, "y": 0.60250537, "x": 0.094530871}], [{"q1": 0.8133843902, "distance": 0.1447389029, "q3": -1.159247673, "q2": 2.716681084, "tx": -0.1165, "ty": 0.4347, "targetID": 11, "f2": 2.730044, "f1": 1.12136, "f3": 0.724388, "y": 0.48687971, "x": 0.018506029}], [{"q1": 1.50654541, "distance": 0.2535559131, "q3": -1.510352073, "q2": 2.370540414, "tx": -0.3182, "ty": 0.3182, "targetID": 12, "f2": 3.081148, "f1": 0.428199, "f3": 0.378248, "y": 0.56815662, "x": -0.27562901}], [{"q1": 0.3912171902, "distance": 0.18242599, "q3": -1.234268873, "q2": 2.938728854, "tx": 0.1768, "ty": 0.1768, "targetID": 13, "f2": 2.805065, "f1": 1.543527, "f3": 0.946436, "y": 0.35858235, "x": 0.19211075}], [{"q1": 0.6125737902, "distance": 0.08790037052, "q3": -1.211963573, "q2": 3.132376654, "tx": 0.0647, "ty": 0.2415, "targetID": 14, "f2": 2.78276, "f1": 1.322171, "f3": 1.140084, "y": 0.32648892, "x": 0.087135655}], [{"q1": 1.16078172, "distance": 0.1768296445, "q3": -0.6202760732, "q2": 2.631292604, "tx": -0.0647, "ty": 0.2415, "targetID": 15, "f2": 2.191072, "f1": 0.773963, "f3": 0.639, "y": 0.37825354, "x": -0.17680349}], [{"q1": 1.05233395, "distance": 0.1203298915, "q3": -0.2954353732, "q2": 2.740808524, "tx": -0.1768, "ty": 0.1768, "targetID": 16, "f2": 1.866232, "f1": 0.882411, "f3": 0.748516, "y": 0.2751386, "x": -0.10745447}]], "block": 9}], [{"trials": [[{"q1": -0.05325530981, "distance": 0.6031600119, "q3": -3.145174073, "q2": 3.350026154, "tx": 0.601, "ty": 0.601, "targetID": 1, "f2": 4.71597, "f1": 1.988, "f3": 1.357733, "y": -2.7755576e-17, "x": 0.55}], [{"q1": 0.9719091702, "distance": 0.365331291, "q3": -2.233106873, "q2": 3.388919054, "tx": 0.22, "ty": 0.821, "targetID": 2, "f2": 3.803903, "f1": 0.962835, "f3": 1.396626, "y": 0.46238724, "x": 0.15025876}], [{"q1": -6.11602651, "distance": 0.8736435904, "q3": -1.846502473, "q2": 2.446189964, "tx": -0.22, "ty": 0.821, "targetID": 3, "f2": 3.417299, "f1": 8.050771, "f3": 0.453897, "y": 0.35450106, "x": 0.51866898}], [{"q1": 1.46356842, "distance": 0.3414775197, "q3": 0.02739472679, "q2": 2.036714774, "tx": -0.601, "ty": 0.601, "targetID": 4, "f2": 1.543402, "f1": 0.471176, "f3": 0.044422, "y": 0.45776602, "x": -0.29101464}], [{"q1": 0.5571560902, "distance": 0.160524453, "q3": -2.891144873, "q2": 3.789095154, "tx": 0.4596, "ty": 0.4596, "targetID": 5, "f2": 4.461941, "f1": 1.377588, "f3": 1.796803, "y": 0.30186447, "x": 0.42980734}], [{"q1": 1.39790914, "distance": 0.3998481305, "q3": -1.751375073, "q2": 3.587593354, "tx": 0.1682, "ty": 0.6279, "targetID": 6, "f2": 3.322171, "f1": 0.536835, "f3": 1.595301, "y": 0.28493949, "x": -0.037364141}], [{"q1": 1.44258258, "distance": 0.06983893839, "q3": -1.988376773, "q2": 2.154524494, "tx": -0.1682, "ty": 0.6279, "targetID": 7, "f2": 3.559173, "f1": 0.492162, "f3": 0.162232, "y": 0.67887031, "x": -0.12045584}], [{"q1": 1.18534898, "distance": 0.28727683, "q3": -0.2667840732, "q2": 2.546846594, "tx": -0.4596, "ty": 0.4596, "targetID": 8, "f2": 1.83758, "f1": 0.749396, "f3": 0.554554, "y": 0.31479963, "x": -0.21148545}], [{"q1": 3.63858099, "distance": 0.6969846312, "q3": -1.744400773, "q2": 4.278555254, "tx": 0.3182, "ty": 0.3182, "targetID": 9, "f2": 3.315197, "f1": -1.703836, "f3": 2.286263, "y": -0.042624593, "x": -0.27811635}], [{"q1": 1.02990297, "distance": 0.08716573852, "q3": -1.837454673, "q2": 3.038694354, "tx": 0.1165, "ty": 0.4347, "targetID": 10, "f2": 3.408251, "f1": 0.904842, "f3": 1.046402, "y": 0.47609311, "x": 0.039789659}], [{"q1": 0.9658144802, "distance": 0.2437652343, "q3": -0.3259087732, "q2": 2.916863374, "tx": -0.1165, "ty": 0.4347, "targetID": 11, "f2": 1.896705, "f1": 0.96893, "f3": 0.924571, "y": 0.20296206, "x": -0.04087582}], [{"q1": 1.18044809, "distance": 0.1684610166, "q3": -0.2176495732, "q2": 2.186882904, "tx": -0.3182, "ty": 0.3182, "targetID": 12, "f2": 1.788446, "f1": 0.754296, "f3": 0.19459, "y": 0.46921627, "x": -0.24354613}], [{"q1": 0.1720596902, "distance": 0.1782998193, "q3": -1.823883073, "q2": 3.201240354, "tx": 0.1768, "ty": 0.1768, "targetID": 13, "f2": 3.394679, "f1": 1.762685, "f3": 1.208948, "y": 0.2513285, "x": 0.33877632}], [{"q1": 0.1928569902, "distance": 0.141155924, "q3": -0.2079105732, "q2": 3.122197854, "tx": 0.0647, "ty": 0.2415, "targetID": 14, "f2": 1.778707, "f1": 1.741888, "f3": 1.129905, "y": 0.10305972, "x": 0.092255104}], [{"q1": 0.7126649902, "distance": 0.07359240831, "q3": -0.1713424732, "q2": 2.888903194, "tx": -0.0647, "ty": 0.2415, "targetID": 15, "f2": 1.742139, "f1": 1.222079, "f3": 0.896611, "y": 0.20526969, "x": -0.00064371851}], [{"q1": 1.09876668, "distance": 0.1188685995, "q3": 0.07853982679, "q2": 2.499597034, "tx": -0.1768, "ty": 0.1768, "targetID": 16, "f2": 1.492257, "f1": 0.835978, "f3": 0.507304, "y": 0.29046254, "x": -0.14200674}]], "block": 10}], [{"trials": [[{"q1": 0.7832250902, "distance": 0.2185258356, "q3": -3.654991773, "q2": 4.366645554, "tx": 0.601, "ty": 0.601, "targetID": 1, "f2": 5.225788, "f1": 1.151519, "f3": 2.374353, "y": 0.39614063, "x": 0.52493306}], [{"q1": 0.8371976902, "distance": 0.2706555359, "q3": -2.189250273, "q2": 2.770088164, "tx": 0.22, "ty": 0.821, "targetID": 2, "f2": 3.760047, "f1": 1.097547, "f3": 0.777796, "y": 0.55466727, "x": 0.17182017}], [{"q1": 1.41330294, "distance": 0.2437902318, "q3": -1.414470673, "q2": 2.373933334, "tx": -0.22, "ty": 0.821, "targetID": 3, "f2": 2.985267, "f1": 0.521442, "f3": 0.381641, "y": 0.57780717, "x": -0.23705651}], [{"q1": 2.21371792, "distance": 0.5422376882, "q3": 0.5185513268, "q2": 1.794435144, "tx": -0.601, "ty": 0.601, "targetID": 4, "f2": 1.052245, "f1": -0.278973, "f3": -0.197858, "y": 0.063010194, "x": -0.53326021}], [{"q1": 0.3645136902, "distance": 0.1801429239, "q3": -2.283749373, "q2": 3.232719054, "tx": 0.4596, "ty": 0.4596, "targetID": 5, "f2": 3.854546, "f1": 1.570231, "f3": 1.240426, "y": 0.29229924, "x": 0.39280233}], [{"q1": 0.7323941902, "distance": 0.05319558548, "q3": -1.321353873, "q2": 2.396238634, "tx": 0.1682, "ty": 0.6279, "targetID": 6, "f2": 2.89215, "f1": 1.20235, "f3": 0.403946, "y": 0.58282926, "x": 0.19645595}], [{"q1": 1.41600471, "distance": 0.04329940663, "q3": -1.552637873, "q2": 2.341951914, "tx": -0.1682, "ty": 0.6279, "targetID": 7, "f2": 3.123434, "f1": 0.51874, "f3": 0.349659, "y": 0.60967074, "x": -0.20747509}], [{"q1": 1.56334541, "distance": 0.1637385409, "q3": -1.018190173, "q2": 2.020189997, "tx": -0.4596, "ty": 0.4596, "targetID": 8, "f2": 2.588986, "f1": 0.371399, "f3": 0.027897, "y": 0.59915227, "x": -0.37395262}], [{"q1": 0.3523870902, "distance": 0.1461913731, "q3": -1.276429073, "q2": 2.514362524, "tx": 0.3182, "ty": 0.3182, "targetID": 9, "f2": 2.847225, "f1": 1.582357, "f3": 0.52207, "y": 0.46437715, "x": 0.31616079}], [{"q1": 0.8704356902, "distance": 0.1479872238, "q3": -0.8736768732, "q2": 2.537107654, "tx": 0.1165, "ty": 0.4347, "targetID": 10, "f2": 2.444473, "f1": 1.064309, "f3": 0.544815, "y": 0.4897546, "x": -0.020865241}], [{"q1": 1.10040031, "distance": 0.1167747943, "q3": -0.7923724732, "q2": 2.882808504, "tx": -0.1165, "ty": 0.4347, "targetID": 11, "f2": 2.363169, "f1": 0.834344, "f3": 0.890516, "y": 0.31795073, "x": -0.11405858}], [{"q1": 1.84388963, "distance": 0.2009836554, "q3": 0.1049292268, "q2": 2.479867834, "tx": -0.3182, "ty": 0.3182, "targetID": 12, "f2": 1.465867, "f1": 0.090855, "f3": 0.487575, "y": 0.11743648, "x": -0.30879581}], [{"q1": 0.4264658902, "distance": 0.1853556858, "q3": -0.4167636732, "q2": 2.685516484, "tx": 0.1768, "ty": 0.1768, "targetID": 13, "f2": 1.98756, "f1": 1.508279, "f3": 0.693224, "y": 0.33470707, "x": 0.079732562}], [{"q1": 0.1483092902, "distance": 0.07733881795, "q3": -0.5320601732, "q2": 2.955190804, "tx": 0.0647, "ty": 0.2415, "targetID": 14, "f2": 2.102857, "f1": 1.786435, "f3": 0.962898, "y": 0.22235933, "x": 0.13963282}], [{"q1": 0.9276755902, "distance": 0.2024795275, "q3": -0.5298609732, "q2": 2.484705884, "tx": -0.0647, "ty": 0.2415, "targetID": 15, "f2": 2.100657, "f1": 1.007069, "f3": 0.492413, "y": 0.44140303, "x": -0.096898411}], [{"q1": 0.8970763902, "distance": 0.2466890271, "q3": -0.2588043732, "q2": 2.450399694, "tx": -0.1768, "ty": 0.1768, "targetID": 16, "f2": 1.829601, "f1": 1.037668, "f3": 0.458107, "y": 0.4097589, "x": -0.095648124}]], "block": 11}], [{"trials": [[{"q1": 0.7952887902, "distance": 0.1938079064, "q3": -2.282555573, "q2": 1.840616564, "tx": 0.601, "ty": 0.601, "targetID": 1, "f2": 3.853352, "f1": 1.139456, "f3": -0.151676, "y": 0.57297187, "x": 0.40922949}], [{"q1": 0.8231861902, "distance": 0.5585360577, "q3": -1.185762773, "q2": 3.270355354, "tx": 0.22, "ty": 0.821, "targetID": 2, "f2": 2.756559, "f1": 1.111558, "f3": 1.278063, "y": 0.29634977, "x": 0.028415387}], [{"q1": 1.35794808, "distance": 0.4098444448, "q3": -0.5666176732, "q2": 2.412763414, "tx": -0.22, "ty": 0.821, "targetID": 3, "f2": 2.137414, "f1": 0.576796, "f3": 0.420471, "y": 0.41735288, "x": -0.29100332}], [{"q1": 1.946242719, "distance": 0.3641555311, "q3": -0.01011597321, "q2": 1.921041333, "tx": -0.601, "ty": 0.601, "targetID": 4, "f2": 1.580912, "f1": -0.011498, "f3": -0.071251, "y": 0.24167625, "x": -0.54187561}], [{"q1": 0.1477437902, "distance": 0.2989050911, "q3": -2.036066173, "q2": 3.619826154, "tx": 0.4596, "ty": 0.4596, "targetID": 5, "f2": 3.606863, "f1": 1.787001, "f3": 1.627533, "y": 0.17237369, "x": 0.37686367}], [{"q1": 1.10310208, "distance": 0.1763228569, "q3": -1.812259173, "q2": 2.684197024, "tx": 0.1682, "ty": 0.6279, "targetID": 6, "f2": 3.383056, "f1": 0.831642, "f3": 0.691904, "y": 0.56719809, "x": 0.0026553595}], [{"q1": 1.29580738, "distance": 0.2157903513, "q3": -1.387704273, "q2": 1.602860824, "tx": -0.1682, "ty": 0.6279, "targetID": 7, "f2": 2.958501, "f1": 0.638937, "f3": -0.389432, "y": 0.80867277, "x": -0.050358236}], [{"q1": 1.43944099, "distance": 0.2055029323, "q3": -0.2949326732, "q2": 1.688123654, "tx": -0.4596, "ty": 0.4596, "targetID": 8, "f2": 1.865729, "f1": 0.495304, "f3": -0.304169, "y": 0.63357249, "x": -0.35021523}], [{"q1": 0.4374613902, "distance": 0.2024487712, "q3": -1.001288373, "q2": 3.055533254, "tx": 0.3182, "ty": 0.3182, "targetID": 9, "f2": 2.572085, "f1": 1.497283, "f3": 1.063241, "y": 0.29232291, "x": 0.11741185}], [{"q1": 1.24818083, "distance": 0.2975134732, "q3": -1.288304273, "q2": 2.594975784, "tx": 0.1165, "ty": 0.4347, "targetID": 10, "f2": 2.859101, "f1": 0.686564, "f3": 0.602683, "y": 0.51748442, "x": -0.1692639}], [{"q1": 0.8238144902, "distance": 0.1543286175, "q3": -0.9718202732, "q2": 3.025059854, "tx": -0.1165, "ty": 0.4347, "targetID": 11, "f2": 2.542617, "f1": 1.11093, "f3": 1.032767, "y": 0.32028535, "x": -0.012930651}], [{"q1": 1.28650826, "distance": 0.2239454288, "q3": -1.376331773, "q2": 2.695946574, "tx": -0.3182, "ty": 0.3182, "targetID": 12, "f2": 2.947128, "f1": 0.648236, "f3": 0.703654, "y": 0.48402235, "x": -0.16768587}], [{"q1": 0.5313950902, "distance": 0.08766079591, "q3": -1.390783073, "q2": 3.371388954, "tx": 0.1768, "ty": 0.1768, "targetID": 13, "f2": 2.961579, "f1": 1.403349, "f3": 1.379096, "y": 0.25407344, "x": 0.13540881}], [{"q1": 0.8138241902, "distance": 0.1691516087, "q3": -1.027049473, "q2": 2.813693474, "tx": 0.0647, "ty": 0.2415, "targetID": 14, "f2": 2.597846, "f1": 1.12092, "f3": 0.821401, "y": 0.38890873, "x": -0.018263444}], [{"q1": 1.03109678, "distance": 0.3866584031, "q3": -1.352769773, "q2": 2.337679354, "tx": -0.0647, "ty": 0.2415, "targetID": 15, "f2": 2.923566, "f1": 0.903648, "f3": 0.345387, "y": 0.62580565, "x": -0.022110235}], [{"q1": 0.9644950102, "distance": 0.1981375995, "q3": -0.5695078732, "q2": 2.725226224, "tx": -0.1768, "ty": 0.1768, "targetID": 16, "f2": 2.140304, "f1": 0.970249, "f3": 0.732934, "y": 0.35361176, "x": -0.08737903}]], "block": 12}], [{"trials": [[{"q1": 1.25622331, "distance": 0.4545772972, "q3": -2.441080373, "q2": 1.539589154, "tx": 0.601, "ty": 0.601, "targetID": 1, "f2": 4.011877, "f1": 0.678521, "f3": -0.452703, "y": 0.68059359, "x": 0.15344511}], [{"q1": 1.23228437, "distance": 0.3591280121, "q3": -1.729509573, "q2": 2.398437754, "tx": 0.22, "ty": 0.821, "targetID": 2, "f2": 3.300306, "f1": 0.70246, "f3": 0.406145, "y": 0.62932428, "x": -0.083699436}], [{"q1": 1.43309498, "distance": 0.4259573757, "q3": -0.6365494732, "q2": 2.415025364, "tx": -0.22, "ty": 0.821, "targetID": 3, "f2": 2.207346, "f1": 0.50165, "f3": 0.422733, "y": 0.40931011, "x": -0.32932118}], [{"q1": 1.40827639, "distance": 0.3025457492, "q3": -0.3506017732, "q2": 2.163760784, "tx": -0.601, "ty": 0.601, "targetID": 4, "f2": 1.921398, "f1": 0.526468, "f3": 0.171468, "y": 0.43974245, "x": -0.34501185}], [{"q1": 0.4717675902, "distance": 0.1952916259, "q3": -1.749427273, "q2": 2.944697884, "tx": 0.4596, "ty": 0.4596, "targetID": 5, "f2": 3.320224, "f1": 1.462977, "f3": 0.952405, "y": 0.40311236, "x": 0.27265625}], [{"q1": 0.6151498902, "distance": 0.08448406055, "q3": -1.430555673, "q2": 2.478234204, "tx": 0.1682, "ty": 0.6279, "targetID": 6, "f2": 3.001352, "f1": 1.319595, "f3": 0.485942, "y": 0.55432167, "x": 0.2097185}], [{"q1": 1.01463483, "distance": 0.1531631532, "q3": -1.259024673, "q2": 2.341449264, "tx": -0.1682, "ty": 0.6279, "targetID": 7, "f2": 2.829821, "f1": 0.92011, "f3": 0.349157, "y": 0.62017303, "x": -0.015231881}], [{"q1": 1.38490294, "distance": 0.08739708701, "q3": 0.1141026268, "q2": 1.850041334, "tx": -0.4596, "ty": 0.4596, "targetID": 8, "f2": 1.456694, "f1": 0.549842, "f3": -0.142251, "y": 0.46150788, "x": -0.37222374}], [{"q1": 2.19222942, "distance": 0.7002445375, "q3": -1.936603373, "q2": 1.145759094, "tx": 0.3182, "ty": 0.3182, "targetID": 9, "f2": 3.5074, "f1": -0.257485, "f3": -0.846534, "y": 0.73723069, "x": -0.24283092}], [{"q1": 0.8619533902, "distance": 0.1402976629, "q3": -1.332914973, "q2": 2.513482874, "tx": 0.1165, "ty": 0.4347, "targetID": 10, "f2": 2.903711, "f1": 1.072791, "f3": 0.52119, "y": 0.56797166, "x": 0.072658252}], [{"q1": 0.7241003902, "distance": 0.1454193379, "q3": -0.7035910732, "q2": 2.867163374, "tx": -0.1165, "ty": 0.4347, "targetID": 11, "f2": 2.274387, "f1": 1.210644, "f3": 0.874871, "y": 0.34413722, "x": -0.0027231715}], [{"q1": 1.6132339, "distance": 0.189638263, "q3": -0.8401246732, "q2": 2.263726264, "tx": -0.3182, "ty": 0.3182, "targetID": 12, "f2": 2.410921, "f1": 0.321511, "f3": 0.271434, "y": 0.49492394, "x": -0.38698459}], [{"q1": 0.4047259902, "distance": 0.1775282603, "q3": -1.276806073, "q2": 3.017457154, "tx": 0.1768, "ty": 0.1768, "targetID": 13, "f2": 2.847602, "f1": 1.530018, "f3": 1.025165, "y": 0.35386274, "x": 0.18964793}], [{"q1": 0.8742056902, "distance": 0.09075206047, "q3": 0.03493452679, "q2": 2.795032404, "tx": 0.0647, "ty": 0.2415, "targetID": 14, "f2": 1.535862, "f1": 1.060539, "f3": 0.80274, "y": 0.18490023, "x": -0.0062394285}], [{"q1": 1.13615164, "distance": 0.1370095918, "q3": -0.2772769732, "q2": 2.577634194, "tx": -0.0647, "ty": 0.2415, "targetID": 15, "f2": 1.848073, "f1": 0.798593, "f3": 0.585342, "y": 0.33257678, "x": -0.1670555}], [{"q1": 1.15694898, "distance": 0.08820126832, "q3": -0.04266287321, "q2": 2.805965154, "tx": -0.1768, "ty": 0.1768, "targetID": 16, "f2": 1.613459, "f1": 0.777796, "f3": 0.813673, "y": 0.18453275, "x": -0.088938357}]], "block": 13}], [{"trials": [[{"q1": 0.5165666902, "distance": 0.3664030788, "q3": -3.730892573, "q2": 4.443740254, "tx": 0.601, "ty": 0.601, "targetID": 1, "f2": 5.301689, "f1": 1.418178, "f3": 2.451448, "y": 0.23517493, "x": 0.62157266}], [{"q1": 0.7645640902, "distance": 0.3726244798, "q3": -1.798561773, "q2": 3.017582854, "tx": 0.22, "ty": 0.821, "targetID": 2, "f2": 3.369358, "f1": 1.17018, "f3": 1.02529, "y": 0.45211496, "x": 0.16734233}], [{"q1": 1.11881005, "distance": 0.2950353197, "q3": -1.063177773, "q2": 2.458128014, "tx": -0.22, "ty": 0.821, "targetID": 3, "f2": 2.633974, "f1": 0.815934, "f3": 0.465835, "y": 0.5385994, "x": -0.13458489}], [{"q1": 1.941781658, "distance": 0.4371490827, "q3": -1.169175073, "q2": 2.757144804, "tx": -0.601, "ty": 0.601, "targetID": 4, "f2": 2.739971, "f1": -0.007037, "f3": 0.764852, "y": 0.20366007, "x": -0.41873563}], [{"q1": 0.8331764902, "distance": 0.1548412905, "q3": -2.877070573, "q2": 3.960249154, "tx": 0.4596, "ty": 0.4596, "targetID": 5, "f2": 4.447867, "f1": 1.101568, "f3": 1.967957, "y": 0.39036445, "x": 0.32109995}], [{"q1": 0.9161144902, "distance": 0.2412457723, "q3": -2.567937873, "q2": 3.870336754, "tx": 0.1682, "ty": 0.6279, "targetID": 6, "f2": 4.138734, "f1": 1.01863, "f3": 1.878044, "y": 0.39205807, "x": 0.21897506}], [{"q1": 1.23058791, "distance": 0.2993148977, "q3": -2.031667973, "q2": 3.553350054, "tx": -0.1682, "ty": 0.6279, "targetID": 7, "f2": 3.602464, "f1": 0.704157, "f3": 1.561057, "y": 0.36881148, "x": -0.018324896}], [{"q1": 1.65903832, "distance": 0.4029153829, "q3": -0.3757972732, "q2": 2.885635944, "tx": -0.4596, "ty": 0.4596, "targetID": 8, "f2": 1.946594, "f1": 0.275706, "f3": 0.893343, "y": 0.1432403, "x": -0.21008578}], [{"q1": 0.8456799902, "distance": 0.1434460342, "q3": -1.982721973, "q2": 4.094332254, "tx": 0.3182, "ty": 0.3182, "targetID": 9, "f2": 3.553518, "f1": 1.089065, "f3": 2.10204, "y": 0.23587334, "x": 0.20073049}], [{"q1": 1.22066048, "distance": 0.08797679607, "q3": -2.284440473, "q2": 3.473490754, "tx": 0.1165, "ty": 0.4347, "targetID": 10, "f2": 3.855237, "f1": 0.714084, "f3": 1.481198, "y": 0.44592008, "x": 0.029241611}], [{"q1": 1.51886045, "distance": 0.03377574543, "q3": -2.012944073, "q2": 3.125025254, "tx": -0.1165, "ty": 0.4347, "targetID": 11, "f2": 3.58374, "f1": 0.415884, "f3": 1.132733, "y": 0.44299831, "x": -0.14924048}], [{"q1": 1.54349054, "distance": 0.1426157072, "q3": -0.8602937732, "q2": 2.302305014, "tx": -0.3182, "ty": 0.3182, "targetID": 12, "f2": 2.43109, "f1": 0.391254, "f3": 0.310012, "y": 0.45317141, "x": -0.36426472}], [{"q1": 0.9872401502, "distance": 0.07794466009, "q3": -1.482580373, "q2": 3.807316354, "tx": 0.1768, "ty": 0.1768, "targetID": 13, "f2": 3.053377, "f1": 0.947504, "f3": 1.815024, "y": 0.19514055, "x": 0.10104385}], [{"q1": 0.7359126902, "distance": 0.02891461262, "q3": -0.8215892732, "q2": 3.146639454, "tx": 0.0647, "ty": 0.2415, "targetID": 14, "f2": 2.392386, "f1": 1.198832, "f3": 1.154347, "y": 0.24135559, "x": 0.035785748}], [{"q1": 1.34707817, "distance": 0.2675783685, "q3": -0.9983981732, "q2": 2.541066054, "tx": -0.0647, "ty": 0.2415, "targetID": 15, "f2": 2.569195, "f1": 0.587666, "f3": 0.548773, "y": 0.4330078, "x": -0.25157682}], [{"q1": 1.30284454, "distance": 0.1360595095, "q3": -1.312054773, "q2": 3.335260654, "tx": -0.1768, "ty": 0.1768, "targetID": 16, "f2": 2.882851, "f1": 0.6319, "f3": 1.342968, "y": 0.28298571, "x": -0.091730704}]], "block": 14}], [{"trials": [[{"q1": 0.03986149019, "distance": 0.5076016881, "q3": -2.367315773, "q2": 3.546250054, "tx": 0.601, "ty": 0.601, "targetID": 1, "f2": 3.938112, "f1": 1.894883, "f3": 1.553957, "y": 0.12075806, "x": 0.43660063}], [{"q1": 0.7964825902, "distance": 0.2127976388, "q3": -1.686532573, "q2": 2.349554574, "tx": 0.22, "ty": 0.821, "targetID": 2, "f2": 3.257329, "f1": 1.138262, "f3": 0.357262, "y": 0.60855999, "x": 0.23233196}], [{"q1": 1.35172773, "distance": 0.207924229, "q3": -1.847067973, "q2": 2.402458994, "tx": -0.22, "ty": 0.821, "targetID": 3, "f2": 3.417864, "f1": 0.583017, "f3": 0.410166, "y": 0.63225927, "x": -0.132768}], [{"q1": 2.17821792, "distance": 0.3018820396, "q3": 0.1230876268, "q2": 1.490643144, "tx": -0.601, "ty": 0.601, "targetID": 4, "f2": 1.447709, "f1": -0.243473, "f3": -0.50165, "y": 0.30489497, "x": -0.65977565}], [{"q1": 0.9226489902, "distance": 0.2990792712, "q3": -1.727059173, "q2": 2.408239524, "tx": 0.4596, "ty": 0.4596, "targetID": 5, "f2": 3.297855, "f1": 1.012096, "f3": 0.415947, "y": 0.58796487, "x": 0.18946879}], [{"q1": 1.15726314, "distance": 0.2380704913, "q3": -1.749552973, "q2": 2.764056304, "tx": 0.1682, "ty": 0.6279, "targetID": 6, "f2": 3.320349, "f1": 0.777481, "f3": 0.771764, "y": 0.53360556, "x": -0.05040036}], [{"q1": 1.38088171, "distance": 0.1213552788, "q3": -1.526248573, "q2": 2.634308524, "tx": -0.1682, "ty": 0.6279, "targetID": 7, "f2": 3.097045, "f1": 0.553863, "f3": 0.642016, "y": 0.51139963, "x": -0.20218187}], [{"q1": 1.62096222, "distance": 0.1887441523, "q3": 0.5170433268, "q2": 1.941587349, "tx": -0.4596, "ty": 0.4596, "targetID": 8, "f2": 1.053753, "f1": 0.313782, "f3": -0.050705, "y": 0.2935351, "x": -0.36989602}], [{"q1": 0.7820312902, "distance": 0.2079047027, "q3": -1.972668873, "q2": 3.001937654, "tx": 0.3182, "ty": 0.3182, "targetID": 9, "f2": 3.543465, "f1": 1.152713, "f3": 1.009645, "y": 0.4638305, "x": 0.16982169}], [{"q1": 0.9832817402, "distance": 0.2356903201, "q3": -1.366592773, "q2": 2.289173164, "tx": 0.1165, "ty": 0.4347, "targetID": 10, "f2": 2.937389, "f1": 0.951463, "f3": 0.296881, "y": 0.64770766, "x": 0.015615592}], [{"q1": 0.7531914902, "distance": 0.07982096117, "q3": 0.3052371268, "q2": 2.282575814, "tx": -0.1165, "ty": 0.4347, "targetID": 11, "f2": 1.265559, "f1": 1.181553, "f3": 0.290283, "y": 0.40440877, "x": -0.042649968}], [{"q1": 1.64766575, "distance": 0.1644866908, "q3": -1.491565373, "q2": 2.535976674, "tx": -0.3182, "ty": 0.3182, "targetID": 12, "f2": 3.062362, "f1": 0.287079, "f3": 0.543684, "y": 0.48250549, "x": -0.32591864}], [{"q1": 0.6495188902, "distance": 0.1459423921, "q3": -0.7970220732, "q2": 3.205198754, "tx": 0.1768, "ty": 0.1768, "targetID": 13, "f2": 2.367818, "f1": 1.285226, "f3": 1.212906, "y": 0.22187846, "x": 0.037993969}], [{"q1": 4.20501639, "distance": 0.9373388573, "q3": 2.421665277, "q2": -0.6027822464, "tx": 0.0647, "ty": 0.2415, "targetID": 14, "f2": -0.850869, "f1": -2.270272, "f3": -2.595075, "y": -0.64054201, "x": -0.25248453}], [{"q1": 1.59275071, "distance": 0.342725776, "q3": -1.474475073, "q2": 2.597677554, "tx": -0.0647, "ty": 0.2415, "targetID": 15, "f2": 3.045271, "f1": 0.341994, "f3": 0.605385, "y": 0.4822341, "x": -0.30864272}], [{"q1": 1.5479516, "distance": 0.05837538462, "q3": 0.5846503968, "q2": 2.573801454, "tx": -0.1768, "ty": 0.1768, "targetID": 16, "f2": 0.986146, "f1": 0.386793, "f3": 0.581509, "y": 0.14314377, "x": -0.12910363}]], "block": 15}], [{"trials": [[{"q1": 0.07234549019, "distance": 0.329322867, "q3": -1.826019273, "q2": 2.614139504, "tx": 0.601, "ty": 0.601, "targetID": 1, "f2": 3.396816, "f1": 1.862399, "f3": 0.621847, "y": 0.28060541, "x": 0.52483664}], [{"q1": 1.03260474, "distance": 0.2281728267, "q3": -2.114040573, "q2": 2.489418274, "tx": 0.22, "ty": 0.821, "targetID": 2, "f2": 3.684837, "f1": 0.90214, "f3": 0.497126, "y": 0.60143157, "x": 0.15793114}], [{"q1": 1.80028432, "distance": 0.4229951978, "q3": -1.442807873, "q2": 2.230676704, "tx": -0.22, "ty": 0.821, "targetID": 3, "f2": 3.013604, "f1": 0.13446, "f3": 0.238384, "y": 0.47991629, "x": -0.47017362}], [{"q1": 1.875242725, "distance": 0.4924748358, "q3": -0.3713362732, "q2": 2.256877584, "tx": -0.601, "ty": 0.601, "targetID": 4, "f2": 1.942133, "f1": 0.059502, "f3": 0.264585, "y": 0.11637486, "x": -0.51342182}], [{"q1": 0.1348003902, "distance": 0.1967566085, "q3": -2.093808673, "q2": 2.696323564, "tx": 0.4596, "ty": 0.4596, "targetID": 5, "f2": 3.664605, "f1": 1.799944, "f3": 0.704031, "y": 0.27336953, "x": 0.52309311}], [{"q1": 0.7670772902, "distance": 0.1952316848, "q3": -2.285320173, "q2": 3.186474854, "tx": 0.1682, "ty": 0.6279, "targetID": 6, "f2": 3.856117, "f1": 1.167667, "f3": 1.194182, "y": 0.4419579, "x": 0.22770585}], [{"q1": 1.43108436, "distance": 0.09288781461, "q3": -2.174044973, "q2": 2.807535944, "tx": -0.1682, "ty": 0.6279, "targetID": 7, "f2": 3.744841, "f1": 0.50366, "f3": 0.815243, "y": 0.54964567, "x": -0.11815596}], [{"q1": 1.57597461, "distance": 0.1915724514, "q3": 0.04944862679, "q2": 2.190904144, "tx": -0.4596, "ty": 0.4596, "targetID": 8, "f2": 1.521348, "f1": 0.35877, "f3": 0.198611, "y": 0.29127956, "x": -0.36812195}], [{"q1": 0.1437853902, "distance": 0.240460055, "q3": -1.335742373, "q2": 3.567110254, "tx": 0.3182, "ty": 0.3182, "targetID": 9, "f2": 2.906539, "f1": 1.790959, "f3": 1.574818, "y": 0.10600024, "x": 0.20509695}], [{"q1": 0.9120303902, "distance": 0.2058056624, "q3": -1.393736173, "q2": 3.544427954, "tx": 0.1165, "ty": 0.4347, "targetID": 10, "f2": 2.964532, "f1": 1.022714, "f3": 1.552135, "y": 0.23377113, "x": 0.071962826}], [{"q1": 1.12704102, "distance": 0.1415382768, "q3": -1.232383973, "q2": 2.443551024, "tx": -0.1165, "ty": 0.4347, "targetID": 11, "f2": 2.80318, "f1": 0.807703, "f3": 0.451258, "y": 0.57600055, "x": -0.1083001}], [{"q1": 1.43014188, "distance": 0.1625138707, "q3": -0.9530335732, "q2": 2.383797934, "tx": -0.3182, "ty": 0.3182, "targetID": 12, "f2": 2.52383, "f1": 0.504603, "f3": 0.391505, "y": 0.48050573, "x": -0.30997758}], [{"q1": 0.2794392902, "distance": 0.02824754729, "q3": -1.235022873, "q2": 3.346067754, "tx": 0.1768, "ty": 0.1768, "targetID": 13, "f2": 2.805819, "f1": 1.655305, "f3": 1.353775, "y": 0.20499704, "x": 0.17511155}], [{"q1": 0.4122029902, "distance": 0.15782801, "q3": -0.9172821732, "q2": 2.778256304, "tx": 0.0647, "ty": 0.2415, "targetID": 14, "f2": 2.488078, "f1": 1.522541, "f3": 0.785964, "y": 0.37115815, "x": 0.15469136}], [{"q1": 0.6414764902, "distance": 0.08773367743, "q3": -0.7426096732, "q2": 3.053899654, "tx": -0.0647, "ty": 0.2415, "targetID": 15, "f2": 2.313406, "f1": 1.293268, "f3": 1.061607, "y": 0.26472536, "x": 0.019903669}], [{"q1": 1.20759145, "distance": 0.2031172521, "q3": -0.6557131732, "q2": 2.640654544, "tx": -0.1768, "ty": 0.1768, "targetID": 16, "f2": 2.22651, "f1": 0.727153, "f3": 0.648362, "y": 0.37958078, "x": -0.18848646}]], "block": 16}], [{"trials": [[{"q1": 0.3301445902, "distance": 0.3377670355, "q3": -2.999906873, "q2": 3.896349154, "tx": 0.601, "ty": 0.601, "targetID": 1, "f2": 4.570703, "f1": 1.6046, "f3": 1.904057, "y": 0.30510637, "x": 0.43810884}], [{"q1": 1.37880825, "distance": 0.3314970458, "q3": -2.690711273, "q2": 3.008849254, "tx": 0.22, "ty": 0.821, "targetID": 2, "f2": 4.261508, "f1": 0.555936, "f3": 1.016557, "y": 0.54961206, "x": 0.029634884}], [{"q1": 2.000843599, "distance": 0.5783650394, "q3": -1.040621173, "q2": 1.92060151, "tx": -0.22, "ty": 0.821, "targetID": 3, "f2": 2.611417, "f1": -0.066099, "f3": -0.071691, "y": 0.399587, "x": -0.61612776}], [{"q1": 1.899432989, "distance": 0.2767192545, "q3": -0.1264176732, "q2": 1.819882054, "tx": -0.601, "ty": 0.601, "targetID": 4, "f2": 1.697214, "f1": 0.035312, "f3": -0.172411, "y": 0.32571874, "x": -0.57282601}], [{"q1": 1.00860298, "distance": 0.1628541897, "q3": -3.042443973, "q2": 3.235420854, "tx": 0.4596, "ty": 0.4596, "targetID": 5, "f2": 4.61324, "f1": 0.926142, "f3": 1.243128, "y": 0.46170383, "x": 0.2967594}], [{"q1": 0.6908622902, "distance": 0.2345882449, "q3": -1.920329973, "q2": 3.247735954, "tx": 0.1682, "ty": 0.6279, "targetID": 6, "f2": 3.491126, "f1": 1.243882, "f3": 1.255443, "y": 0.39477395, "x": 0.19435128}], [{"q1": 1.32301357, "distance": 0.1213858774, "q3": -1.925859173, "q2": 2.854659834, "tx": -0.1682, "ty": 0.6279, "targetID": 7, "f2": 3.496656, "f1": 0.611731, "f3": 0.862367, "y": 0.52409722, "x": -0.10527533}], [{"q1": 1.5680578, "distance": 0.2811517128, "q3": -0.8964220732, "q2": 2.816835064, "tx": -0.4596, "ty": 0.4596, "targetID": 8, "f2": 2.467218, "f1": 0.366687, "f3": 0.824542, "y": 0.24665401, "x": -0.27602361}], [{"q1": 0.7299436902, "distance": 0.08102001588, "q3": -2.281613073, "q2": 3.690637654, "tx": 0.3182, "ty": 0.3182, "targetID": 9, "f2": 3.852409, "f1": 1.204801, "f3": 1.698345, "y": 0.33605402, "x": 0.23917167}], [{"q1": 0.4649189902, "distance": 0.1495769005, "q3": -1.183375073, "q2": 3.156692554, "tx": 0.1165, "ty": 0.4347, "targetID": 10, "f2": 2.754171, "f1": 1.469826, "f3": 1.1644, "y": 0.28605385, "x": 0.13316047}], [{"q1": 1.14915783, "distance": 0.0684728151, "q3": -1.365084873, "q2": 2.710460734, "tx": -0.1165, "ty": 0.4347, "targetID": 11, "f2": 2.935881, "f1": 0.785587, "f3": 0.718168, "y": 0.50317119, "x": -0.11697175}], [{"q1": 1.3428056, "distance": 0.166044056, "q3": -0.9179733732, "q2": 2.432995274, "tx": -0.3182, "ty": 0.3182, "targetID": 12, "f2": 2.48877, "f1": 0.591939, "f3": 0.440703, "y": 0.47981428, "x": -0.28010206}], [{"q1": 0.5049428902, "distance": 0.09862552638, "q3": -0.9260786732, "q2": 3.211921754, "tx": 0.1768, "ty": 0.1768, "targetID": 13, "f2": 2.496875, "f1": 1.429802, "f3": 1.219629, "y": 0.21798848, "x": 0.087186923}], [{"q1": 0.8459312902, "distance": 0.08266140713, "q3": -0.7601397732, "q2": 3.053334154, "tx": 0.0647, "ty": 0.2415, "targetID": 14, "f2": 2.330936, "f1": 1.088813, "f3": 1.061041, "y": 0.25213758, "x": -0.017274082}], [{"q1": 1.18390385, "distance": 0.3097301887, "q3": -1.826396273, "q2": 2.753689054, "tx": -0.0647, "ty": 0.2415, "targetID": 15, "f2": 3.397193, "f1": 0.750841, "f3": 0.761396, "y": 0.55102092, "x": -0.076083756}], [{"q1": 1.12836049, "distance": 0.09956742553, "q3": -0.6082751732, "q2": 2.963170444, "tx": -0.1768, "ty": 0.1768, "targetID": 16, "f2": 2.179072, "f1": 0.806384, "f3": 0.970878, "y": 0.24273989, "x": -0.10219703}]], "block": 17}], [{"trials": [[{"q1": 0.7496100902, "distance": 0.3662012179, "q3": -2.292797173, "q2": 3.117988154, "tx": 0.601, "ty": 0.601, "targetID": 1, "f2": 3.863593, "f1": 1.185134, "f3": 1.125695, "y": 0.45369972, "x": 0.26573002}], [{"q1": 0.6333082902, "distance": 0.549423654, "q3": -3.032893573, "q2": 3.161153654, "tx": 0.22, "ty": 0.821, "targetID": 2, "f2": 4.60369, "f1": 1.301436, "f3": 1.168861, "y": 0.32031457, "x": 0.44623097}], [{"q1": 1.27262242, "distance": 0.2272864268, "q3": -0.7351326732, "q2": 2.140450164, "tx": -0.22, "ty": 0.821, "targetID": 3, "f2": 2.305929, "f1": 0.662122, "f3": 0.148158, "y": 0.59455988, "x": -0.23959571}], [{"q1": 0.5979339902, "distance": 1.332590213, "q3": "_NaN_", "q2": "_NaN_", "tx": -0.601, "ty": 0.601, "targetID": 4, "f2": "_NaN_", "f1": 1.33681, "f3": "_NaN_", "y": 0.68454711, "x": 0.72896863}], [{"q1": 0.9866746602, "distance": 0.418308093, "q3": -1.734159173, "q2": 2.374812974, "tx": 0.4596, "ty": 0.4596, "targetID": 5, "f2": 3.304956, "f1": 0.94807, "f3": 0.38252, "y": 0.6376225, "x": 0.081063806}], [{"q1": 0.5380551902, "distance": 0.1379652525, "q3": -1.410135273, "q2": 2.516498804, "tx": 0.1682, "ty": 0.6279, "targetID": 6, "f2": 2.980932, "f1": 1.396689, "f3": 0.524206, "y": 0.51805347, "x": 0.25167545}], [{"q1": 1.00043483, "distance": 0.2043626483, "q3": -1.214037073, "q2": 2.799116484, "tx": -0.1682, "ty": 0.6279, "targetID": 7, "f2": 2.784833, "f1": 0.93431, "f3": 0.806824, "y": 0.4470373, "x": -0.073053924}], [{"q1": 1.43918966, "distance": 0.2160566099, "q3": 0.2286451268, "q2": 2.182107684, "tx": -0.4596, "ty": 0.4596, "targetID": 8, "f2": 1.342151, "f1": 0.495555, "f3": 0.189815, "y": 0.29574411, "x": -0.31877491}], [{"q1": 0.4428020902, "distance": 0.2280075932, "q3": -2.030976773, "q2": 4.386060554, "tx": 0.3182, "ty": 0.3182, "targetID": 9, "f2": 3.601773, "f1": 1.491942, "f3": 2.393768, "y": 0.090230238, "x": 0.32235333}], [{"q1": 0.9146693902, "distance": 0.1939597429, "q3": -2.121643173, "q2": 4.109223454, "tx": 0.1165, "ty": 0.4347, "targetID": 10, "f2": 3.692439, "f1": 1.020075, "f3": 2.116931, "y": 0.25679843, "x": 0.19377492}], [{"q1": 1.09575076, "distance": 0.1410790283, "q3": -1.373629973, "q2": 2.541505884, "tx": -0.1165, "ty": 0.4347, "targetID": 11, "f2": 2.944426, "f1": 0.838994, "f3": 0.549213, "y": 0.56819716, "x": -0.070873248}], [{"q1": 1.15889677, "distance": 0.1400199569, "q3": -0.3823318732, "q2": 2.452158984, "tx": -0.3182, "ty": 0.3182, "targetID": 12, "f2": 1.953128, "f1": 0.775848, "f3": 0.459866, "y": 0.38712223, "x": -0.19631762}], [{"q1": 0.8960082902, "distance": 0.1450065157, "q3": -1.388018473, "q2": 3.467144754, "tx": 0.1768, "ty": 0.1768, "targetID": 13, "f2": 2.958815, "f1": 1.038736, "f3": 1.474852, "y": 0.25514853, "x": 0.054781979}], [{"q1": 0.6891029902, "distance": 0.09779889936, "q3": -0.8355379732, "q2": 2.921135934, "tx": 0.0647, "ty": 0.2415, "targetID": 14, "f2": 2.406334, "f1": 1.245642, "f3": 0.928843, "y": 0.33065681, "x": 0.024504379}], [{"q1": 1.27953393, "distance": 0.05938931123, "q3": -0.6530742732, "q2": 3.095117354, "tx": -0.0647, "ty": 0.2415, "targetID": 15, "f2": 2.223871, "f1": 0.655211, "f3": 1.102825, "y": 0.19934706, "x": -0.10653563}], [{"q1": 1.19194632, "distance": 0.1018984331, "q3": -0.9305397732, "q2": 3.143749154, "tx": -0.1768, "ty": 0.1768, "targetID": 16, "f2": 2.501336, "f1": 0.742798, "f3": 1.151457, "y": 0.24892705, "x": -0.10482098}]], "block": 18}], [{"trials": [[{"q1": 0.1868251902, "distance": 0.412746404, "q3": -2.341994473, "q2": 3.351471254, "tx": 0.601, "ty": 0.601, "targetID": 1, "f2": 3.912791, "f1": 1.747919, "f3": 1.359179, "y": 0.21617686, "x": 0.45176614}], [{"q1": 1.06898439, "distance": 0.2540365384, "q3": -2.464830773, "q2": 2.613259854, "tx": 0.22, "ty": 0.821, "targetID": 2, "f2": 4.035627, "f1": 0.86576, "f3": 0.620967, "y": 0.57150833, "x": 0.17216205}], [{"q1": 1.31239499, "distance": 0.2100047618, "q3": -1.344538873, "q2": 2.342517404, "tx": -0.22, "ty": 0.821, "targetID": 3, "f2": 2.915335, "f1": 0.622349, "f3": 0.350225, "y": 0.61439001, "x": -0.18239266}], [{"q1": 2.04174714, "distance": 0.6385763044, "q3": -0.01614777321, "q2": 2.599374014, "tx": -0.601, "ty": 0.601, "targetID": 4, "f2": 1.586944, "f1": -0.107003, "f3": 0.607081, "y": 0.03396579, "x": -0.30731326}], [{"q1": 0.3647021902, "distance": 0.1931216194, "q3": -2.075901573, "q2": 3.211104954, "tx": 0.4596, "ty": 0.4596, "targetID": 5, "f2": 3.646698, "f1": 1.570042, "f3": 1.218812, "y": 0.29945895, "x": 0.35166111}], [{"q1": 0.9311940902, "distance": 0.1673020582, "q3": -1.820929973, "q2": 3.109757154, "tx": 0.1682, "ty": 0.6279, "targetID": 6, "f2": 3.391726, "f1": 1.00355, "f3": 1.117465, "y": 0.48267915, "x": 0.085128444}], [{"q1": 1.44113745, "distance": 0.1026649305, "q3": -1.224090173, "q2": 1.980920089, "tx": -0.1682, "ty": 0.6279, "targetID": 7, "f2": 2.794887, "f1": 0.493607, "f3": -0.011373, "y": 0.68412014, "x": -0.25410334}], [{"q1": 1.05019766, "distance": 0.3149128981, "q3": -0.3362132732, "q2": 2.570597034, "tx": -0.4596, "ty": 0.4596, "targetID": 8, "f2": 1.90701, "f1": 0.884547, "f3": 0.578304, "y": 0.33949822, "x": -0.16848886}], [{"q1": 0.7971109902, "distance": 0.2589259874, "q3": -1.738306073, "q2": 2.730252764, "tx": 0.3182, "ty": 0.3182, "targetID": 9, "f2": 3.309102, "f1": 1.137633, "f3": 0.73796, "y": 0.51468752, "x": 0.14957224}], [{"q1": 0.8015719902, "distance": 0.2154246758, "q3": -0.8111591732, "q2": 3.084373054, "tx": 0.1165, "ty": 0.4347, "targetID": 10, "f2": 2.381956, "f1": 1.133172, "f3": 1.09208, "y": 0.2596162, "x": -0.0090127639}], [{"q1": 1.0938658, "distance": 0.04729300478, "q3": -1.110867173, "q2": 2.644675784, "tx": -0.1165, "ty": 0.4347, "targetID": 11, "f2": 2.681663, "f1": 0.840879, "f3": 0.652383, "y": 0.48196867, "x": -0.11498305}], [{"q1": 1.34368525, "distance": 0.1110823395, "q3": -0.5025291732, "q2": 2.352821824, "tx": -0.3182, "ty": 0.3182, "targetID": 12, "f2": 2.073326, "f1": 0.591059, "f3": 0.360529, "y": 0.42432616, "x": -0.28538957}], [{"q1": 0.9271100902, "distance": 0.2138592121, "q3": -1.215984873, "q2": 3.267527954, "tx": 0.1768, "ty": 0.1768, "targetID": 13, "f2": 2.786781, "f1": 1.007634, "f3": 1.275235, "y": 0.29770868, "x": 0.00040030134}], [{"q1": 0.6115056902, "distance": 0.07932026818, "q3": -0.7798061732, "q2": 3.305038554, "tx": 0.0647, "ty": 0.2415, "targetID": 14, "f2": 2.350602, "f1": 1.323239, "f3": 1.312746, "y": 0.16219018, "x": 0.065987399}], [{"q1": 1.03656315, "distance": 0.1093932643, "q3": -0.6204016732, "q2": 2.747594364, "tx": -0.0647, "ty": 0.2415, "targetID": 15, "f2": 2.191198, "f1": 0.898181, "f3": 0.755302, "y": 0.3379116, "x": -0.11638839}], [{"q1": 1.14457111, "distance": 0.1859892376, "q3": -0.5281017732, "q2": 2.626705874, "tx": -0.1768, "ty": 0.1768, "targetID": 16, "f2": 2.098898, "f1": 0.790173, "f3": 0.634413, "y": 0.36242514, "x": -0.16516798}]], "block": 19}], [{"trials": [[{"q1": 0.5719843902, "distance": 0.3390004759, "q3": -3.101694473, "q2": 3.471417354, "tx": 0.601, "ty": 0.601, "targetID": 1, "f2": 4.672491, "f1": 1.36276, "f3": 1.479125, "y": 0.30027426, "x": 0.44452204}], [{"q1": 1.00948262, "distance": 0.2252558776, "q3": -2.260690073, "q2": 2.440220934, "tx": 0.22, "ty": 0.821, "targetID": 2, "f2": 3.831486, "f1": 0.925262, "f3": 0.447928, "y": 0.60134633, "x": 0.1700753}], [{"q1": 1.17912862, "distance": 0.3004268202, "q3": -1.205554773, "q2": 2.544835974, "tx": -0.22, "ty": 0.821, "targetID": 3, "f2": 2.776351, "f1": 0.755616, "f3": 0.552543, "y": 0.52813481, "x": -0.15302049}], [{"q1": 1.5098755, "distance": 0.3876369854, "q3": 0.04046372679, "q2": 2.237399714, "tx": -0.601, "ty": 0.601, "targetID": 4, "f2": 1.530333, "f1": 0.424869, "f3": 0.245107, "y": 0.31849044, "x": -0.33557434}], [{"q1": 0.2161676902, "distance": 0.3707084766, "q3": -2.894977673, "q2": 3.676311954, "tx": 0.4596, "ty": 0.4596, "targetID": 5, "f2": 4.465774, "f1": 1.718577, "f3": 1.684019, "y": 0.096342812, "x": 0.53355262}], [{"q1": 0.7719153902, "distance": 0.05579114913, "q3": -1.734159173, "q2": 2.486967834, "tx": 0.1682, "ty": 0.6279, "targetID": 6, "f2": 3.304956, "f1": 1.162829, "f3": 0.494675, "y": 0.58559885, "x": 0.20457671}], [{"q1": 1.00722067, "distance": 0.2717110404, "q3": -1.298922873, "q2": 3.042024454, "tx": -0.1682, "ty": 0.6279, "targetID": 7, "f2": 2.869719, "f1": 0.927524, "f3": 1.049732, "y": 0.38826719, "x": -0.04012578}], [{"q1": 1.19364278, "distance": 0.274517673, "q3": 0.1124062268, "q2": 2.299603244, "tx": -0.4596, "ty": 0.4596, "targetID": 8, "f2": 1.45839, "f1": 0.741102, "f3": 0.307311, "y": 0.33936069, "x": -0.21281576}], [{"q1": 0.5694711902, "distance": 0.1635093959, "q3": -1.628538773, "q2": 3.358257154, "tx": 0.3182, "ty": 0.3182, "targetID": 9, "f2": 3.199335, "f1": 1.365273, "f3": 1.365965, "y": 0.28018729, "x": 0.15917058}], [{"q1": 0.7954144902, "distance": 0.155443503, "q3": -0.6713583732, "q2": 2.707696134, "tx": 0.1165, "ty": 0.4347, "targetID": 10, "f2": 2.242155, "f1": 1.13933, "f3": 0.715403, "y": 0.3698137, "x": -0.024753144}], [{"q1": 0.9059985902, "distance": 0.1085425259, "q3": -1.032892873, "q2": 2.604651894, "tx": -0.1165, "ty": 0.4347, "targetID": 11, "f2": 2.603689, "f1": 1.028746, "f3": 0.612359, "y": 0.50304863, "x": -0.032179512}], [{"q1": 1.19106668, "distance": 0.2700573073, "q3": -0.1726619732, "q2": 2.906119124, "tx": -0.3182, "ty": 0.3182, "targetID": 12, "f2": 1.743458, "f1": 0.743678, "f3": 0.913826, "y": 0.16737335, "x": -0.094186003}], [{"q1": 0.7409392902, "distance": 0.1120811966, "q3": -0.8634353732, "q2": 3.419643854, "tx": 0.1768, "ty": 0.1768, "targetID": 13, "f2": 2.434232, "f1": 1.193805, "f3": 1.427351, "y": 0.1544265, "x": 0.066974588}], [{"q1": 1.10781447, "distance": 0.1702835521, "q3": 0.02550972679, "q2": 3.256720854, "tx": 0.0647, "ty": 0.2415, "targetID": 14, "f2": 1.545287, "f1": 0.82693, "f3": 1.264428, "y": 0.071887796, "x": 0.079805905}], [{"q1": 0.8787294902, "distance": 0.1578486925, "q3": -0.6897052732, "q2": 2.684825334, "tx": -0.0647, "ty": 0.2415, "targetID": 15, "f2": 2.260502, "f1": 1.056015, "f3": 0.692533, "y": 0.39926189, "x": -0.0594659}], [{"q1": 1.26300915, "distance": 0.2317555886, "q3": -0.9693069732, "q2": 2.671442154, "tx": -0.1768, "ty": 0.1768, "targetID": 16, "f2": 2.540103, "f1": 0.671735, "f3": 0.679149, "y": 0.40614285, "x": -0.21015431}]], "block": 20}], [{"trials": [[{"q1": 0.9382313002, "distance": 0.3052350291, "q3": -3.086551973, "q2": 4.058957954, "tx": 0.601, "ty": 0.601, "targetID": 1, "f2": 4.657348, "f1": 0.996513, "f3": 2.066665, "y": 0.43645039, "x": 0.34391665}], [{"q1": 0.1310304902, "distance": 0.4693887888, "q3": -0.8230972732, "q2": 2.779198784, "tx": 0.22, "ty": 0.821, "targetID": 2, "f2": 2.393894, "f1": 1.803714, "f3": 0.786906, "y": 0.35171531, "x": 0.22988508}], [{"q1": "_NaN_", "distance": 0.8516046871, "q3": -1.657567073, "q2": 2.773104094, "tx": -0.22, "ty": 0.821, "targetID": 3, "f2": 3.228363, "f1": "_NaN_", "f3": 0.780811, "y": 0.28983474, "x": 0.44565307}], [{"q1": 1.27877994, "distance": 0.364817575, "q3": 0.2567938268, "q2": 1.949692658, "tx": -0.601, "ty": 0.601, "targetID": 4, "f2": 1.314002, "f1": 0.655965, "f3": -0.0426, "y": 0.44618022, "x": -0.27066275}], [{"q1": 0.9294348902, "distance": 0.2222274141, "q3": -2.572587373, "q2": 4.422503054, "tx": 0.4596, "ty": 0.4596, "targetID": 5, "f2": 4.143384, "f1": 1.00531, "f3": 2.43021, "y": 0.34615865, "x": 0.26850818}], [{"q1": 1.18962154, "distance": 0.177853901, "q3": -1.726242373, "q2": 2.157037774, "tx": 0.1682, "ty": 0.6279, "targetID": 6, "f2": 3.297039, "f1": 0.745123, "f3": 0.164745, "y": 0.69445627, "x": 0.003268884}], [{"q1": 1.290341, "distance": 0.08266971095, "q3": -1.330590173, "q2": 2.013969643, "tx": -0.1682, "ty": 0.6279, "targetID": 7, "f2": 2.901387, "f1": 0.644403, "f3": 0.021677, "y": 0.70408082, "x": -0.13609449}], [{"q1": 1.72677106, "distance": 0.2395872928, "q3": 0.4028778268, "q2": 2.074853709, "tx": -0.4596, "ty": 0.4596, "targetID": 8, "f2": 1.167919, "f1": 0.207973, "f3": 0.082561, "y": 0.2331012, "x": -0.38149517}], [{"q1": 0.4393463902, "distance": 0.1404933323, "q3": -1.410260973, "q2": 3.125590754, "tx": 0.3182, "ty": 0.3182, "targetID": 9, "f2": 2.981057, "f1": 1.495398, "f3": 1.133298, "y": 0.31904685, "x": 0.17770922}], [{"q1": 0.6252658902, "distance": 0.08264704682, "q3": -1.081650373, "q2": 2.955504964, "tx": 0.1165, "ty": 0.4347, "targetID": 10, "f2": 2.652447, "f1": 1.309479, "f3": 0.963212, "y": 0.36320798, "x": 0.075034045}], [{"q1": 1.3074941, "distance": 0.1993685881, "q3": -0.5330654732, "q2": 2.103756364, "tx": -0.1165, "ty": 0.4347, "targetID": 11, "f2": 2.103862, "f1": 0.62725, "f3": 0.111464, "y": 0.54860812, "x": -0.28012388}], [{"q1": 1.43234099, "distance": 0.1552337368, "q3": 0.2454212268, "q2": 2.494821814, "tx": -0.3182, "ty": 0.3182, "targetID": 12, "f2": 1.325375, "f1": 0.502404, "f3": 0.502529, "y": 0.2016662, "x": -0.21564569}], [{"q1": 0.4029038902, "distance": 0.06032132163, "q3": -1.291257373, "q2": 3.638801354, "tx": 0.1768, "ty": 0.1768, "targetID": 13, "f2": 2.862054, "f1": 1.531841, "f3": 1.646509, "y": 0.1184613, "x": 0.16146188}], [{"q1": 1.20331889, "distance": 0.1995950641, "q3": -0.6850556732, "q2": 2.898202314, "tx": 0.0647, "ty": 0.2415, "targetID": 14, "f2": 2.255852, "f1": 0.731426, "f3": 0.90591, "y": 0.25863029, "x": -0.1341586}], [{"q1": 1.12804633, "distance": 0.01519927112, "q3": 0.8210866568, "q2": 2.350559884, "tx": -0.0647, "ty": 0.2415, "targetID": 15, "f2": 0.74971, "f1": 0.806698, "f3": 0.358267, "y": 0.23011159, "x": -0.074765881}], [{"q1": 1.30303304, "distance": 0.3154011257, "q3": -1.064434373, "q2": 2.491680224, "tx": -0.1768, "ty": 0.1768, "targetID": 16, "f2": 2.635231, "f1": 0.631711, "f3": 0.499388, "y": 0.48417493, "x": -0.24750023}]], "block": 21}], [{"trials": [[{"q1": 0.9297489902, "distance": 0.3538399152, "q3": -3.071535173, "q2": 3.612411954, "tx": 0.601, "ty": 0.601, "targetID": 1, "f2": 4.642332, "f1": 1.004995, "f3": 1.620119, "y": 0.4667065, "x": 0.27363485}], [{"q1": 0.7144241902, "distance": 0.3788772906, "q3": -2.233044073, "q2": 3.092101454, "tx": 0.22, "ty": 0.821, "targetID": 2, "f2": 3.80384, "f1": 1.22032, "f3": 1.099809, "y": 0.44322049, "x": 0.24882088}], [{"q1": 1.30284454, "distance": 0.3168017402, "q3": -1.519776873, "q2": 2.670876664, "tx": -0.22, "ty": 0.821, "targetID": 3, "f2": 3.090573, "f1": 0.6319, "f3": 0.678584, "y": 0.50756398, "x": -0.17394347}], [{"q1": 1.58426841, "distance": 0.5932923599, "q3": -0.8246052732, "q2": 3.149089854, "tx": -0.601, "ty": 0.601, "targetID": 4, "f2": 2.395402, "f1": 0.350476, "f3": 1.156797, "y": 0.19788993, "x": -0.16568621}], [{"q1": 0.1138773902, "distance": 0.2958029673, "q3": -2.095944973, "q2": 3.603552654, "tx": 0.4596, "ty": 0.4596, "targetID": 5, "f2": 3.666741, "f1": 1.820867, "f3": 1.61126, "y": 0.17895497, "x": 0.366124}], [{"q1": 1.22348791, "distance": 0.1269828402, "q3": -2.432032573, "q2": 2.831035064, "tx": 0.1682, "ty": 0.6279, "targetID": 6, "f2": 4.002829, "f1": 0.711257, "f3": 0.838742, "y": 0.56301159, "x": 0.059048106}], [{"q1": 1.39514454, "distance": 0.07185639811, "q3": -1.387641473, "q2": 2.343836874, "tx": -0.1682, "ty": 0.6279, "targetID": 7, "f2": 2.958438, "f1": 0.5396, "f3": 0.351544, "y": 0.59908915, "x": -0.23402763}], [{"q1": 1.48197816, "distance": 0.1949097631, "q3": -0.09808047321, "q2": 2.300859884, "tx": -0.4596, "ty": 0.4596, "targetID": 8, "f2": 1.668877, "f1": 0.452766, "f3": 0.308567, "y": 0.31269574, "x": -0.33150256}], [{"q1": 0.4174180902, "distance": 0.03999962235, "q3": -2.107066173, "q2": 3.468464254, "tx": 0.3182, "ty": 0.3182, "targetID": 9, "f2": 3.677862, "f1": 1.517326, "f3": 1.476172, "y": 0.28127798, "x": 0.30281383}], [{"q1": 0.8982073902, "distance": 0.1191948596, "q3": -1.653420173, "q2": 3.267590754, "tx": 0.1165, "ty": 0.4347, "targetID": 10, "f2": 3.224216, "f1": 1.036537, "f3": 1.275298, "y": 0.35222347, "x": 0.030447478}], [{"q1": 0.9946543002, "distance": 0.01464592632, "q3": -0.4529548732, "q2": 2.458693504, "tx": -0.1165, "ty": 0.4347, "targetID": 11, "f2": 2.023751, "f1": 0.94009, "f3": 0.466401, "y": 0.42731907, "x": -0.1291501}], [{"q1": 1.34808348, "distance": 0.1129752915, "q3": -0.3636707732, "q2": 2.687024454, "tx": -0.3182, "ty": 0.3182, "targetID": 12, "f2": 1.934467, "f1": 0.586661, "f3": 0.694732, "y": 0.26655494, "x": -0.21772013}], [{"q1": 0.7089578902, "distance": 0.1411103625, "q3": -1.337627273, "q2": 3.344622654, "tx": 0.1768, "ty": 0.1768, "targetID": 13, "f2": 2.908424, "f1": 1.225787, "f3": 1.35233, "y": 0.27936558, "x": 0.079885418}], [{"q1": 1.13954456, "distance": 0.2030621217, "q3": -2.120512173, "q2": 3.299949154, "tx": 0.0647, "ty": 0.2415, "targetID": 14, "f2": 3.691308, "f1": 0.7952, "f3": 1.307656, "y": 0.44363598, "x": 0.045328091}], [{"q1": 1.00684368, "distance": 0.180782818, "q3": -1.537055573, "q2": 3.062696054, "tx": -0.0647, "ty": 0.2415, "targetID": 15, "f2": 3.107852, "f1": 0.927901, "f3": 1.070403, "y": 0.40949795, "x": 0.0020766133}], [{"q1": 1.0557897, "distance": 0.1390538887, "q3": -0.4912194732, "q2": 3.128732354, "tx": -0.1768, "ty": 0.1768, "targetID": 16, "f2": 2.062016, "f1": 0.878955, "f3": 1.13644, "y": 0.17503975, "x": -0.037757253}]], "block": 22}], [{"trials": [[{"q1": 0.2839631902, "distance": 0.3174587736, "q3": -1.977255573, "q2": 2.668991714, "tx": 0.601, "ty": 0.601, "targetID": 1, "f2": 3.548052, "f1": 1.650781, "f3": 0.676699, "y": 0.32823126, "x": 0.43858914}], [{"q1": 0.8497011902, "distance": 0.2442424483, "q3": -1.501744073, "q2": 2.481564294, "tx": 0.22, "ty": 0.821, "targetID": 2, "f2": 3.07254, "f1": 1.085043, "f3": 0.489272, "y": 0.59595858, "x": 0.12507512}], [{"q1": 1.29172331, "distance": 0.4612376241, "q3": -0.6969937732, "q2": 2.624318264, "tx": -0.22, "ty": 0.821, "targetID": 3, "f2": 2.26779, "f1": 0.643021, "f3": 0.632026, "y": 0.36001056, "x": -0.23512885}], [{"q1": 1.59702328, "distance": 0.3616331058, "q3": -0.09154597321, "q2": 2.180599714, "tx": -0.601, "ty": 0.601, "targetID": 4, "f2": 1.662342, "f1": 0.337721, "f3": 0.188307, "y": 0.29610199, "x": -0.40653739}], [{"q1": 0.2548091902, "distance": 0.2375336056, "q3": -1.855801573, "q2": 3.291152754, "tx": 0.4596, "ty": 0.4596, "targetID": 5, "f2": 3.426598, "f1": 1.679935, "f3": 1.29886, "y": 0.26215076, "x": 0.32755451}], [{"q1": 0.7890684902, "distance": 0.08770671962, "q3": -1.899155573, "q2": 2.648948354, "tx": 0.1682, "ty": 0.6279, "targetID": 6, "f2": 3.469952, "f1": 1.145676, "f3": 0.656656, "y": 0.5451017, "x": 0.1971294}], [{"q1": 1.10957376, "distance": 0.2033401967, "q3": -1.217618473, "q2": 2.846491694, "tx": -0.1682, "ty": 0.6279, "targetID": 7, "f2": 2.788415, "f1": 0.825171, "f3": 0.854199, "y": 0.43310242, "x": -0.10988072}], [{"q1": 1.37164542, "distance": 0.2881993951, "q3": 0.4562849268, "q2": 2.249589094, "tx": -0.4596, "ty": 0.4596, "targetID": 8, "f2": 1.114511, "f1": 0.563099, "f3": 0.257296, "y": 0.27862095, "x": -0.23531118}], [{"q1": 0.3390667902, "distance": 0.2141817099, "q3": -1.636581273, "q2": 3.839988954, "tx": 0.3182, "ty": 0.3182, "targetID": 9, "f2": 3.207378, "f1": 1.595678, "f3": 1.847696, "y": 0.12340596, "x": 0.22915458}], [{"q1": 0.6787357902, "distance": 0.07992117107, "q3": -1.035217573, "q2": 2.862199664, "tx": 0.1165, "ty": 0.4347, "targetID": 10, "f2": 2.606014, "f1": 1.256009, "f3": 0.869907, "y": 0.39878693, "x": 0.045102206}], [{"q1": 1.1364658, "distance": 0.02754066709, "q3": -0.9601963732, "q2": 2.704366044, "tx": -0.1165, "ty": 0.4347, "targetID": 11, "f2": 2.530993, "f1": 0.798279, "f3": 0.712073, "y": 0.43401794, "x": -0.14403222}], [{"q1": 0.9641180202, "distance": 0.2115007242, "q3": 0.04856902679, "q2": 2.501921814, "tx": -0.3182, "ty": 0.3182, "targetID": 12, "f2": 1.522227, "f1": 0.970626, "f3": 0.509629, "y": 0.31265752, "x": -0.10677191}], [{"q1": 0.8840702902, "distance": 0.2641231201, "q3": -0.4554052732, "q2": 2.800184624, "tx": 0.1768, "ty": 0.1768, "targetID": 13, "f2": 2.026202, "f1": 1.050674, "f3": 0.807892, "y": 0.29709909, "x": -0.058336453}], [{"q1": 0.8833790902, "distance": 0.1412260655, "q3": -0.2885238732, "q2": 2.728242154, "tx": 0.0647, "ty": 0.2415, "targetID": 14, "f2": 1.85932, "f1": 1.051365, "f3": 0.73595, "y": 0.29500284, "x": -0.065999073}], [{"q1": 1.09531093, "distance": 0.2482471698, "q3": -0.9170308732, "q2": 2.520017384, "tx": -0.0647, "ty": 0.2415, "targetID": 15, "f2": 2.487827, "f1": 0.839434, "f3": 0.527725, "y": 0.47073375, "x": -0.1599814}], [{"q1": 1.21205252, "distance": 0.1388603266, "q3": -0.02909117321, "q2": 2.397432444, "tx": -0.1768, "ty": 0.1768, "targetID": 16, "f2": 1.599887, "f1": 0.722692, "f3": 0.40514, "y": 0.31342886, "x": -0.20159405}]], "block": 23}], [{"trials": [[{"q1": 0.8882799902, "distance": 0.290157656, "q3": -2.560963473, "q2": 2.359105014, "tx": 0.601, "ty": 0.601, "targetID": 1, "f2": 4.13176, "f1": 1.046464, "f3": 0.366812, "y": 0.54339775, "x": 0.31661743}], [{"q1": 0.4225074902, "distance": 0.5955557316, "q3": -2.494424573, "q2": 3.386719954, "tx": 0.22, "ty": 0.821, "targetID": 2, "f2": 4.065221, "f1": 1.512237, "f3": 1.394427, "y": 0.25859803, "x": 0.41593533}], [{"q1": -5.34231511, "distance": 1.58004567, "q3": -1.815589273, "q2": 6.069891454, "tx": -0.22, "ty": 0.821, "targetID": 3, "f2": 3.386386, "f1": 7.27706, "f3": 4.077599, "y": -0.74008985, "x": 0.024013933}], [{"q1": 1.842947153, "distance": 0.4015543609, "q3": 0.8687131968, "q2": 1.704962594, "tx": -0.601, "ty": 0.601, "targetID": 4, "f2": 0.702083, "f1": 0.091797, "f3": -0.28733, "y": 0.23363533, "x": -0.43886085}], [{"q1": 0.2710826902, "distance": 0.2922538039, "q3": -2.438881173, "q2": 3.880578354, "tx": 0.4596, "ty": 0.4596, "targetID": 5, "f2": 4.009677, "f1": 1.663662, "f3": 1.888286, "y": 0.17524232, "x": 0.39212411}], [{"q1": 0.7734233902, "distance": 0.2802449463, "q3": -2.834910373, "q2": 2.860754524, "tx": 0.1682, "ty": 0.6279, "targetID": 6, "f2": 4.405707, "f1": 1.161321, "f3": 0.868462, "y": 0.42949574, "x": 0.36612165}], [{"q1": 1.42787993, "distance": 0.1183834134, "q3": -1.288429973, "q2": 2.437267834, "tx": -0.1682, "ty": 0.6279, "targetID": 7, "f2": 2.859226, "f1": 0.506865, "f3": 0.444975, "y": 0.54860336, "x": -0.25610151}], [{"q1": 1.75787282, "distance": 0.2990523752, "q3": 0.7248282568, "q2": 2.068256364, "tx": -0.4596, "ty": 0.4596, "targetID": 8, "f2": 0.845968, "f1": 0.176872, "f3": 0.075964, "y": 0.19304569, "x": -0.324023}], [{"q1": 0.6275277902, "distance": 0.1710536999, "q3": -1.691810473, "q2": 3.269664254, "tx": 0.3182, "ty": 0.3182, "targetID": 9, "f2": 3.262607, "f1": 1.307217, "f3": 1.277372, "y": 0.32848824, "x": 0.14745598}], [{"q1": 0.8186622902, "distance": 0.119902422, "q3": -1.642487473, "q2": 2.620171364, "tx": 0.1165, "ty": 0.4347, "targetID": 10, "f2": 3.213284, "f1": 1.116082, "f3": 0.627879, "y": 0.55396814, "x": 0.12881672}], [{"q1": 1.18245871, "distance": 0.06744941832, "q3": -1.041626473, "q2": 2.570597034, "tx": -0.1165, "ty": 0.4347, "targetID": 11, "f2": 2.612423, "f1": 0.752286, "f3": 0.578304, "y": 0.47409662, "x": -0.17124788}], [{"q1": 1.60933832, "distance": 0.08289705332, "q3": -0.3191857732, "q2": 2.232373164, "tx": -0.3182, "ty": 0.3182, "targetID": 12, "f2": 1.889982, "f1": 0.325406, "f3": 0.240081, "y": 0.33140461, "x": -0.40003862}], [{"q1": 0.4639136902, "distance": 0.1222605014, "q3": -0.3002734732, "q2": 2.970898764, "tx": 0.1768, "ty": 0.1768, "targetID": 13, "f2": 1.87107, "f1": 1.470831, "f3": 0.978606, "y": 0.18529081, "x": 0.054834692}], [{"q1": 0.5680259902, "distance": 0.03173182578, "q3": -0.6481105732, "q2": 3.091661554, "tx": 0.0647, "ty": 0.2415, "targetID": 14, "f2": 2.218907, "f1": 1.366718, "f3": 1.099369, "y": 0.21302267, "x": 0.05070177}], [{"q1": 0.9524313002, "distance": 0.2739118298, "q3": -0.6809716732, "q2": 2.368592624, "tx": -0.0647, "ty": 0.2415, "targetID": 15, "f2": 2.251768, "f1": 0.982313, "f3": 0.3763, "y": 0.51477986, "x": -0.083295931}], [{"q1": 1.3286056, "distance": 0.07558775079, "q3": 0.5488990268, "q2": 2.586430654, "tx": -0.1768, "ty": 0.1768, "targetID": 16, "f2": 1.021897, "f1": 0.606139, "f3": 0.594138, "y": 0.16993785, "x": -0.10152438}]], "block": 24}]]}]], "condition": "H2"}]], "type": "human", "subjectID": "P_13"}}
