# Supplementary material for: Goal-related feedback guides motor exploration and redundancy resolution in human motor skill acquisition
Source: PLoS Comput Biol. 2019 Mar 5;15(3):e1006676. doi: 10.1371/journal.pcbi.1006676 (PMC6420027; doi:10.1371/journal.pcbi.1006676)
Supplement: S1 Dataset — The 220 .json files contain the data (20 for the participants, 200 for simulation runs), the text file legend_json.txt explains the data format. (ZIP) [file pcbi.1006676.s001.zip › S_H1_049.json]

{"data": {"data": [{"phases": [{"phase": "test", "blocks": [[{"trials": [[{"q1": 1.67559326, "distance": 0.2604005327, "q3": 1.575700036, "q2": 2.194070786, "tx": 0.175, "ty": 0.3031, "targetID": 9, "y": 0.2300434752, "x": -0.07494235663}], [{"q1": 2.022235481, "distance": 0.05693836478, "q3": 2.348417586, "q2": 2.105375393, "tx": -0.175, "ty": 0.3031, "targetID": 7, "y": 0.3504095955, "x": -0.1433175197}], [{"q1": 2.049815315, "distance": 0.2402821317, "q3": 2.461388814, "q2": 2.104669637, "tx": 0.0, "ty": 0.55, "targetID": 5, "y": 0.3706953248, "x": -0.1599541693}], [{"q1": 1.738740552, "distance": 0.5790065093, "q3": 1.803360174, "q2": 2.193569845, "tx": 0.375, "ty": 0.6495, "targetID": 3, "y": 0.2651911105, "x": -0.05807645431}], [{"q1": 2.315997272, "distance": 0.250524312, "q3": 3.084896929, "q2": 2.033318267, "tx": -0.375, "ty": 0.6495, "targetID": 1, "y": 0.3993574082, "x": -0.3611755766}], [{"q1": 1.727018325, "distance": 0.1201325788, "q3": 1.653121413, "q2": 2.173026922, "tx": 0.0, "ty": 0.15, "targetID": 8, "y": 0.2384986072, "x": -0.08123935636}], [{"q1": 2.379352302, "distance": 0.7056384674, "q3": 3.26539906, "q2": 2.025626527, "tx": 0.0, "ty": 0.95, "targetID": 2, "y": 0.3865651133, "x": -0.4248138124}], [{"q1": 2.368679667, "distance": 0.1383445262, "q3": 3.118255658, "q2": 1.995602141, "tx": -0.4763, "ty": 0.275, "targetID": 4, "y": 0.3821743648, "x": -0.3888193538}], [{"q1": 1.380698076, "distance": 0.6067104712, "q3": 0.9070419024, "q2": 2.271584102, "tx": 0.4763, "ty": 0.275, "targetID": 6, "y": 0.2077474716, "x": -0.1266715527}]], "block": 1}], [{"trials": [[{"q1": 1.375873587, "distance": 0.1913089822, "q3": 1.325810408, "q2": 2.415697148, "tx": 0.175, "ty": 0.3031, "targetID": 9, "y": 0.196622701, "x": 0.01606066727}], [{"q1": 1.985717026, "distance": 0.06694323831, "q3": 2.34245776, "q2": 2.099918245, "tx": -0.175, "ty": 0.3031, "targetID": 7, "y": 0.3535862612, "x": -0.1310393974}], [{"q1": 1.912352112, "distance": 0.158000577, "q3": 2.769698568, "q2": 2.160541935, "tx": 0.0, "ty": 0.55, "targetID": 5, "y": 0.4570935793, "x": -0.1277989801}], [{"q1": 1.383431414, "distance": 0.4459048793, "q3": 1.90807055, "q2": 2.457610106, "tx": 0.375, "ty": 0.6495, "targetID": 3, "y": 0.2809852534, "x": 0.1239461355}], [{"q1": 2.256159968, "distance": 0.2197811732, "q3": 3.188504597, "q2": 1.981482784, "tx": -0.375, "ty": 0.6495, "targetID": 1, "y": 0.4304068914, "x": -0.3576226044}], [{"q1": 1.54083773, "distance": 0.08204790556, "q3": 1.424337155, "q2": 2.264915166, "tx": 0.0, "ty": 0.15, "targetID": 8, "y": 0.2155478146, "x": -0.04934919253}], [{"q1": 2.311232489, "distance": 0.8285020676, "q3": 4.210024649, "q2": 1.994283194, "tx": 0.0, "ty": 0.95, "targetID": 2, "y": 0.3768973252, "x": -0.5983051062}], [{"q1": 2.404032386, "distance": 0.1192432086, "q3": 3.115661618, "q2": 1.980384968, "tx": -0.4763, "ty": 0.275, "targetID": 4, "y": 0.3679155086, "x": -0.4015627866}], [{"q1": 0.8408830563, "distance": 0.5050844642, "q3": 0.2321038472, "q2": 2.704341915, "tx": 0.4763, "ty": 0.275, "targetID": 6, "y": 0.1879081715, "x": -0.02121917491}]], "block": 2}], [{"trials": [[{"q1": 1.343388277, "distance": 0.1420878422, "q3": 1.499239966, "q2": 2.443411599, "tx": 0.175, "ty": 0.3031, "targetID": 9, "y": 0.2115496322, "x": 0.06633774784}], [{"q1": 2.004059647, "distance": 0.05531977653, "q3": 2.329033395, "q2": 2.078546859, "tx": -0.175, "ty": 0.3031, "targetID": 7, "y": 0.3461681365, "x": -0.1402809376}], [{"q1": 1.876014039, "distance": 0.1395183802, "q3": 2.798686068, "q2": 2.184605454, "tx": 0.0, "ty": 0.55, "targetID": 5, "y": 0.4682765008, "x": -0.1130780619}], [{"q1": 1.361662682, "distance": 0.4268590326, "q3": 1.976730394, "q2": 2.473809244, "tx": 0.375, "ty": 0.6495, "targetID": 3, "y": 0.2920266182, "x": 0.1417160206}], [{"q1": 2.103577244, "distance": 0.1335455988, "q3": 3.57246182, "q2": 1.935623806, "tx": -0.375, "ty": 0.6495, "targetID": 1, "y": 0.5162817256, "x": -0.3656555722}], [{"q1": 1.392046452, "distance": 0.05500340365, "q3": 1.371169306, "q2": 2.383408353, "tx": 0.0, "ty": 0.15, "targetID": 8, "y": 0.2038597375, "x": 0.01115809524}], [{"q1": 2.255428734, "distance": 0.7594518654, "q3": 4.04856158, "q2": 2.02921944, "tx": 0.0, "ty": 0.95, "targetID": 2, "y": 0.4209836804, "x": -0.5448934478}], [{"q1": 2.432899369, "distance": 0.1014875102, "q3": 3.144121026, "q2": 1.952056483, "tx": -0.4763, "ty": 0.275, "targetID": 4, "y": 0.3581455178, "x": -0.4181060348}], [{"q1": 0.8413548698, "distance": 0.4730338434, "q3": 0.501987003, "q2": 2.708794527, "tx": 0.4763, "ty": 0.275, "targetID": 6, "y": 0.14294813, "x": 0.02207173069}]], "block": 3}], [{"trials": [[{"q1": 1.388521961, "distance": 0.1053200364, "q3": 1.650043217, "q2": 2.48070488, "tx": 0.175, "ty": 0.3031, "targetID": 9, "y": 0.2355954312, "x": 0.09415791162}], [{"q1": 2.024548606, "distance": 0.05002340864, "q3": 2.302634156, "q2": 2.109982945, "tx": -0.175, "ty": 0.3031, "targetID": 7, "y": 0.3403857504, "x": -0.1416516233}], [{"q1": 1.811841051, "distance": 0.1060770574, "q3": 2.846221209, "q2": 2.249656536, "tx": 0.0, "ty": 0.55, "targetID": 5, "y": 0.4866633552, "x": -0.08509295813}], [{"q1": 1.300656529, "distance": 0.3958439297, "q3": 2.137412653, "q2": 2.425295891, "tx": 0.375, "ty": 0.6495, "targetID": 3, "y": 0.3142195734, "x": 0.1645731665}], [{"q1": 1.901763793, "distance": 0.108319256, "q3": 4.042886017, "q2": 2.252426037, "tx": -0.375, "ty": 0.6495, "targetID": 1, "y": 0.541189909, "x": -0.3735909575}], [{"q1": 1.396603821, "distance": 0.05812300983, "q3": 1.392130215, "q2": 2.39759167, "tx": 0.0, "ty": 0.15, "targetID": 8, "y": 0.2048438869, "x": 0.01924661895}], [{"q1": 2.070881213, "distance": 0.6398362106, "q3": 4.051393847, "q2": 2.071289525, "tx": 0.0, "ty": 0.95, "targetID": 2, "y": 0.505397882, "x": -0.4601296915}], [{"q1": 2.470062871, "distance": 0.08266245966, "q3": 3.119815251, "q2": 1.913017221, "tx": -0.4763, "ty": 0.275, "targetID": 4, "y": 0.3405664461, "x": -0.4259599226}], [{"q1": 0.8375624321, "distance": 0.4043689788, "q3": 0.8729559865, "q2": 2.780935558, "tx": 0.4763, "ty": 0.275, "targetID": 6, "y": 0.08584453383, "x": 0.1189003908}]], "block": 4}], [{"trials": [[{"q1": 1.377535444, "distance": 0.09145469497, "q3": 1.712414401, "q2": 2.474718928, "tx": 0.175, "ty": 0.3031, "targetID": 9, "y": 0.2448748159, "x": 0.104474904}], [{"q1": 2.05237201, "distance": 0.02708559297, "q3": 2.263555552, "q2": 2.06586297, "tx": -0.175, "ty": 0.3031, "targetID": 7, "y": 0.3231566144, "x": -0.1567966606}], [{"q1": 1.759872765, "distance": 0.0829195225, "q3": 2.89831614, "q2": 2.250715002, "tx": 0.0, "ty": 0.55, "targetID": 5, "y": 0.5001478755, "x": -0.06626019085}], [{"q1": 1.255572904, "distance": 0.3620195086, "q3": 2.273349997, "q2": 2.451276674, "tx": 0.375, "ty": 0.6495, "targetID": 3, "y": 0.3352490114, "x": 0.1952656384}], [{"q1": 1.866549505, "distance": 0.1322625169, "q3": 4.308731814, "q2": 2.281005214, "tx": -0.375, "ty": 0.6495, "targetID": 1, "y": 0.5214753873, "x": -0.4082125264}], [{"q1": 1.400603495, "distance": 0.05754499698, "q3": 1.39136931, "q2": 2.384374788, "tx": 0.0, "ty": 0.15, "targetID": 8, "y": 0.2058596417, "x": 0.01382487285}], [{"q1": 1.607913167, "distance": 0.4056407349, "q3": 3.715734755, "q2": 2.644698359, "tx": 0.0, "ty": 0.95, "targetID": 2, "y": 0.5715173353, "x": -0.1459290181}], [{"q1": 2.47200526, "distance": 0.08042284386, "q3": 3.138108352, "q2": 1.909815145, "tx": -0.4763, "ty": 0.275, "targetID": 4, "y": 0.3411086362, "x": -0.4305017246}], [{"q1": 0.8280658476, "distance": 0.3977703762, "q3": 0.8978498911, "q2": 2.794181907, "tx": 0.4763, "ty": 0.275, "targetID": 6, "y": 0.08025953355, "x": 0.1294608112}]], "block": 5}], [{"trials": [[{"q1": 1.320761833, "distance": 0.04234757897, "q3": 1.955050296, "q2": 2.424390605, "tx": 0.175, "ty": 0.3031, "targetID": 9, "y": 0.281326165, "x": 0.1386789654}], [{"q1": 2.058133248, "distance": 0.01326921457, "q3": 2.238255333, "q2": 2.022526855, "tx": -0.175, "ty": 0.3031, "targetID": 7, "y": 0.3124314997, "x": -0.165566275}], [{"q1": 1.554039697, "distance": 0.01366343745, "q3": 3.217977843, "q2": 2.198203968, "tx": 0.0, "ty": 0.55, "targetID": 5, "y": 0.5636135033, "x": -0.001167069314}], [{"q1": 1.147378553, "distance": 0.3103785849, "q3": 2.503120521, "q2": 2.520882046, "tx": 0.375, "ty": 0.6495, "targetID": 3, "y": 0.363228407, "x": 0.2550690156}], [{"q1": 1.813711909, "distance": 0.1074440106, "q3": 4.420403096, "q2": 2.217204363, "tx": -0.375, "ty": 0.6495, "targetID": 1, "y": 0.5451452088, "x": -0.4005791509}], [{"q1": 1.396773999, "distance": 0.05713161913, "q3": 1.386952217, "q2": 2.374992006, "tx": 0.0, "ty": 0.15, "targetID": 8, "y": 0.2061453948, "x": 0.01056960507}], [{"q1": 1.44731538, "distance": 0.3729462892, "q3": 4.826961652, "q2": 2.047840553, "tx": 0.0, "ty": 0.95, "targetID": 2, "y": 0.6687000662, "x": -0.2448658447}], [{"q1": 2.462493387, "distance": 0.08341354886, "q3": 3.180442917, "q2": 1.912285952, "tx": -0.4763, "ty": 0.275, "targetID": 4, "y": 0.3481852938, "x": -0.4362783446}], [{"q1": 0.9690405803, "distance": 0.3588029692, "q3": 1.301998507, "q2": 2.610407147, "tx": 0.4763, "ty": 0.275, "targetID": 6, "y": 0.1361967565, "x": 0.1454326092}]], "block": 6}], [{"trials": [[{"q1": 1.298893638, "distance": 0.01059464616, "q3": 2.089226408, "q2": 2.443179304, "tx": 0.175, "ty": 0.3031, "targetID": 9, "y": 0.3044110062, "x": 0.1644867802}], [{"q1": 2.064667677, "distance": 0.006818407311, "q3": 2.22376835, "q2": 2.011431672, "tx": -0.175, "ty": 0.3031, "targetID": 7, "y": 0.3070618648, "x": -0.1694507383}], [{"q1": 1.517940267, "distance": 0.02490435674, "q3": 3.278597957, "q2": 2.243322206, "tx": 0.0, "ty": 0.55, "targetID": 5, "y": 0.573023675, "x": 0.009494070574}], [{"q1": 1.156116377, "distance": 0.3131510535, "q3": 2.489886534, "q2": 2.512249571, "tx": 0.375, "ty": 0.6495, "targetID": 3, "y": 0.3622300994, "x": 0.2503421223}], [{"q1": 1.702397394, "distance": 0.1168055718, "q3": 4.687029721, "q2": 2.275555692, "tx": -0.375, "ty": 0.6495, "targetID": 1, "y": 0.533221096, "x": -0.3860796248}], [{"q1": 1.396391864, "distance": 0.05614725118, "q3": 1.377786461, "q2": 2.370029041, "tx": 0.0, "ty": 0.15, "targetID": 8, "y": 0.2056945842, "x": 0.007115273089}], [{"q1": 1.364788584, "distance": 0.3631014415, "q3": 4.928980374, "q2": 2.103404873, "tx": 0.0, "ty": 0.95, "targetID": 2, "y": 0.6587989244, "x": -0.2168976496}], [{"q1": 2.419805702, "distance": 0.1019981495, "q3": 3.320636541, "q2": 1.93701828, "tx": -0.4763, "ty": 0.275, "targetID": 4, "y": 0.3739772697, "x": -0.4516601422}], [{"q1": 0.7372624049, "distance": 0.2796201255, "q3": 1.589770372, "q2": 2.731388293, "tx": 0.4763, "ty": 0.275, "targetID": 6, "y": 0.08579859624, "x": 0.2704110897}]], "block": 7}], [{"trials": [[{"q1": 1.295778091, "distance": 0.008616174827, "q3": 2.111785793, "q2": 2.446374119, "tx": 0.175, "ty": 0.3031, "targetID": 9, "y": 0.308540724, "x": 0.1683189079}], [{"q1": 2.073690247, "distance": 0.001756908504, "q3": 2.219864581, "q2": 2.004204702, "tx": -0.175, "ty": 0.3031, "targetID": 7, "y": 0.3039757547, "x": -0.1734769172}], [{"q1": 1.486019033, "distance": 0.03724615009, "q3": 3.347338269, "q2": 2.255383584, "tx": 0.0, "ty": 0.55, "targetID": 5, "y": 0.5832889542, "x": 0.01670692143}], [{"q1": 1.158300835, "distance": 0.3131227682, "q3": 2.490797765, "q2": 2.508003058, "tx": 0.375, "ty": 0.6495, "targetID": 3, "y": 0.3628573655, "x": 0.2489767162}], [{"q1": 1.694745052, "distance": 0.1157087488, "q3": 4.706570452, "q2": 2.271571307, "tx": -0.375, "ty": 0.6495, "targetID": 1, "y": 0.5342292275, "x": -0.3850580096}], [{"q1": 1.395942823, "distance": 0.05571265665, "q3": 1.37150795, "q2": 2.365131721, "tx": 0.0, "ty": 0.15, "targetID": 8, "y": 0.2055483495, "x": 0.004275626709}], [{"q1": 1.251054392, "distance": 0.3653872877, "q3": 5.120200408, "q2": 2.166237638, "tx": 0.0, "ty": 0.95, "targetID": 2, "y": 0.6353306993, "x": -0.1857178}], [{"q1": 2.41733744, "distance": 0.1029946331, "q3": 3.334044311, "q2": 1.939770714, "tx": -0.4763, "ty": 0.275, "targetID": 4, "y": 0.3754931274, "x": -0.4537384004}], [{"q1": 0.7375018097, "distance": 0.2780752682, "q3": 1.596762968, "q2": 2.731933371, "tx": 0.4763, "ty": 0.275, "targetID": 6, "y": 0.08632881979, "x": 0.2720231278}]], "block": 8}], [{"trials": [[{"q1": 1.291499946, "distance": 0.01677313734, "q3": 2.168240925, "q2": 2.457465063, "tx": 0.175, "ty": 0.3031, "targetID": 9, "y": 0.3197577703, "x": 0.1769638805}], [{"q1": 2.078393493, "distance": 0.0005761361079, "q3": 2.220644621, "q2": 2.006023648, "tx": -0.175, "ty": 0.3031, "targetID": 7, "y": 0.3035003941, "x": -0.1745857328}], [{"q1": 1.479212494, "distance": 0.03941236158, "q3": 3.367843492, "q2": 2.273829543, "tx": 0.0, "ty": 0.55, "targetID": 5, "y": 0.5857315633, "x": 0.01663098403}], [{"q1": 1.1517959, "distance": 0.3041032352, "q3": 2.538957325, "q2": 2.498198192, "tx": 0.375, "ty": 0.6495, "targetID": 3, "y": 0.3717257447, "x": 0.2512250397}], [{"q1": 1.700580667, "distance": 0.1144295831, "q3": 4.690058828, "q2": 2.268750496, "tx": -0.375, "ty": 0.6495, "targetID": 1, "y": 0.5355674564, "x": -0.385653872}], [{"q1": 1.398324525, "distance": 0.05397446302, "q3": 1.351654909, "q2": 2.363044222, "tx": 0.0, "ty": 0.15, "targetID": 8, "y": 0.2039649865, "x": -0.001011381449}], [{"q1": 1.212095416, "distance": 0.366347256, "q3": 5.150814261, "q2": 2.200146634, "tx": 0.0, "ty": 0.95, "targetID": 2, "y": 0.6256061961, "x": -0.170232112}], [{"q1": 2.421402033, "distance": 0.1010134963, "q3": 3.324368019, "q2": 1.939176652, "tx": -0.4763, "ty": 0.275, "targetID": 4, "y": 0.3733147429, "x": -0.4531065144}], [{"q1": 0.735316086, "distance": 0.2677555559, "q3": 1.647017965, "q2": 2.732628087, "tx": 0.4763, "ty": 0.275, "targetID": 6, "y": 0.08980671844, "x": 0.2829182889}]], "block": 9}], [{"trials": [[{"q1": 1.293522463, "distance": 0.01844006098, "q3": 2.170252731, "q2": 2.472540908, "tx": 0.175, "ty": 0.3031, "targetID": 9, "y": 0.3209526872, "x": 0.1796170779}], [{"q1": 2.084481573, "distance": 0.001799260306, "q3": 2.216845109, "q2": 2.007487258, "tx": -0.175, "ty": 0.3031, "targetID": 7, "y": 0.3017148447, "x": -0.176148339}], [{"q1": 1.465342083, "distance": 0.04551573125, "q3": 3.401927042, "q2": 2.26056326, "tx": 0.0, "ty": 0.55, "targetID": 5, "y": 0.5910695508, "x": 0.01962074892}], [{"q1": 1.143258919, "distance": 0.2948622454, "q3": 2.586718439, "q2": 2.495419623, "tx": 0.375, "ty": 0.6495, "targetID": 3, "y": 0.3802042488, "x": 0.2549019477}], [{"q1": 1.619898999, "distance": 0.1140659922, "q3": 4.916241635, "q2": 2.245016533, "tx": -0.375, "ty": 0.6495, "targetID": 1, "y": 0.5354358135, "x": -0.3756418288}], [{"q1": 1.408260776, "distance": 0.05301029869, "q3": 1.345493768, "q2": 2.367927196, "tx": 0.0, "ty": 0.15, "targetID": 8, "y": 0.2029438939, "x": -0.002652520785}], [{"q1": 1.096905097, "distance": 0.3584025647, "q3": 5.412542759, "q2": 2.158205268, "tx": 0.0, "ty": 0.95, "targetID": 2, "y": 0.6184407073, "x": -0.1360912703}], [{"q1": 2.392462556, "distance": 0.1143494396, "q3": 3.429267, "q2": 1.952513891, "tx": -0.4763, "ty": 0.275, "targetID": 4, "y": 0.3888527105, "x": -0.4656531855}], [{"q1": 0.7338013236, "distance": 0.2608811348, "q3": 1.679142896, "q2": 2.735174813, "tx": 0.4763, "ty": 0.275, "targetID": 6, "y": 0.09200463705, "x": 0.2903654319}]], "block": 10}]]}], "condition": "H1"}], "type": "simulation", "subjectID": "S_H1_49"}}
