# Supplementary material for: Goal-related feedback guides motor exploration and redundancy resolution in human motor skill acquisition
Source: PLoS Comput Biol. 2019 Mar 5;15(3):e1006676. doi: 10.1371/journal.pcbi.1006676 (PMC6420027; doi:10.1371/journal.pcbi.1006676)
Supplement: S1 Dataset — The 220 .json files contain the data (20 for the participants, 200 for simulation runs), the text file legend_json.txt explains the data format. (ZIP) [file pcbi.1006676.s001.zip › S_H2_040.json]

{"data": {"data": [{"phases": [{"phase": "test", "blocks": [[{"trials": [[{"q1": 1.38090647, "distance": 0.3683273041, "q3": 0.20806119, "q2": 2.552891178, "tx": 0.175, "ty": 0.3031, "targetID": 9, "y": 0.1905721506, "x": -0.1757171026}], [{"q1": 1.344284301, "distance": 0.07103985408, "q3": 0.1074822565, "q2": 2.421363581, "tx": -0.175, "ty": 0.3031, "targetID": 7, "y": 0.2541728978, "x": -0.226505335}], [{"q1": 1.299259458, "distance": 0.3117734071, "q3": -0.08997675689, "q2": 2.071839507, "tx": 0.0, "ty": 0.55, "targetID": 5, "y": 0.4473687403, "x": -0.2943968102}], [{"q1": 1.241163361, "distance": 0.6739222129, "q3": -0.07383539336, "q2": 2.134720728, "tx": 0.375, "ty": 0.6495, "targetID": 3, "y": 0.4322061627, "x": -0.2629298843}], [{"q1": 1.320356308, "distance": 0.08768614282, "q3": -0.2447526415, "q2": 1.802847933, "tx": -0.375, "ty": 0.6495, "targetID": 1, "y": 0.5955048873, "x": -0.3059102942}], [{"q1": 1.426757804, "distance": 0.1618444296, "q3": 0.2471551069, "q2": 2.595111398, "tx": 0.0, "ty": 0.15, "targetID": 8, "y": 0.1676030046, "x": -0.1608842865}], [{"q1": 1.214920014, "distance": 0.3137146123, "q3": -0.3776022577, "q2": 1.654984039, "tx": 0.0, "ty": 0.95, "targetID": 2, "y": 0.7119583864, "x": -0.2043356262}], [{"q1": 1.570105446, "distance": 0.1007784285, "q3": 0.06823653255, "q2": 2.073378233, "tx": -0.4763, "ty": 0.275, "targetID": 4, "y": 0.3203145485, "x": -0.3862839829}], [{"q1": 1.424901753, "distance": 0.6334884564, "q3": 0.2793236313, "q2": 2.614071516, "tx": 0.4763, "ty": 0.275, "targetID": 6, "y": 0.1605225897, "x": -0.1467590236}]], "block": 1}], [{"trials": [[{"q1": 1.380920887, "distance": 0.3703586897, "q3": 0.2127074698, "q2": 2.542002897, "tx": 0.175, "ty": 0.3031, "targetID": 9, "y": 0.1930617167, "x": -0.1786341828}], [{"q1": 1.252429879, "distance": 0.04607675824, "q3": 0.08473767994, "q2": 2.467257746, "tx": -0.175, "ty": 0.3031, "targetID": 7, "y": 0.2609605424, "x": -0.1936368926}], [{"q1": 1.250644706, "distance": 0.285720237, "q3": -0.04770296705, "q2": 2.037471369, "tx": 0.0, "ty": 0.55, "targetID": 5, "y": 0.4670048788, "x": -0.2734005554}], [{"q1": 1.287338311, "distance": 0.6979187921, "q3": 0.07194736151, "q2": 2.094565345, "tx": 0.375, "ty": 0.6495, "targetID": 3, "y": 0.4053787417, "x": -0.2788313633}], [{"q1": 1.213534876, "distance": 0.1567419077, "q3": -0.3581503036, "q2": 1.736760024, "tx": -0.375, "ty": 0.6495, "targetID": 1, "y": 0.6755506099, "x": -0.2204380663}], [{"q1": 1.425771585, "distance": 0.161592184, "q3": 0.2472594296, "q2": 2.595318669, "tx": 0.0, "ty": 0.15, "targetID": 8, "y": 0.1677017264, "x": -0.1606196837}], [{"q1": 1.170180213, "distance": 0.2404990251, "q3": -0.4329694355, "q2": 1.577054206, "tx": 0.0, "ty": 0.95, "targetID": 2, "y": 0.7585282185, "x": -0.1455277911}], [{"q1": 1.566441893, "distance": 0.1026226968, "q3": 0.0605581214, "q2": 2.083439531, "tx": -0.4763, "ty": 0.275, "targetID": 4, "y": 0.3192923958, "x": -0.3837278575}], [{"q1": 1.456877985, "distance": 0.6507333818, "q3": 0.3008816365, "q2": 2.568541265, "tx": 0.4763, "ty": 0.275, "targetID": 6, "y": 0.1640339429, "x": -0.1649023615}]], "block": 2}], [{"trials": [[{"q1": 1.362018396, "distance": 0.3682136882, "q3": 0.2026880428, "q2": 2.538106766, "tx": 0.175, "ty": 0.3031, "targetID": 9, "y": 0.1988134194, "x": -0.1781368421}], [{"q1": 1.262821051, "distance": 0.0504775512, "q3": 0.1083900835, "q2": 2.462863914, "tx": -0.175, "ty": 0.3031, "targetID": 7, "y": 0.2563963662, "x": -0.1941508163}], [{"q1": 1.220505743, "distance": 0.2699667743, "q3": -0.06166344449, "q2": 2.047088945, "tx": 0.0, "ty": 0.55, "targetID": 5, "y": 0.4738584711, "x": -0.2590068084}], [{"q1": 1.280773732, "distance": 0.6945854279, "q3": 0.05630453793, "q2": 2.094526096, "tx": 0.375, "ty": 0.6495, "targetID": 3, "y": 0.4105820648, "x": -0.2772017609}], [{"q1": 1.280350919, "distance": 0.1106851831, "q3": -0.3251840957, "q2": 1.712138766, "tx": -0.375, "ty": 0.6495, "targetID": 1, "y": 0.6631465013, "x": -0.2651592846}], [{"q1": 1.42634505, "distance": 0.1607621102, "q3": 0.2471568865, "q2": 2.59765918, "tx": 0.0, "ty": 0.15, "targetID": 8, "y": 0.1670590126, "x": -0.1598544531}], [{"q1": 1.167707374, "distance": 0.2363333796, "q3": -0.4445013749, "q2": 1.576593535, "tx": 0.0, "ty": 0.95, "targetID": 2, "y": 0.7607908114, "x": -0.1416098487}], [{"q1": 1.570271211, "distance": 0.1005759655, "q3": 0.05545990374, "q2": 2.078514372, "tx": -0.4763, "ty": 0.275, "targetID": 4, "y": 0.3206895038, "x": -0.3867009259}], [{"q1": 1.401139856, "distance": 0.6511209072, "q3": 0.2797447266, "q2": 2.546058699, "tx": 0.4763, "ty": 0.275, "targetID": 6, "y": 0.1808171088, "x": -0.1679732485}]], "block": 3}], [{"trials": [[{"q1": 1.344274047, "distance": 0.365765314, "q3": 0.2051625866, "q2": 2.52892732, "tx": 0.175, "ty": 0.3031, "targetID": 9, "y": 0.2043629737, "x": -0.177186406}], [{"q1": 1.252069975, "distance": 0.04493669537, "q3": 0.1505514201, "q2": 2.433086742, "tx": -0.175, "ty": 0.3031, "targetID": 7, "y": 0.2619979291, "x": -0.1931638752}], [{"q1": 1.204291497, "distance": 0.2616533726, "q3": -0.06676324534, "q2": 2.052832262, "tx": 0.0, "ty": 0.55, "targetID": 5, "y": 0.4765669253, "x": -0.2511375538}], [{"q1": 1.217747525, "distance": 0.6664951462, "q3": 0.07470768247, "q2": 2.127040228, "tx": 0.375, "ty": 0.6495, "targetID": 3, "y": 0.4089462821, "x": -0.2465703409}], [{"q1": 1.328472589, "distance": 0.08624330407, "q3": -0.3270182117, "q2": 1.667575058, "tx": -0.375, "ty": 0.6495, "targetID": 1, "y": 0.6689760461, "x": -0.290984578}], [{"q1": 1.424255006, "distance": 0.1602274452, "q3": 0.2505692469, "q2": 2.59640452, "tx": 0.0, "ty": 0.15, "targetID": 8, "y": 0.1673649145, "x": -0.1592836901}], [{"q1": 1.171622906, "distance": 0.2146133502, "q3": -0.481636632, "q2": 1.540461802, "tx": 0.0, "ty": 0.95, "targetID": 2, "y": 0.7782519789, "x": -0.1286915201}], [{"q1": 1.592234715, "distance": 0.08999770075, "q3": 0.04283441248, "q2": 2.072788421, "tx": -0.4763, "ty": 0.275, "targetID": 4, "y": 0.3166975747, "x": -0.3965447594}], [{"q1": 1.38070071, "distance": 0.6528556407, "q3": 0.2492214169, "q2": 2.544521407, "tx": 0.4763, "ty": 0.275, "targetID": 6, "y": 0.1880532985, "x": -0.1707399978}]], "block": 4}], [{"trials": [[{"q1": 1.327655924, "distance": 0.3638014517, "q3": 0.1945133357, "q2": 2.526092309, "tx": 0.175, "ty": 0.3031, "targetID": 9, "y": 0.2096152625, "x": -0.176585125}], [{"q1": 1.25821567, "distance": 0.04555266162, "q3": 0.2049511435, "q2": 2.405035457, "tx": -0.175, "ty": 0.3031, "targetID": 7, "y": 0.2617506615, "x": -0.194112226}], [{"q1": 1.182297899, "distance": 0.2503385458, "q3": -0.07199395456, "q2": 2.059070231, "tx": 0.0, "ty": 0.55, "targetID": 5, "y": 0.4803511027, "x": -0.2404546082}], [{"q1": 1.16447305, "distance": 0.6421161932, "q3": 0.04086040203, "q2": 2.151081471, "tx": 0.375, "ty": 0.6495, "targetID": 3, "y": 0.4183107085, "x": -0.2240531838}], [{"q1": 1.358508209, "distance": 0.06712381293, "q3": -0.3105028815, "q2": 1.646163139, "tx": -0.375, "ty": 0.6495, "targetID": 1, "y": 0.6657094397, "x": -0.3098627578}], [{"q1": 1.423677439, "distance": 0.1601301597, "q3": 0.251176672, "q2": 2.596109815, "tx": 0.0, "ty": 0.15, "targetID": 8, "y": 0.1674691464, "x": -0.1591744231}], [{"q1": 1.171738434, "distance": 0.1985148052, "q3": -0.5056363946, "q2": 1.515215042, "tx": 0.0, "ty": 0.95, "targetID": 2, "y": 0.7899448475, "x": -0.1174328576}], [{"q1": 1.618707507, "distance": 0.07748135405, "q3": 0.06242456092, "q2": 2.052027565, "tx": -0.4763, "ty": 0.275, "targetID": 4, "y": 0.3103163457, "x": -0.4073354007}], [{"q1": 1.344912891, "distance": 0.6522834337, "q3": 0.2006684895, "q2": 2.548660578, "tx": 0.4763, "ty": 0.275, "targetID": 6, "y": 0.1989690397, "x": -0.1715371485}]], "block": 5}], [{"trials": [[{"q1": 1.399703728, "distance": 0.3087397925, "q3": 0.3002102438, "q2": 2.754167278, "tx": 0.175, "ty": 0.3031, "targetID": 9, "y": 0.1336249942, "x": -0.08306681668}], [{"q1": 1.120306004, "distance": 0.03375233227, "q3": 0.2275600041, "q2": 2.412918231, "tx": -0.175, "ty": 0.3031, "targetID": 7, "y": 0.2786618979, "x": -0.1517191259}], [{"q1": 0.8589257972, "distance": 0.07511198315, "q3": -0.006128619965, "q2": 2.013055917, "tx": 0.0, "ty": 0.55, "targetID": 5, "y": 0.5376160957, "x": -0.07408406663}], [{"q1": 0.9562595098, "distance": 0.536929426, "q3": -0.004126391276, "q2": 2.133929909, "tx": 0.375, "ty": 0.6495, "targetID": 3, "y": 0.4734207091, "x": -0.1322369188}], [{"q1": 1.38454849, "distance": 0.0509002022, "q3": -0.2917793323, "q2": 1.623077097, "tx": -0.375, "ty": 0.6495, "targetID": 1, "y": 0.6634659306, "x": -0.3260532599}], [{"q1": 1.397308294, "distance": 0.1540278199, "q3": 0.2656457928, "q2": 2.593846138, "tx": 0.0, "ty": 0.15, "targetID": 8, "y": 0.170720281, "x": -0.1526277801}], [{"q1": 1.195707021, "distance": 0.1816813351, "q3": -0.5324477452, "q2": 1.457449033, "tx": 0.0, "ty": 0.95, "targetID": 2, "y": 0.809169889, "x": -0.1147823478}], [{"q1": 1.625049581, "distance": 0.07465380542, "q3": 0.05646457874, "q2": 2.057292495, "tx": -0.4763, "ty": 0.275, "targetID": 4, "y": 0.306838864, "x": -0.4087760976}], [{"q1": 1.690087586, "distance": 0.4727646102, "q3": 0.3652706826, "q2": 3.060933366, "tx": 0.4763, "ty": 0.275, "targetID": 6, "y": 0.1143639555, "x": 0.03166257707}]], "block": 6}], [{"trials": [[{"q1": 1.111259802, "distance": 0.2681467809, "q3": 0.4085054745, "q2": 2.635915671, "tx": 0.175, "ty": 0.3031, "targetID": 9, "y": 0.1738378725, "x": -0.05993403017}], [{"q1": 1.106165814, "distance": 0.02753512119, "q3": 0.2365436845, "q2": 2.388945523, "tx": -0.175, "ty": 0.3031, "targetID": 7, "y": 0.2886048322, "x": -0.1515890408}], [{"q1": 0.8833293009, "distance": 0.08416792326, "q3": 0.04899108097, "q2": 1.96008179, "tx": 0.0, "ty": 0.55, "targetID": 5, "y": 0.5466611851, "x": -0.0841016743}], [{"q1": 0.7435972998, "distance": 0.4248222942, "q3": 0.08718974302, "q2": 2.053994318, "tx": 0.375, "ty": 0.6495, "targetID": 3, "y": 0.5053491974, "x": -0.02461797723}], [{"q1": 1.393976986, "distance": 0.04480141179, "q3": -0.2907145414, "q2": 1.619177019, "tx": -0.375, "ty": 0.6495, "targetID": 1, "y": 0.6618158845, "x": -0.3319246534}], [{"q1": 1.34158716, "distance": 0.126655394, "q3": 0.3150544102, "q2": 2.615077069, "tx": 0.0, "ty": 0.15, "targetID": 8, "y": 0.1683613701, "x": -0.1253173927}], [{"q1": 1.154689698, "distance": 0.1440489338, "q3": -0.5466277692, "q2": 1.427331611, "tx": 0.0, "ty": 0.95, "targetID": 2, "y": 0.8236539115, "x": -0.06918642395}], [{"q1": 1.621085175, "distance": 0.07664851536, "q3": 0.06256603195, "q2": 2.057080605, "tx": -0.4763, "ty": 0.275, "targetID": 4, "y": 0.3074014427, "x": -0.4068367621}], [{"q1": 1.18149929, "distance": 0.4590930329, "q3": 0.5483768621, "q2": 2.880111765, "tx": 0.4763, "ty": 0.275, "targetID": 6, "y": 0.1060126186, "x": 0.04943974437}]], "block": 7}], [{"trials": [[{"q1": 0.360532763, "distance": 0.0993745455, "q3": 0.4110794227, "q2": 2.399602515, "tx": 0.175, "ty": 0.3031, "targetID": 9, "y": 0.2711225858, "x": 0.08091097155}], [{"q1": 1.066779442, "distance": 0.03096052603, "q3": 0.2133164045, "q2": 2.381885854, "tx": -0.175, "ty": 0.3031, "targetID": 7, "y": 0.3017227017, "x": -0.1440701241}], [{"q1": 0.7954201332, "distance": 0.03532272515, "q3": -0.01244820884, "q2": 1.985685601, "tx": 0.0, "ty": 0.55, "targetID": 5, "y": 0.5541298253, "x": -0.03508047113}], [{"q1": -0.5658209244, "distance": 0.5693091544, "q3": 0.2617200481, "q2": 1.685483047, "tx": 0.375, "ty": 0.6495, "targetID": 3, "y": 0.1286053373, "x": 0.604742603}], [{"q1": 1.395338419, "distance": 0.0439755551, "q3": -0.2960013254, "q2": 1.621753082, "tx": -0.375, "ty": 0.6495, "targetID": 1, "y": 0.6613454593, "x": -0.3326498579}], [{"q1": 1.094977306, "distance": 0.06200070045, "q3": 0.3817416032, "q2": 2.650957419, "tx": 0.0, "ty": 0.15, "targetID": 8, "y": 0.1734342251, "x": -0.0574014281}], [{"q1": 1.167465701, "distance": 0.1359529637, "q3": -0.5838089571, "q2": 1.409724455, "tx": 0.0, "ty": 0.95, "targetID": 2, "y": 0.8314295505, "x": -0.06651508742}], [{"q1": 1.623923159, "distance": 0.07540955126, "q3": 0.05624846142, "q2": 2.0614125, "tx": -0.4763, "ty": 0.275, "targetID": 4, "y": 0.3057789063, "x": -0.4074577212}], [{"q1": -0.1192985389, "distance": 0.2855179773, "q3": 0.5084167984, "q2": 2.351236621, "tx": 0.4763, "ty": 0.275, "targetID": 6, "y": 0.2000075352, "x": 0.2008065416}]], "block": 8}], [{"trials": [[{"q1": 0.3097114668, "distance": 0.07591262215, "q3": 0.4178482159, "q2": 2.344969307, "tx": 0.175, "ty": 0.3031, "targetID": 9, "y": 0.2884353405, "x": 0.1005172908}], [{"q1": 1.095686292, "distance": 0.02122340886, "q3": 0.2419549621, "q2": 2.358243088, "tx": -0.175, "ty": 0.3031, "targetID": 7, "y": 0.3015178446, "x": -0.1538356463}], [{"q1": 0.7619758674, "distance": 0.01698228271, "q3": 0.06326820828, "q2": 1.941221032, "tx": 0.0, "ty": 0.55, "targetID": 5, "y": 0.557641457, "x": -0.0151659507}], [{"q1": -0.4506379524, "distance": 0.5301346119, "q3": 0.2153577753, "q2": 1.601261219, "tx": 0.375, "ty": 0.6495, "targetID": 3, "y": 0.1861793707, "x": 0.6326367621}], [{"q1": 1.40461664, "distance": 0.03846407794, "q3": -0.2850925973, "q2": 1.609719115, "tx": -0.375, "ty": 0.6495, "targetID": 1, "y": 0.6611504041, "x": -0.3383427582}], [{"q1": 1.054850177, "distance": 0.05957389478, "q3": 0.3980022714, "q2": 2.63496184, "tx": 0.0, "ty": 0.15, "targetID": 8, "y": 0.1786189186, "x": -0.0522494635}], [{"q1": 1.179901747, "distance": 0.133384665, "q3": -0.5802149877, "q2": 1.387114873, "tx": 0.0, "ty": 0.95, "targetID": 2, "y": 0.8366053529, "x": -0.07023619347}], [{"q1": 1.624796259, "distance": 0.07519265713, "q3": 0.06084738423, "q2": 2.061067751, "tx": -0.4763, "ty": 0.275, "targetID": 4, "y": 0.3047010105, "x": -0.4072218872}], [{"q1": -0.1990348857, "distance": 0.1861199554, "q3": 0.4537807671, "q2": 2.143186115, "tx": 0.4763, "ty": 0.275, "targetID": 6, "y": 0.2530736573, "x": 0.2914761019}]], "block": 9}], [{"trials": [[{"q1": 0.2797528582, "distance": 0.05914445752, "q3": 0.4630647068, "q2": 2.28817477, "tx": 0.175, "ty": 0.3031, "targetID": 9, "y": 0.2988099876, "x": 0.1160113346}], [{"q1": 1.118103575, "distance": 0.01470759086, "q3": 0.2759738477, "q2": 2.33663171, "tx": -0.175, "ty": 0.3031, "targetID": 7, "y": 0.3002726843, "x": -0.160566722}], [{"q1": 0.7324985164, "distance": 0.0121641437, "q3": 0.1001593404, "q2": 1.913029924, "tx": 0.0, "ty": 0.55, "targetID": 5, "y": 0.5616636536, "x": 0.003453342773}], [{"q1": -0.3190150834, "distance": 0.4639387382, "q3": 0.1914009142, "q2": 1.550255151, "tx": 0.375, "ty": 0.6495, "targetID": 3, "y": 0.2621908928, "x": 0.630403227}], [{"q1": 1.404052806, "distance": 0.03867776526, "q3": -0.2846615449, "q2": 1.610278216, "tx": -0.375, "ty": 0.6495, "targetID": 1, "y": 0.6610121874, "x": -0.3380752242}], [{"q1": 1.034844914, "distance": 0.05805470618, "q3": 0.4129968572, "q2": 2.624451539, "tx": 0.0, "ty": 0.15, "targetID": 8, "y": 0.1810726722, "x": -0.04903914716}], [{"q1": 1.195354718, "distance": 0.1429604045, "q3": -0.5967310405, "q2": 1.398105409, "tx": 0.0, "ty": 0.95, "targetID": 2, "y": 0.8338334782, "x": -0.083324765}], [{"q1": 1.630888363, "distance": 0.0725840625, "q3": 0.0677458651, "q2": 2.057690841, "tx": -0.4763, "ty": 0.275, "targetID": 4, "y": 0.3022147123, "x": -0.4090110294}], [{"q1": -0.2240212179, "distance": 0.1029201898, "q3": 0.4228683539, "q2": 1.960937379, "tx": 0.4763, "ty": 0.275, "targetID": 6, "y": 0.2868071428, "x": 0.374059319}]], "block": 10}]]}], "condition": "H2"}], "type": "simulation", "subjectID": "S_H2_40"}}
