# Supplementary material for: Goal-related feedback guides motor exploration and redundancy resolution in human motor skill acquisition
Source: PLoS Comput Biol. 2019 Mar 5;15(3):e1006676. doi: 10.1371/journal.pcbi.1006676 (PMC6420027; doi:10.1371/journal.pcbi.1006676)
Supplement: S1 Dataset — The 220 .json files contain the data (20 for the participants, 200 for simulation runs), the text file legend_json.txt explains the data format. (ZIP) [file pcbi.1006676.s001.zip › S_H2_017.json]

{"data": {"data": [{"phases": [{"phase": "test", "blocks": [[{"trials": [[{"q1": 0.56701709, "distance": 0.1646706517, "q3": -0.2282115598, "q2": 2.533342581, "tx": 0.175, "ty": 0.3031, "targetID": 9, "y": 0.3645839916, "x": 0.02223828259}], [{"q1": 0.9253799469, "distance": 0.07658381144, "q3": -0.1179067349, "q2": 2.503112575, "tx": -0.175, "ty": 0.3031, "targetID": 7, "y": 0.3378538849, "x": -0.1067559698}], [{"q1": 0.9264627608, "distance": 0.1022887668, "q3": -0.2114065066, "q2": 1.935499525, "tx": 0.0, "ty": 0.55, "targetID": 5, "y": 0.6079218381, "x": -0.08430926688}], [{"q1": 0.7066097608, "distance": 0.2448363979, "q3": -0.3390277497, "q2": 1.726237027, "tx": 0.375, "ty": 0.6495, "targetID": 3, "y": 0.6984614303, "x": 0.135109108}], [{"q1": 1.361765496, "distance": 0.05710547089, "q3": -0.1405875253, "q2": 1.671973925, "tx": -0.375, "ty": 0.6495, "targetID": 1, "y": 0.6175737266, "x": -0.3276529001}], [{"q1": 0.5770745026, "distance": 0.04165779234, "q3": -0.1569716926, "q2": 2.913290723, "tx": 0.0, "ty": 0.15, "targetID": 8, "y": 0.1802823803, "x": 0.02860680176}], [{"q1": 1.08003949, "distance": 0.08912927494, "q3": -0.3446888454, "q2": 1.183075857, "tx": 0.0, "ty": 0.95, "targetID": 2, "y": 0.8698258889, "x": 0.03893763685}], [{"q1": 1.533937056, "distance": 0.126023583, "q3": -0.007987397307, "q2": 2.026402972, "tx": -0.4763, "ty": 0.275, "targetID": 4, "y": 0.3682938454, "x": -0.3915757303}], [{"q1": 0.3002120093, "distance": 0.3639435675, "q3": -0.3075891968, "q2": 2.579137649, "tx": 0.4763, "ty": 0.275, "targetID": 6, "y": 0.342363619, "x": 0.1186450501}]], "block": 1}], [{"trials": [[{"q1": 0.3637730625, "distance": 0.09358630673, "q3": -0.1592599704, "q2": 2.523498962, "tx": 0.175, "ty": 0.3031, "targetID": 9, "y": 0.3427242782, "x": 0.09021607828}], [{"q1": 1.029409424, "distance": 0.04367377656, "q3": 0.000803799359, "q2": 2.508195248, "tx": -0.175, "ty": 0.3031, "targetID": 7, "y": 0.2975963736, "x": -0.1316743857}], [{"q1": 0.7423024457, "distance": 0.009042155758, "q3": -0.1831887247, "q2": 2.060293294, "tx": 0.0, "ty": 0.55, "targetID": 5, "y": 0.5588388373, "x": -0.001906707973}], [{"q1": 0.4755105468, "distance": 0.08823494507, "q3": -0.3500342669, "q2": 1.744019523, "tx": 0.375, "ty": 0.6495, "targetID": 3, "y": 0.6461139634, "x": 0.2868300488}], [{"q1": 1.362968873, "distance": 0.05531999364, "q3": -0.1230227036, "q2": 1.656628945, "tx": -0.375, "ty": 0.6495, "targetID": 1, "y": 0.6201246267, "x": -0.3281236825}], [{"q1": 0.4937619961, "distance": 0.08043058426, "q3": -0.02700755233, "q2": 3.024404019, "tx": 0.0, "ty": 0.15, "targetID": 8, "y": 0.1008671838, "x": 0.06367923726}], [{"q1": 1.106155274, "distance": 0.07903983817, "q3": -0.3548636788, "q2": 1.168439324, "tx": 0.0, "ty": 0.95, "targetID": 2, "y": 0.8746689929, "x": 0.02392771157}], [{"q1": 1.609329155, "distance": 0.08589695589, "q3": 0.08451724937, "q2": 1.980129238, "tx": -0.4763, "ty": 0.275, "targetID": 4, "y": 0.3379498247, "x": -0.4178568088}], [{"q1": -0.07508617313, "distance": 0.2534215639, "q3": -0.3451637858, "q2": 2.641794725, "tx": 0.4763, "ty": 0.275, "targetID": 6, "y": 0.2600992344, "x": 0.2233168855}]], "block": 2}], [{"trials": [[{"q1": 0.3214208193, "distance": 0.07839688031, "q3": -0.1603470375, "q2": 2.546401657, "tx": 0.175, "ty": 0.3031, "targetID": 9, "y": 0.3292220909, "x": 0.101083106}], [{"q1": 1.058051375, "distance": 0.03359522648, "q3": 0.01267468837, "q2": 2.492850525, "tx": -0.175, "ty": 0.3031, "targetID": 7, "y": 0.2975726093, "x": -0.1418626013}], [{"q1": 0.7388534127, "distance": 0.00725361768, "q3": -0.1816655023, "q2": 2.063566426, "tx": 0.0, "ty": 0.55, "targetID": 5, "y": 0.557213201, "x": -0.0007646576484}], [{"q1": 0.4383853934, "distance": 0.05733723696, "q3": -0.3332124377, "q2": 1.715244566, "tx": 0.375, "ty": 0.6495, "targetID": 3, "y": 0.6393432557, "x": 0.3185695181}], [{"q1": 1.387062705, "distance": 0.04070954379, "q3": -0.1234771379, "q2": 1.618898648, "tx": -0.375, "ty": 0.6495, "targetID": 1, "y": 0.6288154308, "x": -0.3399369774}], [{"q1": 0.5547403163, "distance": 0.06502719261, "q3": -0.02200090341, "q2": 3.000929783, "tx": 0.0, "ty": 0.15, "targetID": 8, "y": 0.1131953303, "x": 0.05360925352}], [{"q1": 1.094927455, "distance": 0.08304323019, "q3": -0.3630684235, "q2": 1.169203862, "tx": 0.0, "ty": 0.95, "targetID": 2, "y": 0.8747840932, "x": 0.03519581564}], [{"q1": 1.629417229, "distance": 0.07348398079, "q3": 0.093126445, "q2": 1.991655658, "tx": -0.4763, "ty": 0.275, "targetID": 4, "y": 0.3233481144, "x": -0.4209614486}], [{"q1": -0.07237208461, "distance": 0.2530135176, "q3": -0.3463211639, "q2": 2.639081358, "tx": 0.4763, "ty": 0.275, "targetID": 6, "y": 0.2617453246, "x": 0.2236339088}]], "block": 3}], [{"trials": [[{"q1": 0.1812258946, "distance": 0.03019795842, "q3": -0.2272784857, "q2": 2.591093424, "tx": 0.175, "ty": 0.3031, "targetID": 9, "y": 0.3067440292, "x": 0.1450227129}], [{"q1": 1.076899869, "distance": 0.02636629639, "q3": 0.01339862103, "q2": 2.483874189, "tx": -0.175, "ty": 0.3031, "targetID": 7, "y": 0.2983696429, "x": -0.1490615092}], [{"q1": 0.7259702595, "distance": 0.004080165575, "q3": -0.1706383385, "q2": 2.071527588, "tx": 0.0, "ty": 0.55, "targetID": 5, "y": 0.5517943894, "x": 0.003664412345}], [{"q1": 0.4117185643, "distance": 0.03563895944, "q3": -0.3397295608, "q2": 1.700065836, "tx": 0.375, "ty": 0.6495, "targetID": 3, "y": 0.6334302856, "x": 0.3431896289}], [{"q1": 1.384672136, "distance": 0.04189862347, "q3": -0.1313738502, "q2": 1.624122227, "tx": -0.375, "ty": 0.6495, "targetID": 1, "y": 0.62904253, "x": -0.3384351731}], [{"q1": 0.6042839368, "distance": 0.05231284465, "q3": -0.01464372603, "q2": 2.980100085, "tx": 0.0, "ty": 0.15, "targetID": 8, "y": 0.1226739591, "x": 0.04460853287}], [{"q1": 1.083083484, "distance": 0.08912164986, "q3": -0.3706317979, "q2": 1.159892137, "tx": 0.0, "ty": 0.95, "targetID": 2, "y": 0.8767763378, "x": 0.05080318653}], [{"q1": 1.638078786, "distance": 0.06927546921, "q3": 0.07640930949, "q2": 1.994753014, "tx": -0.4763, "ty": 0.275, "targetID": 4, "y": 0.3216473909, "x": -0.4250836788}], [{"q1": -0.2768768754, "distance": 0.07352965683, "q3": -0.4413374473, "q2": 2.359696335, "tx": 0.4763, "ty": 0.275, "targetID": 6, "y": 0.2702389781, "x": 0.4029246424}]], "block": 4}], [{"trials": [[{"q1": 0.1584720633, "distance": 0.01997649037, "q3": -0.2356717671, "q2": 2.573026969, "tx": 0.175, "ty": 0.3031, "targetID": 9, "y": 0.3119089215, "x": 0.1570706088}], [{"q1": 1.074924337, "distance": 0.02643663691, "q3": 0.01225802225, "q2": 2.482571881, "tx": -0.175, "ty": 0.3031, "targetID": 7, "y": 0.2994312565, "x": -0.1488191656}], [{"q1": 0.7225145801, "distance": 0.004619686925, "q3": -0.1780302908, "q2": 2.081391745, "tx": 0.0, "ty": 0.55, "targetID": 5, "y": 0.5492044412, "x": 0.004550669569}], [{"q1": 0.4160610481, "distance": 0.03176057414, "q3": -0.3524805686, "q2": 1.693402524, "tx": 0.375, "ty": 0.6495, "targetID": 3, "y": 0.6365382194, "x": 0.3460047191}], [{"q1": 1.434327348, "distance": 0.01322742819, "q3": -0.1575967541, "q2": 1.557977076, "tx": -0.375, "ty": 0.6495, "targetID": 1, "y": 0.6463220159, "x": -0.3621600127}], [{"q1": 0.6139869877, "distance": 0.04980669018, "q3": -0.009120071377, "q2": 2.973981469, "tx": 0.0, "ty": 0.15, "targetID": 8, "y": 0.1244622429, "x": 0.04276130665}], [{"q1": 1.100733942, "distance": 0.08170313881, "q3": -0.3748560149, "q2": 1.127610391, "tx": 0.0, "ty": 0.95, "targetID": 2, "y": 0.8845022937, "x": 0.04884110313}], [{"q1": 1.665228484, "distance": 0.05522048948, "q3": 0.08463137776, "q2": 1.990859673, "tx": -0.4763, "ty": 0.275, "targetID": 4, "y": 0.30994562, "x": -0.4335436426}], [{"q1": -0.4666634347, "distance": 0.09715800124, "q3": -0.4966928921, "q2": 2.407124744, "tx": 0.4763, "ty": 0.275, "targetID": 6, "y": 0.1855380819, "x": 0.4384022109}]], "block": 5}], [{"trials": [[{"q1": 0.1859288507, "distance": 0.03082994254, "q3": -0.2317018559, "q2": 2.548184293, "tx": 0.175, "ty": 0.3031, "targetID": 9, "y": 0.3250605952, "x": 0.1533616633}], [{"q1": 1.111372594, "distance": 0.01103993855, "q3": 0.02386974479, "q2": 2.454407078, "tx": -0.175, "ty": 0.3031, "targetID": 7, "y": 0.3028906429, "x": -0.1639620467}], [{"q1": 0.7266899966, "distance": 0.00206803567, "q3": -0.1555281599, "q2": 2.069131218, "tx": 0.0, "ty": 0.55, "targetID": 5, "y": 0.5498045456, "x": 0.002058778546}], [{"q1": 0.4056422454, "distance": 0.01636132497, "q3": -0.3702844818, "q2": 1.673079874, "tx": 0.375, "ty": 0.6495, "targetID": 3, "y": 0.6365018904, "x": 0.3650630939}], [{"q1": 1.426757751, "distance": 0.01709050861, "q3": -0.1262150268, "q2": 1.556171969, "tx": -0.375, "ty": 0.6495, "targetID": 1, "y": 0.6430880437, "x": -0.3591578947}], [{"q1": 0.6748636848, "distance": 0.03239017431, "q3": 0.002075910795, "q2": 2.942729507, "tx": 0.0, "ty": 0.15, "targetID": 8, "y": 0.1370174593, "x": 0.02967451816}], [{"q1": 1.097914522, "distance": 0.08420165617, "q3": -0.3680751662, "q2": 1.11292038, "tx": 0.0, "ty": 0.95, "targetID": 2, "y": 0.8868392645, "x": 0.05568339429}], [{"q1": 1.680436507, "distance": 0.04751552803, "q3": 0.0888338366, "q2": 1.988442317, "tx": -0.4763, "ty": 0.275, "targetID": 4, "y": 0.3034583861, "x": -0.4382494328}], [{"q1": -0.4554103563, "distance": 0.08736200488, "q3": -0.4994338974, "q2": 2.378103042, "tx": 0.4763, "ty": 0.275, "targetID": 6, "y": 0.1918608011, "x": 0.4494673052}]], "block": 6}], [{"trials": [[{"q1": 0.2030589616, "distance": 0.040354967, "q3": -0.2532088028, "q2": 2.532319024, "tx": 0.175, "ty": 0.3031, "targetID": 9, "y": 0.3376706489, "x": 0.1541818926}], [{"q1": 1.116820416, "distance": 0.009833343737, "q3": 0.0141229746, "q2": 2.460856725, "tx": -0.175, "ty": 0.3031, "targetID": 7, "y": 0.3013429885, "x": -0.1653249}], [{"q1": 0.7262387217, "distance": 0.00263691882, "q3": -0.1745257829, "q2": 2.078733955, "tx": 0.0, "ty": 0.55, "targetID": 5, "y": 0.5496161611, "x": 0.002608832803}], [{"q1": 0.3964879473, "distance": 0.01533613212, "q3": -0.3899964249, "q2": 1.667452242, "tx": 0.375, "ty": 0.6495, "targetID": 3, "y": 0.6343947584, "x": 0.3776511553}], [{"q1": 1.43863989, "distance": 0.01060270686, "q3": -0.1397805001, "q2": 1.545768852, "tx": -0.375, "ty": 0.6495, "targetID": 1, "y": 0.64626419, "x": -0.3649031229}], [{"q1": 0.6801406096, "distance": 0.0311403174, "q3": -7.571836137e-05, "q2": 2.942305548, "tx": 0.0, "ty": 0.15, "targetID": 8, "y": 0.1377701711, "x": 0.02863827252}], [{"q1": 1.098200187, "distance": 0.0840318521, "q3": -0.3654913163, "q2": 1.110672305, "tx": 0.0, "ty": 0.95, "targetID": 2, "y": 0.8871365548, "x": 0.05576324442}], [{"q1": 1.685065312, "distance": 0.04509786001, "q3": 0.08243328461, "q2": 1.99912117, "tx": -0.4763, "ty": 0.275, "targetID": 4, "y": 0.2985805094, "x": -0.4378581406}], [{"q1": -0.4612775304, "distance": 0.08787622281, "q3": -0.5257953517, "q2": 2.368723544, "tx": 0.4763, "ty": 0.275, "targetID": 6, "y": 0.1885563107, "x": 0.4604974967}]], "block": 7}], [{"trials": [[{"q1": 0.2451230546, "distance": 0.0603508972, "q3": -0.2334845824, "q2": 2.492024577, "tx": 0.175, "ty": 0.3031, "targetID": 9, "y": 0.3560061146, "x": 0.1459625443}], [{"q1": 1.122986219, "distance": 0.006552088609, "q3": 0.0008055243025, "q2": 2.461026051, "tx": -0.175, "ty": 0.3031, "targetID": 7, "y": 0.3029475317, "x": -0.1684496856}], [{"q1": 0.727893577, "distance": 0.001620557133, "q3": -0.1663738235, "q2": 2.074380996, "tx": 0.0, "ty": 0.55, "targetID": 5, "y": 0.5497970007, "x": 0.001607792499}], [{"q1": 0.3851009732, "distance": 0.02563818601, "q3": -0.3925150751, "q2": 1.646564319, "tx": 0.375, "ty": 0.6495, "targetID": 3, "y": 0.6326085065, "x": 0.3942871468}], [{"q1": 1.436947941, "distance": 0.01168900648, "q3": -0.1371910411, "q2": 1.549585939, "tx": -0.375, "ty": 0.6495, "targetID": 1, "y": 0.644653365, "x": -0.3643631301}], [{"q1": 0.6857601286, "distance": 0.02901040187, "q3": 0.001429892001, "q2": 2.937625874, "tx": 0.0, "ty": 0.15, "targetID": 8, "y": 0.1394927167, "x": 0.02704071772}], [{"q1": 1.097541212, "distance": 0.08441656991, "q3": -0.3651083335, "q2": 1.11062036, "tx": 0.0, "ty": 0.95, "targetID": 2, "y": 0.8870865538, "x": 0.05628548268}], [{"q1": 1.6911662, "distance": 0.04206839352, "q3": 0.08162129081, "q2": 1.993815869, "tx": -0.4763, "ty": 0.275, "targetID": 4, "y": 0.2980374825, "x": -0.4411002254}], [{"q1": -0.3983840521, "distance": 0.0602855224, "q3": -0.5543868463, "q2": 2.354710915, "tx": 0.4763, "ty": 0.275, "targetID": 6, "y": 0.2169235542, "x": 0.4601299458}]], "block": 8}], [{"trials": [[{"q1": 0.2521693959, "distance": 0.06362093204, "q3": -0.2299858419, "q2": 2.485627781, "tx": 0.175, "ty": 0.3031, "targetID": 9, "y": 0.3588770836, "x": 0.14439706}], [{"q1": 1.137158865, "distance": 0.004666627142, "q3": 0.009450038523, "q2": 2.459518598, "tx": -0.175, "ty": 0.3031, "targetID": 7, "y": 0.2993961296, "x": -0.1721612057}], [{"q1": 0.7286824112, "distance": 0.001087480273, "q3": -0.1626028396, "q2": 2.073340735, "tx": 0.0, "ty": 0.55, "targetID": 5, "y": 0.54948068, "x": 0.000955468533}], [{"q1": 0.3844737654, "distance": 0.0267886239, "q3": -0.3854855275, "q2": 1.639397808, "tx": 0.375, "ty": 0.6495, "targetID": 3, "y": 0.6330741828, "x": 0.3961618265}], [{"q1": 1.436636969, "distance": 0.01183527789, "q3": -0.1365714627, "q2": 1.549494234, "tx": -0.375, "ty": 0.6495, "targetID": 1, "y": 0.6446732917, "x": -0.3641936736}], [{"q1": 0.7196663055, "distance": 0.02048924297, "q3": 0.01096074049, "q2": 2.921540602, "tx": 0.0, "ty": 0.15, "targetID": 8, "y": 0.144776226, "x": 0.01981214937}], [{"q1": 1.108642387, "distance": 0.08091691082, "q3": -0.3856499814, "q2": 1.098934391, "tx": 0.0, "ty": 0.95, "targetID": 2, "y": 0.8911472441, "x": 0.0555328694}], [{"q1": 1.699063945, "distance": 0.03878021819, "q3": 0.08324211524, "q2": 2.003005119, "tx": -0.4763, "ty": 0.275, "targetID": 4, "y": 0.2908349077, "x": -0.4408999856}], [{"q1": -0.381584549, "distance": 0.05222943411, "q3": -0.5500540621, "q2": 2.343860053, "tx": 0.4763, "ty": 0.275, "targetID": 6, "y": 0.2253394425, "x": 0.4601215324}]], "block": 9}], [{"trials": [[{"q1": 0.2394244805, "distance": 0.05999381755, "q3": -0.1984784323, "q2": 2.471944402, "tx": 0.175, "ty": 0.3031, "targetID": 9, "y": 0.3565921645, "x": 0.1478366704}], [{"q1": 1.147349341, "distance": 0.006011737932, "q3": 0.03771750778, "q2": 2.446806218, "tx": -0.175, "ty": 0.3031, "targetID": 7, "y": 0.2970902268, "x": -0.1748463147}], [{"q1": 0.7294470349, "distance": 0.0003961976499, "q3": -0.1354088184, "q2": 2.05986872, "tx": 0.0, "ty": 0.55, "targetID": 5, "y": 0.5496157607, "x": 9.660629013e-05}], [{"q1": 0.3798176637, "distance": 0.02813400711, "q3": -0.3492266349, "q2": 1.624733344, "tx": 0.375, "ty": 0.6495, "targetID": 3, "y": 0.6322734698, "x": 0.3972434038}], [{"q1": 1.441120817, "distance": 0.009239234652, "q3": -0.1212122342, "q2": 1.536967425, "tx": -0.375, "ty": 0.6495, "targetID": 1, "y": 0.6452061857, "x": -0.3668191311}], [{"q1": 0.7216459319, "distance": 0.02030896341, "q3": 0.02480345615, "q2": 2.914896657, "tx": 0.0, "ty": 0.15, "targetID": 8, "y": 0.1447195755, "x": 0.01961048473}], [{"q1": 1.117213176, "distance": 0.07642702397, "q3": -0.3734311539, "q2": 1.081172608, "tx": 0.0, "ty": 0.95, "targetID": 2, "y": 0.8942826596, "x": 0.05231317211}], [{"q1": 1.700789328, "distance": 0.03850850826, "q3": 0.0968510912, "q2": 1.999879743, "tx": -0.4763, "ty": 0.275, "targetID": 4, "y": 0.2887924901, "x": -0.440346246}], [{"q1": -0.2452219061, "distance": 0.0668130024, "q3": -0.4227301313, "q2": 2.309686477, "tx": 0.4763, "ty": 0.275, "targetID": 6, "y": 0.289044859, "x": 0.4109798712}]], "block": 10}]]}], "condition": "H2"}], "type": "simulation", "subjectID": "S_H2_17"}}
