# Supplementary material for: Goal-related feedback guides motor exploration and redundancy resolution in human motor skill acquisition
Source: PLoS Comput Biol. 2019 Mar 5;15(3):e1006676. doi: 10.1371/journal.pcbi.1006676 (PMC6420027; doi:10.1371/journal.pcbi.1006676)
Supplement: S1 Dataset — The 220 .json files contain the data (20 for the participants, 200 for simulation runs), the text file legend_json.txt explains the data format. (ZIP) [file pcbi.1006676.s001.zip › S_H1_066.json]

{"data": {"data": [{"phases": [{"phase": "test", "blocks": [[{"trials": [[{"q1": 2.15029601, "distance": 0.523981487, "q3": 3.244381275, "q2": 1.965267689, "tx": 0.175, "ty": 0.3031, "targetID": 9, "y": 0.472198126, "x": -0.3209459875}], [{"q1": 2.2548208, "distance": 0.2256853027, "q3": 3.203046275, "q2": 1.955942833, "tx": -0.175, "ty": 0.3031, "targetID": 7, "y": 0.4325419026, "x": -0.3598746864}], [{"q1": 2.071184457, "distance": 0.3056545359, "q3": 3.346993206, "q2": 1.967473031, "tx": 0.0, "ty": 0.55, "targetID": 5, "y": 0.5075034134, "x": -0.3026858693}], [{"q1": 2.019524143, "distance": 0.6689098668, "q3": 3.378397403, "q2": 1.970689823, "tx": 0.375, "ty": 0.6495, "targetID": 3, "y": 0.5257296608, "x": -0.2823593485}], [{"q1": 2.053589916, "distance": 0.1501678693, "q3": 3.394638558, "q2": 1.966741149, "tx": -0.375, "ty": 0.6495, "targetID": 1, "y": 0.5175642535, "x": -0.3032828627}], [{"q1": 2.298910289, "distance": 0.4490576853, "q3": 3.140659802, "q2": 1.956334824, "tx": 0.0, "ty": 0.15, "targetID": 8, "y": 0.4104442184, "x": -0.3658163663}], [{"q1": 1.930428537, "distance": 0.4662986529, "q3": 3.506900925, "q2": 1.972534919, "tx": 0.0, "ty": 0.95, "targetID": 2, "y": 0.5627565541, "x": -0.2597632523}], [{"q1": 2.407731723, "distance": 0.1159902225, "q3": 3.131832973, "q2": 1.932968565, "tx": -0.4763, "ty": 0.275, "targetID": 4, "y": 0.3675504391, "x": -0.4063847088}], [{"q1": 2.146810154, "distance": 0.8160470286, "q3": 3.226421989, "q2": 1.966479284, "tx": 0.4763, "ty": 0.275, "targetID": 6, "y": 0.4713341341, "x": -0.3157768022}]], "block": 1}], [{"trials": [[{"q1": 2.069935828, "distance": 0.4568794361, "q3": 3.058943881, "q2": 1.864908851, "tx": 0.175, "ty": 0.3031, "targetID": 9, "y": 0.469318988, "x": -0.2505702846}], [{"q1": 2.255985491, "distance": 0.1987104829, "q3": 3.081593894, "q2": 1.938495584, "tx": -0.175, "ty": 0.3031, "targetID": 7, "y": 0.418833668, "x": -0.3365288647}], [{"q1": 1.982765671, "distance": 0.2501475097, "q3": 3.317286214, "q2": 1.902174312, "tx": 0.0, "ty": 0.55, "targetID": 5, "y": 0.5305931656, "x": -0.2493935672}], [{"q1": 1.921146192, "distance": 0.6091792912, "q3": 3.387634926, "q2": 1.86265117, "tx": 0.375, "ty": 0.6495, "targetID": 3, "y": 0.5564150596, "x": -0.227025417}], [{"q1": 1.967867272, "distance": 0.1486309838, "q3": 3.442887655, "q2": 1.954842877, "tx": -0.375, "ty": 0.6495, "targetID": 1, "y": 0.5474879692, "x": -0.26690414}], [{"q1": 2.301557365, "distance": 0.4072891329, "q3": 2.953203334, "q2": 1.922516099, "tx": 0.0, "ty": 0.15, "targetID": 8, "y": 0.3862827933, "x": -0.3317452024}], [{"q1": 1.824749589, "distance": 0.4134249294, "q3": 3.714295526, "q2": 1.927899658, "tx": 0.0, "ty": 0.95, "targetID": 2, "y": 0.6116268743, "x": -0.2375369446}], [{"q1": 2.429071873, "distance": 0.1036560695, "q3": 3.143060678, "q2": 1.937356671, "tx": -0.4763, "ty": 0.275, "targetID": 4, "y": 0.3596706277, "x": -0.4165048032}], [{"q1": 2.06306006, "distance": 0.7411930184, "q3": 3.008263236, "q2": 1.826159693, "tx": 0.4763, "ty": 0.275, "targetID": 6, "y": 0.4614048036, "x": -0.2410704341}]], "block": 2}], [{"trials": [[{"q1": 1.308483015, "distance": 0.2447031802, "q3": 2.655124143, "q2": 0.7456019219, "tx": 0.175, "ty": 0.3031, "targetID": 9, "y": 0.505418206, "x": 0.03735193451}], [{"q1": 2.209995749, "distance": 0.1169131171, "q3": 2.672106786, "q2": 1.606999163, "tx": -0.175, "ty": 0.3031, "targetID": 7, "y": 0.3467473984, "x": -0.283460046}], [{"q1": 1.561288338, "distance": 0.007980771095, "q3": 3.10696771, "q2": 1.289476737, "tx": 0.0, "ty": 0.55, "targetID": 5, "y": 0.5425518414, "x": 0.002866642864}], [{"q1": 1.120768234, "distance": 0.1302404457, "q3": 3.477656936, "q2": 1.11792204, "tx": 0.375, "ty": 0.6495, "targetID": 3, "y": 0.5510752777, "x": 0.2897055233}], [{"q1": 2.003704217, "distance": 0.1195115116, "q3": 3.815268002, "q2": 2.16370914, "tx": -0.375, "ty": 0.6495, "targetID": 1, "y": 0.5299950116, "x": -0.376248659}], [{"q1": 1.510803808, "distance": 0.3990116622, "q3": 2.254688731, "q2": 0.6717577916, "tx": 0.0, "ty": 0.15, "targetID": 8, "y": 0.5166663292, "x": -0.1573725185}], [{"q1": 1.648795037, "distance": 0.4606230733, "q3": 4.383664421, "q2": 2.243641737, "tx": 0.0, "ty": 0.95, "targetID": 2, "y": 0.6000702582, "x": -0.2995376294}], [{"q1": 2.466125868, "distance": 0.09200756423, "q3": 3.024931006, "q2": 1.892467817, "tx": -0.4763, "ty": 0.275, "targetID": 4, "y": 0.3333856766, "x": -0.4051908962}], [{"q1": 0.9356663394, "distance": 0.3121107602, "q3": 2.724555473, "q2": 0.4330375639, "tx": 0.4763, "ty": 0.275, "targetID": 6, "y": 0.4799316132, "x": 0.2408936268}]], "block": 3}], [{"trials": [[{"q1": 1.196428486, "distance": 0.2687377055, "q3": 2.463026593, "q2": 0.5016839539, "tx": 0.175, "ty": 0.3031, "targetID": 9, "y": 0.5434144754, "x": 0.05471322905}], [{"q1": 2.110347874, "distance": 0.1317186974, "q3": 2.270937482, "q2": 1.346756809, "tx": -0.175, "ty": 0.3031, "targetID": 7, "y": 0.2834586894, "x": -0.3052460524}], [{"q1": 1.394234208, "distance": 0.05695060283, "q3": 2.706829627, "q2": 0.901444912, "tx": 0.0, "ty": 0.55, "targetID": 5, "y": 0.4942820399, "x": 0.01178473949}], [{"q1": 1.038322562, "distance": 0.05951919675, "q3": 3.780713146, "q2": 1.343081464, "tx": 0.375, "ty": 0.6495, "targetID": 3, "y": 0.6017188754, "x": 0.3395105802}], [{"q1": 1.9878992, "distance": 0.120865472, "q3": 3.896396279, "q2": 2.187574913, "tx": -0.375, "ty": 0.6495, "targetID": 1, "y": 0.5291862199, "x": -0.3865350182}], [{"q1": 1.226702794, "distance": 0.6580269391, "q3": 1.552427226, "q2": 0.02083752646, "tx": 0.0, "ty": 0.15, "targetID": 8, "y": 0.8064854958, "x": 0.0450138466}], [{"q1": 1.653035978, "distance": 0.5092450109, "q3": 4.519345828, "q2": 2.318950831, "tx": 0.0, "ty": 0.95, "targetID": 2, "y": 0.5628735822, "x": -0.3308528643}], [{"q1": 2.398935872, "distance": 0.1274684807, "q3": 3.003380792, "q2": 1.860397441, "tx": -0.4763, "ty": 0.275, "targetID": 4, "y": 0.3564383424, "x": -0.3782387439}], [{"q1": 0.8437822654, "distance": 0.2281606996, "q3": 2.882592177, "q2": 0.4640344872, "tx": 0.4763, "ty": 0.275, "targetID": 6, "y": 0.4331661353, "x": 0.3118591946}]], "block": 4}], [{"trials": [[{"q1": 1.178466372, "distance": 0.27111415, "q3": 2.439973017, "q2": 0.4751823061, "tx": 0.175, "ty": 0.3031, "targetID": 9, "y": 0.5491559147, "x": 0.06116077493}], [{"q1": 2.143408301, "distance": 0.1150796871, "q3": 2.272330468, "q2": 1.495605316, "tx": -0.175, "ty": 0.3031, "targetID": 7, "y": 0.2731580144, "x": -0.2861162089}], [{"q1": 1.405402449, "distance": 0.0637240513, "q3": 2.703637136, "q2": 0.9872021143, "tx": 0.0, "ty": 0.55, "targetID": 5, "y": 0.4870700665, "x": 0.01002886731}], [{"q1": 1.005189793, "distance": 0.04480458519, "q3": 3.864470356, "q2": 1.44239706, "tx": 0.375, "ty": 0.6495, "targetID": 3, "y": 0.6147551519, "x": 0.3467113735}], [{"q1": 1.920411706, "distance": 0.09263140731, "q3": 3.8394654, "q2": 2.114039355, "tx": -0.375, "ty": 0.6495, "targetID": 1, "y": 0.5664375556, "x": -0.3339974641}], [{"q1": 1.242267348, "distance": 0.6559978297, "q3": 1.513341299, "q2": 0.08421007879, "tx": 0.0, "ty": 0.15, "targetID": 8, "y": 0.805776164, "x": 0.01705213569}], [{"q1": 1.278514513, "distance": 0.4391501841, "q3": 2.615467213, "q2": 0.6734190488, "tx": 0.0, "ty": 0.95, "targetID": 2, "y": 0.5128891758, "x": 0.04227305976}], [{"q1": 2.356259491, "distance": 0.1527784782, "q3": 2.889454629, "q2": 1.799338204, "tx": -0.4763, "ty": 0.275, "targetID": 4, "y": 0.353180079, "x": -0.3450401865}], [{"q1": 0.8331073993, "distance": 0.2167729248, "q3": 2.907116836, "q2": 0.4839563512, "tx": 0.4763, "ty": 0.275, "targetID": 6, "y": 0.4260954128, "x": 0.3208629479}]], "block": 5}], [{"trials": [[{"q1": 1.143408636, "distance": 0.2726458727, "q3": 2.406324519, "q2": 0.4360328771, "tx": 0.175, "ty": 0.3031, "targetID": 9, "y": 0.5573499997, "x": 0.07654844064}], [{"q1": 2.16974879, "distance": 0.1080215905, "q3": 2.239607378, "q2": 1.604571813, "tx": -0.175, "ty": 0.3031, "targetID": 7, "y": 0.2613531112, "x": -0.2746286169}], [{"q1": 1.376306606, "distance": 0.06151317993, "q3": 2.587702938, "q2": 0.8977284755, "tx": 0.0, "ty": 0.55, "targetID": 5, "y": 0.4887543324, "x": -0.005730576856}], [{"q1": 0.9784040668, "distance": 0.03884091754, "q3": 3.903137223, "q2": 1.497781213, "tx": 0.375, "ty": 0.6495, "targetID": 3, "y": 0.6167920241, "x": 0.3540523226}], [{"q1": 1.899875521, "distance": 0.09705350273, "q3": 3.780768985, "q2": 2.039090647, "tx": -0.375, "ty": 0.6495, "targetID": 1, "y": 0.5824698937, "x": -0.3048120577}], [{"q1": 1.776969341, "distance": 0.6107281292, "q3": 1.268233121, "q2": 0.7431245689, "tx": 0.0, "ty": 0.15, "targetID": 8, "y": 0.5337777743, "x": -0.4750825904}], [{"q1": 1.140673266, "distance": 0.2736276955, "q3": 1.966407133, "q2": 0.1934790766, "tx": 0.0, "ty": 0.95, "targetID": 2, "y": 0.6830151651, "x": 0.05992673596}], [{"q1": 2.322907685, "distance": 0.169969277, "q3": 2.805247132, "q2": 1.765969606, "tx": -0.4763, "ty": 0.275, "targetID": 4, "y": 0.3480423135, "x": -0.3228256518}], [{"q1": 0.8188447931, "distance": 0.2060740056, "q3": 2.920912804, "q2": 0.4924339759, "tx": 0.4763, "ty": 0.275, "targetID": 6, "y": 0.4196087621, "x": 0.3294844637}]], "block": 6}], [{"trials": [[{"q1": 1.124732209, "distance": 0.2677919199, "q3": 2.416239935, "q2": 0.4184647379, "tx": 0.175, "ty": 0.3031, "targetID": 9, "y": 0.5569214453, "x": 0.08963498219}], [{"q1": 2.15762499, "distance": 0.1213336581, "q3": 2.198659638, "q2": 1.545600002, "tx": -0.175, "ty": 0.3031, "targetID": 7, "y": 0.2544287754, "x": -0.2861439089}], [{"q1": 1.331033158, "distance": 0.04256826753, "q3": 2.425686627, "q2": 0.7118314791, "tx": 0.0, "ty": 0.55, "targetID": 5, "y": 0.5163143275, "x": -0.02602561944}], [{"q1": 0.9726143143, "distance": 0.0311581941, "q3": 3.942323908, "q2": 1.48501772, "tx": 0.375, "ty": 0.6495, "targetID": 3, "y": 0.62288239, "x": 0.3588032134}], [{"q1": 1.905649821, "distance": 0.08119219569, "q3": 3.875451739, "q2": 2.040040165, "tx": -0.375, "ty": 0.6495, "targetID": 1, "y": 0.582284783, "x": -0.3294556562}], [{"q1": 1.780998487, "distance": 0.5574271087, "q3": 1.399561536, "q2": 0.8456281182, "tx": 0.0, "ty": 0.15, "targetID": 8, "y": 0.4746342876, "x": -0.4531418771}], [{"q1": 1.099297894, "distance": 0.2315659704, "q3": 1.712618189, "q2": 0.01889958541, "tx": 0.0, "ty": 0.95, "targetID": 2, "y": 0.7611390004, "x": 0.1339937367}], [{"q1": 2.317251098, "distance": 0.1721931941, "q3": 2.811703678, "q2": 1.764294304, "tx": -0.4763, "ty": 0.275, "targetID": 4, "y": 0.3509680944, "x": -0.3217705701}], [{"q1": 0.7946996758, "distance": 0.1762498025, "q3": 2.998515562, "q2": 0.5278166792, "tx": 0.4763, "ty": 0.275, "targetID": 6, "y": 0.402621752, "x": 0.3547406265}]], "block": 7}], [{"trials": [[{"q1": 1.101660059, "distance": 0.2650848541, "q3": 2.421779843, "q2": 0.382879764, "tx": 0.175, "ty": 0.3031, "targetID": 9, "y": 0.5589645085, "x": 0.1056939168}], [{"q1": 2.071761131, "distance": 0.1561223607, "q3": 2.003941804, "q2": 1.40372078, "tx": -0.175, "ty": 0.3031, "targetID": 7, "y": 0.246685147, "x": -0.3205731977}], [{"q1": 1.29228095, "distance": 0.02713675029, "q3": 2.332024236, "q2": 0.6146018209, "tx": 0.0, "ty": 0.55, "targetID": 5, "y": 0.5409705529, "x": -0.02559047287}], [{"q1": 0.9694760411, "distance": 0.03367060542, "q3": 3.928344255, "q2": 1.473052995, "tx": 0.375, "ty": 0.6495, "targetID": 3, "y": 0.6180164698, "x": 0.3630627896}], [{"q1": 1.912575446, "distance": 0.08103567459, "q3": 4.015840749, "q2": 2.09396194, "tx": -0.375, "ty": 0.6495, "targetID": 1, "y": 0.5687668813, "x": -0.3680039938}], [{"q1": 1.761105197, "distance": 0.4913129734, "q3": 1.543939337, "q2": 0.9675032515, "tx": 0.0, "ty": 0.15, "targetID": 8, "y": 0.4267883755, "x": -0.4059268814}], [{"q1": 1.096912997, "distance": 0.2363532693, "q3": 1.699326048, "q2": -0.03983828617, "tx": 0.0, "ty": 0.95, "targetID": 2, "y": 0.7698897683, "x": 0.1530463078}], [{"q1": 2.281175632, "distance": 0.1876931106, "q3": 2.755979243, "q2": 1.735895328, "tx": -0.4763, "ty": 0.275, "targetID": 4, "y": 0.3500607683, "x": -0.3042692329}], [{"q1": 0.7979145078, "distance": 0.1773287042, "q3": 3.001036787, "q2": 0.5358998402, "tx": 0.4763, "ty": 0.275, "targetID": 6, "y": 0.4033029237, "x": 0.3538915481}]], "block": 8}], [{"trials": [[{"q1": 1.093888157, "distance": 0.2560246787, "q3": 2.419165038, "q2": 0.4451734195, "tx": 0.175, "ty": 0.3031, "targetID": 9, "y": 0.5495266501, "x": 0.1055554736}], [{"q1": 2.070693023, "distance": 0.1750157229, "q3": 1.918829004, "q2": 1.397793984, "tx": -0.175, "ty": 0.3031, "targetID": 7, "y": 0.2347800585, "x": -0.3361300371}], [{"q1": 1.34247529, "distance": 0.05829240711, "q3": 2.432923456, "q2": 0.8240573731, "tx": 0.0, "ty": 0.55, "targetID": 5, "y": 0.4984000644, "x": -0.02711920662}], [{"q1": 0.970724418, "distance": 0.02932635658, "q3": 3.956976173, "q2": 1.498175439, "tx": 0.375, "ty": 0.6495, "targetID": 3, "y": 0.6261050723, "x": 0.3573163197}], [{"q1": 1.867308196, "distance": 0.09463929459, "q3": 4.224044501, "q2": 2.173431064, "tx": -0.375, "ty": 0.6495, "targetID": 1, "y": 0.5561498637, "x": -0.3905675345}], [{"q1": 2.026142544, "distance": 0.7739369169, "q3": 0.4887614965, "q2": 0.80173514, "tx": 0.0, "ty": 0.15, "targetID": 8, "y": 0.5242089571, "x": -0.6774555393}], [{"q1": 1.21785735, "distance": 0.1850351134, "q3": 1.737101672, "q2": -0.1754811984, "tx": 0.0, "ty": 0.95, "targetID": 2, "y": 0.7901163934, "x": 0.09314089085}], [{"q1": 2.237299346, "distance": 0.2101698282, "q3": 2.859191176, "q2": 1.782630605, "tx": -0.4763, "ty": 0.275, "targetID": 4, "y": 0.3854047888, "x": -0.297464491}], [{"q1": 0.792675487, "distance": 0.173724439, "q3": 3.005294022, "q2": 0.5313721304, "tx": 0.4763, "ty": 0.275, "targetID": 6, "y": 0.4012194986, "x": 0.3569315834}]], "block": 9}], [{"trials": [[{"q1": 1.042107082, "distance": 0.2717410338, "q3": 2.312628783, "q2": 0.3918895527, "tx": 0.175, "ty": 0.3031, "targetID": 9, "y": 0.569828336, "x": 0.1230463263}], [{"q1": 2.022193758, "distance": 0.1722737334, "q3": 1.889294843, "q2": 1.360146609, "tx": -0.175, "ty": 0.3031, "targetID": 7, "y": 0.2505421901, "x": -0.3390607078}], [{"q1": 1.355799719, "distance": 0.06783795202, "q3": 2.523288922, "q2": 0.9349894855, "tx": 0.0, "ty": 0.55, "targetID": 5, "y": 0.4826570852, "x": -0.008180438049}], [{"q1": 0.9578391375, "distance": 0.02389134364, "q3": 3.995940091, "q2": 1.522800536, "tx": 0.375, "ty": 0.6495, "targetID": 3, "y": 0.6312363306, "x": 0.3595975754}], [{"q1": 1.868790343, "distance": 0.1085804491, "q3": 4.282251964, "q2": 2.19490445, "tx": -0.375, "ty": 0.6495, "targetID": 1, "y": 0.5447799677, "x": -0.4036954485}], [{"q1": 2.002671755, "distance": 0.7593975976, "q3": 0.5461706631, "q2": 0.8180248048, "tx": 0.0, "ty": 0.15, "targetID": 8, "y": 0.5202099702, "x": -0.6630454654}], [{"q1": 1.21820221, "distance": 0.1851832593, "q3": 1.74234043, "q2": -0.1664308898, "tx": 0.0, "ty": 0.95, "targetID": 2, "y": 0.7881515738, "x": 0.08998847975}], [{"q1": 2.207718707, "distance": 0.2219522827, "q3": 2.793444872, "q2": 1.747806652, "tx": -0.4763, "ty": 0.275, "targetID": 4, "y": 0.3796409373, "x": -0.2805627015}], [{"q1": 0.7856446111, "distance": 0.1648933611, "q3": 3.028617764, "q2": 0.5569640425, "tx": 0.4763, "ty": 0.275, "targetID": 6, "y": 0.3961396818, "x": 0.3644295479}]], "block": 10}]]}], "condition": "H1"}], "type": "simulation", "subjectID": "S_H1_66"}}
