# Supplementary material for: Goal-related feedback guides motor exploration and redundancy resolution in human motor skill acquisition
Source: PLoS Comput Biol. 2019 Mar 5;15(3):e1006676. doi: 10.1371/journal.pcbi.1006676 (PMC6420027; doi:10.1371/journal.pcbi.1006676)
Supplement: S1 Dataset — The 220 .json files contain the data (20 for the participants, 200 for simulation runs), the text file legend_json.txt explains the data format. (ZIP) [file pcbi.1006676.s001.zip › S_H2_080.json]

{"data": {"data": [{"phases": [{"phase": "test", "blocks": [[{"trials": [[{"q1": 1.392949113, "distance": 0.5265672841, "q3": -0.01496579692, "q2": 2.018184182, "tx": 0.175, "ty": 0.3031, "targetID": 9, "y": 0.4247471529, "x": -0.3373232133}], [{"q1": 1.429139051, "distance": 0.185004818, "q3": 0.0468611801, "q2": 2.057232432, "tx": -0.175, "ty": 0.3031, "targetID": 7, "y": 0.3825598649, "x": -0.3420715791}], [{"q1": 1.426529101, "distance": 0.3740546167, "q3": -0.05380559337, "q2": 1.940822988, "tx": 0.0, "ty": 0.55, "targetID": 5, "y": 0.4554216203, "x": -0.3619002436}], [{"q1": 1.473137588, "distance": 0.7866272979, "q3": 0.101595052, "q2": 1.923670311, "tx": 0.375, "ty": 0.6495, "targetID": 3, "y": 0.4119876432, "x": -0.3749135858}], [{"q1": 1.411272458, "distance": 0.1467236436, "q3": -0.1775319642, "q2": 1.907055189, "tx": -0.375, "ty": 0.6495, "targetID": 1, "y": 0.5036373009, "x": -0.3591286227}], [{"q1": 1.437599125, "distance": 0.3677153188, "q3": 0.2072728311, "q2": 2.099005326, "tx": 0.0, "ty": 0.15, "targetID": 8, "y": 0.3310755242, "x": -0.3200409508}], [{"q1": 1.489916853, "distance": 0.6288397812, "q3": 0.01035100671, "q2": 1.837896843, "tx": 0.0, "ty": 0.95, "targetID": 2, "y": 0.4625996617, "x": -0.3973416423}], [{"q1": 1.561320974, "distance": 0.1149291771, "q3": 0.005189886716, "q2": 2.000730649, "tx": -0.4763, "ty": 0.275, "targetID": 4, "y": 0.3652297637, "x": -0.4051149911}], [{"q1": 1.421811216, "distance": 0.8266480493, "q3": 0.07941281495, "q2": 2.022539279, "tx": 0.4763, "ty": 0.275, "targetID": 6, "y": 0.3929121685, "x": -0.3418954032}]], "block": 1}], [{"trials": [[{"q1": 0.2614954525, "distance": 0.1454800788, "q3": 0.4116884685, "q2": 2.581175402, "tx": 0.175, "ty": 0.3031, "targetID": 9, "y": 0.1831304871, "x": 0.09270923924}], [{"q1": 1.23664757, "distance": 0.03682146041, "q3": 0.3268797137, "q2": 2.232657627, "tx": -0.175, "ty": 0.3031, "targetID": 7, "y": 0.3101687599, "x": -0.2111365823}], [{"q1": 0.7208560937, "distance": 0.1335128369, "q3": 0.02652338278, "q2": 2.279038375, "tx": 0.0, "ty": 0.55, "targetID": 5, "y": 0.4206480094, "x": -0.03307174238}], [{"q1": -0.01111944977, "distance": 0.472501177, "q3": 0.03219264051, "q2": 2.593644779, "tx": 0.375, "ty": 0.6495, "targetID": 3, "y": 0.2263611975, "x": 0.1647360798}], [{"q1": 1.422064158, "distance": 0.1398958719, "q3": -0.1822947187, "q2": 1.886596494, "tx": -0.375, "ty": 0.6495, "targetID": 1, "y": 0.5099380643, "x": -0.3653397163}], [{"q1": 0.8814025328, "distance": 0.07088438513, "q3": 0.5769658623, "q2": 2.477650679, "tx": 0.0, "ty": 0.15, "targetID": 8, "y": 0.2153246465, "x": -0.027518841}], [{"q1": 1.48756702, "distance": 0.6440215926, "q3": -0.02278183424, "q2": 1.912805738, "tx": 0.0, "ty": 0.95, "targetID": 2, "y": 0.4379102295, "x": -0.3905481771}], [{"q1": 1.618809191, "distance": 0.07874859436, "q3": 0.1056297758, "q2": 1.98993043, "tx": -0.4763, "ty": 0.275, "targetID": 4, "y": 0.3260967743, "x": -0.4163795463}], [{"q1": -0.516354295, "distance": 0.527468286, "q3": 0.586456083, "q2": 2.915420932, "tx": 0.4763, "ty": 0.275, "targetID": 6, "y": -0.08443480815, "x": 0.09025672332}]], "block": 2}], [{"trials": [[{"q1": 0.1111975881, "distance": 0.0686104926, "q3": 0.1435262465, "q2": 2.534726508, "tx": 0.175, "ty": 0.3031, "targetID": 9, "y": 0.2456518076, "x": 0.1374886033}], [{"q1": 1.207156411, "distance": 0.01562356547, "q3": 0.3964708948, "q2": 2.241691165, "tx": -0.175, "ty": 0.3031, "targetID": 7, "y": 0.3003957282, "x": -0.1903877455}], [{"q1": 0.679847399, "distance": 0.05595075983, "q3": -0.11733381, "q2": 2.18373809, "tx": 0.0, "ty": 0.55, "targetID": 5, "y": 0.4941725181, "x": 0.00371211384}], [{"q1": -0.04860642809, "distance": 0.3564068283, "q3": -0.2663159509, "q2": 2.459830845, "tx": 0.375, "ty": 0.6495, "targetID": 3, "y": 0.3123112227, "x": 0.259546305}], [{"q1": 1.438656004, "distance": 0.1398573992, "q3": -0.1635178008, "q2": 1.86407056, "tx": -0.375, "ty": 0.6495, "targetID": 1, "y": 0.5096431201, "x": -0.3746188514}], [{"q1": 0.8504495887, "distance": 0.07086737606, "q3": 0.5772834007, "q2": 2.473774478, "tx": 0.0, "ty": 0.15, "targetID": 8, "y": 0.2175099297, "x": -0.02155445163}], [{"q1": 0.7316297546, "distance": 0.3165623697, "q3": -0.5093832027, "q2": 1.984138714, "tx": 0.0, "ty": 0.95, "targetID": 2, "y": 0.6414493466, "x": 0.07076883611}], [{"q1": 1.637166293, "distance": 0.06937807204, "q3": 0.1289448649, "q2": 1.982017761, "tx": -0.4763, "ty": 0.275, "targetID": 4, "y": 0.3171141352, "x": -0.421166376}], [{"q1": -0.6566272368, "distance": 0.4318425611, "q3": 0.1703959263, "q2": 2.858328671, "tx": 0.4763, "ty": 0.275, "targetID": 6, "y": 0.002488117409, "x": 0.1412995949}]], "block": 3}], [{"trials": [[{"q1": 0.02007949914, "distance": 0.02997334217, "q3": -0.07817703011, "q2": 2.532602813, "tx": 0.175, "ty": 0.3031, "targetID": 9, "y": 0.2752279983, "x": 0.1860250969}], [{"q1": 1.198116687, "distance": 0.01073890414, "q3": 0.4160162578, "q2": 2.241610245, "tx": -0.175, "ty": 0.3031, "targetID": 7, "y": 0.2987848123, "x": -0.1848337794}], [{"q1": 0.536819365, "distance": 0.1133210883, "q3": -0.2205328636, "q2": 2.07725354, "tx": 0.0, "ty": 0.55, "targetID": 5, "y": 0.5475839247, "x": 0.1132953293}], [{"q1": -0.04825951767, "distance": 0.3682562408, "q3": -0.2431546343, "q2": 2.479571107, "tx": 0.375, "ty": 0.6495, "targetID": 3, "y": 0.3036451854, "x": 0.2485203332}], [{"q1": 1.460632201, "distance": 0.1259124585, "q3": -0.1591173727, "q2": 1.810591114, "tx": -0.375, "ty": 0.6495, "targetID": 1, "y": 0.5242142053, "x": -0.3875465876}], [{"q1": 0.8390959027, "distance": 0.0688280435, "q3": 0.5698130791, "q2": 2.480955083, "tx": 0.0, "ty": 0.15, "targetID": 8, "y": 0.2161974007, "x": -0.01884684901}], [{"q1": 1.294811654, "distance": 0.4558349161, "q3": -0.2878133472, "q2": 1.834712655, "tx": 0.0, "ty": 0.95, "targetID": 2, "y": 0.5983684679, "x": -0.2900702265}], [{"q1": 1.642040118, "distance": 0.06698330495, "q3": 0.1226565495, "q2": 1.981800385, "tx": -0.4763, "ty": 0.275, "targetID": 4, "y": 0.3163023411, "x": -0.4235659526}], [{"q1": -0.7924740986, "distance": 0.3588796583, "q3": -0.1783515504, "q2": 2.833608924, "tx": 0.4763, "ty": 0.275, "targetID": 6, "y": 0.02439410465, "x": 0.2194122923}]], "block": 4}], [{"trials": [[{"q1": -0.001974153977, "distance": 0.03552202678, "q3": -0.1605969272, "q2": 2.522580163, "tx": 0.175, "ty": 0.3031, "targetID": 9, "y": 0.2883187125, "x": 0.2073005871}], [{"q1": 1.209712926, "distance": 0.01551696621, "q3": 0.4456428742, "q2": 2.24741771, "tx": -0.175, "ty": 0.3031, "targetID": 7, "y": 0.2895094546, "x": -0.1824882117}], [{"q1": 0.56642629, "distance": 0.09993600027, "q3": -0.2281012772, "q2": 2.070743669, "tx": 0.0, "ty": 0.55, "targetID": 5, "y": 0.5543522901, "x": 0.09984118249}], [{"q1": -0.04616250073, "distance": 0.3593320964, "q3": -0.2556194145, "q2": 2.463350554, "tx": 0.375, "ty": 0.6495, "targetID": 3, "y": 0.3105897345, "x": 0.255587323}], [{"q1": 1.463505416, "distance": 0.1244056972, "q3": -0.16931391, "q2": 1.809490028, "tx": -0.375, "ty": 0.6495, "targetID": 1, "y": 0.5258847582, "x": -0.3890017667}], [{"q1": 0.838709861, "distance": 0.06492047472, "q3": 0.5771812422, "q2": 2.486693791, "tx": 0.0, "ty": 0.15, "targetID": 8, "y": 0.2127857075, "x": -0.01651129828}], [{"q1": 1.320836249, "distance": 0.452569008, "q3": -0.2980535638, "q2": 1.789488479, "tx": 0.0, "ty": 0.95, "targetID": 2, "y": 0.6127066378, "x": -0.3017480652}], [{"q1": 1.680753661, "distance": 0.04789966206, "q3": 0.1103166972, "q2": 1.971103996, "tx": -0.4763, "ty": 0.275, "targetID": 4, "y": 0.3059471029, "x": -0.4397397149}], [{"q1": -0.8845659565, "distance": 0.3176344699, "q3": -0.4316483758, "q2": 2.783466052, "tx": 0.4763, "ty": 0.275, "targetID": 6, "y": 0.0112902868, "x": 0.2992439534}]], "block": 5}], [{"trials": [[{"q1": 0.02860786479, "distance": 0.03589301446, "q3": -0.1769093005, "q2": 2.489325558, "tx": 0.175, "ty": 0.3031, "targetID": 9, "y": 0.3086285186, "x": 0.2104646862}], [{"q1": 1.199542748, "distance": 0.00894270693, "q3": 0.4699511476, "q2": 2.223172181, "tx": -0.175, "ty": 0.3031, "targetID": 7, "y": 0.296562305, "x": -0.1811016844}], [{"q1": 0.5996090144, "distance": 0.08444232752, "q3": -0.2272796867, "q2": 2.060848214, "tx": 0.0, "ty": 0.55, "targetID": 5, "y": 0.5608946863, "x": 0.08373656601}], [{"q1": -0.03887567632, "distance": 0.3458282111, "q3": -0.2785376699, "q2": 2.441442966, "tx": 0.375, "ty": 0.6495, "targetID": 3, "y": 0.3216132956, "x": 0.2650570118}], [{"q1": 1.473632997, "distance": 0.1140625003, "q3": -0.19214504, "q2": 1.787023953, "tx": -0.375, "ty": 0.6495, "targetID": 1, "y": 0.5371081648, "x": -0.3944506905}], [{"q1": 0.8388509499, "distance": 0.06297175761, "q3": 0.5885997966, "q2": 2.48603267, "tx": 0.0, "ty": 0.15, "targetID": 8, "y": 0.211186122, "x": -0.01488961834}], [{"q1": 1.378391651, "distance": 0.472919421, "q3": -0.332825898, "q2": 1.76257052, "tx": 0.0, "ty": 0.95, "targetID": 2, "y": 0.6136378152, "x": -0.3324353463}], [{"q1": 1.677112537, "distance": 0.04996571365, "q3": 0.1137969108, "q2": 1.967482536, "tx": -0.4763, "ty": 0.275, "targetID": 4, "y": 0.3082853319, "x": -0.4390352818}], [{"q1": -0.8046293512, "distance": 0.2605290543, "q3": -0.5826453583, "q2": 2.679925117, "tx": 0.4763, "ty": 0.275, "targetID": 6, "y": 0.03468621602, "x": 0.375678564}]], "block": 6}], [{"trials": [[{"q1": 0.03339609643, "distance": 0.03293456448, "q3": -0.1617996274, "q2": 2.486078124, "tx": 0.175, "ty": 0.3031, "targetID": 9, "y": 0.3083483581, "x": 0.2075136937}], [{"q1": 1.213763823, "distance": 0.01262680327, "q3": 0.5037258766, "q2": 2.211185352, "tx": -0.175, "ty": 0.3031, "targetID": 7, "y": 0.2930437054, "x": -0.1826359085}], [{"q1": 0.639244743, "distance": 0.06368226457, "q3": -0.2166163805, "q2": 2.0526701, "tx": 0.0, "ty": 0.55, "targetID": 5, "y": 0.5649935128, "x": 0.06189204629}], [{"q1": -0.0373635035, "distance": 0.3380644054, "q3": -0.2976673184, "q2": 2.430007053, "tx": 0.375, "ty": 0.6495, "targetID": 3, "y": 0.3274407875, "x": 0.2722118398}], [{"q1": 1.474645839, "distance": 0.1114239832, "q3": -0.1929785203, "q2": 1.780329566, "tx": -0.375, "ty": 0.6495, "targetID": 1, "y": 0.5398932559, "x": -0.3950415989}], [{"q1": 0.8406874743, "distance": 0.06165609115, "q3": 0.5951340918, "q2": 2.486318776, "tx": 0.0, "ty": 0.15, "targetID": 8, "y": 0.2100011051, "x": -0.01418946681}], [{"q1": 1.413131076, "distance": 0.4520555163, "q3": -0.4118363911, "q2": 1.683598189, "tx": 0.0, "ty": 0.95, "targetID": 2, "y": 0.6524914031, "x": -0.3403569077}], [{"q1": 1.686389355, "distance": 0.04593469764, "q3": 0.1515200596, "q2": 1.945112385, "tx": -0.4763, "ty": 0.275, "targetID": 4, "y": 0.305830076, "x": -0.4422485263}], [{"q1": -0.7796368974, "distance": 0.2462882306, "q3": -0.6387831825, "q2": 2.646447211, "tx": 0.4763, "ty": 0.275, "targetID": 6, "y": 0.04046356006, "x": 0.4011298539}]], "block": 7}], [{"trials": [[{"q1": 0.03338494152, "distance": 0.03068462965, "q3": -0.172244299, "q2": 2.498558838, "tx": 0.175, "ty": 0.3031, "targetID": 9, "y": 0.3057291319, "x": 0.205571787}], [{"q1": 1.217718698, "distance": 0.01594732901, "q3": 0.4946907906, "q2": 2.22405346, "tx": -0.175, "ty": 0.3031, "targetID": 7, "y": 0.2889426216, "x": -0.1823407043}], [{"q1": 0.6457391657, "distance": 0.05828064316, "q3": -0.2264704022, "q2": 2.064261508, "tx": 0.0, "ty": 0.55, "targetID": 5, "y": 0.5627119413, "x": 0.05687741129}], [{"q1": -0.03262149488, "distance": 0.3330756311, "q3": -0.2955622398, "q2": 2.417605096, "tx": 0.375, "ty": 0.6495, "targetID": 3, "y": 0.3319276209, "x": 0.2745651453}], [{"q1": 1.480283283, "distance": 0.1084865081, "q3": -0.2104587139, "q2": 1.77618636, "tx": -0.375, "ty": 0.6495, "targetID": 1, "y": 0.543431217, "x": -0.3977757701}], [{"q1": 0.8422297718, "distance": 0.05595485667, "q3": 0.6004594829, "q2": 2.497770855, "tx": 0.0, "ty": 0.15, "targetID": 8, "y": 0.204794299, "x": -0.01133714154}], [{"q1": 1.403952343, "distance": 0.4366167232, "q3": -0.4322319826, "q2": 1.671053225, "tx": 0.0, "ty": 0.95, "targetID": 2, "y": 0.6649711039, "x": -0.3307456596}], [{"q1": 1.684714768, "distance": 0.04681924608, "q3": 0.1501341936, "q2": 1.945423832, "tx": -0.4763, "ty": 0.275, "targetID": 4, "y": 0.3067023625, "x": -0.4418471044}], [{"q1": -0.7669016933, "distance": 0.2400393969, "q3": -0.682728997, "q2": 2.623166443, "tx": 0.4763, "ty": 0.275, "targetID": 6, "y": 0.04172301098, "x": 0.4197247539}]], "block": 8}], [{"trials": [[{"q1": 0.05415273096, "distance": 0.02414355954, "q3": -0.1402733133, "q2": 2.484368898, "tx": 0.175, "ty": 0.3031, "targetID": 9, "y": 0.309653305, "x": 0.1982371612}], [{"q1": 1.215913554, "distance": 0.01535236921, "q3": 0.507729063, "q2": 2.219684101, "tx": -0.175, "ty": 0.3031, "targetID": 7, "y": 0.2888490381, "x": -0.1807101072}], [{"q1": 0.6454075756, "distance": 0.0597850163, "q3": -0.2008633296, "q2": 2.045893096, "tx": 0.0, "ty": 0.55, "targetID": 5, "y": 0.5651384304, "x": 0.05783663285}], [{"q1": 0.1459280439, "distance": 0.1851727996, "q3": -0.4774726657, "q2": 2.145642495, "tx": 0.375, "ty": 0.6495, "targetID": 3, "y": 0.4673905214, "x": 0.3414574372}], [{"q1": 1.467988823, "distance": 0.06412861563, "q3": -0.236433544, "q2": 1.70276304, "tx": -0.375, "ty": 0.6495, "targetID": 1, "y": 0.5868395887, "x": -0.3886437605}], [{"q1": 0.8415648048, "distance": 0.05552933164, "q3": 0.6011688146, "q2": 2.498436807, "tx": 0.0, "ty": 0.15, "targetID": 8, "y": 0.2044390486, "x": -0.01094973321}], [{"q1": 1.25989452, "distance": 0.2527974491, "q3": -0.5539286965, "q2": 1.536154969, "tx": 0.0, "ty": 0.95, "targetID": 2, "y": 0.7760158587, "x": -0.1834013874}], [{"q1": 1.682735044, "distance": 0.04796466623, "q3": 0.1518950685, "q2": 1.943651621, "tx": -0.4763, "ty": 0.275, "targetID": 4, "y": 0.3079311822, "x": -0.4414267087}], [{"q1": -0.5570382151, "distance": 0.1415944103, "q3": -0.6782046571, "q2": 2.462072337, "tx": 0.4763, "ty": 0.275, "targetID": 6, "y": 0.1335981538, "x": 0.4689179324}]], "block": 9}], [{"trials": [[{"q1": 0.05256009332, "distance": 0.01855670841, "q3": -0.02270724769, "q2": 2.441325595, "tx": 0.175, "ty": 0.3031, "targetID": 9, "y": 0.3044454865, "x": 0.1935078657}], [{"q1": 1.218756133, "distance": 0.01014204596, "q3": 0.5686519592, "q2": 2.175527699, "tx": -0.175, "ty": 0.3031, "targetID": 7, "y": 0.2953029351, "x": -0.1814858982}], [{"q1": 0.6540757835, "distance": 0.05091539845, "q3": -0.1149633817, "q2": 2.012899541, "tx": 0.0, "ty": 0.55, "targetID": 5, "y": 0.5625617217, "x": 0.0493414729}], [{"q1": 0.4064446156, "distance": 0.138746758, "q3": -0.2413793622, "q2": 1.887820283, "tx": 0.375, "ty": 0.6495, "targetID": 3, "y": 0.5854373768, "x": 0.2519283008}], [{"q1": 1.457166409, "distance": 0.02587880071, "q3": -0.1731584797, "q2": 1.597237241, "tx": -0.375, "ty": 0.6495, "targetID": 1, "y": 0.6239644421, "x": -0.3792009058}], [{"q1": 0.8462549224, "distance": 0.05658412692, "q3": 0.6318378479, "q2": 2.48241328, "tx": 0.0, "ty": 0.15, "targetID": 8, "y": 0.2056540682, "x": -0.01021705009}], [{"q1": 1.242283306, "distance": 0.242074815, "q3": -0.5690653958, "q2": 1.546943331, "tx": 0.0, "ty": 0.95, "targetID": 2, "y": 0.7774448935, "x": -0.169779125}], [{"q1": 1.679574228, "distance": 0.0495545693, "q3": 0.1469770126, "q2": 1.946073616, "tx": -0.4763, "ty": 0.275, "targetID": 4, "y": 0.309295305, "x": -0.4405300769}], [{"q1": -0.5254852951, "distance": 0.1398335291, "q3": -0.7385573142, "q2": 2.364185845, "tx": 0.4763, "ty": 0.275, "targetID": 6, "y": 0.1416119393, "x": 0.5182647604}]], "block": 10}]]}], "condition": "H2"}], "type": "simulation", "subjectID": "S_H2_80"}}
