# Supplementary material for: Goal-related feedback guides motor exploration and redundancy resolution in human motor skill acquisition
Source: PLoS Comput Biol. 2019 Mar 5;15(3):e1006676. doi: 10.1371/journal.pcbi.1006676 (PMC6420027; doi:10.1371/journal.pcbi.1006676)
Supplement: S1 Dataset — The 220 .json files contain the data (20 for the participants, 200 for simulation runs), the text file legend_json.txt explains the data format. (ZIP) [file pcbi.1006676.s001.zip › S_H1_089.json]

{"data": {"data": [{"phases": [{"phase": "test", "blocks": [[{"trials": [[{"q1": 1.682781542, "distance": 0.3154497814, "q3": 3.034213254, "q2": 2.156376412, "tx": 0.175, "ty": 0.3031, "targetID": 9, "y": 0.5272413334, "x": -0.04696672562}], [{"q1": 2.116129209, "distance": 0.1666115133, "q3": 2.982461971, "q2": 2.004441029, "tx": -0.175, "ty": 0.3031, "targetID": 7, "y": 0.4479757071, "x": -0.2572825974}], [{"q1": 1.699007008, "distance": 0.0606431491, "q3": 3.041018141, "q2": 2.156867637, "tx": 0.0, "ty": 0.55, "targetID": 5, "y": 0.527671878, "x": -0.05638303379}], [{"q1": 1.321447681, "distance": 0.2665281194, "q3": 3.090284399, "q2": 2.286403047, "tx": 0.375, "ty": 0.6495, "targetID": 3, "y": 0.5225496907, "x": 0.1406480054}], [{"q1": 2.156939898, "distance": 0.2103920083, "q3": 3.105895868, "q2": 2.013735525, "tx": -0.375, "ty": 0.6495, "targetID": 1, "y": 0.4539308726, "x": -0.297427366}], [{"q1": 1.85209832, "distance": 0.3648405591, "q3": 2.939031855, "q2": 2.076476974, "tx": 0.0, "ty": 0.15, "targetID": 8, "y": 0.4931676176, "x": -0.1238734023}], [{"q1": 1.654042811, "distance": 0.403740112, "q3": 3.146657922, "q2": 2.213690442, "tx": 0.0, "ty": 0.95, "targetID": 2, "y": 0.5489456276, "x": -0.04649159569}], [{"q1": 2.43695941, "distance": 0.1045205193, "q3": 3.067711699, "q2": 1.931350121, "tx": -0.4763, "ty": 0.275, "targetID": 4, "y": 0.3500847263, "x": -0.4035894586}], [{"q1": 1.438530715, "distance": 0.4673709004, "q3": 3.047096511, "q2": 2.223892036, "tx": 0.4763, "ty": 0.275, "targetID": 6, "y": 0.5262815622, "x": 0.08222750024}]], "block": 1}], [{"trials": [[{"q1": 1.604229589, "distance": 0.2912194533, "q3": 3.042992457, "q2": 2.213167407, "tx": 0.175, "ty": 0.3031, "targetID": 9, "y": 0.5317282108, "x": -0.005382679799}], [{"q1": 2.101790017, "distance": 0.1377917256, "q3": 2.83348755, "q2": 2.103768977, "tx": -0.175, "ty": 0.3031, "targetID": 7, "y": 0.4318836611, "x": -0.2240033496}], [{"q1": 1.607032188, "distance": 0.02538571538, "q3": 3.001583109, "q2": 2.256992106, "tx": 0.0, "ty": 0.55, "targetID": 5, "y": 0.5246273868, "x": -0.0008155030342}], [{"q1": 1.290214879, "distance": 0.2543074573, "q3": 3.096279127, "q2": 2.307597143, "tx": 0.375, "ty": 0.6495, "targetID": 3, "y": 0.5192406166, "x": 0.15658577}], [{"q1": 2.148829323, "distance": 0.2071879351, "q3": 3.11806654, "q2": 2.050647109, "tx": -0.375, "ty": 0.6495, "targetID": 1, "y": 0.4579948864, "x": -0.2959264146}], [{"q1": 1.749582842, "distance": 0.324814972, "q3": 2.753464714, "q2": 2.224102108, "tx": 0.0, "ty": 0.15, "targetID": 8, "y": 0.471523861, "x": -0.04612128401}], [{"q1": 1.598794152, "distance": 0.3786766432, "q3": 3.289158317, "q2": 2.2512742, "tx": 0.0, "ty": 0.95, "targetID": 2, "y": 0.5733142334, "x": -0.03877929006}], [{"q1": 2.463729856, "distance": 0.09156212801, "q3": 3.055937939, "q2": 1.947646129, "tx": -0.4763, "ty": 0.275, "targetID": 4, "y": 0.3384265582, "x": -0.4102644414}], [{"q1": 1.530945566, "distance": 0.5098231076, "q3": 3.030805219, "q2": 2.143426368, "tx": 0.4763, "ty": 0.275, "targetID": 6, "y": 0.5274343614, "x": 0.03335926561}]], "block": 2}], [{"trials": [[{"q1": 1.489073788, "distance": 0.2432787225, "q3": 2.989489963, "q2": 2.193665494, "tx": 0.175, "ty": 0.3031, "targetID": 9, "y": 0.5176060043, "x": 0.06023192543}], [{"q1": 2.130018507, "distance": 0.0703671009, "q3": 2.529045658, "q2": 2.103679174, "tx": -0.175, "ty": 0.3031, "targetID": 7, "y": 0.37031985, "x": -0.1958091482}], [{"q1": 1.608163789, "distance": 0.03834700575, "q3": 2.941522825, "q2": 2.205982947, "tx": 0.0, "ty": 0.55, "targetID": 5, "y": 0.5118416739, "x": 0.003799341677}], [{"q1": 1.190540819, "distance": 0.2212879985, "q3": 3.124851558, "q2": 2.336443343, "tx": 0.375, "ty": 0.6495, "targetID": 3, "y": 0.5072112577, "x": 0.2055234763}], [{"q1": 2.126939512, "distance": 0.1741312876, "q3": 3.302545974, "q2": 2.03714454, "tx": -0.375, "ty": 0.6495, "targetID": 1, "y": 0.4834268883, "x": -0.3226413629}], [{"q1": 1.769941269, "distance": 0.2220164525, "q3": 2.302886193, "q2": 2.147950097, "tx": 0.0, "ty": 0.15, "targetID": 8, "y": 0.3674524758, "x": -0.04478533209}], [{"q1": 1.543470959, "distance": 0.3427069648, "q3": 3.634367317, "q2": 2.284294508, "tx": 0.0, "ty": 0.95, "targetID": 2, "y": 0.6151850191, "x": -0.07312313084}], [{"q1": 2.463634638, "distance": 0.09142586998, "q3": 3.058312907, "q2": 1.94943104, "tx": -0.4763, "ty": 0.275, "targetID": 4, "y": 0.3386980943, "x": -0.4107161416}], [{"q1": 1.458741485, "distance": 0.4806804694, "q3": 3.064525843, "q2": 2.207635542, "tx": 0.4763, "ty": 0.275, "targetID": 6, "y": 0.5312242585, "x": 0.06960251654}]], "block": 3}], [{"trials": [[{"q1": 1.40477811, "distance": 0.2068689211, "q3": 2.933131848, "q2": 2.18521185, "tx": 0.175, "ty": 0.3031, "targetID": 9, "y": 0.4983646299, "x": 0.1066883992}], [{"q1": 2.258780542, "distance": 0.01802945763, "q3": 2.185773592, "q2": 2.239780552, "tx": -0.175, "ty": 0.3031, "targetID": 7, "y": 0.292871625, "x": -0.1898472788}], [{"q1": 1.60452496, "distance": 0.0281946488, "q3": 2.993136964, "q2": 2.193111274, "tx": 0.0, "ty": 0.55, "targetID": 5, "y": 0.5218061184, "x": -0.0002079953817}], [{"q1": 1.146565921, "distance": 0.206060242, "q3": 3.188754036, "q2": 2.360241268, "tx": 0.375, "ty": 0.6495, "targetID": 3, "y": 0.5110641215, "x": 0.2223686439}], [{"q1": 2.011548911, "distance": 0.1033748336, "q3": 3.765517315, "q2": 2.023786132, "tx": -0.375, "ty": 0.6495, "targetID": 1, "y": 0.5467495808, "x": -0.3636550637}], [{"q1": 1.832945129, "distance": 0.1649003151, "q3": 2.005486312, "q2": 2.228376336, "tx": 0.0, "ty": 0.15, "targetID": 8, "y": 0.3039301064, "x": -0.05914081711}], [{"q1": 1.498101825, "distance": 0.3242043389, "q3": 3.843071071, "q2": 2.250209515, "tx": 0.0, "ty": 0.95, "targetID": 2, "y": 0.6375447253, "x": -0.08648788735}], [{"q1": 2.472621938, "distance": 0.08048321116, "q3": 3.132933981, "q2": 1.953167039, "tx": -0.4763, "ty": 0.275, "targetID": 4, "y": 0.3405395602, "x": -0.4295869041}], [{"q1": 1.437389643, "distance": 0.4585347235, "q3": 3.002230006, "q2": 2.222876038, "tx": 0.4763, "ty": 0.275, "targetID": 6, "y": 0.516887146, "x": 0.08675577759}]], "block": 4}], [{"trials": [[{"q1": 1.373415944, "distance": 0.1387463288, "q3": 2.653264625, "q2": 2.147222435, "tx": 0.175, "ty": 0.3031, "targetID": 9, "y": 0.4315237308, "x": 0.1224843917}], [{"q1": 2.246547349, "distance": 0.01799641615, "q3": 2.169558012, "q2": 2.225672324, "tx": -0.175, "ty": 0.3031, "targetID": 7, "y": 0.289553806, "x": -0.1868478531}], [{"q1": 1.576146233, "distance": 0.006542801327, "q3": 3.107467877, "q2": 2.166131033, "tx": 0.0, "ty": 0.55, "targetID": 5, "y": 0.5435853008, "x": 0.001288364757}], [{"q1": 0.8431653042, "distance": 0.1296568607, "q3": 3.749527913, "q2": 2.388864725, "tx": 0.375, "ty": 0.6495, "targetID": 3, "y": 0.5350617126, "x": 0.3140510057}], [{"q1": 1.93411914, "distance": 0.06845949974, "q3": 4.03422066, "q2": 1.979784885, "tx": -0.375, "ty": 0.6495, "targetID": 1, "y": 0.5810969077, "x": -0.3777785004}], [{"q1": 1.834658375, "distance": 0.1439850245, "q3": 1.884135074, "q2": 2.231326782, "tx": 0.0, "ty": 0.15, "targetID": 8, "y": 0.2777953094, "x": -0.06633284377}], [{"q1": 1.354808781, "distance": 0.3095080449, "q3": 4.38575157, "q2": 2.240417685, "tx": 0.0, "ty": 0.95, "targetID": 2, "y": 0.6618060928, "x": -0.1128694011}], [{"q1": 2.469658634, "distance": 0.07994146672, "q3": 3.166863047, "q2": 1.944169319, "tx": -0.4763, "ty": 0.275, "targetID": 4, "y": 0.3439790373, "x": -0.4358954146}], [{"q1": 1.130413535, "distance": 0.321602943, "q3": 3.103503526, "q2": 2.257500756, "tx": 0.4763, "ty": 0.275, "targetID": 6, "y": 0.4891745453, "x": 0.2363881055}]], "block": 5}], [{"trials": [[{"q1": 1.364455034, "distance": 0.1255448784, "q3": 2.597127167, "q2": 2.144139202, "tx": 0.175, "ty": 0.3031, "targetID": 9, "y": 0.4178786424, "x": 0.1241337073}], [{"q1": 2.226086214, "distance": 0.01911611336, "q3": 2.142041059, "q2": 2.210099816, "tx": -0.175, "ty": 0.3031, "targetID": 7, "y": 0.285032665, "x": -0.1812447735}], [{"q1": 1.546835532, "distance": 0.01709408446, "q3": 3.231290701, "q2": 2.111396277, "tx": 0.0, "ty": 0.55, "targetID": 5, "y": 0.5669197793, "x": 0.002434910954}], [{"q1": 0.7293817968, "distance": 0.08645089554, "q3": 4.165401008, "q2": 2.252770301, "tx": 0.375, "ty": 0.6495, "targetID": 3, "y": 0.573401319, "x": 0.3339786874}], [{"q1": 1.865982653, "distance": 0.06636744008, "q3": 4.176890298, "q2": 2.070263763, "tx": -0.375, "ty": 0.6495, "targetID": 1, "y": 0.5831331677, "x": -0.3752840288}], [{"q1": 1.581701059, "distance": 0.08072075094, "q3": 1.357876456, "q2": 2.296815588, "tx": 0.0, "ty": 0.15, "targetID": 8, "y": 0.2039542329, "x": -0.06003982334}], [{"q1": 1.110504979, "distance": 0.272970359, "q3": 5.151471214, "q2": 2.053266415, "tx": 0.0, "ty": 0.95, "targetID": 2, "y": 0.6892536016, "x": -0.08077210281}], [{"q1": 2.467760805, "distance": 0.0785296334, "q3": 3.212597569, "q2": 1.959475071, "tx": -0.4763, "ty": 0.275, "targetID": 4, "y": 0.3471380133, "x": -0.4452675918}], [{"q1": 1.497393792, "distance": 0.7256425248, "q3": 4.117728559, "q2": 2.145111559, "tx": 0.4763, "ty": 0.275, "targetID": 6, "y": 0.6644800673, "x": -0.1359600354}]], "block": 6}], [{"trials": [[{"q1": 1.344811942, "distance": 0.1093237178, "q3": 2.538640162, "q2": 2.145859006, "tx": 0.175, "ty": 0.3031, "targetID": 9, "y": 0.4025484771, "x": 0.1295943211}], [{"q1": 2.206530546, "distance": 0.01942544126, "q3": 2.120655313, "q2": 2.208789299, "tx": -0.175, "ty": 0.3031, "targetID": 7, "y": 0.2836789864, "x": -0.1745852725}], [{"q1": 1.547623667, "distance": 0.01749561913, "q3": 3.234138031, "q2": 2.113502899, "tx": 0.0, "ty": 0.55, "targetID": 5, "y": 0.5674236922, "x": 0.001584815304}], [{"q1": 0.7179493662, "distance": 0.08332766803, "q3": 4.31269738, "q2": 2.243023839, "tx": 0.375, "ty": 0.6495, "targetID": 3, "y": 0.5903973881, "x": 0.3162600517}], [{"q1": 1.862094261, "distance": 0.06416722553, "q3": 4.201492453, "q2": 2.059961009, "tx": -0.375, "ty": 0.6495, "targetID": 1, "y": 0.5853921786, "x": -0.3777604468}], [{"q1": 1.533738874, "distance": 0.0808413062, "q3": 1.292724448, "q2": 2.297181053, "tx": 0.0, "ty": 0.15, "targetID": 8, "y": 0.2002788731, "x": -0.06330364685}], [{"q1": 1.106715172, "distance": 0.2725869549, "q3": 5.144239768, "q2": 2.058093751, "tx": 0.0, "ty": 0.95, "targetID": 2, "y": 0.6887071798, "x": -0.07765120781}], [{"q1": 2.469669009, "distance": 0.07775750667, "q3": 3.206432189, "q2": 1.959509301, "tx": -0.4763, "ty": 0.275, "targetID": 4, "y": 0.3459908422, "x": -0.4445741404}], [{"q1": 1.498562512, "distance": 0.7214192441, "q3": 4.0938775, "q2": 2.146885744, "tx": 0.4763, "ty": 0.275, "targetID": 6, "y": 0.6634571929, "x": -0.1316035573}]], "block": 7}], [{"trials": [[{"q1": 1.346853833, "distance": 0.1096820906, "q3": 2.538263819, "q2": 2.149059893, "tx": 0.175, "ty": 0.3031, "targetID": 9, "y": 0.4027520933, "x": 0.1291783752}], [{"q1": 2.198988347, "distance": 0.01626554773, "q3": 2.125300931, "q2": 2.216968019, "tx": -0.175, "ty": 0.3031, "targetID": 7, "y": 0.2872374921, "x": -0.1714015441}], [{"q1": 1.550630224, "distance": 0.01788273284, "q3": 3.236330908, "q2": 2.109032948, "tx": 0.0, "ty": 0.55, "targetID": 5, "y": 0.5678797608, "x": -0.0003260197967}], [{"q1": 0.6383536572, "distance": 0.09402325952, "q3": 4.335540662, "q2": 2.304627805, "tx": 0.375, "ty": 0.6495, "targetID": 3, "y": 0.5608870839, "x": 0.3435655533}], [{"q1": 1.883070333, "distance": 0.06061427662, "q3": 4.160003168, "q2": 2.016542006, "tx": -0.375, "ty": 0.6495, "targetID": 1, "y": 0.5889761601, "x": -0.3783098846}], [{"q1": 1.534775763, "distance": 0.0804437786, "q3": 1.276892956, "q2": 2.30402182, "tx": 0.0, "ty": 0.15, "targetID": 8, "y": 0.1982275045, "x": -0.06438407665}], [{"q1": 1.090067328, "distance": 0.27684675, "q3": 5.179769596, "q2": 2.066792434, "tx": 0.0, "ty": 0.95, "targetID": 2, "y": 0.6835250209, "x": -0.07506802574}], [{"q1": 2.477815131, "distance": 0.07488313228, "q3": 3.173924712, "q2": 1.969537799, "tx": -0.4763, "ty": 0.275, "targetID": 4, "y": 0.3406449248, "x": -0.440269078}], [{"q1": 0.933741952, "distance": 0.2149823152, "q3": 3.092674114, "q2": 2.363392162, "tx": 0.4763, "ty": 0.275, "targetID": 6, "y": 0.4312071067, "x": 0.3285951062}]], "block": 8}], [{"trials": [[{"q1": 1.35039763, "distance": 0.1105425452, "q3": 2.53744449, "q2": 2.149314373, "tx": 0.175, "ty": 0.3031, "targetID": 9, "y": 0.4030304446, "x": 0.1277394398}], [{"q1": 2.186673121, "distance": 0.01794904595, "q3": 2.120996626, "q2": 2.199016008, "tx": -0.175, "ty": 0.3031, "targetID": 7, "y": 0.2857179924, "x": -0.1705240575}], [{"q1": 1.545106626, "distance": 0.01968553568, "q3": 3.24680614, "q2": 2.121028106, "tx": 0.0, "ty": 0.55, "targetID": 5, "y": 0.5696478897, "x": 0.001216859285}], [{"q1": 0.5996530244, "distance": 0.1030444266, "q3": 4.387886, "q2": 2.337897906, "tx": 0.375, "ty": 0.6495, "targetID": 3, "y": 0.5502842477, "x": 0.3471721658}], [{"q1": 1.783834614, "distance": 0.0589859845, "q3": 4.410513153, "q2": 2.094026144, "tx": -0.375, "ty": 0.6495, "targetID": 1, "y": 0.5905758665, "x": -0.37770053}], [{"q1": 1.53763615, "distance": 0.08316605558, "q3": 1.264217793, "q2": 2.301398526, "tx": 0.0, "ty": 0.15, "targetID": 8, "y": 0.1971587376, "x": -0.06850289239}], [{"q1": 1.091096798, "distance": 0.2715320559, "q3": 5.172139813, "q2": 2.054820697, "tx": 0.0, "ty": 0.95, "targetID": 2, "y": 0.6881534389, "x": -0.07187514049}], [{"q1": 2.482505851, "distance": 0.07288359827, "q3": 3.165073348, "q2": 1.962762798, "tx": -0.4763, "ty": 0.275, "targetID": 4, "y": 0.3381519112, "x": -0.4399151817}], [{"q1": 0.9193933339, "distance": 0.2107191583, "q3": 3.111818328, "q2": 2.370371649, "tx": 0.4763, "ty": 0.275, "targetID": 6, "y": 0.4307391082, "x": 0.3343567231}]], "block": 9}], [{"trials": [[{"q1": 1.338647011, "distance": 0.1035602473, "q3": 2.516439817, "q2": 2.149256929, "tx": 0.175, "ty": 0.3031, "targetID": 9, "y": 0.3969444626, "x": 0.1312056891}], [{"q1": 2.160926282, "distance": 0.01716601464, "q3": 2.125422948, "q2": 2.177522134, "tx": -0.175, "ty": 0.3031, "targetID": 7, "y": 0.28795971, "x": -0.1669102734}], [{"q1": 1.546069101, "distance": 0.01850829447, "q3": 3.240314456, "q2": 2.122580352, "tx": 0.0, "ty": 0.55, "targetID": 5, "y": 0.5684476374, "x": 0.001497210473}], [{"q1": 0.5847284597, "distance": 0.1042016046, "q3": 4.424890062, "q2": 2.340130162, "tx": 0.375, "ty": 0.6495, "targetID": 3, "y": 0.5489671072, "x": 0.3475935797}], [{"q1": 1.793665951, "distance": 0.05509168814, "q3": 4.387409973, "q2": 2.072766635, "tx": -0.375, "ty": 0.6495, "targetID": 1, "y": 0.5944693494, "x": -0.3775926037}], [{"q1": 1.514013352, "distance": 0.08819575687, "q3": 1.23857855, "q2": 2.288054132, "tx": 0.0, "ty": 0.15, "targetID": 8, "y": 0.198091596, "x": -0.07393030449}], [{"q1": 1.070420163, "distance": 0.2759710586, "q3": 5.218158884, "q2": 2.061574, "tx": 0.0, "ty": 0.95, "targetID": 2, "y": 0.6825984345, "x": -0.06823802415}], [{"q1": 2.492001587, "distance": 0.06828491539, "q3": 3.155025507, "q2": 1.970302799, "tx": -0.4763, "ty": 0.275, "targetID": 4, "y": 0.3334017543, "x": -0.4409154729}], [{"q1": 0.9250064958, "distance": 0.2112562307, "q3": 3.098176884, "q2": 2.369542629, "tx": 0.4763, "ty": 0.275, "targetID": 6, "y": 0.4295597991, "x": 0.3322845025}]], "block": 10}]]}], "condition": "H1"}], "type": "simulation", "subjectID": "S_H1_89"}}
