# Supplementary material for: Goal-related feedback guides motor exploration and redundancy resolution in human motor skill acquisition
Source: PLoS Comput Biol. 2019 Mar 5;15(3):e1006676. doi: 10.1371/journal.pcbi.1006676 (PMC6420027; doi:10.1371/journal.pcbi.1006676)
Supplement: S1 Dataset — The 220 .json files contain the data (20 for the participants, 200 for simulation runs), the text file legend_json.txt explains the data format. (ZIP) [file pcbi.1006676.s001.zip › S_H1_031.json]

{"data": {"data": [{"phases": [{"phase": "test", "blocks": [[{"trials": [[{"q1": 1.92662672, "distance": 0.6146866922, "q3": 1.429448124, "q2": 1.254249095, "tx": 0.175, "ty": 0.3031, "targetID": 9, "y": 0.2828811291, "x": -0.4393540729}], [{"q1": 2.118632966, "distance": 0.1125111308, "q3": 2.15081891, "q2": 1.562202213, "tx": -0.175, "ty": 0.3031, "targetID": 7, "y": 0.2557975677, "x": -0.2770844476}], [{"q1": 2.195512819, "distance": 0.3401839226, "q3": 2.527076479, "q2": 1.752241681, "tx": 0.0, "ty": 0.55, "targetID": 5, "y": 0.3266097629, "x": -0.2565577969}], [{"q1": 2.059460654, "distance": 0.7603862847, "q3": 2.051156639, "q2": 1.56092617, "tx": 0.375, "ty": 0.6495, "targetID": 3, "y": 0.2527709885, "x": -0.2736858974}], [{"q1": 2.470903065, "distance": 0.3633812136, "q3": 3.596949985, "q2": 2.220823849, "tx": -0.375, "ty": 0.6495, "targetID": 1, "y": 0.3209621657, "x": -0.5302700802}], [{"q1": 1.915428535, "distance": 0.4962311883, "q3": 1.333168432, "q2": 1.194907068, "tx": 0.0, "ty": 0.15, "targetID": 8, "y": 0.3077763309, "x": -0.4704806283}], [{"q1": 2.475597032, "distance": 0.8575934068, "q3": 3.720984337, "q2": 2.309576247, "tx": 0.0, "ty": 0.95, "targetID": 2, "y": 0.2942311097, "x": -0.5526604871}], [{"q1": 2.290490255, "distance": 0.1908710168, "q3": 2.803038112, "q2": 1.849820326, "tx": -0.4763, "ty": 0.275, "targetID": 4, "y": 0.3624095065, "x": -0.3066199386}], [{"q1": 1.74165914, "distance": 1.034610036, "q3": 0.7245731591, "q2": 0.9499905183, "tx": 0.4763, "ty": 0.275, "targetID": 6, "y": 0.5788288607, "x": -0.5126923913}]], "block": 1}], [{"trials": [[{"q1": 1.863644141, "distance": 0.5491442377, "q3": 1.539141836, "q2": 1.351020357, "tx": 0.175, "ty": 0.3031, "targetID": 9, "y": 0.2853505258, "x": -0.3738573129}], [{"q1": 2.053627756, "distance": 0.07706912629, "q3": 2.153341545, "q2": 1.624441244, "tx": -0.175, "ty": 0.3031, "targetID": 7, "y": 0.2738996009, "x": -0.2463231163}], [{"q1": 2.219768692, "distance": 0.3233567306, "q3": 2.783786855, "q2": 1.883443286, "tx": 0.0, "ty": 0.55, "targetID": 5, "y": 0.3814128915, "x": -0.2759310822}], [{"q1": 2.120984862, "distance": 0.6811596541, "q3": 2.502057312, "q2": 1.749457243, "tx": 0.375, "ty": 0.6495, "targetID": 3, "y": 0.3390505845, "x": -0.2312999544}], [{"q1": 2.605779324, "distance": 0.5642886024, "q3": 4.070988347, "q2": 2.416273111, "tx": -0.375, "ty": 0.6495, "targetID": 1, "y": 0.1397785094, "x": -0.6170859948}], [{"q1": 1.797006593, "distance": 0.4808361821, "q3": 1.265824886, "q2": 1.242675047, "tx": 0.0, "ty": 0.15, "targetID": 8, "y": 0.3522473781, "x": -0.4362332312}], [{"q1": 2.642619519, "distance": 1.08575616, "q3": 4.302130942, "q2": 2.524394782, "tx": 0.0, "ty": 0.95, "targetID": 2, "y": 0.05106314092, "x": -0.6089162199}], [{"q1": 2.291733586, "distance": 0.190313174, "q3": 2.844511335, "q2": 1.877138677, "tx": -0.4763, "ty": 0.275, "targetID": 4, "y": 0.370655528, "x": -0.3117730291}], [{"q1": 1.670081166, "distance": 0.9685909049, "q3": 0.9027636095, "q2": 1.070290129, "tx": 0.4763, "ty": 0.275, "targetID": 6, "y": 0.5269884491, "x": -0.4589380246}]], "block": 2}], [{"trials": [[{"q1": 1.855072898, "distance": 0.5601922284, "q3": 1.450435999, "q2": 1.377995655, "tx": 0.175, "ty": 0.3031, "targetID": 9, "y": 0.2824661078, "x": -0.3848120892}], [{"q1": 2.040215599, "distance": 0.0707141509, "q3": 2.178613721, "q2": 1.612842093, "tx": -0.175, "ty": 0.3031, "targetID": 7, "y": 0.2822058305, "x": -0.2425568266}], [{"q1": 2.214097315, "distance": 0.3185118548, "q3": 2.833667148, "q2": 1.932539761, "tx": 0.0, "ty": 0.55, "targetID": 5, "y": 0.3945768051, "x": -0.2780169638}], [{"q1": 2.122786015, "distance": 0.6693759179, "q3": 2.463354034, "q2": 1.856264382, "tx": 0.375, "ty": 0.6495, "targetID": 3, "y": 0.3368263333, "x": -0.216860877}], [{"q1": 2.626498966, "distance": 0.6391854274, "q3": 4.335644827, "q2": 2.50623148, "tx": -0.375, "ty": 0.6495, "targetID": 1, "y": 0.05571905112, "x": -0.611605569}], [{"q1": 1.782625583, "distance": 0.5027874192, "q3": 1.183094043, "q2": 1.224881581, "tx": 0.0, "ty": 0.15, "targetID": 8, "y": 0.3727261545, "x": -0.4507640725}], [{"q1": 2.645658209, "distance": 1.112642162, "q3": 4.484772625, "q2": 2.640395633, "tx": 0.0, "ty": 0.95, "targetID": 2, "y": -0.003578144904, "x": -0.5732898941}], [{"q1": 2.317466199, "distance": 0.1728939612, "q3": 2.963173623, "q2": 1.899225985, "tx": -0.4763, "ty": 0.275, "targetID": 4, "y": 0.3815399887, "x": -0.3401326301}], [{"q1": 1.665161412, "distance": 0.9882950157, "q3": 0.7070702048, "q2": 1.125564529, "tx": 0.4763, "ty": 0.275, "targetID": 6, "y": 0.5464264933, "x": -0.4739919009}]], "block": 3}], [{"trials": [[{"q1": 1.863965587, "distance": 0.549210378, "q3": 1.512523081, "q2": 1.376535689, "tx": 0.175, "ty": 0.3031, "targetID": 9, "y": 0.2795006102, "x": -0.3737031147}], [{"q1": 2.024717828, "distance": 0.06303326486, "q3": 2.170143516, "q2": 1.631185182, "tx": -0.175, "ty": 0.3031, "targetID": 7, "y": 0.2843076239, "x": -0.2351667606}], [{"q1": 2.229842758, "distance": 0.3338261217, "q3": 2.952203982, "q2": 1.934702996, "tx": 0.0, "ty": 0.55, "targetID": 5, "y": 0.4093206198, "x": -0.3027361747}], [{"q1": 2.171413568, "distance": 0.6842864749, "q3": 2.690767584, "q2": 1.833744442, "tx": 0.375, "ty": 0.6495, "targetID": 3, "y": 0.3729581604, "x": -0.2509173993}], [{"q1": 2.728047234, "distance": 0.7706805691, "q3": 4.760309373, "q2": 2.614419233, "tx": -0.375, "ty": 0.6495, "targetID": 1, "y": -0.1019016689, "x": -0.5463011134}], [{"q1": 1.768100593, "distance": 0.5032188234, "q3": 1.155366432, "q2": 1.237810332, "tx": 0.0, "ty": 0.15, "targetID": 8, "y": 0.3780768561, "x": -0.4485645237}], [{"q1": 2.691900148, "distance": 1.166526962, "q3": 4.750340601, "q2": 2.632073628, "tx": 0.0, "ty": 0.95, "targetID": 2, "y": -0.08122144305, "x": -0.5453141194}], [{"q1": 2.265962472, "distance": 0.2025817945, "q3": 2.811008762, "q2": 1.858083948, "tx": -0.4763, "ty": 0.275, "targetID": 4, "y": 0.3717037685, "x": -0.2982894255}], [{"q1": 1.692299193, "distance": 0.9855709864, "q3": 0.8171324928, "q2": 1.107184059, "tx": 0.4763, "ty": 0.275, "targetID": 6, "y": 0.518521285, "x": -0.4787118078}]], "block": 4}], [{"trials": [[{"q1": 1.795449315, "distance": 0.5628849664, "q3": 1.386026283, "q2": 1.35098886, "tx": 0.175, "ty": 0.3031, "targetID": 9, "y": 0.3137211993, "x": -0.3877847506}], [{"q1": 2.056193892, "distance": 0.0651045884, "q3": 2.219429639, "q2": 1.638998254, "tx": -0.175, "ty": 0.3031, "targetID": 7, "y": 0.2871128783, "x": -0.2381111668}], [{"q1": 2.180149185, "distance": 0.3063167565, "q3": 2.918349603, "q2": 1.937711141, "tx": 0.0, "ty": 0.55, "targetID": 5, "y": 0.4184833423, "x": -0.2766465689}], [{"q1": 2.002621353, "distance": 0.6277292047, "q3": 2.472400011, "q2": 1.806418741, "tx": 0.375, "ty": 0.6495, "targetID": 3, "y": 0.3598479962, "x": -0.1819072374}], [{"q1": 2.726959941, "distance": 0.7911002629, "q3": 4.968139807, "q2": 2.697806012, "tx": -0.375, "ty": 0.6495, "targetID": 1, "y": -0.1340735724, "x": -0.4838672703}], [{"q1": 1.771714594, "distance": 0.51646182, "q3": 1.119362304, "q2": 1.221972321, "tx": 0.0, "ty": 0.15, "targetID": 8, "y": 0.3863092893, "x": -0.4592284086}], [{"q1": 3.383334676, "distance": 0.9208388727, "q3": 7.747510381, "q2": 3.751706012, "tx": 0.0, "ty": 0.95, "targetID": 2, "y": 0.2029825903, "x": -0.5384321861}], [{"q1": 2.207648056, "distance": 0.2240856733, "q3": 2.602591636, "q2": 1.774776323, "tx": -0.4763, "ty": 0.275, "targetID": 4, "y": 0.341400447, "x": -0.2622781095}], [{"q1": 1.541640622, "distance": 0.9616343201, "q3": 0.5400114896, "q2": 1.051972582, "tx": 0.4763, "ty": 0.275, "targetID": 6, "y": 0.6687758319, "x": -0.4010147438}]], "block": 5}], [{"trials": [[{"q1": 1.722235197, "distance": 0.6707236353, "q3": 0.9468384196, "q2": 1.142491101, "tx": 0.175, "ty": 0.3031, "targetID": 9, "y": 0.4654904533, "x": -0.4757684194}], [{"q1": 2.006906923, "distance": 0.05864719102, "q3": 2.1676977, "q2": 1.624824843, "tx": -0.175, "ty": 0.3031, "targetID": 7, "y": 0.2879532178, "x": -0.231657462}], [{"q1": 2.187877408, "distance": 0.3167946745, "q3": 2.999786452, "q2": 1.945231146, "tx": 0.0, "ty": 0.55, "targetID": 5, "y": 0.4292662406, "x": -0.2928860275}], [{"q1": 2.127809744, "distance": 0.6614264557, "q3": 2.712632912, "q2": 1.869745576, "tx": 0.375, "ty": 0.6495, "targetID": 3, "y": 0.390122811, "x": -0.2334475574}], [{"q1": 2.484647735, "distance": 0.4638991327, "q3": 4.000277451, "q2": 2.318804293, "tx": -0.375, "ty": 0.6495, "targetID": 1, "y": 0.2427423761, "x": -0.5980485165}], [{"q1": 1.901033676, "distance": 0.4193874855, "q3": 1.50958847, "q2": 1.316763272, "tx": 0.0, "ty": 0.15, "targetID": 8, "y": 0.2781768969, "x": -0.3993201048}], [{"q1": 3.380031476, "distance": 0.913789048, "q3": 7.73366107, "q2": 3.740632084, "tx": 0.0, "ty": 0.95, "targetID": 2, "y": 0.2068405021, "x": -0.5317183323}], [{"q1": 2.205187028, "distance": 0.2257759035, "q3": 2.646119922, "q2": 1.780997367, "tx": -0.4763, "ty": 0.275, "targetID": 4, "y": 0.3517213878, "x": -0.2639592661}], [{"q1": 1.365861469, "distance": 0.8280190964, "q3": -0.3659596084, "q2": 0.5696567664, "tx": 0.4763, "ty": 0.275, "targetID": 6, "y": 0.9736908341, "x": 0.03195020267}]], "block": 6}], [{"trials": [[{"q1": 1.732011163, "distance": 0.6547427122, "q3": 1.021150534, "q2": 1.174445968, "tx": 0.175, "ty": 0.3031, "targetID": 9, "y": 0.4360903453, "x": -0.4660940549}], [{"q1": 2.026116398, "distance": 0.05457138804, "q3": 2.226010214, "q2": 1.637789436, "tx": -0.175, "ty": 0.3031, "targetID": 7, "y": 0.2954944934, "x": -0.229038807}], [{"q1": 2.146327628, "distance": 0.2924708345, "q3": 2.935296547, "q2": 1.894122963, "tx": 0.0, "ty": 0.55, "targetID": 5, "y": 0.4289730268, "x": -0.2662548794}], [{"q1": 2.03529846, "distance": 0.6344077421, "q3": 2.559881425, "q2": 1.798670302, "tx": 0.375, "ty": 0.6495, "targetID": 3, "y": 0.3729406081, "x": -0.1959536636}], [{"q1": 2.389029442, "distance": 0.3056852657, "q3": 3.585052163, "q2": 2.154819806, "tx": -0.375, "ty": 0.6495, "targetID": 1, "y": 0.3706702432, "x": -0.5002894583}], [{"q1": 1.934923634, "distance": 0.3751105176, "q3": 1.668343414, "q2": 1.373994278, "tx": 0.0, "ty": 0.15, "targetID": 8, "y": 0.2593131168, "x": -0.3588294064}], [{"q1": 3.500632187, "distance": 1.148366347, "q3": 8.291354528, "q2": 3.956247691, "tx": 0.0, "ty": 0.95, "targetID": 2, "y": 0.005176892538, "x": -0.6527285514}], [{"q1": 2.218242566, "distance": 0.2213890912, "q3": 2.70259898, "q2": 1.795449933, "tx": -0.4763, "ty": 0.275, "targetID": 4, "y": 0.3608471396, "x": -0.2722328583}], [{"q1": 1.37891515, "distance": 0.8464248661, "q3": -0.3000443148, "q2": 0.5925021834, "tx": 0.4763, "ty": 0.275, "targetID": 6, "y": 0.9709531891, "x": -0.00545119359}]], "block": 7}], [{"trials": [[{"q1": 1.746662975, "distance": 0.6475933251, "q3": 1.064860066, "q2": 1.194185019, "tx": 0.175, "ty": 0.3031, "targetID": 9, "y": 0.4152639326, "x": -0.4628059007}], [{"q1": 1.98220193, "distance": 0.05306203663, "q3": 2.165395468, "q2": 1.61342473, "tx": -0.175, "ty": 0.3031, "targetID": 7, "y": 0.2932039081, "x": -0.2271310569}], [{"q1": 2.129078924, "distance": 0.2851328667, "q3": 2.966595393, "q2": 1.911817273, "tx": 0.0, "ty": 0.55, "targetID": 5, "y": 0.4394288712, "x": -0.262820808}], [{"q1": 2.096765649, "distance": 0.6458634636, "q3": 2.765536842, "q2": 1.893495296, "tx": 0.375, "ty": 0.6495, "targetID": 3, "y": 0.4092436833, "x": -0.224513566}], [{"q1": 2.258581883, "distance": 0.234230815, "q3": 3.083392987, "q2": 1.942319796, "tx": -0.375, "ty": 0.6495, "targetID": 1, "y": 0.4182213196, "x": -0.3379291668}], [{"q1": 1.939625007, "distance": 0.3694160609, "q3": 1.689422332, "q2": 1.382247238, "tx": 0.0, "ty": 0.15, "targetID": 8, "y": 0.2576457559, "x": -0.3533845176}], [{"q1": 3.387925647, "distance": 0.9510030131, "q3": 7.844154696, "q2": 3.780978919, "tx": 0.0, "ty": 0.95, "targetID": 2, "y": 0.1841863363, "x": -0.5638582831}], [{"q1": 2.207406746, "distance": 0.2247620017, "q3": 2.674154351, "q2": 1.780563717, "tx": -0.4763, "ty": 0.275, "targetID": 4, "y": 0.3569998311, "x": -0.2670298753}], [{"q1": 1.381896549, "distance": 0.8501617401, "q3": -0.2873073807, "q2": 0.5972759864, "tx": 0.4763, "ty": 0.275, "targetID": 6, "y": 0.9700668576, "x": -0.01324779927}]], "block": 8}], [{"trials": [[{"q1": 1.77227201, "distance": 0.6163093418, "q3": 1.209220344, "q2": 1.247429632, "tx": 0.175, "ty": 0.3031, "targetID": 9, "y": 0.3670199648, "x": -0.4379856792}], [{"q1": 1.963463213, "distance": 0.03534143501, "q3": 2.207512859, "q2": 1.646165106, "tx": -0.175, "ty": 0.3031, "targetID": 7, "y": 0.3055302923, "x": -0.2102577751}], [{"q1": 2.087206854, "distance": 0.2660450461, "q3": 2.989723436, "q2": 1.893589335, "tx": 0.0, "ty": 0.55, "targetID": 5, "y": 0.453611162, "x": -0.2479700757}], [{"q1": 2.088522313, "distance": 0.6489571141, "q3": 2.926643057, "q2": 1.893427648, "tx": 0.375, "ty": 0.6495, "targetID": 3, "y": 0.4420436835, "x": -0.2399042306}], [{"q1": 2.254469103, "distance": 0.2328625561, "q3": 3.085342344, "q2": 1.94070555, "tx": -0.375, "ty": 0.6495, "targetID": 1, "y": 0.4198278614, "x": -0.3365854354}], [{"q1": 1.966688684, "distance": 0.3373374838, "q3": 1.819267409, "q2": 1.430729024, "tx": 0.0, "ty": 0.15, "targetID": 8, "y": 0.2535333858, "x": -0.3210567177}], [{"q1": 3.387940362, "distance": 0.9510098041, "q3": 7.844142377, "q2": 3.780984869, "tx": 0.0, "ty": 0.95, "targetID": 2, "y": 0.1841799865, "x": -0.5638611127}], [{"q1": 2.209604139, "distance": 0.2240408004, "q3": 2.673245436, "q2": 1.782745006, "tx": -0.4763, "ty": 0.275, "targetID": 4, "y": 0.356353837, "x": -0.2675517463}], [{"q1": 1.394802107, "distance": 0.8663439055, "q3": -0.2277209239, "q2": 0.6185923051, "tx": 0.4763, "ty": 0.275, "targetID": 6, "y": 0.9646491528, "x": -0.04804321641}]], "block": 9}], [{"trials": [[{"q1": 1.76565483, "distance": 0.6019696326, "q3": 1.259820025, "q2": 1.254986735, "tx": 0.175, "ty": 0.3031, "targetID": 9, "y": 0.3624028504, "x": -0.4240414097}], [{"q1": 1.977115928, "distance": 0.03017939589, "q3": 2.231773144, "q2": 1.683063497, "tx": -0.175, "ty": 0.3031, "targetID": 7, "y": 0.3078990671, "x": -0.2047953837}], [{"q1": 1.943019402, "distance": 0.1912180558, "q3": 2.969439689, "q2": 1.886612977, "tx": 0.0, "ty": 0.55, "targetID": 5, "y": 0.4804501446, "x": -0.1781212016}], [{"q1": 1.838169556, "distance": 0.5267378641, "q3": 2.913560821, "q2": 1.827511575, "tx": 0.375, "ty": 0.6495, "targetID": 3, "y": 0.4835060142, "x": -0.1248987639}], [{"q1": 2.240137572, "distance": 0.2345882471, "q3": 3.053446871, "q2": 1.930107118, "tx": -0.375, "ty": 0.6495, "targetID": 1, "y": 0.4203585886, "x": -0.3247420728}], [{"q1": 1.982897063, "distance": 0.3219468492, "q3": 1.889176861, "q2": 1.459292631, "tx": 0.0, "ty": 0.15, "targetID": 8, "y": 0.254078194, "x": -0.3046596515}], [{"q1": 3.391287488, "distance": 0.9571977769, "q3": 7.858245475, "q2": 3.786264232, "tx": 0.0, "ty": 0.95, "targetID": 2, "y": 0.1796518153, "x": -0.5681472155}], [{"q1": 2.224162993, "distance": 0.2189335604, "q3": 2.705239104, "q2": 1.797169179, "tx": -0.4763, "ty": 0.275, "targetID": 4, "y": 0.3598692149, "x": -0.2744854311}], [{"q1": 1.40004806, "distance": 0.8722032927, "q3": -0.2067709907, "q2": 0.6261797479, "tx": 0.4763, "ty": 0.275, "targetID": 6, "y": 0.962147556, "x": -0.0608841584}]], "block": 10}]]}], "condition": "H1"}], "type": "simulation", "subjectID": "S_H1_31"}}
