# Supplementary material for: Goal-related feedback guides motor exploration and redundancy resolution in human motor skill acquisition
Source: PLoS Comput Biol. 2019 Mar 5;15(3):e1006676. doi: 10.1371/journal.pcbi.1006676 (PMC6420027; doi:10.1371/journal.pcbi.1006676)
Supplement: S1 Dataset — The 220 .json files contain the data (20 for the participants, 200 for simulation runs), the text file legend_json.txt explains the data format. (ZIP) [file pcbi.1006676.s001.zip › S_H2_038.json]

{"data": {"data": [{"phases": [{"phase": "test", "blocks": [[{"trials": [[{"q1": 1.313167912, "distance": 0.3262844189, "q3": 0.1160347442, "q2": 2.720012042, "tx": 0.175, "ty": 0.3031, "targetID": 9, "y": 0.1665305491, "x": -0.1213280397}], [{"q1": 1.436180608, "distance": 0.1032084364, "q3": -0.007349052146, "q2": 2.498640552, "tx": -0.175, "ty": 0.3031, "targetID": 7, "y": 0.2255086224, "x": -0.2430555616}], [{"q1": 1.422420672, "distance": 0.3934780583, "q3": -0.01268448413, "q2": 2.388743644, "tx": 0.0, "ty": 0.55, "targetID": 5, "y": 0.2669132636, "x": -0.2732890082}], [{"q1": 1.298604675, "distance": 0.6986038478, "q3": 0.08399858971, "q2": 2.59488235, "tx": 0.375, "ty": 0.6495, "targetID": 3, "y": 0.2091443846, "x": -0.1673414682}], [{"q1": 1.518656494, "distance": 0.1882666572, "q3": -0.0626894086, "q2": 1.842384293, "tx": -0.375, "ty": 0.6495, "targetID": 1, "y": 0.4651456466, "x": -0.413181234}], [{"q1": 1.343060335, "distance": 0.1231585902, "q3": 0.1050008449, "q2": 2.735153498, "tx": 0.0, "ty": 0.15, "targetID": 8, "y": 0.1603224206, "x": -0.1227252459}], [{"q1": 1.489207711, "distance": 0.6074188471, "q3": -0.04321349101, "q2": 1.793537263, "tx": 0.0, "ty": 0.95, "targetID": 2, "y": 0.4945154819, "x": -0.4018600621}], [{"q1": 1.539202068, "distance": 0.1158893942, "q3": -0.04892277265, "q2": 2.10791296, "tx": -0.4763, "ty": 0.275, "targetID": 4, "y": 0.3415638091, "x": -0.3814337204}], [{"q1": 1.228318273, "distance": 0.5281125369, "q3": 0.2108973117, "q2": 2.877643414, "tx": 0.4763, "ty": 0.275, "targetID": 6, "y": 0.1255505134, "x": -0.03022512533}]], "block": 1}], [{"trials": [[{"q1": 1.300412717, "distance": 0.3199837389, "q3": 0.1262678725, "q2": 2.731461935, "tx": 0.175, "ty": 0.3031, "targetID": 9, "y": 0.1638197188, "x": -0.1130808852}], [{"q1": 1.319485043, "distance": 0.06651262887, "q3": -0.06616849526, "q2": 2.544211762, "tx": -0.175, "ty": 0.3031, "targetID": 7, "y": 0.2467780674, "x": -0.2103803576}], [{"q1": 1.414854829, "distance": 0.3706635719, "q3": -0.1890766975, "q2": 2.145414152, "tx": 0.0, "ty": 0.55, "targetID": 5, "y": 0.4006448518, "x": -0.339241099}], [{"q1": 1.262924419, "distance": 0.6886013901, "q3": 0.09601337693, "q2": 2.598287396, "tx": 0.375, "ty": 0.6495, "targetID": 3, "y": 0.2120063734, "x": -0.156762354}], [{"q1": 1.463737835, "distance": 0.119696386, "q3": -0.1938729325, "q2": 1.811073193, "tx": -0.375, "ty": 0.6495, "targetID": 1, "y": 0.5306044464, "x": -0.3888228854}], [{"q1": 1.316684432, "distance": 0.105127699, "q3": 0.1160566201, "q2": 2.765399801, "tx": 0.0, "ty": 0.15, "targetID": 8, "y": 0.1546728997, "x": -0.105023793}], [{"q1": 1.428522054, "distance": 0.5525777153, "q3": -0.1556196527, "q2": 1.800443484, "tx": 0.0, "ty": 0.95, "targetID": 2, "y": 0.540152552, "x": -0.3706308147}], [{"q1": 1.543180055, "distance": 0.1135721162, "q3": -0.08094691562, "q2": 2.13855058, "tx": -0.4763, "ty": 0.275, "targetID": 4, "y": 0.3343578564, "x": -0.3794740197}], [{"q1": 1.305471857, "distance": 0.5537961148, "q3": 0.211848571, "q2": 2.830335567, "tx": 0.4763, "ty": 0.275, "targetID": 6, "y": 0.1319303157, "x": -0.05869645063}]], "block": 2}], [{"trials": [[{"q1": 0.2726020895, "distance": 0.1851455972, "q3": 1.45162858, "q2": 2.229773576, "tx": 0.175, "ty": 0.3031, "targetID": 9, "y": 0.1189704464, "x": 0.1943700711}], [{"q1": 1.168631381, "distance": 0.01136179238, "q3": -0.007575249977, "q2": 2.468228789, "tx": -0.175, "ty": 0.3031, "targetID": 7, "y": 0.2937511867, "x": -0.1814567806}], [{"q1": 0.6861003285, "distance": 0.1699026416, "q3": 0.4449372315, "q2": 2.15983078, "tx": 0.0, "ty": 0.55, "targetID": 5, "y": 0.3805350485, "x": -0.01218761048}], [{"q1": -1.075563474, "distance": 1.158006259, "q3": 3.241526177, "q2": 1.502536973, "tx": 0.375, "ty": 0.6495, "targetID": 3, "y": -0.5038894242, "x": 0.2716978557}], [{"q1": 1.452149987, "distance": 0.1082996101, "q3": -0.1864587311, "q2": 1.793035129, "tx": -0.375, "ty": 0.6495, "targetID": 1, "y": 0.5414903181, "x": -0.3829192271}], [{"q1": 1.057879913, "distance": 0.06042953008, "q3": 0.3877267063, "q2": 2.639356256, "tx": 0.0, "ty": 0.15, "targetID": 8, "y": 0.1783923372, "x": -0.05334419642}], [{"q1": 1.47303398, "distance": 0.5894471436, "q3": -0.2023392139, "q2": 1.852834145, "tx": 0.0, "ty": 0.95, "targetID": 2, "y": 0.5102101857, "x": -0.3924701955}], [{"q1": 1.561321092, "distance": 0.1049255541, "q3": -0.08723755004, "q2": 2.144264126, "tx": -0.4763, "ty": 0.275, "targetID": 4, "y": 0.3264461042, "x": -0.3848523633}], [{"q1": -0.3276315846, "distance": 0.4471181621, "q3": 2.546436491, "q2": 2.094404501, "tx": 0.4763, "ty": 0.275, "targetID": 6, "y": -0.1636083207, "x": 0.3894818459}]], "block": 3}], [{"trials": [[{"q1": 0.2000353998, "distance": 0.1848579389, "q3": 1.461680532, "q2": 2.177085484, "tx": 0.175, "ty": 0.3031, "targetID": 9, "y": 0.1205542062, "x": 0.2041460241}], [{"q1": 1.146853733, "distance": 0.003155469954, "q3": -0.04901059674, "q2": 2.473331301, "tx": -0.175, "ty": 0.3031, "targetID": 7, "y": 0.3039811405, "x": -0.1780299475}], [{"q1": 0.640614243, "distance": 0.1255503483, "q3": 0.3450276752, "q2": 2.110220484, "tx": 0.0, "ty": 0.55, "targetID": 5, "y": 0.424714223, "x": 0.008146412324}], [{"q1": -0.7841183006, "distance": 1.011296765, "q3": 2.982075084, "q2": 1.596294856, "tx": 0.375, "ty": 0.6495, "targetID": 3, "y": -0.3617515027, "x": 0.3654320836}], [{"q1": 1.434405301, "distance": 0.09547697994, "q3": -0.1830662401, "q2": 1.778306924, "tx": -0.375, "ty": 0.6495, "targetID": 1, "y": 0.5540392408, "x": -0.3732401289}], [{"q1": 0.9495837963, "distance": 0.0395955536, "q3": 0.4569147398, "q2": 2.621469478, "tx": 0.0, "ty": 0.15, "targetID": 8, "y": 0.1792330473, "x": -0.02670649374}], [{"q1": 1.383055134, "distance": 0.5246569442, "q3": -0.2112940713, "q2": 1.832761157, "tx": 0.0, "ty": 0.95, "targetID": 2, "y": 0.5543949544, "x": -0.344617987}], [{"q1": 1.575507286, "distance": 0.09822291582, "q3": -0.09216307367, "q2": 2.139605433, "tx": -0.4763, "ty": 0.275, "targetID": 4, "y": 0.323739603, "x": -0.3910228501}], [{"q1": -0.2134668998, "distance": 0.4037083366, "q3": 2.402462011, "q2": 2.149327481, "tx": 0.4763, "ty": 0.275, "targetID": 6, "y": -0.1157855351, "x": 0.3749733668}]], "block": 4}], [{"trials": [[{"q1": 0.2030398381, "distance": 0.1498657591, "q3": 1.400107306, "q2": 2.110284465, "tx": 0.175, "ty": 0.3031, "targetID": 9, "y": 0.154912218, "x": 0.1973635201}], [{"q1": 1.142820616, "distance": 0.002934328792, "q3": -0.01864915676, "q2": 2.456993561, "tx": -0.175, "ty": 0.3031, "targetID": 7, "y": 0.3051153425, "x": -0.1771327635}], [{"q1": 0.7640358077, "distance": 0.04665919652, "q3": 0.08034404607, "q2": 2.031878634, "tx": 0.0, "ty": 0.55, "targetID": 5, "y": 0.5157526045, "x": -0.03168905996}], [{"q1": -1.199926284, "distance": 1.265052591, "q3": 3.661828406, "q2": 1.503741159, "tx": 0.375, "ty": 0.6495, "targetID": 3, "y": -0.6104234645, "x": 0.2611978865}], [{"q1": 1.451784145, "distance": 0.09611084252, "q3": -0.1894175253, "q2": 1.76759188, "tx": -0.375, "ty": 0.6495, "targetID": 1, "y": 0.553691454, "x": -0.3826168601}], [{"q1": 0.94600108, "distance": 0.03879950912, "q3": 0.4586138843, "q2": 2.621603855, "tx": 0.0, "ty": 0.15, "targetID": 8, "y": 0.179038375, "x": -0.02573275507}], [{"q1": 0.9545658186, "distance": 0.1835495784, "q3": -0.8492944611, "q2": 1.618766292, "tx": 0.0, "ty": 0.95, "targetID": 2, "y": 0.7922854472, "x": 0.09389657923}], [{"q1": 1.605996408, "distance": 0.08352608947, "q3": -0.08188576272, "q2": 2.114914139, "tx": -0.4763, "ty": 0.275, "targetID": 4, "y": 0.3191189662, "x": -0.4053766298}], [{"q1": -0.2747264941, "distance": 0.4089576897, "q3": 2.409703041, "q2": 2.030131048, "tx": 0.4763, "ty": 0.275, "targetID": 6, "y": -0.1201662095, "x": 0.3709906518}]], "block": 5}], [{"trials": [[{"q1": 0.2303646949, "distance": 0.1160413705, "q3": 1.34394754, "q2": 2.061395774, "tx": 0.175, "ty": 0.3031, "targetID": 9, "y": 0.1878891722, "x": 0.1888587456}], [{"q1": 1.158092611, "distance": 0.00643777964, "q3": 0.05171803859, "q2": 2.423659966, "tx": -0.175, "ty": 0.3031, "targetID": 7, "y": 0.301689466, "x": -0.1812813534}], [{"q1": 0.7425682389, "distance": 0.03827268275, "q3": 0.1144164038, "q2": 2.012250126, "tx": 0.0, "ty": 0.55, "targetID": 5, "y": 0.5172966112, "x": -0.01988181591}], [{"q1": -3.994639529, "distance": 1.110669041, "q3": 12.3778225, "q2": 0.3638328388, "tx": 0.375, "ty": 0.6495, "targetID": 3, "y": 0.6611296061, "x": -0.735608154}], [{"q1": 1.423986244, "distance": 0.09289136647, "q3": -0.1460683388, "q2": 1.762167281, "tx": -0.375, "ty": 0.6495, "targetID": 1, "y": 0.5568606086, "x": -0.3681626662}], [{"q1": 0.9568113141, "distance": 0.04042662003, "q3": 0.4612766141, "q2": 2.619033474, "tx": 0.0, "ty": 0.15, "targetID": 8, "y": 0.1792610966, "x": -0.02789444093}], [{"q1": 3.278961174, "distance": 1.386960339, "q3": -7.991575323, "q2": 2.578673326, "tx": 0.0, "ty": 0.95, "targetID": 2, "y": -0.3584560015, "x": -0.4600020363}], [{"q1": 1.610217042, "distance": 0.08140087661, "q3": -0.07129323492, "q2": 2.107838313, "tx": -0.4763, "ty": 0.275, "targetID": 4, "y": 0.3180437829, "x": -0.4072106704}], [{"q1": -1.079491791, "distance": 0.8938418402, "q3": 4.282411357, "q2": 1.496808307, "tx": 0.4763, "ty": 0.275, "targetID": 6, "y": -0.61873249, "x": 0.4623188849}]], "block": 6}], [{"trials": [[{"q1": 0.2256438913, "distance": 0.07828621117, "q3": 1.213119952, "q2": 2.029980423, "tx": 0.175, "ty": 0.3031, "targetID": 9, "y": 0.2250193768, "x": 0.180669845}], [{"q1": 1.148905734, "distance": 0.003338464912, "q3": 0.06643872416, "q2": 2.416694057, "tx": -0.175, "ty": 0.3031, "targetID": 7, "y": 0.3032260817, "x": -0.1783360832}], [{"q1": 0.7176369584, "distance": 0.0343613253, "q3": 0.1510576933, "q2": 1.996561302, "tx": 0.0, "ty": 0.55, "targetID": 5, "y": 0.5163336404, "x": -0.006875820538}], [{"q1": -4.000334542, "distance": 1.108704994, "q3": 12.39368119, "q2": 0.3620401106, "tx": 0.375, "ty": 0.6495, "targetID": 3, "y": 0.6631949784, "x": -0.7336204093}], [{"q1": 1.432823421, "distance": 0.05670104804, "q3": -0.2629582078, "q2": 1.73135993, "tx": -0.375, "ty": 0.6495, "targetID": 1, "y": 0.5932541881, "x": -0.3678294007}], [{"q1": 0.9564369851, "distance": 0.04133848329, "q3": 0.4561620468, "q2": 2.619470077, "tx": 0.0, "ty": 0.15, "targetID": 8, "y": 0.1798425782, "x": -0.02860578138}], [{"q1": 3.238406361, "distance": 1.381842325, "q3": -7.82638311, "q2": 2.572581299, "tx": 0.0, "ty": 0.95, "targetID": 2, "y": -0.3586306292, "x": -0.4438176273}], [{"q1": 1.635916176, "distance": 0.07210375296, "q3": -0.07002422123, "q2": 2.140464372, "tx": -0.4763, "ty": 0.275, "targetID": 4, "y": 0.2949840865, "x": -0.4070209449}], [{"q1": -1.401550824, "distance": 1.032962675, "q3": 5.148170279, "q2": 1.37163448, "tx": 0.4763, "ty": 0.275, "targetID": 6, "y": -0.7555931272, "x": 0.4063736541}]], "block": 7}], [{"trials": [[{"q1": 0.213351119, "distance": 0.08491013728, "q3": 1.264048283, "q2": 2.008700739, "tx": 0.175, "ty": 0.3031, "targetID": 9, "y": 0.2194127157, "x": 0.189358616}], [{"q1": 1.155476479, "distance": 0.006976418422, "q3": 0.08199639654, "q2": 2.401510268, "tx": -0.175, "ty": 0.3031, "targetID": 7, "y": 0.3050890352, "x": -0.1816868642}], [{"q1": 0.6833529534, "distance": 0.0448433382, "q3": 0.2178862052, "q2": 1.986738487, "tx": 0.0, "ty": 0.55, "targetID": 5, "y": 0.5059222204, "x": 0.008250716602}], [{"q1": -3.899338212, "distance": 1.135060222, "q3": 12.09510143, "q2": 0.3900362851, "tx": 0.375, "ty": 0.6495, "targetID": 3, "y": 0.6262810024, "x": -0.7598227108}], [{"q1": 1.415537017, "distance": 0.05279669745, "q3": -0.181853304, "q2": 1.69257927, "tx": -0.375, "ty": 0.6495, "targetID": 1, "y": 0.5989907184, "x": -0.3596278259}], [{"q1": 0.9605674538, "distance": 0.04510874705, "q3": 0.4425549617, "q2": 2.61879615, "tx": 0.0, "ty": 0.15, "targetID": 8, "y": 0.1818889483, "x": -0.03190445165}], [{"q1": 3.155870716, "distance": 1.365534697, "q3": -7.604668437, "q2": 2.545133986, "tx": 0.0, "ty": 0.95, "targetID": 2, "y": -0.3442177491, "x": -0.4355289059}], [{"q1": 1.632699385, "distance": 0.07305431024, "q3": -0.05905799681, "q2": 2.133026004, "tx": -0.4763, "ty": 0.275, "targetID": 4, "y": 0.2969751886, "x": -0.4066291788}], [{"q1": -1.57348814, "distance": 1.072799273, "q3": 5.616954398, "q2": 1.306180951, "tx": 0.4763, "ty": 0.275, "targetID": 6, "y": -0.7902677077, "x": 0.3494024358}]], "block": 8}], [{"trials": [[{"q1": 0.1918150345, "distance": 0.09235922536, "q3": 1.278545379, "q2": 2.006344031, "tx": 0.175, "ty": 0.3031, "targetID": 9, "y": 0.2130108531, "x": 0.1953512193}], [{"q1": 1.162024518, "distance": 0.009527940149, "q3": 0.0528119759, "q2": 2.413619827, "tx": -0.175, "ty": 0.3031, "targetID": 7, "y": 0.3047938704, "x": -0.1843761637}], [{"q1": 0.6911377059, "distance": 0.03793111929, "q3": 0.1844534368, "q2": 1.988389451, "tx": 0.0, "ty": 0.55, "targetID": 5, "y": 0.5125458429, "x": 0.005996325975}], [{"q1": -3.880092401, "distance": 1.139056924, "q3": 12.03838505, "q2": 0.3958821139, "tx": 0.375, "ty": 0.6495, "targetID": 3, "y": 0.6178996804, "x": -0.7636185035}], [{"q1": 1.417520581, "distance": 0.05038225775, "q3": -0.1710322225, "q2": 1.680652314, "tx": -0.375, "ty": 0.6495, "targetID": 1, "y": 0.601201014, "x": -0.360661944}], [{"q1": 0.9497213393, "distance": 0.03967806592, "q3": 0.4135536341, "q2": 2.643518544, "tx": 0.0, "ty": 0.15, "targetID": 8, "y": 0.1778127719, "x": -0.02829838573}], [{"q1": 3.127366628, "distance": 1.358438343, "q3": -7.534234191, "q2": 2.537471388, "tx": 0.0, "ty": 0.95, "targetID": 2, "y": -0.3376496324, "x": -0.4327968983}], [{"q1": 1.633460855, "distance": 0.07215078029, "q3": -0.04929864625, "q2": 2.123786909, "tx": -0.4763, "ty": 0.275, "targetID": 4, "y": 0.2982582197, "x": -0.4080007298}], [{"q1": -1.571946955, "distance": 1.072791642, "q3": 5.612974077, "q2": 1.306026988, "tx": 0.4763, "ty": 0.275, "targetID": 6, "y": -0.7903147783, "x": 0.3498629367}]], "block": 9}], [{"trials": [[{"q1": 0.2084395116, "distance": 0.08306676362, "q3": 1.276445475, "q2": 1.990738069, "tx": 0.175, "ty": 0.3031, "targetID": 9, "y": 0.2220669243, "x": 0.1932682199}], [{"q1": 1.172257413, "distance": 0.01037733363, "q3": 0.1321547706, "q2": 2.385203411, "tx": -0.175, "ty": 0.3031, "targetID": 7, "y": 0.2987743228, "x": -0.1844327923}], [{"q1": 0.6987150087, "distance": 0.03056726371, "q3": 0.1492809528, "q2": 1.989457035, "tx": 0.0, "ty": 0.55, "targetID": 5, "y": 0.5197198725, "x": 0.004179890852}], [{"q1": -3.867827437, "distance": 1.141136134, "q3": 12.00156782, "q2": 0.3989866754, "tx": 0.375, "ty": 0.6495, "targetID": 3, "y": 0.6126874035, "x": -0.7655421992}], [{"q1": 1.422328275, "distance": 0.048482304, "q3": -0.1696147992, "q2": 1.673164357, "tx": -0.375, "ty": 0.6495, "targetID": 1, "y": 0.6024784894, "x": -0.3631885082}], [{"q1": 0.9474163154, "distance": 0.03547668224, "q3": 0.4316130701, "q2": 2.643311091, "tx": 0.0, "ty": 0.15, "targetID": 8, "y": 0.1753351329, "x": -0.02483396916}], [{"q1": 3.125889259, "distance": 1.357829443, "q3": -7.531902075, "q2": 2.538139937, "tx": 0.0, "ty": 0.95, "targetID": 2, "y": -0.3370859946, "x": -0.4325626417}], [{"q1": 1.63957146, "distance": 0.06933792346, "q3": -0.04041484912, "q2": 2.117231351, "tx": -0.4763, "ty": 0.275, "targetID": 4, "y": 0.2965212957, "x": -0.4103865608}], [{"q1": -1.565757425, "distance": 1.07363969, "q3": 5.590869785, "q2": 1.305475093, "tx": 0.4763, "ty": 0.275, "targetID": 6, "y": -0.7912554035, "x": 0.3505955884}]], "block": 10}]]}], "condition": "H2"}], "type": "simulation", "subjectID": "S_H2_38"}}
