# Supplementary material for: Goal-related feedback guides motor exploration and redundancy resolution in human motor skill acquisition
Source: PLoS Comput Biol. 2019 Mar 5;15(3):e1006676. doi: 10.1371/journal.pcbi.1006676 (PMC6420027; doi:10.1371/journal.pcbi.1006676)
Supplement: S1 Dataset — The 220 .json files contain the data (20 for the participants, 200 for simulation runs), the text file legend_json.txt explains the data format. (ZIP) [file pcbi.1006676.s001.zip › S_H1_027.json]

{"data": {"data": [{"phases": [{"phase": "test", "blocks": [[{"trials": [[{"q1": 1.920033762, "distance": 0.4199428165, "q3": 3.134665186, "q2": 1.908739467, "tx": 0.175, "ty": 0.3031, "targetID": 9, "y": 0.5155903231, "x": -0.1872151732}], [{"q1": 2.124374044, "distance": 0.198290746, "q3": 3.131740976, "q2": 1.875106174, "tx": -0.175, "ty": 0.3031, "targetID": 7, "y": 0.4663989811, "x": -0.2874840555}], [{"q1": 1.859143108, "distance": 0.1571421018, "q3": 3.132347041, "q2": 1.88449311, "tx": 0.0, "ty": 0.55, "targetID": 5, "y": 0.5255734863, "x": -0.1552320379}], [{"q1": 1.772990608, "distance": 0.5008493315, "q3": 3.177258175, "q2": 1.942059642, "tx": 0.375, "ty": 0.6495, "targetID": 3, "y": 0.5454575205, "x": -0.1149236831}], [{"q1": 2.125158015, "distance": 0.1981718069, "q3": 3.155271564, "q2": 1.885798595, "tx": -0.375, "ty": 0.6495, "targetID": 1, "y": 0.4696001131, "x": -0.291885045}], [{"q1": 1.979863303, "distance": 0.4089472612, "q3": 3.10697112, "q2": 1.861685547, "tx": 0.0, "ty": 0.15, "targetID": 8, "y": 0.4985768943, "x": -0.2138504411}], [{"q1": 1.723503949, "distance": 0.4120629905, "q3": 3.158006453, "q2": 1.889152009, "tx": 0.0, "ty": 0.95, "targetID": 2, "y": 0.5468765298, "x": -0.08536612871}], [{"q1": 2.474111957, "distance": 0.0785876461, "q3": 3.148058313, "q2": 1.978311685, "tx": -0.4763, "ty": 0.275, "targetID": 4, "y": 0.3408245313, "x": -0.4333680865}], [{"q1": 1.886763306, "distance": 0.6974003376, "q3": 3.163744379, "q2": 1.953397382, "tx": 0.4763, "ty": 0.275, "targetID": 6, "y": 0.5265538515, "x": -0.1741520664}]], "block": 1}], [{"trials": [[{"q1": 1.914388717, "distance": 0.4163248939, "q3": 3.126827066, "q2": 1.904235138, "tx": 0.175, "ty": 0.3031, "targetID": 9, "y": 0.5152480544, "x": -0.1832172808}], [{"q1": 2.113344686, "distance": 0.1604349077, "q3": 2.962135142, "q2": 1.845290359, "tx": -0.175, "ty": 0.3031, "targetID": 7, "y": 0.4408972538, "x": -0.2571661515}], [{"q1": 1.841458554, "distance": 0.1467880611, "q3": 3.124617157, "q2": 1.894284816, "tx": 0.0, "ty": 0.55, "targetID": 5, "y": 0.5267938115, "x": -0.1449420839}], [{"q1": 1.825287058, "distance": 0.5319652305, "q3": 3.201753164, "q2": 1.900615172, "tx": 0.375, "ty": 0.6495, "targetID": 3, "y": 0.5433444315, "x": -0.1462657688}], [{"q1": 2.124541928, "distance": 0.2047604989, "q3": 3.123087861, "q2": 1.86641243, "tx": -0.375, "ty": 0.6495, "targetID": 1, "y": 0.4650297674, "x": -0.2861315851}], [{"q1": 1.939126311, "distance": 0.3844558957, "q3": 3.011090522, "q2": 1.87851468, "tx": 0.0, "ty": 0.15, "targetID": 8, "y": 0.4890746478, "x": -0.1812035291}], [{"q1": 1.734170602, "distance": 0.4119469912, "q3": 3.17149803, "q2": 1.885134787, "tx": 0.0, "ty": 0.95, "targetID": 2, "y": 0.5486045235, "x": -0.09263905792}], [{"q1": 2.489050821, "distance": 0.07281078315, "q3": 3.117070421, "q2": 1.972547127, "tx": -0.4763, "ty": 0.275, "targetID": 4, "y": 0.3325297041, "x": -0.4316710488}], [{"q1": 1.929614035, "distance": 0.7179015709, "q3": 3.175903689, "q2": 1.911675969, "tx": 0.4763, "ty": 0.275, "targetID": 6, "y": 0.5207915967, "x": -0.1982140151}]], "block": 2}], [{"trials": [[{"q1": 1.919851967, "distance": 0.4144374291, "q3": 3.108495762, "q2": 1.895900852, "tx": 0.175, "ty": 0.3031, "targetID": 9, "y": 0.5109393288, "x": -0.1835543139}], [{"q1": 2.101101004, "distance": 0.1714443533, "q3": 3.01025006, "q2": 1.882720789, "tx": -0.175, "ty": 0.3031, "targetID": 7, "y": 0.453393911, "x": -0.2574918578}], [{"q1": 1.830779624, "distance": 0.1427735155, "q3": 3.143440133, "q2": 1.899989429, "tx": 0.0, "ty": 0.55, "targetID": 5, "y": 0.5318622342, "x": -0.1416167299}], [{"q1": 1.851002313, "distance": 0.5402386337, "q3": 3.134426148, "q2": 1.878920309, "tx": 0.375, "ty": 0.6495, "targetID": 3, "y": 0.5272046177, "x": -0.1512144247}], [{"q1": 2.112239417, "distance": 0.1872452189, "q3": 3.207087259, "q2": 1.934360034, "tx": -0.375, "ty": 0.6495, "targetID": 1, "y": 0.4800476463, "x": -0.2953339981}], [{"q1": 1.927790058, "distance": 0.3905676957, "q3": 3.041657622, "q2": 1.891743386, "tx": 0.0, "ty": 0.15, "targetID": 8, "y": 0.4971353456, "x": -0.1789977003}], [{"q1": 1.724623047, "distance": 0.4076800286, "q3": 3.185269909, "q2": 1.892092092, "tx": 0.0, "ty": 0.95, "targetID": 2, "y": 0.5521435207, "x": -0.0889563241}], [{"q1": 2.503398454, "distance": 0.06552055436, "q3": 3.109725085, "q2": 1.952882379, "tx": -0.4763, "ty": 0.275, "targetID": 4, "y": 0.3257337805, "x": -0.4348388548}], [{"q1": 1.964018995, "distance": 0.7157134365, "q3": 3.089996898, "q2": 1.881130333, "tx": 0.4763, "ty": 0.275, "targetID": 6, "y": 0.49898126, "x": -0.2034632811}]], "block": 3}], [{"trials": [[{"q1": 1.912956673, "distance": 0.4085656085, "q3": 3.091649298, "q2": 1.893476976, "tx": 0.175, "ty": 0.3031, "targetID": 9, "y": 0.5091043155, "x": -0.1778286814}], [{"q1": 2.10765165, "distance": 0.1330174544, "q3": 2.840346485, "q2": 1.83864615, "tx": -0.175, "ty": 0.3031, "targetID": 7, "y": 0.4190388666, "x": -0.2402059997}], [{"q1": 1.804040348, "distance": 0.1277631407, "q3": 3.139190067, "q2": 1.897738902, "tx": 0.0, "ty": 0.55, "targetID": 5, "y": 0.5346486382, "x": -0.1268375173}], [{"q1": 1.891584834, "distance": 0.565149921, "q3": 3.164120392, "q2": 1.887738201, "tx": 0.375, "ty": 0.6495, "targetID": 3, "y": 0.5259810373, "x": -0.1764866264}], [{"q1": 2.114243402, "distance": 0.1783254409, "q3": 3.256224281, "q2": 1.948446657, "tx": -0.375, "ty": 0.6495, "targetID": 1, "y": 0.4851551062, "x": -0.3057849819}], [{"q1": 1.90384926, "distance": 0.356374087, "q3": 2.897139952, "q2": 1.856675025, "tx": 0.0, "ty": 0.15, "targetID": 8, "y": 0.4715417804, "x": -0.1536664353}], [{"q1": 1.713348823, "distance": 0.3995084816, "q3": 3.221141013, "q2": 1.897353589, "tx": 0.0, "ty": 0.95, "targetID": 2, "y": 0.5600474579, "x": -0.08685644328}], [{"q1": 2.504847214, "distance": 0.0633075738, "q3": 3.12704002, "q2": 1.958573197, "tx": -0.4763, "ty": 0.275, "targetID": 4, "y": 0.3261901236, "x": -0.4390519108}], [{"q1": 2.007133973, "distance": 0.7330546892, "q3": 3.089190691, "q2": 1.885504345, "tx": 0.4763, "ty": 0.275, "targetID": 6, "y": 0.4896427001, "x": -0.2246263076}]], "block": 4}], [{"trials": [[{"q1": 1.911156341, "distance": 0.4035924729, "q3": 3.070154058, "q2": 1.888724748, "tx": 0.175, "ty": 0.3031, "targetID": 9, "y": 0.5053937881, "x": -0.1742336001}], [{"q1": 2.110620042, "distance": 0.1102665509, "q3": 2.738498196, "q2": 1.749329969, "tx": -0.175, "ty": 0.3031, "targetID": 7, "y": 0.393471074, "x": -0.2381805448}], [{"q1": 1.798804462, "distance": 0.1252266452, "q3": 3.142574935, "q2": 1.893010908, "tx": 0.0, "ty": 0.55, "targetID": 5, "y": 0.5359535467, "x": -0.1244363685}], [{"q1": 1.897586522, "distance": 0.5666803166, "q3": 3.145109829, "q2": 1.903969003, "tx": 0.375, "ty": 0.6495, "targetID": 3, "y": 0.5215170059, "x": -0.1770388886}], [{"q1": 2.116045042, "distance": 0.166797228, "q3": 3.327996459, "q2": 1.968467058, "tx": -0.375, "ty": 0.6495, "targetID": 1, "y": 0.4915895934, "x": -0.3212820446}], [{"q1": 1.901518202, "distance": 0.3406947123, "q3": 2.827329221, "q2": 1.801132037, "tx": 0.0, "ty": 0.15, "targetID": 8, "y": 0.4554427747, "x": -0.1509224911}], [{"q1": 1.710341298, "distance": 0.3953589056, "q3": 3.244032945, "q2": 1.906252944, "tx": 0.0, "ty": 0.95, "targetID": 2, "y": 0.5645757301, "x": -0.08807267691}], [{"q1": 2.513070694, "distance": 0.05775421888, "q3": 3.140422667, "q2": 1.932827545, "tx": -0.4763, "ty": 0.275, "targetID": 4, "y": 0.3233029254, "x": -0.4446396589}], [{"q1": 2.013834656, "distance": 0.7273374036, "q3": 3.044499216, "q2": 1.893839868, "tx": 0.4763, "ty": 0.275, "targetID": 6, "y": 0.4804463825, "x": -0.2214187704}]], "block": 5}], [{"trials": [[{"q1": 1.916946659, "distance": 0.3933845218, "q3": 3.008521007, "q2": 1.892653275, "tx": 0.175, "ty": 0.3031, "targetID": 9, "y": 0.492708826, "x": -0.1696735776}], [{"q1": 2.077555709, "distance": 0.0858583242, "q3": 2.301430518, "q2": 1.51827666, "tx": -0.175, "ty": 0.3031, "targetID": 7, "y": 0.2974586013, "x": -0.2606727871}], [{"q1": 1.797682415, "distance": 0.1265501603, "q3": 3.162429262, "q2": 1.877929884, "tx": 0.0, "ty": 0.55, "targetID": 5, "y": 0.5399146985, "x": -0.1261476507}], [{"q1": 1.902631213, "distance": 0.5605525109, "q3": 3.051122741, "q2": 1.964022159, "tx": 0.375, "ty": 0.6495, "targetID": 3, "y": 0.5041705007, "x": -0.1663856796}], [{"q1": 1.975049598, "distance": 0.1010117669, "q3": 3.972490835, "q2": 2.075260818, "tx": -0.375, "ty": 0.6495, "targetID": 1, "y": 0.5500082244, "x": -0.3924574805}], [{"q1": 1.940626151, "distance": 0.2895767103, "q3": 2.531418514, "q2": 1.67088865, "tx": 0.0, "ty": 0.15, "targetID": 8, "y": 0.3794767391, "x": -0.1766213389}], [{"q1": 1.703695517, "distance": 0.3853803806, "q3": 3.301846911, "q2": 1.914082108, "tx": 0.0, "ty": 0.95, "targetID": 2, "y": 0.5757373668, "x": -0.09189950571}], [{"q1": 2.4409787, "distance": 0.105532982, "q3": 2.993170913, "q2": 1.821865484, "tx": -0.4763, "ty": 0.275, "targetID": 4, "y": 0.337891272, "x": -0.3915539193}], [{"q1": 2.026065729, "distance": 0.70230672, "q3": 2.881445808, "q2": 1.951651608, "tx": 0.4763, "ty": 0.275, "targetID": 6, "y": 0.4495643814, "x": -0.2039661286}]], "block": 6}], [{"trials": [[{"q1": 1.919514629, "distance": 0.3799799346, "q3": 2.931965257, "q2": 1.889706463, "tx": 0.175, "ty": 0.3031, "targetID": 9, "y": 0.4770781927, "x": -0.1628110999}], [{"q1": 2.052778519, "distance": 0.0871399998, "q3": 2.14321867, "q2": 1.581370411, "tx": -0.175, "ty": 0.3031, "targetID": 7, "y": 0.2719271963, "x": -0.2563734347}], [{"q1": 1.79298442, "distance": 0.122936497, "q3": 3.151999696, "q2": 1.879626797, "tx": 0.0, "ty": 0.55, "targetID": 5, "y": 0.5384926058, "x": -0.1223967409}], [{"q1": 1.892090545, "distance": 0.5577459618, "q3": 3.081389953, "q2": 1.944857092, "tx": 0.375, "ty": 0.6495, "targetID": 3, "y": 0.5111995915, "x": -0.1653272665}], [{"q1": 1.826135745, "distance": 0.07496590164, "q3": 4.449693433, "q2": 2.048318968, "tx": -0.375, "ty": 0.6495, "targetID": 1, "y": 0.5822286695, "x": -0.4080825407}], [{"q1": 1.930785102, "distance": 0.5166785287, "q3": 1.123270601, "q2": 1.292820568, "tx": 0.0, "ty": 0.15, "targetID": 8, "y": 0.2861765375, "x": -0.498410125}], [{"q1": 1.538923003, "distance": 0.5401065583, "q3": 2.498992136, "q2": 1.742052112, "tx": 0.0, "ty": 0.95, "targetID": 2, "y": 0.4099554294, "x": -0.008182665319}], [{"q1": 2.42474227, "distance": 0.1212171344, "q3": 2.903957288, "q2": 1.838293884, "tx": -0.4763, "ty": 0.275, "targetID": 4, "y": 0.3326544549, "x": -0.3696718729}], [{"q1": 2.026226003, "distance": 0.6943760837, "q3": 2.825896681, "q2": 1.93073114, "tx": 0.4763, "ty": 0.275, "targetID": 6, "y": 0.4379504554, "x": -0.1986854033}]], "block": 7}], [{"trials": [[{"q1": 1.935699071, "distance": 0.3589503487, "q3": 2.759746888, "q2": 1.86385479, "tx": 0.175, "ty": 0.3031, "targetID": 9, "y": 0.4375381131, "x": -0.1578238972}], [{"q1": 2.009288292, "distance": 0.06300845374, "q3": 2.141570609, "q2": 1.627990803, "tx": -0.175, "ty": 0.3031, "targetID": 7, "y": 0.2822223034, "x": -0.2344490288}], [{"q1": 1.76874385, "distance": 0.1129935367, "q3": 3.184283953, "q2": 1.875532102, "tx": 0.0, "ty": 0.55, "targetID": 5, "y": 0.5475756979, "x": -0.1129675268}], [{"q1": 1.87948512, "distance": 0.5566064063, "q3": 3.143288305, "q2": 1.962539714, "tx": 0.375, "ty": 0.6495, "targetID": 3, "y": 0.5242944992, "x": -0.1673414738}], [{"q1": 1.814226272, "distance": 0.07495951872, "q3": 4.469546825, "q2": 2.06249584, "tx": -0.375, "ty": 0.6495, "targetID": 1, "y": 0.5811627786, "x": -0.4058050907}], [{"q1": 1.89567361, "distance": 0.4893709158, "q3": 1.126398682, "q2": 1.363283051, "tx": 0.0, "ty": 0.15, "targetID": 8, "y": 0.2818082598, "x": -0.471285981}], [{"q1": 1.463999441, "distance": 0.4743501978, "q3": 2.837755533, "q2": 1.777378761, "tx": 0.0, "ty": 0.95, "targetID": 2, "y": 0.4788582769, "x": 0.05507800713}], [{"q1": 2.36804972, "distance": 0.1523605837, "q3": 2.863625496, "q2": 1.865841079, "tx": -0.4763, "ty": 0.275, "targetID": 4, "y": 0.3481762147, "x": -0.3426624713}], [{"q1": 2.066391213, "distance": 0.6813770352, "q3": 2.594975685, "q2": 1.911111809, "tx": 0.4763, "ty": 0.275, "targetID": 6, "y": 0.3810850431, "x": -0.1967680706}]], "block": 8}], [{"trials": [[{"q1": 1.927770871, "distance": 0.3516616663, "q3": 2.717160506, "q2": 1.847556147, "tx": 0.175, "ty": 0.3031, "targetID": 9, "y": 0.4288414198, "x": -0.1534128848}], [{"q1": 1.993250721, "distance": 0.03649345882, "q3": 2.144917681, "q2": 1.728654279, "tx": -0.175, "ty": 0.3031, "targetID": 7, "y": 0.2872845815, "x": -0.2078883729}], [{"q1": 1.760727881, "distance": 0.1090269992, "q3": 3.185510511, "q2": 1.910929471, "tx": 0.0, "ty": 0.55, "targetID": 5, "y": 0.5485225288, "x": -0.1090169879}], [{"q1": 1.845414038, "distance": 0.5402381635, "q3": 3.173697436, "q2": 1.853134457, "tx": 0.375, "ty": 0.6495, "targetID": 3, "y": 0.5354604364, "x": -0.1530646279}], [{"q1": 1.795100364, "distance": 0.07137845058, "q3": 4.500405686, "q2": 2.071344387, "tx": -0.375, "ty": 0.6495, "targetID": 1, "y": 0.583093063, "x": -0.4011725416}], [{"q1": 1.862651349, "distance": 0.4462109138, "q3": 1.122895711, "q2": 1.486538203, "tx": 0.0, "ty": 0.15, "targetID": 8, "y": 0.2618321648, "x": -0.4319696129}], [{"q1": 1.454595714, "distance": 0.4680740109, "q3": 2.871469061, "q2": 1.762242595, "tx": 0.0, "ty": 0.95, "targetID": 2, "y": 0.4858061389, "x": 0.06014431845}], [{"q1": 2.354836422, "distance": 0.1545604512, "q3": 2.962383064, "q2": 1.916431247, "tx": -0.4763, "ty": 0.275, "targetID": 4, "y": 0.3690543845, "x": -0.353651291}], [{"q1": 2.042949173, "distance": 0.6832374275, "q3": 2.553348256, "q2": 1.783890801, "tx": 0.4763, "ty": 0.275, "targetID": 6, "y": 0.3692221036, "x": -0.2004093745}]], "block": 9}], [{"trials": [[{"q1": 1.916667295, "distance": 0.3462900687, "q3": 2.708817728, "q2": 1.855181614, "tx": 0.175, "ty": 0.3031, "targetID": 9, "y": 0.4289701942, "x": -0.1476042558}], [{"q1": 2.00291911, "distance": 0.01487764838, "q3": 2.173388543, "q2": 1.830499933, "tx": -0.175, "ty": 0.3031, "targetID": 7, "y": 0.2945094235, "x": -0.1871468686}], [{"q1": 1.758123481, "distance": 0.1074549566, "q3": 3.185379664, "q2": 1.896320989, "tx": 0.0, "ty": 0.55, "targetID": 5, "y": 0.5488540694, "x": -0.1074488462}], [{"q1": 1.828976125, "distance": 0.5326445114, "q3": 3.187659591, "q2": 1.895429895, "tx": 0.375, "ty": 0.6495, "targetID": 3, "y": 0.5402905092, "x": -0.1463285554}], [{"q1": 1.786537928, "distance": 0.067904715, "q3": 4.513744944, "q2": 2.068475836, "tx": -0.375, "ty": 0.6495, "targetID": 1, "y": 0.5858449232, "x": -0.3986449046}], [{"q1": 1.855480787, "distance": 0.3834902627, "q3": 1.13121767, "q2": 1.665347888, "tx": 0.0, "ty": 0.15, "targetID": 8, "y": 0.2199747428, "x": -0.3770521408}], [{"q1": 1.43983204, "distance": 0.4616616693, "q3": 2.911619955, "q2": 1.78307658, "tx": 0.0, "ty": 0.95, "targetID": 2, "y": 0.4936893916, "x": 0.07008655734}], [{"q1": 2.349268921, "distance": 0.155497912, "q3": 3.005193207, "q2": 1.94337476, "tx": -0.4763, "ty": 0.275, "targetID": 4, "y": 0.3772161731, "x": -0.3591187106}], [{"q1": 2.020751187, "distance": 0.6695939469, "q3": 2.550754968, "q2": 1.837134855, "tx": 0.4763, "ty": 0.275, "targetID": 6, "y": 0.3756767131, "x": -0.1856820641}]], "block": 10}]]}], "condition": "H1"}], "type": "simulation", "subjectID": "S_H1_27"}}
