# Supplementary material for: Goal-related feedback guides motor exploration and redundancy resolution in human motor skill acquisition
Source: PLoS Comput Biol. 2019 Mar 5;15(3):e1006676. doi: 10.1371/journal.pcbi.1006676 (PMC6420027; doi:10.1371/journal.pcbi.1006676)
Supplement: S1 Dataset — The 220 .json files contain the data (20 for the participants, 200 for simulation runs), the text file legend_json.txt explains the data format. (ZIP) [file pcbi.1006676.s001.zip › S_H2_096.json]

{"data": {"data": [{"phases": [{"phase": "test", "blocks": [[{"trials": [[{"q1": 1.112951363, "distance": 0.3723875743, "q3": -0.2820305156, "q2": 2.419105813, "tx": 0.175, "ty": 0.3031, "targetID": 9, "y": 0.3833650052, "x": -0.1886344792}], [{"q1": 1.214706262, "distance": 0.1220916173, "q3": -0.1486262507, "q2": 2.251234211, "tx": -0.175, "ty": 0.3031, "targetID": 7, "y": 0.404457273, "x": -0.2430666308}], [{"q1": 0.8467832869, "distance": 0.05528262216, "q3": -0.3439849107, "q2": 2.135457522, "tx": 0.0, "ty": 0.55, "targetID": 5, "y": 0.5562660739, "x": -0.05492635643}], [{"q1": 0.6190229359, "distance": 0.3224345254, "q3": -0.4531424008, "q2": 2.214000787, "tx": 0.375, "ty": 0.6495, "targetID": 3, "y": 0.5427494959, "x": 0.07074952256}], [{"q1": 1.308767418, "distance": 0.1864687105, "q3": -0.1402605838, "q2": 2.023119427, "tx": -0.375, "ty": 0.6495, "targetID": 1, "y": 0.4774154011, "x": -0.3031844666}], [{"q1": 1.295801744, "distance": 0.2870742392, "q3": -0.1956510787, "q2": 2.461182286, "tx": 0.0, "ty": 0.15, "targetID": 8, "y": 0.3077543412, "x": -0.2398440882}], [{"q1": 0.3422421686, "distance": 0.518673931, "q3": -0.4959058269, "q2": 1.794123122, "tx": 0.0, "ty": 0.95, "targetID": 2, "y": 0.5989981625, "x": 0.3818643172}], [{"q1": 1.573065729, "distance": 0.1047826728, "q3": -0.02341561176, "q2": 2.035532232, "tx": -0.4763, "ty": 0.275, "targetID": 4, "y": 0.3521338576, "x": -0.4053790825}], [{"q1": 1.062330113, "distance": 0.6315369398, "q3": -0.3295428751, "q2": 2.573840834, "tx": 0.4763, "ty": 0.275, "targetID": 6, "y": 0.3366574796, "x": -0.1522198975}]], "block": 1}], [{"trials": [[{"q1": 1.036983842, "distance": 0.3434708452, "q3": -0.3146099043, "q2": 2.447770002, "tx": 0.175, "ty": 0.3031, "targetID": 9, "y": 0.3913524691, "x": -0.1569393366}], [{"q1": 1.124602831, "distance": 0.01781843551, "q3": -0.3082152944, "q2": 2.577189862, "tx": -0.175, "ty": 0.3031, "targetID": 7, "y": 0.3204994582, "x": -0.1711587114}], [{"q1": 0.7647457686, "distance": 0.006695809309, "q3": -0.4763141556, "q2": 2.204583901, "tx": 0.0, "ty": 0.55, "targetID": 5, "y": 0.5552741726, "x": -0.004125162557}], [{"q1": 0.3936119345, "distance": 0.1322754251, "q3": -0.5809296561, "q2": 2.054276882, "tx": 0.375, "ty": 0.6495, "targetID": 3, "y": 0.5700065297, "x": 0.2692759428}], [{"q1": 1.330850353, "distance": 0.147366789, "q3": -0.1428449869, "q2": 1.927861062, "tx": -0.375, "ty": 0.6495, "targetID": 1, "y": 0.5137391921, "x": -0.3176765881}], [{"q1": 1.259441812, "distance": 0.2209593469, "q3": -0.2224756498, "q2": 2.626124746, "tx": 0.0, "ty": 0.15, "targetID": 8, "y": 0.2590913995, "x": -0.1921512412}], [{"q1": 0.5322716386, "distance": 0.3826983684, "q3": -0.3587339017, "q2": 1.7402792, "tx": 0.0, "ty": 0.95, "targetID": 2, "y": 0.6628477065, "x": 0.252985378}], [{"q1": 1.57553073, "distance": 0.1004394281, "q3": -0.01930638766, "q2": 2.055205181, "tx": -0.4763, "ty": 0.275, "targetID": 4, "y": 0.3424064466, "x": -0.4018389385}], [{"q1": 0.5877671413, "distance": 0.4581261932, "q3": -0.6317087836, "q2": 2.407733269, "tx": 0.4763, "ty": 0.275, "targetID": 6, "y": 0.4956170474, "x": 0.07479317899}]], "block": 2}], [{"trials": [[{"q1": 0.992054163, "distance": 0.3273936736, "q3": -0.3116719767, "q2": 2.451248462, "tx": 0.175, "ty": 0.3031, "targetID": 9, "y": 0.3958151273, "x": -0.138991278}], [{"q1": 1.071889187, "distance": 0.04363467934, "q3": -0.453169526, "q2": 2.742582209, "tx": -0.175, "ty": 0.3031, "targetID": 7, "y": 0.2936915148, "x": -0.1323917186}], [{"q1": 0.7513209744, "distance": 0.005154023915, "q3": -0.5487905842, "q2": 2.25739904, "tx": 0.0, "ty": 0.55, "targetID": 5, "y": 0.5470102616, "x": 0.004198264752}], [{"q1": 0.3708319919, "distance": 0.1197459042, "q3": -0.5782004109, "q2": 2.037320357, "tx": 0.375, "ty": 0.6495, "targetID": 3, "y": 0.567423152, "x": 0.2878078409}], [{"q1": 1.418486198, "distance": 0.03672882381, "q3": 0.07134668484, "q2": 1.526308411, "tx": -0.375, "ty": 0.6495, "targetID": 1, "y": 0.6157796384, "x": -0.3604417132}], [{"q1": 1.0453956, "distance": 0.091220827, "q3": -0.5483126515, "q2": 3.026581935, "tx": 0.0, "ty": 0.15, "targetID": 8, "y": 0.2115115002, "x": -0.06736152183}], [{"q1": 0.6066685387, "distance": 0.3384642293, "q3": -0.3577268068, "q2": 1.721676404, "tx": 0.0, "ty": 0.95, "targetID": 2, "y": 0.684295441, "x": 0.2096643076}], [{"q1": 1.667540128, "distance": 0.05854536713, "q3": -0.1100170095, "q2": 2.053294983, "tx": -0.4763, "ty": 0.275, "targetID": 4, "y": 0.3225213981, "x": -0.4421053113}], [{"q1": 0.5864991692, "distance": 0.456162695, "q3": -0.64974691, "q2": 2.422025456, "tx": 0.4763, "ty": 0.275, "targetID": 6, "y": 0.4929362822, "x": 0.07556544792}]], "block": 3}], [{"trials": [[{"q1": 0.9298856402, "distance": 0.301084959, "q3": -0.3541948998, "q2": 2.492537925, "tx": 0.175, "ty": 0.3031, "targetID": 9, "y": 0.3949857822, "x": -0.1117213902}], [{"q1": 1.090158563, "distance": 0.03573075826, "q3": -0.4223197129, "q2": 2.71955183, "tx": -0.175, "ty": 0.3031, "targetID": 7, "y": 0.2935461358, "x": -0.1405702053}], [{"q1": 0.7027690287, "distance": 0.02950578716, "q3": -0.549723834, "q2": 2.275963683, "tx": 0.0, "ty": 0.55, "targetID": 5, "y": 0.5390678952, "x": 0.02740584904}], [{"q1": 0.3615452925, "distance": 0.1168316314, "q3": -0.5752576981, "q2": 2.03340551, "tx": 0.375, "ty": 0.6495, "targetID": 3, "y": 0.5654276048, "x": 0.2938737869}], [{"q1": 1.427783841, "distance": 0.02686976557, "q3": 0.1171297777, "q2": 1.474335949, "tx": -0.375, "ty": 0.6495, "targetID": 1, "y": 0.6252115751, "x": -0.3635084067}], [{"q1": 1.050384878, "distance": 0.08955352897, "q3": -0.5512277921, "q2": 3.033180011, "tx": 0.0, "ty": 0.15, "targetID": 8, "y": 0.209528835, "x": -0.06690405331}], [{"q1": 0.7442338742, "distance": 0.2603894285, "q3": -0.2643183573, "q2": 1.618091356, "tx": 0.0, "ty": 0.95, "targetID": 2, "y": 0.7251434119, "x": 0.1313094409}], [{"q1": 1.688596151, "distance": 0.04683019563, "q3": -0.07818424525, "q2": 2.036719431, "tx": -0.4763, "ty": 0.275, "targetID": 4, "y": 0.3132203586, "x": -0.4492394861}], [{"q1": 0.5803572455, "distance": 0.4529162344, "q3": -0.6537121791, "q2": 2.429002711, "tx": 0.4763, "ty": 0.275, "targetID": 6, "y": 0.4904292086, "x": 0.07789898153}]], "block": 4}], [{"trials": [[{"q1": 0.907316544, "distance": 0.2912136934, "q3": -0.3711090633, "q2": 2.509593653, "tx": 0.175, "ty": 0.3031, "targetID": 9, "y": 0.3936729916, "x": -0.10177057}], [{"q1": 1.110469328, "distance": 0.02784518545, "q3": -0.4191437155, "q2": 2.708317374, "tx": -0.175, "ty": 0.3031, "targetID": 7, "y": 0.2943429583, "x": -0.1485676605}], [{"q1": 0.7292472898, "distance": 0.01581668012, "q3": -0.5428603568, "q2": 2.265101395, "tx": 0.0, "ty": 0.55, "targetID": 5, "y": 0.5427189779, "x": 0.0140411569}], [{"q1": 0.3612404421, "distance": 0.09622561297, "q3": -0.5780375328, "q2": 1.984370159, "tx": 0.375, "ty": 0.6495, "targetID": 3, "y": 0.5758210739, "x": 0.3131066689}], [{"q1": 1.423327683, "distance": 0.0265399624, "q3": 0.1075220888, "q2": 1.478608564, "tx": -0.375, "ty": 0.6495, "targetID": 1, "y": 0.6270821848, "x": -0.3607939743}], [{"q1": 1.058359718, "distance": 0.08329092735, "q3": -0.5489782671, "q2": 3.04894475, "tx": 0.0, "ty": 0.15, "targetID": 8, "y": 0.2032271383, "x": -0.06406442329}], [{"q1": 0.8119616448, "distance": 0.2250149233, "q3": -0.222559789, "q2": 1.548047495, "tx": 0.0, "ty": 0.95, "targetID": 2, "y": 0.7474250829, "x": 0.09795467644}], [{"q1": 1.688519383, "distance": 0.04489359012, "q3": -0.0733085186, "q2": 2.047003738, "tx": -0.4763, "ty": 0.275, "targetID": 4, "y": 0.3083586935, "x": -0.4462561654}], [{"q1": 0.560646897, "distance": 0.4427999738, "q3": -0.6605259063, "q2": 2.467383389, "tx": 0.4763, "ty": 0.275, "targetID": 6, "y": 0.4752399396, "x": 0.08136230441}]], "block": 5}], [{"trials": [[{"q1": 0.4837628402, "distance": 0.1239249113, "q3": -0.4592149644, "q2": 2.690932784, "tx": 0.175, "ty": 0.3031, "targetID": 9, "y": 0.3413656863, "x": 0.05713091628}], [{"q1": 1.049074569, "distance": 0.04804781081, "q3": -0.3303217429, "q2": 2.691334079, "tx": -0.175, "ty": 0.3031, "targetID": 7, "y": 0.2903167293, "x": -0.1286839109}], [{"q1": 0.6439856862, "distance": 0.05577732771, "q3": -0.4969008494, "q2": 2.270961986, "tx": 0.0, "ty": 0.55, "targetID": 5, "y": 0.5297332473, "x": 0.05196507501}], [{"q1": 0.3463072636, "distance": 0.09295132957, "q3": -0.5731236686, "q2": 1.97732237, "tx": 0.375, "ty": 0.6495, "targetID": 3, "y": 0.5722559543, "x": 0.3232959665}], [{"q1": 1.423512478, "distance": 0.02602550945, "q3": 0.1218615612, "q2": 1.469483147, "tx": -0.375, "ty": 0.6495, "targetID": 1, "y": 0.6278445164, "x": -0.3605650711}], [{"q1": 0.9559395201, "distance": 0.04663303025, "q3": -0.5340288112, "q2": 3.101768879, "tx": 0.0, "ty": 0.15, "targetID": 8, "y": 0.1868982881, "x": -0.02851588758}], [{"q1": 0.9074663513, "distance": 0.1904557302, "q3": -0.03208695386, "q2": 1.088496458, "tx": 0.0, "ty": 0.95, "targetID": 2, "y": 0.8461787941, "x": 0.1596701048}], [{"q1": 1.687737003, "distance": 0.0447241722, "q3": -0.06992740007, "q2": 2.050264486, "tx": -0.4763, "ty": 0.275, "targetID": 4, "y": 0.3068055328, "x": -0.4448570412}], [{"q1": 0.5572670789, "distance": 0.4408669268, "q3": -0.6661258268, "q2": 2.466655777, "tx": 0.4763, "ty": 0.275, "targetID": 6, "y": 0.4761363128, "x": 0.08398911452}]], "block": 6}], [{"trials": [[{"q1": 0.3043149056, "distance": 0.06476206373, "q3": -0.4410663514, "q2": 2.717947324, "tx": 0.175, "ty": 0.3031, "targetID": 9, "y": 0.3111799889, "x": 0.11074396}], [{"q1": 1.084091001, "distance": 0.03420659303, "q3": -0.3141940987, "q2": 2.666413014, "tx": -0.175, "ty": 0.3031, "targetID": 7, "y": 0.292083314, "x": -0.1426159972}], [{"q1": 0.6734090518, "distance": 0.03918600278, "q3": -0.4616952132, "q2": 2.244828568, "tx": 0.0, "ty": 0.55, "targetID": 5, "y": 0.5352082122, "x": 0.03628699253}], [{"q1": 0.3869759288, "distance": 0.07668734565, "q3": -0.5352798656, "q2": 1.906241404, "tx": 0.375, "ty": 0.6495, "targetID": 3, "y": 0.597432471, "x": 0.3186979449}], [{"q1": 1.417697663, "distance": 0.02785574774, "q3": 0.08638657705, "q2": 1.49267178, "tx": -0.375, "ty": 0.6495, "targetID": 1, "y": 0.6276041043, "x": -0.3577804636}], [{"q1": 0.9330985495, "distance": 0.03308050231, "q3": -0.518604087, "q2": 3.120612468, "tx": 0.0, "ty": 0.15, "targetID": 8, "y": 0.1777040052, "x": -0.01807782422}], [{"q1": 0.9077559328, "distance": 0.1902826731, "q3": -0.03361323868, "q2": 1.089046833, "tx": 0.0, "ty": 0.95, "targetID": 2, "y": 0.8462579206, "x": 0.1595151298}], [{"q1": 1.687543504, "distance": 0.04408038114, "q3": -0.06579622457, "q2": 2.056966905, "tx": -0.4763, "ty": 0.275, "targetID": 4, "y": 0.3035455684, "x": -0.442710857}], [{"q1": 0.4954704965, "distance": 0.4085781605, "q3": -0.7213262404, "q2": 2.569230861, "tx": 0.4763, "ty": 0.275, "targetID": 6, "y": 0.4399040377, "x": 0.1024781553}]], "block": 7}], [{"trials": [[{"q1": 0.2118115167, "distance": 0.03364867984, "q3": -0.3942930575, "q2": 2.665485285, "tx": 0.175, "ty": 0.3031, "targetID": 9, "y": 0.3121042053, "x": 0.142578434}], [{"q1": 1.115753328, "distance": 0.01633576132, "q3": -0.1964093237, "q2": 2.581200301, "tx": -0.175, "ty": 0.3031, "targetID": 7, "y": 0.2963610075, "x": -0.1601190364}], [{"q1": 0.6925827951, "distance": 0.02754846823, "q3": -0.4203312679, "q2": 2.22090011, "tx": 0.0, "ty": 0.55, "targetID": 5, "y": 0.5379581422, "x": 0.02477724284}], [{"q1": 0.3352199015, "distance": 0.05950502915, "q3": -0.4736092401, "q2": 1.712294678, "tx": 0.375, "ty": 0.6495, "targetID": 3, "y": 0.605849931, "x": 0.4154415624}], [{"q1": 1.420308821, "distance": 0.02653116416, "q3": 0.09106091068, "q2": 1.486645632, "tx": -0.375, "ty": 0.6495, "targetID": 1, "y": 0.6282884739, "x": -0.3590634435}], [{"q1": 0.9240574442, "distance": 0.02728917277, "q3": -0.436304764, "q2": 3.090598261, "tx": 0.0, "ty": 0.15, "targetID": 8, "y": 0.1713356564, "x": -0.01701436792}], [{"q1": 0.9244835129, "distance": 0.1811189623, "q3": -0.01397194274, "q2": 1.062296169, "tx": 0.0, "ty": 0.95, "targetID": 2, "y": 0.8519443304, "x": 0.1522798876}], [{"q1": 1.690501165, "distance": 0.04211464963, "q3": -0.03947520505, "q2": 2.052717075, "tx": -0.4763, "ty": 0.275, "targetID": 4, "y": 0.298791349, "x": -0.4415492385}], [{"q1": 0.3513860306, "distance": 0.3381222983, "q3": -0.7318360009, "q2": 2.484234712, "tx": 0.4763, "ty": 0.275, "targetID": 6, "y": 0.4508750394, "x": 0.1875186656}]], "block": 8}], [{"trials": [[{"q1": 0.05538286829, "distance": 0.03191966059, "q3": -0.345945056, "q2": 2.684927265, "tx": 0.175, "ty": 0.3031, "targetID": 9, "y": 0.271241559, "x": 0.1769759732}], [{"q1": 1.117415999, "distance": 0.01570712873, "q3": -0.1939102882, "q2": 2.579206607, "tx": -0.175, "ty": 0.3031, "targetID": 7, "y": 0.2963690008, "x": -0.1608081875}], [{"q1": 0.7026925266, "distance": 0.02109462227, "q3": -0.3882856504, "q2": 2.201686414, "tx": 0.0, "ty": 0.55, "targetID": 5, "y": 0.5400630146, "x": 0.01860750948}], [{"q1": 0.3218063301, "distance": 0.071204732, "q3": -0.5013936029, "q2": 1.722885592, "tx": 0.375, "ty": 0.6495, "targetID": 3, "y": 0.5990736978, "x": 0.4252722777}], [{"q1": 1.428645939, "distance": 0.02186008667, "q3": 0.09476016993, "q2": 1.471498482, "tx": -0.375, "ty": 0.6495, "targetID": 1, "y": 0.6311386255, "x": -0.3631373141}], [{"q1": 0.8882961827, "distance": 0.01943209978, "q3": -0.4316499109, "q2": 3.099649298, "tx": 0.0, "ty": 0.15, "targetID": 8, "y": 0.1676470823, "x": -0.008135538522}], [{"q1": 0.9322421682, "distance": 0.177489054, "q3": -0.009716669987, "q2": 1.049908342, "tx": 0.0, "ty": 0.95, "targetID": 2, "y": 0.8549526146, "x": 0.1498944923}], [{"q1": 1.692597766, "distance": 0.04105998197, "q3": -0.02908695666, "q2": 2.05101171, "tx": -0.4763, "ty": 0.275, "targetID": 4, "y": 0.2965347443, "x": -0.4413403531}], [{"q1": 0.4711591749, "distance": 0.3825577905, "q3": -0.8745712177, "q2": 2.532330077, "tx": 0.4763, "ty": 0.275, "targetID": 6, "y": 0.4714868419, "x": 0.1480571265}]], "block": 9}], [{"trials": [[{"q1": 0.0624301787, "distance": 0.02962019895, "q3": -0.3530646022, "q2": 2.685364052, "tx": 0.175, "ty": 0.3031, "targetID": 9, "y": 0.2734980686, "x": 0.1760401179}], [{"q1": 1.125471124, "distance": 0.01306896889, "q3": -0.2070388576, "q2": 2.582187629, "tx": -0.175, "ty": 0.3031, "targetID": 7, "y": 0.296630939, "x": -0.16364442}], [{"q1": 0.7226572149, "distance": 0.01306578865, "q3": -0.4272227807, "q2": 2.213802583, "tx": 0.0, "ty": 0.55, "targetID": 5, "y": 0.5425763768, "x": 0.01075196037}], [{"q1": 0.3253422265, "distance": 0.06828069283, "q3": -0.5097278532, "q2": 1.730496293, "tx": 0.375, "ty": 0.6495, "targetID": 3, "y": 0.5997770786, "x": 0.4217961975}], [{"q1": 1.444194506, "distance": 0.01421037676, "q3": 0.06730018858, "q2": 1.461773609, "tx": -0.375, "ty": 0.6495, "targetID": 1, "y": 0.6358188876, "x": -0.371157869}], [{"q1": 0.8540090722, "distance": 0.01635495476, "q3": -0.4451683162, "q2": 3.111522134, "tx": 0.0, "ty": 0.15, "targetID": 8, "y": 0.1663449692, "x": -0.0005714255735}], [{"q1": 0.9436985649, "distance": 0.1713669989, "q3": -5.771021883e-05, "q2": 1.032962597, "tx": 0.0, "ty": 0.95, "targetID": 2, "y": 0.8588013755, "x": 0.1450843175}], [{"q1": 1.692862847, "distance": 0.04105486205, "q3": -0.03517146985, "q2": 2.057826855, "tx": -0.4763, "ty": 0.275, "targetID": 4, "y": 0.2950190306, "x": -0.4404567285}], [{"q1": 0.464829937, "distance": 0.3797259361, "q3": -0.8708898613, "q2": 2.52203247, "tx": 0.4763, "ty": 0.275, "targetID": 6, "y": 0.4736075708, "x": 0.152653867}]], "block": 10}]]}], "condition": "H2"}], "type": "simulation", "subjectID": "S_H2_96"}}
