# Supplementary material for: Goal-related feedback guides motor exploration and redundancy resolution in human motor skill acquisition
Source: PLoS Comput Biol. 2019 Mar 5;15(3):e1006676. doi: 10.1371/journal.pcbi.1006676 (PMC6420027; doi:10.1371/journal.pcbi.1006676)
Supplement: S1 Dataset — The 220 .json files contain the data (20 for the participants, 200 for simulation runs), the text file legend_json.txt explains the data format. (ZIP) [file pcbi.1006676.s001.zip › S_H1_070.json]

{"data": {"data": [{"phases": [{"phase": "test", "blocks": [[{"trials": [[{"q1": 2.272146013, "distance": 0.5154087329, "q3": 3.019483862, "q2": 2.166872989, "tx": 0.175, "ty": 0.3031, "targetID": 9, "y": 0.411172377, "x": -0.3289509136}], [{"q1": 2.204723331, "distance": 0.1827275614, "q3": 3.028877436, "q2": 2.21842618, "tx": -0.175, "ty": 0.3031, "targetID": 7, "y": 0.4345525587, "x": -0.3019235459}], [{"q1": 2.236719682, "distance": 0.3459474181, "q3": 3.061206824, "q2": 2.144439086, "tx": 0.0, "ty": 0.55, "targetID": 5, "y": 0.4259279826, "x": -0.3229330435}], [{"q1": 2.312084056, "distance": 0.7724376897, "q3": 3.068323948, "q2": 2.073839831, "tx": 0.375, "ty": 0.6495, "targetID": 3, "y": 0.3998259203, "x": -0.3559738972}], [{"q1": 2.170776677, "distance": 0.2130886709, "q3": 3.093547628, "q2": 2.176845706, "tx": -0.375, "ty": 0.6495, "targetID": 1, "y": 0.4498433081, "x": -0.3005420452}], [{"q1": 2.236864765, "distance": 0.4122869538, "q3": 2.999737242, "q2": 2.220385578, "tx": 0.0, "ty": 0.15, "targetID": 8, "y": 0.4222261701, "x": -0.3096343723}], [{"q1": 2.236370694, "distance": 0.6182207485, "q3": 3.122630911, "q2": 2.068919974, "tx": 0.0, "ty": 0.95, "targetID": 2, "y": 0.4308829264, "x": -0.3357295904}], [{"q1": 2.412498687, "distance": 0.1162931578, "q3": 3.098346953, "q2": 2.020818375, "tx": -0.4763, "ty": 0.275, "targetID": 4, "y": 0.3635250863, "x": -0.4008850967}], [{"q1": 2.332792925, "distance": 0.8353429544, "q3": 3.00861082, "q2": 2.130547632, "tx": 0.4763, "ty": 0.275, "targetID": 6, "y": 0.3886239937, "x": -0.3512792648}]], "block": 1}], [{"trials": [[{"q1": 2.27727727, "distance": 0.5206175139, "q3": 3.035485302, "q2": 2.185008422, "tx": 0.175, "ty": 0.3031, "targetID": 9, "y": 0.4112341383, "x": -0.3342637861}], [{"q1": 2.206719338, "distance": 0.1752254107, "q3": 2.993843497, "q2": 2.19163322, "tx": -0.175, "ty": 0.3031, "targetID": 7, "y": 0.4299249906, "x": -0.2959105715}], [{"q1": 2.239166171, "distance": 0.3498987754, "q3": 3.078601141, "q2": 2.158374331, "tx": 0.0, "ty": 0.55, "targetID": 5, "y": 0.4268476888, "x": -0.327509788}], [{"q1": 2.325336417, "distance": 0.7907040395, "q3": 3.135656885, "q2": 2.12933805, "tx": 0.375, "ty": 0.6495, "targetID": 3, "y": 0.4003784269, "x": -0.3754340877}], [{"q1": 2.169771447, "distance": 0.2173435503, "q3": 3.068484548, "q2": 2.146165675, "tx": -0.375, "ty": 0.6495, "targetID": 1, "y": 0.4473520109, "x": -0.2951601016}], [{"q1": 2.236332718, "distance": 0.4085164008, "q3": 2.982835028, "q2": 2.213120516, "tx": 0.0, "ty": 0.15, "targetID": 8, "y": 0.4206444889, "x": -0.3060019777}], [{"q1": 2.242032515, "distance": 0.6235584402, "q3": 3.173704176, "q2": 2.103577208, "tx": 0.0, "ty": 0.95, "targetID": 2, "y": 0.4331616481, "x": -0.3488599237}], [{"q1": 2.439540477, "distance": 0.1021473416, "q3": 3.088323231, "q2": 1.982341487, "tx": -0.4763, "ty": 0.275, "targetID": 4, "y": 0.3514449577, "x": -0.4085486322}], [{"q1": 2.345737857, "distance": 0.8499212201, "q3": 3.055639076, "q2": 2.176480182, "tx": 0.4763, "ty": 0.275, "targetID": 6, "y": 0.3884872107, "x": -0.3660103546}]], "block": 2}], [{"trials": [[{"q1": 2.293953534, "distance": 0.5235296801, "q3": 3.023603845, "q2": 2.178583958, "tx": 0.175, "ty": 0.3031, "targetID": 9, "y": 0.4045345853, "x": -0.3386091421}], [{"q1": 2.194416961, "distance": 0.1745177228, "q3": 2.993770007, "q2": 2.208492846, "tx": -0.175, "ty": 0.3031, "targetID": 7, "y": 0.4340429976, "x": -0.2903705636}], [{"q1": 2.250142271, "distance": 0.355010802, "q3": 3.074940535, "q2": 2.150348337, "tx": 0.0, "ty": 0.55, "targetID": 5, "y": 0.4228170289, "x": -0.3314470718}], [{"q1": 2.371830001, "distance": 0.8112969794, "q3": 3.122725198, "q2": 2.0976871, "tx": 0.375, "ty": 0.6495, "targetID": 3, "y": 0.381720915, "x": -0.3908310195}], [{"q1": 2.150926525, "distance": 0.2121832188, "q3": 3.087262664, "q2": 2.159527334, "tx": -0.375, "ty": 0.6495, "targetID": 1, "y": 0.4549299046, "x": -0.2903584244}], [{"q1": 2.232456214, "distance": 0.4062877232, "q3": 2.97386812, "q2": 2.222559825, "tx": 0.0, "ty": 0.15, "targetID": 8, "y": 0.4213211103, "x": -0.302414565}], [{"q1": 2.267837852, "distance": 0.6372615724, "q3": 3.175353971, "q2": 2.078333039, "tx": 0.0, "ty": 0.95, "targetID": 2, "y": 0.4243095077, "x": -0.3602107967}], [{"q1": 2.467996536, "distance": 0.08468300299, "q3": 3.113375905, "q2": 1.989906508, "tx": -0.4763, "ty": 0.275, "targetID": 4, "y": 0.3414056168, "x": -0.4237499757}], [{"q1": 2.386945637, "distance": 0.8590095854, "q3": 3.03487423, "q2": 2.155724743, "tx": 0.4763, "ty": 0.275, "targetID": 6, "y": 0.3714577279, "x": -0.3772768123}]], "block": 3}], [{"trials": [[{"q1": 2.292825797, "distance": 0.5272045815, "q3": 3.041721939, "q2": 2.169571881, "tx": 0.175, "ty": 0.3031, "targetID": 9, "y": 0.4061200143, "x": -0.3420411467}], [{"q1": 2.202599599, "distance": 0.1648608781, "q3": 2.942571227, "q2": 2.234418448, "tx": -0.175, "ty": 0.3031, "targetID": 7, "y": 0.4274604547, "x": -0.2832293234}], [{"q1": 2.248498809, "distance": 0.3578833239, "q3": 3.096711055, "q2": 2.139915012, "tx": 0.0, "ty": 0.55, "targetID": 5, "y": 0.4250300338, "x": -0.3353550075}], [{"q1": 2.366356792, "distance": 0.8246327026, "q3": 3.208054658, "q2": 2.057797664, "tx": 0.375, "ty": 0.6495, "targetID": 3, "y": 0.3887079305, "x": -0.407308501}], [{"q1": 2.152018267, "distance": 0.2174370208, "q3": 3.056753183, "q2": 2.172932031, "tx": -0.375, "ty": 0.6495, "targetID": 1, "y": 0.4517330503, "x": -0.2846280374}], [{"q1": 2.234235765, "distance": 0.4013484581, "q3": 2.949172623, "q2": 2.23343841, "tx": 0.0, "ty": 0.15, "targetID": 8, "y": 0.4188797534, "x": -0.2979668824}], [{"q1": 2.263053975, "distance": 0.638589787, "q3": 3.242552333, "q2": 2.047216481, "tx": 0.0, "ty": 0.95, "targetID": 2, "y": 0.4312147119, "x": -0.3723690922}], [{"q1": 2.516801554, "distance": 0.06028003673, "q3": 3.092803472, "q2": 1.99634757, "tx": -0.4763, "ty": 0.275, "targetID": 4, "y": 0.3192760087, "x": -0.4353937917}], [{"q1": 2.383589095, "distance": 0.8706261769, "q3": 3.091789047, "q2": 2.128632539, "tx": 0.4763, "ty": 0.275, "targetID": 6, "y": 0.3756095545, "x": -0.388493419}]], "block": 4}], [{"trials": [[{"q1": 2.301206314, "distance": 0.5269566048, "q3": 3.028104748, "q2": 2.168584198, "tx": 0.175, "ty": 0.3031, "targetID": 9, "y": 0.4021695523, "x": -0.342560129}], [{"q1": 2.191273074, "distance": 0.1654868129, "q3": 2.949347813, "q2": 2.230327379, "tx": -0.175, "ty": 0.3031, "targetID": 7, "y": 0.4311844469, "x": -0.2797867344}], [{"q1": 2.255318325, "distance": 0.360372124, "q3": 3.090699595, "q2": 2.141586539, "tx": 0.0, "ty": 0.55, "targetID": 5, "y": 0.4222683856, "x": -0.3369758188}], [{"q1": 2.393418517, "distance": 0.8343702979, "q3": 3.188765113, "q2": 2.070076724, "tx": 0.375, "ty": 0.6495, "targetID": 3, "y": 0.376536882, "x": -0.4134573103}], [{"q1": 2.134311629, "distance": 0.2114531399, "q3": 3.084246719, "q2": 2.174936876, "tx": -0.375, "ty": 0.6495, "targetID": 1, "y": 0.4595610951, "x": -0.2820718408}], [{"q1": 2.230164623, "distance": 0.3990811027, "q3": 2.941415719, "q2": 2.224891454, "tx": 0.0, "ty": 0.15, "targetID": 8, "y": 0.41897734, "x": -0.2948167517}], [{"q1": 2.280626473, "distance": 0.6482926985, "q3": 3.238462502, "q2": 2.059264374, "tx": 0.0, "ty": 0.95, "targetID": 2, "y": 0.4240974178, "x": -0.3790908822}], [{"q1": 2.526974801, "distance": 0.04760147014, "q3": 3.174457683, "q2": 2.006268082, "tx": -0.4763, "ty": 0.275, "targetID": 4, "y": 0.3183533445, "x": -0.4566432587}], [{"q1": 2.405328986, "distance": 0.8721715638, "q3": 3.066984336, "q2": 2.133364889, "tx": 0.4763, "ty": 0.275, "targetID": 6, "y": 0.3658232475, "x": -0.3911297519}]], "block": 5}], [{"trials": [[{"q1": 2.309582089, "distance": 0.5259942206, "q3": 3.01146095, "q2": 2.180871824, "tx": 0.175, "ty": 0.3031, "targetID": 9, "y": 0.3983251717, "x": -0.3423027032}], [{"q1": 2.188476369, "distance": 0.1630649022, "q3": 2.93844054, "q2": 2.229740358, "tx": -0.175, "ty": 0.3031, "targetID": 7, "y": 0.4307827686, "x": -0.2764261946}], [{"q1": 2.259476237, "distance": 0.3617300227, "q3": 3.086315378, "q2": 2.147106414, "tx": 0.0, "ty": 0.55, "targetID": 5, "y": 0.4205768553, "x": -0.3377843378}], [{"q1": 2.410547913, "distance": 0.8402921161, "q3": 3.175642746, "q2": 2.090955765, "tx": 0.375, "ty": 0.6495, "targetID": 3, "y": 0.368682141, "x": -0.4169799053}], [{"q1": 2.117774389, "distance": 0.2028793168, "q3": 3.128585137, "q2": 2.142131661, "tx": -0.375, "ty": 0.6495, "targetID": 1, "y": 0.4684584536, "x": -0.2834359478}], [{"q1": 2.231886746, "distance": 0.3958828487, "q3": 2.925330827, "q2": 2.230119484, "tx": 0.0, "ty": 0.15, "targetID": 8, "y": 0.4170874418, "x": -0.2922114446}], [{"q1": 2.28728742, "distance": 0.6526691633, "q3": 3.245235221, "q2": 2.065329598, "tx": 0.0, "ty": 0.95, "targetID": 2, "y": 0.4218282977, "x": -0.3834210345}], [{"q1": 2.52746858, "distance": 0.04602045371, "q3": 3.215037165, "q2": 1.973788238, "tx": -0.4763, "ty": 0.275, "targetID": 4, "y": 0.3198004694, "x": -0.4657738372}], [{"q1": 2.42345079, "distance": 0.8719993991, "q3": 3.040306132, "q2": 2.157845753, "tx": 0.4763, "ty": 0.275, "targetID": 6, "y": 0.3577754787, "x": -0.3917617329}]], "block": 6}], [{"trials": [[{"q1": 2.317492584, "distance": 0.5221376645, "q3": 2.982753888, "q2": 2.2112772, "tx": 0.175, "ty": 0.3031, "targetID": 9, "y": 0.3943823897, "x": -0.3390965532}], [{"q1": 2.192013618, "distance": 0.1581537513, "q3": 2.916415742, "q2": 2.207770593, "tx": -0.175, "ty": 0.3031, "targetID": 7, "y": 0.4263888656, "x": -0.2740578854}], [{"q1": 2.261708426, "distance": 0.3618720043, "q3": 3.081309949, "q2": 2.166092467, "tx": 0.0, "ty": 0.55, "targetID": 5, "y": 0.4196677059, "x": -0.3375867898}], [{"q1": 2.419600473, "distance": 0.8405436613, "q3": 3.153832768, "q2": 2.166991876, "tx": 0.375, "ty": 0.6495, "targetID": 3, "y": 0.3638134065, "x": -0.4155041535}], [{"q1": 2.107524167, "distance": 0.196272027, "q3": 3.162439911, "q2": 2.09796947, "tx": -0.375, "ty": 0.6495, "targetID": 1, "y": 0.4748967629, "x": -0.2853539283}], [{"q1": 2.237669103, "distance": 0.3905374311, "q3": 2.89795993, "q2": 2.228216681, "tx": 0.0, "ty": 0.15, "targetID": 8, "y": 0.41247977, "x": -0.2891778957}], [{"q1": 2.286116718, "distance": 0.6544161323, "q3": 3.26185649, "q2": 2.105048778, "tx": 0.0, "ty": 0.95, "targetID": 2, "y": 0.4221664993, "x": -0.3868491564}], [{"q1": 2.545144362, "distance": 0.03853528526, "q3": 3.162805654, "q2": 1.977143585, "tx": -0.4763, "ty": 0.275, "targetID": 4, "y": 0.3097912669, "x": -0.4597308733}], [{"q1": 2.43776038, "distance": 0.8656981159, "q3": 2.992255531, "q2": 2.228488587, "tx": 0.4763, "ty": 0.275, "targetID": 6, "y": 0.3518835761, "x": -0.3859773009}]], "block": 7}], [{"trials": [[{"q1": 2.318647915, "distance": 0.5220639757, "q3": 2.980558157, "q2": 2.20141522, "tx": 0.175, "ty": 0.3031, "targetID": 9, "y": 0.3934802786, "x": -0.3391810964}], [{"q1": 2.20772239, "distance": 0.1479931726, "q3": 2.857926685, "q2": 2.257279907, "tx": -0.175, "ty": 0.3031, "targetID": 7, "y": 0.4180219653, "x": -0.2682465604}], [{"q1": 2.258061238, "distance": 0.3626105481, "q3": 3.095940447, "q2": 2.150076399, "tx": 0.0, "ty": 0.55, "targetID": 5, "y": 0.4218414753, "x": -0.3392076093}], [{"q1": 2.404685818, "distance": 0.8449794709, "q3": 3.21328269, "q2": 2.105480398, "tx": 0.375, "ty": 0.6495, "targetID": 3, "y": 0.3722710464, "x": -0.4232069992}], [{"q1": 2.095399414, "distance": 0.190864892, "q3": 3.189784561, "q2": 2.099579676, "tx": -0.375, "ty": 0.6495, "targetID": 1, "y": 0.4811718074, "x": -0.2850276343}], [{"q1": 2.248189115, "distance": 0.3837896734, "q3": 2.859478848, "q2": 2.250872848, "tx": 0.0, "ty": 0.15, "targetID": 8, "y": 0.4066113437, "x": -0.2853859346}], [{"q1": 2.268750397, "distance": 0.6491344527, "q3": 3.32795379, "q2": 2.051688766, "tx": 0.0, "ty": 0.95, "targetID": 2, "y": 0.4337116047, "x": -0.3934740532}], [{"q1": 2.576092666, "distance": 0.02188516519, "q3": 3.153436053, "q2": 2.086074476, "tx": -0.4763, "ty": 0.275, "targetID": 4, "y": 0.2948289283, "x": -0.4670385714}], [{"q1": 2.433568379, "distance": 0.8688741121, "q3": 3.012168818, "q2": 2.192159685, "tx": 0.4763, "ty": 0.275, "targetID": 6, "y": 0.3532956487, "x": -0.389039248}]], "block": 8}], [{"trials": [[{"q1": 2.345298894, "distance": 0.5056488167, "q3": 2.86771242, "q2": 2.261566429, "tx": 0.175, "ty": 0.3031, "targetID": 9, "y": 0.3783737622, "x": -0.3250145863}], [{"q1": 2.228040238, "distance": 0.1285610116, "q3": 2.747687314, "q2": 2.328590137, "tx": -0.175, "ty": 0.3031, "targetID": 7, "y": 0.4050048168, "x": -0.2533794745}], [{"q1": 2.251278121, "distance": 0.3591725828, "q3": 3.096138705, "q2": 2.146963974, "tx": 0.0, "ty": 0.55, "targetID": 5, "y": 0.4241181541, "x": -0.336390703}], [{"q1": 2.398380996, "distance": 0.8480748402, "q3": 3.245578362, "q2": 2.074455629, "tx": 0.375, "ty": 0.6495, "targetID": 3, "y": 0.376521516, "x": -0.4279406465}], [{"q1": 2.008364949, "distance": 0.1130068754, "q3": 3.585515423, "q2": 1.887723029, "tx": -0.375, "ty": 0.6495, "targetID": 1, "y": 0.5536538586, "x": -0.3151328882}], [{"q1": 2.286955256, "distance": 0.3529368443, "q3": 2.684357724, "q2": 2.352453917, "tx": 0.0, "ty": 0.15, "targetID": 8, "y": 0.3845891823, "x": -0.2636898398}], [{"q1": 2.216679579, "distance": 0.6300803565, "q3": 3.502728714, "q2": 1.94454515, "tx": 0.0, "ty": 0.95, "targetID": 2, "y": 0.4684814336, "x": -0.406375597}], [{"q1": 2.580534829, "distance": 0.02155146592, "q3": 3.133429477, "q2": 2.104882019, "tx": -0.4763, "ty": 0.275, "targetID": 4, "y": 0.2925881537, "x": -0.4638451804}], [{"q1": 2.472836431, "distance": 0.8511290447, "q3": 2.877956959, "q2": 2.257984397, "tx": 0.4763, "ty": 0.275, "targetID": 6, "y": 0.3343138215, "x": -0.3727597866}]], "block": 9}], [{"trials": [[{"q1": 2.402522645, "distance": 0.472799887, "q3": 2.633838859, "q2": 2.370171169, "tx": 0.175, "ty": 0.3031, "targetID": 9, "y": 0.3487390712, "x": -0.2955919765}], [{"q1": 2.271246184, "distance": 0.0980341513, "q3": 2.577495152, "q2": 2.39213311, "tx": -0.175, "ty": 0.3031, "targetID": 7, "y": 0.3797933453, "x": -0.2360641106}], [{"q1": 2.252283507, "distance": 0.3570546891, "q3": 3.081068058, "q2": 2.158793103, "tx": 0.0, "ty": 0.55, "targetID": 5, "y": 0.4227177681, "x": -0.3335974887}], [{"q1": 2.395150304, "distance": 0.8457425513, "q3": 3.240907499, "q2": 2.093060182, "tx": 0.375, "ty": 0.6495, "targetID": 3, "y": 0.3773457062, "x": -0.4257574561}], [{"q1": 1.983736733, "distance": 0.08900156949, "q3": 3.711697588, "q2": 1.833733655, "tx": -0.375, "ty": 0.6495, "targetID": 1, "y": 0.5762484057, "x": -0.3244482116}], [{"q1": 2.367402713, "distance": 0.298892337, "q3": 2.364238426, "q2": 2.491571636, "tx": 0.0, "ty": 0.15, "targetID": 8, "y": 0.3436426273, "x": -0.2276821513}], [{"q1": 2.138327867, "distance": 0.6043184742, "q3": 3.792643795, "q2": 1.82871922, "tx": 0.0, "ty": 0.95, "targetID": 2, "y": 0.5224346752, "x": -0.4270699138}], [{"q1": 2.599720931, "distance": 0.01888568524, "q3": 3.087961445, "q2": 2.080150555, "tx": -0.4763, "ty": 0.275, "targetID": 4, "y": 0.2829417974, "x": -0.4591653287}], [{"q1": 2.548091964, "distance": 0.8059665047, "q3": 2.570058858, "q2": 2.406514165, "tx": 0.4763, "ty": 0.275, "targetID": 6, "y": 0.3020739335, "x": -0.3292116441}]], "block": 10}]]}], "condition": "H1"}], "type": "simulation", "subjectID": "S_H1_70"}}
