# Supplementary material for: Goal-related feedback guides motor exploration and redundancy resolution in human motor skill acquisition
Source: PLoS Comput Biol. 2019 Mar 5;15(3):e1006676. doi: 10.1371/journal.pcbi.1006676 (PMC6420027; doi:10.1371/journal.pcbi.1006676)
Supplement: S1 Dataset — The 220 .json files contain the data (20 for the participants, 200 for simulation runs), the text file legend_json.txt explains the data format. (ZIP) [file pcbi.1006676.s001.zip › S_H2_079.json]

{"data": {"data": [{"phases": [{"phase": "test", "blocks": [[{"trials": [[{"q1": 0.7451257033, "distance": 0.3182976573, "q3": -0.6791681839, "q2": 2.194455592, "tx": 0.175, "ty": 0.3031, "targetID": 9, "y": 0.5916645829, "x": 0.04067248927}], [{"q1": 1.310257133, "distance": 0.1982200541, "q3": -0.2267106205, "q2": 2.110773783, "tx": -0.175, "ty": 0.3031, "targetID": 7, "y": 0.4575214066, "x": -0.2992787955}], [{"q1": 0.9088087347, "distance": 0.0798728408, "q3": -0.4894436134, "q2": 2.11864975, "tx": 0.0, "ty": 0.55, "targetID": 5, "y": 0.5871572332, "x": -0.0707036825}], [{"q1": 0.4051294811, "distance": 0.1389632517, "q3": -0.945728409, "q2": 2.236026118, "tx": 0.375, "ty": 0.6495, "targetID": 3, "y": 0.5479876198, "x": 0.2800999368}], [{"q1": 1.268456491, "distance": 0.1777387848, "q3": -0.2415845727, "q2": 2.054633106, "tx": -0.375, "ty": 0.6495, "targetID": 1, "y": 0.4979519262, "x": -0.2821331224}], [{"q1": 1.149777843, "distance": 0.4180204979, "q3": -0.3503576894, "q2": 2.156804144, "tx": 0.0, "ty": 0.15, "targetID": 8, "y": 0.5064852692, "x": -0.2183103055}], [{"q1": 0.7897157209, "distance": 0.341471904, "q3": -0.5470867602, "q2": 2.097676679, "tx": 0.0, "ty": 0.95, "targetID": 2, "y": 0.6087720478, "x": 0.01290526332}], [{"q1": 1.541523237, "distance": 0.1212394787, "q3": 0.01715020894, "q2": 2.01790842, "tx": -0.4763, "ty": 0.275, "targetID": 4, "y": 0.3636473041, "x": -0.3935916771}], [{"q1": 0.365315538, "distance": 0.3045474736, "q3": -1.039256655, "q2": 2.297907061, "tx": 0.4763, "ty": 0.275, "targetID": 6, "y": 0.5247411342, "x": 0.3020056238}]], "block": 1}], [{"trials": [[{"q1": 0.6432345544, "distance": 0.2804119562, "q3": -0.7771482307, "q2": 2.260492424, "tx": 0.175, "ty": 0.3031, "targetID": 9, "y": 0.57403399, "x": 0.102711424}], [{"q1": 1.295793775, "distance": 0.1647443379, "q3": -0.3317877151, "q2": 2.242574175, "tx": -0.175, "ty": 0.3031, "targetID": 7, "y": 0.4277711729, "x": -0.2826930615}], [{"q1": 0.8533907932, "distance": 0.05232164419, "q3": -0.6355471635, "q2": 2.168202665, "tx": 0.0, "ty": 0.55, "targetID": 5, "y": 0.5956471929, "x": -0.02557123829}], [{"q1": 0.3346325791, "distance": 0.1304012605, "q3": -1.014495801, "q2": 2.240327139, "tx": 0.375, "ty": 0.6495, "targetID": 3, "y": 0.5263988817, "x": 0.3319813597}], [{"q1": 1.32455146, "distance": 0.121361543, "q3": -0.3425533921, "q2": 1.95636092, "tx": -0.375, "ty": 0.6495, "targetID": 1, "y": 0.5475768493, "x": -0.3091190811}], [{"q1": 1.069357689, "distance": 0.3349916412, "q3": -0.4954258459, "q2": 2.419758883, "tx": 0.0, "ty": 0.15, "targetID": 8, "y": 0.4388188756, "x": -0.1697146333}], [{"q1": 0.7824712797, "distance": 0.2866422901, "q3": -0.6324467424, "q2": 1.947791301, "tx": 0.0, "ty": 0.95, "targetID": 2, "y": 0.6722000015, "x": 0.07064675021}], [{"q1": 1.556664271, "distance": 0.1085305042, "q3": 0.0008792129942, "q2": 2.06143255, "tx": -0.4763, "ty": 0.275, "targetID": 4, "y": 0.3433653248, "x": -0.3920085252}], [{"q1": 0.2012838396, "distance": 0.2028926327, "q3": -1.136197874, "q2": 2.277027842, "tx": 0.4763, "ty": 0.275, "targetID": 6, "y": 0.4676361423, "x": 0.4126074801}]], "block": 2}], [{"trials": [[{"q1": 0.5639436312, "distance": 0.2238038021, "q3": -0.9409695781, "q2": 2.439096105, "tx": 0.175, "ty": 0.3031, "targetID": 9, "y": 0.5234524314, "x": 0.1358471228}], [{"q1": 1.20520489, "distance": 0.007479202657, "q3": -0.7001975381, "q2": 2.787771175, "tx": -0.175, "ty": 0.3031, "targetID": 7, "y": 0.3105211246, "x": -0.1740697405}], [{"q1": 0.8241288201, "distance": 0.0272027224, "q3": -0.7582216434, "q2": 2.271095615, "tx": 0.0, "ty": 0.55, "targetID": 5, "y": 0.5762280281, "x": -0.007216553651}], [{"q1": 0.3224946448, "distance": 0.1225647768, "q3": -1.034673946, "q2": 2.203871002, "tx": 0.375, "ty": 0.6495, "targetID": 3, "y": 0.5284672472, "x": 0.3556816859}], [{"q1": 1.434864525, "distance": 0.08106730108, "q3": -0.3817637152, "q2": 1.843404219, "tx": -0.375, "ty": 0.6495, "targetID": 1, "y": 0.5688643528, "x": -0.3666453778}], [{"q1": 0.927710669, "distance": 0.1709891657, "q3": -0.9260144345, "q2": 2.998574204, "tx": 0.0, "ty": 0.15, "targetID": 8, "y": 0.3128421507, "x": -0.05215101859}], [{"q1": 0.8175711476, "distance": 0.249452332, "q3": -0.6030536168, "q2": 1.80887763, "tx": 0.0, "ty": 0.95, "targetID": 2, "y": 0.7144117495, "x": 0.08200391558}], [{"q1": 1.592370582, "distance": 0.09252319496, "q3": -0.03635118987, "q2": 2.056202268, "tx": -0.4763, "ty": 0.275, "targetID": 4, "y": 0.3386000426, "x": -0.4091019629}], [{"q1": 0.1849189352, "distance": 0.1922682646, "q3": -1.153649695, "q2": 2.266288117, "tx": 0.4763, "ty": 0.275, "targetID": 6, "y": 0.4610674663, "x": 0.4278646457}]], "block": 3}], [{"trials": [[{"q1": 0.4985955245, "distance": 0.4262722359, "q3": 0.05079851343, "q2": 1.349925759, "tx": 0.175, "ty": 0.3031, "targetID": 9, "y": 0.6923512123, "x": 0.3487570512}], [{"q1": 1.22993469, "distance": 0.04776935489, "q3": -0.8752072181, "q2": 3.0022406, "tx": -0.175, "ty": 0.3031, "targetID": 7, "y": 0.2707194911, "x": -0.139880007}], [{"q1": 0.8196891126, "distance": 0.01456918058, "q3": -0.7995331825, "q2": 2.322903445, "tx": 0.0, "ty": 0.55, "targetID": 5, "y": 0.562963582, "x": -0.006648801649}], [{"q1": 0.3342754259, "distance": 0.1034886339, "q3": -0.9858407555, "q2": 2.124603234, "tx": 0.375, "ty": 0.6495, "targetID": 3, "y": 0.5463250922, "x": 0.3669479347}], [{"q1": 1.439741316, "distance": 0.07568416017, "q3": -0.3632927801, "q2": 1.818580725, "tx": -0.375, "ty": 0.6495, "targetID": 1, "y": 0.5739953739, "x": -0.3697900537}], [{"q1": 0.988898119, "distance": 0.1818172785, "q3": -1.849235679, "q2": 4.118150063, "tx": 0.0, "ty": 0.15, "targetID": 8, "y": 0.2256871234, "x": 0.165314797}], [{"q1": 0.9218656933, "distance": 0.179483761, "q3": -0.5838185127, "q2": 1.532820407, "tx": 0.0, "ty": 0.95, "targetID": 2, "y": 0.7958311261, "x": 0.0919041827}], [{"q1": 1.599700051, "distance": 0.08695985859, "q3": -0.01404262833, "q2": 2.063243502, "tx": -0.4763, "ty": 0.275, "targetID": 4, "y": 0.3283976546, "x": -0.407665406}], [{"q1": 0.1776768848, "distance": 0.1872761618, "q3": -1.164727342, "q2": 2.262718823, "tx": 0.4763, "ty": 0.275, "targetID": 6, "y": 0.4576358976, "x": 0.4348694594}]], "block": 4}], [{"trials": [[{"q1": 0.583757648, "distance": 0.3907364777, "q3": -0.06776352778, "q2": 1.556056617, "tx": 0.175, "ty": 0.3031, "targetID": 9, "y": 0.6900072302, "x": 0.2295691328}], [{"q1": 1.237034864, "distance": 0.0435578161, "q3": -0.8761868798, "q2": 2.993978538, "tx": -0.175, "ty": 0.3031, "targetID": 7, "y": 0.2726036157, "x": -0.1438992944}], [{"q1": 0.8062324052, "distance": 0.006946399093, "q3": -0.7712272791, "q2": 2.333551402, "tx": 0.0, "ty": 0.55, "targetID": 5, "y": 0.5544534806, "x": -0.005330944694}], [{"q1": 0.3420081154, "distance": 0.09622845212, "q3": -0.9761184721, "q2": 2.098054419, "tx": 0.375, "ty": 0.6495, "targetID": 3, "y": 0.5533876589, "x": 0.3702742315}], [{"q1": 1.441144705, "distance": 0.07386532035, "q3": -0.3665881007, "q2": 1.814981268, "tx": -0.375, "ty": 0.6495, "targetID": 1, "y": 0.575783881, "x": -0.3703075214}], [{"q1": 1.048520751, "distance": 0.1782336089, "q3": -1.833835228, "q2": 4.151085624, "tx": 0.0, "ty": 0.15, "targetID": 8, "y": 0.2278399236, "x": 0.1603376613}], [{"q1": 1.033602809, "distance": 0.1084070993, "q3": -0.2711226162, "q2": 1.210629318, "tx": 0.0, "ty": 0.95, "targetID": 2, "y": 0.855445787, "x": 0.05302452247}], [{"q1": 1.60565414, "distance": 0.08366229491, "q3": -0.02664845262, "q2": 2.075373858, "tx": -0.4763, "ty": 0.275, "targetID": 4, "y": 0.3237075719, "x": -0.4082782974}], [{"q1": 0.1782277756, "distance": 0.1864384873, "q3": -1.176808998, "q2": 2.254802434, "tx": 0.4763, "ty": 0.275, "targetID": 6, "y": 0.4578830746, "x": 0.4400634085}]], "block": 5}], [{"trials": [[{"q1": 0.6259385339, "distance": 0.4029321461, "q3": 0.02020565581, "q2": 1.489866978, "tx": 0.175, "ty": 0.3031, "targetID": 9, "y": 0.7046310905, "x": 0.2085722757}], [{"q1": 1.236723346, "distance": 0.03949791349, "q3": -0.869137372, "q2": 2.980561684, "tx": -0.175, "ty": 0.3031, "targetID": 7, "y": 0.2754661199, "x": -0.1467784862}], [{"q1": 0.807524314, "distance": 0.007302565989, "q3": -0.7716553512, "q2": 2.335880968, "tx": 0.0, "ty": 0.55, "targetID": 5, "y": 0.5536150668, "x": -0.006344979291}], [{"q1": 0.3631346007, "distance": 0.07314829476, "q3": -0.8598571538, "q2": 2.006807846, "tx": 0.375, "ty": 0.6495, "targetID": 3, "y": 0.5768456329, "x": 0.3665137781}], [{"q1": 1.442039395, "distance": 0.07143596154, "q3": -0.3666652523, "q2": 1.808797797, "tx": -0.375, "ty": 0.6495, "targetID": 1, "y": 0.5781981883, "x": -0.3706241288}], [{"q1": 1.071243663, "distance": 0.1836799487, "q3": -1.855079344, "q2": 4.193368746, "tx": 0.0, "ty": 0.15, "targetID": 8, "y": 0.2316644303, "x": 0.1645273362}], [{"q1": 1.046000806, "distance": 0.1055304363, "q3": -0.3561044084, "q2": 1.239625234, "tx": 0.0, "ty": 0.95, "targetID": 2, "y": 0.8565832715, "x": 0.0490916268}], [{"q1": 1.605205413, "distance": 0.08374880698, "q3": -0.02609911655, "q2": 2.078668265, "tx": -0.4763, "ty": 0.275, "targetID": 4, "y": 0.3225022371, "x": -0.4073260908}], [{"q1": 0.1732331726, "distance": 0.1827929078, "q3": -1.18962691, "q2": 2.245076903, "tx": 0.4763, "ty": 0.275, "targetID": 6, "y": 0.4556791993, "x": 0.4485822424}]], "block": 6}], [{"trials": [[{"q1": 0.6383798879, "distance": 0.3963829321, "q3": -0.01169571894, "q2": 1.537716646, "tx": 0.175, "ty": 0.3031, "targetID": 9, "y": 0.6992761159, "x": 0.1878028905}], [{"q1": 1.238239347, "distance": 0.03614464729, "q3": -0.8640943102, "q2": 2.970258777, "tx": -0.175, "ty": 0.3031, "targetID": 7, "y": 0.2775106761, "x": -0.1494731117}], [{"q1": 0.7978646513, "distance": 0.008741749683, "q3": -0.6963956819, "q2": 2.299566618, "tx": 0.0, "ty": 0.55, "targetID": 5, "y": 0.5554671079, "x": -0.00682121094}], [{"q1": 0.4002606815, "distance": 0.03580705422, "q3": -0.6470357083, "q2": 1.838312535, "tx": 0.375, "ty": 0.6495, "targetID": 3, "y": 0.6159337984, "x": 0.3625318308}], [{"q1": 1.446333552, "distance": 0.06191586794, "q3": -0.364368341, "q2": 1.782627502, "tx": -0.375, "ty": 0.6495, "targetID": 1, "y": 0.5876436023, "x": -0.3722869258}], [{"q1": 1.08872456, "distance": 0.184439412, "q3": -1.858855462, "q2": 4.209490815, "tx": 0.0, "ty": 0.15, "targetID": 8, "y": 0.2338255448, "x": 0.1642899106}], [{"q1": 0.9933530635, "distance": 0.1387034631, "q3": -0.43564394, "q2": 1.279022041, "tx": 0.0, "ty": 0.95, "targetID": 2, "y": 0.8497746509, "x": 0.09588289775}], [{"q1": 1.605061983, "distance": 0.08364369948, "q3": -0.0005508737264, "q2": 2.071261943, "tx": -0.4763, "ty": 0.275, "targetID": 4, "y": 0.3204593766, "x": -0.4060880812}], [{"q1": 0.1725838895, "distance": 0.182542512, "q3": -1.189009992, "q2": 2.244638283, "tx": 0.4763, "ty": 0.275, "targetID": 6, "y": 0.4554752505, "x": 0.4489056096}]], "block": 7}], [{"trials": [[{"q1": 0.6405159769, "distance": 0.3955805506, "q3": -0.01471026009, "q2": 1.543570355, "tx": 0.175, "ty": 0.3031, "targetID": 9, "y": 0.6985615763, "x": 0.1847012202}], [{"q1": 1.238555541, "distance": 0.02991268918, "q3": -0.8381454071, "q2": 2.942788697, "tx": -0.175, "ty": 0.3031, "targetID": 7, "y": 0.2808552436, "x": -0.1550015054}], [{"q1": 0.7942682348, "distance": 0.008494295665, "q3": -0.6758571206, "q2": 2.29097429, "tx": 0.0, "ty": 0.55, "targetID": 5, "y": 0.5554304825, "x": -0.006531685749}], [{"q1": 0.4078018906, "distance": 0.02767307961, "q3": -0.5798132799, "q2": 1.790419397, "tx": 0.375, "ty": 0.6495, "targetID": 3, "y": 0.6250177913, "x": 0.3620995816}], [{"q1": 1.446724512, "distance": 0.06080054959, "q3": -0.3645172621, "q2": 1.779846041, "tx": -0.375, "ty": 0.6495, "targetID": 1, "y": 0.5887555119, "x": -0.3723896368}], [{"q1": 1.100881044, "distance": 0.1782106765, "q3": -1.833393524, "q2": 4.189883572, "tx": 0.0, "ty": 0.15, "targetID": 8, "y": 0.2321043026, "x": 0.1581705685}], [{"q1": 0.9968890221, "distance": 0.1366434403, "q3": -0.436467069, "q2": 1.277644093, "tx": 0.0, "ty": 0.95, "targetID": 2, "y": 0.850440474, "x": 0.09359129527}], [{"q1": 1.61526432, "distance": 0.07867393318, "q3": -0.0005260279758, "q2": 2.071718913, "tx": -0.4763, "ty": 0.275, "targetID": 4, "y": 0.3161190851, "x": -0.4092268414}], [{"q1": 0.170719324, "distance": 0.180502143, "q3": -1.196790965, "q2": 2.251369941, "tx": 0.4763, "ty": 0.275, "targetID": 6, "y": 0.4534217746, "x": 0.4489742982}]], "block": 8}], [{"trials": [[{"q1": 0.6404295401, "distance": 0.3949886968, "q3": -0.01670133969, "q2": 1.54673124, "tx": 0.175, "ty": 0.3031, "targetID": 9, "y": 0.6979869847, "x": 0.1839632534}], [{"q1": 1.238215554, "distance": 0.02881979688, "q3": -0.8279437963, "q2": 2.935190437, "tx": -0.175, "ty": 0.3031, "targetID": 7, "y": 0.2812060457, "x": -0.1562587232}], [{"q1": 0.7961053536, "distance": 0.008598675584, "q3": -0.6869267971, "q2": 2.295530602, "tx": 0.0, "ty": 0.55, "targetID": 5, "y": 0.5554822795, "x": -0.00662433647}], [{"q1": 0.4145300111, "distance": 0.02021058264, "q3": -0.4783700915, "q2": 1.727146279, "tx": 0.375, "ty": 0.6495, "targetID": 3, "y": 0.6348765915, "x": 0.3610492446}], [{"q1": 1.457019422, "distance": 0.03892965465, "q3": -0.4122422191, "q2": 1.744508344, "tx": -0.375, "ty": 0.6495, "targetID": 1, "y": 0.6106060133, "x": -0.3733339243}], [{"q1": 1.107773385, "distance": 0.1745929456, "q3": -1.817369264, "q2": 4.178571245, "tx": 0.0, "ty": 0.15, "targetID": 8, "y": 0.2307902345, "x": 0.1547760791}], [{"q1": 0.9925623928, "distance": 0.1374743906, "q3": -0.4263006, "q2": 1.285975349, "tx": 0.0, "ty": 0.95, "targetID": 2, "y": 0.8476959511, "x": 0.09183185533}], [{"q1": 1.616989443, "distance": 0.07791252831, "q3": -0.007485563404, "q2": 2.081756002, "tx": -0.4763, "ty": 0.275, "targetID": 4, "y": 0.3128988792, "x": -0.4082262384}], [{"q1": 0.1704445221, "distance": 0.1798950896, "q3": -1.200325493, "q2": 2.253669805, "tx": 0.4763, "ty": 0.275, "targetID": 6, "y": 0.4528145602, "x": 0.4490195042}]], "block": 9}], [{"trials": [[{"q1": 0.6404197589, "distance": 0.394675652, "q3": -0.01721427988, "q2": 1.548158134, "tx": 0.175, "ty": 0.3031, "targetID": 9, "y": 0.6976832786, "x": 0.1835385294}], [{"q1": 1.239639593, "distance": 0.02646133086, "q3": -0.8219390675, "q2": 2.926757162, "tx": -0.175, "ty": 0.3031, "targetID": 7, "y": 0.2824967771, "x": -0.1583955055}], [{"q1": 0.7916592155, "distance": 0.01021160776, "q3": -0.6361038493, "q2": 2.270600051, "tx": 0.0, "ty": 0.55, "targetID": 5, "y": 0.5567555521, "x": -0.007657639935}], [{"q1": 0.4202065495, "distance": 0.01298789391, "q3": -0.3868450717, "q2": 1.663580818, "tx": 0.375, "ty": 0.6495, "targetID": 3, "y": 0.6436222562, "x": 0.3634182248}], [{"q1": 1.45662352, "distance": 0.03875922708, "q3": -0.3957968973, "q2": 1.736524233, "tx": -0.375, "ty": 0.6495, "targetID": 1, "y": 0.6107580768, "x": -0.3738419543}], [{"q1": 1.117601908, "distance": 0.1686672632, "q3": -1.793768364, "q2": 4.158488992, "tx": 0.0, "ty": 0.15, "targetID": 8, "y": 0.2291011255, "x": 0.1489686465}], [{"q1": 1.005510423, "distance": 0.1284688524, "q3": -0.3788075175, "q2": 1.249974501, "tx": 0.0, "ty": 0.95, "targetID": 2, "y": 0.8532840744, "x": 0.08455930328}], [{"q1": 1.622921017, "distance": 0.07542605102, "q3": -0.02668365574, "q2": 2.097840079, "tx": -0.4763, "ty": 0.275, "targetID": 4, "y": 0.3080232684, "x": -0.4084873691}], [{"q1": 0.170400577, "distance": 0.1798072904, "q3": -1.200806458, "q2": 2.254029495, "tx": 0.4763, "ty": 0.275, "targetID": 6, "y": 0.4527245596, "x": 0.4490118601}]], "block": 10}]]}], "condition": "H2"}], "type": "simulation", "subjectID": "S_H2_79"}}
