# Supplementary material for: Goal-related feedback guides motor exploration and redundancy resolution in human motor skill acquisition
Source: PLoS Comput Biol. 2019 Mar 5;15(3):e1006676. doi: 10.1371/journal.pcbi.1006676 (PMC6420027; doi:10.1371/journal.pcbi.1006676)
Supplement: S1 Dataset — The 220 .json files contain the data (20 for the participants, 200 for simulation runs), the text file legend_json.txt explains the data format. (ZIP) [file pcbi.1006676.s001.zip › S_H2_002.json]

{"data": {"data": [{"phases": [{"phase": "test", "blocks": [[{"trials": [[{"q1": 0.6506289801, "distance": 0.1831717364, "q3": 0.5415890758, "q2": 2.541243622, "tx": 0.175, "ty": 0.3031, "targetID": 9, "y": 0.1962891842, "x": 0.02619363372}], [{"q1": 1.203756934, "distance": 0.02590456557, "q3": 0.2919490695, "q2": 2.262291051, "tx": -0.175, "ty": 0.3031, "targetID": 7, "y": 0.3115646595, "x": -0.1994825664}], [{"q1": 1.115001722, "distance": 0.2671008337, "q3": 0.2539787724, "q2": 2.21717286, "tx": 0.0, "ty": 0.55, "targetID": 5, "y": 0.3544657306, "x": -0.1819593494}], [{"q1": 0.6583930808, "distance": 0.533138581, "q3": 0.4400378187, "q2": 2.416317599, "tx": 0.375, "ty": 0.6495, "targetID": 3, "y": 0.2695277826, "x": 0.00102425136}], [{"q1": 1.531413262, "distance": 0.1864100675, "q3": -0.1278729948, "q2": 1.8553715, "tx": -0.375, "ty": 0.6495, "targetID": 1, "y": 0.4686201284, "x": -0.4200686736}], [{"q1": 0.7938719, "distance": 0.06137500644, "q3": 0.5206817405, "q2": 2.51810758, "tx": 0.0, "ty": 0.15, "targetID": 8, "y": 0.2106322177, "x": -0.009519747805}], [{"q1": 1.308592813, "distance": 0.5333569632, "q3": -0.0548998917, "q2": 1.899128703, "tx": 0.0, "ty": 0.95, "targetID": 2, "y": 0.5138070163, "x": -0.3069288699}], [{"q1": 1.539904532, "distance": 0.1189460926, "q3": 0.04508631877, "q2": 2.025169193, "tx": -0.4763, "ty": 0.275, "targetID": 4, "y": 0.3556649503, "x": -0.3888852488}], [{"q1": 0.1767813785, "distance": 0.4365186405, "q3": 0.7817642993, "q2": 2.806274223, "tx": 0.4763, "ty": 0.275, "targetID": 6, "y": 0.0009225049675, "x": 0.1365500181}]], "block": 1}], [{"trials": [[{"q1": 0.4021964909, "distance": 0.1291708564, "q3": 0.5297806544, "q2": 2.45156596, "tx": 0.175, "ty": 0.3031, "targetID": 9, "y": 0.2252542955, "x": 0.07192160047}], [{"q1": 1.101371738, "distance": 0.03839039765, "q3": 0.2894538632, "q2": 2.23728857, "tx": -0.175, "ty": 0.3031, "targetID": 7, "y": 0.3412524026, "x": -0.1707318844}], [{"q1": 0.8411285918, "distance": 0.1065689089, "q3": 0.2976681628, "q2": 2.009089603, "tx": 0.0, "ty": 0.55, "targetID": 5, "y": 0.473187222, "x": -0.07386967897}], [{"q1": 0.2260600163, "distance": 0.397387859, "q3": 0.5458941577, "q2": 2.167495773, "tx": 0.375, "ty": 0.6495, "targetID": 3, "y": 0.3214949739, "x": 0.1506569294}], [{"q1": 1.471181785, "distance": 0.06590838248, "q3": -0.1267164189, "q2": 1.647385499, "tx": -0.375, "ty": 0.6495, "targetID": 1, "y": 0.5860197989, "x": -0.3927250936}], [{"q1": 0.641783553, "distance": 0.05873796191, "q3": 0.5220838774, "q2": 2.53237427, "tx": 0.0, "ty": 0.15, "targetID": 8, "y": 0.2034227977, "x": 0.02441624165}], [{"q1": 1.498070702, "distance": 0.4523920001, "q3": 0.1413625067, "q2": 1.215751894, "tx": 0.0, "ty": 0.95, "targetID": 2, "y": 0.705450085, "x": -0.3805967168}], [{"q1": 1.590424748, "distance": 0.09709148103, "q3": 0.04462812181, "q2": 1.992145543, "tx": -0.4763, "ty": 0.275, "targetID": 4, "y": 0.3488412631, "x": -0.4132585568}], [{"q1": 0.05851584535, "distance": 0.4408535859, "q3": 0.7788442602, "q2": 2.77852467, "tx": 0.4763, "ty": 0.275, "targetID": 6, "y": -0.003124294202, "x": 0.1342491833}]], "block": 2}], [{"trials": [[{"q1": 0.1278108624, "distance": 0.06898532314, "q3": 0.5076712026, "q2": 2.356673363, "tx": 0.175, "ty": 0.3031, "targetID": 9, "y": 0.2410398584, "x": 0.1448750331}], [{"q1": 1.118470586, "distance": 0.03176585813, "q3": 0.2782208734, "q2": 2.250821004, "tx": -0.175, "ty": 0.3031, "targetID": 7, "y": 0.3348597242, "x": -0.1756242282}], [{"q1": 0.8007270812, "distance": 0.06610382757, "q3": 0.3148176229, "q2": 1.934420158, "tx": 0.0, "ty": 0.55, "targetID": 5, "y": 0.5043648095, "x": -0.04782410908}], [{"q1": 0.09920291481, "distance": 0.382328231, "q3": 0.6301684362, "q2": 2.092599602, "tx": 0.375, "ty": 0.6495, "targetID": 3, "y": 0.3081598476, "x": 0.2027740537}], [{"q1": 1.466230601, "distance": 0.04530805234, "q3": -0.1357508617, "q2": 1.611438578, "tx": -0.375, "ty": 0.6495, "targetID": 1, "y": 0.6059976631, "x": -0.3876635813}], [{"q1": 0.5649323525, "distance": 0.07444987802, "q3": 0.5114123986, "q2": 2.50473486, "tx": 0.0, "ty": 0.15, "targetID": 8, "y": 0.2148846212, "x": 0.03650712628}], [{"q1": 1.43547241, "distance": 0.3796718072, "q3": 0.1879098855, "q2": 1.133676556, "tx": 0.0, "ty": 0.95, "targetID": 2, "y": 0.7512550564, "x": -0.3234982667}], [{"q1": 1.594983566, "distance": 0.09455526566, "q3": 0.04522789171, "q2": 1.992271163, "tx": -0.4763, "ty": 0.275, "targetID": 4, "y": 0.346784202, "x": -0.4147554908}], [{"q1": -0.6995540603, "distance": 0.5065396172, "q3": 0.69940597, "q2": 2.758525048, "tx": 0.4763, "ty": 0.275, "targetID": 6, "y": -0.07128566222, "x": 0.1066128025}]], "block": 3}], [{"trials": [[{"q1": 0.117382352, "distance": 0.03249747499, "q3": 0.5211598372, "q2": 2.264890548, "tx": 0.175, "ty": 0.3031, "targetID": 9, "y": 0.2723893347, "x": 0.1643726336}], [{"q1": 1.122985898, "distance": 0.02956178245, "q3": 0.2745618009, "q2": 2.256043997, "tx": -0.175, "ty": 0.3031, "targetID": 7, "y": 0.3326135018, "x": -0.176688843}], [{"q1": 0.7631662906, "distance": 0.02586159091, "q3": 0.2822619735, "q2": 1.884023991, "tx": 0.0, "ty": 0.55, "targetID": 5, "y": 0.5343053216, "x": -0.02055477932}], [{"q1": 0.09430519349, "distance": 0.362077106, "q3": 0.5931172859, "q2": 2.063628468, "tx": 0.375, "ty": 0.6495, "targetID": 3, "y": 0.3247653602, "x": 0.2148524294}], [{"q1": 1.464296083, "distance": 0.01789120802, "q3": -0.1693058832, "q2": 1.568983912, "tx": -0.375, "ty": 0.6495, "targetID": 1, "y": 0.6328714241, "x": -0.3816019533}], [{"q1": 0.5543334201, "distance": 0.07416152503, "q3": 0.5107176141, "q2": 2.508332785, "tx": 0.0, "ty": 0.15, "targetID": 8, "y": 0.213085076, "x": 0.03898980608}], [{"q1": 1.420168006, "distance": 0.3627769153, "q3": 0.2611801008, "q2": 1.087745235, "tx": 0.0, "ty": 0.95, "targetID": 2, "y": 0.7588854624, "x": -0.3083542181}], [{"q1": 1.595896511, "distance": 0.09417938922, "q3": 0.04616757587, "q2": 1.991146796, "tx": -0.4763, "ty": 0.275, "targetID": 4, "y": 0.3466702739, "x": -0.4152006612}], [{"q1": -0.7004595337, "distance": 0.4765101113, "q3": 0.6814298576, "q2": 2.696053863, "tx": 0.4763, "ty": 0.275, "targetID": 6, "y": -0.04870221372, "x": 0.1266161957}]], "block": 4}], [{"trials": [[{"q1": 0.1149711696, "distance": 0.02517142131, "q3": 0.514144151, "q2": 2.250949157, "tx": 0.175, "ty": 0.3031, "targetID": 9, "y": 0.2788144205, "x": 0.168381006}], [{"q1": 1.148728009, "distance": 0.013470665, "q3": 0.2870537897, "q2": 2.27993792, "tx": -0.175, "ty": 0.3031, "targetID": 7, "y": 0.3158280704, "x": -0.1794107868}], [{"q1": 0.7425142836, "distance": 0.006201699625, "q3": 0.292595684, "q2": 1.851375609, "tx": 0.0, "ty": 0.55, "targetID": 5, "y": 0.5458205684, "x": -0.00458185873}], [{"q1": 0.09527816905, "distance": 0.3640340356, "q3": 0.5918075358, "q2": 2.069104679, "tx": 0.375, "ty": 0.6495, "targetID": 3, "y": 0.3234199141, "x": 0.2131588535}], [{"q1": 1.470433649, "distance": 0.01876267176, "q3": -0.1439562066, "q2": 1.54901332, "tx": -0.375, "ty": 0.6495, "targetID": 1, "y": 0.6338156529, "x": -0.3852975292}], [{"q1": 0.550074292, "distance": 0.07161654613, "q3": 0.5096786296, "q2": 2.517859638, "tx": 0.0, "ty": 0.15, "targetID": 8, "y": 0.2090456418, "x": 0.04052828478}], [{"q1": 1.397301236, "distance": 0.3443095584, "q3": 0.254516792, "q2": 1.090708263, "tx": 0.0, "ty": 0.95, "targetID": 2, "y": 0.7659765717, "x": -0.2910059275}], [{"q1": 1.601177348, "distance": 0.09081286017, "q3": 0.04291199702, "q2": 1.995724381, "tx": -0.4763, "ty": 0.275, "targetID": 4, "y": 0.3432853947, "x": -0.41643281}], [{"q1": -0.6983974736, "distance": 0.4689067005, "q3": 0.6883390526, "q2": 2.675266396, "tx": 0.4763, "ty": 0.275, "targetID": 6, "y": -0.04376420578, "x": 0.132406303}]], "block": 5}], [{"trials": [[{"q1": 0.1173375309, "distance": 0.03039434706, "q3": 0.5339883281, "q2": 2.253214812, "tx": 0.175, "ty": 0.3031, "targetID": 9, "y": 0.2740246076, "x": 0.1661434832}], [{"q1": 1.163233706, "distance": 0.01210381667, "q3": 0.3014232295, "q2": 2.275722106, "tx": -0.175, "ty": 0.3031, "targetID": 7, "y": 0.3122051934, "x": -0.1829748249}], [{"q1": 0.7437385835, "distance": 0.0004426787752, "q3": 0.366640773, "q2": 1.801221773, "tx": 0.0, "ty": 0.55, "targetID": 5, "y": 0.5500857496, "x": -0.0004342942547}], [{"q1": 0.09513151114, "distance": 0.3647884338, "q3": 0.590573218, "q2": 2.071542904, "tx": 0.375, "ty": 0.6495, "targetID": 3, "y": 0.3228302529, "x": 0.2126501378}], [{"q1": 1.470297603, "distance": 0.01935441446, "q3": -0.1367013895, "q2": 1.546922503, "tx": -0.375, "ty": 0.6495, "targetID": 1, "y": 0.6332131781, "x": -0.3854562322}], [{"q1": 0.5661651327, "distance": 0.06345079533, "q3": 0.5150543652, "q2": 2.5390628, "tx": 0.0, "ty": 0.15, "targetID": 8, "y": 0.1995612769, "x": 0.03961922845}], [{"q1": 1.397580315, "distance": 0.3451714429, "q3": 0.2431906646, "q2": 1.097612827, "tx": 0.0, "ty": 0.95, "targetID": 2, "y": 0.765574385, "x": -0.2917713447}], [{"q1": 1.624853763, "distance": 0.07716350818, "q3": 0.06206508475, "q2": 1.993145838, "tx": -0.4763, "ty": 0.275, "targetID": 4, "y": 0.330628434, "x": -0.4228239836}], [{"q1": -0.7011359057, "distance": 0.4628471915, "q3": 0.6766025398, "q2": 2.666070007, "tx": 0.4763, "ty": 0.275, "targetID": 6, "y": -0.03916672411, "x": 0.1364076756}]], "block": 6}], [{"trials": [[{"q1": 0.1206341012, "distance": 0.02416552946, "q3": 0.5390709852, "q2": 2.236432842, "tx": 0.175, "ty": 0.3031, "targetID": 9, "y": 0.2798225323, "x": 0.1685090591}], [{"q1": 1.170150924, "distance": 0.009259804286, "q3": 0.2681723412, "q2": 2.303750453, "tx": -0.175, "ty": 0.3031, "targetID": 7, "y": 0.3059104125, "x": -0.1838230129}], [{"q1": 0.7313889398, "distance": 0.006451626662, "q3": 0.3541589867, "q2": 1.805086899, "tx": 0.0, "ty": 0.55, "targetID": 5, "y": 0.5512149576, "x": 0.006336194799}], [{"q1": 0.09578561554, "distance": 0.3657304231, "q3": 0.5912459153, "q2": 2.073496469, "tx": 0.375, "ty": 0.6495, "targetID": 3, "y": 0.3221737605, "x": 0.2118550482}], [{"q1": 1.472350103, "distance": 0.01976843119, "q3": -0.1386778841, "q2": 1.545585805, "tx": -0.375, "ty": 0.6495, "targetID": 1, "y": 0.6334394637, "x": -0.3865260595}], [{"q1": 0.57905461, "distance": 0.05860253471, "q3": 0.5008707342, "q2": 2.55743996, "tx": 0.0, "ty": 0.15, "targetID": 8, "y": 0.1950900945, "x": 0.03743181066}], [{"q1": 1.385132465, "distance": 0.3338493659, "q3": 0.2506827832, "q2": 1.090731875, "tx": 0.0, "ty": 0.95, "targetID": 2, "y": 0.770241985, "x": -0.2813226887}], [{"q1": 1.634861977, "distance": 0.07178883928, "q3": 0.03817398164, "q2": 2.00434605, "tx": -0.4763, "ty": 0.275, "targetID": 4, "y": 0.3266051072, "x": -0.4263945859}], [{"q1": -0.7011145651, "distance": 0.4605909801, "q3": 0.6755336677, "q2": 2.661298324, "tx": 0.4763, "ty": 0.275, "targetID": 6, "y": -0.03760248742, "x": 0.1380342231}]], "block": 7}], [{"trials": [[{"q1": 0.1185913035, "distance": 0.02378195254, "q3": 0.5413702728, "q2": 2.233823319, "tx": 0.175, "ty": 0.3031, "targetID": 9, "y": 0.2799595356, "x": 0.1695136374}], [{"q1": 1.177998073, "distance": 0.009799987477, "q3": 0.2937432206, "q2": 2.294434013, "tx": -0.175, "ty": 0.3031, "targetID": 7, "y": 0.3034538071, "x": -0.1847935987}], [{"q1": 0.7250858571, "distance": 0.01021485475, "q3": 0.3266673752, "q2": 1.814569583, "tx": 0.0, "ty": 0.55, "targetID": 5, "y": 0.5533203878, "x": 0.009660138833}], [{"q1": 0.0965957651, "distance": 0.3661115382, "q3": 0.5921485053, "q2": 2.074008985, "tx": 0.375, "ty": 0.6495, "targetID": 3, "y": 0.3219844803, "x": 0.2113807996}], [{"q1": 1.472892807, "distance": 0.01649792396, "q3": -0.1459971768, "q2": 1.540237046, "tx": -0.375, "ty": 0.6495, "targetID": 1, "y": 0.637172011, "x": -0.3859636756}], [{"q1": 0.5952517826, "distance": 0.05581001208, "q3": 0.5238102016, "q2": 2.555177383, "tx": 0.0, "ty": 0.15, "targetID": 8, "y": 0.1921478848, "x": 0.03658296399}], [{"q1": 1.353944891, "distance": 0.2963309001, "q3": 0.2132314903, "q2": 1.077588948, "tx": 0.0, "ty": 0.95, "targetID": 2, "y": 0.7910352204, "x": -0.2500843882}], [{"q1": 1.634375204, "distance": 0.07204186876, "q3": 0.04120418776, "q2": 2.002986161, "tx": -0.4763, "ty": 0.275, "targetID": 4, "y": 0.326758574, "x": -0.4261893138}], [{"q1": -0.6991692375, "distance": 0.4548045864, "q3": 0.6733406358, "q2": 2.649329316, "tx": 0.4763, "ty": 0.275, "targetID": 6, "y": -0.03354227337, "x": 0.142160991}]], "block": 8}], [{"trials": [[{"q1": 0.1219195133, "distance": 0.01802269347, "q3": 0.5483710788, "q2": 2.216897496, "tx": 0.175, "ty": 0.3031, "targetID": 9, "y": 0.2853549042, "x": 0.1718489598}], [{"q1": 1.183744127, "distance": 0.01115462939, "q3": 0.2851262044, "q2": 2.303263493, "tx": -0.175, "ty": 0.3031, "targetID": 7, "y": 0.3004761167, "x": -0.1858416324}], [{"q1": 0.7214464054, "distance": 0.01233822696, "q3": 0.332653109, "q2": 1.811422721, "tx": 0.0, "ty": 0.55, "targetID": 5, "y": 0.5532487545, "x": 0.01190283322}], [{"q1": 0.09706691961, "distance": 0.3669168416, "q3": 0.5920480525, "q2": 2.076025584, "tx": 0.375, "ty": 0.6495, "targetID": 3, "y": 0.321426567, "x": 0.2106960401}], [{"q1": 1.473670078, "distance": 0.01763304461, "q3": -0.1528032859, "q2": 1.545281733, "tx": -0.375, "ty": 0.6495, "targetID": 1, "y": 0.6361271213, "x": -0.3864930578}], [{"q1": 0.6221466238, "distance": 0.04976081925, "q3": 0.5236716755, "q2": 2.569950102, "tx": 0.0, "ty": 0.15, "targetID": 8, "y": 0.1869637625, "x": 0.0333139519}], [{"q1": 1.347496281, "distance": 0.2883637056, "q3": 0.2186920628, "q2": 1.068205805, "tx": 0.0, "ty": 0.95, "targetID": 2, "y": 0.7949893086, "x": -0.2431569704}], [{"q1": 1.635996903, "distance": 0.07107483174, "q3": 0.03871518822, "q2": 2.004965935, "tx": -0.4763, "ty": 0.275, "targetID": 4, "y": 0.3257741005, "x": -0.4265644752}], [{"q1": -0.6971603551, "distance": 0.4429633836, "q3": 0.6694514148, "q2": 2.623980529, "tx": 0.4763, "ty": 0.275, "targetID": 6, "y": -0.02552765196, "x": 0.150877675}]], "block": 9}], [{"trials": [[{"q1": 0.126223163, "distance": 0.01296428286, "q3": 0.5577190626, "q2": 2.200441573, "tx": 0.175, "ty": 0.3031, "targetID": 9, "y": 0.2902016773, "x": 0.1736938978}], [{"q1": 1.180638585, "distance": 0.01012349088, "q3": 0.2875686095, "q2": 2.301413666, "tx": -0.175, "ty": 0.3031, "targetID": 7, "y": 0.3013360857, "x": -0.1849686345}], [{"q1": 0.7199503426, "distance": 0.0122877355, "q3": 0.3427281251, "q2": 1.810880883, "tx": 0.0, "ty": 0.55, "targetID": 5, "y": 0.5512645828, "x": 0.0122224905}], [{"q1": 0.09711814389, "distance": 0.3673346051, "q3": 0.5926569297, "q2": 2.076698896, "tx": 0.375, "ty": 0.6495, "targetID": 3, "y": 0.3210831193, "x": 0.2104488998}], [{"q1": 1.47668437, "distance": 0.0185148445, "q3": -0.1706648494, "q2": 1.551340602, "tx": -0.375, "ty": 0.6495, "targetID": 1, "y": 0.6361586342, "x": -0.3878377345}], [{"q1": 0.6233066434, "distance": 0.04933400341, "q3": 0.5251908394, "q2": 2.570986807, "tx": 0.0, "ty": 0.15, "targetID": 8, "y": 0.1862872514, "x": 0.03342273591}], [{"q1": 1.329748308, "distance": 0.2750738856, "q3": 0.2258846116, "q2": 1.066811982, "tx": 0.0, "ty": 0.95, "targetID": 2, "y": 0.7982791696, "x": -0.2294481034}], [{"q1": 1.640249161, "distance": 0.0685385371, "q3": 0.03393100388, "q2": 2.009543931, "tx": -0.4763, "ty": 0.275, "targetID": 4, "y": 0.3230960192, "x": -0.4274706645}], [{"q1": -0.6945752328, "distance": 0.4385993623, "q3": 0.6732572025, "q2": 2.612488965, "tx": 0.4763, "ty": 0.275, "targetID": 6, "y": -0.02276663642, "x": 0.1542682767}]], "block": 10}]]}], "condition": "H2"}], "type": "simulation", "subjectID": "S_H2_2"}}
