# Supplementary material for: Goal-related feedback guides motor exploration and redundancy resolution in human motor skill acquisition
Source: PLoS Comput Biol. 2019 Mar 5;15(3):e1006676. doi: 10.1371/journal.pcbi.1006676 (PMC6420027; doi:10.1371/journal.pcbi.1006676)
Supplement: S1 Dataset — The 220 .json files contain the data (20 for the participants, 200 for simulation runs), the text file legend_json.txt explains the data format. (ZIP) [file pcbi.1006676.s001.zip › P_06.json]

{"data": {"data": [[{"phases": [[{"phase": "test", "blocks": [[{"trials": [[{"q1": 0.7913932902, "distance": 0.4198079284, "q3": 0.5358300268, "q2": 1.625857284, "tx": -0.375, "ty": 0.6495, "targetID": 1, "f2": -1.034966, "f1": -0.366435, "f3": -1.143351, "y": 0.59903658, "x": 0.04176389}], [{"q1": 2.08755156, "distance": 0.9658022349, "q3": -0.1621375732, "q2": 2.492559864, "tx": 0, "ty": 0.95, "targetID": 2, "f2": -1.732934, "f1": 0.500267, "f3": 0.152807, "y": 0.059839248, "x": -0.37468359}], [{"q1": 3.13131429, "distance": 0.7508295433, "q3": 1.147246807, "q2": 3.523504954, "tx": 0.375, "ty": 0.6495, "targetID": 3, "f2": -0.42355, "f1": 1.531212, "f3": 1.19657, "y": 0.30781937, "x": -0.2935801}], [{"q1": 0.7601029902, "distance": 0.827244467, "q3": 0.2976973268, "q2": 1.237556434, "tx": -0.4763, "ty": 0.275, "targetID": 4, "f2": -1.273099, "f1": -0.754736, "f3": -1.174641, "y": 0.75495006, "x": 0.19748138}], [{"q1": 2.69218248, "distance": 0.5248170148, "q3": 0.9752760268, "q2": 2.630538614, "tx": 0, "ty": 0.55, "targetID": 5, "f2": -0.59552, "f1": 0.638246, "f3": 0.757438, "y": 0.045593125, "x": -0.14493655}], [{"q1": 2.70072761, "distance": 0.8436046199, "q3": 2.491597137, "q2": 2.936466914, "tx": 0.4763, "ty": 0.275, "targetID": 6, "f2": 0.920801, "f1": 0.944174, "f3": 0.765983, "y": 0.32585565, "x": -0.36577034}], [{"q1": 2.25443296, "distance": 0.06930383423, "q3": 1.835318427, "q2": 2.412197924, "tx": -0.175, "ty": 0.3031, "targetID": 7, "f2": 0.264522, "f1": 0.419905, "f3": 0.319688, "y": 0.24578157, "x": -0.13604337}], [{"q1": 2.0886197, "distance": 0.1672211511, "q3": 1.949295407, "q2": 2.299100594, "tx": 0, "ty": 0.15, "targetID": 8, "f2": 0.378499, "f1": 0.306808, "f3": 0.153875, "y": 0.2702705, "x": -0.11618055}], [{"q1": 2.010519705, "distance": 0.2718153675, "q3": 1.844868867, "q2": 2.363754574, "tx": 0.175, "ty": 0.3031, "targetID": 9, "f2": 0.274073, "f1": 0.371462, "f3": 0.075775, "y": 0.25901816, "x": -0.093217049}]], "block": 1}], [{"trials": [[{"q1": 1.82051618, "distance": 0.5465835516, "q3": 1.693946757, "q2": 2.565884644, "tx": -0.375, "ty": 0.6495, "targetID": 1, "f2": 0.12315, "f1": 0.573592, "f3": -0.114228, "y": 0.26478151, "x": 0.013259272}], [{"q1": 2.24676747, "distance": 0.6361415801, "q3": 0.9266441668, "q2": 3.314840354, "tx": 0, "ty": 0.95, "targetID": 2, "f2": -0.644152, "f1": 1.322548, "f3": 0.312023, "y": 0.31575991, "x": 0.049148938}], [{"q1": 2.05990554, "distance": 0.4288856906, "q3": 2.134335217, "q2": 3.685045654, "tx": 0.375, "ty": 0.6495, "targetID": 3, "f2": 0.563539, "f1": 1.692753, "f3": 0.125161, "y": 0.58814084, "x": -0.049473779}], [{"q1": 0.5645073902, "distance": 0.916645375, "q3": 0.5426787268, "q2": 1.136648474, "tx": -0.4763, "ty": 0.275, "targetID": 4, "f2": -1.028118, "f1": -0.855644, "f3": -1.370237, "y": 0.69450258, "x": 0.33871922}], [{"q1": 1.996382538, "distance": 0.06331897129, "q3": 1.861142317, "q2": 3.475689854, "tx": 0, "ty": 0.55, "targetID": 5, "f2": 0.290346, "f1": 1.483397, "f3": 0.061638, "y": 0.52208318, "x": 0.05683259}], [{"q1": 1.45382949, "distance": 0.5891201543, "q3": 1.189721137, "q2": 2.191469624, "tx": 0.4763, "ty": 0.275, "targetID": 6, "f2": -0.381075, "f1": 0.199177, "f3": -0.480915, "y": 0.22253927, "x": -0.11047971}], [{"q1": 1.948504666, "distance": 0.1267354291, "q3": 1.754202507, "q2": 2.417350144, "tx": -0.175, "ty": 0.3031, "targetID": 7, "f2": 0.183406, "f1": 0.425057, "f3": 0.01376, "y": 0.25503441, "x": -0.05773292}], [{"q1": 1.844392285, "distance": 0.1175275961, "q3": 1.759920207, "q2": 2.479742174, "tx": 0, "ty": 0.15, "targetID": 8, "f2": 0.189124, "f1": 0.48745, "f3": -0.090352, "y": 0.26636165, "x": -0.016513699}], [{"q1": 1.31603923, "distance": 0.279773722, "q3": 1.190286627, "q2": 2.135674944, "tx": 0.175, "ty": 0.3031, "targetID": 9, "f2": -0.38051, "f1": 0.143382, "f3": -0.618705, "y": 0.24997643, "x": -0.099683858}]], "block": 2}], [{"trials": [[{"q1": 1.75636486, "distance": 0.5693545532, "q3": 1.268637947, "q2": 2.470820044, "tx": -0.375, "ty": 0.6495, "targetID": 1, "f2": -0.302158, "f1": 0.478527, "f3": -0.17838, "y": 0.18078664, "x": -0.051778105}], [{"q1": 1.66909142, "distance": 0.5592982282, "q3": 1.490999874, "q2": 3.686427954, "tx": 0, "ty": 0.95, "targetID": 2, "f2": -0.079796, "f1": 1.694135, "f3": -0.265653, "y": 0.47121615, "x": 0.28910298}], [{"q1": 0.9975445702, "distance": 0.5787804788, "q3": 1.037039737, "q2": 3.659033254, "tx": 0.375, "ty": 0.6495, "targetID": 3, "f2": -0.533757, "f1": 1.666741, "f3": -0.9372, "y": 0.078313141, "x": 0.46844739}], [{"q1": 2.69626655, "distance": 0.0979686635, "q3": 2.547266157, "q2": 3.805494254, "tx": -0.4763, "ty": 0.275, "targetID": 4, "f2": 0.97647, "f1": 1.813202, "f3": 0.761522, "y": 0.37261912, "x": -0.4845684}], [{"q1": 1.889254228, "distance": 0.3170256686, "q3": 1.568408716, "q2": 2.544333314, "tx": 0, "ty": 0.55, "targetID": 5, "f2": -0.002388, "f1": 0.552041, "f3": -0.04549, "y": 0.23363533, "x": -0.020461431}], [{"q1": 0.6391516902, "distance": 0.4604738398, "q3": 0.6802176368, "q2": 1.774705944, "tx": 0.4763, "ty": 0.275, "targetID": 6, "f2": -0.890579, "f1": -0.217587, "f3": -1.295593, "y": 0.49644486, "x": 0.072569482}], [{"q1": 1.89032237, "distance": 0.1133923442, "q3": 1.784110467, "q2": 2.267307674, "tx": -0.175, "ty": 0.3031, "targetID": 7, "f2": 0.213314, "f1": 0.275015, "f3": -0.044422, "y": 0.25271012, "x": -0.073419078}], [{"q1": 1.81479848, "distance": 0.1274080385, "q3": 1.803274187, "q2": 2.438587304, "tx": 0, "ty": 0.15, "targetID": 8, "f2": 0.232478, "f1": 0.446295, "f3": -0.119946, "y": 0.27681222, "x": -0.01230728}], [{"q1": 1.55184718, "distance": 0.3270603413, "q3": 1.339260947, "q2": 2.015351944, "tx": 0.175, "ty": 0.3031, "targetID": 9, "f2": -0.231535, "f1": 0.023059, "f3": -0.382897, "y": 0.24286087, "x": -0.14646495}]], "block": 3}], [{"trials": [[{"q1": 2.77235592, "distance": 0.6427734145, "q3": 0.1820239268, "q2": 3.204821754, "tx": -0.375, "ty": 0.6495, "targetID": 1, "f2": -1.388772, "f1": 1.212529, "f3": 0.837611, "y": 0.079648091, "x": -0.077634124}], [{"q1": 2.59020638, "distance": 0.7266091115, "q3": 2.345450247, "q2": 4.526741154, "tx": 0, "ty": 0.95, "targetID": 2, "f2": 0.774654, "f1": 2.534448, "f3": 0.655462, "y": 0.45872268, "x": -0.53535726}], [{"q1": 2.07699581, "distance": 0.5710373545, "q3": 1.887280367, "q2": 4.663463254, "tx": 0.375, "ty": 0.6495, "targetID": 3, "f2": 0.316484, "f1": 2.671171, "f3": 0.142251, "y": 0.75277734, "x": -0.18662038}], [{"q1": 0.7794551902, "distance": 0.658733907, "q3": 0.6384972868, "q2": 1.472296234, "tx": -0.4763, "ty": 0.275, "targetID": 4, "f2": -0.932299, "f1": -0.519996, "f3": -1.155289, "y": 0.63264268, "x": 0.076892619}], [{"q1": 3.69755499, "distance": 0.8620471827, "q3": 1.470265367, "q2": 4.077116354, "tx": 0, "ty": 0.55, "targetID": 5, "f2": -0.100531, "f1": 2.084824, "f3": 1.762811, "y": -0.00079174625, "x": -0.66313935}], [{"q1": 2.29106393, "distance": 0.6971613133, "q3": 2.188496277, "q2": 3.506603154, "tx": 0.4763, "ty": 0.275, "targetID": 6, "f2": 0.6177, "f1": 1.51431, "f3": 0.356319, "y": 0.53380398, "x": -0.17104411}], [{"q1": 1.8323914, "distance": 0.2775746783, "q3": 1.663159151, "q2": 2.976239474, "tx": -0.175, "ty": 0.3031, "targetID": 7, "f2": 0.092363, "f1": 0.983947, "f3": -0.102353, "y": 0.3363647, "x": 0.10057424}], [{"q1": 2.12506217, "distance": 0.131575834, "q3": 1.722912247, "q2": 2.451844824, "tx": 0, "ty": 0.15, "targetID": 8, "f2": 0.152116, "f1": 0.459552, "f3": 0.190318, "y": 0.23826562, "x": -0.097577561}], [{"q1": 1.76333919, "distance": 0.03717344874, "q3": 1.593541458, "q2": 3.088959854, "tx": 0.175, "ty": 0.3031, "targetID": 9, "f2": 0.022745, "f1": 1.096667, "f3": -0.171405, "y": 0.33280044, "x": 0.15264493}]], "block": 4}], [{"trials": [[{"q1": 1.29561888, "distance": 0.4346728061, "q3": 0.5639159268, "q2": 2.295519174, "tx": -0.375, "ty": 0.6495, "targetID": 1, "f2": -1.00688, "f1": 0.303227, "f3": -0.639126, "y": 0.26246818, "x": -0.17714445}], [{"q1": 0.3952383902, "distance": 0.9661240303, "q3": 0.3876725268, "q2": 3.099892554, "tx": 0, "ty": 0.95, "targetID": 2, "f2": -1.183124, "f1": 1.1076, "f3": -1.539506, "y": -0.0087188245, "x": 0.11938952}], [{"q1": 2.31148428, "distance": 0.5856240317, "q3": 2.070246727, "q2": 3.850607554, "tx": 0.375, "ty": 0.6495, "targetID": 3, "f2": 0.49945, "f1": 1.858315, "f3": 0.37674, "y": 0.61180762, "x": -0.20940978}], [{"q1": 0.6027091902, "distance": 0.7246787282, "q3": 0.4739406268, "q2": 1.565664374, "tx": -0.4763, "ty": 0.275, "targetID": 4, "f2": -1.096856, "f1": -0.426628, "f3": -1.332035, "y": 0.61484045, "x": 0.16375291}], [{"q1": 1.21029322, "distance": 0.4594866527, "q3": 1.324306967, "q2": 2.942121774, "tx": 0, "ty": 0.55, "targetID": 5, "f2": -0.246489, "f1": 0.949829, "f3": -0.724451, "y": 0.15262829, "x": 0.23070264}], [{"q1": 2.10583563, "distance": 0.714295265, "q3": 2.104804247, "q2": 4.117391554, "tx": 0.4763, "ty": 0.275, "targetID": 6, "f2": 0.534008, "f1": 2.125099, "f3": 0.171091, "y": 0.67249248, "x": -0.11717911}], [{"q1": 1.78985424, "distance": 0.1614966328, "q3": 1.691182157, "q2": 2.403275804, "tx": -0.175, "ty": 0.3031, "targetID": 7, "f2": 0.120386, "f1": 0.410983, "f3": -0.14489, "y": 0.24813634, "x": -0.023144284}], [{"q1": 1.43108436, "distance": 0.08962570577, "q3": 1.473092795, "q2": 2.497586414, "tx": 0, "ty": 0.15, "targetID": 8, "f2": -0.097704, "f1": 0.505294, "f3": -0.50366, "y": 0.21778907, "x": 0.058629422}], [{"q1": 1.918848031, "distance": 0.1556195193, "q3": 1.908329037, "q2": 2.901909394, "tx": 0.175, "ty": 0.3031, "targetID": 9, "f2": 0.337533, "f1": 0.909617, "f3": -0.015896, "y": 0.38284126, "x": 0.041363305}]], "block": 5}], [{"trials": [[{"q1": 3.72419569, "distance": 0.8574816265, "q3": 3.573561627, "q2": 5.341795954, "tx": -0.375, "ty": 0.6495, "targetID": 1, "f2": 2.002765, "f1": 3.349503, "f3": 1.789451, "y": -0.20480929, "x": -0.44869109}], [{"q1": 0.8549790902, "distance": 0.8503773482, "q3": 1.452672447, "q2": 5.004954354, "tx": 0, "ty": 0.95, "targetID": 2, "f2": -0.118124, "f1": 3.012662, "f3": -1.079765, "y": 0.48081371, "x": 0.70922906}], [{"q1": 1.55159585, "distance": 0.1872015069, "q3": 1.991895407, "q2": 4.495011054, "tx": 0.375, "ty": 0.6495, "targetID": 3, "f2": 0.421099, "f1": 2.502718, "f3": -0.383149, "y": 0.71600326, "x": 0.20000937}], [{"q1": 2.6728931, "distance": 0.07231098663, "q3": 3.553078427, "q2": 5.083682654, "tx": -0.4763, "ty": 0.275, "targetID": 4, "f2": 1.982282, "f1": 3.09139, "f3": 0.738149, "y": 0.25763014, "x": -0.40610622}], [{"q1": 1.3599587, "distance": 0.431699651, "q3": 1.718953837, "q2": 3.717089854, "tx": 0, "ty": 0.55, "targetID": 5, "f2": 0.148158, "f1": 1.724797, "f3": -0.574786, "y": 0.41453336, "x": 0.40989435}], [{"q1": 1.43422595, "distance": 0.2836101792, "q3": 1.711728177, "q2": 2.852900544, "tx": 0.4763, "ty": 0.275, "targetID": 6, "f2": 0.140932, "f1": 0.860608, "f3": -0.500519, "y": 0.2599241, "x": 0.1930908}], [{"q1": 1.57760824, "distance": 0.4037518414, "q3": 1.6610857, "q2": 3.129235054, "tx": -0.175, "ty": 0.3031, "targetID": 7, "f2": 0.090289, "f1": 1.136942, "f3": -0.357136, "y": 0.32517259, "x": 0.22814805}], [{"q1": 1.47230205, "distance": 0.5085868194, "q3": 2.027269737, "q2": 3.895783654, "tx": 0, "ty": 0.15, "targetID": 8, "f2": 0.456473, "f1": 1.903491, "f3": -0.462442, "y": 0.55323691, "x": 0.30993636}], [{"q1": 1.975585194, "distance": 0.4445778926, "q3": 2.780812127, "q2": 4.090373854, "tx": 0.175, "ty": 0.3031, "targetID": 9, "f2": 1.210016, "f1": 2.098081, "f3": 0.040841, "y": 0.58767352, "x": -0.16656612}]], "block": 6}], [{"trials": [[{"q1": 1.926450686, "distance": 0.5165289197, "q3": 1.867676837, "q2": 3.001058054, "tx": -0.375, "ty": 0.6495, "targetID": 1, "f2": 0.296881, "f1": 1.008765, "f3": -0.008294, "y": 0.39020948, "x": 0.071733199}], [{"q1": 2.3701064, "distance": 0.497642418, "q3": 2.240772377, "q2": 4.092007554, "tx": 0, "ty": 0.95, "targetID": 2, "f2": 0.669976, "f1": 2.099715, "f3": 0.435362, "y": 0.57812958, "x": -0.33069679}], [{"q1": 1.47418701, "distance": 0.1922466345, "q3": 1.530960932, "q2": 3.803923454, "tx": 0.375, "ty": 0.6495, "targetID": 3, "f2": -0.039835, "f1": 1.811631, "f3": -0.460557, "y": 0.45783716, "x": 0.38997078}], [{"q1": 4.13228859, "distance": 0.6926922961, "q3": 3.506331527, "q2": 4.543077354, "tx": -0.4763, "ty": 0.275, "targetID": 4, "f2": 1.935535, "f1": 2.550785, "f3": 2.197544, "y": -0.38933598, "x": -0.28013598}], [{"q1": 2.46039577, "distance": 0.2885984506, "q3": 1.979140537, "q2": 2.732954534, "tx": 0, "ty": 0.55, "targetID": 5, "f2": 0.408344, "f1": 0.740662, "f3": 0.525651, "y": 0.31888172, "x": -0.17283925}], [{"q1": 2.26033915, "distance": 0.6258796705, "q3": 2.134146717, "q2": 3.192381054, "tx": 0.4763, "ty": 0.275, "targetID": 6, "f2": 0.56335, "f1": 1.200088, "f3": 0.325595, "y": 0.47291795, "x": -0.11746245}], [{"q1": 2.014163952, "distance": 0.09658711675, "q3": 1.689422867, "q2": 2.122982904, "tx": -0.175, "ty": 0.3031, "targetID": 7, "f2": 0.118627, "f1": 0.13069, "f3": 0.079419, "y": 0.2082019, "x": -0.15701607}], [{"q1": 1.880080778, "distance": 0.2073232646, "q3": 1.564890133, "q2": 1.959368763, "tx": 0, "ty": 0.15, "targetID": 8, "f2": -0.005906, "f1": -0.032924, "f3": -0.054664, "y": 0.20822862, "x": -0.1989783}], [{"q1": 2.14761881, "distance": 0.2569089589, "q3": 2.028337877, "q2": 2.762611174, "tx": 0.175, "ty": 0.3031, "targetID": 9, "f2": 0.457542, "f1": 0.770319, "f3": 0.212874, "y": 0.36861924, "x": -0.073413853}]], "block": 7}], [{"trials": [[{"q1": 3.76798949, "distance": 0.8626245698, "q3": 3.681569627, "q2": 4.928676454, "tx": -0.375, "ty": 0.6495, "targetID": 1, "f2": 2.110773, "f1": 2.936384, "f3": 1.833245, "y": -0.21281983, "x": -0.39792726}], [{"q1": 2.35320463, "distance": 0.6657535432, "q3": 3.158997127, "q2": 4.805337554, "tx": 0, "ty": 0.95, "targetID": 2, "f2": 1.588201, "f1": 2.813045, "f3": 0.41846, "y": 0.40093275, "x": -0.37650091}], [{"q1": 2.023463067, "distance": 0.4692779747, "q3": 2.190444057, "q2": 4.271015454, "tx": 0.375, "ty": 0.6495, "targetID": 3, "f2": 0.619648, "f1": 2.278723, "f3": 0.088719, "y": 0.69091616, "x": -0.092446809}], [{"q1": 3.24064169, "distance": 0.3054355175, "q3": 2.991990027, "q2": 3.505032354, "tx": -0.4763, "ty": 0.275, "targetID": 4, "f2": 1.421194, "f1": 1.51274, "f3": 1.305897, "y": -0.018732231, "x": -0.56003907}], [{"q1": 1.78181176, "distance": 0.2409678722, "q3": 1.849706927, "q2": 2.814573114, "tx": 0, "ty": 0.55, "targetID": 5, "f2": 0.278911, "f1": 0.82228, "f3": -0.152933, "y": 0.32928138, "x": 0.096689225}], [{"q1": 1.44019497, "distance": 0.708249876, "q3": 1.264616707, "q2": 1.697485604, "tx": 0.4763, "ty": 0.275, "targetID": 6, "f2": -0.30618, "f1": -0.294807, "f3": -0.49455, "y": 0.35086166, "x": -0.22787533}], [{"q1": 1.899621484, "distance": 0.09079263588, "q3": 1.655430833, "q2": 2.085912115, "tx": -0.175, "ty": 0.3031, "targetID": 7, "f2": 0.084635, "f1": 0.093619, "f3": -0.035123, "y": 0.21564275, "x": -0.15061697}], [{"q1": 1.888186087, "distance": 0.1775217289, "q3": 1.555465355, "q2": 2.068570524, "tx": 0, "ty": 0.15, "targetID": 8, "f2": -0.015331, "f1": 0.076278, "f3": -0.046558, "y": 0.20536344, "x": -0.16866788}], [{"q1": 2.18274181, "distance": 0.3525106768, "q3": 2.236436977, "q2": 3.275193454, "tx": 0.175, "ty": 0.3031, "targetID": 9, "f2": 0.665641, "f1": 1.282901, "f3": 0.247997, "y": 0.50111011, "x": -0.11664323}]], "block": 8}], [{"trials": [[{"q1": 2.53943824, "distance": 0.2018076834, "q3": 2.249443177, "q2": 3.444211154, "tx": -0.375, "ty": 0.6495, "targetID": 1, "f2": 0.678647, "f1": 1.451918, "f3": 0.604694, "y": 0.46105357, "x": -0.30279}], [{"q1": 0.6237578902, "distance": 1.153855916, "q3": 0.3029752268, "q2": 3.821704854, "tx": 0, "ty": 0.95, "targetID": 2, "f2": -1.267821, "f1": 1.829412, "f3": -1.310987, "y": -0.14154945, "x": 0.37403646}], [{"q1": 2.033641827, "distance": 0.3740257528, "q3": 1.822940557, "q2": 3.953211954, "tx": 0.375, "ty": 0.6495, "targetID": 3, "f2": 0.252144, "f1": 1.960919, "f3": 0.098897, "y": 0.6521275, "x": 0.0009834763}], [{"q1": 3.05918329, "distance": 0.143091672, "q3": 2.740536927, "q2": 3.161027954, "tx": -0.4763, "ty": 0.275, "targetID": 4, "f2": 1.169741, "f1": 1.168735, "f3": 1.124439, "y": 0.13897978, "x": -0.52072664}], [{"q1": 1.82617105, "distance": 0.2905971392, "q3": 1.504822881, "q2": 2.814887274, "tx": 0, "ty": 0.55, "targetID": 5, "f2": -0.065973, "f1": 0.822595, "f3": -0.108573, "y": 0.27059198, "x": 0.079861478}], [{"q1": 2.30664623, "distance": 0.6348210481, "q3": 2.121831677, "q2": 2.994900554, "tx": 0.4763, "ty": 0.275, "targetID": 6, "f2": 0.551035, "f1": 1.002608, "f3": 0.371902, "y": 0.42306377, "x": -0.14101263}], [{"q1": 2.29621614, "distance": 0.047395772, "q3": 2.049260887, "q2": 2.649702334, "tx": -0.175, "ty": 0.3031, "targetID": 7, "f2": 0.478465, "f1": 0.65741, "f3": 0.361472, "y": 0.33640021, "x": -0.14127382}], [{"q1": 2.014729439, "distance": 0.1595551178, "q3": 1.675474197, "q2": 2.159299724, "tx": 0, "ty": 0.15, "targetID": 8, "f2": 0.104678, "f1": 0.167007, "f3": 0.079985, "y": 0.21027734, "x": -0.1477311}], [{"q1": 2.30237366, "distance": 0.3745176603, "q3": 1.893626387, "q2": 2.218487324, "tx": 0.175, "ty": 0.3031, "targetID": 9, "f2": 0.32283, "f1": 0.226195, "f3": 0.367629, "y": 0.21415419, "x": -0.18880231}]], "block": 9}], [{"trials": [[{"q1": 3.06766559, "distance": 0.6039006067, "q3": 2.737772327, "q2": 4.235201354, "tx": -0.375, "ty": 0.6495, "targetID": 1, "f2": 1.166976, "f1": 2.242909, "f3": 1.132921, "y": 0.09595006, "x": -0.61640921}], [{"q1": 1.853251577, "distance": 0.1556501975, "q3": 1.737677727, "q2": 5.009666754, "tx": 0, "ty": 0.95, "targetID": 2, "f2": 0.166881, "f1": 3.017374, "f3": -0.081493, "y": 0.82062054, "x": -0.08653288}], [{"q1": 1.39194011, "distance": 0.3897486279, "q3": 1.145864507, "q2": 3.576472154, "tx": 0.375, "ty": 0.6495, "targetID": 3, "f2": -0.424932, "f1": 1.58418, "f3": -0.542804, "y": 0.25978436, "x": 0.38007079}], [{"q1": 3.76635579, "distance": 0.586927465, "q3": 3.467564327, "q2": 4.019059754, "tx": -0.4763, "ty": 0.275, "targetID": 4, "f2": 1.896768, "f1": 2.026767, "f3": 1.831611, "y": -0.30472569, "x": -0.38463772}], [{"q1": 2.2016542, "distance": 0.2045124707, "q3": 1.916434347, "q2": 2.794341254, "tx": 0, "ty": 0.55, "targetID": 5, "f2": 0.345638, "f1": 0.802049, "f3": 0.26691, "y": 0.36114495, "x": -0.078480066}], [{"q1": 2.63494266, "distance": 0.8126056941, "q3": 2.346518387, "q2": 3.158954454, "tx": 0.4763, "ty": 0.275, "targetID": 6, "f2": 0.775722, "f1": 1.166662, "f3": 0.700198, "y": 0.38501973, "x": -0.32882339}], [{"q1": 2.029934747, "distance": 0.0995026289, "q3": 1.691182157, "q2": 2.205983784, "tx": -0.175, "ty": 0.3031, "targetID": 7, "f2": 0.120386, "f1": 0.213691, "f3": 0.09519, "y": 0.20818758, "x": -0.14512684}], [{"q1": 2.013598466, "distance": 0.2079550018, "q3": 1.634444994, "q2": 1.987517433, "tx": 0, "ty": 0.15, "targetID": 8, "f2": 0.063649, "f1": -0.004775, "f3": 0.078854, "y": 0.19195193, "x": -0.20367945}], [{"q1": 1.976087849, "distance": 0.2580713014, "q3": 1.724420207, "q2": 2.397243944, "tx": 0.175, "ty": 0.3031, "targetID": 9, "f2": 0.153624, "f1": 0.404951, "f3": 0.041343, "y": 0.24210928, "x": -0.0757607}]], "block": 10}], [{"trials": [[{"q1": 2.7139223, "distance": 0.3492433297, "q3": 2.587164427, "q2": 2.760726214, "tx": -0.375, "ty": 0.6495, "targetID": 1, "f2": 1.016368, "f1": 0.768434, "f3": 0.779178, "y": 0.30033074, "x": -0.36780756}], [{"q1": 1.21117287, "distance": 0.3771567804, "q3": 4.100281027, "q2": 1.218832544, "tx": 0, "ty": 0.95, "targetID": 2, "f2": 2.529485, "f1": -0.77346, "f3": -0.723572, "y": 0.69906182, "x": 0.28156219}], [{"q1": 0.5591038902, "distance": 0.0936933867, "q3": 1.584242344, "q2": 0.7912617536, "tx": 0.375, "ty": 0.6495, "targetID": 3, "f2": 0.013446, "f1": -1.201031, "f3": -1.375641, "y": 0.55949072, "x": 0.348985}], [{"q1": 2.98428779, "distance": 0.1130613354, "q3": 2.834344927, "q2": 3.169824454, "tx": -0.4763, "ty": 0.275, "targetID": 4, "f2": 1.263549, "f1": 1.177532, "f3": 1.049543, "y": 0.1692935, "x": -0.51641236}], [{"q1": 1.59934806, "distance": 0.1323181438, "q3": 2.549653767, "q2": 1.906213015, "tx": 0, "ty": 0.55, "targetID": 5, "f2": 0.978857, "f1": -0.08608, "f3": -0.335396, "y": 0.41769818, "x": 0.0020783631}], [{"q1": 0.9761189102, "distance": 0.6593394799, "q3": 0.4305238268, "q2": 1.761197094, "tx": 0.4763, "ty": 0.275, "targetID": 6, "f2": -1.140273, "f1": -0.231096, "f3": -0.958626, "y": 0.55776208, "x": -0.11932921}], [{"q1": 1.932419712, "distance": 0.1000618637, "q3": 1.626025526, "q2": 2.011267874, "tx": -0.175, "ty": 0.3031, "targetID": 7, "f2": 0.055229, "f1": 0.018975, "f3": -0.002325, "y": 0.2043623, "x": -0.19122477}], [{"q1": 1.974328557, "distance": 0.2033577629, "q3": 1.639408711, "q2": 2.008880263, "tx": 0, "ty": 0.15, "targetID": 8, "f2": 0.068612, "f1": 0.016588, "f3": 0.039584, "y": 0.19825494, "x": -0.19754959}], [{"q1": 0.9694587302, "distance": 0.3878624228, "q3": 0.7805601068, "q2": 1.451813054, "tx": 0.175, "ty": 0.3031, "targetID": 9, "f2": -0.790236, "f1": -0.54048, "f3": -0.965286, "y": 0.61112579, "x": -0.060706113}]], "block": 11}], [{"trials": [[{"q1": 2.05531882, "distance": 0.4067727458, "q3": 1.843298077, "q2": 3.561204054, "tx": -0.375, "ty": 0.6495, "targetID": 1, "f2": 0.272502, "f1": 1.568911, "f3": 0.120574, "y": 0.55021928, "x": 0.019471045}], [{"q1": 2.09194979, "distance": 0.4040647144, "q3": 1.970595407, "q2": 5.091033954, "tx": 0, "ty": 0.95, "targetID": 2, "f2": 0.399799, "f1": 3.098741, "f3": 0.157205, "y": 0.72486298, "x": -0.33553184}], [{"q1": 1.22738349, "distance": 0.3786257394, "q3": 1.099745927, "q2": 4.008692454, "tx": 0.375, "ty": 0.6495, "targetID": 3, "f2": -0.47105, "f1": 2.0164, "f3": -0.707361, "y": 0.30383318, "x": 0.52950534}], [{"q1": 1.87675069, "distance": 0.3096478317, "q3": 1.592159157, "q2": 2.012273183, "tx": -0.4763, "ty": 0.275, "targetID": 4, "f2": 0.021363, "f1": 0.019981, "f3": -0.057994, "y": 0.21059137, "x": -0.17342493}], [{"q1": 1.65690204, "distance": 0.3224124998, "q3": 1.405988377, "q2": 3.263192554, "tx": 0, "ty": 0.55, "targetID": 5, "f2": -0.164808, "f1": 1.2709, "f3": -0.277842, "y": 0.3196174, "x": 0.22555194}], [{"q1": 1.09694456, "distance": 0.5325317987, "q3": 0.8549530268, "q2": 2.385997044, "tx": 0.4763, "ty": 0.275, "targetID": 6, "f2": -0.715843, "f1": 0.393704, "f3": -0.8378, "y": 0.21871921, "x": -0.053249421}], [{"q1": 1.991104662, "distance": 0.1032231059, "q3": 1.635764463, "q2": 2.101054594, "tx": -0.175, "ty": 0.3031, "targetID": 7, "f2": 0.064968, "f1": 0.108762, "f3": 0.05636, "y": 0.2001075, "x": -0.16810402}], [{"q1": 1.977532982, "distance": 0.1645151605, "q3": 1.660960036, "q2": 2.112427154, "tx": 0, "ty": 0.15, "targetID": 8, "f2": 0.090164, "f1": 0.120135, "f3": 0.042788, "y": 0.20712343, "x": -0.15427946}], [{"q1": 1.920607323, "distance": 0.1873334156, "q3": 1.622758269, "q2": 2.605154544, "tx": 0.175, "ty": 0.3031, "targetID": 9, "f2": 0.051962, "f1": 0.612862, "f3": -0.014137, "y": 0.25606764, "x": -0.0063333001}]], "block": 12}], [{"trials": [[{"q1": 2.97888419, "distance": 0.5685747138, "q3": 2.853131627, "q2": 4.404470354, "tx": -0.375, "ty": 0.6495, "targetID": 1, "f2": 1.282335, "f1": 2.412178, "f3": 1.04414, "y": 0.1274164, "x": -0.60017975}], [{"q1": 2.60566302, "distance": 1.039351577, "q3": 4.466716427, "q2": 3.088205854, "tx": 0, "ty": 0.95, "targetID": 2, "f2": 2.89592, "f1": 1.095913, "f3": 0.670919, "y": 0.013657886, "x": -0.45112653}], [{"q1": 1.71784893, "distance": 0.5335135236, "q3": 3.976313827, "q2": 1.719916574, "tx": 0.375, "ty": 0.6495, "targetID": 3, "f2": 2.405518, "f1": -0.272376, "f3": -0.216896, "y": 0.69214381, "x": -0.15680653}], [{"q1": 3.33199919, "distance": 0.3327004168, "q3": 2.910182927, "q2": 3.353167754, "tx": -0.4763, "ty": 0.275, "targetID": 4, "f2": 1.339387, "f1": 1.360875, "f3": 1.397255, "y": -0.048431676, "x": -0.55428409}], [{"q1": 1.80876662, "distance": 0.02114038548, "q3": 1.819736127, "q2": 3.515965054, "tx": 0, "ty": 0.55, "targetID": 5, "f2": 0.24894, "f1": 1.523672, "f3": -0.125978, "y": 0.52929768, "x": -0.0042813368}], [{"q1": 1.867514407, "distance": 0.6325472652, "q3": 0.1718451268, "q2": 2.893615584, "tx": 0.4763, "ty": 0.275, "targetID": 6, "f2": -1.398951, "f1": 0.901323, "f3": -0.06723, "y": 0.079271109, "x": -0.12520332}], [{"q1": 1.94153033, "distance": 0.1172104398, "q3": 1.627407827, "q2": 2.317133334, "tx": -0.175, "ty": 0.3031, "targetID": 7, "f2": 0.056612, "f1": 0.324841, "f3": 0.006786, "y": 0.21816756, "x": -0.094223965}], [{"q1": 1.913884315, "distance": 0.2061434841, "q3": 1.532343233, "q2": 2.002534246, "tx": 0, "ty": 0.15, "targetID": 8, "f2": -0.038453, "f1": 0.010242, "f3": -0.02086, "y": 0.19650104, "x": -0.20083025}], [{"q1": 1.54889408, "distance": 0.2328156115, "q3": 2.507807747, "q2": 1.479836064, "tx": 0.175, "ty": 0.3031, "targetID": 9, "f2": 0.937011, "f1": -0.512457, "f3": -0.38585, "y": 0.42327583, "x": -0.024401301}]], "block": 13}], [{"trials": [[{"q1": 4.46894159, "distance": 1.232277818, "q3": 2.109516637, "q2": 4.160871254, "tx": -0.375, "ty": 0.6495, "targetID": 1, "f2": 0.53872, "f1": 2.168579, "f3": 2.534197, "y": -0.58269051, "x": -0.36033136}], [{"q1": 4.47723539, "distance": 1.735497524, "q3": 1.874776837, "q2": 5.067095054, "tx": 0, "ty": 0.95, "targetID": 2, "f2": 0.303981, "f1": 3.074802, "f3": 2.542491, "y": -0.76309482, "x": -0.27795286}], [{"q1": 0.6270879902, "distance": 0.7771336421, "q3": 0.5272849268, "q2": 3.785199554, "tx": 0.375, "ty": 0.6495, "targetID": 3, "f2": -1.043511, "f1": 1.792907, "f3": -1.307656, "y": -0.12585649, "x": 0.42752629}], [{"q1": 3.17184089, "distance": 0.2413569636, "q3": 2.858032527, "q2": 3.308180154, "tx": -0.4763, "ty": 0.275, "targetID": 4, "f2": 1.287236, "f1": 1.315888, "f3": 1.237096, "y": 0.046059249, "x": -0.55271542}], [{"q1": 3.50591779, "distance": 0.7488972673, "q3": 2.263391847, "q2": 3.279465954, "tx": 0, "ty": 0.55, "targetID": 5, "f2": 0.692596, "f1": 1.287173, "f3": 1.571173, "y": 0.011642347, "x": -0.52059404}], [{"q1": 0.6468171902, "distance": 0.4292814027, "q3": 0.3962805268, "q2": 3.338339454, "tx": 0.4763, "ty": 0.275, "targetID": 6, "f2": -1.174516, "f1": 1.346047, "f3": -1.287927, "y": -0.053539255, "x": 0.19999495}], [{"q1": 1.954662187, "distance": 0.1063169048, "q3": 1.659075081, "q2": 1.946551065, "tx": -0.175, "ty": 0.3031, "targetID": 7, "f2": 0.088279, "f1": -0.045742, "f3": 0.019918, "y": 0.20348287, "x": -0.21214447}], [{"q1": 1.848727683, "distance": 0.1102339675, "q3": 1.683265347, "q2": 2.331458994, "tx": 0, "ty": 0.15, "targetID": 8, "f2": 0.112469, "f1": 0.339166, "f3": -0.086017, "y": 0.23823303, "x": -0.066079195}], [{"q1": 2.004864838, "distance": 0.2333868176, "q3": 2.005278587, "q2": 2.483009424, "tx": 0.175, "ty": 0.3031, "targetID": 9, "f2": 0.434482, "f1": 0.490717, "f3": 0.07012, "y": 0.31689894, "x": -0.057978531}]], "block": 14}], [{"trials": [[{"q1": 2.014540943, "distance": 0.3910685533, "q3": 2.328234317, "q2": 2.288042184, "tx": -0.375, "ty": 0.6495, "targetID": 1, "f2": 0.757438, "f1": 0.29575, "f3": 0.079796, "y": 0.36706158, "x": -0.10451312}], [{"q1": 1.42266489, "distance": 0.3250829975, "q3": 3.567718327, "q2": 1.668331624, "tx": 0, "ty": 0.95, "targetID": 2, "f2": 1.996922, "f1": -0.323961, "f3": -0.51208, "y": 0.63393178, "x": 0.07602523}], [{"q1": 1.11893571, "distance": 0.4476128389, "q3": 1.740002507, "q2": 1.317604214, "tx": 0.375, "ty": 0.6495, "targetID": 3, "f2": 0.169206, "f1": -0.674688, "f3": -0.815809, "y": 0.46328282, "x": -0.032038592}], [{"q1": 2.61659576, "distance": 0.1648812632, "q3": 2.511326337, "q2": 2.875520014, "tx": -0.4763, "ty": 0.275, "targetID": 4, "f2": 0.94053, "f1": 0.883227, "f3": 0.681851, "y": 0.35048576, "x": -0.32971306}], [{"q1": 1.922743606, "distance": 0.1618170783, "q3": 2.818071427, "q2": 1.976459027, "tx": 0, "ty": 0.55, "targetID": 5, "f2": 1.247275, "f1": -0.015834, "f3": -0.012001, "y": 0.45587672, "x": -0.13162665}], [{"q1": 0.4554941902, "distance": 0.4026803851, "q3": 0.3949610268, "q2": 1.021540524, "tx": 0.4763, "ty": 0.275, "targetID": 6, "f2": -1.175835, "f1": -0.970752, "f3": -1.47925, "y": 0.67742312, "x": 0.49069184}], [{"q1": 1.79324716, "distance": 0.01295213324, "q3": 1.927115767, "q2": 1.742096214, "tx": -0.175, "ty": 0.3031, "targetID": 7, "f2": 0.356319, "f1": -0.250196, "f3": -0.141497, "y": 0.29067648, "x": -0.1713375}], [{"q1": 1.59796576, "distance": 0.2977600184, "q3": 1.689297197, "q2": 1.516906854, "tx": 0, "ty": 0.15, "targetID": 8, "f2": 0.118501, "f1": -0.475386, "f3": -0.336779, "y": 0.34617437, "x": -0.22400144}], [{"q1": 1.38037905, "distance": 0.3472283793, "q3": 1.53020695, "q2": 1.555736934, "tx": 0.175, "ty": 0.3031, "targetID": 9, "f2": -0.040589, "f1": -0.436556, "f3": -0.554365, "y": 0.38629403, "x": -0.16211467}]], "block": 15}], [{"trials": [[{"q1": 1.935498472, "distance": 0.4232981689, "q3": 2.228017507, "q2": 2.216351044, "tx": -0.375, "ty": 0.6495, "targetID": 1, "f2": 0.657221, "f1": 0.224058, "f3": 0.000754, "y": 0.33845871, "x": -0.08788564}], [{"q1": 0.5701622902, "distance": 0.9322296599, "q3": 3.767083727, "q2": 0.5263626536, "tx": 0, "ty": 0.95, "targetID": 2, "f2": 2.196287, "f1": -1.46593, "f3": -1.364582, "y": 0.25041393, "x": 0.61614241}], [{"q1": 1.11692509, "distance": 0.1957297083, "q3": 3.209199727, "q2": 1.328536954, "tx": 0.375, "ty": 0.6495, "targetID": 3, "f2": 1.638403, "f1": -0.663756, "f3": -0.817819, "y": 0.49542836, "x": 0.25428526}], [{"q1": 3.14237269, "distance": 0.228954868, "q3": 2.922309527, "q2": 3.143435054, "tx": -0.4763, "ty": 0.275, "targetID": 4, "f2": 1.351513, "f1": 1.151142, "f3": 1.207628, "y": 0.055955225, "x": -0.54293121}], [{"q1": 1.61731797, "distance": 0.07726149608, "q3": 2.834533427, "q2": 1.520111274, "tx": 0, "ty": 0.55, "targetID": 5, "f2": 1.263737, "f1": -0.472181, "f3": -0.317427, "y": 0.48212825, "x": -0.036915638}], [{"q1": 1.75793566, "distance": 0.3282492605, "q3": 1.717194547, "q2": 3.383829654, "tx": 0.4763, "ty": 0.275, "targetID": 6, "f2": 0.146398, "f1": 1.391537, "f3": -0.176809, "y": 0.44242345, "x": 0.19395807}], [{"q1": 1.890385202, "distance": 0.08803522595, "q3": 1.652352072, "q2": 1.988020088, "tx": -0.175, "ty": 0.3031, "targetID": 7, "f2": 0.081556, "f1": -0.004273, "f3": -0.044359, "y": 0.21518689, "x": -0.17963531}], [{"q1": 2.09408607, "distance": 0.1339843977, "q3": 1.693569767, "q2": 2.338998824, "tx": 0, "ty": 0.15, "targetID": 8, "f2": 0.122773, "f1": 0.346706, "f3": 0.159342, "y": 0.21889873, "x": -0.11491207}], [{"q1": 1.886489627, "distance": 0.1277005333, "q3": 1.580912255, "q2": 2.783974004, "tx": 0.175, "ty": 0.3031, "targetID": 9, "f2": 0.010116, "f1": 0.791681, "f3": -0.048255, "y": 0.29112469, "x": 0.047862208}]], "block": 16}], [{"trials": [[{"q1": 3.01438419, "distance": 0.6881478002, "q3": 3.671579327, "q2": 3.383892554, "tx": -0.375, "ty": 0.6495, "targetID": 1, "f2": 2.100783, "f1": 1.3916, "f3": 1.07964, "y": -0.026301937, "x": -0.5047657}], [{"q1": 2.46548515, "distance": 1.121274637, "q3": 5.591783627, "q2": 2.530510304, "tx": 0, "ty": 0.95, "targetID": 2, "f2": 4.020987, "f1": 0.538218, "f3": 0.530741, "y": -0.070934104, "x": -0.4636274}], [{"q1": 0.5760684902, "distance": 0.4473347229, "q3": 3.513117427, "q2": -0.02536384641, "tx": 0.375, "ty": 0.6495, "targetID": 3, "f2": 1.942321, "f1": -2.017657, "f3": -1.358676, "y": 0.22573211, "x": 0.5182799}], [{"q1": 3.26872759, "distance": 0.3233402976, "q3": 3.083975827, "q2": 3.542291654, "tx": -0.4763, "ty": 0.275, "targetID": 4, "f2": 1.513179, "f1": 1.549999, "f3": 1.333983, "y": -0.038969985, "x": -0.5535774}], [{"q1": 1.946494047, "distance": 0.1787892385, "q3": 2.574472327, "q2": 2.159111224, "tx": 0, "ty": 0.55, "targetID": 5, "f2": 1.003676, "f1": 0.166819, "f3": 0.01175, "y": 0.40922837, "x": -0.11022223}], [{"q1": 1.48053302, "distance": 0.1637034794, "q3": 1.52750518, "q2": 3.429948254, "tx": 0.4763, "ty": 0.275, "targetID": 6, "f2": -0.043291, "f1": 1.437656, "f3": -0.454211, "y": 0.34460758, "x": 0.32813248}], [{"q1": 1.67839053, "distance": 0.1288985825, "q3": 1.929566207, "q2": 2.110982024, "tx": -0.175, "ty": 0.3031, "targetID": 7, "f2": 0.35877, "f1": 0.118689, "f3": -0.256354, "y": 0.29044958, "x": -0.046723691}], [{"q1": 1.55668523, "distance": 0.08927383856, "q3": 1.509975093, "q2": 2.262155464, "tx": 0, "ty": 0.15, "targetID": 8, "f2": -0.060821, "f1": 0.269863, "f3": -0.378059, "y": 0.22380997, "x": -0.050218588}], [{"q1": 1.5057286, "distance": 0.1235960464, "q3": 1.522227305, "q2": 2.605531544, "tx": 0.175, "ty": 0.3031, "targetID": 9, "f2": -0.048569, "f1": 0.613239, "f3": -0.429016, "y": 0.22097903, "x": 0.082630476}]], "block": 17}], [{"trials": [[{"q1": 2.83902052, "distance": 0.3968333573, "q3": 2.675820127, "q2": 3.396647354, "tx": -0.375, "ty": 0.6495, "targetID": 1, "f2": 1.105024, "f1": 1.404355, "f3": 0.904276, "y": 0.2703658, "x": -0.49219203}], [{"q1": 3.06936209, "distance": 1.033408775, "q3": 4.527286327, "q2": 3.769868654, "tx": 0, "ty": 0.95, "targetID": 2, "f2": 2.95649, "f1": 1.777576, "f3": 1.134618, "y": -0.045404282, "x": -0.27767609}], [{"q1": 1.44760913, "distance": 0.3449704377, "q3": 4.359148327, "q2": 1.268281214, "tx": 0.375, "ty": 0.6495, "targetID": 3, "f2": 2.788352, "f1": -0.724011, "f3": -0.487135, "y": 0.79504356, "x": 0.062235432}], [{"q1": 3.42166029, "distance": 0.4008372382, "q3": 3.053376727, "q2": 3.615365054, "tx": -0.4763, "ty": 0.275, "targetID": 4, "f2": 1.48258, "f1": 1.623072, "f3": 1.486916, "y": -0.1198278, "x": -0.54544839}], [{"q1": 1.62027107, "distance": 0.3265917334, "q3": 1.51493881, "q2": 2.506948364, "tx": 0, "ty": 0.55, "targetID": 5, "f2": -0.055858, "f1": 0.514656, "f3": -0.314473, "y": 0.22427939, "x": 0.02383788}], [{"q1": 1.74492946, "distance": 0.3203059973, "q3": 1.431623777, "q2": 3.741908454, "tx": 0.4763, "ty": 0.275, "targetID": 6, "f2": -0.139173, "f1": 1.749616, "f3": -0.189815, "y": 0.50567941, "x": 0.25407727}], [{"q1": 2.05481616, "distance": 0.1108317681, "q3": 1.618674199, "q2": 2.168159014, "tx": -0.175, "ty": 0.3031, "targetID": 7, "f2": 0.047878, "f1": 0.175866, "f3": 0.120072, "y": 0.19314678, "x": -0.16107268}], [{"q1": 1.83038078, "distance": 0.1626451922, "q3": 1.624894552, "q2": 2.0511661, "tx": 0, "ty": 0.15, "targetID": 8, "f2": 0.054098, "f1": 0.058873, "f3": -0.104364, "y": 0.22455883, "x": -0.14454909}], [{"q1": 2.024719704, "distance": 0.2322747495, "q3": 1.698093657, "q2": 2.525106764, "tx": 0.175, "ty": 0.3031, "targetID": 9, "f2": 0.127297, "f1": 0.532814, "f3": 0.089975, "y": 0.25546588, "x": -0.052337964}]], "block": 18}], [{"trials": [[{"q1": 2.86792317, "distance": 0.4040756724, "q3": 2.611417527, "q2": 3.184841254, "tx": -0.375, "ty": 0.6495, "targetID": 1, "f2": 1.040621, "f1": 1.192549, "f3": 0.933179, "y": 0.25658891, "x": -0.46932934}], [{"q1": 2.99723109, "distance": 1.007393475, "q3": 2.834847527, "q2": 4.291121654, "tx": 0, "ty": 0.95, "targetID": 2, "f2": 1.264051, "f1": 2.298829, "f3": 1.062487, "y": 0.1398804, "x": -0.59878865}], [{"q1": 0.7376719902, "distance": 0.6912118727, "q3": 0.7260220668, "q2": 3.206643854, "tx": 0.375, "ty": 0.6495, "targetID": 3, "f2": -0.844774, "f1": 1.214351, "f3": -1.197072, "y": -0.026665712, "x": 0.23156436}], [{"q1": 3.21909039, "distance": 0.2644491394, "q3": 2.903208627, "q2": 3.274188154, "tx": -0.4763, "ty": 0.275, "targetID": 4, "f2": 1.332412, "f1": 1.281896, "f3": 1.284346, "y": 0.021753877, "x": -0.55245608}], [{"q1": 1.65212681, "distance": 0.3444622412, "q3": 1.452735277, "q2": 2.406982884, "tx": 0, "ty": 0.55, "targetID": 5, "f2": -0.118061, "f1": 0.41469, "f3": -0.282618, "y": 0.20677423, "x": -0.029160014}], [{"q1": 0.8360666902, "distance": 0.4041807253, "q3": 0.9486981468, "q2": 2.753249224, "tx": 0.4763, "ty": 0.275, "targetID": 6, "f2": -0.622098, "f1": 0.760957, "f3": -1.098678, "y": 0.090014626, "x": 0.11693602}], [{"q1": 1.877567504, "distance": 0.08718602134, "q3": 1.612202518, "q2": 2.007183803, "tx": -0.175, "ty": 0.3031, "targetID": 7, "f2": 0.041406, "f1": 0.014891, "f3": -0.057177, "y": 0.21596614, "x": -0.17801542}], [{"q1": 1.70459141, "distance": 0.1228847943, "q3": 1.597876856, "q2": 2.130082904, "tx": 0, "ty": 0.15, "targetID": 8, "f2": 0.027081, "f1": 0.13779, "f3": -0.230153, "y": 0.23187012, "x": -0.091640363}], [{"q1": 2.01171351, "distance": 0.3418196505, "q3": 1.602149422, "q2": 2.197941314, "tx": 0.175, "ty": 0.3031, "targetID": 9, "f2": 0.031353, "f1": 0.205649, "f3": 0.076969, "y": 0.19423023, "x": -0.14901859}]], "block": 19}], [{"trials": [[{"q1": 3.19596829, "distance": 0.6710468745, "q3": 3.064749327, "q2": 3.813662454, "tx": -0.375, "ty": 0.6495, "targetID": 1, "f2": 1.493953, "f1": 1.82137, "f3": 1.261224, "y": 0.006093851, "x": -0.56561069}], [{"q1": 2.44041524, "distance": 0.7107909332, "q3": 3.089630727, "q2": 4.407800454, "tx": 0, "ty": 0.95, "targetID": 2, "f2": 1.518834, "f1": 2.415508, "f3": 0.505671, "y": 0.37610798, "x": -0.4193706}], [{"q1": 1.83427636, "distance": 0.2881132083, "q3": 2.092426367, "q2": 3.912748254, "tx": 0.375, "ty": 0.6495, "targetID": 3, "f2": 0.52163, "f1": 1.920456, "f3": -0.100468, "y": 0.6342869, "x": 0.087288717}], [{"q1": 2.51531081, "distance": 0.2478262467, "q3": 2.314599807, "q2": 3.006712954, "tx": -0.4763, "ty": 0.275, "targetID": 4, "f2": 0.743803, "f1": 1.01442, "f3": 0.580566, "y": 0.3915497, "x": -0.25759011}], [{"q1": 1.75837548, "distance": 0.2881248699, "q3": 1.718765337, "q2": 2.571602344, "tx": 0, "ty": 0.55, "targetID": 5, "f2": 0.147969, "f1": 0.57931, "f3": -0.176369, "y": 0.26342647, "x": 0.029858877}], [{"q1": 0.7450861902, "distance": 0.5304970183, "q3": 0.4920362268, "q2": 1.183709534, "tx": 0.4763, "ty": 0.275, "targetID": 6, "f2": -1.07876, "f1": -0.808583, "f3": -1.189658, "y": 0.74187989, "x": 0.22440666}], [{"q1": 2.38405507, "distance": 0.1847914588, "q3": 1.744966227, "q2": 1.986260796, "tx": -0.175, "ty": 0.3031, "targetID": 7, "f2": 0.17417, "f1": -0.006032, "f3": 0.449311, "y": 0.1436629, "x": -0.26842213}], [{"q1": 2.1679135, "distance": 0.1495323283, "q3": 1.727310477, "q2": 2.674520914, "tx": 0, "ty": 0.15, "targetID": 8, "f2": 0.156514, "f1": 0.682228, "f3": 0.233169, "y": 0.28946115, "x": -0.053949095}], [{"q1": 2.08937368, "distance": 0.2062503448, "q3": 1.825453827, "q2": 2.726168694, "tx": 0.175, "ty": 0.3031, "targetID": 9, "f2": 0.254657, "f1": 0.733876, "f3": 0.154629, "y": 0.32749606, "x": -0.029802434}]], "block": 20}], [{"trials": [[{"q1": 2.25726039, "distance": 0.12889029, "q3": 2.328925467, "q2": 4.047836754, "tx": -0.375, "ty": 0.6495, "targetID": 1, "f2": 0.758129, "f1": 2.055544, "f3": 0.322516, "y": 0.60088332, "x": -0.2556303}], [{"q1": 3.07187539, "distance": 0.9427092777, "q3": 1.781471527, "q2": 4.428283554, "tx": 0, "ty": 0.95, "targetID": 2, "f2": 0.210675, "f1": 2.435991, "f3": 1.137131, "y": 0.30312008, "x": -0.68574569}], [{"q1": 1.07514191, "distance": 0.3906763402, "q3": 1.419120237, "q2": 4.144974754, "tx": 0.375, "ty": 0.6495, "targetID": 3, "f2": -0.151676, "f1": 2.152682, "f3": -0.859603, "y": 0.32577725, "x": 0.59370433}], [{"q1": 3.23504969, "distance": 0.3266415505, "q3": 3.077629827, "q2": 3.859027054, "tx": -0.4763, "ty": 0.275, "targetID": 4, "f2": 1.506833, "f1": 1.866734, "f3": 1.300305, "y": -0.041455716, "x": -0.55723505}], [{"q1": 1.69950203, "distance": 0.2461518522, "q3": 1.727813127, "q2": 3.736065054, "tx": 0, "ty": 0.55, "targetID": 5, "f2": 0.157017, "f1": 1.743772, "f3": -0.235242, "y": 0.52887323, "x": 0.24524354}], [{"q1": 1.509687, "distance": 0.1463556445, "q3": 1.341208737, "q2": 3.589101354, "tx": 0.4763, "ty": 0.275, "targetID": 6, "f2": -0.229588, "f1": 1.596809, "f3": -0.425057, "y": 0.36926427, "x": 0.36434366}], [{"q1": 1.897422369, "distance": 0.09696719595, "q3": 1.697591007, "q2": 2.165897064, "tx": -0.175, "ty": 0.3031, "targetID": 7, "f2": 0.126795, "f1": 0.173604, "f3": -0.037322, "y": 0.22473518, "x": -0.11788965}], [{"q1": 2.008509086, "distance": 0.1527371596, "q3": 1.774120207, "q2": 2.642162514, "tx": 0, "ty": 0.15, "targetID": 8, "f2": 0.203324, "f1": 0.64987, "f3": 0.073765, "y": 0.30193797, "x": -0.015604268}], [{"q1": 1.72400645, "distance": 0.05486023597, "q3": 1.708335257, "q2": 2.960971334, "tx": 0.175, "ty": 0.3031, "targetID": 9, "f2": 0.137539, "f1": 0.968679, "f3": -0.210738, "y": 0.35597186, "x": 0.16036402}]], "block": 21}], [{"trials": [[{"q1": 2.96726029, "distance": 0.44851545, "q3": 2.609595327, "q2": 3.518164254, "tx": -0.375, "ty": 0.6495, "targetID": 1, "f2": 1.038799, "f1": 1.525872, "f3": 1.032516, "y": 0.22804854, "x": -0.52844307}], [{"q1": 2.28031968, "distance": 0.9054946241, "q3": 4.602810227, "q2": 3.239756254, "tx": 0, "ty": 0.95, "targetID": 2, "f2": 3.032014, "f1": 1.247464, "f3": 0.345575, "y": 0.12126286, "x": -0.36484965}], [{"q1": 0.8503923902, "distance": 0.6634089553, "q3": 0.7759733868, "q2": 3.762328754, "tx": 0.375, "ty": 0.6495, "targetID": 3, "f2": -0.794823, "f1": 1.770036, "f3": -1.084352, "y": -0.0073902608, "x": 0.46777191}], [{"q1": 3.51113289, "distance": 0.478755229, "q3": 3.144043127, "q2": 3.761511954, "tx": -0.4763, "ty": 0.275, "targetID": 4, "f2": 1.573247, "f1": 1.769219, "f3": 1.576388, "y": -0.2024685, "x": -0.51137707}], [{"q1": 1.996382538, "distance": 0.2286266201, "q3": 1.529452968, "q2": 3.016074854, "tx": 0, "ty": 0.55, "targetID": 5, "f2": -0.041343, "f1": 1.023782, "f3": 0.061638, "y": 0.32899463, "x": 0.058538516}], [{"q1": -0.3180916098, "distance": 0.7841724709, "q3": 0.2986398268, "q2": 3.971244654, "tx": 0.4763, "ty": 0.275, "targetID": 6, "f2": -1.272156, "f1": 1.978952, "f3": -2.252836, "y": -0.43724889, "x": 0.14823296}], [{"q1": 1.951960418, "distance": 0.1044274497, "q3": 1.590462697, "q2": 2.01352982, "tx": -0.175, "ty": 0.3031, "targetID": 7, "f2": 0.019666, "f1": 0.021237, "f3": 0.017216, "y": 0.19928637, "x": -0.18630586}], [{"q1": 2.034270145, "distance": 0.1350613889, "q3": 1.640539684, "q2": 2.291937764, "tx": 0, "ty": 0.15, "targetID": 8, "f2": 0.069743, "f1": 0.299645, "f3": 0.099526, "y": 0.20471052, "x": -0.12348416}], [{"q1": 1.935435641, "distance": 0.2118436758, "q3": 1.569288362, "q2": 2.578828004, "tx": 0.175, "ty": 0.3031, "targetID": 9, "f2": -0.001508, "f1": 0.586535, "f3": 0.000691, "y": 0.23678021, "x": -0.026195001}]], "block": 22}], [{"trials": [[{"q1": 2.5807816, "distance": 0.4147983242, "q3": 3.361441327, "q2": 3.213932354, "tx": -0.375, "ty": 0.6495, "targetID": 1, "f2": 1.790645, "f1": 1.22164, "f3": 0.646037, "y": 0.24908316, "x": -0.48327744}], [{"q1": 0.6310463902, "distance": 0.7757551097, "q3": 3.111433327, "q2": 0.8563555536, "tx": 0, "ty": 0.95, "targetID": 2, "f2": 1.540637, "f1": -1.135937, "f3": -1.303698, "y": 0.31179446, "x": 0.44100984}], [{"q1": 0.8113737902, "distance": 0.2853282301, "q3": 2.821527227, "q2": 1.264322804, "tx": 0.375, "ty": 0.6495, "targetID": 3, "f2": 1.250731, "f1": -0.72797, "f3": -1.123371, "y": 0.36926901, "x": 0.32130837}], [{"q1": 3.41311519, "distance": 0.4326075882, "q3": 3.263926227, "q2": 3.629753554, "tx": -0.4763, "ty": 0.275, "targetID": 4, "f2": 1.69313, "f1": 1.637461, "f3": 1.478371, "y": -0.15612182, "x": -0.5121232}], [{"q1": 1.930220597, "distance": 0.1286585133, "q3": 1.784361797, "q2": 3.288073954, "tx": 0, "ty": 0.55, "targetID": 5, "f2": 0.213565, "f1": 1.295781, "f3": -0.004524, "y": 0.46373582, "x": 0.0954542}], [{"q1": 0.1901175902, "distance": 0.5178434274, "q3": 0.3791274268, "q2": 3.344371254, "tx": 0.4763, "ty": 0.275, "targetID": 6, "f2": -1.191669, "f1": 1.352079, "f3": -1.744627, "y": -0.13359747, "x": 0.15816493}], [{"q1": 1.915706439, "distance": 0.1297889698, "q3": 1.663661806, "q2": 2.358162534, "tx": -0.175, "ty": 0.3031, "targetID": 7, "f2": 0.092865, "f1": 0.36587, "f3": -0.019038, "y": 0.23324634, "x": -0.065612419}], [{"q1": 1.67644274, "distance": 0.06337974704, "q3": 1.462411377, "q2": 2.453038634, "tx": 0, "ty": 0.15, "targetID": 8, "f2": -0.108385, "f1": 0.460746, "f3": -0.258302, "y": 0.21267078, "x": -0.0094533417}], [{"q1": 1.892835644, "distance": 0.101088359, "q3": 1.646194551, "q2": 3.042966854, "tx": 0.175, "ty": 0.3031, "targetID": 9, "f2": 0.075398, "f1": 1.050674, "f3": -0.041909, "y": 0.35802168, "x": 0.09013266}]], "block": 23}], [{"trials": [[{"q1": 2.82903025, "distance": 0.4117157804, "q3": 2.677328127, "q2": 4.171741154, "tx": -0.375, "ty": 0.6495, "targetID": 1, "f2": 1.106532, "f1": 2.179448, "f3": 0.894286, "y": 0.28204915, "x": -0.56071418}], [{"q1": 2.69921965, "distance": 0.8390037017, "q3": 2.669725427, "q2": 4.626706554, "tx": 0, "ty": 0.95, "targetID": 2, "f2": 1.098929, "f1": 2.634414, "f3": 0.764475, "y": 0.33127398, "x": -0.56666156}], [{"q1": 1.73764097, "distance": 0.2266390386, "q3": 1.780906047, "q2": 3.544993454, "tx": 0.375, "ty": 0.6495, "targetID": 3, "f2": 0.21011, "f1": 1.552701, "f3": -0.197104, "y": 0.5072779, "x": 0.19854001}], [{"q1": 3.35995939, "distance": 0.3740881571, "q3": 2.987780327, "q2": 3.583634954, "tx": -0.4763, "ty": 0.275, "targetID": 4, "f2": 1.416984, "f1": 1.591342, "f3": 1.425215, "y": -0.090469272, "x": -0.55613834}], [{"q1": 1.8211445, "distance": 0.2611558263, "q3": 1.613898978, "q2": 2.892170454, "tx": 0, "ty": 0.55, "targetID": 5, "f2": 0.043103, "f1": 0.899878, "f3": -0.1136, "y": 0.30513078, "x": 0.090782326}], [{"q1": 0.4162242902, "distance": 0.4750334703, "q3": 0.7668627668, "q2": 3.348518154, "tx": 0.4763, "ty": 0.275, "targetID": 6, "f2": -0.803934, "f1": 1.356226, "f3": -1.51852, "y": -0.15032125, "x": 0.26473764}], [{"q1": 1.859409098, "distance": 0.0767334147, "q3": 1.676353837, "q2": 2.047144862, "tx": -0.175, "ty": 0.3031, "targetID": 7, "f2": 0.105558, "f1": 0.054852, "f3": -0.075335, "y": 0.23020132, "x": -0.15104589}], [{"q1": 1.80223211, "distance": 0.124516345, "q3": 1.659891895, "q2": 2.182610334, "tx": 0, "ty": 0.15, "targetID": 8, "f2": 0.089096, "f1": 0.190318, "f3": -0.132512, "y": 0.23236379, "x": -0.093383758}], [{"q1": 1.77571707, "distance": 0.1244402352, "q3": 1.640476852, "q2": 2.699339494, "tx": 0.175, "ty": 0.3031, "targetID": 9, "f2": 0.069681, "f1": 0.707047, "f3": -0.159027, "y": 0.27510968, "x": 0.05374855}]], "block": 24}]]}], [{"phase": "train", "blocks": [[{"trials": [[{"q1": 0.1001485902, "distance": 0.752226542, "q3": -1.389865673, "q2": 4.091693354, "tx": 0.601, "ty": 0.601, "targetID": 1, "f2": -2.960662, "f1": 2.099401, "f3": -1.834596, "y": -0.045346176, "x": 0.21618655}], [{"q1": 0.5895773902, "distance": 0.1557834203, "q3": 0.2444159268, "q2": 1.477197124, "tx": 0.22, "ty": 0.821, "targetID": 2, "f2": -1.32638, "f1": -0.515096, "f3": -1.345167, "y": 0.66849639, "x": 0.25179816}], [{"q1": 1.25949057, "distance": 0.4437652157, "q3": 0.8735512568, "q2": 1.900055494, "tx": -0.22, "ty": 0.821, "targetID": 3, "f2": -0.697245, "f1": -0.092237, "f3": -0.675254, "y": 0.37758919, "x": -0.2022681}], [{"q1": 2.66491345, "distance": 0.3867365109, "q3": 3.489806827, "q2": 2.594410304, "tx": -0.601, "ty": 0.601, "targetID": 4, "f2": 1.91901, "f1": 0.602118, "f3": 0.730169, "y": 0.21851115, "x": -0.54383875}], [{"q1": 1.2425888, "distance": 0.1501623939, "q3": 0.9874654068, "q2": 4.089242954, "tx": 0.4596, "ty": 0.4596, "targetID": 5, "f2": -0.583331, "f1": 2.09695, "f3": -0.692156, "y": 0.33139129, "x": 0.53777462}], [{"q1": 3.05679569, "distance": 0.8062845254, "q3": 2.608590027, "q2": 3.297184554, "tx": 0.1682, "ty": 0.6279, "targetID": 6, "f2": 1.037794, "f1": 1.304892, "f3": 1.122051, "y": 0.1962013, "x": -0.51277795}], [{"q1": 2.31255242, "distance": 0.1766967929, "q3": 1.188652997, "q2": 3.769428754, "tx": -0.1682, "ty": 0.6279, "targetID": 7, "f2": -0.382143, "f1": 1.777136, "f3": 0.377808, "y": 0.54550768, "x": -0.011888573}], [{"q1": 1.05748616, "distance": 0.3767337437, "q3": 0.8210238268, "q2": 1.437864384, "tx": -0.4596, "ty": 0.4596, "targetID": 8, "f2": -0.749772, "f1": -0.554428, "f3": -0.877258, "y": 0.60807542, "x": -0.11335823}], [{"q1": 2.80364619, "distance": 0.6790308311, "q3": 0.2765230268, "q2": 2.660383744, "tx": 0.3182, "ty": 0.3182, "targetID": 9, "f2": -1.294273, "f1": 0.668091, "f3": 0.868902, "y": -0.12496371, "x": -0.19627915}], [{"q1": 1.996194042, "distance": 0.1461643871, "q3": 0.9770981468, "q2": 4.002157954, "tx": 0.1165, "ty": 0.4347, "targetID": 10, "f2": -0.593698, "f1": 2.009865, "f3": 0.06145, "y": 0.5674879, "x": 0.1775852}], [{"q1": 1.71828876, "distance": 0.208093047, "q3": 1.564198982, "q2": 1.965777612, "tx": -0.1165, "ty": 0.4347, "targetID": 11, "f2": -0.006597, "f1": -0.026515, "f3": -0.216456, "y": 0.23368242, "x": -0.17030194}], [{"q1": 1.5112578, "distance": 0.2142405535, "q3": 1.296095467, "q2": 2.146544854, "tx": -0.3182, "ty": 0.3182, "targetID": 12, "f2": -0.274701, "f1": 0.154252, "f3": -0.423487, "y": 0.22853293, "x": -0.12362654}], [{"q1": 2.50733117, "distance": 0.4863891573, "q3": 2.491848457, "q2": 2.299289084, "tx": 0.1768, "ty": 0.1768, "targetID": 13, "f2": 0.921052, "f1": 0.306996, "f3": 0.572587, "y": 0.28537358, "x": -0.29731622}], [{"q1": 1.965029443, "distance": 0.1037335733, "q3": 0.5560619268, "q2": 3.095117354, "tx": 0.0647, "ty": 0.2415, "targetID": 14, "f2": -1.014734, "f1": 1.102825, "f3": 0.030285, "y": 0.14336625, "x": 0.031078261}], [{"q1": 2.11431793, "distance": 0.05387614655, "q3": 1.829789227, "q2": 2.331270504, "tx": -0.0647, "ty": 0.2415, "targetID": 15, "f2": 0.258993, "f1": 0.338978, "f3": 0.179573, "y": 0.25027461, "x": -0.1178568}], [{"q1": 1.12716668, "distance": 0.1946644726, "q3": 0.9693698268, "q2": 1.899490007, "tx": -0.1768, "ty": 0.1768, "targetID": 16, "f2": -0.601426, "f1": -0.092803, "f3": -0.807578, "y": 0.36615232, "x": -0.13163413}]], "block": 1}], [{"trials": [[{"q1": 1.27940826, "distance": 0.178179753, "q3": 1.231190157, "q2": 4.243620754, "tx": 0.601, "ty": 0.601, "targetID": 1, "f2": -0.339606, "f1": 2.251328, "f3": -0.655336, "y": 0.42968251, "x": 0.55202713}], [{"q1": 1.75699318, "distance": 0.1726293843, "q3": 1.360937937, "q2": 4.261779154, "tx": 0.22, "ty": 0.821, "targetID": 2, "f2": -0.209858, "f1": 2.269487, "f3": -0.177751, "y": 0.65554018, "x": 0.26923365}], [{"q1": 2.24607632, "distance": 0.3364238481, "q3": 2.204644057, "q2": 3.301645654, "tx": -0.22, "ty": 0.821, "targetID": 3, "f2": 0.633848, "f1": 1.309353, "f3": 0.311332, "y": 0.48776736, "x": -0.17377216}], [{"q1": 1.73588168, "distance": 0.7937845701, "q3": 1.833307807, "q2": 3.620454454, "tx": -0.601, "ty": 0.601, "targetID": 4, "f2": 0.262511, "f1": 1.628162, "f3": -0.198863, "y": 0.52591045, "x": 0.18922497}], [{"q1": 2.11306129, "distance": 0.5515454311, "q3": 1.256008747, "q2": 4.342706654, "tx": 0.4596, "ty": 0.4596, "targetID": 5, "f2": -0.314788, "f1": 2.350414, "f3": 0.178317, "y": 0.71780829, "x": -0.027771359}], [{"q1": 1.80531087, "distance": 0.2775032008, "q3": 0.5289185268, "q2": 3.863865054, "tx": 0.1682, "ty": 0.6279, "targetID": 6, "f2": -1.041878, "f1": 1.871572, "f3": -0.129434, "y": 0.37630256, "x": 0.28527585}], [{"q1": 2.08503828, "distance": 0.192840717, "q3": 2.175301587, "q2": 3.096059854, "tx": -0.1682, "ty": 0.6279, "targetID": 7, "f2": 0.604505, "f1": 1.103767, "f3": 0.150294, "y": 0.47204954, "x": -0.054629862}], [{"q1": 2.023840058, "distance": 0.4358876052, "q3": 2.004461777, "q2": 2.663274014, "tx": -0.4596, "ty": 0.4596, "targetID": 8, "f2": 0.433665, "f1": 0.670981, "f3": 0.089096, "y": 0.36212418, "x": -0.03475124}], [{"q1": 1.68046398, "distance": 0.1135486759, "q3": 1.658258266, "q2": 3.277392554, "tx": 0.3182, "ty": 0.3182, "targetID": 9, "f2": 0.087462, "f1": 1.2851, "f3": -0.254281, "y": 0.38385529, "x": 0.22555722}], [{"q1": 2.07354005, "distance": 0.1563455324, "q3": 2.070686547, "q2": 3.126156254, "tx": 0.1165, "ty": 0.4347, "targetID": 10, "f2": 0.49989, "f1": 1.133864, "f3": 0.138796, "y": 0.46758534, "x": -0.036347898}], [{"q1": 2.12078961, "distance": 0.09839132726, "q3": 2.088844957, "q2": 2.544961634, "tx": -0.1165, "ty": 0.4347, "targetID": 11, "f2": 0.518049, "f1": 0.552669, "f3": 0.186045, "y": 0.33876495, "x": -0.094652358}], [{"q1": 2.07429404, "distance": 0.1763784747, "q3": 2.066916637, "q2": 2.131779364, "tx": -0.3182, "ty": 0.3182, "targetID": 12, "f2": 0.49612, "f1": 0.139487, "f3": 0.13955, "y": 0.27890543, "x": -0.14625436}], [{"q1": 1.55033921, "distance": 0.3979409545, "q3": 1.398825547, "q2": 1.800090014, "tx": 0.1768, "ty": 0.1768, "targetID": 13, "f2": -0.171971, "f1": -0.192203, "f3": -0.384405, "y": 0.29615871, "x": -0.20281889}], [{"q1": 2.12600465, "distance": 0.1847110471, "q3": 1.522290136, "q2": 2.436451024, "tx": 0.0647, "ty": 0.2415, "targetID": 14, "f2": -0.048506, "f1": 0.444158, "f3": 0.19126, "y": 0.19105384, "x": -0.11298893}], [{"q1": 1.933236526, "distance": 0.1345978623, "q3": 1.762936137, "q2": 2.843789924, "tx": -0.0647, "ty": 0.2415, "targetID": 15, "f2": 0.19214, "f1": 0.851497, "f3": -0.001508, "y": 0.33590328, "x": 0.031240634}], [{"q1": 2.48954975, "distance": 0.3152252214, "q3": 2.136157337, "q2": 3.448106654, "tx": -0.1768, "ty": 0.1768, "targetID": 16, "f2": 0.565361, "f1": 1.455814, "f3": 0.554805, "y": 0.48445073, "x": -0.24548747}]], "block": 2}], [{"trials": [[{"q1": 2.10118607, "distance": 0.655628563, "q3": 1.641042339, "q2": 4.162379154, "tx": 0.601, "ty": 0.601, "targetID": 1, "f2": 0.070246, "f1": 2.170087, "f3": 0.166442, "y": 0.69979023, "x": -0.047142965}], [{"q1": 2.24079845, "distance": 0.4636762046, "q3": 1.911470637, "q2": 4.203094254, "tx": 0.22, "ty": 0.821, "targetID": 2, "f2": 0.340674, "f1": 2.210802, "f3": 0.306054, "y": 0.6632617, "x": -0.21602093}], [{"q1": 2.94193909, "distance": 0.6192079833, "q3": 2.033427257, "q2": 2.948907614, "tx": -0.22, "ty": 0.821, "targetID": 3, "f2": 0.462631, "f1": 0.956615, "f3": 1.007195, "y": 0.21671869, "x": -0.35513928}], [{"q1": 2.6941931, "distance": 0.5194510585, "q3": 2.172097157, "q2": 2.268815644, "tx": -0.601, "ty": 0.601, "targetID": 4, "f2": 0.601301, "f1": 0.276523, "f3": 0.759449, "y": 0.17386561, "x": -0.30538942}], [{"q1": 1.54901974, "distance": 0.1617162061, "q3": 1.459521117, "q2": 4.118208354, "tx": 0.4596, "ty": 0.4596, "targetID": 5, "f2": -0.111275, "f1": 2.125916, "f3": -0.385725, "y": 0.58149487, "x": 0.35332784}], [{"q1": 2.34145507, "distance": 0.3759699534, "q3": 2.097578587, "q2": 3.833831454, "tx": 0.1682, "ty": 0.6279, "targetID": 6, "f2": 0.526782, "f1": 1.841539, "f3": 0.406711, "y": 0.58646637, "x": -0.20547989}], [{"q1": 2.26008783, "distance": 0.02954644031, "q3": 1.943200717, "q2": 3.836281854, "tx": -0.1682, "ty": 0.6279, "targetID": 7, "f2": 0.372404, "f1": 1.843989, "f3": 0.325343, "y": 0.60872884, "x": -0.14571759}], [{"q1": 2.68037009, "distance": 0.03937319308, "q3": 2.321322807, "q2": 3.779230554, "tx": -0.4596, "ty": 0.4596, "targetID": 8, "f2": 0.750526, "f1": 1.786938, "f3": 0.745626, "y": 0.42279662, "x": -0.44560859}], [{"q1": 1.73600734, "distance": 0.1430375926, "q3": 1.270083077, "q2": 3.173342954, "tx": 0.3182, "ty": 0.3182, "targetID": 9, "f2": -0.300713, "f1": 1.18105, "f3": -0.198737, "y": 0.28027648, "x": 0.18028133}], [{"q1": 2.033453331, "distance": 0.06410629468, "q3": 1.57871314, "q2": 3.511315554, "tx": 0.1165, "ty": 0.4347, "targetID": 10, "f2": 0.007917, "f1": 1.519023, "f3": 0.098709, "y": 0.49257895, "x": 0.088938357}], [{"q1": 2.238725, "distance": 0.1553194295, "q3": 1.790393657, "q2": 2.616212954, "tx": -0.1165, "ty": 0.4347, "targetID": 11, "f2": 0.219597, "f1": 0.62392, "f3": 0.303981, "y": 0.28088827, "x": -0.094911186}], [{"q1": 2.26461172, "distance": 0.2756005039, "q3": 1.814018427, "q2": 3.198350054, "tx": -0.3182, "ty": 0.3182, "targetID": 12, "f2": 0.243222, "f1": 1.206057, "f3": 0.329867, "y": 0.43703612, "x": -0.069536343}], [{"q1": 2.3176418, "distance": 0.3440822222, "q3": 1.921963557, "q2": 2.934707614, "tx": 0.1768, "ty": 0.1768, "targetID": 13, "f2": 0.351167, "f1": 0.942415, "f3": 0.382897, "y": 0.37941003, "x": -0.10130385}], [{"q1": 2.11086217, "distance": 0.2604135741, "q3": 2.210864417, "q2": 3.030903154, "tx": 0.0647, "ty": 0.2415, "targetID": 14, "f2": 0.640068, "f1": 1.038611, "f3": 0.176118, "y": 0.46058028, "x": -0.076080185}], [{"q1": 2.22169756, "distance": 0.1510773625, "q3": 1.920392757, "q2": 2.950604074, "tx": -0.0647, "ty": 0.2415, "targetID": 15, "f2": 0.349596, "f1": 0.958311, "f3": 0.286953, "y": 0.39248765, "x": -0.069905672}], [{"q1": 1.878258654, "distance": 0.01335673981, "q3": 1.410826427, "q2": 2.163886444, "tx": -0.1768, "ty": 0.1768, "targetID": 16, "f2": -0.15997, "f1": 0.171594, "f3": -0.056486, "y": 0.18160166, "x": -0.16433619}]], "block": 3}], [{"trials": [[{"q1": 1.29561888, "distance": 0.1206930489, "q3": 0.9354406268, "q2": 4.441101254, "tx": 0.601, "ty": 0.601, "targetID": 1, "f2": -0.635356, "f1": 2.448809, "f3": -0.639126, "y": 0.49042852, "x": 0.5526186}], [{"q1": 1.78935158, "distance": 0.06992477775, "q3": 1.290189267, "q2": 4.572042854, "tx": 0.22, "ty": 0.821, "targetID": 2, "f2": -0.280607, "f1": 2.57975, "f3": -0.145393, "y": 0.76525662, "x": 0.17778448}], [{"q1": 2.33039667, "distance": 0.1915823741, "q3": 1.884578597, "q2": 3.976773854, "tx": -0.22, "ty": 0.821, "targetID": 3, "f2": 0.313782, "f1": 1.984481, "f3": 0.395652, "y": 0.63214236, "x": -0.18780376}], [{"q1": 2.90932936, "distance": 0.7295419836, "q3": 0.5558105268, "q2": 3.016703154, "tx": -0.601, "ty": 0.601, "targetID": 4, "f2": -1.014986, "f1": 1.02441, "f3": 0.974585, "y": 0.068595533, "x": -0.10222451}], [{"q1": 1.54179408, "distance": 0.1368234996, "q3": 0.3093840268, "q2": 4.109977454, "tx": 0.4596, "ty": 0.4596, "targetID": 5, "f2": -1.261412, "f1": 2.117685, "f3": -0.39295, "y": 0.32818259, "x": 0.42151937}], [{"q1": 2.38160463, "distance": 0.3299525553, "q3": -0.2453897732, "q2": 3.896349154, "tx": 0.1682, "ty": 0.6279, "targetID": 6, "f2": -1.816186, "f1": 1.904057, "f3": 0.44686, "y": 0.31906831, "x": 0.052046326}], [{"q1": 1.50321532, "distance": 0.6781988564, "q3": 0.7296034768, "q2": 3.657211054, "tx": -0.1682, "ty": 0.6279, "targetID": 7, "f2": -0.841193, "f1": 1.664918, "f3": -0.431529, "y": 0.20570924, "x": 0.36256233}], [{"q1": 1.42668613, "distance": 0.1911943069, "q3": 0.7057273768, "q2": 1.923051952, "tx": -0.4596, "ty": 0.4596, "targetID": 8, "f2": -0.865069, "f1": -0.069241, "f3": -0.508058, "y": 0.35400773, "x": -0.30020886}], [{"q1": 1.861796709, "distance": 0.1223951662, "q3": 0.8362291368, "q2": 3.928204854, "tx": 0.3182, "ty": 0.3182, "targetID": 9, "f2": -0.734567, "f1": 1.935912, "f3": -0.072948, "y": 0.44052225, "x": 0.3139758}], [{"q1": 2.67521788, "distance": 0.5747168882, "q3": 1.013037967, "q2": 4.561110154, "tx": 0.1165, "ty": 0.4347, "targetID": 10, "f2": -0.557758, "f1": 2.568818, "f3": 0.740473, "y": 0.65673711, "x": -0.41359341}], [{"q1": 2.35552941, "distance": 0.1879759426, "q3": 0.07797432679, "q2": 4.047459754, "tx": -0.1165, "ty": 0.4347, "targetID": 11, "f2": -1.492822, "f1": 2.055167, "f3": 0.420785, "y": 0.44326059, "x": 0.071280913}], [{"q1": 2.2271011, "distance": 0.3136243159, "q3": 0.5211274268, "q2": 2.143968744, "tx": -0.3182, "ty": 0.3182, "targetID": 12, "f2": -1.049669, "f1": 0.151676, "f3": 0.292357, "y": 0.011758196, "x": -0.38493554}], [{"q1": 2.50990727, "distance": 0.2321622618, "q3": 0.9720087668, "q2": 3.031971354, "tx": 0.1768, "ty": 0.1768, "targetID": 13, "f2": -0.598788, "f1": 1.039679, "f3": 0.575163, "y": 0.17721771, "x": -0.055361886}], [{"q1": 3.19446029, "distance": 0.6992072575, "q3": 2.202633437, "q2": 4.009509254, "tx": 0.0647, "ty": 0.2415, "targetID": 14, "f2": 0.631837, "f1": 2.017217, "f3": 1.259716, "y": 0.17021743, "x": -0.63086422}], [{"q1": 2.42313648, "distance": 0.1419021891, "q3": 1.144545037, "q2": 3.352853554, "tx": -0.0647, "ty": 0.2415, "targetID": 15, "f2": -0.426251, "f1": 1.360561, "f3": 0.488392, "y": 0.37650091, "x": -0.020985179}], [{"q1": 2.23212765, "distance": 0.3455871812, "q3": 1.632245879, "q2": 3.383829654, "tx": -0.1768, "ty": 0.1768, "targetID": 16, "f2": 0.06145, "f1": 1.391537, "f3": 0.297383, "y": 0.48356777, "x": -0.017664727}]], "block": 4}], [{"trials": [[{"q1": 0.7930268902, "distance": 0.3651061416, "q3": 1.65838393, "q2": 4.181794254, "tx": 0.601, "ty": 0.601, "targetID": 1, "f2": 0.087588, "f1": 2.189502, "f3": -1.141718, "y": 0.24050634, "x": 0.65885167}], [{"q1": 1.49969674, "distance": 0.1234335301, "q3": 2.127800707, "q2": 4.506572054, "tx": 0.22, "ty": 0.821, "targetID": 2, "f2": 0.557004, "f1": 2.514279, "f3": -0.435048, "y": 0.69761153, "x": 0.21666506}], [{"q1": 1.22631535, "distance": 0.8425784848, "q3": 1.138764507, "q2": 4.792080054, "tx": -0.22, "ty": 0.821, "targetID": 3, "f2": -0.432032, "f1": 2.799787, "f3": -0.708429, "y": 0.59433525, "x": 0.59151808}], [{"q1": 2.44192321, "distance": 0.3364782603, "q3": 2.604505927, "q2": 3.201617354, "tx": -0.601, "ty": 0.601, "targetID": 4, "f2": 1.03371, "f1": 1.209325, "f3": 0.507179, "y": 0.43428884, "x": -0.30872443}], [{"q1": 1.42888524, "distance": 0.054771758, "q3": 1.526437039, "q2": 3.901312854, "tx": 0.4596, "ty": 0.4596, "targetID": 5, "f2": -0.044359, "f1": 1.90902, "f3": -0.505859, "y": 0.47166978, "x": 0.40617467}], [{"q1": 1.59853124, "distance": 0.1233327821, "q3": 2.268167067, "q2": 4.704115454, "tx": 0.1682, "ty": 0.6279, "targetID": 6, "f2": 0.697371, "f1": 2.711823, "f3": -0.336213, "y": 0.72071746, "x": 0.086984889}], [{"q1": 2.23401261, "distance": 0.06256802103, "q3": 1.855424617, "q2": 3.784696954, "tx": -0.1682, "ty": 0.6279, "targetID": 7, "f2": 0.284628, "f1": 1.792404, "f3": 0.299268, "y": 0.59670123, "x": -0.11396538}], [{"q1": 2.34792676, "distance": 0.3224267351, "q3": 2.074393627, "q2": 2.847936834, "tx": -0.4596, "ty": 0.4596, "targetID": 8, "f2": 0.503597, "f1": 0.855644, "f3": 0.413182, "y": 0.37222283, "x": -0.14923855}], [{"q1": 2.81973114, "distance": 0.9077567846, "q3": 2.895794427, "q2": 4.982334854, "tx": 0.3182, "ty": 0.3182, "targetID": 9, "f2": 1.324998, "f1": 2.990042, "f3": 0.884987, "y": 0.17878224, "x": -0.57878666}], [{"q1": 1.964212629, "distance": 0.1271149791, "q3": 1.641859153, "q2": 3.735436754, "tx": 0.1165, "ty": 0.4347, "targetID": 10, "f2": 0.071063, "f1": 1.743144, "f3": 0.029468, "y": 0.56160916, "x": 0.1237307}], [{"q1": 2.21685951, "distance": 0.1723895734, "q3": 1.908077717, "q2": 3.811588954, "tx": -0.1165, "ty": 0.4347, "targetID": 11, "f2": 0.337281, "f1": 1.819296, "f3": 0.282115, "y": 0.60707532, "x": -0.11428323}], [{"q1": 2.27856039, "distance": 0.1285426559, "q3": 2.182401587, "q2": 2.228791744, "tx": -0.3182, "ty": 0.3182, "targetID": 12, "f2": 0.611605, "f1": 0.236499, "f3": 0.343816, "y": 0.2820671, "x": -0.19484025}], [{"q1": 1.57126222, "distance": 0.08452567134, "q3": 1.546983055, "q2": 2.865592584, "tx": 0.1768, "ty": 0.1768, "targetID": 13, "f2": -0.023813, "f1": 0.8733, "f3": -0.363482, "y": 0.25952486, "x": 0.15944527}], [{"q1": 1.937571924, "distance": 0.1299197353, "q3": 1.792844097, "q2": 2.343397044, "tx": 0.0647, "ty": 0.2415, "targetID": 14, "f2": 0.222048, "f1": 0.351104, "f3": 0.002827, "y": 0.25794311, "x": -0.064174985}], [{"q1": 1.78507902, "distance": 0.06551100285, "q3": 1.773303387, "q2": 2.442671374, "tx": -0.0647, "ty": 0.2415, "targetID": 15, "f2": 0.202507, "f1": 0.450379, "f3": -0.149665, "y": 0.270375, "x": -0.0058958686}], [{"q1": 2.56595329, "distance": 0.1632242605, "q3": 2.290409537, "q2": 2.671819144, "tx": -0.1768, "ty": 0.1768, "targetID": 16, "f2": 0.719613, "f1": 0.679526, "f3": 0.631209, "y": 0.31516418, "x": -0.26338818}]], "block": 5}], [{"trials": [[{"q1": 1.13099943, "distance": 0.1049456926, "q3": 1.56953969, "q2": 5.001687054, "tx": 0.601, "ty": 0.601, "targetID": 1, "f2": -0.001257, "f1": 3.009394, "f3": -0.803745, "y": 0.66747406, "x": 0.51979164}], [{"q1": 0.9414985602, "distance": 0.2410649459, "q3": 2.401936077, "q2": 6.191910854, "tx": 0.22, "ty": 0.821, "targetID": 2, "f2": 0.83114, "f1": 4.199618, "f3": -0.993246, "y": 0.58447533, "x": 0.26656596}], [{"q1": 1.66111177, "distance": 0.08816252084, "q3": 2.031982127, "q2": 5.822836554, "tx": -0.22, "ty": 0.821, "targetID": 3, "f2": 0.461186, "f1": 3.830544, "f3": -0.273633, "y": 0.74834207, "x": -0.17006549}], [{"q1": 3.16285589, "distance": 0.4883452522, "q3": 4.454904027, "q2": 6.658060354, "tx": -0.601, "ty": 0.601, "targetID": 4, "f2": 2.884108, "f1": 4.665768, "f3": 1.228111, "y": 0.14778541, "x": -0.78287254}], [{"q1": 2.12405686, "distance": 0.7614031467, "q3": 3.228803227, "q2": 6.819035654, "tx": 0.4596, "ty": 0.4596, "targetID": 5, "f2": 1.658007, "f1": 4.826743, "f3": 0.189312, "y": 0.47472377, "x": -0.30165293}], [{"q1": 1.73745247, "distance": 0.3785734303, "q3": 2.171154687, "q2": 5.584955154, "tx": 0.1682, "ty": 0.6279, "targetID": 6, "f2": 0.600358, "f1": 3.592662, "f3": -0.197292, "y": 0.72982812, "x": -0.19639361}], [{"q1": 1.930157765, "distance": 0.1656289558, "q3": 2.179071497, "q2": 5.720671954, "tx": -0.1682, "ty": 0.6279, "targetID": 7, "f2": 0.608275, "f1": 3.728379, "f3": -0.004587, "y": 0.67148347, "x": -0.32799184}], [{"q1": 2.23017986, "distance": 0.07769904537, "q3": 2.733876727, "q2": 5.204445454, "tx": -0.4596, "ty": 0.4596, "targetID": 8, "f2": 1.16308, "f1": 3.212153, "f3": 0.295435, "y": 0.50201542, "x": -0.39449951}], [{"q1": 1.53205514, "distance": 0.288597345, "q3": 2.549025447, "q2": 3.634026154, "tx": 0.3182, "ty": 0.3182, "targetID": 9, "f2": 0.978229, "f1": 1.641733, "f3": -0.402689, "y": 0.56343454, "x": 0.16605386}], [{"q1": 2.63450284, "distance": 0.6926999056, "q3": 2.672992727, "q2": 4.614768554, "tx": 0.1165, "ty": 0.4347, "targetID": 10, "f2": 1.102196, "f1": 2.622476, "f3": 0.699758, "y": 0.28994148, "x": -0.56090544}], [{"q1": 1.63597903, "distance": 0.3873184089, "q3": 1.955704257, "q2": 4.997791554, "tx": -0.1165, "ty": 0.4347, "targetID": 11, "f2": 0.384908, "f1": 3.005499, "f3": -0.298765, "y": 0.79390572, "x": 0.028368218}], [{"q1": 2.30356747, "distance": 0.04526073705, "q3": 3.428231527, "q2": 4.630853454, "tx": -0.3182, "ty": 0.3182, "targetID": 12, "f2": 1.857435, "f1": 2.638561, "f3": 0.368823, "y": 0.36307747, "x": -0.32407767}], [{"q1": 4.50104869, "distance": 0.55607326, "q3": 4.283498727, "q2": 4.306641154, "tx": 0.1768, "ty": 0.1768, "targetID": 13, "f2": 2.712702, "f1": 2.314348, "f3": 2.566304, "y": -0.29901631, "x": -0.11097823}], [{"q1": 2.1055843, "distance": 0.7398127598, "q3": 1.539945887, "q2": 5.911429454, "tx": 0.0647, "ty": 0.2415, "targetID": 14, "f2": -0.03085, "f1": 3.919137, "f3": 0.17084, "y": 0.70597012, "x": -0.51113889}], [{"q1": 2.19260642, "distance": 0.2680890816, "q3": 2.405831657, "q2": 3.197784554, "tx": -0.0647, "ty": 0.2415, "targetID": 15, "f2": 0.835035, "f1": 1.205492, "f3": 0.257862, "y": 0.4960913, "x": -0.1486942}], [{"q1": 2.18575774, "distance": 0.3771348519, "q3": 2.320003347, "q2": 6.492686954, "tx": -0.1768, "ty": 0.1768, "targetID": 16, "f2": 0.749207, "f1": 4.500394, "f3": 0.251013, "y": 0.40517249, "x": -0.47692781}]], "block": 6}], [{"trials": [[{"q1": 1.15688615, "distance": 0.1677680493, "q3": 0.9693069968, "q2": 4.602453454, "tx": 0.601, "ty": 0.601, "targetID": 1, "f2": -0.601489, "f1": 2.610161, "f3": -0.777858, "y": 0.43980086, "x": 0.64748608}], [{"q1": 1.38609675, "distance": 0.5148117772, "q3": 1.382049437, "q2": 3.678322554, "tx": 0.22, "ty": 0.821, "targetID": 2, "f2": -0.188747, "f1": 1.68603, "f3": -0.548648, "y": 0.34394087, "x": 0.41350905}], [{"q1": 2.11557456, "distance": 0.2086518602, "q3": 2.261695387, "q2": 3.945797754, "tx": -0.22, "ty": 0.821, "targetID": 3, "f2": 0.690899, "f1": 1.953505, "f3": 0.18083, "y": 0.62394768, "x": -0.15139984}], [{"q1": 2.74684619, "distance": 0.3106915053, "q3": 2.771324527, "q2": 4.073220754, "tx": -0.601, "ty": 0.601, "targetID": 4, "f2": 1.200528, "f1": 2.080928, "f3": 0.812102, "y": 0.2977679, "x": -0.53332796}], [{"q1": 1.46639586, "distance": 0.05835771211, "q3": 1.425591917, "q2": 4.096657054, "tx": 0.4596, "ty": 0.4596, "targetID": 5, "f2": -0.145204, "f1": 2.104364, "f3": -0.468349, "y": 0.51059832, "x": 0.43123111}], [{"q1": 2.56928337, "distance": 0.7924776125, "q3": 2.227514857, "q2": 5.037375554, "tx": 0.1682, "ty": 0.6279, "targetID": 6, "f2": 0.656719, "f1": 3.045083, "f3": 0.634539, "y": 0.44899591, "x": -0.60381949}], [{"q1": 1.76440734, "distance": 0.4138180195, "q3": 1.703999857, "q2": 3.298881054, "tx": -0.1682, "ty": 0.6279, "targetID": 7, "f2": 0.133204, "f1": 1.306588, "f3": -0.170337, "y": 0.42733075, "x": 0.19376316}], [{"q1": 1.58571355, "distance": 0.6508281769, "q3": 1.534730843, "q2": 2.833988154, "tx": -0.4596, "ty": 0.4596, "targetID": 8, "f2": -0.036065, "f1": 0.841696, "f3": -0.349031, "y": 0.23756713, "x": 0.15218323}], [{"q1": 3.41682229, "distance": 0.9978551109, "q3": 2.900506827, "q2": 5.959433054, "tx": 0.3182, "ty": 0.3182, "targetID": 9, "f2": 1.329711, "f1": 3.96714, "f3": 1.482078, "y": -0.21212014, "x": -0.52706645}], [{"q1": 1.50773922, "distance": 0.3769972849, "q3": 1.375012277, "q2": 4.776749054, "tx": 0.1165, "ty": 0.4347, "targetID": 10, "f2": -0.195784, "f1": 2.784456, "f3": -0.427005, "y": 0.75085291, "x": 0.3218638}], [{"q1": 2.08679757, "distance": 0.1527322391, "q3": 1.964312227, "q2": 2.341197934, "tx": -0.1165, "ty": 0.4347, "targetID": 11, "f2": 0.393516, "f1": 0.348905, "f3": 0.152053, "y": 0.28210882, "x": -0.10993733}], [{"q1": 2.24984623, "distance": 0.2449216468, "q3": 2.119946727, "q2": 3.215691654, "tx": -0.3182, "ty": 0.3182, "targetID": 12, "f2": 0.54915, "f1": 1.223399, "f3": 0.315102, "y": 0.49077382, "x": -0.14440446}], [{"q1": 2.62878514, "distance": 0.3842540952, "q3": 1.838020197, "q2": 2.781209404, "tx": 0.1768, "ty": 0.1768, "targetID": 13, "f2": 0.267224, "f1": 0.788917, "f3": 0.694041, "y": 0.28439218, "x": -0.19208363}], [{"q1": 2.020635633, "distance": 0.2005884828, "q3": 1.932959127, "q2": 2.185249274, "tx": 0.0647, "ty": 0.2415, "targetID": 14, "f2": 0.362163, "f1": 0.192957, "f3": 0.085891, "y": 0.25859887, "x": -0.13515837}], [{"q1": 2.71272849, "distance": 0.3075348235, "q3": 2.248500697, "q2": 3.379242954, "tx": -0.0647, "ty": 0.2415, "targetID": 15, "f2": 0.677704, "f1": 1.38695, "f3": 0.777984, "y": 0.38479796, "x": -0.3368091}], [{"q1": 3.27739839, "distance": 0.3052326147, "q3": 3.800007627, "q2": 5.146011854, "tx": -0.1768, "ty": 0.1768, "targetID": 16, "f2": 2.229211, "f1": 3.153719, "f3": 1.342654, "y": 0.052549108, "x": -0.45559861}]], "block": 7}], [{"trials": [[{"q1": 1.38647374, "distance": 0.4711411198, "q3": 1.563507832, "q2": 3.124773954, "tx": 0.601, "ty": 0.601, "targetID": 1, "f2": -0.007288, "f1": 1.132481, "f3": -0.548271, "y": 0.25605001, "x": 0.28008964}], [{"q1": 1.53035868, "distance": 0.1763417242, "q3": 2.510069697, "q2": 4.419864154, "tx": 0.22, "ty": 0.821, "targetID": 2, "f2": 0.939273, "f1": 2.427571, "f3": -0.404386, "y": 0.65534483, "x": 0.15954532}], [{"q1": 1.970307319, "distance": 0.1446512335, "q3": 2.331313077, "q2": 5.090028654, "tx": -0.22, "ty": 0.821, "targetID": 3, "f2": 0.760517, "f1": 3.097736, "f3": 0.035563, "y": 0.68134661, "x": -0.25769496}], [{"q1": 1.883033875, "distance": 0.5807071154, "q3": 2.214571497, "q2": 3.799525254, "tx": -0.601, "ty": 0.601, "targetID": 4, "f2": 0.643775, "f1": 1.807233, "f3": -0.051711, "y": 0.62617591, "x": -0.020838878}], [{"q1": 1.56479054, "distance": 0.2743767939, "q3": 2.145707787, "q2": 3.042904054, "tx": 0.4596, "ty": 0.4596, "targetID": 5, "f2": 0.574911, "f1": 1.050611, "f3": -0.369954, "y": 0.41685701, "x": 0.18857295}], [{"q1": 1.67336398, "distance": 0.09511876039, "q3": 2.528290937, "q2": 3.691265954, "tx": 0.1682, "ty": 0.6279, "targetID": 6, "f2": 0.957495, "f1": 1.698973, "f3": -0.261381, "y": 0.59466318, "x": 0.079077094}], [{"q1": 2.62243912, "distance": 0.2457438973, "q3": 1.944960017, "q2": 3.103788154, "tx": -0.1682, "ty": 0.6279, "targetID": 7, "f2": 0.374164, "f1": 1.111495, "f3": 0.687695, "y": 0.39347165, "x": -0.24191168}], [{"q1": 2.05431351, "distance": 0.1914362627, "q3": 1.907260897, "q2": 1.148083874, "tx": -0.4596, "ty": 0.4596, "targetID": 8, "f2": 0.336465, "f1": -0.844209, "f3": 0.119569, "y": 0.27606587, "x": -0.40516595}], [{"q1": 3.06000019, "distance": 0.9807127417, "q3": 2.743992727, "q2": 4.456055254, "tx": 0.3182, "ty": 0.3182, "targetID": 9, "f2": 1.173196, "f1": 2.463763, "f3": 1.125256, "y": 0.053178305, "x": -0.62602507}], [{"q1": 1.80468255, "distance": 0.1734262677, "q3": 1.647388356, "q2": 2.673075784, "tx": 0.1165, "ty": 0.4347, "targetID": 10, "f2": 0.076592, "f1": 0.680783, "f3": -0.130062, "y": 0.27666221, "x": 0.045080624}], [{"q1": 2.0347728, "distance": 0.1445039737, "q3": 1.893123737, "q2": 2.526300574, "tx": -0.1165, "ty": 0.4347, "targetID": 11, "f2": 0.322327, "f1": 0.534008, "f3": 0.100028, "y": 0.30484022, "x": -0.053113598}], [{"q1": 1.74071973, "distance": 0.5389968096, "q3": 2.161604237, "q2": 3.818688954, "tx": -0.3182, "ty": 0.3182, "targetID": 12, "f2": 0.590808, "f1": 1.826396, "f3": -0.194025, "y": 0.58399578, "x": 0.15070315}], [{"q1": 4.47026109, "distance": 0.7970819571, "q3": 4.681852727, "q2": 5.115224254, "tx": 0.1768, "ty": 0.1768, "targetID": 13, "f2": 3.111056, "f1": 3.122932, "f3": 2.535517, "y": -0.38159601, "x": -0.39200009}], [{"q1": 2.07611616, "distance": 0.3631182364, "q3": 2.188119287, "q2": 3.588221754, "tx": 0.0647, "ty": 0.2415, "targetID": 14, "f2": 0.617323, "f1": 1.595929, "f3": 0.141372, "y": 0.56615643, "x": -0.097943955}], [{"q1": 2.48973825, "distance": 0.2246633693, "q3": 2.442588287, "q2": 2.474275794, "tx": -0.0647, "ty": 0.2415, "targetID": 15, "f2": 0.871792, "f1": 0.481983, "f3": 0.554994, "y": 0.31468661, "x": -0.27710845}], [{"q1": 1.83226574, "distance": 0.1587744676, "q3": 1.651158267, "q2": 2.451530664, "tx": -0.1768, "ty": 0.1768, "targetID": 16, "f2": 0.080362, "f1": 0.459238, "f3": -0.102479, "y": 0.242886, "x": -0.03243251}]], "block": 8}], [{"trials": [[{"q1": 0.6801808902, "distance": 0.6443803445, "q3": 0.5403539268, "q2": 4.366582754, "tx": 0.601, "ty": 0.601, "targetID": 1, "f2": -1.030442, "f1": 2.37429, "f3": -1.254564, "y": -0.037211454, "x": 0.68995037}], [{"q1": 1.903642723, "distance": 0.228433604, "q3": 1.606359156, "q2": 4.633366754, "tx": 0.22, "ty": 0.821, "targetID": 2, "f2": 0.035563, "f1": 2.641074, "f3": -0.031102, "y": 0.79009452, "x": -0.0063333001}], [{"q1": 1.848539188, "distance": 0.5973302254, "q3": 1.709340567, "q2": 2.499157214, "tx": -0.22, "ty": 0.821, "targetID": 3, "f2": 0.138544, "f1": 0.506865, "f3": -0.086205, "y": 0.25272371, "x": -0.035974305}], [{"q1": 2.76582141, "distance": 0.2863437843, "q3": 2.525149347, "q2": 3.680207554, "tx": -0.601, "ty": 0.601, "targetID": 4, "f2": 0.954353, "f1": 1.687915, "f3": 0.831077, "y": 0.33906306, "x": -0.48532026}], [{"q1": 1.61524452, "distance": 0.1268878541, "q3": 1.297603427, "q2": 3.922487154, "tx": 0.4596, "ty": 0.4596, "targetID": 5, "f2": -0.273193, "f1": 1.930195, "f3": -0.3195, "y": 0.49902416, "x": 0.33899211}], [{"q1": 1.848916179, "distance": 0.1452544932, "q3": 1.613459155, "q2": 3.541097854, "tx": 0.1682, "ty": 0.6279, "targetID": 6, "f2": 0.042663, "f1": 1.548805, "f3": -0.085828, "y": 0.4829436, "x": 0.17750107}], [{"q1": 1.20620915, "distance": 0.6937929887, "q3": 0.7917441768, "q2": 3.234101354, "tx": -0.1682, "ty": 0.6279, "targetID": 7, "f2": -0.779052, "f1": 1.241809, "f3": -0.728535, "y": 0.069155706, "x": 0.24308278}], [{"q1": 2.6316754, "distance": 0.06225978337, "q3": 2.201376807, "q2": 3.771753554, "tx": -0.4596, "ty": 0.4596, "targetID": 8, "f2": 0.63058, "f1": 1.779461, "f3": 0.696931, "y": 0.46992214, "x": -0.39820184}], [{"q1": 1.73349406, "distance": 0.2331818986, "q3": 1.560806062, "q2": 2.805211174, "tx": 0.3182, "ty": 0.3182, "targetID": 9, "f2": -0.00999, "f1": 0.812919, "f3": -0.20125, "y": 0.26495888, "x": 0.091177576}], [{"q1": 1.80436839, "distance": 0.3889968433, "q3": 1.487292794, "q2": 1.927010359, "tx": 0.1165, "ty": 0.4347, "targetID": 10, "f2": -0.083504, "f1": -0.065282, "f3": -0.130376, "y": 0.21922888, "x": -0.2073684}], [{"q1": 1.67430646, "distance": 0.3113669943, "q3": 1.307907857, "q2": 2.846114704, "tx": -0.1165, "ty": 0.4347, "targetID": 11, "f2": -0.262888, "f1": 0.853822, "f3": -0.260438, "y": 0.21042246, "x": 0.099483773}], [{"q1": 0.6113799902, "distance": 0.3559384839, "q3": 0.7317397568, "q2": 2.283266964, "tx": -0.3182, "ty": 0.3182, "targetID": 12, "f2": -0.839057, "f1": 0.290974, "f3": -1.323365, "y": 0.27611852, "x": 0.03524215}], [{"q1": 1.44874011, "distance": 0.01532132865, "q3": 1.156483087, "q2": 3.049250054, "tx": 0.1768, "ty": 0.1768, "targetID": 13, "f2": -0.414313, "f1": 1.056957, "f3": -0.486004, "y": 0.17836734, "x": 0.19204095}], [{"q1": 1.64779142, "distance": 0.2293419992, "q3": 1.212717597, "q2": 2.197187324, "tx": 0.0647, "ty": 0.2415, "targetID": 14, "f2": -0.358079, "f1": 0.204895, "f3": -0.286953, "y": 0.19566728, "x": -0.16001563}], [{"q1": 2.19694181, "distance": 0.05553093513, "q3": 1.844429047, "q2": 2.600379324, "tx": -0.0647, "ty": 0.2415, "targetID": 15, "f2": 0.273633, "f1": 0.608087, "f3": 0.262197, "y": 0.29277834, "x": -0.086012358}], [{"q1": 2.21352942, "distance": 0.1211350289, "q3": 1.822814887, "q2": 2.591080214, "tx": -0.1768, "ty": 0.1768, "targetID": 16, "f2": 0.252019, "f1": 0.598788, "f3": 0.278785, "y": 0.26520309, "x": -0.093983402}]], "block": 9}], [{"trials": [[{"q1": 1.20947641, "distance": 0.07736103025, "q3": 1.050171597, "q2": 4.608799554, "tx": 0.601, "ty": 0.601, "targetID": 1, "f2": -0.520625, "f1": 2.616507, "f3": -0.725268, "y": 0.52376352, "x": 0.59661193}], [{"q1": 2.3207834, "distance": 0.4982712861, "q3": 2.025510447, "q2": 4.211136754, "tx": 0.22, "ty": 0.821, "targetID": 2, "f2": 0.454714, "f1": 2.218844, "f3": 0.386039, "y": 0.65591686, "x": -0.25012959}], [{"q1": 2.1111135, "distance": 0.4589733795, "q3": 1.701046757, "q2": 3.231902254, "tx": -0.22, "ty": 0.821, "targetID": 3, "f2": 0.13025, "f1": 1.23961, "f3": 0.176369, "y": 0.43929594, "x": 0.034869719}], [{"q1": 2.83393114, "distance": 0.2858661887, "q3": 2.533254657, "q2": 3.855508454, "tx": -0.601, "ty": 0.601, "targetID": 4, "f2": 0.962458, "f1": 1.863216, "f3": 0.899187, "y": 0.32508911, "x": -0.52621592}], [{"q1": 1.33111888, "distance": 0.1828136033, "q3": 1.025227347, "q2": 3.748945554, "tx": 0.4596, "ty": 0.4596, "targetID": 5, "f2": -0.545569, "f1": 1.756653, "f3": -0.603626, "y": 0.27680102, "x": 0.45728776}], [{"q1": 2.054502, "distance": 0.1623203216, "q3": 1.704565347, "q2": 3.926696954, "tx": 0.1682, "ty": 0.6279, "targetID": 6, "f2": 0.133769, "f1": 1.934404, "f3": 0.119758, "y": 0.6415394, "x": 0.0064537371}], [{"q1": 1.886489627, "distance": 0.410721564, "q3": 1.569099867, "q2": 2.855665144, "tx": -0.1682, "ty": 0.6279, "targetID": 7, "f2": -0.001696, "f1": 0.863372, "f3": -0.048255, "y": 0.28914468, "x": 0.064043485}], [{"q1": 2.72523203, "distance": 0.143929114, "q3": 2.348277677, "q2": 3.168253654, "tx": -0.4596, "ty": 0.4596, "targetID": 8, "f2": 0.777481, "f1": 1.175961, "f3": 0.790488, "y": 0.35236599, "x": -0.36359762}], [{"q1": 1.46784099, "distance": 0.04419413995, "q3": 1.200968037, "q2": 3.428251854, "tx": 0.3182, "ty": 0.3182, "targetID": 9, "f2": -0.369828, "f1": 1.435959, "f3": -0.466904, "y": 0.27435098, "x": 0.3237123}], [{"q1": 2.32719224, "distance": 0.2484075932, "q3": 1.989759127, "q2": 3.114029754, "tx": 0.1165, "ty": 0.4347, "targetID": 10, "f2": 0.418963, "f1": 1.121737, "f3": 0.392448, "y": 0.43574384, "x": -0.1319054}], [{"q1": 1.20903659, "distance": 0.1721931929, "q3": 0.9889105368, "q2": 2.154587334, "tx": -0.1165, "ty": 0.4347, "targetID": 11, "f2": -0.581886, "f1": 0.162295, "f3": -0.725708, "y": 0.26272148, "x": -0.1079044}], [{"q1": 2.12034978, "distance": 0.2316703285, "q3": 1.693067117, "q2": 2.375818284, "tx": -0.3182, "ty": 0.3182, "targetID": 12, "f2": 0.122271, "f1": 0.383526, "f3": 0.185605, "y": 0.22562687, "x": -0.1058292}], [{"q1": 1.835218835, "distance": 0.2273022814, "q3": 1.745406047, "q2": 3.055596054, "tx": 0.1768, "ty": 0.1768, "targetID": 13, "f2": 0.17461, "f1": 1.063303, "f3": -0.099526, "y": 0.38997492, "x": 0.097915397}], [{"q1": 2.10068341, "distance": 0.1668225965, "q3": 1.680500747, "q2": 3.142492554, "tx": 0.0647, "ty": 0.2415, "targetID": 14, "f2": 0.109704, "f1": 1.1502, "f3": 0.165939, "y": 0.4053607, "x": 0.033403839}], [{"q1": 2.05425067, "distance": 0.07583441003, "q3": 1.682134367, "q2": 2.227032454, "tx": -0.0647, "ty": 0.2415, "targetID": 15, "f2": 0.111338, "f1": 0.23474, "f3": 0.119506, "y": 0.21025147, "x": -0.13379694}], [{"q1": 2.26957544, "distance": 0.1853692998, "q3": 2.123590967, "q2": 2.659378434, "tx": -0.1768, "ty": 0.1768, "targetID": 16, "f2": 0.552795, "f1": 0.667086, "f3": 0.334831, "y": 0.35577578, "x": -0.12853565}]], "block": 10}], [{"trials": [[{"q1": 1.50321532, "distance": 0.5527141254, "q3": 3.096605027, "q2": 0.6451777536, "tx": 0.601, "ty": 0.601, "targetID": 1, "f2": 1.525809, "f1": -1.347115, "f3": -0.431529, "y": 0.53179217, "x": 0.052635905}], [{"q1": 1.66946841, "distance": 0.295332555, "q3": 3.527066027, "q2": 0.5485423536, "tx": 0.22, "ty": 0.821, "targetID": 2, "f2": 1.95627, "f1": -1.44375, "f3": -0.265276, "y": 0.60275615, "x": 0.021025278}], [{"q1": 1.10611801, "distance": 0.6421001802, "q3": 1.837894537, "q2": 2.206423614, "tx": -0.22, "ty": 0.821, "targetID": 3, "f2": 0.267098, "f1": 0.214131, "f3": -0.828626, "y": 0.26590259, "x": 0.10273752}], [{"q1": 1.13935606, "distance": 0.47578216, "q3": 1.041814957, "q2": 1.285434304, "tx": -0.601, "ty": 0.601, "targetID": 4, "f2": -0.528981, "f1": -0.706858, "f3": -0.795388, "y": 0.61191073, "x": -0.12534296}], [{"q1": 0.5741206902, "distance": 0.5490903572, "q3": 0.4222300268, "q2": 2.950352754, "tx": 0.4596, "ty": 0.4596, "targetID": 5, "f2": -1.148566, "f1": 0.95806, "f3": -1.360624, "y": 0.041328521, "x": 0.10386247}], [{"q1": 1.56164895, "distance": 0.1979491841, "q3": 3.026484727, "q2": 0.7822139536, "tx": 0.1682, "ty": 0.6279, "targetID": 6, "f2": 1.455688, "f1": -1.210079, "f3": -0.373096, "y": 0.5331203, "x": -0.0055834513}], [{"q1": 2.10294536, "distance": 0.1762986865, "q3": 2.781440427, "q2": 2.583917384, "tx": -0.1682, "ty": 0.6279, "targetID": 7, "f2": 1.210644, "f1": 0.591625, "f3": 0.168201, "y": 0.45163419, "x": -0.17160457}], [{"q1": 2.75853292, "distance": 0.1735451281, "q3": 2.698125427, "q2": 2.966563364, "tx": -0.4596, "ty": 0.4596, "targetID": 8, "f2": 1.127329, "f1": 0.974271, "f3": 0.823788, "y": 0.28913158, "x": -0.42706649}], [{"q1": 1.49127727, "distance": 0.1432711935, "q3": 1.683391007, "q2": 2.806153644, "tx": 0.3182, "ty": 0.3182, "targetID": 9, "f2": 0.112595, "f1": 0.813861, "f3": -0.443467, "y": 0.26586097, "x": 0.18483111}], [{"q1": 2.11142766, "distance": 0.2160932634, "q3": 2.358582097, "q2": 2.685516484, "tx": 0.1165, "ty": 0.4347, "targetID": 10, "f2": 0.787786, "f1": 0.693224, "f3": 0.176683, "y": 0.41617872, "x": -0.098798074}], [{"q1": 1.42436135, "distance": 0.1084596043, "q3": 2.387673247, "q2": 1.523944024, "tx": -0.1165, "ty": 0.4347, "targetID": 11, "f2": 0.816877, "f1": -0.468349, "f3": -0.510383, "y": 0.40233703, "x": -0.012981287}], [{"q1": 2.12493651, "distance": 0.2072979837, "q3": 1.630423756, "q2": 2.184620954, "tx": -0.3182, "ty": 0.3182, "targetID": 12, "f2": 0.059627, "f1": 0.192328, "f3": 0.190192, "y": 0.1840853, "x": -0.16013134}], [{"q1": 1.876813521, "distance": 0.3026933529, "q3": 1.387955637, "q2": 2.259956344, "tx": 0.1768, "ty": 0.1768, "targetID": 13, "f2": -0.182841, "f1": 0.267664, "f3": -0.057931, "y": 0.17805046, "x": -0.12589077}], [{"q1": 1.930534756, "distance": 0.2599854906, "q3": 2.017970627, "q2": 1.799147534, "tx": 0.0647, "ty": 0.2415, "targetID": 14, "f2": 0.447174, "f1": -0.193145, "f3": -0.00421, "y": 0.26467171, "x": -0.19425082}], [{"q1": 1.65841, "distance": 0.1324074101, "q3": 2.297572367, "q2": 1.644392684, "tx": -0.0647, "ty": 0.2415, "targetID": 15, "f2": 0.726776, "f1": -0.3479, "f3": -0.276334, "y": 0.36894093, "x": -0.10062397}], [{"q1": 2.21045066, "distance": 0.1436714269, "q3": 2.155635217, "q2": 2.401202354, "tx": -0.1768, "ty": 0.1768, "targetID": 16, "f2": 0.584839, "f1": 0.40891, "f3": 0.275706, "y": 0.31753388, "x": -0.14789578}]], "block": 11}], [{"trials": [[{"q1": 1.21060738, "distance": 0.07992413473, "q3": 1.140083977, "q2": 4.521588854, "tx": 0.601, "ty": 0.601, "targetID": 1, "f2": -0.430712, "f1": 2.529296, "f3": -0.724137, "y": 0.52331151, "x": 0.58222859}], [{"q1": 1.79444096, "distance": 0.2387290022, "q3": 1.463228197, "q2": 3.929650054, "tx": 0.22, "ty": 0.821, "targetID": 2, "f2": -0.107568, "f1": 1.937357, "f3": -0.140304, "y": 0.58256422, "x": 0.23182858}], [{"q1": 2.26706216, "distance": 0.1500784406, "q3": 1.855110467, "q2": 4.229483654, "tx": -0.22, "ty": 0.821, "targetID": 3, "f2": 0.284314, "f1": 2.237191, "f3": 0.332318, "y": 0.67340446, "x": -0.2471863}], [{"q1": 2.47534975, "distance": 0.1478296536, "q3": 2.161101587, "q2": 4.501922554, "tx": -0.601, "ty": 0.601, "targetID": 4, "f2": 0.590305, "f1": 2.50963, "f3": 0.540605, "y": 0.56470331, "x": -0.45769558}], [{"q1": 1.64276487, "distance": 0.2550817179, "q3": 1.679181277, "q2": 3.187103154, "tx": 0.4596, "ty": 0.4596, "targetID": 5, "f2": 0.108385, "f1": 1.19481, "f3": -0.29198, "y": 0.34628539, "x": 0.23106886}], [{"q1": 1.67374097, "distance": 0.2052724098, "q3": 1.441551207, "q2": 3.710618154, "tx": 0.1682, "ty": 0.6279, "targetID": 6, "f2": -0.129245, "f1": 1.718325, "f3": -0.261004, "y": 0.46903374, "x": 0.29819336}], [{"q1": 2.28277012, "distance": 0.1113076047, "q3": 1.944771517, "q2": 3.474935854, "tx": -0.1682, "ty": 0.6279, "targetID": 7, "f2": 0.373975, "f1": 1.482643, "f3": 0.348026, "y": 0.5302626, "x": -0.11475544}], [{"q1": 3.41795319, "distance": 0.5938447167, "q3": 3.131288227, "q2": 2.927733284, "tx": -0.4596, "ty": 0.4596, "targetID": 8, "f2": 1.560492, "f1": 0.935441, "f3": 1.483209, "y": -0.12971202, "x": -0.53283176}], [{"q1": 1.59124275, "distance": 0.6152829671, "q3": 1.192171577, "q2": 1.627616574, "tx": 0.3182, "ty": 0.3182, "targetID": 9, "f2": -0.378625, "f1": -0.364676, "f3": -0.343502, "y": 0.40307596, "x": -0.29120069}], [{"q1": 2.0659374, "distance": 0.05771700284, "q3": 1.620496323, "q2": 3.235986354, "tx": 0.1165, "ty": 0.4347, "targetID": 10, "f2": 0.0497, "f1": 1.243694, "f3": 0.131193, "y": 0.43621214, "x": 0.058802809}], [{"q1": 2.04036484, "distance": 0.1787371501, "q3": 1.729383927, "q2": 2.588189944, "tx": -0.1165, "ty": 0.4347, "targetID": 11, "f2": 0.158588, "f1": 0.595897, "f3": 0.10562, "y": 0.27442907, "x": -0.037378588}], [{"q1": 1.912187855, "distance": 0.1945344443, "q3": 1.593101635, "q2": 2.086289106, "tx": -0.3182, "ty": 0.3182, "targetID": 12, "f2": 0.022305, "f1": 0.093996, "f3": -0.022557, "y": 0.20504004, "x": -0.1599645}], [{"q1": 1.56529319, "distance": 0.06939770886, "q3": 1.397694567, "q2": 3.017331554, "tx": 0.1768, "ty": 0.1768, "targetID": 13, "f2": -0.173102, "f1": 1.025039, "f3": -0.369451, "y": 0.24467071, "x": 0.19127787}], [{"q1": 1.82585689, "distance": 0.02776281805, "q3": 1.545537922, "q2": 2.675840384, "tx": 0.0647, "ty": 0.2415, "targetID": 14, "f2": -0.025258, "f1": 0.683548, "f3": -0.108888, "y": 0.24929418, "x": 0.038053709}], [{"q1": 2.05406218, "distance": 0.04583018205, "q3": 1.708523747, "q2": 2.633366054, "tx": -0.0647, "ty": 0.2415, "targetID": 15, "f2": 0.137727, "f1": 0.641073, "f3": 0.119318, "y": 0.27962544, "x": -0.039266628}], [{"q1": 2.07259758, "distance": 0.2859369598, "q3": 1.692941447, "q2": 3.052517354, "tx": -0.1768, "ty": 0.1768, "targetID": 16, "f2": 0.122145, "f1": 1.060225, "f3": 0.137853, "y": 0.37415576, "x": 0.030107344}]], "block": 12}], [{"trials": [[{"q1": 0.8836303902, "distance": 0.6992867342, "q3": 0.8006034768, "q2": 3.053271354, "tx": 0.601, "ty": 0.601, "targetID": 1, "f2": -0.770193, "f1": 1.060979, "f3": -1.051114, "y": 0.055805872, "x": 0.16308985}], [{"q1": 1.65891266, "distance": 0.200331646, "q3": 1.658949417, "q2": 4.085347354, "tx": 0.22, "ty": 0.821, "targetID": 2, "f2": 0.088153, "f1": 2.093055, "f3": -0.275832, "y": 0.62552267, "x": 0.26383357}], [{"q1": 1.908606439, "distance": 0.3917395064, "q3": 4.112658927, "q2": 2.620359854, "tx": -0.22, "ty": 0.821, "targetID": 3, "f2": 2.541863, "f1": 0.628067, "f3": -0.026138, "y": 0.46259884, "x": -0.3781406}], [{"q1": 2.337371, "distance": 0.1945723911, "q3": 3.675537727, "q2": 1.784570544, "tx": -0.601, "ty": 0.601, "targetID": 4, "f2": 2.104741, "f1": -0.207722, "f3": 0.402627, "y": 0.44290536, "x": -0.48757822}], [{"q1": 1.842632993, "distance": 0.4631106074, "q3": 1.398888377, "q2": 4.517756154, "tx": 0.4596, "ty": 0.4596, "targetID": 5, "f2": -0.171908, "f1": 2.525463, "f3": -0.092111, "y": 0.77007441, "x": 0.11597655}], [{"q1": 1.34192596, "distance": 0.4719362851, "q3": 1.189972467, "q2": 2.830909394, "tx": 0.1682, "ty": 0.6279, "targetID": 6, "f2": -0.380824, "f1": 0.838617, "f3": -0.592819, "y": 0.15665383, "x": 0.14268717}], [{"q1": 1.25119676, "distance": 0.3113548264, "q3": 2.890830727, "q2": 2.280690864, "tx": -0.1682, "ty": 0.6279, "targetID": 7, "f2": 1.320034, "f1": 0.288398, "f3": -0.683548, "y": 0.50905523, "x": 0.11958073}], [{"q1": 2.92767626, "distance": 0.1597376873, "q3": 2.310641397, "q2": 3.336580154, "tx": -0.4596, "ty": 0.4596, "targetID": 8, "f2": 0.739845, "f1": 1.344288, "f3": 0.992932, "y": 0.30043645, "x": -0.44606881}], [{"q1": 1.852309099, "distance": 0.4181181216, "q3": 1.897207807, "q2": 4.013656154, "tx": 0.3182, "ty": 0.3182, "targetID": 9, "f2": 0.326411, "f1": 2.021364, "f3": -0.082435, "y": 0.65595269, "x": 0.071733199}], [{"q1": 1.76497282, "distance": 0.08002040989, "q3": 1.915366207, "q2": 2.850324444, "tx": 0.1165, "ty": 0.4347, "targetID": 10, "f2": 0.34457, "f1": 0.858032, "f3": -0.169772, "y": 0.35619647, "x": 0.10099317}], [{"q1": 1.980046256, "distance": 0.174821042, "q3": 1.830166217, "q2": 2.575309414, "tx": -0.1165, "ty": 0.4347, "targetID": 11, "f2": 0.25937, "f1": 0.583017, "f3": 0.045302, "y": 0.28472838, "x": -0.026661757}], [{"q1": 2.19826128, "distance": 0.2292793527, "q3": 1.553706063, "q2": 2.394416514, "tx": -0.3182, "ty": 0.3182, "targetID": 12, "f2": -0.01709, "f1": 0.402124, "f3": 0.263517, "y": 0.18479746, "x": -0.13172538}], [{"q1": 1.60204983, "distance": 0.08027392802, "q3": 1.486852971, "q2": 2.857550104, "tx": 0.1768, "ty": 0.1768, "targetID": 13, "f2": -0.083943, "f1": 0.865257, "f3": -0.332695, "y": 0.2511059, "x": 0.14642671}], [{"q1": 1.888437414, "distance": 0.2852361629, "q3": 1.548553851, "q2": 1.895280273, "tx": 0.0647, "ty": 0.2415, "targetID": 14, "f2": -0.022242, "f1": -0.097012, "f3": -0.046307, "y": 0.21171898, "x": -0.21897721}], [{"q1": 1.48398878, "distance": 0.03433131195, "q3": 1.296598117, "q2": 2.236457234, "tx": -0.0647, "ty": 0.2415, "targetID": 15, "f2": -0.274198, "f1": 0.244165, "f3": -0.450756, "y": 0.20717085, "x": -0.06508528}], [{"q1": 1.841627684, "distance": 0.06257590651, "q3": 1.391788377, "q2": 2.296084664, "tx": -0.1768, "ty": 0.1768, "targetID": 16, "f2": -0.179008, "f1": 0.303792, "f3": -0.093117, "y": 0.18667397, "x": -0.11500802}]], "block": 13}], [{"trials": [[{"q1": 1.74662592, "distance": 0.2858286063, "q3": 0.8448370968, "q2": 4.324548254, "tx": 0.601, "ty": 0.601, "targetID": 1, "f2": -0.725959, "f1": 2.332256, "f3": -0.188119, "y": 0.63331947, "x": 0.3170045}], [{"q1": 1.40921887, "distance": 0.5410957816, "q3": 1.691056497, "q2": 1.267841384, "tx": 0.22, "ty": 0.821, "targetID": 2, "f2": 0.12026, "f1": -0.724451, "f3": -0.525526, "y": 0.46955774, "x": -0.19142798}], [{"q1": 1.45722241, "distance": 0.2474803405, "q3": 4.977916427, "q2": 1.253013074, "tx": -0.22, "ty": 0.821, "targetID": 3, "f2": 3.40712, "f1": -0.73928, "f3": -0.477522, "y": 0.87820561, "x": 0.020777983}], [{"q1": 2.72755681, "distance": 0.4281749933, "q3": 2.595018327, "q2": 3.310504954, "tx": -0.601, "ty": 0.601, "targetID": 4, "f2": 1.024222, "f1": 1.318212, "f3": 0.792812, "y": 0.17927576, "x": -0.52695616}], [{"q1": 1.72300115, "distance": 0.221160777, "q3": 1.026169827, "q2": 3.553161554, "tx": 0.4596, "ty": 0.4596, "targetID": 5, "f2": -0.544627, "f1": 1.560869, "f3": -0.211743, "y": 0.34492871, "x": 0.27049002}], [{"q1": 3.95830719, "distance": 1.278212345, "q3": 1.798059137, "q2": 4.417099554, "tx": 0.1682, "ty": 0.6279, "targetID": 6, "f2": 0.227263, "f1": 2.424807, "f3": 2.023563, "y": -0.34718414, "x": -0.65826096}], [{"q1": 1.65507991, "distance": 0.2665772675, "q3": 2.380636077, "q2": 1.720796214, "tx": -0.1682, "ty": 0.6279, "targetID": 7, "f2": 0.80984, "f1": -0.271496, "f3": -0.279665, "y": 0.38028514, "x": -0.069456288}], [{"q1": 2.69758602, "distance": 0.1138628531, "q3": 2.416136077, "q2": 3.303781954, "tx": -0.4596, "ty": 0.4596, "targetID": 8, "f2": 0.84534, "f1": 1.311489, "f3": 0.762842, "y": 0.36507257, "x": -0.39612312}], [{"q1": 1.79833654, "distance": 0.4767023333, "q3": 3.097861727, "q2": 1.798016564, "tx": 0.3182, "ty": 0.3182, "targetID": 9, "f2": 1.527065, "f1": -0.194276, "f3": -0.136408, "y": 0.50054219, "x": -0.12225027}], [{"q1": 1.69642327, "distance": 0.1663286581, "q3": 2.925576727, "q2": 1.823903284, "tx": 0.1165, "ty": 0.4347, "targetID": 10, "f2": 1.35478, "f1": -0.168389, "f3": -0.238321, "y": 0.49251742, "x": -0.039456303}], [{"q1": 1.75397725, "distance": 0.2508283682, "q3": 1.325060947, "q2": 1.871655494, "tx": -0.1165, "ty": 0.4347, "targetID": 11, "f2": -0.245735, "f1": -0.120637, "f3": -0.180767, "y": 0.22519837, "x": -0.25442729}], [{"q1": 1.57126222, "distance": 0.08984137796, "q3": 1.600452962, "q2": 1.516215704, "tx": -0.3182, "ty": 0.3182, "targetID": 12, "f2": 0.029657, "f1": -0.476077, "f3": -0.363482, "y": 0.36269649, "x": -0.24015171}], [{"q1": 2.43871878, "distance": 0.3624909324, "q3": 1.868430817, "q2": 2.372865184, "tx": 0.1768, "ty": 0.1768, "targetID": 13, "f2": 0.297634, "f1": 0.380573, "f3": 0.503974, "y": 0.23629606, "x": -0.18077502}], [{"q1": 1.80449406, "distance": 0.1083880826, "q3": 1.753637017, "q2": 2.330705014, "tx": 0.0647, "ty": 0.2415, "targetID": 14, "f2": 0.182841, "f1": 0.338412, "f3": -0.13025, "y": 0.25486075, "x": -0.042861456}], [{"q1": 2.37513295, "distance": 0.08173975812, "q3": 1.726493657, "q2": 2.840836834, "tx": -0.0647, "ty": 0.2415, "targetID": 15, "f2": 0.155697, "f1": 0.848544, "f3": 0.440388, "y": 0.31490102, "x": -0.10066774}], [{"q1": 1.70936663, "distance": 0.03076191237, "q3": 1.341460067, "q2": 2.075482027, "tx": -0.1768, "ty": 0.1768, "targetID": 16, "f2": -0.229336, "f1": 0.083189, "f3": -0.225378, "y": 0.20749615, "x": -0.17881038}]], "block": 14}], [{"trials": [[{"q1": 1.46966311, "distance": 0.7154508106, "q3": 2.396658207, "q2": 1.297309524, "tx": 0.601, "ty": 0.601, "targetID": 1, "f2": 0.825862, "f1": -0.694983, "f3": -0.465081, "y": 0.42254302, "x": -0.091836899}], [{"q1": 0.6259569902, "distance": 0.1831003328, "q3": 0.9706892968, "q2": 0.7884971536, "tx": 0.22, "ty": 0.821, "targetID": 2, "f2": -0.600107, "f1": -1.203796, "f3": -1.308787, "y": 0.69750212, "x": 0.35518138}], [{"q1": 1.4236702, "distance": 0.4414315333, "q3": 1.987748507, "q2": 1.457970574, "tx": -0.22, "ty": 0.821, "targetID": 3, "f2": 0.416952, "f1": -0.534322, "f3": -0.511074, "y": 0.39853, "x": -0.092012119}], [{"q1": 2.024719704, "distance": 0.5814232351, "q3": 1.837454707, "q2": 2.125370514, "tx": -0.601, "ty": 0.601, "targetID": 4, "f2": 0.266658, "f1": 0.133078, "f3": 0.089975, "y": 0.23534572, "x": -0.1489492}], [{"q1": 0.4712649902, "distance": 0.1557137978, "q3": 2.167196277, "q2": 0.9791290536, "tx": 0.4596, "ty": 0.4596, "targetID": 5, "f2": 0.5964, "f1": -1.013164, "f3": -1.46348, "y": 0.37236522, "x": 0.33061597}], [{"q1": 0.8153321902, "distance": 0.1557375384, "q3": 2.051020177, "q2": 0.9888051536, "tx": 0.1682, "ty": 0.6279, "targetID": 6, "f2": 0.480224, "f1": -1.003488, "f3": -1.119412, "y": 0.47325796, "x": 0.18663964}], [{"q1": 1.27331357, "distance": 0.333286084, "q3": 2.005969737, "q2": 1.748630724, "tx": -0.1682, "ty": 0.6279, "targetID": 7, "f2": 0.435173, "f1": -0.243662, "f3": -0.661431, "y": 0.34555202, "x": 0.0088853805}], [{"q1": 2.006938289, "distance": 0.1157691683, "q3": 2.699005127, "q2": 0.3183704536, "tx": -0.4596, "ty": 0.4596, "targetID": 8, "f2": 1.128209, "f1": -1.673922, "f3": 0.072194, "y": 0.42936953, "x": -0.34784751}], [{"q1": 1.099395, "distance": 0.2902755641, "q3": 2.377368827, "q2": 0.9007148536, "tx": 0.3182, "ty": 0.3182, "targetID": 9, "f2": 0.806573, "f1": -1.091578, "f3": -0.835349, "y": 0.49319038, "x": 0.086600626}], [{"q1": 1.61141177, "distance": 0.1011891397, "q3": 2.605951127, "q2": 2.031122739, "tx": 0.1165, "ty": 0.4347, "targetID": 10, "f2": 1.035155, "f1": 0.03883, "f3": -0.323333, "y": 0.42544397, "x": 0.015735086}], [{"q1": 2.32543295, "distance": 0.3830907614, "q3": 0.9325503668, "q2": 2.583226234, "tx": -0.1165, "ty": 0.4347, "targetID": 11, "f2": -0.638246, "f1": 0.590934, "f3": 0.390688, "y": 0.05335978, "x": -0.15308098}], [{"q1": 1.5605808, "distance": 0.1155849761, "q3": 1.446075097, "q2": 1.745551964, "tx": -0.3182, "ty": 0.3182, "targetID": 12, "f2": -0.124721, "f1": -0.246741, "f3": -0.374164, "y": 0.30318432, "x": -0.20359452}], [{"q1": 2.34076392, "distance": 0.3151665399, "q3": 1.176777777, "q2": 2.494005004, "tx": 0.1768, "ty": 0.1768, "targetID": 13, "f2": -0.394019, "f1": 0.501712, "f3": 0.406019, "y": 0.11493394, "x": -0.13223485}], [{"q1": 1.467464, "distance": 0.1154352774, "q3": 1.085985747, "q2": 2.963296114, "tx": 0.0647, "ty": 0.2415, "targetID": 14, "f2": -0.484811, "f1": 0.971003, "f3": -0.46728, "y": 0.16765743, "x": 0.15342755}], [{"q1": 1.24246313, "distance": 0.3055386625, "q3": 1.330213157, "q2": 1.250499794, "tx": -0.0647, "ty": 0.2415, "targetID": 15, "f2": -0.240583, "f1": -0.741793, "f3": -0.692281, "y": 0.52865314, "x": -0.16908845}], [{"q1": 1.9937436, "distance": 0.1467980117, "q3": 2.275958217, "q2": 1.950258144, "tx": -0.1768, "ty": 0.1768, "targetID": 16, "f2": 0.705162, "f1": -0.042035, "f3": 0.058999, "y": 0.32254197, "x": -0.15922347}]], "block": 15}], [{"trials": [[{"q1": 1.03235342, "distance": 0.3330202539, "q3": 4.533381027, "q2": 1.439498014, "tx": 0.601, "ty": 0.601, "targetID": 1, "f2": 2.962585, "f1": -0.552795, "f3": -0.902391, "y": 0.75107962, "x": 0.30371462}], [{"q1": 1.39696666, "distance": 0.1510970544, "q3": 4.068865127, "q2": 1.350151114, "tx": 0.22, "ty": 0.821, "targetID": 2, "f2": 2.498069, "f1": -0.642142, "f3": -0.537778, "y": 0.73801084, "x": 0.093733935}], [{"q1": 1.35141357, "distance": 0.4983186814, "q3": 2.980303327, "q2": 1.589791804, "tx": -0.22, "ty": 0.821, "targetID": 3, "f2": 1.409507, "f1": -0.402501, "f3": -0.583331, "y": 0.49714925, "x": 0.15873764}], [{"q1": 3.16825939, "distance": 0.7710933861, "q3": 3.833308527, "q2": 2.965746554, "tx": -0.601, "ty": 0.601, "targetID": 4, "f2": 2.262512, "f1": 0.973454, "f3": 1.233515, "y": -0.16491905, "x": -0.5118203}], [{"q1": 1.55015072, "distance": 0.392809936, "q3": 4.036004127, "q2": 0.6002529536, "tx": 0.4596, "ty": 0.4596, "targetID": 5, "f2": 2.465208, "f1": -1.39204, "f3": -0.384594, "y": 0.6934504, "x": 0.14398372}], [{"q1": 2.027421473, "distance": 0.5785858675, "q3": 3.750810327, "q2": 2.565821804, "tx": 0.1682, "ty": 0.6279, "targetID": 6, "f2": 2.180014, "f1": 0.573529, "f3": 0.092677, "y": 0.4597191, "x": -0.38540346}], [{"q1": 1.59771443, "distance": 0.2828545948, "q3": 1.778015777, "q2": 1.486433404, "tx": -0.1682, "ty": 0.6279, "targetID": 7, "f2": 0.207219, "f1": -0.505859, "f3": -0.33703, "y": 0.34717293, "x": -0.20282707}], [{"q1": 1.885672813, "distance": 0.09883073838, "q3": 1.597311369, "q2": 1.066339634, "tx": -0.4596, "ty": 0.4596, "targetID": 8, "f2": 0.026515, "f1": -0.925953, "f3": -0.049072, "y": 0.36618554, "x": -0.42733154}], [{"q1": 1.4276286, "distance": 0.3567422258, "q3": 3.255443927, "q2": 2.186945734, "tx": 0.3182, "ty": 0.3182, "targetID": 9, "f2": 1.684648, "f1": 0.194653, "f3": -0.507116, "y": 0.57493488, "x": 0.070506203}], [{"q1": 1.55593125, "distance": 0.1638735398, "q3": 3.220760827, "q2": 1.735938694, "tx": 0.1165, "ty": 0.4347, "targetID": 10, "f2": 1.649965, "f1": -0.256354, "f3": -0.378813, "y": 0.56375199, "x": 0.015504352}], [{"q1": 1.51000116, "distance": 0.1963670193, "q3": 2.313343167, "q2": 2.169729804, "tx": -0.1165, "ty": 0.4347, "targetID": 11, "f2": 0.742547, "f1": 0.177437, "f3": -0.424743, "y": 0.36294847, "x": 0.066288742}], [{"q1": 1.5832631, "distance": 0.3754813853, "q3": 2.476580317, "q2": 2.239787324, "tx": -0.3182, "ty": 0.3182, "targetID": 12, "f2": 0.905784, "f1": 0.247495, "f3": -0.351481, "y": 0.40502849, "x": 0.047104098}], [{"q1": 0.8977675902, "distance": 0.1027114402, "q3": 0.9729512468, "q2": 2.836312934, "tx": 0.1768, "ty": 0.1768, "targetID": 13, "f2": -0.597845, "f1": 0.84402, "f3": -1.036977, "y": 0.078665241, "x": 0.14648154}], [{"q1": 1.4264348, "distance": 0.1159783553, "q3": 2.158776807, "q2": 1.784444884, "tx": 0.0647, "ty": 0.2415, "targetID": 14, "f2": 0.58798, "f1": -0.207848, "f3": -0.50831, "y": 0.34166313, "x": 0.0062335457}], [{"q1": 1.55480027, "distance": 0.05430007188, "q3": 1.529892791, "q2": 2.358036874, "tx": -0.0647, "ty": 0.2415, "targetID": 15, "f2": -0.040904, "f1": 0.365744, "f3": -0.379944, "y": 0.22314856, "x": -0.013594986}], [{"q1": 1.7562392, "distance": 0.06361324013, "q3": 1.575131725, "q2": 2.137434234, "tx": -0.1768, "ty": 0.1768, "targetID": 16, "f2": 0.004335, "f1": 0.145142, "f3": -0.178505, "y": 0.21809734, "x": -0.12841432}]], "block": 16}], [{"trials": [[{"q1": 1.27890561, "distance": 0.4152011545, "q3": 2.660677627, "q2": 2.657744814, "tx": 0.601, "ty": 0.601, "targetID": 1, "f2": 1.089881, "f1": 0.665452, "f3": -0.655839, "y": 0.43317646, "x": 0.22122736}], [{"q1": 0.8235631902, "distance": 0.3162430342, "q3": 2.432598027, "q2": 0.3837092536, "tx": 0.22, "ty": 0.821, "targetID": 2, "f2": 0.861802, "f1": -1.608583, "f3": -1.111181, "y": 0.50966679, "x": 0.27550936}], [{"q1": 1.67524894, "distance": 0.2632331896, "q3": 3.796740427, "q2": 2.701475784, "tx": -0.22, "ty": 0.821, "targetID": 3, "f2": 2.225944, "f1": 0.709183, "f3": -0.259496, "y": 0.56200118, "x": -0.17297529}], [{"q1": 1.81052592, "distance": 0.6586758913, "q3": 2.256354677, "q2": 3.440755354, "tx": -0.601, "ty": 0.601, "targetID": 4, "f2": 0.685558, "f1": 1.448463, "f3": -0.124219, "y": 0.53873906, "x": 0.0547267}], [{"q1": 1.31258348, "distance": 0.1111103625, "q3": 1.548239692, "q2": 3.688501354, "tx": 0.4596, "ty": 0.4596, "targetID": 5, "f2": -0.022557, "f1": 1.696209, "f3": -0.622161, "y": 0.35239111, "x": 0.43041496}], [{"q1": 1.901003785, "distance": 0.1898777684, "q3": 2.377368827, "q2": 3.300012054, "tx": 0.1682, "ty": 0.6279, "targetID": 6, "f2": 0.806573, "f1": 1.307719, "f3": -0.033741, "y": 0.53659233, "x": 0.0017173393}], [{"q1": 1.71439318, "distance": 0.4220908089, "q3": 1.716503397, "q2": 2.741122674, "tx": -0.1682, "ty": 0.6279, "targetID": 7, "f2": 0.145707, "f1": 0.74883, "f3": -0.220351, "y": 0.29439925, "x": 0.090523599}], [{"q1": 2.79296477, "distance": 0.2012544384, "q3": 2.587415727, "q2": 2.804331524, "tx": -0.4596, "ty": 0.4596, "targetID": 8, "f2": 1.016619, "f1": 0.812039, "f3": 0.85822, "y": 0.26637662, "x": -0.40331435}], [{"q1": 1.23423216, "distance": 0.1182783011, "q3": 1.375766257, "q2": 3.281665154, "tx": 0.3182, "ty": 0.3182, "targetID": 9, "f2": -0.19503, "f1": 1.289373, "f3": -0.700512, "y": 0.20210281, "x": 0.34080971}], [{"q1": 0.7152410902, "distance": 0.1668578438, "q3": 2.071943187, "q2": 1.699370554, "tx": 0.1165, "ty": 0.4347, "targetID": 10, "f2": 0.501147, "f1": -0.292922, "f3": -1.219503, "y": 0.28854021, "x": 0.19699134}], [{"q1": 1.65633655, "distance": 0.213307979, "q3": 1.620998978, "q2": 2.252856344, "tx": -0.1165, "ty": 0.4347, "targetID": 11, "f2": 0.050203, "f1": 0.260564, "f3": -0.278408, "y": 0.23579258, "x": -0.039453701}], [{"q1": 1.78746663, "distance": 0.09740056706, "q3": 1.610757386, "q2": 1.792173204, "tx": -0.3182, "ty": 0.3182, "targetID": 12, "f2": 0.039961, "f1": -0.200119, "f3": -0.147278, "y": 0.25903099, "x": -0.24083141}], [{"q1": 1.908606439, "distance": 0.1512666914, "q3": 1.422513157, "q2": 2.976616464, "tx": 0.1768, "ty": 0.1768, "targetID": 13, "f2": -0.148283, "f1": 0.984324, "f3": -0.026138, "y": 0.30085121, "x": 0.090238408}], [{"q1": 1.77314096, "distance": 0.156496525, "q3": 2.062706907, "q2": 2.05556433, "tx": 0.0647, "ty": 0.2415, "targetID": 14, "f2": 0.491911, "f1": 0.063272, "f3": -0.161604, "y": 0.30020604, "x": -0.080368133}], [{"q1": 2.001660414, "distance": 0.1064430784, "q3": 2.131444947, "q2": 1.975767877, "tx": -0.0647, "ty": 0.2415, "targetID": 15, "f2": 0.560649, "f1": -0.016525, "f3": 0.066916, "y": 0.28971079, "x": -0.15959915}], [{"q1": 1.77609406, "distance": 0.1267668227, "q3": 1.847067987, "q2": 2.141204144, "tx": -0.1768, "ty": 0.1768, "targetID": 16, "f2": 0.276272, "f1": 0.148911, "f3": -0.15865, "y": 0.26499406, "x": -0.085741584}]], "block": 17}], [{"trials": [[{"q1": 0.9703383802, "distance": 0.4034693659, "q3": 1.110176017, "q2": 4.058832254, "tx": 0.601, "ty": 0.601, "targetID": 1, "f2": -0.46062, "f1": 2.06654, "f3": -0.964406, "y": 0.19806342, "x": 0.6217278}], [{"q1": 1.77584273, "distance": 0.2295893116, "q3": 1.649775966, "q2": 3.916769454, "tx": 0.22, "ty": 0.821, "targetID": 2, "f2": 0.07898, "f1": 1.924477, "f3": -0.158902, "y": 0.59141763, "x": 0.21821468}], [{"q1": 1.54367904, "distance": 0.1821321827, "q3": 3.820302327, "q2": 2.009257254, "tx": -0.22, "ty": 0.821, "targetID": 3, "f2": 2.249506, "f1": 0.016965, "f3": -0.391065, "y": 0.64628488, "x": -0.16855334}], [{"q1": 2.63381169, "distance": 0.5805634271, "q3": 4.260376627, "q2": 3.502393454, "tx": -0.601, "ty": 0.601, "targetID": 4, "f2": 2.68958, "f1": 1.510101, "f3": 0.699067, "y": 0.0627462, "x": -0.38342992}], [{"q1": 2.21912146, "distance": 0.5292760257, "q3": 1.837454707, "q2": 3.457028854, "tx": 0.4596, "ty": 0.4596, "targetID": 5, "f2": 0.266658, "f1": 1.464736, "f3": 0.284377, "y": 0.53838603, "x": -0.063779282}], [{"q1": 2.14491704, "distance": 0.2341312501, "q3": 1.926487447, "q2": 3.602547354, "tx": 0.1682, "ty": 0.6279, "targetID": 6, "f2": 0.355691, "f1": 1.610255, "f3": 0.210173, "y": 0.57086067, "x": -0.058876985}], [{"q1": 1.03524368, "distance": 0.4351427708, "q3": 2.030913987, "q2": 1.834144884, "tx": -0.1682, "ty": 0.6279, "targetID": 7, "f2": 0.460118, "f1": -0.158148, "f3": -0.899501, "y": 0.3028984, "x": 0.1211496}], [{"q1": 2.34943472, "distance": 0.1017217036, "q3": 3.166913927, "q2": 2.390520934, "tx": -0.4596, "ty": 0.4596, "targetID": 8, "f2": 1.596118, "f1": 0.398228, "f3": 0.41469, "y": 0.40093275, "x": -0.37650091}], [{"q1": 1.68699849, "distance": 0.126377557, "q3": 1.477679521, "q2": 3.570126154, "tx": 0.3182, "ty": 0.3182, "targetID": 9, "f2": -0.093117, "f1": 1.577834, "f3": -0.247746, "y": 0.4332181, "x": 0.26583471}], [{"q1": 1.90389405, "distance": 0.01893542599, "q3": 1.681506057, "q2": 3.246793454, "tx": 0.1165, "ty": 0.4347, "targetID": 10, "f2": 0.11071, "f1": 1.254501, "f3": -0.03085, "y": 0.41602924, "x": 0.11334515}], [{"q1": 2.19354889, "distance": 0.0596034008, "q3": 2.033490097, "q2": 3.191941254, "tx": -0.1165, "ty": 0.4347, "targetID": 11, "f2": 0.462694, "f1": 1.199649, "f3": 0.258804, "y": 0.4700345, "x": -0.068499599}], [{"q1": 2.06009404, "distance": 0.1361464494, "q3": 1.900663557, "q2": 1.865058154, "tx": -0.3182, "ty": 0.3182, "targetID": 12, "f2": 0.329867, "f1": -0.127235, "f3": 0.12535, "y": 0.22763591, "x": -0.21654371}], [{"q1": 1.970055991, "distance": 0.3167301584, "q3": 1.871823737, "q2": 2.08980769, "tx": 0.1768, "ty": 0.1768, "targetID": 13, "f2": 0.301027, "f1": 0.097515, "f3": 0.035312, "y": 0.25076417, "x": -0.13117288}], [{"q1": 1.867514407, "distance": 0.07287182545, "q3": 1.687286587, "q2": 2.823746564, "tx": 0.0647, "ty": 0.2415, "targetID": 14, "f2": 0.11649, "f1": 0.831454, "f3": -0.06723, "y": 0.31231997, "x": 0.047529246}], [{"q1": 1.915455111, "distance": 0.027448444, "q3": 1.701800737, "q2": 2.294262544, "tx": -0.0647, "ty": 0.2415, "targetID": 15, "f2": 0.131004, "f1": 0.30197, "f3": -0.019289, "y": 0.23095944, "x": -0.090043908}], [{"q1": 2.37230551, "distance": 0.09811245715, "q3": 1.879929047, "q2": 2.562931544, "tx": -0.1768, "ty": 0.1768, "targetID": 16, "f2": 0.309133, "f1": 0.570639, "f3": 0.437561, "y": 0.27004196, "x": -0.14627147}]], "block": 18}], [{"trials": [[{"q1": 0.9154232902, "distance": 0.3119898505, "q3": 3.175459027, "q2": 3.434158054, "tx": 0.601, "ty": 0.601, "targetID": 1, "f2": 1.604663, "f1": 1.441865, "f3": -1.019321, "y": 0.43458526, "x": 0.33709888}], [{"q1": 2.46441701, "distance": 1.157086903, "q3": 5.029627027, "q2": 2.220435114, "tx": 0.22, "ty": 0.821, "targetID": 2, "f2": 3.458831, "f1": 0.228142, "f3": 0.529673, "y": 0.085196591, "x": -0.67299689}], [{"q1": 1.75146397, "distance": 0.2377061704, "q3": 3.773429727, "q2": 2.478045714, "tx": -0.22, "ty": 0.821, "targetID": 3, "f2": 2.202633, "f1": 0.485753, "f3": -0.183281, "y": 0.58456996, "x": -0.19540204}], [{"q1": 1.32709764, "distance": 0.6019947268, "q3": 1.766266217, "q2": 1.738703294, "tx": -0.601, "ty": 0.601, "targetID": 4, "f2": 0.19547, "f1": -0.253589, "f3": -0.607647, "y": 0.33147253, "x": -0.062713279}], [{"q1": 2.021766607, "distance": 0.513117155, "q3": 1.844240547, "q2": 2.704931534, "tx": 0.4596, "ty": 0.4596, "targetID": 5, "f2": 0.273444, "f1": 0.712639, "f3": 0.087022, "y": 0.28153924, "x": -0.021631317}], [{"q1": 1.82183565, "distance": 0.3749012857, "q3": 2.315165287, "q2": 1.974385576, "tx": 0.1682, "ty": 0.6279, "targetID": 6, "f2": 0.744369, "f1": -0.017907, "f3": -0.112909, "y": 0.35433023, "x": -0.088140701}], [{"q1": 1.74329583, "distance": 0.2564046745, "q3": 2.427634307, "q2": 1.793492674, "tx": -0.1682, "ty": 0.6279, "targetID": 7, "f2": 0.856838, "f1": -0.1988, "f3": -0.191449, "y": 0.38418453, "x": -0.088537419}], [{"q1": 3.15896029, "distance": 0.3458816628, "q3": 2.693161727, "q2": 3.543673954, "tx": -0.4596, "ty": 0.4596, "targetID": 8, "f2": 1.122365, "f1": 1.551381, "f3": 1.224216, "y": 0.1286897, "x": -0.56026031}], [{"q1": 2.81539574, "distance": 0.7763983669, "q3": 2.492036957, "q2": 1.394196244, "tx": 0.3182, "ty": 0.3182, "targetID": 9, "f2": 0.921241, "f1": -0.598096, "f3": 0.880651, "y": 0.082807258, "x": -0.4216545}], [{"q1": 2.05632413, "distance": 0.3295233693, "q3": 1.931576827, "q2": 2.125182024, "tx": 0.1165, "ty": 0.4347, "targetID": 10, "f2": 0.360781, "f1": 0.132889, "f3": 0.12158, "y": 0.24412458, "x": -0.15232459}], [{"q1": 1.18987287, "distance": 0.3037115648, "q3": 1.085420267, "q2": 2.519012074, "tx": -0.1165, "ty": 0.4347, "targetID": 11, "f2": -0.485376, "f1": 0.526719, "f3": -0.744872, "y": 0.16778986, "x": 0.028412704}], [{"q1": 2.18198783, "distance": 0.1826403313, "q3": 1.745091887, "q2": 2.121726274, "tx": -0.3182, "ty": 0.3182, "targetID": 12, "f2": 0.174296, "f1": 0.129434, "f3": 0.247243, "y": 0.18438333, "x": -0.1938996}], [{"q1": 0.2584785902, "distance": 0.1064961129, "q3": 1.007508767, "q2": 2.569151894, "tx": 0.1768, "ty": 0.1768, "targetID": 13, "f2": -0.563288, "f1": 0.576859, "f3": -1.676266, "y": 0.076338047, "x": 0.14146138}], [{"q1": 1.58489673, "distance": 0.2341163215, "q3": 2.771136027, "q2": 1.762893554, "tx": 0.0647, "ty": 0.2415, "targetID": 14, "f2": 1.20034, "f1": -0.229399, "f3": -0.349848, "y": 0.46572002, "x": -0.0026486052}], [{"q1": 1.76899406, "distance": 0.08937992117, "q3": 1.804593657, "q2": 1.927073191, "tx": -0.0647, "ty": 0.2415, "targetID": 15, "f2": 0.233797, "f1": -0.065219, "f3": -0.16575, "y": 0.26308842, "x": -0.15143356}], [{"q1": 1.79035689, "distance": 0.05229375619, "q3": 1.478307839, "q2": 1.935366995, "tx": -0.1768, "ty": 0.1768, "targetID": 16, "f2": -0.092488, "f1": -0.056926, "f3": -0.144388, "y": 0.21922888, "x": -0.2073684}]], "block": 19}], [{"trials": [[{"q1": 0.8092374902, "distance": 0.7254853901, "q3": 0.6827309168, "q2": 2.727111174, "tx": 0.601, "ty": 0.601, "targetID": 1, "f2": -0.888065, "f1": 0.734819, "f3": -1.125507, "y": 0.10238145, "x": 0.074019362}], [{"q1": 1.923623252, "distance": 0.3130333926, "q3": 2.238196267, "q2": 3.734808454, "tx": 0.22, "ty": 0.821, "targetID": 2, "f2": 0.6674, "f1": 1.742516, "f3": -0.011121, "y": 0.61012172, "x": -0.011344453}], [{"q1": 2.29583915, "distance": 0.3946038404, "q3": 2.887940427, "q2": 2.891227974, "tx": -0.22, "ty": 0.821, "targetID": 3, "f2": 1.317144, "f1": 0.898935, "f3": 0.361095, "y": 0.43686876, "x": -0.31030715}], [{"q1": 2.89330724, "distance": 0.5391365031, "q3": 2.783576727, "q2": 1.412731644, "tx": -0.601, "ty": 0.601, "targetID": 4, "f2": 1.21278, "f1": -0.579561, "f3": 0.958563, "y": 0.077501933, "x": -0.4720894}], [{"q1": 1.36668171, "distance": 0.1420354984, "q3": 1.880557367, "q2": 3.444525254, "tx": 0.4596, "ty": 0.4596, "targetID": 5, "f2": 0.309761, "f1": 1.452233, "f3": -0.568063, "y": 0.38139407, "x": 0.34103392}], [{"q1": 1.67210734, "distance": 0.05168461486, "q3": 2.215074147, "q2": 3.697234954, "tx": 0.1682, "ty": 0.6279, "targetID": 6, "f2": 0.644278, "f1": 1.704942, "f3": -0.262637, "y": 0.57951797, "x": 0.15002093}], [{"q1": 1.28732508, "distance": 0.2948151651, "q3": 1.218058307, "q2": 1.853120104, "tx": -0.1682, "ty": 0.6279, "targetID": 7, "f2": -0.352738, "f1": -0.139173, "f3": -0.647419, "y": 0.33362286, "x": -0.15039701}], [{"q1": 1.79173919, "distance": 0.6612952788, "q3": 1.461971557, "q2": 3.332873054, "tx": -0.4596, "ty": 0.4596, "targetID": 8, "f2": -0.108825, "f1": 1.34058, "f3": -0.143005, "y": 0.3870135, "x": 0.19769951}], [{"q1": 1.42266489, "distance": 0.09032180745, "q3": 1.265182197, "q2": 3.233787254, "tx": 0.3182, "ty": 0.3182, "targetID": 9, "f2": -0.305614, "f1": 1.241495, "f3": -0.51208, "y": 0.23584455, "x": 0.2811108}], [{"q1": 1.80782415, "distance": 0.1546541243, "q3": 2.240646717, "q2": 3.637481854, "tx": 0.1165, "ty": 0.4347, "targetID": 10, "f2": 0.66985, "f1": 1.645189, "f3": -0.12692, "y": 0.58297001, "x": 0.072523844}], [{"q1": 2.39128073, "distance": 0.363514579, "q3": 3.727751027, "q2": 3.396773054, "tx": -0.1165, "ty": 0.4347, "targetID": 11, "f2": 2.156955, "f1": 1.40448, "f3": 0.456536, "y": 0.24693196, "x": -0.42776518}], [{"q1": 2.020572801, "distance": 0.1823472827, "q3": 3.366719227, "q2": 2.998042154, "tx": -0.3182, "ty": 0.3182, "targetID": 12, "f2": 1.795923, "f1": 1.00575, "f3": 0.085828, "y": 0.49041992, "x": -0.25827646}], [{"q1": 1.67392947, "distance": 0.1769543734, "q3": 1.811379497, "q2": 2.954688144, "tx": 0.1768, "ty": 0.1768, "targetID": 13, "f2": 0.240583, "f1": 0.962395, "f3": -0.260815, "y": 0.35175762, "x": 0.15029186}], [{"q1": 2.06267014, "distance": 0.2051882071, "q3": 2.035563547, "q2": 2.992387254, "tx": 0.0647, "ty": 0.2415, "targetID": 14, "f2": 0.464767, "f1": 1.000095, "f3": 0.127926, "y": 0.43008897, "x": -0.01614801}], [{"q1": 2.51254621, "distance": 0.3049066421, "q3": 2.501398907, "q2": 3.080163354, "tx": -0.0647, "ty": 0.2415, "targetID": 15, "f2": 0.930603, "f1": 1.087871, "f3": 0.577802, "y": 0.40330901, "x": -0.32312969}], [{"q1": 1.850298479, "distance": 0.06911073461, "q3": 1.666677735, "q2": 2.144911224, "tx": -0.1768, "ty": 0.1768, "targetID": 16, "f2": 0.095881, "f1": 0.152619, "f3": -0.084446, "y": 0.22482654, "x": -0.12710347}]], "block": 20}], [{"trials": [[{"q1": 1.59004894, "distance": 0.3812454124, "q3": 2.011498947, "q2": 4.010326154, "tx": 0.601, "ty": 0.601, "targetID": 1, "f2": 0.440703, "f1": 2.018034, "f3": -0.344696, "y": 0.61390811, "x": 0.21997317}], [{"q1": 1.55699939, "distance": 0.4103940398, "q3": 1.688857377, "q2": 3.483481054, "tx": 0.22, "ty": 0.821, "targetID": 2, "f2": 0.118061, "f1": 1.491188, "f3": -0.377745, "y": 0.41649055, "x": 0.28924863}], [{"q1": 2.12053828, "distance": 0.2562704382, "q3": 2.378059977, "q2": 3.654509354, "tx": -0.22, "ty": 0.821, "targetID": 3, "f2": 0.807264, "f1": 1.662217, "f3": 0.185794, "y": 0.57680501, "x": -0.14226105}], [{"q1": 2.68703027, "distance": 0.3235139432, "q3": 2.600107727, "q2": 4.497712754, "tx": -0.601, "ty": 0.601, "targetID": 4, "f2": 1.029311, "f1": 2.50542, "f3": 0.752286, "y": 0.27790797, "x": -0.58448299}], [{"q1": 1.47720294, "distance": 0.3305047345, "q3": 1.741259147, "q2": 2.848816474, "tx": 0.4596, "ty": 0.4596, "targetID": 5, "f2": 0.170463, "f1": 0.856524, "f3": -0.457542, "y": 0.27254818, "x": 0.18712065}], [{"q1": 1.64087991, "distance": 0.09779770328, "q3": 1.778958257, "q2": 3.888495154, "tx": 0.1682, "ty": 0.6279, "targetID": 6, "f2": 0.208162, "f1": 1.896203, "f3": -0.293865, "y": 0.5759088, "x": 0.251033}], [{"q1": 2.13216217, "distance": 0.3902545796, "q3": 1.906255587, "q2": 2.176578484, "tx": -0.1682, "ty": 0.6279, "targetID": 7, "f2": 0.335459, "f1": 0.184286, "f3": 0.197418, "y": 0.23773389, "x": -0.15989076}], [{"q1": 1.15820562, "distance": 0.32464088, "q3": 1.267381307, "q2": 1.633208614, "tx": -0.4596, "ty": 0.4596, "targetID": 8, "f2": -0.303415, "f1": -0.359084, "f3": -0.776539, "y": 0.45100757, "x": -0.13507285}], [{"q1": 1.76195689, "distance": 0.1755857741, "q3": 1.744212237, "q2": 3.294734154, "tx": 0.3182, "ty": 0.3182, "targetID": 9, "f2": 0.173416, "f1": 1.302442, "f3": -0.172788, "y": 0.43138873, "x": 0.18396634}], [{"q1": 1.44032064, "distance": 0.2000899117, "q3": 1.699036137, "q2": 3.069984554, "tx": 0.1165, "ty": 0.4347, "targetID": 10, "f2": 0.12824, "f1": 1.077692, "f3": -0.494424, "y": 0.29544734, "x": 0.26018253}], [{"q1": 1.861545381, "distance": 0.1864210398, "q3": 1.778769757, "q2": 2.409935984, "tx": -0.1165, "ty": 0.4347, "targetID": 11, "f2": 0.207973, "f1": 0.417643, "f3": -0.073199, "y": 0.26491206, "x": -0.039526891}], [{"q1": 2.54063205, "distance": 0.0526642794, "q3": 2.367064397, "q2": 2.750861614, "tx": -0.3182, "ty": 0.3182, "targetID": 12, "f2": 0.796268, "f1": 0.758569, "f3": 0.605888, "y": 0.34754614, "x": -0.2744698}], [{"q1": 1.912879005, "distance": 0.1571758172, "q3": 1.49766005, "q2": 2.985287264, "tx": 0.1768, "ty": 0.1768, "targetID": 13, "f2": -0.073136, "f1": 0.992995, "f3": -0.021865, "y": 0.30791863, "x": 0.090127384}], [{"q1": 2.06009404, "distance": 0.1384196768, "q3": 1.852974177, "q2": 2.505566064, "tx": 0.0647, "ty": 0.2415, "targetID": 14, "f2": 0.282178, "f1": 0.513273, "f3": 0.12535, "y": 0.28316682, "x": -0.067299557}], [{"q1": 2.53535417, "distance": 0.2071749304, "q3": 2.249568837, "q2": 2.723466924, "tx": -0.0647, "ty": 0.2415, "targetID": 15, "f2": 0.678773, "f1": 0.731174, "f3": 0.60061, "y": 0.33881464, "x": -0.247597}], [{"q1": 1.80769848, "distance": 0.05615778927, "q3": 1.606610483, "q2": 2.105012994, "tx": -0.1768, "ty": 0.1768, "targetID": 16, "f2": 0.035814, "f1": 0.11272, "f3": -0.127046, "y": 0.21918406, "x": -0.1399586}]], "block": 21}], [{"trials": [[{"q1": 1.33834454, "distance": 0.09358780516, "q3": 1.115202557, "q2": 4.662206554, "tx": 0.601, "ty": 0.601, "targetID": 1, "f2": -0.455594, "f1": 2.669914, "f3": -0.5964, "y": 0.62229094, "x": 0.50986618}], [{"q1": 1.37020029, "distance": 0.4048299269, "q3": 4.886873027, "q2": 1.846899744, "tx": 0.22, "ty": 0.821, "targetID": 2, "f2": 3.316077, "f1": -0.145393, "f3": -0.564544, "y": 0.74406133, "x": -0.17745152}], [{"q1": 0.3675295902, "distance": 1.096469532, "q3": 1.645629064, "q2": 3.004388154, "tx": -0.22, "ty": 0.821, "targetID": 3, "f2": 0.074833, "f1": 1.012096, "f3": -1.567215, "y": -0.090952356, "x": 0.38875967}], [{"q1": 2.54044355, "distance": 0.4626604859, "q3": 3.798374027, "q2": 3.787838554, "tx": -0.601, "ty": 0.601, "targetID": 4, "f2": 2.227578, "f1": 1.795546, "f3": 0.605699, "y": 0.1853778, "x": -0.39774422}], [{"q1": 1.4053233, "distance": 0.02390628378, "q3": 1.331783957, "q2": 3.948059754, "tx": 0.4596, "ty": 0.4596, "targetID": 5, "f2": -0.239012, "f1": 1.955767, "f3": -0.529421, "y": 0.44105719, "x": 0.44451111}], [{"q1": 2.003859528, "distance": 0.6011185082, "q3": 1.174138837, "q2": 2.472893494, "tx": 0.1682, "ty": 0.6279, "targetID": 6, "f2": -0.396657, "f1": 0.480601, "f3": 0.069115, "y": 0.12193876, "x": -0.15637154}], [{"q1": 2.181925, "distance": 0.4909162063, "q3": 0.09983982679, "q2": 3.485114654, "tx": -0.1682, "ty": 0.6279, "targetID": 7, "f2": -1.470957, "f1": 1.492822, "f3": 0.247181, "y": 0.19052147, "x": 0.054732149}], [{"q1": 2.23263031, "distance": 0.3604280781, "q3": 2.063837877, "q2": 4.199449954, "tx": -0.4596, "ty": 0.4596, "targetID": 8, "f2": 0.493042, "f1": 2.207157, "f3": 0.297886, "y": 0.66796645, "x": -0.16550508}], [{"q1": 1.5931277, "distance": 0.3262322773, "q3": 1.228551227, "q2": 2.637512954, "tx": 0.3182, "ty": 0.3182, "targetID": 9, "f2": -0.342245, "f1": 0.64522, "f3": -0.341617, "y": 0.17854817, "x": 0.023369769}], [{"q1": 1.60010204, "distance": 0.1783095531, "q3": 2.156326367, "q2": 3.800216354, "tx": 0.1165, "ty": 0.4347, "targetID": 10, "f2": 0.58553, "f1": 1.807924, "f3": -0.334642, "y": 0.5839133, "x": 0.21412012}], [{"q1": 2.40315595, "distance": 0.02923891946, "q3": 1.884829927, "q2": 3.225179254, "tx": -0.1165, "ty": 0.4347, "targetID": 11, "f2": 0.314034, "f1": 1.232887, "f3": 0.468411, "y": 0.44228022, "x": -0.14473924}], [{"q1": 2.3192126, "distance": 0.1393311723, "q3": 2.050266197, "q2": 2.250908564, "tx": -0.3182, "ty": 0.3182, "targetID": 12, "f2": 0.47947, "f1": 0.258616, "f3": 0.384468, "y": 0.24823169, "x": -0.19771095}], [{"q1": 1.867765735, "distance": 0.1849723892, "q3": 1.616223757, "q2": 3.033730654, "tx": 0.1768, "ty": 0.1768, "targetID": 13, "f2": 0.045427, "f1": 1.041438, "f3": -0.066979, "y": 0.35265166, "x": 0.11943295}], [{"q1": 1.987837406, "distance": 0.1678816068, "q3": 2.058811327, "q2": 2.334851914, "tx": 0.0647, "ty": 0.2415, "targetID": 14, "f2": 0.488015, "f1": 0.342559, "f3": 0.053093, "y": 0.30824638, "x": -0.089342704}], [{"q1": 1.941655994, "distance": 0.05866346084, "q3": 1.574314911, "q2": 2.643796134, "tx": -0.0647, "ty": 0.2415, "targetID": 15, "f2": 0.003519, "f1": 0.651503, "f3": 0.006912, "y": 0.254309, "x": -0.0074520205}], [{"q1": 2.6093701, "distance": 0.1459084572, "q3": 2.340423697, "q2": 2.511158094, "tx": -0.1768, "ty": 0.1768, "targetID": 16, "f2": 0.769627, "f1": 0.518865, "f3": 0.674626, "y": 0.28017557, "x": -0.27976975}]], "block": 22}], [{"trials": [[{"q1": 0.5925304902, "distance": 0.5719494513, "q3": 0.8471618768, "q2": 5.217451654, "tx": 0.601, "ty": 0.601, "targetID": 1, "f2": -0.723634, "f1": 3.225159, "f3": -1.342214, "y": 0.1160548, "x": 0.90423972}], [{"q1": 1.29643569, "distance": 0.1327476164, "q3": 4.247998727, "q2": 1.628244894, "tx": 0.22, "ty": 0.821, "targetID": 2, "f2": 2.677202, "f1": -0.364048, "f3": -0.638309, "y": 0.74987202, "x": 0.10791637}], [{"q1": 1.95441086, "distance": 0.4193665993, "q3": 2.189438757, "q2": 0.5106547536, "tx": -0.22, "ty": 0.821, "targetID": 3, "f2": 0.618642, "f1": -1.481638, "f3": 0.019666, "y": 0.43561622, "x": -0.38537136}], [{"q1": 2.65360372, "distance": 0.2107453779, "q3": 2.514530757, "q2": 4.278052654, "tx": -0.601, "ty": 0.601, "targetID": 4, "f2": 0.943734, "f1": 2.28576, "f3": 0.718859, "y": 0.40286861, "x": -0.5291838}], [{"q1": 2.12858076, "distance": 0.7275436188, "q3": 2.327103347, "q2": 1.578230744, "tx": 0.4596, "ty": 0.4596, "targetID": 5, "f2": 0.756307, "f1": -0.414062, "f3": 0.193836, "y": 0.29098413, "x": -0.2481347}], [{"q1": 1.57377549, "distance": 0.313224641, "q3": 4.102605827, "q2": 1.815986474, "tx": 0.1682, "ty": 0.6279, "targetID": 6, "f2": 2.53181, "f1": -0.176306, "f3": -0.360969, "y": 0.7146341, "x": -0.13277653}], [{"q1": 1.43881267, "distance": 0.2637503005, "q3": 2.627628127, "q2": 1.436105094, "tx": -0.1682, "ty": 0.6279, "targetID": 7, "f2": 1.056832, "f1": -0.556188, "f3": -0.495932, "y": 0.44398242, "x": 0.020846409}], [{"q1": 2.99377539, "distance": 0.3669421679, "q3": 3.070781127, "q2": 2.380467844, "tx": -0.4596, "ty": 0.4596, "targetID": 8, "f2": 1.499985, "f1": 0.388175, "f3": 1.059031, "y": 0.098766605, "x": -0.52627695}], [{"q1": 1.46268878, "distance": 0.3963253081, "q3": 2.244856447, "q2": 1.417444034, "tx": 0.3182, "ty": 0.3182, "targetID": 9, "f2": 0.67406, "f1": -0.574849, "f3": -0.472056, "y": 0.40349374, "x": -0.068838406}], [{"q1": 1.50660824, "distance": 0.0931562408, "q3": 2.908298027, "q2": 1.647408614, "tx": 0.1165, "ty": 0.4347, "targetID": 10, "f2": 1.337502, "f1": -0.344884, "f3": -0.428136, "y": 0.4918535, "x": 0.042936676}], [{"q1": 1.4788994, "distance": 0.2378127506, "q3": 2.092489207, "q2": 2.339501474, "tx": -0.1165, "ty": 0.4347, "targetID": 11, "f2": 0.521693, "f1": 0.347209, "f3": -0.455845, "y": 0.31761106, "x": 0.090490542}], [{"q1": 2.009263068, "distance": 0.2005047087, "q3": 2.948384727, "q2": 2.034829819, "tx": -0.3182, "ty": 0.3182, "targetID": 12, "f2": 1.377588, "f1": 0.042537, "f3": 0.074519, "y": 0.46824174, "x": -0.18519769}], [{"q1": 1.00596404, "distance": 0.02944680346, "q3": 1.791650287, "q2": 2.394479344, "tx": 0.1768, "ty": 0.1768, "targetID": 13, "f2": 0.220854, "f1": 0.402187, "f3": -0.92878, "y": 0.20623873, "x": 0.1774895}], [{"q1": 1.38842153, "distance": 0.06733512722, "q3": 1.285916707, "q2": 2.475783764, "tx": 0.0647, "ty": 0.2415, "targetID": 14, "f2": -0.28488, "f1": 0.483491, "f3": -0.546323, "y": 0.18413411, "x": 0.029441327}], [{"q1": 1.847973701, "distance": 0.04903226763, "q3": 1.831925507, "q2": 2.091818309, "tx": -0.0647, "ty": 0.2415, "targetID": 15, "f2": 0.261129, "f1": 0.099526, "f3": -0.086771, "y": 0.25813661, "x": -0.1108236}], [{"q1": 1.56736665, "distance": 0.1517932933, "q3": 1.702052067, "q2": 2.168096174, "tx": -0.1768, "ty": 0.1768, "targetID": 16, "f2": 0.131256, "f1": 0.175804, "f3": -0.367378, "y": 0.25924191, "x": -0.049345948}]], "block": 23}], [{"trials": [[{"q1": 0.8764047902, "distance": 0.3421711188, "q3": 1.773931707, "q2": 3.967914654, "tx": 0.601, "ty": 0.601, "targetID": 1, "f2": 0.203135, "f1": 1.975622, "f3": -1.05834, "y": 0.2588641, "x": 0.60590922}], [{"q1": 1.925319712, "distance": 0.4077033029, "q3": 2.466715717, "q2": 2.876713814, "tx": 0.22, "ty": 0.821, "targetID": 2, "f2": 0.895919, "f1": 0.884421, "f3": -0.009425, "y": 0.46174384, "x": 0.027238503}], [{"q1": 1.14953482, "distance": 0.7107491483, "q3": 0.9332415168, "q2": 2.659566934, "tx": -0.22, "ty": 0.821, "targetID": 3, "f2": -0.637555, "f1": 0.667274, "f3": -0.78521, "y": 0.15309241, "x": 0.023030457}], [{"q1": 2.49759223, "distance": 0.3392449693, "q3": 2.243662637, "q2": 3.277769554, "tx": -0.601, "ty": 0.601, "targetID": 4, "f2": 0.672866, "f1": 1.285477, "f3": 0.562848, "y": 0.43127673, "x": -0.30726345}], [{"q1": -0.008531609808, "distance": 0.3781655865, "q3": 1.965820187, "q2": 1.758369664, "tx": 0.4596, "ty": 0.4596, "targetID": 5, "f2": 0.395024, "f1": -0.233923, "f3": -1.943276, "y": 0.10769556, "x": 0.32113529}], [{"q1": 1.861985204, "distance": 0.2537091341, "q3": 2.049135227, "q2": 2.885573114, "tx": 0.1682, "ty": 0.6279, "targetID": 6, "f2": 0.478339, "f1": 0.89328, "f3": -0.072759, "y": 0.39719004, "x": 0.062647932}], [{"q1": 0.1733728902, "distance": 0.9444964107, "q3": 0.8060698468, "q2": 3.380248254, "tx": -0.1682, "ty": 0.6279, "targetID": 7, "f2": -0.764726, "f1": 1.387956, "f3": -1.761372, "y": -0.22038954, "x": 0.2471051}], [{"q1": 3.25352229, "distance": 0.416891168, "q3": 2.614496227, "q2": 3.075702254, "tx": -0.4596, "ty": 0.4596, "targetID": 8, "f2": 1.0437, "f1": 1.08341, "f3": 1.318778, "y": 0.047342451, "x": -0.52158354}], [{"q1": 1.59482416, "distance": 0.1329986042, "q3": 1.871446747, "q2": 3.012430654, "tx": 0.3182, "ty": 0.3182, "targetID": 9, "f2": 0.30065, "f1": 1.020138, "f3": -0.33992, "y": 0.34894449, "x": 0.18880369}], [{"q1": 1.65677637, "distance": 0.1556704508, "q3": 1.60547951, "q2": 2.911899654, "tx": 0.1165, "ty": 0.4347, "targetID": 10, "f2": 0.034683, "f1": 0.919607, "f3": -0.277968, "y": 0.2802512, "x": 0.13596426}], [{"q1": 1.75265778, "distance": 0.2128526569, "q3": 1.603657386, "q2": 2.305572274, "tx": -0.1165, "ty": 0.4347, "targetID": 11, "f2": 0.032861, "f1": 0.31328, "f3": -0.182087, "y": 0.23195902, "x": -0.051674476}], [{"q1": 1.875305557, "distance": 0.3505109578, "q3": 1.804530817, "q2": 2.622873134, "tx": -0.3182, "ty": 0.3182, "targetID": 12, "f2": 0.233734, "f1": 0.63058, "f3": -0.059439, "y": 0.30772211, "x": 0.032154314}], [{"q1": 1.18032243, "distance": 0.05949966924, "q3": 1.341145907, "q2": 2.922706734, "tx": 0.1768, "ty": 0.1768, "targetID": 13, "f2": -0.22965, "f1": 0.930414, "f3": -0.754422, "y": 0.14937074, "x": 0.22960006}], [{"q1": 1.72582858, "distance": 0.06564231246, "q3": 1.825328167, "q2": 2.674081094, "tx": 0.0647, "ty": 0.2415, "targetID": 14, "f2": 0.254532, "f1": 0.681788, "f3": -0.208916, "y": 0.30576494, "x": 0.078076497}], [{"q1": 1.19559057, "distance": 0.03948176708, "q3": 1.059345047, "q2": 2.383295274, "tx": -0.0647, "ty": 0.2415, "targetID": 15, "f2": -0.511451, "f1": 0.391003, "f3": -0.739154, "y": 0.2032793, "x": -0.05480111}], [{"q1": 2.27064358, "distance": 0.3135772603, "q3": 2.382395377, "q2": 3.196590754, "tx": -0.1768, "ty": 0.1768, "targetID": 16, "f2": 0.811599, "f1": 1.204298, "f3": 0.335899, "y": 0.49036628, "x": -0.17417584}]], "block": 24}]]}]], "condition": "H1"}], [{"phases": [[{"phase": "test", "blocks": [[{"trials": [[{"q1": 1.882908211, "distance": 0.6284279687, "q3": 0.8642521368, "q2": 2.842093464, "tx": -0.375, "ty": 0.6495, "targetID": 1, "f2": -0.849801, "f1": 0.051836, "f3": -0.706544, "y": 0.14417353, "x": -0.0014135033}], [{"q1": 1.895474582, "distance": 0.4184506523, "q3": 1.360686607, "q2": -0.4979850464, "tx": 0, "ty": 0.95, "targetID": 2, "f2": 2.490278, "f1": 0.03927, "f3": -0.21011, "y": 0.79716331, "x": -0.38954062}], [{"q1": -0.5337933098, "distance": 0.6476598703, "q3": 1.432314927, "q2": 1.067910434, "tx": 0.375, "ty": 0.6495, "targetID": 3, "f2": 0.924382, "f1": 2.468538, "f3": -0.138481, "y": 0.040119971, "x": 0.59436109}], [{"q1": 0.8533454902, "distance": 0.4875472433, "q3": 0.8822220468, "q2": 2.369283774, "tx": -0.4763, "ty": 0.275, "targetID": 4, "f2": -0.376991, "f1": 1.081399, "f3": -0.688574, "y": 0.22049984, "x": 0.0081915345}], [{"q1": 0.9064383902, "distance": 0.273597979, "q3": 1.115328227, "q2": 2.123422734, "tx": 0, "ty": 0.55, "targetID": 5, "f2": -0.13113, "f1": 1.028306, "f3": -0.455468, "y": 0.27669211, "x": -0.012595688}], [{"q1": -0.5212898098, "distance": 0.4332853697, "q3": 2.404512187, "q2": 0.5529405536, "tx": 0.4763, "ty": 0.275, "targetID": 6, "f2": 1.439352, "f1": 2.456034, "f3": 0.833716, "y": -0.15526041, "x": 0.5274096}], [{"q1": 1.3358941, "distance": 0.06564759531, "q3": 1.555716682, "q2": 1.736881174, "tx": -0.175, "ty": 0.3031, "targetID": 7, "f2": 0.255411, "f1": 0.59885, "f3": -0.01508, "y": 0.3306693, "x": -0.11542198}], [{"q1": 1.871535646, "distance": 0.2583844359, "q3": 1.500110492, "q2": 1.836343994, "tx": 0, "ty": 0.15, "targetID": 8, "f2": 0.155949, "f1": 0.063209, "f3": -0.070686, "y": 0.21004112, "x": -0.25131172}], [{"q1": 0.5445268902, "distance": 0.3799341796, "q3": 1.752506047, "q2": 2.957578414, "tx": 0.175, "ty": 0.3031, "targetID": 9, "f2": -0.965286, "f1": 1.390218, "f3": 0.18171, "y": -0.0078372868, "x": 0.39332999}]], "block": 1}], [{"trials": [[{"q1": 1.910365731, "distance": 0.4403108146, "q3": 0.8178822268, "q2": 1.744232494, "tx": -0.375, "ty": 0.6495, "targetID": 1, "f2": 0.24806, "f1": 0.024379, "f3": -0.752914, "y": 0.21558257, "x": -0.44976147}], [{"q1": 1.55184718, "distance": 0.5562593361, "q3": -0.4459176732, "q2": 1.873100624, "tx": 0, "ty": 0.95, "targetID": 2, "f2": 0.119192, "f1": 0.382897, "f3": -2.016714, "y": 0.58405968, "x": -0.41894168}], [{"q1": 0.7040569902, "distance": 0.3094435043, "q3": 2.129434337, "q2": 1.249557314, "tx": 0.375, "ty": 0.6495, "targetID": 3, "f2": 0.742735, "f1": 1.230687, "f3": 0.558638, "y": 0.38706865, "x": 0.21103333}], [{"q1": 2.62313027, "distance": 0.4459568343, "q3": -0.2736641732, "q2": 3.366865054, "tx": -0.4763, "ty": 0.275, "targetID": 4, "f2": -1.374572, "f1": -0.688386, "f3": -1.844461, "y": 0.083975195, "x": -0.073327269}], [{"q1": 2.21334093, "distance": 0.5699591937, "q3": 1.609437917, "q2": 1.499502434, "tx": 0, "ty": 0.55, "targetID": 5, "f2": 0.49279, "f1": -0.278596, "f3": 0.038642, "y": 0.14045125, "x": -0.39638782}], [{"q1": 1.21890119, "distance": 0.4680484438, "q3": 2.343125467, "q2": 1.215565284, "tx": 0.4763, "ty": 0.275, "targetID": 6, "f2": 0.776727, "f1": 0.715843, "f3": 0.772329, "y": 0.44040017, "x": 0.038450563}], [{"q1": 2.15679226, "distance": 0.2015532436, "q3": 1.175772467, "q2": 2.369974924, "tx": -0.175, "ty": 0.3031, "targetID": 7, "f2": -0.377682, "f1": -0.222048, "f3": -0.395024, "y": 0.101628, "x": -0.16927783}], [{"q1": 1.55869585, "distance": 0.216922469, "q3": 1.313311397, "q2": 1.926759031, "tx": 0, "ty": 0.15, "targetID": 8, "f2": 0.065534, "f1": 0.376049, "f3": -0.257485, "y": 0.25531081, "x": -0.18964438}], [{"q1": 1.51056665, "distance": 0.4061434578, "q3": 1.522981287, "q2": 1.503586504, "tx": 0.175, "ty": 0.3031, "targetID": 9, "f2": 0.488706, "f1": 0.424178, "f3": -0.047815, "y": 0.36482562, "x": -0.22642553}]], "block": 2}], [{"trials": [[{"q1": 2.91347627, "distance": 0.7162330013, "q3": "_NaN_", "q2": "_NaN_", "tx": -0.375, "ty": 0.6495, "targetID": 1, "f2": "_NaN_", "f1": -0.978732, "f3": "_NaN_", "y": 0.24868989, "x": -0.96858316}], [{"q1": 0.9958481102, "distance": 0.5753667633, "q3": "_NaN_", "q2": "_NaN_", "tx": 0, "ty": 0.95, "targetID": 2, "f2": "_NaN_", "f1": 0.938896, "f3": "_NaN_", "y": 0.82708057, "x": 0.56208338}], [{"q1": 2.11412943, "distance": 0.9089292753, "q3": "_NaN_", "q2": "_NaN_", "tx": 0.375, "ty": 0.6495, "targetID": 3, "f2": "_NaN_", "f1": -0.179385, "f3": "_NaN_", "y": 0.86074203, "x": -0.50904142}], [{"q1": 2.76820902, "distance": 0.4629396384, "q3": "_NaN_", "q2": "_NaN_", "tx": -0.4763, "ty": 0.275, "targetID": 4, "f2": "_NaN_", "f1": -0.833465, "f3": "_NaN_", "y": 0.36812455, "x": -0.92977649}], [{"q1": 2.59045771, "distance": 0.8444468801, "q3": "_NaN_", "q2": "_NaN_", "tx": 0, "ty": 0.55, "targetID": 5, "f2": "_NaN_", "f1": -0.655713, "f3": "_NaN_", "y": 0.53582679, "x": -0.84432793}], [{"q1": 2.29269756, "distance": 1.218980926, "q3": "_NaN_", "q2": "_NaN_", "tx": 0.4763, "ty": 0.275, "targetID": 6, "f2": "_NaN_", "f1": -0.357953, "f3": "_NaN_", "y": 0.77051324, "x": -0.63742399}], [{"q1": 1.00709501, "distance": 0.9043492394, "q3": "_NaN_", "q2": "_NaN_", "tx": -0.175, "ty": 0.3031, "targetID": 7, "f2": "_NaN_", "f1": 0.927649, "f3": "_NaN_", "y": 0.82708057, "x": 0.56208338}], [{"q1": 2.19694181, "distance": 0.8799862637, "q3": "_NaN_", "q2": "_NaN_", "tx": 0, "ty": 0.15, "targetID": 8, "f2": "_NaN_", "f1": -0.262197, "f3": "_NaN_", "y": 0.82708057, "x": -0.56208338}], [{"q1": 0.1981348902, "distance": 0.8155387908, "q3": "_NaN_", "q2": "_NaN_", "tx": 0.175, "ty": 0.3031, "targetID": 9, "f2": "_NaN_", "f1": 1.73661, "f3": "_NaN_", "y": 0.18738131, "x": 0.98228725}]], "block": 3}], [{"trials": [[{"q1": 2.85699043, "distance": 0.8573662218, "q3": 0.4129937268, "q2": 2.276041304, "tx": -0.375, "ty": 0.6495, "targetID": 1, "f2": -0.283749, "f1": -0.922246, "f3": -1.157803, "y": -0.2032583, "x": -0.28622996}], [{"q1": 1.24334278, "distance": 0.5459130094, "q3": 2.815244027, "q2": 2.777125334, "tx": 0, "ty": 0.95, "targetID": 2, "f2": -0.784833, "f1": 0.691402, "f3": 1.244448, "y": 0.45710401, "x": 0.23467969}], [{"q1": 0.7095233902, "distance": 0.256397005, "q3": 3.473156327, "q2": 1.716586484, "tx": 0.375, "ty": 0.6495, "targetID": 3, "f2": 0.275706, "f1": 1.225221, "f3": 1.90236, "y": 0.40880595, "x": 0.46335043}], [{"q1": 1.907412634, "distance": 0.2924675222, "q3": 1.499796333, "q2": 2.025907695, "tx": -0.4763, "ty": 0.275, "targetID": 4, "f2": -0.033615, "f1": 0.027332, "f3": -0.071, "y": 0.19127311, "x": -0.1960732}], [{"q1": 1.80367724, "distance": 0.3614035717, "q3": 1.975747617, "q2": 1.077335214, "tx": 0, "ty": 0.55, "targetID": 5, "f2": 0.914957, "f1": 0.131067, "f3": 0.404951, "y": 0.38172703, "x": -0.31983863}], [{"q1": 1.39106047, "distance": 0.6492243588, "q3": 4.249443927, "q2": 1.608829854, "tx": 0.4763, "ty": 0.275, "targetID": 6, "f2": 0.383463, "f1": 0.543684, "f3": 2.678648, "y": 0.75920193, "x": 0.043817909}], [{"q1": 1.59432151, "distance": 0.09145813671, "q3": 1.711791007, "q2": 1.414993584, "tx": -0.175, "ty": 0.3031, "targetID": 7, "f2": 0.577299, "f1": 0.340423, "f3": 0.140995, "y": 0.36003739, "x": -0.24657321}], [{"q1": 1.45810205, "distance": 0.3130712908, "q3": 1.700795427, "q2": 1.397275004, "tx": 0, "ty": 0.15, "targetID": 8, "f2": 0.595018, "f1": 0.476642, "f3": 0.129999, "y": 0.39561064, "x": -0.19413667}], [{"q1": 1.10052598, "distance": 0.1475522103, "q3": 2.500142267, "q2": 1.161844054, "tx": 0.175, "ty": 0.3031, "targetID": 9, "f2": 0.830449, "f1": 0.834219, "f3": 0.929346, "y": 0.43944148, "x": 0.11858497}]], "block": 4}], [{"trials": [[{"q1": 2.53610816, "distance": 0.7316454938, "q3": 0.9880937168, "q2": 1.729592674, "tx": -0.375, "ty": 0.6495, "targetID": 1, "f2": 0.2627, "f1": -0.601364, "f3": -0.582703, "y": -0.077473201, "x": -0.45755358}], [{"q1": 2.35942498, "distance": 0.7947114928, "q3": 0.7558671968, "q2": -0.1236328464, "tx": 0, "ty": 0.95, "targetID": 2, "f2": 2.115925, "f1": -0.42468, "f3": -0.814929, "y": 0.6320438, "x": -0.72833386}], [{"q1": 1.69868522, "distance": 0.57613048, "q3": 1.877981257, "q2": -0.5248770464, "tx": 0.375, "ty": 0.6495, "targetID": 3, "f2": 2.51717, "f1": 0.236059, "f3": 0.307185, "y": 0.78225385, "x": -0.1856271}], [{"q1": 2.83298866, "distance": 0.4134012852, "q3": 0.6652636568, "q2": 3.006147454, "tx": -0.4763, "ty": 0.275, "targetID": 4, "f2": -1.013855, "f1": -0.898244, "f3": -0.905533, "y": 0.10300924, "x": -0.10037474}], [{"q1": 2.20492146, "distance": 0.3052101446, "q3": 2.923126327, "q2": 2.208434224, "tx": 0, "ty": 0.55, "targetID": 5, "f2": -0.216142, "f1": -0.270177, "f3": 1.35233, "y": 0.42463859, "x": -0.27827639}], [{"q1": -0.09239960981, "distance": 0.4697231264, "q3": 3.777890827, "q2": -0.2868699464, "tx": 0.4763, "ty": 0.275, "targetID": 6, "f2": 2.279163, "f1": 2.027144, "f3": 2.207095, "y": -0.19054282, "x": 0.53882758}], [{"q1": 1.921235642, "distance": 0.1035496718, "q3": 1.592975971, "q2": 2.078812116, "tx": -0.175, "ty": 0.3031, "targetID": 7, "f2": -0.086519, "f1": 0.013509, "f3": 0.02218, "y": 0.19991426, "x": -0.16632604}], [{"q1": 1.47512948, "distance": 0.2687053374, "q3": 2.021363547, "q2": 1.399285624, "tx": 0, "ty": 0.15, "targetID": 8, "f2": 0.593007, "f1": 0.459615, "f3": 0.450567, "y": 0.3919661, "x": -0.11685446}], [{"q1": 1.1518596, "distance": 0.1536784055, "q3": 2.861299727, "q2": 1.342234304, "tx": 0.175, "ty": 0.3031, "targetID": 9, "f2": 0.650058, "f1": 0.782885, "f3": 1.290503, "y": 0.456576, "x": 0.16711522}]], "block": 5}], [{"trials": [[{"q1": 2.64562408, "distance": 0.8041896223, "q3": 0.8651946168, "q2": 1.622338704, "tx": -0.375, "ty": 0.6495, "targetID": 1, "f2": 0.369954, "f1": -0.71088, "f3": -0.705602, "y": -0.14471166, "x": -0.50128851}], [{"q1": 0.8581834902, "distance": 0.7193466566, "q3": "_NaN_", "q2": "_NaN_", "tx": 0, "ty": 0.95, "targetID": 2, "f2": "_NaN_", "f1": 1.076561, "f3": "_NaN_", "y": 0.72896863, "x": 0.68454711}], [{"q1": 2.49903736, "distance": 1.306459363, "q3": 1.143791057, "q2": 0.5571502536, "tx": 0.375, "ty": 0.6495, "targetID": 3, "f2": 1.435142, "f1": -0.564293, "f3": -0.427005, "y": 0.079496311, "x": -0.80055598}], [{"q1": 1.982119707, "distance": 0.4298286973, "q3": 1.351198997, "q2": 2.532206764, "tx": -0.4763, "ty": 0.275, "targetID": 4, "f2": -0.539914, "f1": -0.047375, "f3": -0.219597, "y": 0.19439214, "x": -0.054097345}], [{"q1": 2.71027805, "distance": 0.6562738833, "q3": 2.331941397, "q2": 1.068413084, "tx": 0, "ty": 0.55, "targetID": 5, "f2": 0.92388, "f1": -0.775534, "f3": 0.761145, "y": 0.08704112, "x": -0.46514996}], [{"q1": 1.15638349, "distance": 0.3749826158, "q3": 2.888820127, "q2": 0.6947520536, "tx": 0.4763, "ty": 0.275, "targetID": 6, "f2": 1.297541, "f1": 0.778361, "f3": 1.318024, "y": 0.49268014, "x": 0.17096851}], [{"q1": 1.5439932, "distance": 0.02733414185, "q3": 1.817034357, "q2": 1.606819234, "tx": -0.175, "ty": 0.3031, "targetID": 7, "f2": 0.385473, "f1": 0.390751, "f3": 0.246238, "y": 0.33041873, "x": -0.17591777}], [{"q1": 2.011839174, "distance": 0.8643920513, "q3": "_NaN_", "q2": "_NaN_", "tx": 0, "ty": 0.15, "targetID": 8, "f2": "_NaN_", "f1": -0.077095, "f3": "_NaN_", "y": 0.91775463, "x": -0.39714789}], [{"q1": 1.43177551, "distance": 0.3093616104, "q3": 2.181710437, "q2": 1.160901574, "tx": 0.175, "ty": 0.3031, "targetID": 9, "f2": 0.831391, "f1": 0.502969, "f3": 0.610914, "y": 0.44469735, "x": -0.10005417}]], "block": 6}], [{"trials": [[{"q1": "_NaN_", "distance": 1.010293717, "q3": 0.6737459568, "q2": 3.301896954, "tx": -0.375, "ty": 0.6495, "targetID": 1, "f2": -1.309604, "f1": "_NaN_", "f3": -0.89705, "y": -0.20125982, "x": 0.16988634}], [{"q1": "_NaN_", "distance": 1.090718603, "q3": 3.140775827, "q2": 0.4357591536, "tx": 0, "ty": 0.95, "targetID": 2, "f2": 1.556534, "f1": "_NaN_", "f3": 1.56998, "y": 0.006530251, "x": 0.54729508}], [{"q1": "_NaN_", "distance": 0.6206291297, "q3": 2.854451127, "q2": -0.3072903464, "tx": 0.375, "ty": 0.6495, "targetID": 3, "f2": 2.299583, "f1": "_NaN_", "f3": 1.283655, "y": 0.063695761, "x": 0.57997295}], [{"q1": "_NaN_", "distance": 0.7228133697, "q3": 1.433948547, "q2": 2.075482027, "tx": -0.4763, "ty": 0.275, "targetID": 4, "f2": -0.083189, "f1": "_NaN_", "f3": -0.136848, "y": 0.12095297, "x": 0.22990725}], [{"q1": "_NaN_", "distance": 0.6715339188, "q3": 1.942949397, "q2": 0.4238839536, "tx": 0, "ty": 0.55, "targetID": 5, "f2": 1.568409, "f1": "_NaN_", "f3": 0.372153, "y": 0.25337622, "x": 0.60247169}], [{"q1": "_NaN_", "distance": 0.1763043168, "q3": 2.484182977, "q2": 1.150911314, "tx": 0.4763, "ty": 0.275, "targetID": 6, "f2": 0.841381, "f1": "_NaN_", "f3": 0.913387, "y": 0.10143822, "x": 0.44532387}], [{"q1": "_NaN_", "distance": 0.4430340299, "q3": 1.373190147, "q2": 2.209251044, "tx": -0.175, "ty": 0.3031, "targetID": 7, "f2": -0.216958, "f1": "_NaN_", "f3": -0.197606, "y": 0.096734854, "x": 0.21703645}], [{"q1": "_NaN_", "distance": 0.3482611796, "q3": 1.945776827, "q2": 1.516341364, "tx": 0, "ty": 0.15, "targetID": 8, "f2": 0.475951, "f1": "_NaN_", "f3": 0.37498, "y": 0.16178302, "x": 0.34806179}], [{"q1": "_NaN_", "distance": 0.2256698034, "q3": 1.937985677, "q2": 1.444587394, "tx": 0.175, "ty": 0.3031, "targetID": 9, "f2": 0.547705, "f1": "_NaN_", "f3": 0.367189, "y": 0.18006908, "x": 0.36418312}]], "block": 7}], [{"trials": [[{"q1": "_NaN_", "distance": 0.8623423942, "q3": 0.9838211568, "q2": 1.380498904, "tx": -0.375, "ty": 0.6495, "targetID": 1, "f2": 0.611794, "f1": "_NaN_", "f3": -0.586975, "y": 0.39438011, "x": 0.4487404}], [{"q1": "_NaN_", "distance": 1.258417686, "q3": -0.009405973205, "q2": 0.3760060536, "tx": 0, "ty": 0.95, "targetID": 2, "f2": 1.616287, "f1": "_NaN_", "f3": -1.580202, "y": 0.15243206, "x": 0.97339635}], [{"q1": "_NaN_", "distance": 0.3411363883, "q3": 1.246269807, "q2": 0.9384139536, "tx": 0.375, "ty": 0.6495, "targetID": 3, "f2": 1.053879, "f1": "_NaN_", "f3": -0.324527, "y": 0.36775866, "x": 0.56734306}], [{"q1": "_NaN_", "distance": 0.753994374, "q3": 1.279382197, "q2": 1.823589124, "tx": -0.4763, "ty": 0.275, "targetID": 4, "f2": 0.168704, "f1": "_NaN_", "f3": -0.291414, "y": 0.24075564, "x": 0.27691633}], [{"q1": "_NaN_", "distance": 0.4859561318, "q3": 1.213911397, "q2": 1.279339614, "tx": 0, "ty": 0.55, "targetID": 5, "f2": 0.712953, "f1": "_NaN_", "f3": -0.356885, "y": 0.35740811, "x": 0.44616334}], [{"q1": "_NaN_", "distance": 0.1546943168, "q3": 2.133518407, "q2": 1.339281204, "tx": 0.4763, "ty": 0.275, "targetID": 6, "f2": 0.653011, "f1": "_NaN_", "f3": 0.562722, "y": 0.15005245, "x": 0.38509451}], [{"q1": "_NaN_", "distance": 0.4312840204, "q3": 1.023656547, "q2": 1.943409472, "tx": -0.175, "ty": 0.3031, "targetID": 7, "f2": 0.048883, "f1": "_NaN_", "f3": -0.54714, "y": 0.2607804, "x": 0.2542027}], [{"q1": "_NaN_", "distance": 0.3243794969, "q3": 1.792278607, "q2": 1.629187374, "tx": 0, "ty": 0.15, "targetID": 8, "f2": 0.363105, "f1": "_NaN_", "f3": 0.221482, "y": 0.17580675, "x": 0.32335131}], [{"q1": "_NaN_", "distance": 0.2710635984, "q3": 2.029908677, "q2": 1.882211244, "tx": 0.175, "ty": 0.3031, "targetID": 9, "f2": 0.110081, "f1": "_NaN_", "f3": 0.459112, "y": 0.074510814, "x": 0.3206793}]], "block": 8}], [{"trials": [[{"q1": 1.76717194, "distance": 0.6714173494, "q3": 0.09707522679, "q2": 3.224111154, "tx": -0.375, "ty": 0.6495, "targetID": 1, "f2": -1.231818, "f1": 0.167573, "f3": -1.473721, "y": 0.10833906, "x": 0.022424325}], [{"q1": 0.2820782902, "distance": 1.251382131, "q3": 0.7648521468, "q2": -0.5815513464, "tx": 0, "ty": 0.95, "targetID": 2, "f2": 2.573844, "f1": 1.652666, "f3": -0.805944, "y": 0.13677944, "x": 0.95112016}], [{"q1": 0.1477437902, "distance": 0.5009188292, "q3": 2.262260867, "q2": -0.3042744464, "tx": 0.375, "ty": 0.6495, "targetID": 3, "f2": 2.296567, "f1": 1.787001, "f3": 0.691465, "y": 0.2379023, "x": 0.66049432}], [{"q1": 1.61216576, "distance": 0.6628556744, "q3": 0.4262513268, "q2": 3.399223554, "tx": -0.4763, "ty": 0.275, "targetID": 4, "f2": -1.406931, "f1": 0.322579, "f3": -1.144545, "y": 0.17184297, "x": 0.17847956}], [{"q1": 0.7856126902, "distance": 0.2345882726, "q3": 2.181584767, "q2": 0.7294980536, "tx": 0, "ty": 0.55, "targetID": 5, "f2": 1.262795, "f1": 1.149132, "f3": 0.610788, "y": 0.49757885, "x": 0.22865625}], [{"q1": 0.2009622902, "distance": 0.1010798069, "q3": 2.691653727, "q2": 0.2216281536, "tx": 0.4763, "ty": 0.275, "targetID": 6, "f2": 1.770665, "f1": 1.733782, "f3": 1.120857, "y": 0.19045497, "x": 0.53170095}], [{"q1": 1.44038347, "distance": 0.1349265467, "q3": 1.687223747, "q2": 1.292345814, "tx": -0.175, "ty": 0.3031, "targetID": 7, "f2": 0.699947, "f1": 0.494361, "f3": 0.116427, "y": 0.43617674, "x": -0.19726554}], [{"q1": 1.49203125, "distance": 0.2782030064, "q3": 1.124941497, "q2": 1.838040454, "tx": 0, "ty": 0.15, "targetID": 8, "f2": 0.154252, "f1": 0.442713, "f3": -0.445855, "y": 0.30576494, "x": -0.23050856}], [{"q1": 0.9518029802, "distance": 0.2522770361, "q3": 1.658949417, "q2": 1.214371484, "tx": 0.175, "ty": 0.3031, "targetID": 9, "f2": 0.777921, "f1": 0.982942, "f3": 0.088153, "y": 0.50268145, "x": 0.020692036}]], "block": 9}], [{"trials": [[{"q1": 1.63239761, "distance": 0.6534703972, "q3": 0.9523423968, "q2": 2.802006744, "tx": -0.375, "ty": 0.6495, "targetID": 1, "f2": -0.809714, "f1": 0.302347, "f3": -0.618454, "y": 0.14832804, "x": 0.044344997}], [{"q1": -0.3239978098, "distance": 1.217818614, "q3": 1.931765327, "q2": -0.04923994641, "tx": 0, "ty": 0.95, "targetID": 2, "f2": 2.041533, "f1": 2.258742, "f3": 0.360969, "y": -0.021175379, "x": 0.73477926}], [{"q1": -0.2087642098, "distance": 0.5098389392, "q3": 1.712544987, "q2": 0.8803573536, "tx": 0.375, "ty": 0.6495, "targetID": 3, "f2": 1.111935, "f1": 2.143509, "f3": 0.141749, "y": 0.17629084, "x": 0.56475994}], [{"q1": 1.12848615, "distance": 0.4207302536, "q3": 1.460840587, "q2": 1.791356384, "tx": -0.4763, "ty": 0.275, "targetID": 4, "f2": 0.200936, "f1": 0.806258, "f3": -0.109956, "y": 0.3492405, "x": -0.062171645}], [{"q1": 1.17831181, "distance": 0.1139267826, "q3": 1.688731717, "q2": 1.246164394, "tx": 0, "ty": 0.55, "targetID": 5, "f2": 0.746128, "f1": 0.756433, "f3": 0.117935, "y": 0.47153139, "x": -0.082595333}], [{"q1": 1.08142509, "distance": 0.5613637374, "q3": 1.548679515, "q2": 1.329353774, "tx": 0.4763, "ty": 0.275, "targetID": 6, "f2": 0.662939, "f1": 0.853319, "f3": -0.022117, "y": 0.48863089, "x": -0.042825311}], [{"q1": 1.837355118, "distance": 0.1998523437, "q3": 0.8042477168, "q2": 2.103882024, "tx": -0.175, "ty": 0.3031, "targetID": 7, "f2": -0.111589, "f1": 0.097389, "f3": -0.766549, "y": 0.15380866, "x": -0.3078648}], [{"q1": 1.0853835, "distance": 0.323398635, "q3": 0.9731397368, "q2": 1.720607724, "tx": 0, "ty": 0.15, "targetID": 8, "f2": 0.271685, "f1": 0.849361, "f3": -0.597657, "y": 0.44423567, "x": -0.13420897}], [{"q1": 0.8596914902, "distance": 0.1394350105, "q3": 2.269800697, "q2": 1.028640524, "tx": 0.175, "ty": 0.3031, "targetID": 9, "f2": 0.963652, "f1": 1.075053, "f3": 0.699004, "y": 0.44253404, "x": 0.17447977}]], "block": 10}], [{"trials": [[{"q1": 2.40095684, "distance": 0.2293002538, "q3": 1.248845907, "q2": 4.014623854, "tx": -0.375, "ty": 0.6495, "targetID": 1, "f2": -2.022331, "f1": -0.466212, "f3": -0.32195, "y": 0.59836444, "x": -0.15147425}], [{"q1": 1.29926313, "distance": 0.2523591078, "q3": 1.403852097, "q2": 0.5633706536, "tx": 0, "ty": 0.95, "targetID": 2, "f2": 1.428922, "f1": 0.635481, "f3": -0.166944, "y": 0.73196487, "x": -0.12706613}], [{"q1": 0.9145436902, "distance": 0.3456266124, "q3": 2.188810437, "q2": 1.356371474, "tx": 0.375, "ty": 0.6495, "targetID": 3, "f2": 0.635921, "f1": 1.020201, "f3": 0.618014, "y": 0.39411293, "x": 0.14211548}], [{"q1": 2.33385242, "distance": 0.3529737832, "q3": 0.1904433268, "q2": 2.443551024, "tx": -0.4763, "ty": 0.275, "targetID": 4, "f2": -0.451258, "f1": -0.399108, "f3": -1.380353, "y": -0.044970862, "x": -0.32727269}], [{"q1": 1.918408208, "distance": 0.4377847744, "q3": 1.584053848, "q2": 1.495418364, "tx": 0, "ty": 0.55, "targetID": 5, "f2": 0.496874, "f1": 0.016336, "f3": 0.013258, "y": 0.2649861, "x": -0.33229894}], [{"q1": 0.9093286902, "distance": 0.3804528109, "q3": 2.112281237, "q2": 1.217513074, "tx": 0.4763, "ty": 0.275, "targetID": 6, "f2": 0.77478, "f1": 1.025416, "f3": 0.541485, "y": 0.42728433, "x": 0.1276543}], [{"q1": 2.0432551, "distance": 0.1633530335, "q3": 1.558732611, "q2": 1.792298864, "tx": -0.175, "ty": 0.3031, "targetID": 7, "f2": 0.199994, "f1": -0.108511, "f3": -0.012064, "y": 0.17772197, "x": -0.27971181}], [{"q1": 1.64119407, "distance": 0.1814823152, "q3": 1.529767127, "q2": 1.957295312, "tx": 0, "ty": 0.15, "targetID": 8, "f2": 0.034997, "f1": 0.29355, "f3": -0.041029, "y": 0.24391465, "x": -0.15529285}], [{"q1": 1.48065869, "distance": 0.2628806818, "q3": 1.627219331, "q2": 1.970615665, "tx": 0.175, "ty": 0.3031, "targetID": 9, "f2": 0.021677, "f1": 0.454086, "f3": 0.056423, "y": 0.27364178, "x": -0.086224934}]], "block": 11}], [{"trials": [[{"q1": 1.878572813, "distance": 0.4091482884, "q3": 1.300368027, "q2": 1.578921894, "tx": -0.375, "ty": 0.6495, "targetID": 1, "f2": 0.413371, "f1": 0.056172, "f3": -0.270428, "y": 0.24038853, "x": -0.36951119}], [{"q1": 1.72557725, "distance": 0.1671480122, "q3": 1.599259156, "q2": -0.7098540464, "tx": 0, "ty": 0.95, "targetID": 2, "f2": 2.702147, "f1": 0.209167, "f3": 0.028463, "y": 0.8561979, "x": -0.13834603}], [{"q1": 1.52338435, "distance": 0.5840798402, "q3": 2.083818407, "q2": 0.8998980536, "tx": 0.375, "ty": 0.6495, "targetID": 3, "f2": 1.092395, "f1": 0.41136, "f3": 0.513022, "y": 0.48500659, "x": -0.18543838}], [{"q1": 1.908543607, "distance": 0.06010961234, "q3": -0.8809653732, "q2": 2.238719184, "tx": -0.4763, "ty": 0.275, "targetID": 4, "f2": -0.246427, "f1": 0.026201, "f3": -2.451762, "y": 0.31581358, "x": -0.52042955}], [{"q1": 1.74851088, "distance": 0.3024776881, "q3": 2.143006017, "q2": 0.6103060536, "tx": 0, "ty": 0.55, "targetID": 5, "f2": 1.381987, "f1": 0.186234, "f3": 0.57221, "y": 0.4959375, "x": -0.29760712}], [{"q1": 0.9018516902, "distance": 0.2871376288, "q3": 2.636801527, "q2": 0.9531166536, "tx": 0.4763, "ty": 0.275, "targetID": 6, "f2": 1.039176, "f1": 1.032893, "f3": 1.066005, "y": 0.42564742, "x": 0.23185497}], [{"q1": 1.81153123, "distance": 0.2242175952, "q3": 1.690679507, "q2": 1.057668844, "tx": -0.175, "ty": 0.3031, "targetID": 7, "f2": 0.934624, "f1": 0.123213, "f3": 0.119883, "y": 0.38670177, "x": -0.38304873}], [{"q1": 1.56950293, "distance": 0.2104899365, "q3": 1.393924657, "q2": 1.921669651, "tx": 0, "ty": 0.15, "targetID": 8, "f2": 0.070623, "f1": 0.365242, "f3": -0.176872, "y": 0.26295417, "x": -0.17761579}], [{"q1": 1.67619141, "distance": 0.4160500775, "q3": 1.246081307, "q2": 1.94026788, "tx": 0.175, "ty": 0.3031, "targetID": 9, "f2": 0.052025, "f1": 0.258553, "f3": -0.324715, "y": 0.2277573, "x": -0.23417129}]], "block": 12}], [{"trials": [[{"q1": 1.893589626, "distance": 0.4175066663, "q3": 0.3561937268, "q2": 1.550333404, "tx": -0.375, "ty": 0.6495, "targetID": 1, "f2": 0.441959, "f1": 0.041155, "f3": -1.214603, "y": 0.25593793, "x": -0.51435822}], [{"q1": 2.99515769, "distance": 1.271359302, "q3": -0.5216363732, "q2": 0.3296989536, "tx": 0, "ty": 0.95, "targetID": 2, "f2": 1.662594, "f1": -1.060413, "f3": -2.092433, "y": 0.13366923, "x": -0.97465817}], [{"q1": 1.80286043, "distance": 0.7190609733, "q3": 2.074205137, "q2": 1.126846714, "tx": 0.375, "ty": 0.6495, "targetID": 3, "f2": 0.865446, "f1": 0.131884, "f3": 0.503409, "y": 0.37312817, "x": -0.28882776}], [{"q1": 1.991230326, "distance": 0.2609455311, "q3": 0.4994504268, "q2": 2.317070504, "tx": -0.4763, "ty": 0.275, "targetID": 4, "f2": -0.324778, "f1": -0.056486, "f3": -1.071346, "y": 0.076289981, "x": -0.30716426}], [{"q1": 1.78922592, "distance": 0.48695584, "q3": 1.131790167, "q2": 1.011927254, "tx": 0, "ty": 0.55, "targetID": 5, "f2": 0.980365, "f1": 0.145519, "f3": -0.439006, "y": 0.47429084, "x": -0.48103442}], [{"q1": 2.40673737, "distance": 0.9286958728, "q3": 2.288964407, "q2": 0.9468962536, "tx": 0.4763, "ty": 0.275, "targetID": 6, "f2": 1.045396, "f1": -0.471993, "f3": 0.718168, "y": 0.19091971, "x": -0.4485819}], [{"q1": 1.80681884, "distance": 0.07134026716, "q3": 1.796048517, "q2": 1.586147554, "tx": -0.175, "ty": 0.3031, "targetID": 7, "f2": 0.406145, "f1": 0.127926, "f3": 0.225252, "y": 0.2840859, "x": -0.24375971}], [{"q1": 1.61844894, "distance": 0.2401473093, "q3": 1.864912227, "q2": 1.637858174, "tx": 0, "ty": 0.15, "targetID": 8, "f2": 0.354434, "f1": 0.316296, "f3": 0.294116, "y": 0.32390257, "x": -0.1656159}], [{"q1": 2.04985244, "distance": 0.6701301414, "q3": 1.059093717, "q2": 1.462054644, "tx": 0.175, "ty": 0.3031, "targetID": 9, "f2": 0.530238, "f1": -0.115108, "f3": -0.511703, "y": 0.22406083, "x": -0.49045264}]], "block": 13}], [{"trials": [[{"q1": 1.80524804, "distance": 0.3868776548, "q3": 1.604725528, "q2": 1.469971464, "tx": -0.375, "ty": 0.6495, "targetID": 1, "f2": 0.522321, "f1": 0.129496, "f3": 0.033929, "y": 0.2649861, "x": -0.33229894}], [{"q1": 2.889286, "distance": 1.061017285, "q3": 2.643147527, "q2": 0.3606122536, "tx": 0, "ty": 0.95, "targetID": 2, "f2": 1.63168, "f1": -0.954542, "f3": 1.072351, "y": 0.044229825, "x": -0.55257404}], [{"q1": 0.8988985902, "distance": 0.08630685788, "q3": 1.876598957, "q2": 0.1887043536, "tx": 0.375, "ty": 0.6495, "targetID": 3, "f2": 1.803588, "f1": 1.035846, "f3": 0.305803, "y": 0.6565547, "x": 0.28898195}], [{"q1": 1.73192327, "distance": 0.5757102169, "q3": -0.02670357321, "q2": 3.411287254, "tx": -0.4763, "ty": 0.275, "targetID": 4, "f2": -1.418995, "f1": 0.202821, "f3": -1.5975, "y": 0.12503562, "x": 0.079535352}], [{"q1": 2.57261346, "distance": 0.7951399441, "q3": 1.722660917, "q2": 0.9217007536, "tx": 0, "ty": 0.55, "targetID": 5, "f2": 1.070592, "f1": -0.637869, "f3": 0.151865, "y": -2.4248701e-05, "x": -0.57421325}], [{"q1": 1.15864544, "distance": 0.2851587726, "q3": 3.347304127, "q2": 0.07359635359, "tx": 0.4763, "ty": 0.275, "targetID": 6, "f2": 1.918696, "f1": 0.776099, "f3": 1.776508, "y": 0.48313504, "x": 0.28137609}], [{"q1": 2.05368519, "distance": 0.269477486, "q3": 1.659452072, "q2": 1.217324574, "tx": -0.175, "ty": 0.3031, "targetID": 7, "f2": 0.774968, "f1": -0.118941, "f3": 0.088656, "y": 0.24664934, "x": -0.43849846}], [{"q1": 1.23379234, "distance": 0.3461266417, "q3": 1.376206077, "q2": 1.435728104, "tx": 0, "ty": 0.15, "targetID": 8, "f2": 0.556565, "f1": 0.700952, "f3": -0.19459, "y": 0.45710401, "x": -0.15965832}], [{"q1": 1.29417375, "distance": 0.3923327995, "q3": 2.032798947, "q2": 0.4543573536, "tx": 0.175, "ty": 0.3031, "targetID": 9, "f2": 1.537935, "f1": 0.640571, "f3": 0.462003, "y": 0.62574586, "x": -0.048214414}]], "block": 14}], [{"trials": [[{"q1": 1.886301131, "distance": 0.3504224664, "q3": 1.687475077, "q2": 1.302461744, "tx": -0.375, "ty": 0.6495, "targetID": 1, "f2": 0.689831, "f1": 0.048443, "f3": 0.116679, "y": 0.29907964, "x": -0.37378498}], [{"q1": 2.05362236, "distance": 0.6877241236, "q3": 1.980334347, "q2": 0.4664839536, "tx": 0, "ty": 0.95, "targetID": 2, "f2": 1.525809, "f1": -0.118878, "f3": 0.409538, "y": 0.44186204, "x": -0.46342236}], [{"q1": 0.6300410902, "distance": 0.2721293603, "q3": 2.679652827, "q2": 0.5286874536, "tx": 0.375, "ty": 0.6495, "targetID": 3, "f2": 1.463605, "f1": 1.304703, "f3": 1.108856, "y": 0.37737064, "x": 0.37501335}], [{"q1": 3.13671779, "distance": 0.3046573181, "q3": 0.3108292268, "q2": 3.176296054, "tx": -0.4763, "ty": 0.275, "targetID": 4, "f2": -1.184003, "f1": -1.201973, "f3": -1.259967, "y": 0.14007721, "x": -0.20314817}], [{"q1": 0.8247569902, "distance": 0.3022905072, "q3": 2.632905927, "q2": 0.7237175536, "tx": 0, "ty": 0.55, "targetID": 5, "f2": 1.268575, "f1": 1.109987, "f3": 1.06211, "y": 0.43088135, "x": 0.27783142}], [{"q1": 0.1113640902, "distance": 0.2055178278, "q3": 2.930477627, "q2": 0.6843219536, "tx": 0.4763, "ty": 0.275, "targetID": 6, "f2": 1.307971, "f1": 1.82338, "f3": 1.359681, "y": 0.074023566, "x": 0.51926569}], [{"q1": 0.8924268902, "distance": 0.3020506961, "q3": 1.977758237, "q2": 1.315405104, "tx": -0.175, "ty": 0.3031, "targetID": 7, "f2": 0.676888, "f1": 1.042318, "f3": 0.406962, "y": 0.41990163, "x": 0.10355341}], [{"q1": 1.10643217, "distance": 0.2717758336, "q3": 1.931074177, "q2": 1.360455544, "tx": 0, "ty": 0.15, "targetID": 8, "f2": 0.631837, "f1": 0.828312, "f3": 0.360278, "y": 0.42177581, "x": 0.00011326318}], [{"q1": 1.25421269, "distance": 0.2959793697, "q3": 2.189375917, "q2": 0.9413042536, "tx": 0.175, "ty": 0.3031, "targetID": 9, "f2": 1.050988, "f1": 0.680532, "f3": 0.61858, "y": 0.50656008, "x": -0.039959957}]], "block": 15}], [{"trials": [[{"q1": 0.1993915902, "distance": 0.7052049149, "q3": 1.222707857, "q2": 1.832385584, "tx": -0.375, "ty": 0.6495, "targetID": 1, "f2": 0.159907, "f1": 1.735353, "f3": -0.348088, "y": 0.28546633, "x": 0.22898134}], [{"q1": 1.41493657, "distance": 0.2446490611, "q3": 1.414722007, "q2": 0.4049087536, "tx": 0, "ty": 0.95, "targetID": 2, "f2": 1.587384, "f1": 0.519808, "f3": -0.156074, "y": 0.76248786, "x": -0.15713803}], [{"q1": 0.7222153902, "distance": 0.1861031112, "q3": 1.897082137, "q2": 0.7813971536, "tx": 0.375, "ty": 0.6495, "targetID": 3, "f2": 1.210895, "f1": 1.212529, "f3": 0.326286, "y": 0.53164821, "x": 0.23096763}], [{"q1": 2.50293294, "distance": 0.384735498, "q3": 1.095347697, "q2": 2.517001464, "tx": -0.4763, "ty": 0.275, "targetID": 4, "f2": -0.524709, "f1": -0.568188, "f3": -0.475449, "y": 0.065077576, "x": -0.15388105}], [{"q1": 1.16235252, "distance": 0.1968747887, "q3": 0.7109424168, "q2": 1.246667054, "tx": 0, "ty": 0.55, "targetID": 5, "f2": 0.745626, "f1": 0.772392, "f3": -0.859854, "y": 0.67285235, "x": -0.15384077}], [{"q1": 0.4668038902, "distance": 0.01589121593, "q3": 2.960825427, "q2": 0.02490165359, "tx": 0.4763, "ty": 0.275, "targetID": 6, "f2": 1.967391, "f1": 1.467941, "f3": 1.390029, "y": 0.26514945, "x": 0.48876986}], [{"q1": 1.53425426, "distance": 0.06262144551, "q3": 1.173824677, "q2": 1.846836914, "tx": -0.175, "ty": 0.3031, "targetID": 7, "f2": 0.145456, "f1": 0.40049, "f3": -0.396972, "y": 0.28717263, "x": -0.23556207}], [{"q1": 1.10329058, "distance": 0.3858522032, "q3": 2.186171497, "q2": 0.8089803536, "tx": 0, "ty": 0.15, "targetID": 8, "f2": 1.183312, "f1": 0.831454, "f3": 0.615375, "y": 0.53112489, "x": 0.060214126}], [{"q1": 0.8143896902, "distance": 0.1589386205, "q3": 2.306808657, "q2": 0.8993953536, "tx": 0.175, "ty": 0.3031, "targetID": 9, "f2": 1.092897, "f1": 1.120355, "f3": 0.736012, "y": 0.45469868, "x": 0.22274228}]], "block": 16}], [{"trials": [[{"q1": 1.63660735, "distance": 0.3509038114, "q3": -0.2246741732, "q2": 2.281696174, "tx": -0.375, "ty": 0.6495, "targetID": 1, "f2": -0.289404, "f1": 0.298137, "f3": -1.79547, "y": 0.29878558, "x": -0.38652738}], [{"q1": 1.021672, "distance": 0.2487326385, "q3": 1.070403447, "q2": 0.2641653536, "tx": 0, "ty": 0.95, "targetID": 2, "f2": 1.728127, "f1": 0.913072, "f3": -0.500393, "y": 0.84944401, "x": 0.22750037}], [{"q1": 0.5361702902, "distance": 0.2017039313, "q3": 2.154001587, "q2": 0.6156467536, "tx": 0.375, "ty": 0.6495, "targetID": 3, "f2": 1.376646, "f1": 1.398574, "f3": 0.583205, "y": 0.44800566, "x": 0.36580724}], [{"q1": 1.57251886, "distance": 0.146675189, "q3": 0.5103831268, "q2": 1.761322764, "tx": -0.4763, "ty": 0.275, "targetID": 4, "f2": 0.23097, "f1": 0.362226, "f3": -1.060413, "y": 0.39505987, "x": -0.39204302}], [{"q1": 1.0356835, "distance": 0.0408398716, "q3": 1.583676857, "q2": 0.9747307536, "tx": 0, "ty": 0.55, "targetID": 5, "f2": 1.017562, "f1": 0.899061, "f3": 0.012881, "y": 0.59075204, "x": 0.0026770036}], [{"q1": 0.7871834902, "distance": 0.3235494279, "q3": 2.231724587, "q2": 0.7930210536, "tx": 0.4763, "ty": 0.275, "targetID": 6, "f2": 1.199272, "f1": 1.147561, "f3": 0.660928, "y": 0.47492112, "x": 0.22190704}], [{"q1": 1.16599677, "distance": 0.290483654, "q3": 0.8918981568, "q2": 1.383954654, "tx": -0.175, "ty": 0.3031, "targetID": 7, "f2": 0.608338, "f1": 0.768748, "f3": -0.678898, "y": 0.59339817, "x": -0.1646209}], [{"q1": 1.29543038, "distance": 0.2701441223, "q3": 1.702052067, "q2": 1.488067034, "tx": 0, "ty": 0.15, "targetID": 8, "f2": 0.504226, "f1": 0.639314, "f3": 0.131256, "y": 0.39845164, "x": -0.10606427}], [{"q1": 0.7640613902, "distance": 0.101155689, "q3": 2.218781227, "q2": 1.202936084, "tx": 0.175, "ty": 0.3031, "targetID": 9, "f2": 0.789357, "f1": 1.170683, "f3": 0.647985, "y": 0.40367179, "x": 0.18585304}]], "block": 17}], [{"trials": [[{"q1": 1.72061353, "distance": 0.2530133976, "q3": 0.1612265268, "q2": 1.593373214, "tx": -0.375, "ty": 0.6495, "targetID": 1, "f2": 0.398919, "f1": 0.214131, "f3": -1.40957, "y": 0.44525783, "x": -0.52433491}], [{"q1": 1.51113214, "distance": 0.1133588149, "q3": 0.7006379968, "q2": -0.4222097464, "tx": 0, "ty": 0.95, "targetID": 2, "f2": 2.414502, "f1": 0.423612, "f3": -0.870158, "y": 0.96905018, "x": 0.11174664}], [{"q1": 0.6784843902, "distance": 0.08948864445, "q3": 0.9470645168, "q2": 0.7591547536, "tx": 0.375, "ty": 0.6495, "targetID": 3, "f2": 1.233138, "f1": 1.25626, "f3": -0.623732, "y": 0.72213145, "x": 0.32272295}], [{"q1": 2.54333382, "distance": 0.4557544098, "q3": -0.4215325732, "q2": 3.641823554, "tx": -0.4763, "ty": 0.275, "targetID": 4, "f2": -1.649531, "f1": -0.608589, "f3": -1.992329, "y": 0.17452088, "x": -0.031759756}], [{"q1": 1.07608439, "distance": 0.13550184, "q3": 1.225598127, "q2": 0.9621644536, "tx": 0, "ty": 0.55, "targetID": 5, "f2": 1.030128, "f1": 0.85866, "f3": -0.345198, "y": 0.68260782, "x": -0.027855246}], [{"q1": 0.4577560902, "distance": 0.1473648331, "q3": 2.125224597, "q2": 0.6584352536, "tx": 0.4763, "ty": 0.275, "targetID": 6, "f2": 1.333857, "f1": 1.476988, "f3": 0.554428, "y": 0.4013377, "x": 0.4004371}], [{"q1": 1.41782683, "distance": 0.08935696212, "q3": 0.9702494768, "q2": 1.833265234, "tx": -0.175, "ty": 0.3031, "targetID": 7, "f2": 0.159027, "f1": 0.516918, "f3": -0.600547, "y": 0.32029411, "x": -0.26268711}], [{"q1": 1.45389232, "distance": 0.4072171701, "q3": 1.087179557, "q2": 1.508990044, "tx": 0, "ty": 0.15, "targetID": 8, "f2": 0.483303, "f1": 0.480852, "f3": -0.483617, "y": 0.42597032, "x": -0.29944316}], [{"q1": 0.8366949902, "distance": 0.2907225844, "q3": 1.534793675, "q2": 0.9947741536, "tx": 0.175, "ty": 0.3031, "targetID": 9, "f2": 0.997518, "f1": 1.098049, "f3": -0.036003, "y": 0.58531626, "x": 0.1051888}]], "block": 18}], [{"trials": [[{"q1": 2.11337545, "distance": 0.5755123017, "q3": 0.9728255768, "q2": 1.846397094, "tx": -0.375, "ty": 0.6495, "targetID": 1, "f2": 0.145896, "f1": -0.178631, "f3": -0.597971, "y": 0.074590737, "x": -0.40133911}], [{"q1": 1.05622952, "distance": 0.3085129432, "q3": 1.988439657, "q2": 0.1954273536, "tx": 0, "ty": 0.95, "targetID": 2, "f2": 1.796865, "f1": 0.878515, "f3": 0.417643, "y": 0.67097842, "x": 0.1316328}], [{"q1": 1.1350835, "distance": 0.3519077365, "q3": 1.570419336, "q2": 0.5161210536, "tx": 0.375, "ty": 0.6495, "targetID": 3, "f2": 1.476172, "f1": 0.799661, "f3": -0.000377, "y": 0.72907043, "x": 0.032206182}], [{"q1": 2.4847117, "distance": 0.4487749906, "q3": 0.06138672679, "q2": 3.108186354, "tx": -0.4763, "ty": 0.275, "targetID": 4, "f2": -1.115894, "f1": -0.549967, "f3": -1.50941, "y": 0.050258084, "x": -0.087854298}], [{"q1": 1.37660914, "distance": 0.1656645105, "q3": 1.821621087, "q2": 1.030211324, "tx": 0, "ty": 0.55, "targetID": 5, "f2": 0.962081, "f1": 0.558135, "f3": 0.250825, "y": 0.50587946, "x": -0.15968127}], [{"q1": 1.33966401, "distance": 0.6949839988, "q3": 1.776570647, "q2": 0.7907591536, "tx": 0.4763, "ty": 0.275, "targetID": 6, "f2": 1.201534, "f1": 0.59508, "f3": 0.205774, "y": 0.58646934, "x": -0.14498062}], [{"q1": 2.18091969, "distance": 0.3146236032, "q3": 1.220885737, "q2": 1.706910374, "tx": -0.175, "ty": 0.3031, "targetID": 7, "f2": 0.285382, "f1": -0.246175, "f3": -0.349911, "y": 0.09211143, "x": -0.40839202}], [{"q1": 1.417764, "distance": 0.3169779706, "q3": 1.687789237, "q2": 1.370320144, "tx": 0, "ty": 0.15, "targetID": 8, "f2": 0.621973, "f1": 0.51698, "f3": 0.116993, "y": 0.41562855, "x": -0.17296389}], [{"q1": 1.36712153, "distance": 0.4146715644, "q3": 1.915743197, "q2": 0.7526201536, "tx": 0.175, "ty": 0.3031, "targetID": 9, "f2": 1.239672, "f1": 0.567623, "f3": 0.344947, "y": 0.56990528, "x": -0.14243889}]], "block": 19}], [{"trials": [[{"q1": 1.14966049, "distance": 0.3520191999, "q3": 1.806101617, "q2": 0.7544423536, "tx": -0.375, "ty": 0.6495, "targetID": 1, "f2": 1.23785, "f1": 0.785084, "f3": 0.235305, "y": 0.60532638, "x": -0.025763392}], [{"q1": 1.28631977, "distance": 0.1594960319, "q3": 1.674217557, "q2": -0.1921823464, "tx": 0, "ty": 0.95, "targetID": 2, "f2": 2.184475, "f1": 0.648425, "f3": 0.103421, "y": 0.81254838, "x": 0.080907579}], [{"q1": -0.4162978098, "distance": 0.5392374453, "q3": 1.356162717, "q2": 1.247798024, "tx": 0.375, "ty": 0.6495, "targetID": 3, "f2": 0.744495, "f1": 2.351042, "f3": -0.214634, "y": 0.13556038, "x": 0.53822711}], [{"q1": 1.30743127, "distance": 0.5902318684, "q3": -0.3180799732, "q2": 3.430388154, "tx": -0.4763, "ty": 0.275, "targetID": 4, "f2": -1.438095, "f1": 0.627313, "f3": -1.888876, "y": 0.089173811, "x": 0.083916285}], [{"q1": 1.03662598, "distance": 0.0775195643, "q3": 1.266752987, "q2": 1.418260844, "tx": 0, "ty": 0.55, "targetID": 5, "f2": 0.574032, "f1": 0.898119, "f3": -0.304043, "y": 0.5162556, "x": -0.069789672}], [{"q1": -0.1055314098, "distance": 0.0613331536, "q3": 1.626214021, "q2": 1.269914844, "tx": 0.4763, "ty": 0.275, "targetID": 6, "f2": 0.722378, "f1": 2.040276, "f3": 0.055418, "y": 0.23756324, "x": 0.42771765}], [{"q1": 0.5535746902, "distance": 0.260201666, "q3": 0.8004778068, "q2": 2.031311235, "tx": -0.175, "ty": 0.3031, "targetID": 7, "f2": -0.039019, "f1": 1.38117, "f3": -0.770319, "y": 0.36901622, "x": 0.076714042}], [{"q1": 0.3036295902, "distance": 0.2767794015, "q3": 1.199460077, "q2": 1.760568784, "tx": 0, "ty": 0.15, "targetID": 8, "f2": 0.231724, "f1": 1.631115, "f3": -0.371336, "y": 0.33979371, "x": 0.20145765}], [{"q1": 0.1665304902, "distance": 0.1286650959, "q3": 1.244636177, "q2": 1.583697114, "tx": 0.175, "ty": 0.3031, "targetID": 9, "f2": 0.408596, "f1": 1.768214, "f3": -0.32616, "y": 0.34124132, "x": 0.29788184}]], "block": 20}], [{"trials": [[{"q1": 2.09584536, "distance": 0.5666556525, "q3": 0.3607805268, "q2": 1.975390886, "tx": -0.375, "ty": 0.6495, "targetID": 1, "f2": 0.016902, "f1": -0.161101, "f3": -1.210016, "y": 0.092485623, "x": -0.47908464}], [{"q1": 2.07655598, "distance": 0.712458295, "q3": 0.4697309268, "q2": 0.5404370536, "tx": 0, "ty": 0.95, "targetID": 2, "f2": 1.451856, "f1": -0.141811, "f3": -1.101065, "y": 0.66446607, "x": -0.65273823}], [{"q1": 1.39841179, "distance": 0.4196408912, "q3": 1.693255607, "q2": -0.2009160464, "tx": 0.375, "ty": 0.6495, "targetID": 3, "f2": 2.193209, "f1": 0.536333, "f3": 0.122459, "y": 0.80872693, "x": -0.013259272}], [{"q1": 2.9022922, "distance": 0.4730459908, "q3": -0.3322799732, "q2": 3.114155354, "tx": -0.4763, "ty": 0.275, "targetID": 4, "f2": -1.121863, "f1": -0.967548, "f3": -1.903076, "y": -0.053987802, "x": -0.13638893}], [{"q1": 0.7055649902, "distance": 0.1276278239, "q3": 1.154158307, "q2": 1.318672354, "tx": 0, "ty": 0.55, "targetID": 5, "f2": 0.67362, "f1": 1.22918, "f3": -0.416638, "y": 0.56042646, "x": 0.12720122}], [{"q1": 0.9262932902, "distance": 0.5445686703, "q3": 1.195061847, "q2": 1.622590034, "tx": 0.4763, "ty": 0.275, "targetID": 6, "f2": 0.369703, "f1": 1.008451, "f3": -0.375734, "y": 0.45230262, "x": -0.0385969}], [{"q1": 2.08667191, "distance": 0.2897930478, "q3": 0.4778362268, "q2": 2.335857224, "tx": -0.175, "ty": 0.3031, "targetID": 7, "f2": -0.343565, "f1": -0.151927, "f3": -1.09296, "y": 0.04475515, "x": -0.30629337}], [{"q1": 1.3852171, "distance": 0.3204385845, "q3": 0.9410326668, "q2": 1.797262584, "tx": 0, "ty": 0.15, "targetID": 8, "f2": 0.19503, "f1": 0.549527, "f3": -0.629764, "y": 0.35896934, "x": -0.2429253}], [{"q1": 1.56441355, "distance": 0.4391630161, "q3": 1.054821147, "q2": 1.866063464, "tx": 0.175, "ty": 0.3031, "targetID": 9, "f2": 0.126229, "f1": 0.370331, "f3": -0.515975, "y": 0.2777073, "x": -0.26342829}]], "block": 21}], [{"trials": [[{"q1": 2.54195152, "distance": 0.7595467242, "q3": 0.6531999468, "q2": 1.880514784, "tx": -0.375, "ty": 0.6495, "targetID": 1, "f2": 0.111778, "f1": -0.607207, "f3": -0.917596, "y": -0.10384903, "x": -0.47183215}], [{"q1": 1.22788614, "distance": 0.085425821, "q3": 0.8139866568, "q2": 0.5592865536, "tx": 0, "ty": 0.95, "targetID": 2, "f2": 1.433006, "f1": 0.706858, "f3": -0.75681, "y": 0.86585863, "x": -0.014758074}], [{"q1": 0.9077578902, "distance": 0.1872251052, "q3": 1.110678667, "q2": 0.4493936536, "tx": 0.375, "ty": 0.6495, "targetID": 3, "f2": 1.542899, "f1": 1.026987, "f3": -0.460118, "y": 0.80178794, "x": 0.26608892}], [{"q1": 2.54854886, "distance": 0.4354368066, "q3": 0.3796300268, "q2": 2.744892594, "tx": -0.4763, "ty": 0.275, "targetID": 4, "f2": -0.7526, "f1": -0.613804, "f3": -1.191166, "y": -0.0091989532, "x": -0.14639673}], [{"q1": 0.6933755902, "distance": 0.3475259437, "q3": 1.480821113, "q2": 0.5525007536, "tx": 0, "ty": 0.55, "targetID": 5, "f2": 1.439792, "f1": 1.241369, "f3": -0.089975, "y": 0.65812799, "x": 0.33027658}], [{"q1": 0.5750003902, "distance": 0.2640108748, "q3": 2.024819297, "q2": 0.6963856536, "tx": 0.4763, "ty": 0.275, "targetID": 6, "f2": 1.295907, "f1": 1.359744, "f3": 0.454023, "y": 0.48522854, "x": 0.31659495}], [{"q1": 1.54964806, "distance": 0.09521919638, "q3": 0.9321105368, "q2": 2.090184681, "tx": -0.175, "ty": 0.3031, "targetID": 7, "f2": -0.097892, "f1": 0.385096, "f3": -0.638686, "y": 0.2203194, "x": -0.22205388}], [{"q1": 1.14174367, "distance": 0.2406606249, "q3": 1.109987517, "q2": 1.878441334, "tx": 0, "ty": 0.15, "targetID": 8, "f2": 0.113851, "f1": 0.793001, "f3": -0.460809, "y": 0.35506776, "x": -0.12595535}], [{"q1": 1.27224543, "distance": 0.3994041708, "q3": 1.306714047, "q2": 1.418009514, "tx": 0.175, "ty": 0.3031, "targetID": 9, "f2": 0.574283, "f1": 0.662499, "f3": -0.264082, "y": 0.46612992, "x": -0.18961615}]], "block": 22}], [{"trials": [[{"q1": 1.995691387, "distance": 0.6096426416, "q3": -0.2977475732, "q2": 2.945389034, "tx": -0.375, "ty": 0.6495, "targetID": 1, "f2": -0.953096, "f1": -0.060947, "f3": -1.868544, "y": 0.060305291, "x": -0.21843134}], [{"q1": 1.06527731, "distance": 0.2535938228, "q3": 1.495021112, "q2": 0.05480965359, "tx": 0, "ty": 0.95, "targetID": 2, "f2": 1.937483, "f1": 0.869467, "f3": -0.075775, "y": 0.79704588, "x": 0.20227423}], [{"q1": 0.4766684902, "distance": 0.0915414131, "q3": 1.162829107, "q2": 1.061627244, "tx": 0.375, "ty": 0.6495, "targetID": 3, "f2": 0.930665, "f1": 1.458076, "f3": -0.407967, "y": 0.57271437, "x": 0.32516229}], [{"q1": 2.3501887, "distance": 0.3945576333, "q3": 0.6537025968, "q2": 2.601573134, "tx": -0.4763, "ty": 0.275, "targetID": 4, "f2": -0.60928, "f1": -0.415444, "f3": -0.917094, "y": 0.025895015, "x": -0.17032217}], [{"q1": 0.8902277902, "distance": 0.117948968, "q3": 1.119726457, "q2": 1.682531614, "tx": 0, "ty": 0.55, "targetID": 5, "f2": 0.309761, "f1": 1.044517, "f3": -0.45107, "y": 0.43571672, "x": -0.029176891}], [{"q1": 0.9281781902, "distance": 0.4740577138, "q3": 1.596243227, "q2": 1.562899774, "tx": 0.4763, "ty": 0.275, "targetID": 6, "f2": 0.429393, "f1": 1.006566, "f3": 0.025447, "y": 0.40464017, "x": 0.020313002}], [{"q1": 1.17517022, "distance": 0.1382727399, "q3": 1.643869772, "q2": 1.755667894, "tx": -0.175, "ty": 0.3031, "targetID": 7, "f2": 0.236625, "f1": 0.759574, "f3": 0.073073, "y": 0.33970564, "x": -0.041660667}], [{"q1": 1.39074631, "distance": 0.2097519924, "q3": 1.267946797, "q2": 1.933796199, "tx": 0, "ty": 0.15, "targetID": 8, "f2": 0.058496, "f1": 0.543998, "f3": -0.30285, "y": 0.2840456, "x": -0.16133095}], [{"q1": 1.00294811, "distance": 0.3456996816, "q3": 1.216110517, "q2": 1.299571474, "tx": 0.175, "ty": 0.3031, "targetID": 9, "f2": 0.692721, "f1": 0.931796, "f3": -0.354686, "y": 0.56990619, "x": -0.044824309}]], "block": 23}], [{"trials": [[{"q1": 1.958055107, "distance": 0.5558149845, "q3": 0.4315920268, "q2": 2.263663424, "tx": -0.375, "ty": 0.6495, "targetID": 1, "f2": -0.271371, "f1": -0.023311, "f3": -1.139204, "y": 0.094484303, "x": -0.3452028}], [{"q1": 1.23266136, "distance": 0.3093262388, "q3": 2.180139637, "q2": 0.2201830536, "tx": 0, "ty": 0.95, "targetID": 2, "f2": 1.77211, "f1": 0.702083, "f3": 0.609343, "y": 0.64303342, "x": 0.038134509}], [{"q1": 0.3605552902, "distance": 0.2610920189, "q3": 1.906067097, "q2": 0.3427051536, "tx": 0.375, "ty": 0.6495, "targetID": 3, "f2": 1.649587, "f1": 1.574189, "f3": 0.335271, "y": 0.43446271, "x": 0.52308108}], [{"q1": 2.65988691, "distance": 0.4416487484, "q3": -0.4494048732, "q2": 3.030840354, "tx": -0.4763, "ty": 0.275, "targetID": 4, "f2": -1.038548, "f1": -0.725142, "f3": -2.020201, "y": -0.067763629, "x": -0.19779199}], [{"q1": 1.28412065, "distance": 0.1859082349, "q3": 1.501429961, "q2": 1.417695354, "tx": 0, "ty": 0.55, "targetID": 5, "f2": 0.574597, "f1": 0.650624, "f3": -0.069366, "y": 0.44538253, "x": -0.15367842}], [{"q1": 0.3702313902, "distance": 0.1092429734, "q3": 2.327857327, "q2": 1.045416624, "tx": 0.4763, "ty": 0.275, "targetID": 6, "f2": 0.946876, "f1": 1.564513, "f3": 0.757061, "y": 0.29749255, "x": 0.36939765}], [{"q1": 1.4193348, "distance": 0.07361819508, "q3": 0.9224344368, "q2": 2.191595294, "tx": -0.175, "ty": 0.3031, "targetID": 7, "f2": -0.199303, "f1": 0.51541, "f3": -0.648362, "y": 0.22949704, "x": -0.17350236}], [{"q1": 1.38012772, "distance": 0.3507135417, "q3": 1.176652117, "q2": 1.588786494, "tx": 0, "ty": 0.15, "targetID": 8, "f2": 0.403506, "f1": 0.554617, "f3": -0.394144, "y": 0.40805157, "x": -0.23750658}], [{"q1": 1.07225164, "distance": 0.349672091, "q3": 1.394615807, "q2": 1.203124584, "tx": 0.175, "ty": 0.3031, "targetID": 9, "f2": 0.789168, "f1": 0.862493, "f3": -0.176181, "y": 0.54693958, "x": -0.07562488}]], "block": 24}]]}], [{"phase": "train", "blocks": [[{"trials": [[{"q1": 1.64596929, "distance": 0.8694170424, "q3": 1.544218453, "q2": 1.803545764, "tx": 0.601, "ty": 0.601, "targetID": 1, "f2": 0.188747, "f1": 0.288775, "f3": -0.026578, "y": 0.26656043, "x": -0.20151864}], [{"q1": 1.49372771, "distance": 0.6776171954, "q3": 1.287424667, "q2": 1.791042224, "tx": 0.22, "ty": 0.821, "targetID": 2, "f2": 0.20125, "f1": 0.441017, "f3": -0.283372, "y": 0.30680344, "x": -0.2213241}], [{"q1": 0.1128092902, "distance": 0.69644413, "q3": 1.055135307, "q2": 1.728210374, "tx": -0.22, "ty": 0.821, "targetID": 3, "f2": 0.264082, "f1": 1.821935, "f3": -0.515661, "y": 0.34086967, "x": 0.28448914}], [{"q1": 1.22706933, "distance": 0.5105954642, "q3": -0.1142974732, "q2": 1.312828994, "tx": -0.601, "ty": 0.601, "targetID": 4, "f2": 0.679464, "f1": 0.707675, "f3": -1.685094, "y": 0.80838018, "x": -0.1344154}], [{"q1": 0.7631188902, "distance": 0.5346993727, "q3": 0.5295468268, "q2": 2.826825324, "tx": 0.4596, "ty": 0.4596, "targetID": 5, "f2": -0.834533, "f1": 1.171626, "f3": -1.041249, "y": 0.098671744, "x": 0.065094977}], [{"q1": 1.44855161, "distance": 0.1462979996, "q3": 2.922623627, "q2": 2.336548374, "tx": 0.1682, "ty": 0.6279, "targetID": 6, "f2": -0.344256, "f1": 0.486193, "f3": 1.351827, "y": 0.49297586, "x": 0.111644}], [{"q1": 1.32829144, "distance": 0.2821562113, "q3": 1.262857417, "q2": 1.778098864, "tx": -0.1682, "ty": 0.6279, "targetID": 7, "f2": 0.214194, "f1": 0.606453, "f3": -0.307939, "y": 0.34574981, "x": -0.16635667}], [{"q1": 1.862802018, "distance": 0.365545339, "q3": 1.278188387, "q2": 2.052736897, "tx": -0.4596, "ty": 0.4596, "targetID": 8, "f2": -0.060444, "f1": 0.071942, "f3": -0.292608, "y": 0.17287157, "x": -0.23286182}], [{"q1": 1.7842622, "distance": 0.4583155658, "q3": 3.283278527, "q2": 0.1465441536, "tx": 0.3182, "ty": 0.3182, "targetID": 9, "f2": 1.845749, "f1": 0.150482, "f3": 1.712482, "y": 0.55065962, "x": -0.076788206}], [{"q1": 1.52734275, "distance": 0.4769953321, "q3": 0.7556158668, "q2": 1.637921004, "tx": 0.1165, "ty": 0.4347, "targetID": 10, "f2": 0.354372, "f1": 0.407402, "f3": -0.81518, "y": 0.40011953, "x": -0.3592402}], [{"q1": 1.44779763, "distance": 0.1636140518, "q3": 2.908863427, "q2": 1.436859074, "tx": -0.1165, "ty": 0.4347, "targetID": 11, "f2": 0.555434, "f1": 0.486947, "f3": 1.338067, "y": 0.47064945, "x": 0.043115773}], [{"q1": 1.78608433, "distance": 0.1768927717, "q3": 1.528761817, "q2": 2.024211235, "tx": -0.3182, "ty": 0.3182, "targetID": 12, "f2": -0.031919, "f1": 0.14866, "f3": -0.042035, "y": 0.22381544, "x": -0.16859182}], [{"q1": 0.9479074102, "distance": 0.1811134975, "q3": 1.411014927, "q2": 1.992229822, "tx": 0.1768, "ty": 0.1768, "targetID": 13, "f2": 6.3e-05, "f1": 0.986837, "f3": -0.159781, "y": 0.28607881, "x": 0.032369253}], [{"q1": 1.72256132, "distance": 0.5034301319, "q3": 0.5073044268, "q2": 1.817682934, "tx": 0.0647, "ty": 0.2415, "targetID": 14, "f2": 0.17461, "f1": 0.212183, "f3": -1.063492, "y": 0.30542911, "x": -0.43465455}], [{"q1": 0.7582180902, "distance": 0.1798870765, "q3": 1.286607857, "q2": 1.846271424, "tx": -0.0647, "ty": 0.2415, "targetID": 15, "f2": 0.146021, "f1": 1.176526, "f3": -0.284188, "y": 0.34614126, "x": 0.081620084}], [{"q1": 1.76905689, "distance": 0.404409509, "q3": 3.679119127, "q2": 2.408365184, "tx": -0.1768, "ty": 0.1768, "targetID": 16, "f2": -0.416073, "f1": 0.165688, "f3": 2.108323, "y": 0.57129884, "x": -0.26578155}]], "block": 1}], [{"trials": [[{"q1": 0.6869038902, "distance": 0.3106153424, "q3": 3.038234227, "q2": 0.08804765359, "tx": 0.601, "ty": 0.601, "targetID": 1, "f2": 1.904245, "f1": 1.247841, "f3": 1.467438, "y": 0.34023353, "x": 0.4322317}], [{"q1": -2.35905871, "distance": 1.145690325, "q3": 0.8024884268, "q2": 2.190087324, "tx": 0.22, "ty": 0.821, "targetID": 2, "f2": -0.197795, "f1": 4.293803, "f3": -0.768308, "y": -0.30502211, "x": 0.0086223096}], [{"q1": 0.9663799702, "distance": 0.4323647598, "q3": 1.881248517, "q2": 1.106363524, "tx": -0.22, "ty": 0.821, "targetID": 3, "f2": 0.885929, "f1": 0.968365, "f3": 0.310452, "y": 0.49452233, "x": 0.063463607}], [{"q1": 2.21158163, "distance": 0.6229676759, "q3": 1.742892777, "q2": 3.235797854, "tx": -0.601, "ty": 0.601, "targetID": 4, "f2": -1.243505, "f1": -0.276837, "f3": 0.172096, "y": 0.44569451, "x": 0.0022983756}], [{"q1": 0.8904162902, "distance": 0.2246765012, "q3": 2.605636927, "q2": 0.5709733536, "tx": 0.4596, "ty": 0.4596, "targetID": 5, "f2": 1.421319, "f1": 1.044328, "f3": 1.034841, "y": 0.47364261, "x": 0.23536277}], [{"q1": 0.8429781902, "distance": 0.1966239954, "q3": 2.613742227, "q2": 0.5052511536, "tx": 0.1682, "ty": 0.6279, "targetID": 6, "f2": 1.487041, "f1": 1.091766, "f3": 1.042946, "y": 0.46297573, "x": 0.27525597}], [{"q1": 2.27447632, "distance": 0.5089614018, "q3": 0.2850681268, "q2": 3.243840354, "tx": -0.1682, "ty": 0.6279, "targetID": 7, "f2": -1.251548, "f1": -0.339732, "f3": -1.285728, "y": 0.15000629, "x": 0.0068980026}], [{"q1": 1.65533124, "distance": 0.149315199, "q3": 0.4357389268, "q2": 1.848910364, "tx": -0.4596, "ty": 0.4596, "targetID": 8, "f2": 0.143382, "f1": 0.279413, "f3": -1.135057, "y": 0.31867557, "x": -0.4102509}], [{"q1": 1.79368698, "distance": 0.1885751095, "q3": 1.594232608, "q2": 3.513011954, "tx": 0.3182, "ty": 0.3182, "targetID": 9, "f2": -1.520719, "f1": 0.141058, "f3": 0.023436, "y": 0.47084523, "x": 0.20747509}], [{"q1": 1.10561536, "distance": 0.1026114267, "q3": 2.788414827, "q2": 0.3938503536, "tx": 0.1165, "ty": 0.4347, "targetID": 10, "f2": 1.598442, "f1": 0.829129, "f3": 1.217618, "y": 0.51053159, "x": 0.18562796}], [{"q1": 1.41248613, "distance": 0.0432384717, "q3": 1.861770637, "q2": 1.427182964, "tx": -0.1165, "ty": 0.4347, "targetID": 11, "f2": 0.56511, "f1": 0.522258, "f3": 0.290974, "y": 0.39191801, "x": -0.12276632}], [{"q1": 1.46463657, "distance": 0.2076868786, "q3": 1.408941477, "q2": 2.045008579, "tx": -0.3182, "ty": 0.3182, "targetID": 12, "f2": -0.052716, "f1": 0.470108, "f3": -0.161855, "y": 0.25966428, "x": -0.11893282}], [{"q1": 1.69359584, "distance": 0.1206143876, "q3": 0.6839247168, "q2": 3.575737054, "tx": 0.1768, "ty": 0.1768, "targetID": 13, "f2": -1.583444, "f1": 0.241149, "f3": -0.886872, "y": 0.2610318, "x": 0.2631298}], [{"q1": 1.0883366, "distance": 0.2694745839, "q3": 2.345136087, "q2": 0.7768104536, "tx": 0.0647, "ty": 0.2415, "targetID": 14, "f2": 1.215482, "f1": 0.846408, "f3": 0.77434, "y": 0.5099261, "x": 0.088448267}], [{"q1": 2.51593913, "distance": 0.4122941459, "q3": 2.028023717, "q2": 1.205637854, "tx": -0.0647, "ty": 0.2415, "targetID": 15, "f2": 0.786655, "f1": -0.581195, "f3": 0.457227, "y": 0.082159831, "x": -0.44495935}], [{"q1": 2.26071614, "distance": 0.05026617954, "q3": 1.727310477, "q2": 2.381096164, "tx": -0.1768, "ty": 0.1768, "targetID": 16, "f2": -0.388804, "f1": -0.325972, "f3": 0.156514, "y": 0.21135945, "x": -0.14029886}]], "block": 2}], [{"trials": [[{"q1": 1.73286575, "distance": 0.8249428281, "q3": "_NaN_", "q2": "_NaN_", "tx": 0.601, "ty": 0.601, "targetID": 1, "f2": "_NaN_", "f1": 0.201879, "f3": "_NaN_", "y": 0.9921147, "x": -0.12533323}], [{"q1": 1.35254454, "distance": 0.1549278867, "q3": "_NaN_", "q2": "_NaN_", "tx": 0.22, "ty": 0.821, "targetID": 2, "f2": "_NaN_", "f1": 0.5822, "f3": "_NaN_", "y": 0.97591676, "x": 0.21814324}], [{"q1": 1.06534014, "distance": 0.7301238395, "q3": "_NaN_", "q2": "_NaN_", "tx": -0.22, "ty": 0.821, "targetID": 3, "f2": "_NaN_", "f1": 0.869404, "f3": "_NaN_", "y": 0.86074203, "x": 0.50904142}], [{"q1": 1.45816488, "distance": 0.7992838714, "q3": "_NaN_", "q2": "_NaN_", "tx": -0.601, "ty": 0.601, "targetID": 4, "f2": "_NaN_", "f1": 0.47658, "f3": "_NaN_", "y": 0.99556196, "x": 0.094108313}], [{"q1": 1.42077993, "distance": 0.6089225184, "q3": "_NaN_", "q2": "_NaN_", "tx": 0.4596, "ty": 0.4596, "targetID": 5, "f2": "_NaN_", "f1": 0.513965, "f3": "_NaN_", "y": 0.98768834, "x": 0.15643447}], [{"q1": 1.2808534, "distance": 0.3525046966, "q3": "_NaN_", "q2": "_NaN_", "tx": 0.1682, "ty": 0.6279, "targetID": 6, "f2": "_NaN_", "f1": 0.653891, "f3": "_NaN_", "y": 0.95105652, "x": 0.30901699}], [{"q1": 1.00822598, "distance": 0.7569588592, "q3": "_NaN_", "q2": "_NaN_", "tx": -0.1682, "ty": 0.6279, "targetID": 7, "f2": "_NaN_", "f1": 0.926519, "f3": "_NaN_", "y": 0.82708057, "x": 0.56208338}], [{"q1": 1.7814976, "distance": 0.5893258661, "q3": "_NaN_", "q2": "_NaN_", "tx": -0.4596, "ty": 0.4596, "targetID": 8, "f2": "_NaN_", "f1": 0.153247, "f3": "_NaN_", "y": 0.98228725, "x": -0.18738131}], [{"q1": 0.8113737902, "distance": 0.5536164944, "q3": "_NaN_", "q2": "_NaN_", "tx": 0.3182, "ty": 0.3182, "targetID": 9, "f2": "_NaN_", "f1": 1.123371, "f3": "_NaN_", "y": 0.63742399, "x": 0.77051324}], [{"q1": 0.8867091902, "distance": 0.6295268992, "q3": "_NaN_", "q2": "_NaN_", "tx": 0.1165, "ty": 0.4347, "targetID": 10, "f2": "_NaN_", "f1": 1.048035, "f3": "_NaN_", "y": 0.75011107, "x": 0.66131187}], [{"q1": 0.7814029902, "distance": 0.8816126035, "q3": "_NaN_", "q2": "_NaN_", "tx": -0.1165, "ty": 0.4347, "targetID": 11, "f2": "_NaN_", "f1": 1.153342, "f3": "_NaN_", "y": 0.68454711, "x": 0.72896863}], [{"q1": 1.963332983, "distance": 0.6230193797, "q3": "_NaN_", "q2": "_NaN_", "tx": -0.3182, "ty": 0.3182, "targetID": 12, "f2": "_NaN_", "f1": -0.028588, "f3": "_NaN_", "y": 0.94088077, "x": -0.33873792}], [{"q1": 1.46790382, "distance": 0.8169375058, "q3": "_NaN_", "q2": "_NaN_", "tx": 0.1768, "ty": 0.1768, "targetID": 13, "f2": "_NaN_", "f1": 0.466841, "f3": "_NaN_", "y": 0.9921147, "x": 0.12533323}], [{"q1": 0.4254605902, "distance": 0.8671380902, "q3": "_NaN_", "q2": "_NaN_", "tx": 0.0647, "ty": 0.2415, "targetID": 14, "f2": "_NaN_", "f1": 1.509284, "f3": "_NaN_", "y": 0.39714789, "x": 0.91775463}], [{"q1": 1.4686578, "distance": 0.7742964912, "q3": "_NaN_", "q2": "_NaN_", "tx": -0.0647, "ty": 0.2415, "targetID": 15, "f2": "_NaN_", "f1": 0.466087, "f3": "_NaN_", "y": 0.9921147, "x": 0.12533323}], [{"q1": 1.07476492, "distance": 0.9685840974, "q3": "_NaN_", "q2": "_NaN_", "tx": -0.1768, "ty": 0.1768, "targetID": 16, "f2": "_NaN_", "f1": 0.85998, "f3": "_NaN_", "y": 0.86074203, "x": 0.50904142}]], "block": 3}], [{"trials": [[{"q1": 0.9837215602, "distance": 0.04962350252, "q3": 4.442463327, "q2": 0.5469087536, "tx": 0.601, "ty": 0.601, "targetID": 1, "f2": 1.445384, "f1": 0.951023, "f3": 2.871667, "y": 0.58613276, "x": 0.55365597}], [{"q1": 1.8039914, "distance": 0.491354023, "q3": 2.914832527, "q2": 0.8823679536, "tx": 0.22, "ty": 0.821, "targetID": 2, "f2": 1.109925, "f1": 0.130753, "f3": 1.344036, "y": 0.49726544, "x": -0.1496278}], [{"q1": 1.1421835, "distance": 0.2365733169, "q3": 1.032892837, "q2": 1.309121914, "tx": -0.22, "ty": 0.821, "targetID": 3, "f2": 0.683171, "f1": 0.792561, "f3": -0.537903, "y": 0.59572275, "x": -0.14777054}], [{"q1": 1.875179893, "distance": 0.3856676933, "q3": 2.212623707, "q2": 1.073313974, "tx": -0.601, "ty": 0.601, "targetID": 4, "f2": 0.918979, "f1": 0.059565, "f3": 0.641827, "y": 0.37491704, "x": -0.2885483}], [{"q1": 1.879766619, "distance": 0.5377806024, "q3": 4.412743827, "q2": 0.07736625359, "tx": 0.4596, "ty": 0.4596, "targetID": 5, "f2": 1.914926, "f1": 0.054978, "f3": 2.841947, "y": 0.74214924, "x": 0.0020260679}], [{"q1": 1.2394472, "distance": 0.1087206856, "q3": 3.086866127, "q2": 0.2651706536, "tx": 0.1682, "ty": 0.6279, "targetID": 6, "f2": 1.727122, "f1": 0.695297, "f3": 1.51607, "y": 0.51925599, "x": 0.17228247}], [{"q1": 1.26696756, "distance": 0.1983988853, "q3": 2.507242267, "q2": 0.2604582536, "tx": -0.1682, "ty": 0.6279, "targetID": 7, "f2": 1.731834, "f1": 0.667777, "f3": 0.936446, "y": 0.59305943, "x": 0.027115776}], [{"q1": 0.7837277902, "distance": 0.4873747661, "q3": 0.8992494768, "q2": 2.142712114, "tx": -0.4596, "ty": 0.4596, "targetID": 8, "f2": -0.150419, "f1": 1.151017, "f3": -0.671547, "y": 0.30020445, "x": 0.00097271009}], [{"q1": 0.8569896902, "distance": 0.09650345723, "q3": 3.121486427, "q2": 0.9291776536, "tx": 0.3182, "ty": 0.3182, "targetID": 9, "f2": 1.063115, "f1": 1.077755, "f3": 1.55069, "y": 0.39993681, "x": 0.36950313}], [{"q1": 0.9568923602, "distance": 0.2331194223, "q3": 1.124187517, "q2": 1.130302464, "tx": 0.1165, "ty": 0.4347, "targetID": 10, "f2": 0.86199, "f1": 0.977852, "f3": -0.446609, "y": 0.64523876, "x": 0.016409563}], [{"q1": 1.83471618, "distance": 0.4234044025, "q3": 0.8011689568, "q2": 1.324955544, "tx": -0.1165, "ty": 0.4347, "targetID": 11, "f2": 0.667337, "f1": 0.100028, "f3": -0.769627, "y": 0.40894452, "x": -0.53912033}], [{"q1": 1.845963082, "distance": 0.1862903735, "q3": 1.190914947, "q2": 2.122920074, "tx": -0.3182, "ty": 0.3182, "targetID": 12, "f2": -0.130627, "f1": 0.088781, "f3": -0.379881, "y": 0.164422, "x": -0.21305044}], [{"q1": 0.9286808902, "distance": 0.4117470563, "q3": 1.446452087, "q2": 1.145696264, "tx": 0.1768, "ty": 0.1768, "targetID": 13, "f2": 0.846596, "f1": 1.006064, "f3": -0.124344, "y": 0.55884569, "x": 0.023252844}], [{"q1": 1.76943388, "distance": 0.3099892935, "q3": 2.357325467, "q2": 1.173216614, "tx": 0.0647, "ty": 0.2415, "targetID": 14, "f2": 0.819076, "f1": 0.165311, "f3": 0.786529, "y": 0.39936643, "x": -0.20207997}], [{"q1": 1.853188745, "distance": 0.1810434058, "q3": 1.801766217, "q2": 1.664687374, "tx": -0.0647, "ty": 0.2415, "targetID": 15, "f2": 0.327605, "f1": 0.081556, "f3": 0.23097, "y": 0.26197171, "x": -0.24458225}], [{"q1": 1.996194042, "distance": 0.3186375096, "q3": 0.005403526795, "q2": 2.091127159, "tx": -0.1768, "ty": 0.1768, "targetID": 16, "f2": -0.098835, "f1": -0.06145, "f3": -1.565393, "y": 0.14919529, "x": -0.49423951}]], "block": 4}], [{"trials": [[{"q1": 0.4891091902, "distance": 0.4026071608, "q3": 2.053847617, "q2": 1.152733434, "tx": 0.601, "ty": 0.601, "targetID": 1, "f2": 0.839559, "f1": 1.445635, "f3": 0.483051, "y": 0.39814515, "x": 0.25323221}], [{"q1": 0.8337418902, "distance": 0.4086266698, "q3": 2.206277687, "q2": 1.208213964, "tx": 0.22, "ty": 0.821, "targetID": 2, "f2": 0.784079, "f1": 1.101003, "f3": 0.635481, "y": 0.41292266, "x": 0.19881888}], [{"q1": 1.861545381, "distance": 0.6937574275, "q3": 0.9410954968, "q2": 3.147896054, "tx": -0.22, "ty": 0.821, "targetID": 3, "f2": -1.155603, "f1": 0.073199, "f3": -0.629701, "y": 0.22946473, "x": 0.14247123}], [{"q1": 1.92117281, "distance": 0.2568221827, "q3": 1.033709647, "q2": -0.09158854641, "tx": -0.601, "ty": 0.601, "targetID": 4, "f2": 2.083881, "f1": 0.013572, "f3": -0.537087, "y": 0.79861758, "x": -0.43697279}], [{"q1": 0.5619941902, "distance": 0.10131369, "q3": 1.983036117, "q2": 0.5058795536, "tx": 0.4596, "ty": 0.4596, "targetID": 5, "f2": 1.486413, "f1": 1.37275, "f3": 0.41224, "y": 0.51210736, "x": 0.37295451}], [{"q1": -1.89912951, "distance": 0.9805686648, "q3": 1.316075997, "q2": 1.784759044, "tx": 0.1682, "ty": 0.6279, "targetID": 6, "f2": 0.207534, "f1": 3.833874, "f3": -0.25472, "y": -0.35220571, "x": 0.13807188}], [{"q1": -1.13434021, "distance": 1.205846476, "q3": 3.292577627, "q2": 0.5519352536, "tx": -0.1682, "ty": 0.6279, "targetID": 7, "f2": 1.440357, "f1": 3.069085, "f3": 1.721781, "y": -0.50100498, "x": 0.25563873}], [{"q1": 0.02157739019, "distance": 0.759537843, "q3": 1.529075977, "q2": 2.089493531, "tx": -0.4596, "ty": 0.4596, "targetID": 8, "f2": -0.097201, "f1": 1.913167, "f3": -0.04172, "y": 0.14437274, "x": 0.2314351}], [{"q1": 0.9960994402, "distance": 0.4961922681, "q3": 0.7945087868, "q2": 1.424606864, "tx": 0.3182, "ty": 0.3182, "targetID": 9, "f2": 0.567686, "f1": 0.938645, "f3": -0.776288, "y": 0.62106076, "x": -0.074842144}], [{"q1": 1.90219759, "distance": 0.3501689504, "q3": 1.559612257, "q2": 2.061282029, "tx": 0.1165, "ty": 0.4347, "targetID": 10, "f2": -0.068989, "f1": 0.032547, "f3": -0.011184, "y": 0.20992265, "x": -0.15200221}], [{"q1": 2.018687846, "distance": 0.8627973656, "q3": 1.194684857, "q2": 1.588849324, "tx": -0.1165, "ty": 0.4347, "targetID": 11, "f2": 0.403443, "f1": -0.083943, "f3": -0.376111, "y": -0.42492613, "x": -0.19040677}], [{"q1": -2.01681361, "distance": 0.6101044106, "q3": 4.426189927, "q2": -1.139184046, "tx": -0.3182, "ty": 0.3182, "targetID": 12, "f2": 3.131477, "f1": 3.951558, "f3": 2.855394, "y": -0.28869896, "x": -0.38065834}], [{"q1": 2.15955686, "distance": 0.629018121, "q3": 3.613020027, "q2": 2.655482864, "tx": 0.1768, "ty": 0.1768, "targetID": 13, "f2": -0.66319, "f1": -0.224812, "f3": 2.042224, "y": 0.43666039, "x": -0.39603189}], [{"q1": 2.62539222, "distance": 0.4284810157, "q3": 1.478559167, "q2": 1.997821857, "tx": 0.0647, "ty": 0.2415, "targetID": 14, "f2": -0.005529, "f1": -0.690648, "f3": -0.092237, "y": -0.0081191506, "x": -0.28356177}], [{"q1": 3.41738769, "distance": 0.1534085684, "q3": -0.06777047321, "q2": 3.565420054, "tx": -0.0647, "ty": 0.2415, "targetID": 15, "f2": -1.573127, "f1": -1.482643, "f3": -1.638567, "y": 0.13310972, "x": -0.17326213}], [{"q1": 1.26929233, "distance": 0.2674866095, "q3": 1.834815777, "q2": 1.330547574, "tx": -0.1768, "ty": 0.1768, "targetID": 16, "f2": 0.661745, "f1": 0.665452, "f3": 0.264019, "y": 0.4296544, "x": -0.08954326}]], "block": 5}], [{"trials": [[{"q1": 1.866571929, "distance": 0.8716232294, "q3": 2.348152017, "q2": 1.349082974, "tx": 0.601, "ty": 0.601, "targetID": 1, "f2": 0.64321, "f1": 0.068173, "f3": 0.777356, "y": 0.35691464, "x": -0.2357493}], [{"q1": 0.2377817902, "distance": 1.008471321, "q3": 1.826647637, "q2": 4.499792554, "tx": 0.22, "ty": 0.821, "targetID": 2, "f2": -2.5075, "f1": 1.696963, "f3": 0.255851, "y": -0.032154314, "x": 0.75771937}], [{"q1": 3.24786739, "distance": 0.9385001949, "q3": 3.119475827, "q2": 2.217419184, "tx": -0.22, "ty": 0.821, "targetID": 3, "f2": -0.225127, "f1": -1.313123, "f3": 1.548679, "y": -0.056516622, "x": -0.55278701}], [{"q1": 2.28138782, "distance": 0.3335758608, "q3": 2.686438727, "q2": 0.6693051536, "tx": -0.601, "ty": 0.601, "targetID": 4, "f2": 1.322987, "f1": -0.346643, "f3": 1.115642, "y": 0.34333516, "x": -0.38914702}], [{"q1": 3.23008599, "distance": 1.478970271, "q3": -0.1228739732, "q2": -0.2621142464, "tx": 0.4596, "ty": 0.4596, "targetID": 5, "f2": 2.254407, "f1": -1.295341, "f3": -1.69367, "y": 0.10424846, "x": -0.97604562}], [{"q1": 2.81162583, "distance": 0.752919823, "q3": 2.792561727, "q2": 1.99826168, "tx": 0.1682, "ty": 0.6279, "targetID": 6, "f2": -0.005969, "f1": -0.876881, "f3": 1.221765, "y": 0.17573756, "x": -0.43382773}], [{"q1": -0.5662774098, "distance": 1.171493799, "q3": 3.971601427, "q2": -0.4594690464, "tx": -0.1682, "ty": 0.6279, "targetID": 7, "f2": 2.451762, "f1": 2.501022, "f3": 2.400805, "y": -0.38013891, "x": 0.42867124}], [{"q1": 2.34516215, "distance": 0.1148081958, "q3": 2.867645727, "q2": 0.2786166536, "tx": -0.4596, "ty": 0.4596, "targetID": 8, "f2": 1.713676, "f1": -0.410418, "f3": 1.296849, "y": 0.35271878, "x": -0.41767952}], [{"q1": 1.72953566, "distance": 0.4558120039, "q3": 2.768057327, "q2": 0.7569555536, "tx": 0.3182, "ty": 0.3182, "targetID": 9, "f2": 1.235337, "f1": 0.205209, "f3": 1.197261, "y": 0.50442764, "x": -0.097833471}], [{"q1": 1.64050292, "distance": 0.4201352774, "q3": 2.538155537, "q2": 1.100080344, "tx": 0.1165, "ty": 0.4347, "targetID": 10, "f2": 0.892212, "f1": 0.294242, "f3": 0.967359, "y": 0.35921692, "x": -0.29679887}], [{"q1": 1.05968527, "distance": 0.145147772, "q3": -0.3811694732, "q2": 2.084215655, "tx": -0.1165, "ty": 0.4347, "targetID": 11, "f2": -0.091923, "f1": 0.875059, "f3": -1.951966, "y": 0.57627588, "x": -0.14850228}], [{"q1": 3.75912389, "distance": 0.636385805, "q3": 2.817254627, "q2": 1.928895314, "tx": -0.3182, "ty": 0.3182, "targetID": 12, "f2": 0.063397, "f1": -1.824379, "f3": 1.246458, "y": -0.31405989, "x": -0.39054863}], [{"q1": 0.2110782902, "distance": 0.07065958899, "q3": -0.4213503732, "q2": 2.989811154, "tx": 0.1768, "ty": 0.1768, "targetID": 13, "f2": -0.997518, "f1": 1.723666, "f3": -1.992147, "y": 0.17882033, "x": 0.1061693}], [{"q1": 2.36470286, "distance": 0.7598017024, "q3": 1.853225507, "q2": -0.07481244641, "tx": 0.0647, "ty": 0.2415, "targetID": 14, "f2": 2.067105, "f1": -0.429958, "f3": 0.282429, "y": 0.34640339, "x": -0.68782502}], [{"q1": 1.76327636, "distance": 0.2258196806, "q3": 2.508121907, "q2": 1.058611314, "tx": -0.0647, "ty": 0.2415, "targetID": 15, "f2": 0.933681, "f1": 0.171468, "f3": 0.937326, "y": 0.42650024, "x": -0.19419687}], [{"q1": 3.66680509, "distance": 0.5975430164, "q3": -0.09493267321, "q2": 2.442420054, "tx": -0.1768, "ty": 0.1768, "targetID": 16, "f2": -0.450127, "f1": -1.732061, "f3": -1.665729, "y": -0.37650091, "x": 0.048845207}]], "block": 6}], [{"trials": [[{"q1": "_NaN_", "distance": 0.4145966569, "q3": -2.230442773, "q2": 2.727488164, "tx": 0.601, "ty": 0.601, "targetID": 1, "f2": -0.735196, "f1": "_NaN_", "f3": -3.801239, "y": 0.1912226, "x": 0.53796929}], [{"q1": "_NaN_", "distance": 0.4843245242, "q3": 0.9166539068, "q2": 1.764715684, "tx": 0.22, "ty": 0.821, "targetID": 2, "f2": 0.227577, "f1": "_NaN_", "f3": -0.654142, "y": 0.34748339, "x": 0.32174608}], [{"q1": "_NaN_", "distance": 0.7606065126, "q3": 0.9816848768, "q2": 1.611468794, "tx": -0.22, "ty": 0.821, "targetID": 3, "f2": 0.380824, "f1": "_NaN_", "f3": -0.589111, "y": 0.35102477, "x": 0.37803474}], [{"q1": "_NaN_", "distance": 0.8604184227, "q3": 0.3008389268, "q2": 2.480370484, "tx": -0.601, "ty": 0.601, "targetID": 4, "f2": -0.488078, "f1": "_NaN_", "f3": -1.269957, "y": 0.16862956, "x": 0.14289224}], [{"q1": "_NaN_", "distance": 0.1211690501, "q3": 0.8506804568, "q2": 1.639743124, "tx": 0.4596, "ty": 0.4596, "targetID": 5, "f2": 0.35255, "f1": "_NaN_", "f3": -0.720116, "y": 0.37368415, "x": 0.37415759}], [{"q1": "_NaN_", "distance": 0.29157457, "q3": 0.3379725268, "q2": 1.990156371, "tx": 0.1682, "ty": 0.6279, "targetID": 6, "f2": 0.002136, "f1": "_NaN_", "f3": -1.232824, "y": 0.3779747, "x": 0.31837681}], [{"q1": "_NaN_", "distance": 0.7320096994, "q3": 0.3519212268, "q2": 3.029206754, "tx": -0.1682, "ty": 0.6279, "targetID": 7, "f2": -1.036914, "f1": "_NaN_", "f3": -1.218875, "y": -0.048354453, "x": 0.11201084}], [{"q1": "_NaN_", "distance": 0.7970761502, "q3": 1.633314021, "q2": 2.009634245, "tx": -0.4596, "ty": 0.4596, "targetID": 8, "f2": -0.017342, "f1": "_NaN_", "f3": 0.062518, "y": 0.11069445, "x": 0.25705564}], [{"q1": "_NaN_", "distance": 0.08151681275, "q3": 0.5595176268, "q2": 2.131276714, "tx": 0.3182, "ty": 0.3182, "targetID": 9, "f2": -0.138984, "f1": "_NaN_", "f3": -1.011279, "y": 0.30206153, "x": 0.23829668}], [{"q1": "_NaN_", "distance": 0.1747773788, "q3": 0.2910371268, "q2": 2.345973154, "tx": 0.1165, "ty": 0.4347, "targetID": 10, "f2": -0.353681, "f1": "_NaN_", "f3": -1.279759, "y": 0.28457897, "x": 0.20600312}], [{"q1": "_NaN_", "distance": 0.4676207134, "q3": 1.541328188, "q2": 1.715832504, "tx": -0.1165, "ty": 0.4347, "targetID": 11, "f2": 0.27646, "f1": "_NaN_", "f3": -0.029468, "y": 0.21615839, "x": 0.29691105}], [{"q1": "_NaN_", "distance": 0.4796276688, "q3": 0.3659955268, "q2": 2.642162514, "tx": -0.3182, "ty": 0.3182, "targetID": 12, "f2": -0.64987, "f1": "_NaN_", "f3": -1.204801, "y": 0.17730732, "x": 0.14026696}], [{"q1": "_NaN_", "distance": 0.1250528545, "q3": 1.663159151, "q2": 2.095022734, "tx": 0.1768, "ty": 0.1768, "targetID": 13, "f2": -0.10273, "f1": "_NaN_", "f3": 0.092363, "y": 0.076607974, "x": 0.25163164}], [{"q1": "_NaN_", "distance": 0.2402646882, "q3": 1.599196325, "q2": 2.099735124, "tx": 0.0647, "ty": 0.2415, "targetID": 14, "f2": -0.107442, "f1": "_NaN_", "f3": 0.0284, "y": 0.079132638, "x": 0.24179873}], [{"q1": "_NaN_", "distance": 0.3984535613, "q3": 0.1048035268, "q2": 2.134920964, "tx": -0.0647, "ty": 0.2415, "targetID": 15, "f2": -0.142628, "f1": "_NaN_", "f3": -1.465993, "y": 0.37976009, "x": 0.30899692}], [{"q1": "_NaN_", "distance": 0.3188951362, "q3": -0.2823286732, "q2": 2.867100544, "tx": -0.1768, "ty": 0.1768, "targetID": 16, "f2": -0.874808, "f1": "_NaN_", "f3": -1.853125, "y": 0.17651625, "x": 0.14209501}]], "block": 7}], [{"trials": [[{"q1": "_NaN_", "distance": 0.2038438284, "q3": 0.3608433268, "q2": 1.123705114, "tx": 0.601, "ty": 0.601, "targetID": 1, "f2": 0.868588, "f1": "_NaN_", "f3": -1.209953, "y": 0.41939888, "x": 0.69359233}], [{"q1": "_NaN_", "distance": 0.771014079, "q3": 0.1802646268, "q2": 0.9171768536, "tx": 0.22, "ty": 0.821, "targetID": 2, "f2": 1.075116, "f1": "_NaN_", "f3": -1.390532, "y": 0.35080381, "x": 0.83104685}], [{"q1": "_NaN_", "distance": 1.202976789, "q3": -0.4184852732, "q2": 0.9860405536, "tx": -0.22, "ty": 0.821, "targetID": 3, "f2": 1.006252, "f1": "_NaN_", "f3": -1.989282, "y": 0.30849758, "x": 0.86834481}], [{"q1": "_NaN_", "distance": 1.004010632, "q3": -0.1688165732, "q2": 1.997067874, "tx": -0.601, "ty": 0.601, "targetID": 4, "f2": -0.004775, "f1": "_NaN_", "f3": -1.739613, "y": 0.41510021, "x": 0.3856502}], [{"q1": "_NaN_", "distance": 0.4624072952, "q3": -0.6453333732, "q2": 3.165740354, "tx": 0.4596, "ty": 0.4596, "targetID": 5, "f2": -1.173448, "f1": "_NaN_", "f3": -2.21613, "y": 0.12646876, "x": 0.13890687}], [{"q1": "_NaN_", "distance": 0.4780207813, "q3": 0.7557415268, "q2": 1.981611239, "tx": 0.1682, "ty": 0.6279, "targetID": 6, "f2": 0.010681, "f1": "_NaN_", "f3": -0.815055, "y": 0.14989007, "x": 0.17142089}], [{"q1": "_NaN_", "distance": 0.5680231144, "q3": -0.8173418732, "q2": 3.122072254, "tx": -0.1682, "ty": 0.6279, "targetID": 7, "f2": -1.12978, "f1": "_NaN_", "f3": -2.388138, "y": 0.1804329, "x": 0.18169063}], [{"q1": "_NaN_", "distance": 1.04319594, "q3": -0.7571238732, "q2": 1.896097087, "tx": -0.4596, "ty": 0.4596, "targetID": 8, "f2": 0.096196, "f1": "_NaN_", "f3": -2.32792, "y": 0.41446418, "x": 0.58261904}], [{"q1": "_NaN_", "distance": 0.07976973184, "q3": -1.496761573, "q2": 2.838763374, "tx": 0.3182, "ty": 0.3182, "targetID": 9, "f2": -0.846471, "f1": "_NaN_", "f3": -3.067558, "y": 0.29414724, "x": 0.39425705}], [{"q1": "_NaN_", "distance": 0.6185226032, "q3": 3.545475827, "q2": 2.183741314, "tx": 0.1165, "ty": 0.4347, "targetID": 10, "f2": -0.191449, "f1": "_NaN_", "f3": 1.974679, "y": 0.071558811, "x": 0.6171982}], [{"q1": "_NaN_", "distance": 0.4534395158, "q3": -0.8321261732, "q2": 2.568900574, "tx": -0.1165, "ty": 0.4347, "targetID": 11, "f2": -0.576608, "f1": "_NaN_", "f3": -2.402922, "y": 0.34869864, "x": 0.32870912}], [{"q1": "_NaN_", "distance": 0.6965075278, "q3": 0.2289592268, "q2": 1.909857263, "tx": -0.3182, "ty": 0.3182, "targetID": 12, "f2": 0.082435, "f1": "_NaN_", "f3": -1.341837, "y": 0.41115672, "x": 0.3720766}], [{"q1": "_NaN_", "distance": 0.2356693249, "q3": 0.1246584268, "q2": 2.126501494, "tx": 0.1768, "ty": 0.1768, "targetID": 13, "f2": -0.134209, "f1": "_NaN_", "f3": -1.446138, "y": 0.37569578, "x": 0.303214}], [{"q1": "_NaN_", "distance": 0.1241092331, "q3": -0.7482142732, "q2": 3.088582854, "tx": 0.0647, "ty": 0.2415, "targetID": 14, "f2": -1.09629, "f1": "_NaN_", "f3": -2.319011, "y": 0.17814581, "x": 0.17142089}], [{"q1": "_NaN_", "distance": 0.5047659183, "q3": 2.349220157, "q2": 1.182075904, "tx": -0.0647, "ty": 0.2415, "targetID": 15, "f2": 0.810217, "f1": "_NaN_", "f3": 0.778424, "y": 0.13027876, "x": 0.4276601}], [{"q1": "_NaN_", "distance": 1.083006161, "q3": -0.02735697321, "q2": 0.7190051536, "tx": -0.1768, "ty": 0.1768, "targetID": 16, "f2": 1.273287, "f1": "_NaN_", "f3": -1.598153, "y": 0.28132448, "x": 0.90115036}]], "block": 8}], [{"trials": [[{"q1": -0.2925819098, "distance": 0.3750464078, "q3": 0.5472026268, "q2": 1.377231644, "tx": 0.601, "ty": 0.601, "targetID": 1, "f2": 0.615061, "f1": 2.227326, "f3": -1.023594, "y": 0.2285569, "x": 0.64511287}], [{"q1": 0.09584469019, "distance": 0.4456575432, "q3": 0.7285981668, "q2": 1.779104174, "tx": 0.22, "ty": 0.821, "targetID": 2, "f2": 0.213188, "f1": 1.8389, "f3": -0.842198, "y": 0.38471768, "x": 0.31093065}], [{"q1": 1.17102332, "distance": 0.4316032879, "q3": 0.6807202968, "q2": 1.97011301, "tx": -0.22, "ty": 0.821, "targetID": 3, "f2": 0.02218, "f1": 0.763721, "f3": -0.890076, "y": 0.39122172, "x": -0.18035119}], [{"q1": 1.56196311, "distance": 0.4417393833, "q3": 0.9371999168, "q2": 1.861602404, "tx": -0.601, "ty": 0.601, "targetID": 4, "f2": 0.13069, "f1": 0.372781, "f3": -0.633596, "y": 0.28727859, "x": -0.29001357}], [{"q1": 0.6255171902, "distance": 0.2456853756, "q3": 1.471584831, "q2": 0.9880511536, "tx": 0.4596, "ty": 0.4596, "targetID": 5, "f2": 1.004242, "f1": 1.309227, "f3": -0.099211, "y": 0.56923259, "x": 0.23973186}], [{"q1": 0.6954489902, "distance": 0.1266615824, "q3": 1.151645037, "q2": 1.442765264, "tx": 0.1682, "ty": 0.6279, "targetID": 6, "f2": 0.549527, "f1": 1.239296, "f3": -0.419151, "y": 0.52014002, "x": 0.10163467}], [{"q1": 1.24133216, "distance": 0.05504513242, "q3": 1.153655657, "q2": 1.204946704, "tx": -0.1682, "ty": 0.6279, "targetID": 7, "f2": 0.787346, "f1": 0.693412, "f3": -0.417141, "y": 0.57692132, "x": -0.18896393}], [{"q1": 1.65030469, "distance": 0.2192632736, "q3": 0.8610477168, "q2": 1.838668774, "tx": -0.4596, "ty": 0.4596, "targetID": 8, "f2": 0.153624, "f1": 0.28444, "f3": -0.709749, "y": 0.28336952, "x": -0.32914234}], [{"q1": 0.2794392902, "distance": 0.139403859, "q3": 0.5609628268, "q2": 1.956604161, "tx": 0.3182, "ty": 0.3182, "targetID": 9, "f2": 0.035688, "f1": 1.655305, "f3": -1.009834, "y": 0.40187225, "x": 0.20669937}], [{"q1": 0.3339144902, "distance": 0.1856379805, "q3": 0.7314255968, "q2": 2.323982004, "tx": 0.1165, "ty": 0.4347, "targetID": 10, "f2": -0.331689, "f1": 1.60083, "f3": -0.839371, "y": 0.24929591, "x": 0.10718425}], [{"q1": 0.7592233902, "distance": 0.1071615836, "q3": 0.6195849068, "q2": 2.078749284, "tx": -0.1165, "ty": 0.4347, "targetID": 11, "f2": -0.086457, "f1": 1.175521, "f3": -0.951211, "y": 0.39085533, "x": -0.018718356}], [{"q1": 1.83044361, "distance": 0.2365791158, "q3": 0.6985017068, "q2": 2.432304124, "tx": -0.3182, "ty": 0.3182, "targetID": 12, "f2": -0.440011, "f1": 0.104301, "f3": -0.872295, "y": 0.11735534, "x": -0.1931756}], [{"q1": 0.5033720902, "distance": 0.161128223, "q3": 1.309729977, "q2": 1.833893554, "tx": 0.1768, "ty": 0.1768, "targetID": 13, "f2": 0.158399, "f1": 1.431372, "f3": -0.261066, "y": 0.33370198, "x": 0.1401384}], [{"q1": 0.6919303902, "distance": 0.2450525897, "q3": 1.214288397, "q2": 1.488758184, "tx": 0.0647, "ty": 0.2415, "targetID": 14, "f2": 0.503534, "f1": 1.242814, "f3": -0.356508, "y": 0.48491187, "x": 0.093009597}], [{"q1": 0.9676994402, "distance": 0.2898365057, "q3": 0.7155919768, "q2": 1.646780294, "tx": -0.0647, "ty": 0.2415, "targetID": 15, "f2": 0.345512, "f1": 0.967045, "f3": -0.855204, "y": 0.53032262, "x": -0.088921771}], [{"q1": 0.8993383902, "distance": 0.161116786, "q3": 0.6428326868, "q2": 2.301236874, "tx": -0.1768, "ty": 0.1768, "targetID": 16, "f2": -0.308944, "f1": 1.035406, "f3": -0.927964, "y": 0.27881078, "x": -0.05209066}]], "block": 9}], [{"trials": [[{"q1": -0.2323261098, "distance": 0.3399534302, "q3": -0.2018975732, "q2": 2.132784674, "tx": 0.601, "ty": 0.601, "targetID": 1, "f2": -0.140492, "f1": 2.167071, "f3": -1.772694, "y": 0.28937508, "x": 0.46513888}], [{"q1": 0.7166233902, "distance": 0.4517414485, "q3": 0.3757345268, "q2": 2.128009454, "tx": 0.22, "ty": 0.821, "targetID": 2, "f2": -0.135717, "f1": 1.218121, "f3": -1.195062, "y": 0.43386665, "x": -0.012804866}], [{"q1": "_NaN_", "distance": 0.9120156317, "q3": 1.447206077, "q2": 1.263003334, "tx": -0.22, "ty": 0.821, "targetID": 3, "f2": 0.729289, "f1": "_NaN_", "f3": -0.12359, "y": 0.24499102, "x": 0.487097}], [{"q1": 1.40972153, "distance": 0.3487814944, "q3": 0.5230123268, "q2": 1.832951074, "tx": -0.601, "ty": 0.601, "targetID": 4, "f2": 0.159342, "f1": 0.525023, "f3": -1.047784, "y": 0.42129222, "x": -0.3020792}], [{"q1": 0.7735489902, "distance": 0.3633128173, "q3": 1.635073313, "q2": 1.390489164, "tx": 0.4596, "ty": 0.4596, "targetID": 5, "f2": 0.601803, "f1": 1.161196, "f3": 0.064277, "y": 0.44960684, "x": 0.096424643}], [{"q1": -0.2670721098, "distance": 0.4603871383, "q3": 1.387013157, "q2": 1.688186484, "tx": 0.1682, "ty": 0.6279, "targetID": 6, "f2": 0.304106, "f1": 2.201817, "f3": -0.183783, "y": 0.20129006, "x": 0.34129037}], [{"q1": 1.21381181, "distance": 0.1432331904, "q3": 0.8329618768, "q2": 1.637292684, "tx": -0.1682, "ty": 0.6279, "targetID": 7, "f2": 0.355, "f1": 0.720933, "f3": -0.737834, "y": 0.49179276, "x": -0.21281576}], [{"q1": 1.65420027, "distance": 0.09404030429, "q3": 0.5646070268, "q2": 1.689568784, "tx": -0.4596, "ty": 0.4596, "targetID": 8, "f2": 0.302724, "f1": 0.280544, "f3": -1.006189, "y": 0.37029655, "x": -0.43013014}], [{"q1": -1.07961371, "distance": 0.521231146, "q3": 1.644560923, "q2": 1.368749344, "tx": 0.3182, "ty": 0.3182, "targetID": 9, "f2": 0.623543, "f1": 3.014358, "f3": 0.073765, "y": -0.19467958, "x": 0.41113247}], [{"q1": 0.8065985902, "distance": 0.1413596178, "q3": 0.5614026268, "q2": 1.728210374, "tx": 0.1165, "ty": 0.4347, "targetID": 10, "f2": 0.264082, "f1": 1.128146, "f3": -1.009394, "y": 0.55368852, "x": 0.040183071}], [{"q1": 1.06948704, "distance": 0.0839420232, "q3": 1.450598997, "q2": 1.542793574, "tx": -0.1165, "ty": 0.4347, "targetID": 11, "f2": 0.449499, "f1": 0.865257, "f3": -0.120197, "y": 0.4387753, "x": -0.032656961}], [{"q1": 1.26055871, "distance": 0.14704592, "q3": 0.7525371068, "q2": 2.121035124, "tx": -0.3182, "ty": 0.3182, "targetID": 12, "f2": -0.128742, "f1": 0.674186, "f3": -0.818259, "y": 0.29753875, "x": -0.17261286}], [{"q1": 1.12119766, "distance": 0.4342116059, "q3": 0.3797557268, "q2": 2.056632472, "tx": 0.1768, "ty": 0.1768, "targetID": 13, "f2": -0.06434, "f1": 0.813547, "f3": -1.191041, "y": 0.41383756, "x": -0.1870034}], [{"q1": -0.8087455098, "distance": 0.2354073698, "q3": 0.3223902268, "q2": 2.045134242, "tx": 0.0647, "ty": 0.2415, "targetID": 14, "f2": -0.052842, "f1": 2.74349, "f3": -1.248406, "y": 0.46067742, "x": -0.021194635}], [{"q1": 1.54418169, "distance": 0.2730277194, "q3": 0.9647202768, "q2": 1.708983824, "tx": -0.0647, "ty": 0.2415, "targetID": 15, "f2": 0.283309, "f1": 0.390563, "f3": -0.606076, "y": 0.33488728, "x": -0.32125984}], [{"q1": 1.3358941, "distance": 0.155670184, "q3": 1.406428197, "q2": 1.775459934, "tx": -0.1768, "ty": 0.1768, "targetID": 16, "f2": 0.216833, "f1": 0.59885, "f3": -0.164368, "y": 0.32891739, "x": -0.1437318}]], "block": 10}], [{"trials": [[{"q1": 0.8618905902, "distance": 0.4242648091, "q3": 2.281361757, "q2": 3.037186354, "tx": 0.601, "ty": 0.601, "targetID": 1, "f2": -1.044894, "f1": 1.072854, "f3": 0.710565, "y": 0.21535155, "x": 0.42415006}], [{"q1": 1.28009941, "distance": 0.4180951656, "q3": 2.598285627, "q2": 1.718408604, "tx": 0.22, "ty": 0.821, "targetID": 2, "f2": 0.273884, "f1": 0.654645, "f3": 1.027489, "y": 0.41254355, "x": 0.13074253}], [{"q1": 1.14011004, "distance": 0.2286834779, "q3": 0.1808929268, "q2": 1.756170554, "tx": -0.22, "ty": 0.821, "targetID": 3, "f2": 0.236122, "f1": 0.794634, "f3": -1.389903, "y": 0.59478017, "x": -0.18652282}], [{"q1": 1.61624983, "distance": 0.4251621778, "q3": -0.5856242732, "q2": 2.573864284, "tx": -0.601, "ty": 0.601, "targetID": 4, "f2": -0.581572, "f1": 0.318495, "f3": -2.156421, "y": 0.26670338, "x": -0.33830503}], [{"q1": 0.9240940902, "distance": 0.1147500498, "q3": 3.173762527, "q2": 0.9702697536, "tx": 0.4596, "ty": 0.4596, "targetID": 5, "f2": 1.022023, "f1": 1.01065, "f3": 1.602966, "y": 0.42378228, "x": 0.35058319}], [{"q1": 0.7245401902, "distance": 0.0999988526, "q3": 0.03524862679, "q2": 1.817305944, "tx": 0.1682, "ty": 0.6279, "targetID": 6, "f2": 0.174987, "f1": 1.210204, "f3": -1.535548, "y": 0.62639137, "x": 0.068212528}], [{"q1": 1.67085071, "distance": 0.4370957416, "q3": -0.7197514732, "q2": 2.561549244, "tx": -0.1682, "ty": 0.6279, "targetID": 7, "f2": -0.569257, "f1": 0.263894, "f3": -2.290548, "y": 0.25028423, "x": -0.38833409}], [{"q1": 2.13963916, "distance": 0.2303147516, "q3": 2.548082967, "q2": 1.505471454, "tx": -0.4596, "ty": 0.4596, "targetID": 8, "f2": 0.486821, "f1": -0.204895, "f3": 0.977287, "y": 0.34241002, "x": -0.26132899}], [{"q1": 1.04498262, "distance": 0.4016002881, "q3": 0.1891239268, "q2": 2.693433304, "tx": 0.3182, "ty": 0.3182, "targetID": 9, "f2": -0.701141, "f1": 0.889762, "f3": -1.381672, "y": 0.19502416, "x": -0.064044037}], [{"q1": 1.58703302, "distance": 0.02432327111, "q3": 2.371776787, "q2": 2.920507624, "tx": 0.1165, "ty": 0.4347, "targetID": 10, "f2": -0.928215, "f1": 0.347711, "f3": 0.80098, "y": 0.44660311, "x": 0.13771173}], [{"q1": 2.35527808, "distance": 0.1849789928, "q3": 2.738903327, "q2": 2.737855424, "tx": -0.1165, "ty": 0.4347, "targetID": 11, "f2": -0.745563, "f1": -0.420534, "f3": 1.168107, "y": 0.404598, "x": -0.29901328}], [{"q1": 1.66211708, "distance": 0.3078125679, "q3": -0.7641609732, "q2": 1.981862566, "tx": -0.3182, "ty": 0.3182, "targetID": 12, "f2": 0.01043, "f1": 0.272627, "f3": -2.334957, "y": 0.58693394, "x": -0.46830212}], [{"q1": "_NaN_", "distance": 0.2787904627, "q3": 2.494550227, "q2": 1.270417494, "tx": 0.1768, "ty": 0.1768, "targetID": 13, "f2": 0.721875, "f1": "_NaN_", "f3": 0.923754, "y": 0.085229413, "x": 0.4401229}], [{"q1": 2.16382943, "distance": 0.8418206138, "q3": -0.4839371732, "q2": 1.146324584, "tx": 0.0647, "ty": 0.2415, "targetID": 14, "f2": 0.845968, "f1": -0.229085, "f3": -2.054734, "y": 0.53256426, "x": -0.72520097}], [{"q1": 1.64433567, "distance": 0.1362522971, "q3": 1.932644967, "q2": 1.569371454, "tx": -0.0647, "ty": 0.2415, "targetID": 15, "f2": 0.422921, "f1": 0.290409, "f3": 0.361849, "y": 0.32829204, "x": -0.16973252}], [{"q1": 1.57540912, "distance": 0.225208359, "q3": 0.4785274268, "q2": 1.971935134, "tx": -0.1768, "ty": 0.1768, "targetID": 16, "f2": 0.020358, "f1": 0.359335, "f3": -1.092269, "y": 0.30315403, "x": -0.36322281}]], "block": 11}], [{"trials": [[{"q1": 1.17278261, "distance": 0.2607432386, "q3": 4.423111127, "q2": 0.7912617536, "tx": 0.601, "ty": 0.601, "targetID": 1, "f2": 1.201031, "f1": 0.761962, "f3": 2.852315, "y": 0.71646322, "x": 0.36721531}], [{"q1": 1.52803391, "distance": 0.5231787799, "q3": 2.275706887, "q2": 1.092917514, "tx": 0.22, "ty": 0.821, "targetID": 2, "f2": 0.899375, "f1": 0.406711, "f3": 0.704911, "y": 0.43944758, "x": -0.1379578}], [{"q1": 1.29932596, "distance": 0.09180469239, "q3": -0.8193964732, "q2": 1.528153754, "tx": -0.22, "ty": 0.821, "targetID": 3, "f2": 0.464139, "f1": 0.635419, "f3": -2.390193, "y": 0.8124039, "x": -0.12859864}], [{"q1": 2.94533199, "distance": 0.7493115026, "q3": 1.334485727, "q2": 2.303938644, "tx": -0.601, "ty": 0.601, "targetID": 4, "f2": -0.311646, "f1": -1.010587, "f3": -0.236311, "y": -0.032903493, "x": -0.20145765}], [{"q1": 0.6846419902, "distance": 0.1283276788, "q3": 2.434734307, "q2": 0.4282193536, "tx": 0.4596, "ty": 0.4596, "targetID": 5, "f2": 1.564073, "f1": 1.250102, "f3": 0.863938, "y": 0.45805185, "x": 0.33128166}], [{"q1": 1.34883746, "distance": 0.1031156597, "q3": 3.175082027, "q2": 1.607070564, "tx": 0.1682, "ty": 0.6279, "targetID": 6, "f2": 0.385222, "f1": 0.585907, "f3": 1.604286, "y": 0.53675422, "x": 0.11997878}], [{"q1": "_NaN_", "distance": 0.5248972002, "q3": 0.6560273768, "q2": 2.125873174, "tx": -0.1682, "ty": 0.6279, "targetID": 7, "f2": -0.133581, "f1": "_NaN_", "f3": -0.914769, "y": 0.29931687, "x": 0.24112896}], [{"q1": 1.909925908, "distance": 0.274886032, "q3": 1.361377757, "q2": 1.671536044, "tx": -0.4596, "ty": 0.4596, "targetID": 8, "f2": 0.320757, "f1": 0.024819, "f3": -0.209419, "y": 0.21149293, "x": -0.34125638}], [{"q1": 0.1998941902, "distance": 0.131251193, "q3": -0.5215546732, "q2": 2.655859854, "tx": 0.3182, "ty": 0.3182, "targetID": 9, "f2": -0.663567, "f1": 1.73485, "f3": -2.092351, "y": 0.33562047, "x": 0.18811002}], [{"q1": 1.54424452, "distance": 0.1914848583, "q3": 2.512205977, "q2": 1.245347584, "tx": 0.1165, "ty": 0.4347, "targetID": 10, "f2": 0.746945, "f1": 0.3905, "f3": 0.94141, "y": 0.44541993, "x": -0.074684555}], [{"q1": 1.42373303, "distance": 0.05451702187, "q3": 2.321636967, "q2": 1.254144044, "tx": -0.1165, "ty": 0.4347, "targetID": 11, "f2": 0.738149, "f1": 0.511011, "f3": 0.750841, "y": 0.43204189, "x": -0.062047818}], [{"q1": 1.25842242, "distance": 0.4805798844, "q3": 2.284000687, "q2": 2.236708564, "tx": -0.3182, "ty": 0.3182, "targetID": 12, "f2": -0.244416, "f1": 0.676322, "f3": 0.713204, "y": 0.32739457, "x": 0.16229192}], [{"q1": 0.7608569902, "distance": 0.1763865704, "q3": 2.175175917, "q2": 1.398657304, "tx": 0.1768, "ty": 0.1768, "targetID": 13, "f2": 0.593635, "f1": 1.173887, "f3": 0.60438, "y": 0.35058319, "x": 0.20699313}], [{"q1": 1.21927818, "distance": 0.2116280987, "q3": 2.252270607, "q2": 1.170389184, "tx": 0.0647, "ty": 0.2415, "targetID": 14, "f2": 0.821903, "f1": 0.715466, "f3": 0.681474, "y": 0.44725029, "x": 0.015169501}], [{"q1": 1.860351576, "distance": 0.1968993147, "q3": 1.982596297, "q2": 1.505094464, "tx": -0.0647, "ty": 0.2415, "targetID": 15, "f2": 0.487198, "f1": 0.074393, "f3": 0.4118, "y": 0.29602695, "x": -0.25389871}], [{"q1": 0.6231295902, "distance": 0.3693770119, "q3": 1.812133477, "q2": 1.687558164, "tx": -0.1768, "ty": 0.1768, "targetID": 16, "f2": 0.304734, "f1": 1.311615, "f3": 0.241337, "y": 0.30914586, "x": 0.16805352}]], "block": 12}], [{"trials": [[{"q1": 0.5440870902, "distance": 0.3006606282, "q3": 1.508278633, "q2": 0.9508546536, "tx": 0.601, "ty": 0.601, "targetID": 1, "f2": 1.041438, "f1": 1.390657, "f3": -0.062518, "y": 0.54193438, "x": 0.30619826}], [{"q1": 2.05048076, "distance": 0.6986147226, "q3": 2.678333427, "q2": -0.2230328464, "tx": 0.22, "ty": 0.821, "targetID": 2, "f2": 2.215326, "f1": -0.115736, "f3": 1.107537, "y": 0.45074665, "x": -0.37243142}], [{"q1": 1.3455702, "distance": 0.127677287, "q3": -0.2161666732, "q2": 1.645586484, "tx": -0.22, "ty": 0.821, "targetID": 3, "f2": 0.346706, "f1": 0.589174, "f3": -1.786963, "y": 0.71406154, "x": -0.28975425}], [{"q1": 0.5680888902, "distance": 0.6956002054, "q3": -0.3050046732, "q2": 2.709455424, "tx": -0.601, "ty": 0.601, "targetID": 4, "f2": -0.717163, "f1": 1.366656, "f3": -1.875801, "y": 0.30788064, "x": 0.029825401}], [{"q1": 1.56365957, "distance": 0.7817867848, "q3": 1.56583261, "q2": 0.8120591536, "tx": 0.4596, "ty": 0.4596, "targetID": 5, "f2": 1.180233, "f1": 0.371085, "f3": -0.004964, "y": 0.54000516, "x": -0.31804104}], [{"q1": 1.58803832, "distance": 0.3289158356, "q3": 1.108353887, "q2": -0.6384770464, "tx": 0.1682, "ty": 0.6279, "targetID": 6, "f2": 2.63077, "f1": 0.346706, "f3": -0.462442, "y": 0.93427967, "x": 0.048545812}], [{"q1": 1.24862065, "distance": 0.04336226507, "q3": -0.9395058732, "q2": 2.201962544, "tx": -0.1682, "ty": 0.6279, "targetID": 7, "f2": -0.20967, "f1": 0.686124, "f3": -2.510302, "y": 0.6049496, "x": -0.20499083}], [{"q1": 2.07083828, "distance": 0.4320060325, "q3": 1.034086637, "q2": 2.252228034, "tx": -0.4596, "ty": 0.4596, "targetID": 8, "f2": -0.259935, "f1": -0.136094, "f3": -0.53671, "y": 0.089298498, "x": -0.23710054}], [{"q1": 0.8578064902, "distance": 0.09858342001, "q3": 2.637932527, "q2": 1.017770614, "tx": 0.3182, "ty": 0.3182, "targetID": 9, "f2": 0.974522, "f1": 1.076938, "f3": 1.067136, "y": 0.40093275, "x": 0.26459046}], [{"q1": 1.23932154, "distance": 0.0747099975, "q3": 2.945431627, "q2": 0.8807971536, "tx": 0.1165, "ty": 0.4347, "targetID": 10, "f2": 1.111495, "f1": 0.695423, "f3": 1.374635, "y": 0.5031393, "x": 0.14646074}], [{"q1": 0.7628675902, "distance": 0.2896273868, "q3": -0.2098457732, "q2": 1.832636914, "tx": -0.1165, "ty": 0.4347, "targetID": 11, "f2": 0.159656, "f1": 1.171877, "f3": -1.780642, "y": 0.65420823, "x": 0.07244486}], [{"q1": 1.48844984, "distance": 0.02853613017, "q3": 0.7423583468, "q2": 1.941398853, "tx": -0.3182, "ty": 0.3182, "targetID": 12, "f2": 0.050894, "f1": 0.446295, "f3": -0.828438, "y": 0.30551073, "x": -0.2926404}], [{"q1": 1.18233305, "distance": 0.3857545935, "q3": 1.707267107, "q2": 1.280219264, "tx": 0.1768, "ty": 0.1768, "targetID": 13, "f2": 0.712073, "f1": 0.752411, "f3": 0.136471, "y": 0.46746708, "x": -0.076812411}], [{"q1": 1.19691004, "distance": 0.1472116949, "q3": 2.458044927, "q2": 1.717591794, "tx": 0.0647, "ty": 0.2415, "targetID": 14, "f2": 0.274701, "f1": 0.737834, "f3": 0.887249, "y": 0.38123916, "x": 0.11100605}], [{"q1": 1.10165695, "distance": 0.2339713474, "q3": 0.4857530268, "q2": 1.963641329, "tx": -0.0647, "ty": 0.2415, "targetID": 15, "f2": 0.028651, "f1": 0.833088, "f3": -1.085043, "y": 0.44203753, "x": -0.18522921}], [{"q1": 1.83540733, "distance": 0.2103207138, "q3": 1.677547647, "q2": 1.341480324, "tx": -0.1768, "ty": 0.1768, "targetID": 16, "f2": 0.650812, "f1": 0.099337, "f3": 0.106751, "y": 0.3087193, "x": -0.34060507}]], "block": 13}], [{"trials": [[{"q1": 0.2791879902, "distance": 0.2426165388, "q3": 2.071691857, "q2": 0.4453095536, "tx": 0.601, "ty": 0.601, "targetID": 1, "f2": 1.546983, "f1": 1.655557, "f3": 0.500896, "y": 0.38137495, "x": 0.49790964}], [{"q1": 1.02035253, "distance": 0.3913006796, "q3": 1.781722857, "q2": 1.180316614, "tx": 0.22, "ty": 0.821, "targetID": 2, "f2": 0.811976, "f1": 0.914392, "f3": 0.210927, "y": 0.49137446, "x": 0.0091369515}], [{"q1": 1.29894897, "distance": 0.2643970278, "q3": 0.6785840168, "q2": 1.509115704, "tx": -0.22, "ty": 0.821, "targetID": 3, "f2": 0.483177, "f1": 0.635796, "f3": -0.892212, "y": 0.56156458, "x": -0.27098089}], [{"q1": 1.37660914, "distance": 0.3732050778, "q3": 1.174767157, "q2": 1.420836954, "tx": -0.601, "ty": 0.601, "targetID": 4, "f2": 0.571456, "f1": 0.558135, "f3": -0.396029, "y": 0.46555914, "x": -0.25323887}], [{"q1": 0.01680219019, "distance": 0.08354740992, "q3": 1.066068047, "q2": 1.349020144, "tx": 0.4596, "ty": 0.4596, "targetID": 5, "f2": 0.643273, "f1": 1.917942, "f3": -0.504728, "y": 0.37703024, "x": 0.4468562}], [{"q1": 0.05827119019, "distance": 0.5334070799, "q3": 2.837423627, "q2": 0.1113582536, "tx": 0.1682, "ty": 0.6279, "targetID": 6, "f2": 1.880934, "f1": 1.876473, "f3": 1.266627, "y": 0.22259372, "x": 0.51497072}], [{"q1": 1.30636313, "distance": 0.2627184101, "q3": 0.5490875268, "q2": 1.992983804, "tx": -0.1682, "ty": 0.6279, "targetID": 7, "f2": -0.000691, "f1": 0.628381, "f3": -1.021709, "y": 0.3805184, "x": -0.25664946}], [{"q1": 0.7738631902, "distance": 0.50647828, "q3": 1.331344137, "q2": 1.581246674, "tx": -0.4596, "ty": 0.4596, "targetID": 8, "f2": 0.411046, "f1": 1.160881, "f3": -0.239452, "y": 0.43837099, "x": 0.046433178}], [{"q1": 1.42844542, "distance": 0.6186119688, "q3": 1.182369807, "q2": 1.287821914, "tx": 0.3182, "ty": 0.3182, "targetID": 9, "f2": 0.704471, "f1": 0.506299, "f3": -0.388427, "y": 0.46695759, "x": -0.28225978}], [{"q1": 1.901255112, "distance": 0.4620156127, "q3": 2.346958207, "q2": 0.02546715359, "tx": 0.1165, "ty": 0.4347, "targetID": 10, "f2": 1.966825, "f1": 0.033489, "f3": 0.776162, "y": 0.55056065, "x": -0.33075243}], [{"q1": 1.64703743, "distance": 0.1590623746, "q3": 2.226446717, "q2": 0.4482626536, "tx": -0.1165, "ty": 0.4347, "targetID": 11, "f2": 1.54403, "f1": 0.287707, "f3": 0.65565, "y": 0.53883584, "x": -0.23673546}], [{"q1": 1.26037021, "distance": 0.1801525111, "q3": 0.5484592268, "q2": 1.759249314, "tx": -0.3182, "ty": 0.3182, "targetID": 12, "f2": 0.233043, "f1": 0.674374, "f3": -1.022337, "y": 0.48342919, "x": -0.24640695}], [{"q1": 0.8762162902, "distance": 0.3229228227, "q3": 2.871164327, "q2": 0.00215655359, "tx": 0.1768, "ty": 0.1768, "targetID": 13, "f2": 1.990136, "f1": 1.058528, "f3": 1.300368, "y": 0.46680176, "x": 0.31884974}], [{"q1": 1.02091802, "distance": 0.2651206325, "q3": 0.7820680768, "q2": 1.838228954, "tx": 0.0647, "ty": 0.2415, "targetID": 14, "f2": 0.154064, "f1": 0.913826, "f3": -0.788728, "y": 0.44175207, "x": -0.10904711}], [{"q1": 1.12634987, "distance": 0.2636586997, "q3": 0.8072636468, "q2": 1.703266134, "tx": -0.0647, "ty": 0.2415, "targetID": 15, "f2": 0.289027, "f1": 0.808395, "f3": -0.763533, "y": 0.47807057, "x": -0.18110565}], [{"q1": 1.45445781, "distance": 0.2768262149, "q3": 0.8175052368, "q2": 1.660917464, "tx": -0.1768, "ty": 0.1768, "targetID": 16, "f2": 0.331375, "f1": 0.480287, "f3": -0.753291, "y": 0.41099578, "x": -0.32439773}]], "block": 14}], [{"trials": [[{"q1": 0.1333552902, "distance": 0.3087850527, "q3": 1.499984829, "q2": 1.205512194, "tx": 0.601, "ty": 0.601, "targetID": 1, "f2": 0.78678, "f1": 1.801389, "f3": -0.070811, "y": 0.35281602, "x": 0.41728032}], [{"q1": 1.70302062, "distance": 0.4780677141, "q3": 1.5549627, "q2": 1.558752864, "tx": 0.22, "ty": 0.821, "targetID": 2, "f2": 0.43354, "f1": 0.231724, "f3": -0.015834, "y": 0.37559382, "x": 0.046327682}], [{"q1": 1.17215429, "distance": 0.3426512347, "q3": 1.775376837, "q2": 1.057982994, "tx": -0.22, "ty": 0.821, "targetID": 3, "f2": 0.93431, "f1": 0.76259, "f3": 0.204581, "y": 0.51377493, "x": -0.068267917}], [{"q1": 2.15013208, "distance": 0.5507522678, "q3": 0.9818105368, "q2": 1.927638677, "tx": -0.601, "ty": 0.601, "targetID": 4, "f2": 0.064654, "f1": -0.215388, "f3": -0.588986, "y": 0.10502102, "x": -0.36155708}], [{"q1": 0.5339711902, "distance": 0.2226820199, "q3": 1.806792767, "q2": 0.8830591536, "tx": 0.4596, "ty": 0.4596, "targetID": 5, "f2": 1.109233, "f1": 1.400773, "f3": 0.235996, "y": 0.4119743, "x": 0.24207052}], [{"q1": 0.4057941902, "distance": 0.519679489, "q3": 1.122302557, "q2": 1.793115684, "tx": 0.1682, "ty": 0.6279, "targetID": 6, "f2": 0.199177, "f1": 1.52895, "f3": -0.448494, "y": 0.31096832, "x": -0.2436508}], [{"q1": 1.24730119, "distance": 0.1588132526, "q3": 1.778141447, "q2": 1.137905114, "tx": -0.1682, "ty": 0.6279, "targetID": 7, "f2": 0.854388, "f1": 0.687443, "f3": 0.207345, "y": 0.49336618, "x": -0.083806277}], [{"q1": 1.48844984, "distance": 0.1982221551, "q3": 1.102447697, "q2": 1.671347544, "tx": -0.4596, "ty": 0.4596, "targetID": 8, "f2": 0.320945, "f1": 0.446295, "f3": -0.468349, "y": 0.36095955, "x": -0.28766372}], [{"q1": 0.8598799902, "distance": 0.5564115175, "q3": "_NaN_", "q2": "_NaN_", "tx": 0.3182, "ty": 0.3182, "targetID": 9, "f2": "_NaN_", "f1": 1.074864, "f3": "_NaN_", "y": 0.79015501, "x": 0.61290705}], [{"q1": 2.97913559, "distance": 0.757948689, "q3": 0.8532565668, "q2": 2.074413886, "tx": 0.1165, "ty": 0.4347, "targetID": 10, "f2": -0.082121, "f1": -1.044391, "f3": -0.71754, "y": -0.20975835, "x": -0.28244818}], [{"q1": 1.30969322, "distance": 0.0586435778, "q3": 1.949986557, "q2": 1.030902474, "tx": -0.1165, "ty": 0.4347, "targetID": 11, "f2": 0.96139, "f1": 0.625051, "f3": 0.37919, "y": 0.491703, "x": -0.10272585}], [{"q1": -0.5451031098, "distance": 1.448624772, "q3": "_NaN_", "q2": "_NaN_", "tx": -0.3182, "ty": 0.3182, "targetID": 12, "f2": "_NaN_", "f1": 2.479848, "f3": "_NaN_", "y": -0.63742399, "x": 0.77051324}], [{"q1": 1.21205252, "distance": 0.3864465954, "q3": 2.515159077, "q2": 0.4679918536, "tx": 0.1768, "ty": 0.1768, "targetID": 13, "f2": 1.524301, "f1": 0.722692, "f3": 0.944363, "y": 0.54540473, "x": 0.060733105}], [{"q1": 0.9896277602, "distance": 0.2034346769, "q3": 2.482360847, "q2": 1.225115724, "tx": 0.0647, "ty": 0.2415, "targetID": 14, "f2": 0.767177, "f1": 0.945117, "f3": 0.911565, "y": 0.41643143, "x": 0.16854923}], [{"q1": 0.8351870902, "distance": 0.2493906876, "q3": 1.185385737, "q2": 1.539023664, "tx": -0.0647, "ty": 0.2415, "targetID": 15, "f2": 0.453269, "f1": 1.099557, "f3": -0.385411, "y": 0.47099003, "x": 0.03292193}], [{"q1": 1.51276576, "distance": 0.3371551334, "q3": 2.163614857, "q2": 0.7604741536, "tx": -0.1768, "ty": 0.1768, "targetID": 16, "f2": 1.231818, "f1": 0.421979, "f3": 0.592819, "y": 0.51364579, "x": -0.16236055}]], "block": 15}], [{"trials": [[{"q1": 0.02880309019, "distance": 0.383886372, "q3": 2.166882117, "q2": 0.7497927536, "tx": 0.601, "ty": 0.601, "targetID": 1, "f2": 1.2425, "f1": 1.905941, "f3": 0.596086, "y": 0.22574363, "x": 0.52005926}], [{"q1": 1.02713837, "distance": 0.4184791037, "q3": 1.909208687, "q2": 1.275821034, "tx": 0.22, "ty": 0.821, "targetID": 2, "f2": 0.716472, "f1": 0.907606, "f3": 0.338412, "y": 0.44777206, "x": 0.030723311}], [{"q1": 1.51760382, "distance": 0.3870046206, "q3": 1.538249427, "q2": 1.228634314, "tx": -0.22, "ty": 0.821, "targetID": 3, "f2": 0.763658, "f1": 0.417141, "f3": -0.032547, "y": 0.43779651, "x": -0.27410787}], [{"q1": 2.34491083, "distance": 0.6540764378, "q3": 1.107788397, "q2": 2.207868744, "tx": -0.601, "ty": 0.601, "targetID": 4, "f2": -0.215576, "f1": -0.410166, "f3": -0.463008, "y": 0.057055903, "x": -0.23776343}], [{"q1": 0.7851728902, "distance": 0.1769088023, "q3": 2.281298917, "q2": 0.4375812536, "tx": 0.4596, "ty": 0.4596, "targetID": 5, "f2": 1.554711, "f1": 1.149572, "f3": 0.710503, "y": 0.51135239, "x": 0.29043022}], [{"q1": 0.5902684902, "distance": 0.2073837838, "q3": 1.738117547, "q2": 1.297812184, "tx": 0.1682, "ty": 0.6279, "targetID": 6, "f2": 0.69448, "f1": 1.344476, "f3": 0.167321, "y": 0.42327767, "x": 0.20193034}], [{"q1": 1.4688463, "distance": 0.07592850822, "q3": 1.976124607, "q2": 0.7139157536, "tx": -0.1682, "ty": 0.6279, "targetID": 7, "f2": 1.278377, "f1": 0.465898, "f3": 0.405328, "y": 0.55360805, "x": -0.18387943}], [{"q1": 2.58687629, "distance": 0.4976883962, "q3": 1.433445897, "q2": 1.523001544, "tx": -0.4596, "ty": 0.4596, "targetID": 8, "f2": 0.469291, "f1": -0.652132, "f3": -0.13735, "y": -0.038088195, "x": -0.45915243}], [{"q1": 0.4720189902, "distance": 0.04625016183, "q3": 2.017028147, "q2": 1.392876774, "tx": 0.3182, "ty": 0.3182, "targetID": 9, "f2": 0.599416, "f1": 1.462725, "f3": 0.446232, "y": 0.30576093, "x": 0.27365399}], [{"q1": 0.7309489902, "distance": 0.1426184359, "q3": 1.930194527, "q2": 0.7381688536, "tx": 0.1165, "ty": 0.4347, "targetID": 10, "f2": 1.254124, "f1": 1.203796, "f3": 0.359398, "y": 0.53864074, "x": 0.21415419}], [{"q1": 1.30259322, "distance": 0.1328026985, "q3": 1.972291867, "q2": 1.733362584, "tx": -0.1165, "ty": 0.4347, "targetID": 11, "f2": 0.25893, "f1": 0.632151, "f3": 0.401496, "y": 0.34377801, "x": -0.019702539}], [{"q1": 2.09974094, "distance": 0.1417172918, "q3": 1.784110467, "q2": 1.844512134, "tx": -0.3182, "ty": 0.3182, "targetID": 12, "f2": 0.147781, "f1": -0.164996, "f3": 0.213314, "y": 0.19569389, "x": -0.24695364}], [{"q1": 0.9497923602, "distance": 0.4714009973, "q3": 1.928498067, "q2": 0.3181379536, "tx": 0.1768, "ty": 0.1768, "targetID": 13, "f2": 1.674155, "f1": 0.984952, "f3": 0.357702, "y": 0.64710986, "x": 0.2088552}], [{"q1": 0.7621764902, "distance": 0.289362391, "q3": 1.826521967, "q2": 0.9993608836, "tx": 0.0647, "ty": 0.2415, "targetID": 14, "f2": 0.992932, "f1": 1.172568, "f3": 0.255726, "y": 0.51590276, "x": 0.15653528}], [{"q1": 1.82635954, "distance": 0.0916682972, "q3": 1.536552967, "q2": 2.101934234, "tx": -0.0647, "ty": 0.2415, "targetID": 15, "f2": -0.109642, "f1": 0.108385, "f3": -0.034243, "y": 0.21017417, "x": -0.15084969}], [{"q1": 1.177495, "distance": 0.1843049284, "q3": 1.407559177, "q2": 1.794686474, "tx": -0.1768, "ty": 0.1768, "targetID": 16, "f2": 0.197606, "f1": 0.757249, "f3": -0.163237, "y": 0.34183969, "x": -0.094762159}]], "block": 16}], [{"trials": [[{"q1": 0.7548250902, "distance": 0.3338161392, "q3": 3.412649227, "q2": -0.2543859464, "tx": 0.601, "ty": 0.601, "targetID": 1, "f2": 2.246679, "f1": 1.179919, "f3": 1.841853, "y": 0.30203738, "x": 0.4524922}], [{"q1": 1.11039058, "distance": 0.1261203547, "q3": 0.7336875468, "q2": 0.4733326536, "tx": 0.22, "ty": 0.821, "targetID": 2, "f2": 1.51896, "f1": 0.824354, "f3": -0.837109, "y": 0.88830804, "x": 0.1133418}], [{"q1": 1.10680916, "distance": 0.2610815093, "q3": 0.6195849068, "q2": 1.588849324, "tx": -0.22, "ty": 0.821, "targetID": 3, "f2": 0.403443, "f1": 0.827935, "f3": -0.951211, "y": 0.56400147, "x": -0.1740075}], [{"q1": 2.19430288, "distance": 0.554053728, "q3": 1.943829037, "q2": 2.047019198, "tx": -0.601, "ty": 0.601, "targetID": 4, "f2": -0.054727, "f1": -0.259558, "f3": 0.373033, "y": 0.20315963, "x": -0.21538546}], [{"q1": 0.7252312902, "distance": 0.1140025877, "q3": 3.093526327, "q2": 0.4529750536, "tx": 0.4596, "ty": 0.4596, "targetID": 5, "f2": 1.539318, "f1": 1.209513, "f3": 1.52273, "y": 0.3763844, "x": 0.38167854}], [{"q1": 1.16995517, "distance": 0.329267706, "q3": 0.5078070268, "q2": 1.327405984, "tx": 0.1682, "ty": 0.6279, "targetID": 6, "f2": 0.664887, "f1": 0.764789, "f3": -1.062989, "y": 0.70240527, "x": -0.15252759}], [{"q1": 1.52036842, "distance": 0.21618578, "q3": 1.727373307, "q2": 1.280282094, "tx": -0.1682, "ty": 0.6279, "targetID": 7, "f2": 0.712011, "f1": 0.414376, "f3": 0.156577, "y": 0.4222069, "x": -0.234733}], [{"q1": 2.12148076, "distance": 0.1808417963, "q3": 2.550407747, "q2": 1.052705124, "tx": -0.4596, "ty": 0.4596, "targetID": 8, "f2": 0.939588, "f1": -0.186736, "f3": 0.979611, "y": 0.34115643, "x": -0.32294395}], [{"q1": 1.13269589, "distance": 0.3616535175, "q3": 1.851654707, "q2": 1.305728994, "tx": 0.3182, "ty": 0.3182, "targetID": 9, "f2": 0.686564, "f1": 0.802049, "f3": 0.280858, "y": 0.45198361, "x": -0.017798828}], [{"q1": 1.38119586, "distance": 0.09846528614, "q3": 2.565487397, "q2": 1.248614844, "tx": 0.1165, "ty": 0.4347, "targetID": 10, "f2": 0.743678, "f1": 0.553549, "f3": 0.994691, "y": 0.45082046, "x": 0.019363275}], [{"q1": 1.41317728, "distance": 0.09594343323, "q3": 2.509315717, "q2": 0.5048113536, "tx": -0.1165, "ty": 0.4347, "targetID": 11, "f2": 1.487481, "f1": 0.521567, "f3": 0.938519, "y": 0.53010434, "x": -0.10634351}], [{"q1": 1.63811531, "distance": 0.06912429676, "q3": 1.667306053, "q2": 1.279528114, "tx": -0.3182, "ty": 0.3182, "targetID": 12, "f2": 0.712765, "f1": 0.296629, "f3": 0.09651, "y": 0.38528865, "x": -0.30154823}], [{"q1": "_NaN_", "distance": 0.3365570389, "q3": 2.329616617, "q2": 0.6051538536, "tx": 0.1768, "ty": 0.1768, "targetID": 13, "f2": 1.387139, "f1": "_NaN_", "f3": 0.75882, "y": 0.14764313, "x": 0.51209169}], [{"q1": 0.8700586902, "distance": 0.2703855516, "q3": 2.049135227, "q2": 0.9022228536, "tx": 0.0647, "ty": 0.2415, "targetID": 14, "f2": 1.09007, "f1": 1.064686, "f3": 0.478339, "y": 0.50132404, "x": 0.13953191}], [{"q1": 1.31208083, "distance": 0.1676442882, "q3": 0.5828282668, "q2": 2.126061674, "tx": -0.0647, "ty": 0.2415, "targetID": 15, "f2": -0.133769, "f1": 0.622664, "f3": -0.987968, "y": 0.30818836, "x": -0.2185092}], [{"q1": 2.31707632, "distance": 0.2624805291, "q3": 1.697025517, "q2": 1.398405974, "tx": -0.1768, "ty": 0.1768, "targetID": 16, "f2": 0.593887, "f1": -0.382332, "f3": 0.126229, "y": 0.10258684, "x": -0.4285706}]], "block": 17}], [{"trials": [[{"q1": 0.3244268902, "distance": 0.2781589658, "q3": 1.911093647, "q2": 0.8617591536, "tx": 0.601, "ty": 0.601, "targetID": 1, "f2": 1.130534, "f1": 1.610318, "f3": 0.340297, "y": 0.40563357, "x": 0.40299907}], [{"q1": 0.7997498902, "distance": 0.3731390116, "q3": 2.082687437, "q2": 1.105923704, "tx": 0.22, "ty": 0.821, "targetID": 2, "f2": 0.886369, "f1": 1.134995, "f3": 0.511891, "y": 0.45101172, "x": 0.17161204}], [{"q1": 1.22336225, "distance": 0.1108076493, "q3": 0.8786406368, "q2": 0.9134069536, "tx": -0.22, "ty": 0.821, "targetID": 3, "f2": 1.078886, "f1": 0.711382, "f3": -0.692156, "y": 0.75412625, "x": -0.13164709}], [{"q1": 1.81969937, "distance": 0.4401135905, "q3": 0.9500176168, "q2": 1.827547534, "tx": -0.601, "ty": 0.601, "targetID": 4, "f2": 0.164745, "f1": 0.115045, "f3": -0.620779, "y": 0.21854028, "x": -0.38322825}], [{"q1": 0.7389286902, "distance": 0.2296377321, "q3": 1.682511357, "q2": 0.9759874536, "tx": 0.4596, "ty": 0.4596, "targetID": 5, "f2": 1.016305, "f1": 1.195816, "f3": 0.111715, "y": 0.4983686, "x": 0.23325848}], [{"q1": 0.7445834902, "distance": 0.1336622146, "q3": 2.084195397, "q2": 0.4541688536, "tx": 0.1682, "ty": 0.6279, "targetID": 6, "f2": 1.538124, "f1": 1.190161, "f3": 0.513399, "y": 0.56024019, "x": 0.28347245}], [{"q1": 1.50101621, "distance": 0.203066603, "q3": -0.2513525732, "q2": 1.270982984, "tx": -0.1682, "ty": 0.6279, "targetID": 7, "f2": 0.72131, "f1": 0.433728, "f3": -1.822149, "y": 0.81389133, "x": -0.24970626}], [{"q1": 1.65030469, "distance": 0.4196884399, "q3": 0.2802300268, "q2": 2.594473134, "tx": -0.4596, "ty": 0.4596, "targetID": 8, "f2": -0.60218, "f1": 0.28444, "f3": -1.290566, "y": 0.12750134, "x": -0.20298966}], [{"q1": 0.9394879402, "distance": 0.2270534642, "q3": 1.956332577, "q2": 1.378551114, "tx": 0.3182, "ty": 0.3182, "targetID": 9, "f2": 0.613742, "f1": 0.995257, "f3": 0.385536, "y": 0.4086421, "x": 0.10993694}], [{"q1": 0.9520543102, "distance": 0.07015087163, "q3": 2.318998037, "q2": 0.5026122536, "tx": 0.1165, "ty": 0.4347, "targetID": 10, "f2": 1.48968, "f1": 0.98269, "f3": 0.748202, "y": 0.47422911, "x": 0.05854662}], [{"q1": 1.18528615, "distance": 0.02894919397, "q3": 1.587823759, "q2": 1.372267924, "tx": -0.1165, "ty": 0.4347, "targetID": 11, "f2": 0.620025, "f1": 0.749458, "f3": 0.017027, "y": 0.4549879, "x": -0.095849166}], [{"q1": 1.25056844, "distance": 0.1806079193, "q3": 1.271528207, "q2": 1.729906834, "tx": -0.3182, "ty": 0.3182, "targetID": 12, "f2": 0.262386, "f1": 0.684176, "f3": -0.299268, "y": 0.36247622, "x": -0.14310335}], [{"q1": 0.9118418902, "distance": 0.1620772077, "q3": 2.495995367, "q2": 1.746997104, "tx": 0.1768, "ty": 0.1768, "targetID": 13, "f2": 0.245296, "f1": 1.022903, "f3": 0.925199, "y": 0.32142394, "x": 0.24996377}], [{"q1": 1.15311624, "distance": 0.05235888905, "q3": 1.906129927, "q2": 1.96163071, "tx": 0.0647, "ty": 0.2415, "targetID": 14, "f2": 0.030662, "f1": 0.781628, "f3": 0.335334, "y": 0.29385153, "x": 0.065577821}], [{"q1": 1.46771533, "distance": 0.2746007501, "q3": 1.666991894, "q2": 1.172085644, "tx": -0.0647, "ty": 0.2415, "targetID": 15, "f2": 0.820207, "f1": 0.467029, "f3": 0.096196, "y": 0.46574765, "x": -0.22318837}], [{"q1": 1.65420027, "distance": 0.03031542853, "q3": 1.189344147, "q2": 2.065805922, "tx": -0.1768, "ty": 0.1768, "targetID": 16, "f2": -0.073513, "f1": 0.280544, "f3": -0.381452, "y": 0.19383013, "x": -0.20187987}]], "block": 18}], [{"trials": [[{"q1": 0.8278356902, "distance": 0.1020415423, "q3": 2.255914857, "q2": -1.120523046, "tx": 0.601, "ty": 0.601, "targetID": 1, "f2": 3.112816, "f1": 1.106909, "f3": 0.685119, "y": 0.52668041, "x": 0.53107808}], [{"q1": 1.46187196, "distance": 0.2608182314, "q3": 2.632905927, "q2": -0.7330389464, "tx": 0.22, "ty": 0.821, "targetID": 2, "f2": 2.725332, "f1": 0.472873, "f3": 1.06211, "y": 0.64836942, "x": 0.02448828}], [{"q1": 2.021703775, "distance": 0.4067519863, "q3": 2.461877667, "q2": 0.3190804536, "tx": -0.22, "ty": 0.821, "targetID": 3, "f2": 1.673212, "f1": -0.086959, "f3": 0.891081, "y": 0.44602036, "x": -0.37759901}], [{"q1": 2.24174092, "distance": 0.4762576086, "q3": 1.969150277, "q2": 1.352852884, "tx": -0.601, "ty": 0.601, "targetID": 4, "f2": 0.63944, "f1": -0.306996, "f3": 0.398354, "y": 0.17395884, "x": -0.39015134}], [{"q1": 0.2473322902, "distance": 0.1337998544, "q3": 1.974616647, "q2": 0.3014246536, "tx": 0.4596, "ty": 0.4596, "targetID": 5, "f2": 1.690868, "f1": 1.687412, "f3": 0.40382, "y": 0.37179376, "x": 0.56055774}], [{"q1": 1.02041536, "distance": 0.09092034944, "q3": 1.978700717, "q2": 0.7093290536, "tx": 0.1682, "ty": 0.6279, "targetID": 6, "f2": 1.282964, "f1": 0.914329, "f3": 0.407904, "y": 0.59346899, "x": 0.08405123}], [{"q1": 1.14048704, "distance": 0.2155155265, "q3": 1.960793637, "q2": 0.3502450536, "tx": -0.1682, "ty": 0.6279, "targetID": 7, "f2": 1.642048, "f1": 0.794257, "f3": 0.389997, "y": 0.67179846, "x": 0.042797316}], [{"q1": 2.09232678, "distance": 0.1002767325, "q3": 2.310452897, "q2": 0.5940954536, "tx": -0.4596, "ty": 0.4596, "targetID": 8, "f2": 1.398197, "f1": -0.157582, "f3": 0.739657, "y": 0.37078198, "x": -0.41305129}], [{"q1": 0.8116250902, "distance": 0.07250315605, "q3": 2.469543157, "q2": 1.533871454, "tx": 0.3182, "ty": 0.3182, "targetID": 9, "f2": 0.458421, "f1": 1.123119, "f3": 0.898747, "y": 0.33279474, "x": 0.24718098}], [{"q1": 0.9507976702, "distance": 0.0816568412, "q3": 1.870755597, "q2": 1.079848484, "tx": 0.1165, "ty": 0.4347, "targetID": 10, "f2": 0.912444, "f1": 0.983947, "f3": 0.299959, "y": 0.50588088, "x": 0.076485977}], [{"q1": 1.40903038, "distance": 0.0488090762, "q3": 1.821683917, "q2": 1.231461744, "tx": -0.1165, "ty": 0.4347, "targetID": 11, "f2": 0.760831, "f1": 0.525714, "f3": 0.250888, "y": 0.44912084, "x": -0.16313009}], [{"q1": 1.55436045, "distance": 0.1705684843, "q3": 1.885332587, "q2": 1.006021054, "tx": -0.3182, "ty": 0.3182, "targetID": 12, "f2": 0.986272, "f1": 0.380384, "f3": 0.314536, "y": 0.47028212, "x": -0.24096894}], [{"q1": 0.9814596202, "distance": 0.1360332206, "q3": 2.258679457, "q2": 1.884410364, "tx": 0.1768, "ty": 0.1768, "targetID": 13, "f2": 0.107882, "f1": 0.953285, "f3": 0.687883, "y": 0.31272497, "x": 0.17137417}], [{"q1": 1.0628897, "distance": 0.2749821513, "q3": 1.869813117, "q2": 1.054590074, "tx": 0.0647, "ty": 0.2415, "targetID": 14, "f2": 0.937703, "f1": 0.871855, "f3": 0.299017, "y": 0.51147809, "x": 0.012479176}], [{"q1": 1.28801623, "distance": 0.116182823, "q3": 1.963118417, "q2": 1.960751064, "tx": -0.0647, "ty": 0.2415, "targetID": 15, "f2": 0.031542, "f1": 0.646728, "f3": 0.392322, "y": 0.30651069, "x": 0.031591529}], [{"q1": 2.20454447, "distance": 0.1448413001, "q3": 1.897396297, "q2": 1.579424544, "tx": -0.1768, "ty": 0.1768, "targetID": 16, "f2": 0.412868, "f1": -0.2698, "f3": 0.3266, "y": 0.20105087, "x": -0.3195967}]], "block": 19}], [{"trials": [[{"q1": 0.2763605902, "distance": 0.1948540967, "q3": 1.170997247, "q2": 1.061438754, "tx": 0.601, "ty": 0.601, "targetID": 1, "f2": 0.930854, "f1": 1.658384, "f3": -0.399799, "y": 0.4879896, "x": 0.4422651}], [{"q1": 0.8712525902, "distance": 0.2120628701, "q3": 0.4852504268, "q2": 1.576722774, "tx": 0.22, "ty": 0.821, "targetID": 2, "f2": 0.41557, "f1": 1.063492, "f3": -1.085546, "y": 0.70468273, "x": 0.042684029}], [{"q1": 1.57038257, "distance": 0.2699535837, "q3": 1.550187479, "q2": 0.8111794536, "tx": -0.22, "ty": 0.821, "targetID": 3, "f2": 1.181113, "f1": 0.364362, "f3": -0.020609, "y": 0.56495138, "x": -0.30552217}], [{"q1": 2.36118428, "distance": 0.5209405987, "q3": 1.106280437, "q2": 1.317478554, "tx": -0.601, "ty": 0.601, "targetID": 4, "f2": 0.674814, "f1": -0.42644, "f3": -0.464516, "y": 0.080243428, "x": -0.58715442}], [{"q1": 0.06216679019, "distance": 0.1827884585, "q3": 1.720273307, "q2": 1.224487414, "tx": 0.4596, "ty": 0.4596, "targetID": 5, "f2": 0.767805, "f1": 1.872578, "f3": 0.149477, "y": 0.28243085, "x": 0.41462542}], [{"q1": 0.7146755902, "distance": 0.07351334809, "q3": 1.185448577, "q2": 1.293916604, "tx": 0.1682, "ty": 0.6279, "targetID": 6, "f2": 0.698376, "f1": 1.220069, "f3": -0.385348, "y": 0.56292492, "x": 0.13381321}], [{"q1": 0.6425445902, "distance": 0.386856711, "q3": 0.8459680668, "q2": 2.199889094, "tx": -0.1682, "ty": 0.6279, "targetID": 7, "f2": -0.207596, "f1": 1.2922, "f3": -0.724828, "y": 0.29735006, "x": 0.032784706}], [{"q1": 1.81555246, "distance": 0.3413677116, "q3": 0.7994724968, "q2": 2.116511224, "tx": -0.4596, "ty": 0.4596, "targetID": 8, "f2": -0.124219, "f1": 0.119192, "f3": -0.771324, "y": 0.15380866, "x": -0.3078648}], [{"q1": 0.3743153902, "distance": 0.1545864649, "q3": 1.011027347, "q2": 1.932665225, "tx": 0.3182, "ty": 0.3182, "targetID": 9, "f2": 0.059627, "f1": 1.560429, "f3": -0.559769, "y": 0.34492075, "x": 0.16594043}], [{"q1": 0.4102551902, "distance": 0.04663099971, "q3": 0.8232229368, "q2": 1.895468768, "tx": 0.1165, "ty": 0.4347, "targetID": 10, "f2": 0.096824, "f1": 1.524489, "f3": -0.747573, "y": 0.39700835, "x": 0.14395523}], [{"q1": 1.17674101, "distance": 0.1698711023, "q3": 1.462537047, "q2": 1.006900704, "tx": -0.1165, "ty": 0.4347, "targetID": 11, "f2": 0.985392, "f1": 0.758003, "f3": -0.108259, "y": 0.60196356, "x": -0.086850499}], [{"q1": 1.45238435, "distance": 0.04523223673, "q3": 0.9529707168, "q2": 1.765595324, "tx": -0.3182, "ty": 0.3182, "targetID": 12, "f2": 0.226697, "f1": 0.48236, "f3": -0.617826, "y": 0.34544209, "x": -0.2820915}], [{"q1": 0.3559056902, "distance": 0.06180799234, "q3": 0.9289061168, "q2": 2.305132454, "tx": 0.1768, "ty": 0.1768, "targetID": 13, "f2": -0.31284, "f1": 1.578839, "f3": -0.64189, "y": 0.20166564, "x": 0.12021442}], [{"q1": 0.5215932902, "distance": 0.05701961188, "q3": 0.9244450568, "q2": 2.135549284, "tx": 0.0647, "ty": 0.2415, "targetID": 14, "f2": -0.143257, "f1": 1.413151, "f3": -0.646351, "y": 0.29667081, "x": 0.079102009}], [{"q1": 1.19521358, "distance": 0.241461204, "q3": 1.021520267, "q2": 1.611343124, "tx": -0.0647, "ty": 0.2415, "targetID": 15, "f2": 0.38095, "f1": 0.739531, "f3": -0.549276, "y": 0.44968901, "x": -0.18701455}], [{"q1": 1.18245871, "distance": 0.1149575591, "q3": 0.9478185068, "q2": 2.298283774, "tx": -0.1768, "ty": 0.1768, "targetID": 16, "f2": -0.305991, "f1": 0.752286, "f3": -0.622978, "y": 0.22353805, "x": -0.071772408}]], "block": 20}], [{"trials": [[{"q1": -0.02278190981, "distance": 0.2710158522, "q3": 1.368037937, "q2": 1.003821944, "tx": 0.601, "ty": 0.601, "targetID": 1, "f2": 0.988471, "f1": 1.957526, "f3": -0.202758, "y": 0.33387444, "x": 0.55524492}], [{"q1": 0.9747366102, "distance": 0.1439053036, "q3": 1.272722017, "q2": 0.6121909536, "tx": 0.22, "ty": 0.821, "targetID": 2, "f2": 1.380102, "f1": 0.960008, "f3": -0.298074, "y": 0.74942314, "x": 0.095158142}], [{"q1": 1.68027549, "distance": 0.2000042061, "q3": 1.291760067, "q2": 0.4494564536, "tx": -0.22, "ty": 0.821, "targetID": 3, "f2": 1.542836, "f1": 0.254469, "f3": -0.279036, "y": 0.70256729, "x": -0.38116878}], [{"q1": 1.70170115, "distance": 0.3575274676, "q3": 1.051239737, "q2": 1.596137824, "tx": -0.601, "ty": 0.601, "targetID": 4, "f2": 0.396155, "f1": 0.233043, "f3": -0.519557, "y": 0.31387702, "x": -0.38795943}], [{"q1": 0.4295445902, "distance": 0.2104790643, "q3": 1.862964447, "q2": 1.295738734, "tx": 0.4596, "ty": 0.4596, "targetID": 5, "f2": 0.696554, "f1": 1.5052, "f3": 0.292168, "y": 0.35960476, "x": 0.27439096}], [{"q1": 0.7692764902, "distance": 0.06276285972, "q3": 1.730703397, "q2": 0.7584007536, "tx": 0.1682, "ty": 0.6279, "targetID": 6, "f2": 1.233892, "f1": 1.165468, "f3": 0.159907, "y": 0.58694733, "x": 0.21576107}], [{"q1": 0.9269843902, "distance": 0.1624438809, "q3": 0.9715689468, "q2": 1.623092684, "tx": -0.1682, "ty": 0.6279, "targetID": 7, "f2": 0.3692, "f1": 1.00776, "f3": -0.599227, "y": 0.50971635, "x": -0.056752078}], [{"q1": 1.68260026, "distance": 0.07635758074, "q3": 1.090509647, "q2": 1.338652884, "tx": -0.4596, "ty": 0.4596, "targetID": 8, "f2": 0.65364, "f1": 0.252144, "f3": -0.480287, "y": 0.39183424, "x": -0.42441077}], [{"q1": 0.7122879902, "distance": 0.151221993, "q3": 2.033050267, "q2": 0.9471476536, "tx": 0.3182, "ty": 0.3182, "targetID": 9, "f2": 1.045145, "f1": 1.222457, "f3": 0.462254, "y": 0.45237052, "x": 0.24844068}], [{"q1": 0.6179773902, "distance": 0.1658497439, "q3": 1.283654757, "q2": 1.124019274, "tx": 0.1165, "ty": 0.4347, "targetID": 10, "f2": 0.868273, "f1": 1.316767, "f3": -0.287142, "y": 0.57453246, "x": 0.20567971}], [{"q1": 1.25408703, "distance": 0.05041397601, "q3": 1.282083967, "q2": 1.553663484, "tx": -0.1165, "ty": 0.4347, "targetID": 11, "f2": 0.438629, "f1": 0.680657, "f3": -0.288712, "y": 0.42694697, "x": -0.16631425}], [{"q1": 1.77527725, "distance": 0.1999009798, "q3": 1.322359177, "q2": 2.159739544, "tx": -0.3182, "ty": 0.3182, "targetID": 12, "f2": -0.167447, "f1": 0.159467, "f3": -0.248437, "y": 0.1826488, "x": -0.17127732}], [{"q1": 0.5559622902, "distance": 0.1859554606, "q3": 1.552952081, "q2": 1.576848444, "tx": 0.1768, "ty": 0.1768, "targetID": 13, "f2": 0.415444, "f1": 1.378782, "f3": -0.017844, "y": 0.36155199, "x": 0.15567808}], [{"q1": 1.00213129, "distance": 0.1074456599, "q3": 1.082153007, "q2": 2.116636894, "tx": 0.0647, "ty": 0.2415, "targetID": 14, "f2": -0.124344, "f1": 0.932613, "f3": -0.488643, "y": 0.2790484, "x": -0.035971185}], [{"q1": 1.07884899, "distance": 0.1731095567, "q3": 0.2471805268, "q2": 2.994837654, "tx": -0.0647, "ty": 0.2415, "targetID": 15, "f2": -1.002545, "f1": 0.855896, "f3": -1.323616, "y": 0.099566167, "x": 0.034404519}], [{"q1": 1.50641975, "distance": 0.2383306525, "q3": 1.345041477, "q2": 1.490328984, "tx": -0.1768, "ty": 0.1768, "targetID": 16, "f2": 0.501964, "f1": 0.428325, "f3": -0.225755, "y": 0.39616484, "x": -0.26996956}]], "block": 21}], [{"trials": [[{"q1": 0.5994419902, "distance": 0.1428687822, "q3": 1.905061787, "q2": 0.1308361536, "tx": 0.601, "ty": 0.601, "targetID": 1, "f2": 1.861457, "f1": 1.335303, "f3": 0.334265, "y": 0.5592081, "x": 0.46438036}], [{"q1": 0.6843905902, "distance": 0.1849830117, "q3": 1.235714057, "q2": 0.9778723536, "tx": 0.22, "ty": 0.821, "targetID": 2, "f2": 1.01442, "f1": 1.250354, "f3": -0.335082, "y": 0.63791221, "x": 0.19358834}], [{"q1": 2.34346569, "distance": 0.7065722303, "q3": 1.64242464, "q2": 0.5617998536, "tx": -0.22, "ty": 0.821, "targetID": 3, "f2": 1.430493, "f1": -0.408721, "f3": 0.071628, "y": 0.2610827, "x": -0.65097208}], [{"q1": 1.4548348, "distance": 0.5196068933, "q3": 0.6981875468, "q2": 2.236143074, "tx": -0.601, "ty": 0.601, "targetID": 4, "f2": -0.24385, "f1": 0.47991, "f3": -0.872609, "y": 0.23992914, "x": -0.22734353}], [{"q1": 0.6362613902, "distance": 0.1982848096, "q3": 1.389589267, "q2": 0.4057255536, "tx": 0.4596, "ty": 0.4596, "targetID": 5, "f2": 1.586567, "f1": 1.298483, "f3": -0.181207, "y": 0.65433801, "x": 0.42226405}], [{"q1": 0.3398206902, "distance": 0.2298058306, "q3": 0.8379884268, "q2": 1.865937794, "tx": 0.1682, "ty": 0.6279, "targetID": 6, "f2": 0.126355, "f1": 1.594924, "f3": -0.732808, "y": 0.39821327, "x": 0.17559769}], [{"q1": 2.0840958, "distance": 0.4928176423, "q3": 1.580346768, "q2": 0.9896219536, "tx": -0.1682, "ty": 0.6279, "targetID": 7, "f2": 1.002671, "f1": -0.149351, "f3": 0.00955, "y": 0.27991724, "x": -0.51716594}], [{"q1": 1.870216177, "distance": 0.2315799659, "q3": 1.238352997, "q2": 1.579801534, "tx": -0.4596, "ty": 0.4596, "targetID": 8, "f2": 0.412491, "f1": 0.064528, "f3": -0.332443, "y": 0.24083251, "x": -0.38363905}], [{"q1": 0.7362896902, "distance": 0.1652203729, "q3": 1.975307797, "q2": 1.363974124, "tx": 0.3182, "ty": 0.3182, "targetID": 9, "f2": 0.628319, "f1": 1.198455, "f3": 0.404511, "y": 0.38310565, "x": 0.16626242}], [{"q1": 0.9523056402, "distance": 0.1202289228, "q3": 1.624203402, "q2": 1.231524574, "tx": 0.1165, "ty": 0.4347, "targetID": 10, "f2": 0.760768, "f1": 0.982439, "f3": 0.053407, "y": 0.49880079, "x": 0.014784305}], [{"q1": 1.63459673, "distance": 0.1319193115, "q3": 1.995728147, "q2": 1.895091777, "tx": -0.1165, "ty": 0.4347, "targetID": 11, "f2": 0.097201, "f1": 0.300148, "f3": 0.424932, "y": 0.30949463, "x": -0.074950992}], [{"q1": 1.26445428, "distance": 0.3215532165, "q3": 1.655116674, "q2": 0.8746396536, "tx": -0.3182, "ty": 0.3182, "targetID": 12, "f2": 1.117653, "f1": 0.67029, "f3": 0.08432, "y": 0.58080319, "x": -0.13263051}], [{"q1": 0.7472224902, "distance": 0.1858873106, "q3": 1.877729927, "q2": 1.485867914, "tx": 0.1768, "ty": 0.1768, "targetID": 13, "f2": 0.506425, "f1": 1.187522, "f3": 0.306934, "y": 0.35947758, "x": 0.14240532}], [{"q1": 0.9332675902, "distance": 0.08930901916, "q3": 1.348560067, "q2": 1.930340447, "tx": 0.0647, "ty": 0.2415, "targetID": 14, "f2": 0.061952, "f1": 1.001477, "f3": -0.222236, "y": 0.31390519, "x": 0.012416261}], [{"q1": 0.8650949902, "distance": 0.05619280604, "q3": 0.8597910768, "q2": 2.216853694, "tx": -0.0647, "ty": 0.2415, "targetID": 15, "f2": -0.224561, "f1": 1.069649, "f3": -0.711005, "y": 0.28494029, "x": -0.029054907}], [{"q1": 1.18949588, "distance": 0.1472914727, "q3": 1.343722007, "q2": 1.988648406, "tx": -0.1768, "ty": 0.1768, "targetID": 16, "f2": 0.003644, "f1": 0.745249, "f3": -0.227074, "y": 0.28637844, "x": -0.078375697}]], "block": 22}], [{"trials": [[{"q1": 0.1784056902, "distance": 0.2961171731, "q3": 2.011059117, "q2": 0.06630785359, "tx": 0.601, "ty": 0.601, "targetID": 1, "f2": 1.925985, "f1": 1.756339, "f3": 0.440263, "y": 0.30732984, "x": 0.6389897}], [{"q1": 0.9406189102, "distance": 0.1507700349, "q3": 1.905375947, "q2": 0.2520388536, "tx": 0.22, "ty": 0.821, "targetID": 2, "f2": 1.740254, "f1": 0.994126, "f3": 0.33458, "y": 0.67025948, "x": 0.21701687}], [{"q1": 1.917842722, "distance": 0.4566756161, "q3": 1.838145857, "q2": 0.7186281536, "tx": -0.22, "ty": 0.821, "targetID": 3, "f2": 1.273664, "f1": 0.016902, "f3": 0.26735, "y": 0.42405774, "x": -0.44580846}], [{"q1": 2.3841179, "distance": 0.721888866, "q3": 0.6856840168, "q2": 2.426083764, "tx": -0.601, "ty": 0.601, "targetID": 4, "f2": -0.433791, "f1": -0.449373, "f3": -0.885112, "y": -0.029609479, "x": -0.24963805}], [{"q1": 0.5812835902, "distance": 0.08301360099, "q3": 1.950049397, "q2": 0.06630785359, "tx": 0.4596, "ty": 0.4596, "targetID": 5, "f2": 1.925985, "f1": 1.353461, "f3": 0.379253, "y": 0.53843789, "x": 0.48559702}], [{"q1": 0.7178171902, "distance": 0.1142565521, "q3": 1.326694577, "q2": 1.342422794, "tx": 0.1682, "ty": 0.6279, "targetID": 6, "f2": 0.64987, "f1": 1.216927, "f3": -0.244102, "y": 0.52887801, "x": 0.1111982}], [{"q1": 0.9773127102, "distance": 0.1584485909, "q3": 1.036537077, "q2": 1.566606854, "tx": -0.1682, "ty": 0.6279, "targetID": 7, "f2": 0.425686, "f1": 0.957432, "f3": -0.534259, "y": 0.5066474, "x": -0.066201162}], [{"q1": 1.65388611, "distance": 0.2763379991, "q3": 1.378342357, "q2": 1.732545774, "tx": -0.4596, "ty": 0.4596, "targetID": 8, "f2": 0.259747, "f1": 0.280858, "f3": -0.192454, "y": 0.27483247, "x": -0.25411606}], [{"q1": 1.02148351, "distance": 0.4035262157, "q3": 1.813641437, "q2": 0.5774449536, "tx": 0.3182, "ty": 0.3182, "targetID": 9, "f2": 1.414848, "f1": 0.913261, "f3": 0.242845, "y": 0.64029813, "x": 0.075123466}], [{"q1": 0.7968595902, "distance": 0.1271859461, "q3": 1.172882197, "q2": 1.355743154, "tx": 0.1165, "ty": 0.4347, "targetID": 10, "f2": 0.636549, "f1": 1.137885, "f3": -0.397914, "y": 0.55249554, "x": 0.068536726}], [{"q1": 1.09279766, "distance": 0.1147030775, "q3": 0.9130724868, "q2": 2.057386454, "tx": -0.1165, "ty": 0.4347, "targetID": 11, "f2": -0.065094, "f1": 0.841947, "f3": -0.657724, "y": 0.3202611, "x": -0.10871963}], [{"q1": 1.57314718, "distance": 0.1782493681, "q3": 1.007006107, "q2": 2.178589094, "tx": -0.3182, "ty": 0.3182, "targetID": 12, "f2": -0.186296, "f1": 0.361597, "f3": -0.56379, "y": 0.19853124, "x": -0.18609313}], [{"q1": 1.37371887, "distance": 0.3236591988, "q3": 2.001697177, "q2": 1.599970564, "tx": 0.1768, "ty": 0.1768, "targetID": 13, "f2": 0.392322, "f1": 0.561026, "f3": 0.430901, "y": 0.35779698, "x": -0.09151953}], [{"q1": 0.8889710902, "distance": 0.2352977629, "q3": 0.9776636368, "q2": 1.686929844, "tx": 0.0647, "ty": 0.2415, "targetID": 14, "f2": 0.305363, "f1": 1.045773, "f3": -0.593133, "y": 0.45620182, "x": -0.031571313}], [{"q1": 0.9764330702, "distance": 0.1006246991, "q3": 0.7312999368, "q2": 2.130774054, "tx": -0.0647, "ty": 0.2415, "targetID": 15, "f2": -0.138481, "f1": 0.958311, "f3": -0.839496, "y": 0.33966496, "x": -0.086812682}], [{"q1": 1.15745164, "distance": 0.2302540449, "q3": 1.362006077, "q2": 1.640245784, "tx": -0.1768, "ty": 0.1768, "targetID": 16, "f2": 0.352047, "f1": 0.777293, "f3": -0.20879, "y": 0.39438977, "x": -0.10148986}]], "block": 23}], [{"trials": [[{"q1": 0.2903091902, "distance": 0.1606576235, "q3": 1.307907857, "q2": 0.8803573536, "tx": 0.601, "ty": 0.601, "targetID": 1, "f2": 1.111935, "f1": 1.644435, "f3": -0.262888, "y": 0.49304747, "x": 0.48201629}], [{"q1": 0.9272985902, "distance": 0.2292585831, "q3": 1.688480387, "q2": 0.7506095536, "tx": 0.22, "ty": 0.821, "targetID": 2, "f2": 1.241683, "f1": 1.007446, "f3": 0.117684, "y": 0.63431761, "x": 0.086924145}], [{"q1": 1.70402593, "distance": 0.3483199951, "q3": 1.421884837, "q2": 0.8089175536, "tx": -0.22, "ty": 0.821, "targetID": 3, "f2": 1.183375, "f1": 0.230719, "f3": -0.148911, "y": 0.52954407, "x": -0.4107361}], [{"q1": 2.64279664, "distance": 0.8062037793, "q3": 0.1266062268, "q2": 2.395107664, "tx": -0.601, "ty": 0.601, "targetID": 4, "f2": -0.402815, "f1": -0.708052, "f3": -1.44419, "y": -0.16279973, "x": -0.34297964}], [{"q1": 0.5095923902, "distance": 0.1379414925, "q3": 2.189627247, "q2": 0.8799803536, "tx": 0.4596, "ty": 0.4596, "targetID": 5, "f2": 1.112312, "f1": 1.425152, "f3": 0.618831, "y": 0.38071587, "x": 0.34644016}], [{"q1": 0.7408764902, "distance": 0.09012930587, "q3": 1.780843207, "q2": 0.9144750536, "tx": 0.1682, "ty": 0.6279, "targetID": 6, "f2": 1.077818, "f1": 1.193868, "f3": 0.210047, "y": 0.53952827, "x": 0.1859124}], [{"q1": 1.14142951, "distance": 0.07041577147, "q3": 1.157174237, "q2": 1.106866184, "tx": -0.1682, "ty": 0.6279, "targetID": 7, "f2": 0.885426, "f1": 0.793315, "f3": -0.413622, "y": 0.64094896, "x": -0.099003862}], [{"q1": 2.10325952, "distance": 0.3539841714, "q3": 1.340957407, "q2": 1.775899754, "tx": -0.4596, "ty": 0.4596, "targetID": 8, "f2": 0.216393, "f1": -0.168515, "f3": -0.229839, "y": 0.12413648, "x": -0.34659991}], [{"q1": 0.6454976902, "distance": 0.1801629682, "q3": 1.793409587, "q2": 1.138910424, "tx": 0.3182, "ty": 0.3182, "targetID": 9, "f2": 0.853382, "f1": 1.289247, "f3": 0.222613, "y": 0.44706282, "x": 0.19229103}], [{"q1": 0.8035825902, "distance": 0.1463676489, "q3": 1.774748527, "q2": 0.8163316536, "tx": 0.1165, "ty": 0.4347, "targetID": 10, "f2": 1.175961, "f1": 1.131162, "f3": 0.203952, "y": 0.57174793, "x": 0.1678941}], [{"q1": 1.16813305, "distance": 0.06141474735, "q3": 1.651346763, "q2": 1.285936964, "tx": -0.1165, "ty": 0.4347, "targetID": 11, "f2": 0.706356, "f1": 0.766611, "f3": 0.08055, "y": 0.4783125, "x": -0.073259729}], [{"q1": 2.05343386, "distance": 0.224262604, "q3": 1.104395477, "q2": 2.127820964, "tx": -0.3182, "ty": 0.3182, "targetID": 12, "f2": -0.135528, "f1": -0.118689, "f3": -0.466401, "y": 0.099603337, "x": -0.26810794}], [{"q1": 1.31283481, "distance": 0.1032245251, "q3": 1.850398077, "q2": 2.362812094, "tx": 0.1768, "ty": 0.1768, "targetID": 13, "f2": -0.370519, "f1": 0.62191, "f3": 0.279602, "y": 0.25574901, "x": 0.1102992}], [{"q1": 0.7967339902, "distance": 0.1058201769, "q3": 1.894380367, "q2": 1.687306844, "tx": 0.0647, "ty": 0.2415, "targetID": 14, "f2": 0.304986, "f1": 1.138011, "f3": 0.323584, "y": 0.3107216, "x": 0.14473924}], [{"q1": 1.27369056, "distance": 0.1555090295, "q3": 1.756778617, "q2": 1.502204204, "tx": -0.0647, "ty": 0.2415, "targetID": 15, "f2": 0.490088, "f1": 0.661054, "f3": 0.185982, "y": 0.38792214, "x": -0.11707953}], [{"q1": 0.7636215902, "distance": 0.4358268827, "q3": 1.488926422, "q2": 1.278145814, "tx": -0.1768, "ty": 0.1768, "targetID": 16, "f2": 0.714147, "f1": 1.171123, "f3": -0.08187, "y": 0.50744332, "x": 0.10713673}]], "block": 24}]]}]], "condition": "H2"}]], "type": "human", "subjectID": "P_6"}}
