# Supplementary material for: Goal-related feedback guides motor exploration and redundancy resolution in human motor skill acquisition
Source: PLoS Comput Biol. 2019 Mar 5;15(3):e1006676. doi: 10.1371/journal.pcbi.1006676 (PMC6420027; doi:10.1371/journal.pcbi.1006676)
Supplement: S1 Dataset — The 220 .json files contain the data (20 for the participants, 200 for simulation runs), the text file legend_json.txt explains the data format. (ZIP) [file pcbi.1006676.s001.zip › S_H2_055.json]

{"data": {"data": [{"phases": [{"phase": "test", "blocks": [[{"trials": [[{"q1": 0.728489674, "distance": 0.2591625412, "q3": 0.03772573897, "q2": 2.177386227, "tx": 0.175, "ty": 0.3031, "targetID": 9, "y": 0.4629628734, "x": -0.02898304953}], [{"q1": 1.271299078, "distance": 0.1479333977, "q3": 0.07106656447, "q2": 2.086162702, "tx": -0.175, "ty": 0.3031, "targetID": 7, "y": 0.4136442441, "x": -0.2733069695}], [{"q1": 0.8172666516, "distance": 0.0833814369, "q3": 0.04359421537, "q2": 2.090174761, "tx": 0.0, "ty": 0.55, "targetID": 5, "y": 0.4959233451, "x": -0.06346794005}], [{"q1": 0.4297292821, "distance": 0.3106087161, "q3": -0.02116558471, "q2": 2.154475026, "tx": 0.375, "ty": 0.6495, "targetID": 3, "y": 0.471195315, "x": 0.1206671201}], [{"q1": 1.326998793, "distance": 0.200383657, "q3": 0.02749449657, "q2": 1.966369366, "tx": -0.375, "ty": 0.6495, "targetID": 1, "y": 0.459596982, "x": -0.3110433448}], [{"q1": 1.057912603, "distance": 0.3207866282, "q3": 0.09341545495, "q2": 2.172461784, "tx": 0.0, "ty": 0.15, "targetID": 8, "y": 0.4185156171, "x": -0.1755090431}], [{"q1": 0.7905657789, "distance": 0.3983119933, "q3": -0.02354981959, "q2": 1.994193361, "tx": 0.0, "ty": 0.95, "targetID": 2, "y": 0.5530449733, "x": -0.03285043103}], [{"q1": 1.527879768, "distance": 0.1333457152, "q3": 0.07268604339, "q2": 1.967115773, "tx": -0.4763, "ty": 0.275, "targetID": 4, "y": 0.3786274515, "x": -0.3923808063}], [{"q1": 0.484747614, "distance": 0.4333505076, "q3": 0.01346589794, "q2": 2.247539492, "tx": 0.4763, "ty": 0.275, "targetID": 6, "y": 0.4325917469, "x": 0.07262004787}]], "block": 1}], [{"trials": [[{"q1": 0.6624685929, "distance": 0.2350682521, "q3": 0.02967149325, "q2": 2.188400552, "tx": 0.175, "ty": 0.3031, "targetID": 9, "y": 0.460852899, "x": 0.0007269211056}], [{"q1": 1.197227005, "distance": 0.1060868378, "q3": 0.04173156377, "q2": 2.193618792, "tx": -0.175, "ty": 0.3031, "targetID": 7, "y": 0.3920122945, "x": -0.232870727}], [{"q1": 0.7086655887, "distance": 0.04247231615, "q3": -0.01980986365, "q2": 2.102750058, "tx": 0.0, "ty": 0.55, "targetID": 5, "y": 0.5080482629, "x": -0.006629433589}], [{"q1": 0.4388597781, "distance": 0.3101022133, "q3": -0.01853905481, "q2": 2.144846212, "tx": 0.375, "ty": 0.6495, "targetID": 3, "y": 0.4754448265, "x": 0.1183520324}], [{"q1": 1.363465031, "distance": 0.1450326039, "q3": -0.1319339121, "q2": 1.906730932, "tx": -0.375, "ty": 0.6495, "targetID": 1, "y": 0.5101143963, "x": -0.3349237015}], [{"q1": 0.891901487, "distance": 0.2566570642, "q3": 0.05273394939, "q2": 2.318439999, "tx": 0.0, "ty": 0.15, "targetID": 8, "y": 0.3853241899, "x": -0.1024469338}], [{"q1": 0.9482312263, "distance": 0.3272330503, "q3": -0.02725374112, "q2": 1.775875539, "tx": 0.0, "ty": 0.95, "targetID": 2, "y": 0.6348413946, "x": -0.08807112277}], [{"q1": 1.543321696, "distance": 0.1236278674, "q3": 0.06538326719, "q2": 1.976940951, "tx": -0.4763, "ty": 0.275, "targetID": 4, "y": 0.3699525914, "x": -0.3971302142}], [{"q1": 0.574308663, "distance": 0.4714581401, "q3": 0.02791773484, "q2": 2.240574492, "tx": 0.4763, "ty": 0.275, "targetID": 6, "y": 0.4372311329, "x": 0.03363326606}]], "block": 2}], [{"trials": [[{"q1": 0.6429681873, "distance": 0.2269744666, "q3": 0.03843373504, "q2": 2.191030943, "tx": 0.175, "ty": 0.3031, "targetID": 9, "y": 0.4577201682, "x": 0.008837392693}], [{"q1": 1.143627096, "distance": 0.03029092917, "q3": 0.06492214131, "q2": 2.353871633, "tx": -0.175, "ty": 0.3031, "targetID": 7, "y": 0.3302630158, "x": -0.1884056318}], [{"q1": 0.7216038571, "distance": 0.005177512001, "q3": -0.09399094205, "q2": 2.050535248, "tx": 0.0, "ty": 0.55, "targetID": 5, "y": 0.5451552957, "x": 0.00182632725}], [{"q1": 0.2725611699, "distance": 0.3253708551, "q3": 0.07705878656, "q2": 2.22279768, "tx": 0.375, "ty": 0.6495, "targetID": 3, "y": 0.4048116926, "x": 0.1605382888}], [{"q1": 1.474603003, "distance": 0.07953335606, "q3": -0.1901743523, "q2": 1.706410408, "tx": -0.375, "ty": 0.6495, "targetID": 1, "y": 0.5723811955, "x": -0.3944485146}], [{"q1": 0.7994103145, "distance": 0.1169746269, "q3": 0.1587336609, "q2": 2.570748708, "tx": 0.0, "ty": 0.15, "targetID": 8, "y": 0.258358797, "x": -0.04406171191}], [{"q1": 0.9891726827, "distance": 0.1373904723, "q3": -0.4337407609, "q2": 1.380185186, "tx": 0.0, "ty": 0.95, "targetID": 2, "y": 0.826747722, "x": 0.06070434791}], [{"q1": 1.550136222, "distance": 0.115550625, "q3": 0.06543819038, "q2": 2.001735386, "tx": -0.4763, "ty": 0.275, "targetID": 4, "y": 0.3570933469, "x": -0.394981925}], [{"q1": 0.6087448088, "distance": 0.4848160918, "q3": 0.05164887231, "q2": 2.263351365, "tx": 0.4763, "ty": 0.275, "targetID": 6, "y": 0.4230453209, "x": 0.01464079039}]], "block": 3}], [{"trials": [[{"q1": 0.4488787544, "distance": 0.1625056516, "q3": 0.04211195186, "q2": 2.195410715, "tx": 0.175, "ty": 0.3031, "targetID": 9, "y": 0.4449311215, "x": 0.09567774728}], [{"q1": 1.139276423, "distance": 0.00638997678, "q3": 0.08098804406, "q2": 2.399324063, "tx": -0.175, "ty": 0.3031, "targetID": 7, "y": 0.3090833248, "x": -0.1772431289}], [{"q1": 0.7274024469, "distance": 0.002819409353, "q3": -0.09163725659, "q2": 2.044375444, "tx": 0.0, "ty": 0.55, "targetID": 5, "y": 0.5472180421, "x": -0.000458016838}], [{"q1": 0.2858139494, "distance": 0.2785420563, "q3": 0.01627875773, "q2": 2.143984695, "tx": 0.375, "ty": 0.6495, "targetID": 3, "y": 0.4462103837, "x": 0.184582015}], [{"q1": 1.498740955, "distance": 0.05124941217, "q3": -0.1929084411, "q2": 1.607289601, "tx": -0.375, "ty": 0.6495, "targetID": 1, "y": 0.6075324258, "x": -0.4044147066}], [{"q1": 0.5871066004, "distance": 0.06377810084, "q3": 0.3851755471, "q2": 2.792263514, "tx": 0.0, "ty": 0.15, "targetID": 8, "y": 0.1204046256, "x": 0.05649566318}], [{"q1": 1.001642819, "distance": 0.1318675097, "q3": -0.4478565533, "q2": 1.368660516, "tx": 0.0, "ty": 0.95, "targetID": 2, "y": 0.8313664059, "x": 0.05757699604}], [{"q1": 1.561457012, "distance": 0.1076135167, "q3": 0.07977097362, "q2": 2.010123634, "tx": -0.4763, "ty": 0.275, "targetID": 4, "y": 0.3463899929, "x": -0.3957758552}], [{"q1": 0.6254165639, "distance": 0.4915072355, "q3": 0.05443050784, "q2": 2.263937604, "tx": 0.4763, "ty": 0.275, "targetID": 6, "y": 0.4223601436, "x": 0.007403049}]], "block": 4}], [{"trials": [[{"q1": 0.3695525617, "distance": 0.1178269613, "q3": 0.06653783613, "q2": 2.267843176, "tx": 0.175, "ty": 0.3031, "targetID": 9, "y": 0.4027171088, "x": 0.1120744532}], [{"q1": 1.143973578, "distance": 0.008979292621, "q3": 0.07605700724, "q2": 2.3958518, "tx": -0.175, "ty": 0.3031, "targetID": 7, "y": 0.3106453658, "x": -0.1798677666}], [{"q1": 0.7316240818, "distance": 0.003024469431, "q3": -0.08141329326, "q2": 2.03693172, "tx": 0.0, "ty": 0.55, "targetID": 5, "y": 0.5482114613, "x": -0.002438963839}], [{"q1": 0.3227959443, "distance": 0.1743049264, "q3": -0.1695205282, "q2": 1.988424782, "tx": 0.375, "ty": 0.6495, "targetID": 3, "y": 0.529879555, "x": 0.2482200469}], [{"q1": 1.498177978, "distance": 0.04698138396, "q3": -0.195692866, "q2": 1.59891635, "tx": -0.375, "ty": 0.6495, "targetID": 1, "y": 0.6120841399, "x": -0.4034130929}], [{"q1": 0.5948181274, "distance": 0.06455455783, "q3": 0.3841656012, "q2": 2.797908749, "tx": 0.0, "ty": 0.15, "targetID": 8, "y": 0.1187646034, "x": 0.0564946098}], [{"q1": 1.010993214, "distance": 0.127493841, "q3": -0.4130766879, "q2": 1.361430629, "tx": 0.0, "ty": 0.95, "targetID": 2, "y": 0.8307722212, "x": 0.04515989643}], [{"q1": 1.562324671, "distance": 0.1067758213, "q3": 0.07811753519, "q2": 2.014343723, "tx": -0.4763, "ty": 0.275, "targetID": 4, "y": 0.3446810942, "x": -0.395394987}], [{"q1": 0.6762592547, "distance": 0.5112366832, "q3": 0.07699124575, "q2": 2.263656029, "tx": 0.4763, "ty": 0.275, "targetID": 6, "y": 0.4172861258, "x": -0.01473727417}]], "block": 5}], [{"trials": [[{"q1": 0.3691369825, "distance": 0.1131853948, "q3": 0.08529269764, "q2": 2.278245404, "tx": 0.175, "ty": 0.3031, "targetID": 9, "y": 0.3946352864, "x": 0.1084250427}], [{"q1": 1.165792998, "distance": 0.01870189667, "q3": 0.08963004062, "q2": 2.370653112, "tx": -0.175, "ty": 0.3031, "targetID": 7, "y": 0.3141601329, "x": -0.1900809284}], [{"q1": 0.7350427988, "distance": 0.007751412482, "q3": -0.05712878606, "q2": 2.032768176, "tx": 0.0, "ty": 0.55, "targetID": 5, "y": 0.5449786799, "x": -0.005905145242}], [{"q1": 0.3601564051, "distance": 0.1074819423, "q3": -0.2774984901, "q2": 1.870710725, "tx": 0.375, "ty": 0.6495, "targetID": 3, "y": 0.5803039928, "x": 0.292754754}], [{"q1": 1.501129192, "distance": 0.02892646904, "q3": -0.1269194309, "q2": 1.502610612, "tx": -0.375, "ty": 0.6495, "targetID": 1, "y": 0.6384647066, "x": -0.4017387904}], [{"q1": 0.6178098085, "distance": 0.05565272775, "q3": 0.3824295556, "q2": 2.78228998, "tx": 0.0, "ty": 0.15, "targetID": 8, "y": 0.1265317543, "x": 0.05046253609}], [{"q1": 1.020164911, "distance": 0.1230269425, "q3": -0.3956639468, "q2": 1.345811959, "tx": 0.0, "ty": 0.95, "targetID": 2, "y": 0.8335230015, "x": 0.03960728993}], [{"q1": 1.564032879, "distance": 0.1048561627, "q3": 0.08358159042, "q2": 2.023539559, "tx": -0.4763, "ty": 0.275, "targetID": 4, "y": 0.3392756221, "x": -0.3934540027}], [{"q1": 0.6673546025, "distance": 0.5083129177, "q3": 0.05711383625, "q2": 2.264343319, "tx": 0.4763, "ty": 0.275, "targetID": 6, "y": 0.4215231002, "x": -0.01043709891}]], "block": 6}], [{"trials": [[{"q1": 0.3023180826, "distance": 0.08765108316, "q3": 0.1077611285, "q2": 2.28703442, "tx": 0.175, "ty": 0.3031, "targetID": 9, "y": 0.3785349159, "x": 0.1303649708}], [{"q1": 1.173942257, "distance": 0.02104285532, "q3": 0.1081963813, "q2": 2.358310776, "tx": -0.175, "ty": 0.3031, "targetID": 7, "y": 0.3139300955, "x": -0.1930419176}], [{"q1": 0.7374423241, "distance": 0.008814535709, "q3": -0.04312674231, "q2": 2.025700431, "tx": 0.0, "ty": 0.55, "targetID": 5, "y": 0.5450213329, "x": -0.007273851346}], [{"q1": 0.3580079555, "distance": 0.1055991301, "q3": -0.2784540599, "q2": 1.868103867, "tx": 0.375, "ty": 0.6495, "targetID": 3, "y": 0.5803280349, "x": 0.295210179}], [{"q1": 1.504840671, "distance": 0.02822747414, "q3": -0.06782109777, "q2": 1.453769764, "tx": -0.375, "ty": 0.6495, "targetID": 1, "y": 0.6455867752, "x": -0.4029549096}], [{"q1": 0.6411763237, "distance": 0.05006090285, "q3": 0.385195794, "q2": 2.773639761, "tx": 0.0, "ty": 0.15, "targetID": 8, "y": 0.1305928078, "x": 0.046146017}], [{"q1": 1.00193597, "distance": 0.1309170018, "q3": -0.3957806848, "q2": 1.363651777, "tx": 0.0, "ty": 0.95, "targetID": 2, "y": 0.8283063505, "x": 0.04826921433}], [{"q1": 1.566616197, "distance": 0.1031629559, "q3": 0.1014323033, "q2": 2.023352343, "tx": -0.4763, "ty": 0.275, "targetID": 4, "y": 0.3348892929, "x": -0.3923007854}], [{"q1": 0.319227552, "distance": 0.3598143731, "q3": -0.004628702686, "q2": 2.234326945, "tx": 0.4763, "ty": 0.275, "targetID": 6, "y": 0.4231018624, "x": 0.1483789402}]], "block": 7}], [{"trials": [[{"q1": 0.3013000846, "distance": 0.0855248175, "q3": 0.1331721303, "q2": 2.281023714, "tx": 0.175, "ty": 0.3031, "targetID": 9, "y": 0.3755934995, "x": 0.129621735}], [{"q1": 1.188765892, "distance": 0.02672968928, "q3": 0.131035994, "q2": 2.338254981, "tx": -0.175, "ty": 0.3031, "targetID": 7, "y": 0.3146532426, "x": -0.1991039182}], [{"q1": 0.7355199224, "distance": 0.01059591755, "q3": -0.0004379376539, "q2": 2.010696598, "tx": 0.0, "ty": 0.55, "targetID": 5, "y": 0.5424458427, "x": -0.007430220424}], [{"q1": 0.3603299087, "distance": 0.1036319524, "q3": -0.2784480913, "q2": 1.862282902, "tx": 0.375, "ty": 0.6495, "targetID": 3, "y": 0.5822902495, "x": 0.2961176129}], [{"q1": 1.490241402, "distance": 0.02053567037, "q3": -0.02641890639, "q2": 1.447071196, "tx": -0.375, "ty": 0.6495, "targetID": 1, "y": 0.6453085221, "x": -0.3951033647}], [{"q1": 0.7453292962, "distance": 0.02225971718, "q3": 0.3755531773, "q2": 2.736333456, "tx": 0.0, "ty": 0.15, "targetID": 8, "y": 0.1503483625, "x": 0.02225699109}], [{"q1": 0.9992025751, "distance": 0.132593281, "q3": -0.3860219216, "q2": 1.370080358, "tx": 0.0, "ty": 0.95, "targetID": 2, "y": 0.8257055344, "x": 0.0461721126}], [{"q1": 1.5782325, "distance": 0.09731382653, "q3": 0.1080118664, "q2": 2.023619531, "tx": -0.4763, "ty": 0.275, "targetID": 4, "y": 0.3289546238, "x": -0.3953130911}], [{"q1": 0.2617188016, "distance": 0.330378541, "q3": -0.06390940173, "q2": 2.227459384, "tx": 0.4763, "ty": 0.275, "targetID": 6, "y": 0.4266453926, "x": 0.1827805709}]], "block": 8}], [{"trials": [[{"q1": 0.2810821414, "distance": 0.07501227229, "q3": 0.1607469351, "q2": 2.284811626, "tx": 0.175, "ty": 0.3031, "targetID": 9, "y": 0.3657701179, "x": 0.1337774659}], [{"q1": 1.200243171, "distance": 0.02864098093, "q3": 0.1551583377, "q2": 2.327105867, "tx": -0.175, "ty": 0.3031, "targetID": 7, "y": 0.3121543584, "x": -0.2021721251}], [{"q1": 0.7346287736, "distance": 0.01103285129, "q3": -0.0001784099549, "q2": 2.012390335, "tx": 0.0, "ty": 0.55, "targetID": 5, "y": 0.5416950453, "x": -0.007263025142}], [{"q1": 0.3680543031, "distance": 0.09682921174, "q3": -0.2948684571, "q2": 1.850138853, "tx": 0.375, "ty": 0.6495, "targetID": 3, "y": 0.5885262264, "x": 0.2997796891}], [{"q1": 1.484335895, "distance": 0.01820928784, "q3": -0.01380910002, "q2": 1.450020826, "tx": -0.375, "ty": 0.6495, "targetID": 1, "y": 0.6435716938, "x": -0.3922172399}], [{"q1": 0.7694699082, "distance": 0.01698463822, "q3": 0.3763842093, "q2": 2.725816849, "tx": 0.0, "ty": 0.15, "targetID": 8, "y": 0.1546739627, "x": 0.01632887039}], [{"q1": 1.045711791, "distance": 0.1159582923, "q3": -0.5159575106, "q2": 1.360094834, "tx": 0.0, "ty": 0.95, "targetID": 2, "y": 0.8405630379, "x": 0.03833897343}], [{"q1": 1.590437422, "distance": 0.09141230003, "q3": 0.1183771385, "q2": 2.021715988, "tx": -0.4763, "ty": 0.275, "targetID": 4, "y": 0.3228994419, "x": -0.3984421034}], [{"q1": 0.1732890911, "distance": 0.2848540301, "q3": -0.08098512108, "q2": 2.201175631, "tx": 0.4763, "ty": 0.275, "targetID": 6, "y": 0.4197561526, "x": 0.2309686429}]], "block": 9}], [{"trials": [[{"q1": 0.2595552384, "distance": 0.06418964959, "q3": 0.1908969808, "q2": 2.286757055, "tx": 0.175, "ty": 0.3031, "targetID": 9, "y": 0.3558512858, "x": 0.1384266086}], [{"q1": 1.192698919, "distance": 0.02683265337, "q3": 0.1734606437, "q2": 2.317712567, "tx": -0.175, "ty": 0.3031, "targetID": 7, "y": 0.3139169272, "x": -0.1995557605}], [{"q1": 0.7346080439, "distance": 0.009430527201, "q3": 0.03022226093, "q2": 1.993463918, "tx": 0.0, "ty": 0.55, "targetID": 5, "y": 0.5432218865, "x": -0.006556830104}], [{"q1": 0.384630311, "distance": 0.06926997262, "q3": -0.3179744171, "q2": 1.78754612, "tx": 0.375, "ty": 0.6495, "targetID": 3, "y": 0.6079185224, "x": 0.3195986478}], [{"q1": 1.48572936, "distance": 0.01901952297, "q3": 0.002384732102, "q2": 1.440959255, "tx": -0.375, "ty": 0.6495, "targetID": 1, "y": 0.6434509884, "x": -0.3930319636}], [{"q1": 0.7682406998, "distance": 0.01716470258, "q3": 0.3797582493, "q2": 2.722884544, "tx": 0.0, "ty": 0.15, "targetID": 8, "y": 0.1551991916, "x": 0.0163583441}], [{"q1": 1.045264898, "distance": 0.1141337388, "q3": -0.501833296, "q2": 1.339772819, "tx": 0.0, "ty": 0.95, "targetID": 2, "y": 0.8443353057, "x": 0.04314490376}], [{"q1": 1.600232419, "distance": 0.08683332223, "q3": 0.1282320063, "q2": 2.016219485, "tx": -0.4763, "ty": 0.275, "targetID": 4, "y": 0.3192707506, "x": -0.4015997558}], [{"q1": 0.08302143089, "distance": 0.2341528264, "q3": -0.1144167508, "q2": 2.171652681, "tx": 0.4763, "ty": 0.275, "targetID": 6, "y": 0.409506407, "x": 0.2846347382}]], "block": 10}]]}], "condition": "H2"}], "type": "simulation", "subjectID": "S_H2_55"}}
