# Supplementary material for: Goal-related feedback guides motor exploration and redundancy resolution in human motor skill acquisition
Source: PLoS Comput Biol. 2019 Mar 5;15(3):e1006676. doi: 10.1371/journal.pcbi.1006676 (PMC6420027; doi:10.1371/journal.pcbi.1006676)
Supplement: S1 Dataset — The 220 .json files contain the data (20 for the participants, 200 for simulation runs), the text file legend_json.txt explains the data format. (ZIP) [file pcbi.1006676.s001.zip › P_10.json]

{"data": {"data": [[{"phases": [[{"phase": "test", "blocks": [[{"trials": [[{"q1": 1.862425027, "distance": 0.200329084, "q3": 2.248312197, "q2": 0.6498901536, "tx": -0.375, "ty": 0.6495, "targetID": 1, "f2": 0.677516, "f1": 0.072319, "f3": 1.342402, "y": 0.45695989, "x": -0.3196823}], [{"q1": 1.32200826, "distance": 0.4020118544, "q3": 2.852943127, "q2": 0.1270034536, "tx": 0, "ty": 0.95, "targetID": 2, "f2": 1.282147, "f1": 0.612736, "f3": 1.865289, "y": 0.55813448, "x": 0.089749347}], [{"q1": -0.3394544098, "distance": 0.8658963217, "q3": 3.268575827, "q2": -0.4349646464, "tx": 0.375, "ty": 0.6495, "targetID": 3, "f2": 1.697779, "f1": 2.274199, "f3": 2.427257, "y": -0.20750079, "x": 0.49879857}], [{"q1": 2.46749577, "distance": 0.2523385646, "q3": 1.510980403, "q2": 1.353921024, "tx": -0.4763, "ty": 0.275, "targetID": 4, "f2": -0.059816, "f1": -0.532751, "f3": 0.638372, "y": 0.022705324, "x": -0.48100613}], [{"q1": 0.4243923902, "distance": 0.6045454885, "q3": 1.690428177, "q2": 0.04840075359, "tx": 0, "ty": 0.55, "targetID": 5, "f2": 0.119632, "f1": 1.510352, "f3": 1.943892, "y": 0.50495862, "x": 0.60286526}], [{"q1": -0.09755180981, "distance": 0.2973027595, "q3": 2.675003327, "q2": 1.617374984, "tx": 0.4763, "ty": 0.275, "targetID": 6, "f2": 1.104207, "f1": 2.032296, "f3": 0.374918, "y": -0.020870515, "x": 0.44715263}], [{"q1": 1.20891092, "distance": 0.32380823, "q3": 1.968647617, "q2": 0.7074440536, "tx": -0.175, "ty": 0.3031, "targetID": 7, "f2": 0.397851, "f1": 0.725834, "f3": 1.284849, "y": 0.58479217, "x": -0.015308763}], [{"q1": 0.9142923902, "distance": 0.2355269103, "q3": 2.090604247, "q2": 1.602923664, "tx": 0, "ty": 0.15, "targetID": 8, "f2": 0.519808, "f1": 1.020452, "f3": 0.389369, "y": 0.34762141, "x": 0.12813549}], [{"q1": 0.4901144902, "distance": 0.2162992636, "q3": 2.687444027, "q2": 1.350653774, "tx": 0.175, "ty": 0.3031, "targetID": 9, "f2": 1.116648, "f1": 1.44463, "f3": 0.641639, "y": 0.25134484, "x": 0.38501613}]], "block": 1}], [{"trials": [[{"q1": 1.848853347, "distance": 0.1817202323, "q3": 1.576891016, "q2": 0.7367865536, "tx": -0.375, "ty": 0.6495, "targetID": 1, "f2": 0.006095, "f1": 0.085891, "f3": 1.255506, "y": 0.48718754, "x": -0.45671235}], [{"q1": -0.1714420098, "distance": 1.50266477, "q3": -0.07245137321, "q2": 0.06354325359, "tx": 0, "ty": 0.95, "targetID": 2, "f2": -1.643248, "f1": 2.106187, "f3": 1.928749, "y": -0.18733971, "x": 0.98206914}], [{"q1": -0.5942376098, "distance": 1.111827566, "q3": 0.8542618768, "q2": 0.1307105536, "tx": 0.375, "ty": 0.6495, "targetID": 3, "f2": -0.716534, "f1": 2.528982, "f3": 1.861582, "y": -0.34801161, "x": 0.86605104}], [{"q1": 1.964338293, "distance": 0.1422400549, "q3": 1.546920223, "q2": 1.561957294, "tx": -0.4763, "ty": 0.275, "targetID": 4, "f2": -0.023876, "f1": -0.029594, "f3": 0.430335, "y": 0.22117332, "x": -0.34463785}], [{"q1": -0.2858589098, "distance": 0.8563079061, "q3": 2.683171427, "q2": -0.1279054464, "tx": 0, "ty": 0.55, "targetID": 5, "f2": 1.112375, "f1": 2.220603, "f3": 2.120198, "y": -0.069437904, "x": 0.59123592}], [{"q1": -0.5555960098, "distance": 0.4365603256, "q3": 2.040590097, "q2": 0.2849627536, "tx": 0.4763, "ty": 0.275, "targetID": 6, "f2": 0.469794, "f1": 2.49034, "f3": 1.70733, "y": -0.12964533, "x": 0.64015077}], [{"q1": 1.1053012, "distance": 0.3967162058, "q3": 1.695266227, "q2": 0.7058104536, "tx": -0.175, "ty": 0.3031, "targetID": 7, "f2": 0.12447, "f1": 0.829443, "f3": 1.286482, "y": 0.64923926, "x": 0.018833332}], [{"q1": 1.49020913, "distance": 0.3323596881, "q3": 1.500110492, "q2": 1.456085624, "tx": 0, "ty": 0.15, "targetID": 8, "f2": -0.070686, "f1": 0.444535, "f3": 0.536207, "y": 0.38265359, "x": -0.23735052}], [{"q1": 0.2287968902, "distance": 0.3411219437, "q3": 2.064340537, "q2": 0.4735839536, "tx": 0.175, "ty": 0.3031, "targetID": 9, "f2": 0.493544, "f1": 1.705948, "f3": 1.518709, "y": 0.33676415, "x": 0.51445678}]], "block": 2}], [{"trials": [[{"q1": 1.2648941, "distance": 0.6078732611, "q3": 3.323993527, "q2": 0.5614228536, "tx": -0.375, "ty": 0.6495, "targetID": 1, "f2": 1.753197, "f1": 0.66985, "f3": 1.43087, "y": 0.52680088, "x": 0.22036109}], [{"q1": 0.3418941902, "distance": 1.084015052, "q3": 4.006850127, "q2": -0.8820761464, "tx": 0, "ty": 0.95, "targetID": 2, "f2": 2.436054, "f1": 1.59285, "f3": 2.874369, "y": -0.013374681, "x": 0.49698879}], [{"q1": -0.1370730098, "distance": 0.7984189293, "q3": 3.445321827, "q2": -0.1099354464, "tx": 0.375, "ty": 0.6495, "targetID": 3, "f2": 1.874526, "f1": 2.071817, "f3": 2.102228, "y": -0.13195592, "x": 0.53870532}], [{"q1": 1.942661304, "distance": 0.3305973221, "q3": 2.073890977, "q2": 1.95314841, "tx": -0.4763, "ty": 0.275, "targetID": 4, "f2": 0.503095, "f1": -0.007917, "f3": 0.039144, "y": 0.28586123, "x": -0.14588114}], [{"q1": 0.5759427902, "distance": 0.4683280575, "q3": 2.656467927, "q2": 0.06253795359, "tx": 0, "ty": 0.55, "targetID": 5, "f2": 1.085672, "f1": 1.358802, "f3": 1.929755, "y": 0.38640594, "x": 0.43882588}], [{"q1": -0.9317703098, "distance": 0.541296307, "q3": 2.233609547, "q2": 0.9630440536, "tx": 0.4763, "ty": 0.275, "targetID": 6, "f2": 0.662813, "f1": 2.866515, "f3": 1.029249, "y": -0.26293052, "x": 0.41603021}], [{"q1": 1.54437019, "distance": 0.1661475984, "q3": 2.218027247, "q2": 0.9815794536, "tx": -0.175, "ty": 0.3031, "targetID": 7, "f2": 0.647231, "f1": 0.390374, "f3": 1.010713, "y": 0.46777908, "x": -0.15295856}], [{"q1": 1.5820693, "distance": 0.232651126, "q3": 1.758537907, "q2": 1.689631614, "tx": 0, "ty": 0.15, "targetID": 8, "f2": 0.187742, "f1": 0.352675, "f3": 0.302661, "y": 0.31089442, "x": -0.16804622}], [{"q1": 0.8072896902, "distance": 0.1220505897, "q3": 2.443090947, "q2": 1.014817514, "tx": 0.175, "ty": 0.3031, "targetID": 9, "f2": 0.872295, "f1": 1.127455, "f3": 0.977475, "y": 0.411321, "x": 0.23143192}]], "block": 3}], [{"trials": [[{"q1": 0.9655003202, "distance": 0.5838941374, "q3": 2.298137857, "q2": 1.448105974, "tx": -0.375, "ty": 0.6495, "targetID": 1, "f2": 0.727342, "f1": 0.969244, "f3": 0.544187, "y": 0.38005693, "x": 0.14300849}], [{"q1": -0.4369695098, "distance": 1.311831524, "q3": 3.370174927, "q2": 1.746620104, "tx": 0, "ty": 0.95, "targetID": 2, "f2": 1.799379, "f1": 2.371714, "f3": 0.245673, "y": -0.24266854, "x": 0.54630001}], [{"q1": -0.07267040981, "distance": 0.726859908, "q3": 3.562754527, "q2": 1.544992694, "tx": 0.375, "ty": 0.6495, "targetID": 3, "f2": 1.991958, "f1": 2.007415, "f3": 0.4473, "y": -0.027375057, "x": 0.63988768}], [{"q1": 1.81548963, "distance": 0.3397202109, "q3": 1.911973287, "q2": 1.949064339, "tx": -0.4763, "ty": 0.275, "targetID": 4, "f2": 0.341177, "f1": 0.119255, "f3": 0.043228, "y": 0.27277279, "x": -0.13658709}], [{"q1": "_NaN_", "distance": 0.6498897596, "q3": 2.572461727, "q2": 1.339155544, "tx": 0, "ty": 0.55, "targetID": 5, "f2": 1.001665, "f1": "_NaN_", "f3": 0.653137, "y": 0.069136042, "x": 0.43718023}], [{"q1": -0.8775464098, "distance": 0.5994663141, "q3": 2.580692727, "q2": 0.5538202536, "tx": 0.4763, "ty": 0.275, "targetID": 6, "f2": 1.009896, "f1": 2.812291, "f3": 1.438472, "y": -0.32221344, "x": 0.42437728}], [{"q1": 0.9935861602, "distance": 0.3554508889, "q3": 2.359084757, "q2": 1.736190024, "tx": -0.175, "ty": 0.3031, "targetID": 7, "f2": 0.788288, "f1": 0.941158, "f3": 0.256103, "y": 0.34305446, "x": 0.17819821}], [{"q1": 1.899307325, "distance": 0.1775308383, "q3": 1.710031717, "q2": 2.019687342, "tx": 0, "ty": 0.15, "targetID": 8, "f2": 0.139235, "f1": 0.035437, "f3": -0.027395, "y": 0.22563759, "x": -0.16061181}], [{"q1": -0.09170840981, "distance": 0.4527147826, "q3": 2.885867027, "q2": 1.278208644, "tx": 0.175, "ty": 0.3031, "targetID": 9, "f2": 1.315071, "f1": 2.026453, "f3": 0.714084, "y": -0.018630261, "x": 0.49349696}]], "block": 4}], [{"trials": [[{"q1": 1.4828578, "distance": 0.4488831712, "q3": 3.627911227, "q2": 1.440566154, "tx": -0.375, "ty": 0.6495, "targetID": 1, "f2": 2.057115, "f1": 0.451887, "f3": 0.551727, "y": 0.65059688, "x": 0.073881831}], [{"q1": 1.24133216, "distance": 0.3571055737, "q3": 3.712168727, "q2": 1.702260824, "tx": 0, "ty": 0.95, "targetID": 2, "f2": 2.141372, "f1": 0.693412, "f3": 0.290032, "y": 0.64296847, "x": 0.18236236}], [{"q1": 1.04649058, "distance": 0.07171447449, "q3": 3.740757227, "q2": 1.347198014, "tx": 0.375, "ty": 0.6495, "targetID": 3, "f2": 2.169961, "f1": 0.888254, "f3": 0.645095, "y": 0.57931607, "x": 0.36026291}], [{"q1": 1.43045604, "distance": 0.4852524181, "q3": 2.279351137, "q2": 1.724754624, "tx": -0.4763, "ty": 0.275, "targetID": 4, "f2": 0.708555, "f1": 0.504288, "f3": 0.267538, "y": 0.37251113, "x": -0.00094593324}], [{"q1": 1.17429057, "distance": 0.2321659493, "q3": 3.220320927, "q2": 1.109630784, "tx": 0, "ty": 0.55, "targetID": 5, "f2": 1.649525, "f1": 0.760454, "f3": 0.882662, "y": 0.51377493, "x": 0.22932242}], [{"q1": 0.6174118902, "distance": 0.05830919097, "q3": 3.366028027, "q2": 1.265013954, "tx": 0.4763, "ty": 0.275, "targetID": 6, "f2": 1.795232, "f1": 1.317333, "f3": 0.727279, "y": 0.32804293, "x": 0.50051589}], [{"q1": 1.13301004, "distance": 0.2759269126, "q3": 1.848638777, "q2": 1.010293624, "tx": -0.175, "ty": 0.3031, "targetID": 7, "f2": 0.277842, "f1": 0.801734, "f3": 0.981999, "y": 0.53319949, "x": -0.022717743}], [{"q1": 0.5114773902, "distance": 0.3227581275, "q3": 1.616098093, "q2": 1.402113054, "tx": 0, "ty": 0.15, "targetID": 8, "f2": 0.045302, "f1": 1.423267, "f3": 0.59018, "y": 0.4027362, "x": 0.20074168}], [{"q1": 1.10347907, "distance": 0.2120191344, "q3": 3.212781127, "q2": 1.007717514, "tx": 0.175, "ty": 0.3031, "targetID": 9, "f2": 1.641985, "f1": 0.831265, "f3": 0.984575, "y": 0.48877819, "x": 0.27735098}]], "block": 5}], [{"trials": [[{"q1": 1.78614716, "distance": 0.3295909043, "q3": 2.897742227, "q2": 1.779229844, "tx": -0.375, "ty": 0.6495, "targetID": 1, "f2": 1.326946, "f1": 0.148597, "f3": 0.213063, "y": 0.48562994, "x": -0.089033625}], [{"q1": 1.05585253, "distance": 0.4348683202, "q3": 3.832366027, "q2": 1.726639584, "tx": 0, "ty": 0.95, "targetID": 2, "f2": 2.26157, "f1": 0.878892, "f3": 0.265653, "y": 0.62553939, "x": 0.28954407}], [{"q1": 0.04268889019, "distance": 0.6399302597, "q3": 4.404387227, "q2": 1.441571464, "tx": 0.375, "ty": 0.6495, "targetID": 3, "f2": 2.833591, "f1": 1.892056, "f3": 0.550721, "y": 0.15191908, "x": 0.77739777}], [{"q1": 2.013284306, "distance": 0.3095517089, "q3": 2.155572387, "q2": 1.962259028, "tx": -0.4763, "ty": 0.275, "targetID": 4, "f2": 0.584776, "f1": -0.07854, "f3": 0.030034, "y": 0.29147614, "x": -0.16718708}], [{"q1": 1.0739481, "distance": 0.2602915149, "q3": 3.075870527, "q2": 1.176169714, "tx": 0, "ty": 0.55, "targetID": 5, "f2": 1.505074, "f1": 0.860796, "f3": 0.816123, "y": 0.46977977, "x": 0.24762146}], [{"q1": 0.5620569902, "distance": 0.181977798, "q3": 2.359273247, "q2": 1.403432524, "tx": 0.4763, "ty": 0.275, "targetID": 6, "f2": 0.788477, "f1": 1.372688, "f3": 0.58886, "y": 0.29119448, "x": 0.29504422}], [{"q1": 1.47029143, "distance": 0.2535396635, "q3": 2.740411227, "q2": 1.265139614, "tx": -0.175, "ty": 0.3031, "targetID": 7, "f2": 1.169615, "f1": 0.464453, "f3": 0.727153, "y": 0.47444547, "x": 0.011877208}], [{"q1": 0.9388596202, "distance": 0.2803146778, "q3": 2.018850267, "q2": 1.356936954, "tx": 0, "ty": 0.15, "targetID": 8, "f2": 0.448054, "f1": 0.995885, "f3": 0.635356, "y": 0.41520113, "x": 0.090800216}], [{"q1": 0.9081976902, "distance": 0.2832439961, "q3": 3.481764327, "q2": 1.256091834, "tx": 0.175, "ty": 0.3031, "targetID": 9, "f2": 1.910968, "f1": 1.026547, "f3": 0.736201, "y": 0.46865407, "x": 0.40482387}]], "block": 6}], [{"trials": [[{"q1": 2.12455952, "distance": 0.3183227096, "q3": 2.620590927, "q2": 1.933733367, "tx": -0.375, "ty": 0.6495, "targetID": 1, "f2": 1.049795, "f1": -0.189815, "f3": 0.058559, "y": 0.37625867, "x": -0.211695}], [{"q1": 0.2878587902, "distance": 0.9335725848, "q3": 4.326915527, "q2": 1.626485604, "tx": 0, "ty": 0.95, "targetID": 2, "f2": 2.756119, "f1": 1.646886, "f3": 0.365807, "y": 0.32464554, "x": 0.69317355}], [{"q1": 0.1305277902, "distance": 0.598639992, "q3": 4.167134127, "q2": 1.570628084, "tx": 0.375, "ty": 0.6495, "targetID": 3, "f2": 2.596338, "f1": 1.804217, "f3": 0.421665, "y": 0.16792101, "x": 0.73060022}], [{"q1": 1.906532988, "distance": 0.3380542448, "q3": 1.975244967, "q2": 2.005738671, "tx": -0.4763, "ty": 0.275, "targetID": 4, "f2": 0.404449, "f1": 0.028212, "f3": -0.013446, "y": 0.27213805, "x": -0.13825787}], [{"q1": 1.21921535, "distance": 0.2052721543, "q3": 3.084792627, "q2": 1.731666124, "tx": 0, "ty": 0.55, "targetID": 5, "f2": 1.513996, "f1": 0.715529, "f3": 0.260627, "y": 0.49780347, "x": 0.19852501}], [{"q1": 0.1182127902, "distance": 0.2326080927, "q3": 3.118910327, "q2": 1.547380304, "tx": 0.4763, "ty": 0.275, "targetID": 6, "f2": 1.548114, "f1": 1.816532, "f3": 0.444912, "y": 0.05142661, "x": 0.54049863}], [{"q1": 1.54876842, "distance": 0.2146354584, "q3": 2.587918327, "q2": 1.781114794, "tx": -0.175, "ty": 0.3031, "targetID": 7, "f2": 1.017122, "f1": 0.385976, "f3": 0.211178, "y": 0.42517258, "x": 0.0015408316}], [{"q1": 1.5394693, "distance": 0.2624211908, "q3": 2.524709517, "q2": 1.795251964, "tx": 0, "ty": 0.15, "targetID": 8, "f2": 0.953913, "f1": 0.395275, "f3": 0.197041, "y": 0.41238299, "x": -0.0044774912}], [{"q1": 0.9346498902, "distance": 0.2157403487, "q3": 3.164023627, "q2": 1.485051104, "tx": 0.175, "ty": 0.3031, "targetID": 9, "f2": 1.593227, "f1": 1.000095, "f3": 0.507242, "y": 0.43966118, "x": 0.34201779}]], "block": 7}], [{"trials": [[{"q1": 1.46262595, "distance": 0.4714626719, "q3": 2.804122727, "q2": 1.779732494, "tx": -0.375, "ty": 0.6495, "targetID": 1, "f2": 1.233326, "f1": 0.472119, "f3": 0.21256, "y": 0.46876222, "x": 0.060443344}], [{"q1": 0.7784498902, "distance": 0.6553907263, "q3": 3.621816527, "q2": 1.716460824, "tx": 0, "ty": 0.95, "targetID": 2, "f2": 2.05102, "f1": 1.156295, "f3": 0.275832, "y": 0.47083908, "x": 0.44714854}], [{"q1": 0.2873560902, "distance": 0.4765928193, "q3": 3.912602327, "q2": 1.785764354, "tx": 0.375, "ty": 0.6495, "targetID": 3, "f2": 2.341806, "f1": 1.647388, "f3": 0.206528, "y": 0.2575375, "x": 0.64612011}], [{"q1": 2.008194926, "distance": 0.311237241, "q3": 1.933336117, "q2": 2.008943095, "tx": -0.4763, "ty": 0.275, "targetID": 4, "f2": 0.36254, "f1": -0.07345, "f3": -0.01665, "y": 0.25138883, "x": -0.16595965}], [{"q1": 1.45684542, "distance": 0.1050454343, "q3": 2.717289127, "q2": 1.621961714, "tx": 0, "ty": 0.55, "targetID": 5, "f2": 1.146493, "f1": 0.477899, "f3": 0.370331, "y": 0.45230314, "x": 0.038598793}], [{"q1": -0.02617480981, "distance": 0.2953745681, "q3": 3.128146627, "q2": 0.8743883536, "tx": 0.4763, "ty": 0.275, "targetID": 6, "f2": 1.55735, "f1": 1.960919, "f3": 1.117904, "y": -0.012357002, "x": 0.54465268}], [{"q1": 1.61637549, "distance": 0.217630062, "q3": 2.825799727, "q2": 1.390363504, "tx": -0.175, "ty": 0.3031, "targetID": 7, "f2": 1.255003, "f1": 0.318369, "f3": 0.601929, "y": 0.47735509, "x": -0.044623593}], [{"q1": 1.1534304, "distance": 0.2834137669, "q3": 1.617040571, "q2": 1.505785614, "tx": 0, "ty": 0.15, "targetID": 8, "f2": 0.046244, "f1": 0.781314, "f3": 0.486507, "y": 0.42454895, "x": -0.070329491}], [{"q1": 0.7628047902, "distance": 0.2945482698, "q3": 3.364394427, "q2": 1.043091854, "tx": 0.175, "ty": 0.3031, "targetID": 9, "f2": 1.793598, "f1": 1.17194, "f3": 0.949201, "y": 0.37675169, "x": 0.46019136}]], "block": 8}], [{"trials": [[{"q1": 1.909925908, "distance": 0.2343157457, "q3": 3.203859027, "q2": 1.894777618, "tx": -0.375, "ty": 0.6495, "targetID": 1, "f2": 1.633063, "f1": 0.024819, "f3": 0.097515, "y": 0.52873349, "x": -0.17420329}], [{"q1": 1.15286491, "distance": 0.270374932, "q3": 4.501776627, "q2": 2.221943074, "tx": 0, "ty": 0.95, "targetID": 2, "f2": 2.93098, "f1": 0.78188, "f3": -0.22965, "y": 0.68038306, "x": 0.0202314}], [{"q1": 0.5155613902, "distance": 0.3717335152, "q3": 3.823883727, "q2": 1.401233414, "tx": 0.375, "ty": 0.6495, "targetID": 3, "f2": 2.253087, "f1": 1.419183, "f3": 0.591059, "y": 0.35248348, "x": 0.59853298}], [{"q1": 1.911559536, "distance": 0.2762827766, "q3": 2.115736987, "q2": 1.676688254, "tx": -0.4763, "ty": 0.275, "targetID": 4, "f2": 0.544941, "f1": 0.023185, "f3": 0.315604, "y": 0.30234897, "x": -0.20137418}], [{"q1": 0.7628675902, "distance": 0.4553346751, "q3": 3.473910327, "q2": 1.648916574, "tx": 0, "ty": 0.55, "targetID": 5, "f2": 1.903114, "f1": 1.171877, "f3": 0.343376, "y": 0.43472367, "x": 0.44050089}], [{"q1": 0.2333207902, "distance": 0.2675922652, "q3": 3.802018227, "q2": 1.056600694, "tx": 0.4763, "ty": 0.275, "targetID": 6, "f2": 2.231222, "f1": 1.701424, "f3": 0.935692, "y": 0.092678161, "x": 0.67216824}], [{"q1": 1.62353832, "distance": 0.1319108678, "q3": 2.405894487, "q2": 1.518791814, "tx": -0.175, "ty": 0.3031, "targetID": 7, "f2": 0.835098, "f1": 0.311206, "f3": 0.473501, "y": 0.397697, "x": -0.083065868}], [{"q1": 1.70126132, "distance": 0.1936051418, "q3": 1.664918443, "q2": 1.892829831, "tx": 0, "ty": 0.15, "targetID": 8, "f2": 0.094122, "f1": 0.233483, "f3": 0.099463, "y": 0.25269374, "x": -0.16412479}], [{"q1": 0.5670835902, "distance": 0.3904244267, "q3": 3.580787327, "q2": 0.8265732536, "tx": 0.175, "ty": 0.3031, "targetID": 9, "f2": 2.009991, "f1": 1.367661, "f3": 1.165719, "y": 0.27853942, "x": 0.56465114}]], "block": 9}], [{"trials": [[{"q1": 1.907475466, "distance": 0.2593236195, "q3": 3.071786427, "q2": 2.886389924, "tx": -0.375, "ty": 0.6495, "targetID": 1, "f2": 1.50099, "f1": 0.027269, "f3": -0.894097, "y": 0.52274812, "x": -0.14876406}], [{"q1": 1.26457995, "distance": 0.5591260911, "q3": 3.821181927, "q2": 4.162234654, "tx": 0, "ty": 0.95, "targetID": 2, "f2": 2.250386, "f1": 0.670165, "f3": -2.169942, "y": 0.39879783, "x": 0.093798473}], [{"q1": 1.06854456, "distance": 0.08766456822, "q3": 2.152807787, "q2": 4.835075854, "tx": 0.375, "ty": 0.6495, "targetID": 3, "f2": 0.582011, "f1": 0.8662, "f3": -2.842783, "y": 0.60627972, "x": 0.45126981}], [{"q1": 2.0856666, "distance": 0.2560886548, "q3": 1.881060017, "q2": 1.853182934, "tx": -0.4763, "ty": 0.275, "targetID": 4, "f2": 0.310264, "f1": -0.150922, "f3": 0.13911, "y": 0.2267241, "x": -0.22480281}], [{"q1": 1.24786667, "distance": 0.3392404092, "q3": 2.242782997, "q2": 2.782340374, "tx": 0, "ty": 0.55, "targetID": 5, "f2": 0.671987, "f1": 0.686878, "f3": -0.790048, "y": 0.33458157, "x": 0.2620667}], [{"q1": -0.08498540981, "distance": 0.3392225972, "q3": 3.563257227, "q2": 1.805430724, "tx": 0.4763, "ty": 0.275, "targetID": 6, "f2": 1.992461, "f1": 2.01973, "f3": 0.186862, "y": -0.024927133, "x": 0.63477929}], [{"q1": 1.59827992, "distance": 0.2354515149, "q3": 1.943326387, "q2": 2.431927134, "tx": -0.175, "ty": 0.3031, "targetID": 7, "f2": 0.37253, "f1": 0.336465, "f3": -0.439634, "y": 0.29839698, "x": 0.06040454}], [{"q1": 1.38301799, "distance": 0.1422827431, "q3": 1.675160037, "q2": 1.948561684, "tx": 0, "ty": 0.15, "targetID": 8, "f2": 0.104364, "f1": 0.551727, "f3": 0.043731, "y": 0.28197519, "x": -0.053168865}], [{"q1": 0.3545861902, "distance": 0.2051414102, "q3": 2.305866177, "q2": 1.649293564, "tx": 0.175, "ty": 0.3031, "targetID": 9, "f2": 0.73507, "f1": 1.580158, "f3": 0.342999, "y": 0.17868259, "x": 0.3381052}]], "block": 10}], [{"trials": [[{"q1": 1.27174278, "distance": 0.4952256516, "q3": 3.722033327, "q2": 2.034829819, "tx": -0.375, "ty": 0.6495, "targetID": 1, "f2": 2.151237, "f1": 0.663002, "f3": -0.042537, "y": 0.6383015, "x": 0.12009902}], [{"q1": 1.21531977, "distance": 0.674045916, "q3": 4.096511127, "q2": 4.626562054, "tx": 0, "ty": 0.95, "targetID": 2, "f2": 2.525715, "f1": 0.719425, "f3": -2.634269, "y": 0.30708134, "x": 0.2024685}], [{"q1": -0.1162757098, "distance": 0.6421703831, "q3": 3.675977527, "q2": 2.500979334, "tx": 0.375, "ty": 0.6495, "targetID": 3, "f2": 2.105181, "f1": 2.05102, "f3": -0.508687, "y": 0.052923867, "x": 0.61265462}], [{"q1": 2.006812625, "distance": 0.304020677, "q3": 1.852283027, "q2": 2.011582033, "tx": -0.4763, "ty": 0.275, "targetID": 4, "f2": 0.281487, "f1": -0.072068, "f3": -0.019289, "y": 0.23235253, "x": -0.17528544}], [{"q1": 1.33300383, "distance": 0.4404300408, "q3": 1.680563577, "q2": 4.108569954, "tx": 0, "ty": 0.55, "targetID": 5, "f2": 0.109767, "f1": 0.601741, "f3": -2.116277, "y": 0.51845428, "x": 0.43929886}], [{"q1": -0.2604120098, "distance": 0.4203072074, "q3": 3.188590927, "q2": 1.234289174, "tx": 0.4763, "ty": 0.275, "targetID": 6, "f2": 1.617795, "f1": 2.195156, "f3": 0.758003, "y": -0.14066009, "x": 0.53862847}], [{"q1": 1.31742153, "distance": 0.3406448061, "q3": 2.851246627, "q2": 1.614359054, "tx": -0.175, "ty": 0.3031, "targetID": 7, "f2": 1.28045, "f1": 0.617323, "f3": 0.377934, "y": 0.46355572, "x": 0.12548768}], [{"q1": 1.32665782, "distance": 0.1285539955, "q3": 1.674217557, "q2": 2.052234242, "tx": 0, "ty": 0.15, "targetID": 8, "f2": 0.103421, "f1": 0.608087, "f3": -0.059942, "y": 0.27260459, "x": -0.038655456}], [{"q1": 0.3789649902, "distance": 0.3451427447, "q3": 3.710912027, "q2": 2.446189964, "tx": 0.175, "ty": 0.3031, "targetID": 9, "f2": 2.140116, "f1": 1.55578, "f3": -0.453897, "y": 0.32776677, "x": 0.51926017}]], "block": 11}], [{"trials": [[{"q1": 1.56265426, "distance": 0.419474808, "q3": 3.012598827, "q2": 1.836720984, "tx": -0.375, "ty": 0.6495, "targetID": 1, "f2": 1.441803, "f1": 0.37209, "f3": 0.155572, "y": 0.51477425, "x": 0.02225066}], [{"q1": 0.7763135902, "distance": 0.9728026641, "q3": 1.59530075, "q2": 4.437695854, "tx": 0, "ty": 0.95, "targetID": 2, "f2": 0.024504, "f1": 1.158431, "f3": -2.445403, "y": 0.2781723, "x": 0.70355708}], [{"q1": 0.1158879902, "distance": 0.9587627416, "q3": 1.469322887, "q2": 4.095639154, "tx": 0.375, "ty": 0.6495, "targetID": 3, "f2": -0.101473, "f1": 1.818857, "f3": -2.103346, "y": -0.27981147, "x": 0.61080964}], [{"q1": 1.989094043, "distance": 0.3306247238, "q3": 2.124407787, "q2": 2.018870528, "tx": -0.4763, "ty": 0.275, "targetID": 4, "f2": 0.553611, "f1": -0.05435, "f3": -0.026578, "y": 0.29382926, "x": -0.14621188}], [{"q1": 0.7349073902, "distance": 0.6492396308, "q3": 1.47460076, "q2": 3.159582854, "tx": 0, "ty": 0.55, "targetID": 5, "f2": -0.096196, "f1": 1.199837, "f3": -1.16729, "y": 0.017189013, "x": 0.37097783}], [{"q1": 0.5670206902, "distance": 0.00886713247, "q3": 3.135686427, "q2": 1.672164364, "tx": 0.4763, "ty": 0.275, "targetID": 6, "f2": 1.56489, "f1": 1.367724, "f3": 0.320128, "y": 0.27609212, "x": 0.46750038}], [{"q1": 1.74430114, "distance": 0.09653883183, "q3": 2.029029027, "q2": 2.050977605, "tx": -0.175, "ty": 0.3031, "targetID": 7, "f2": 0.458233, "f1": 0.190443, "f3": -0.058685, "y": 0.30222551, "x": -0.078465129}], [{"q1": 1.900061307, "distance": 0.1848715303, "q3": 1.620307827, "q2": 2.051920083, "tx": 0, "ty": 0.15, "targetID": 8, "f2": 0.049511, "f1": 0.034683, "f3": -0.059627, "y": 0.20995896, "x": -0.17487826}], [{"q1": 1.14601624, "distance": 0.1971465226, "q3": 1.61056889, "q2": 3.154933254, "tx": 0.175, "ty": 0.3031, "targetID": 9, "f2": 0.039773, "f1": 0.788728, "f3": -1.162641, "y": 0.19826845, "x": 0.34196436}]], "block": 12}], [{"trials": [[{"q1": 2.030060411, "distance": 0.3238532095, "q3": 2.640445827, "q2": 1.923051952, "tx": -0.375, "ty": 0.6495, "targetID": 1, "f2": 1.069649, "f1": -0.095316, "f3": 0.069241, "y": 0.39451108, "x": -0.17534642}], [{"q1": 0.9953454502, "distance": 0.513198279, "q3": 3.557476727, "q2": 1.915637793, "tx": 0, "ty": 0.95, "targetID": 2, "f2": 1.98668, "f1": 0.939399, "f3": 0.076655, "y": 0.54586729, "x": 0.31630559}], [{"q1": 1.01262421, "distance": 0.118114667, "q3": 3.537182027, "q2": 1.680144004, "tx": 0.375, "ty": 0.6495, "targetID": 3, "f2": 1.966386, "f1": 0.92212, "f3": 0.312149, "y": 0.54457496, "x": 0.32076154}], [{"q1": 1.915140952, "distance": 0.355511745, "q3": 2.163300697, "q2": 1.994114777, "tx": -0.4763, "ty": 0.275, "targetID": 4, "f2": 0.592504, "f1": 0.019604, "f3": -0.001822, "y": 0.31151292, "x": -0.12266826}], [{"q1": 1.13062243, "distance": 0.255123964, "q3": 3.135058127, "q2": 1.597582954, "tx": 0, "ty": 0.55, "targetID": 5, "f2": 1.564262, "f1": 0.804122, "f3": 0.39471, "y": 0.48380687, "x": 0.24638731}], [{"q1": 0.3417056902, "distance": 0.1375380706, "q3": 2.609344027, "q2": 1.628307734, "tx": 0.4763, "ty": 0.275, "targetID": 6, "f2": 1.038548, "f1": 1.593039, "f3": 0.363985, "y": 0.16207625, "x": 0.39778282}], [{"q1": 1.80022149, "distance": 0.1008418281, "q3": 2.310201577, "q2": 1.958049294, "tx": -0.175, "ty": 0.3031, "targetID": 7, "f2": 0.739405, "f1": 0.134523, "f3": 0.034243, "y": 0.35433023, "x": -0.088140701}], [{"q1": 0.9827790802, "distance": 0.127870268, "q3": 1.544092789, "q2": 2.044820083, "tx": 0, "ty": 0.15, "targetID": 8, "f2": -0.026704, "f1": 0.951965, "f3": -0.052527, "y": 0.26918893, "x": 0.046312033}], [{"q1": 1.38961533, "distance": 0.1666378232, "q3": 2.614370527, "q2": 1.740965244, "tx": 0.175, "ty": 0.3031, "targetID": 9, "f2": 1.043574, "f1": 0.545129, "f3": 0.251327, "y": 0.42791709, "x": 0.064596838}]], "block": 13}], [{"trials": [[{"q1": 1.67600292, "distance": 0.3797836463, "q3": 3.018253727, "q2": 2.057449286, "tx": -0.375, "ty": 0.6495, "targetID": 1, "f2": 1.447457, "f1": 0.258742, "f3": -0.065157, "y": 0.51720841, "x": -0.019002032}], [{"q1": 0.8801117902, "distance": 0.6063555875, "q3": 3.730327127, "q2": 1.454514824, "tx": 0, "ty": 0.95, "targetID": 2, "f2": 2.159531, "f1": 1.054633, "f3": 0.537778, "y": 0.52538085, "x": 0.43285757}], [{"q1": 0.6117569902, "distance": 0.2483582672, "q3": 4.007227127, "q2": 1.619197114, "tx": 0.375, "ty": 0.6495, "targetID": 3, "f2": 2.436431, "f1": 1.322987, "f3": 0.373096, "y": 0.47000031, "x": 0.54664408}], [{"q1": 1.999084308, "distance": 0.3101880342, "q3": 2.138419287, "q2": 1.942341331, "tx": -0.4763, "ty": 0.275, "targetID": 4, "f2": 0.567623, "f1": -0.06434, "f3": 0.049951, "y": 0.28796895, "x": -0.1663832}], [{"q1": 1.2609357, "distance": 0.1891220146, "q3": 3.143163427, "q2": 1.874797084, "tx": 0, "ty": 0.55, "targetID": 5, "f2": 1.572367, "f1": 0.673809, "f3": 0.117496, "y": 0.51748442, "x": 0.18630586}], [{"q1": 0.2864764902, "distance": 0.1680998368, "q3": 3.618172227, "q2": 1.646528964, "tx": 0.4763, "ty": 0.275, "targetID": 6, "f2": 2.047376, "f1": 1.648268, "f3": 0.345764, "y": 0.19166813, "x": 0.62229094}], [{"q1": 1.50673391, "distance": 0.2769529633, "q3": 2.825674127, "q2": 1.785764354, "tx": -0.175, "ty": 0.3031, "targetID": 7, "f2": 1.254878, "f1": 0.428011, "f3": 0.206528, "y": 0.47042949, "x": 0.045689342}], [{"q1": 1.7349392, "distance": 0.1876392259, "q3": 1.626653844, "q2": 1.950069649, "tx": 0, "ty": 0.15, "targetID": 8, "f2": 0.055858, "f1": 0.199805, "f3": 0.042223, "y": 0.24634622, "x": -0.16101517}], [{"q1": 0.9923923602, "distance": 0.2493623353, "q3": 3.378154627, "q2": 1.728587364, "tx": 0.175, "ty": 0.3031, "targetID": 9, "f2": 1.807358, "f1": 0.942352, "f3": 0.263705, "y": 0.50108695, "x": 0.3266006}]], "block": 14}], [{"trials": [[{"q1": 1.40123923, "distance": 0.5007834246, "q3": 3.023531627, "q2": 1.97859531, "tx": -0.375, "ty": 0.6495, "targetID": 1, "f2": 1.452735, "f1": 0.533505, "f3": 0.013697, "y": 0.51222506, "x": 0.10660111}], [{"q1": 1.49316223, "distance": 0.263272277, "q3": 3.821370427, "q2": 1.642256404, "tx": 0, "ty": 0.95, "targetID": 2, "f2": 2.250574, "f1": 0.441582, "f3": 0.350036, "y": 0.68687818, "x": 0.00889942}], [{"q1": 0.9687047502, "distance": 0.1061531448, "q3": 3.698597027, "q2": 1.380750224, "tx": 0.375, "ty": 0.6495, "targetID": 3, "f2": 2.127801, "f1": 0.96604, "f3": 0.611542, "y": 0.54420551, "x": 0.38847444}], [{"q1": 1.938263074, "distance": 0.3437073064, "q3": 2.210738747, "q2": 1.971935134, "tx": -0.4763, "ty": 0.275, "targetID": 4, "f2": 0.639942, "f1": -0.003519, "f3": 0.020358, "y": 0.31960702, "x": -0.13549958}], [{"q1": 1.45489763, "distance": 0.1576241929, "q3": 3.736044827, "q2": 1.121631664, "tx": 0, "ty": 0.55, "targetID": 5, "f2": 2.165249, "f1": 0.479847, "f3": 0.870661, "y": 0.66506442, "x": 0.10772913}], [{"q1": 0.6197994902, "distance": 0.1192212539, "q3": 3.594861627, "q2": 1.697736924, "tx": 0.4763, "ty": 0.275, "targetID": 6, "f2": 2.024065, "f1": 1.314945, "f3": 0.294556, "y": 0.38856257, "x": 0.51259394}], [{"q1": 1.58841532, "distance": 0.1829099345, "q3": 2.458736077, "q2": 1.823651964, "tx": -0.175, "ty": 0.3031, "targetID": 7, "f2": 0.88794, "f1": 0.346329, "f3": 0.168641, "y": 0.39876991, "x": -0.019104803}], [{"q1": 1.917591394, "distance": 0.2316366477, "q3": 1.506707837, "q2": 1.937503278, "tx": 0, "ty": 0.15, "targetID": 8, "f2": -0.064088, "f1": 0.017153, "f3": 0.054789, "y": 0.19520321, "x": -0.2271832}], [{"q1": 0.7694020902, "distance": 0.3181773669, "q3": 3.536679327, "q2": 1.315719264, "tx": 0.175, "ty": 0.3031, "targetID": 9, "f2": 1.965883, "f1": 1.165342, "f3": 0.676573, "y": 0.42818221, "x": 0.46755987}]], "block": 15}], [{"trials": [[{"q1": 1.858340957, "distance": 0.2951782896, "q3": 2.990356427, "q2": 1.941838676, "tx": -0.375, "ty": 0.6495, "targetID": 1, "f2": 1.41956, "f1": 0.076404, "f3": 0.050454, "y": 0.50205232, "x": -0.11928648}], [{"q1": 1.72268699, "distance": 0.4164421845, "q3": 4.536899627, "q2": 1.871843994, "tx": 0, "ty": 0.95, "targetID": 2, "f2": 2.966103, "f1": 0.212058, "f3": 0.120449, "y": 0.68384969, "x": -0.32029378}], [{"q1": 0.7675799902, "distance": 0.2097835966, "q3": 3.947285527, "q2": 1.340286514, "tx": 0.375, "ty": 0.6495, "targetID": 3, "f2": 2.376489, "f1": 1.167164, "f3": 0.652006, "y": 0.49811753, "x": 0.52023259}], [{"q1": 1.903391395, "distance": 0.3333517287, "q3": 1.840093647, "q2": 2.026284687, "tx": -0.4763, "ty": 0.275, "targetID": 4, "f2": 0.269297, "f1": 0.031353, "f3": -0.033992, "y": 0.24849696, "x": -0.1440035}], [{"q1": 1.15292774, "distance": 0.2399575649, "q3": 3.170683827, "q2": 1.673797994, "tx": 0, "ty": 0.55, "targetID": 5, "f2": 1.599887, "f1": 0.781817, "f3": 0.318495, "y": 0.49765488, "x": 0.23417861}], [{"q1": 0.9186277902, "distance": 0.2081394901, "q3": 3.277686427, "q2": 1.782874084, "tx": 0.4763, "ty": 0.275, "targetID": 6, "f2": 1.70689, "f1": 1.016117, "f3": 0.209419, "y": 0.44934884, "x": 0.3626139}], [{"q1": 1.49033479, "distance": 0.2098256826, "q3": 2.425749347, "q2": 1.730095334, "tx": -0.175, "ty": 0.3031, "targetID": 7, "f2": 0.854953, "f1": 0.44441, "f3": 0.262197, "y": 0.39686792, "x": 0.012708269}], [{"q1": 1.01099059, "distance": 0.1213103448, "q3": 1.613333492, "q2": 2.081199726, "tx": 0, "ty": 0.15, "targetID": 8, "f2": 0.042537, "f1": 0.923754, "f3": -0.088907, "y": 0.25361925, "x": 0.063081303}], [{"q1": 0.9895649202, "distance": 0.2160572947, "q3": 3.227169627, "q2": 1.758746654, "tx": 0.175, "ty": 0.3031, "targetID": 9, "f2": 1.656373, "f1": 0.94518, "f3": 0.233546, "y": 0.46786663, "x": 0.31475948}]], "block": 16}], [{"trials": [[{"q1": 1.951143604, "distance": 0.1464006786, "q3": 3.526312127, "q2": 1.93417319, "tx": -0.375, "ty": 0.6495, "targetID": 1, "f2": 1.955516, "f1": -0.016399, "f3": 0.058119, "y": 0.57123303, "x": -0.25127676}], [{"q1": 1.0895304, "distance": 0.2188171271, "q3": 5.045837627, "q2": 1.942152835, "tx": 0, "ty": 0.95, "targetID": 2, "f2": 3.475041, "f1": 0.845214, "f3": 0.05014, "y": 0.73118328, "x": -0.00042208282}], [{"q1": 0.6366383902, "distance": 0.1297261053, "q3": 4.363672227, "q2": 1.864492664, "tx": 0.375, "ty": 0.6495, "targetID": 3, "f2": 2.792876, "f1": 1.298106, "f3": 0.1278, "y": 0.56710057, "x": 0.47519579}], [{"q1": 2.07002147, "distance": 0.3109902843, "q3": 1.751500737, "q2": 2.09150415, "tx": -0.4763, "ty": 0.275, "targetID": 4, "f2": 0.180704, "f1": -0.135277, "f3": -0.099211, "y": 0.20816012, "x": -0.17257745}], [{"q1": 1.1546242, "distance": 0.2377147926, "q3": 3.111559027, "q2": 1.652309494, "tx": 0, "ty": 0.55, "targetID": 5, "f2": 1.540763, "f1": 0.78012, "f3": 0.339983, "y": 0.48468256, "x": 0.22856499}], [{"q1": 0.7268020902, "distance": 0.1275506736, "q3": 3.373882027, "q2": 1.706596214, "tx": 0.4763, "ty": 0.275, "targetID": 6, "f2": 1.803086, "f1": 1.207942, "f3": 0.285696, "y": 0.40000685, "x": 0.45095317}], [{"q1": 1.81102857, "distance": 0.09019805272, "q3": 2.311772367, "q2": 1.901814786, "tx": -0.175, "ty": 0.3031, "targetID": 7, "f2": 0.740976, "f1": 0.123716, "f3": 0.090478, "y": 0.35269108, "x": -0.099658023}], [{"q1": 1.937257764, "distance": 0.2265446378, "q3": 1.604411368, "q2": 1.925313899, "tx": 0, "ty": 0.15, "targetID": 8, "f2": 0.033615, "f1": -0.002513, "f3": 0.066979, "y": 0.19627915, "x": -0.22176725}], [{"q1": 1.14733571, "distance": 0.1124616717, "q3": 2.746631627, "q2": 1.859528944, "tx": 0.175, "ty": 0.3031, "targetID": 9, "f2": 1.175835, "f1": 0.787409, "f3": 0.132764, "y": 0.4122916, "x": 0.20192252}]], "block": 17}], [{"trials": [[{"q1": 1.78463919, "distance": 0.3263934945, "q3": 2.936823627, "q2": 1.815420984, "tx": -0.375, "ty": 0.6495, "targetID": 1, "f2": 1.366027, "f1": 0.150105, "f3": 0.176872, "y": 0.49306051, "x": -0.088539882}], [{"q1": 1.43699055, "distance": 0.2121688796, "q3": 4.327481027, "q2": 1.790099754, "tx": 0, "ty": 0.95, "targetID": 2, "f2": 2.756685, "f1": 0.497754, "f3": 0.202193, "y": 0.74536088, "x": -0.056021996}], [{"q1": 0.4806897902, "distance": 0.2220005864, "q3": 4.313029727, "q2": 1.932036907, "tx": 0.375, "ty": 0.6495, "targetID": 3, "f2": 2.742233, "f1": 1.454055, "f3": 0.060256, "y": 0.49307615, "x": 0.53253044}], [{"q1": 1.958557762, "distance": 0.3737168922, "q3": 1.524552083, "q2": 2.312358114, "tx": -0.4763, "ty": 0.275, "targetID": 4, "f2": -0.046244, "f1": -0.023813, "f3": -0.320065, "y": 0.19636628, "x": -0.11094941}], [{"q1": 1.17931712, "distance": 0.2303966413, "q3": 3.080143127, "q2": 2.358162534, "tx": 0, "ty": 0.55, "targetID": 5, "f2": 1.509347, "f1": 0.755427, "f3": -0.36587, "y": 0.49132201, "x": 0.22279925}], [{"q1": 1.10410739, "distance": 0.2958018179, "q3": 3.119538627, "q2": 1.684982064, "tx": 0.4763, "ty": 0.275, "targetID": 6, "f2": 1.548742, "f1": 0.830637, "f3": 0.307311, "y": 0.48196867, "x": 0.26496452}], [{"q1": 1.09273483, "distance": 0.4699962647, "q3": 3.106469627, "q2": 1.710617454, "tx": -0.175, "ty": 0.3031, "targetID": 7, "f2": 1.535673, "f1": 0.84201, "f3": 0.281675, "y": 0.47543842, "x": 0.2622596}], [{"q1": 0.7536312902, "distance": 0.1846068418, "q3": 1.742767107, "q2": 1.860157264, "tx": 0, "ty": 0.15, "targetID": 8, "f2": 0.171971, "f1": 1.181113, "f3": 0.132135, "y": 0.27778776, "x": 0.13322903}], [{"q1": 1.24441092, "distance": 0.1490780764, "q3": 2.790111227, "q2": 1.544175874, "tx": 0.175, "ty": 0.3031, "targetID": 9, "f2": 1.219315, "f1": 0.690334, "f3": 0.448117, "y": 0.44774367, "x": 0.13891009}]], "block": 18}], [{"trials": [[{"q1": 1.8239091, "distance": 0.3252224007, "q3": 2.869153727, "q2": 1.850229834, "tx": -0.375, "ty": 0.6495, "targetID": 1, "f2": 1.298357, "f1": 0.110835, "f3": 0.142063, "y": 0.47676715, "x": -0.099440619}], [{"q1": 1.5057286, "distance": 0.2446743299, "q3": 4.203325327, "q2": 1.840365234, "tx": 0, "ty": 0.95, "targetID": 2, "f2": 2.632529, "f1": 0.429016, "f3": 0.151927, "y": 0.72156104, "x": -0.08764228}], [{"q1": 0.7676427902, "distance": 0.2105655974, "q3": 3.487607627, "q2": 1.828364354, "tx": 0.375, "ty": 0.6495, "targetID": 3, "f2": 1.916811, "f1": 1.167102, "f3": 0.163928, "y": 0.44701444, "x": 0.43277083}], [{"q1": 2.001283422, "distance": 0.4595600642, "q3": 1.927178597, "q2": 2.656551004, "tx": -0.4763, "ty": 0.275, "targetID": 4, "f2": 0.356382, "f1": -0.066539, "f3": -0.664258, "y": 0.32984583, "x": -0.020024439}], [{"q1": 1.0031366, "distance": 0.3363698157, "q3": 3.472213827, "q2": 1.675243124, "tx": 0, "ty": 0.55, "targetID": 5, "f2": 1.901417, "f1": 0.931608, "f3": 0.31705, "y": 0.52034641, "x": 0.33506017}], [{"q1": 0.3420826902, "distance": 0.1427460506, "q3": 3.466119127, "q2": 1.400542264, "tx": 0.4763, "ty": 0.275, "targetID": 6, "f2": 1.895323, "f1": 1.592662, "f3": 0.59175, "y": 0.18959907, "x": 0.59068145}], [{"q1": 1.30755693, "distance": 0.3298598487, "q3": 2.781754627, "q2": 1.654634274, "tx": -0.175, "ty": 0.3031, "targetID": 7, "f2": 1.210958, "f1": 0.627188, "f3": 0.337658, "y": 0.450775, "x": 0.11995697}], [{"q1": 1.16832155, "distance": 0.1579538938, "q3": 1.523609605, "q2": 1.902003281, "tx": 0, "ty": 0.15, "targetID": 8, "f2": -0.047187, "f1": 0.766423, "f3": 0.090289, "y": 0.30484022, "x": -0.031207993}], [{"q1": 0.8532825902, "distance": 0.1975119826, "q3": 3.034841327, "q2": 1.634402414, "tx": 0.175, "ty": 0.3031, "targetID": 9, "f2": 1.464045, "f1": 1.081462, "f3": 0.35789, "y": 0.38095292, "x": 0.35652109}]], "block": 19}], [{"trials": [[{"q1": 1.896354228, "distance": 0.1773607662, "q3": 3.565205027, "q2": 2.032630704, "tx": -0.375, "ty": 0.6495, "targetID": 1, "f2": 1.994409, "f1": 0.03839, "f3": -0.040338, "y": 0.58977681, "x": -0.20799706}], [{"q1": 1.21217818, "distance": 0.3523095698, "q3": 3.815464327, "q2": 1.693024534, "tx": 0, "ty": 0.95, "targetID": 2, "f2": 2.244668, "f1": 0.722566, "f3": 0.299268, "y": 0.65697809, "x": 0.19560213}], [{"q1": 0.2908118902, "distance": 0.4643184783, "q3": 3.992335927, "q2": 1.779983824, "tx": 0.375, "ty": 0.6495, "targetID": 3, "f2": 2.42154, "f1": 1.643933, "f3": 0.212309, "y": 0.27759253, "x": 0.65298648}], [{"q1": 2.032762181, "distance": 0.3436464911, "q3": 1.959536997, "q2": 2.141832464, "tx": -0.4763, "ty": 0.275, "targetID": 4, "f2": 0.388741, "f1": -0.098018, "f3": -0.14954, "y": 0.266781, "x": -0.13275181}], [{"q1": 0.9056215902, "distance": 0.3673567991, "q3": 3.370928927, "q2": 2.001591768, "tx": 0, "ty": 0.55, "targetID": 5, "f2": 1.800133, "f1": 1.029123, "f3": -0.009299, "y": 0.47242742, "x": 0.35907313}], [{"q1": 0.5354162902, "distance": 0.1837302092, "q3": 4.055733327, "q2": 1.933293544, "tx": 0.4763, "ty": 0.275, "targetID": 6, "f2": 2.484937, "f1": 1.399328, "f3": 0.058999, "y": 0.44895745, "x": 0.53542356}], [{"q1": 1.37516401, "distance": 0.3164229159, "q3": 2.738714827, "q2": 1.979851947, "tx": -0.175, "ty": 0.3031, "targetID": 7, "f2": 1.167919, "f1": 0.55958, "f3": 0.012441, "y": 0.43902542, "x": 0.11074069}], [{"q1": 0.9966649202, "distance": 0.1135074668, "q3": 1.497157395, "q2": 2.109285564, "tx": 0, "ty": 0.15, "targetID": 8, "f2": -0.073639, "f1": 0.93808, "f3": -0.116993, "y": 0.25505405, "x": 0.04298362}], [{"q1": 0.8210498902, "distance": 0.2539488087, "q3": 3.261538627, "q2": 1.740399754, "tx": 0.175, "ty": 0.3031, "targetID": 9, "f2": 1.690742, "f1": 1.113695, "f3": 0.251893, "y": 0.41276583, "x": 0.40404891}]], "block": 20}], [{"trials": [[{"q1": 1.68492504, "distance": 0.2884079979, "q3": 3.415728027, "q2": 1.763584704, "tx": -0.375, "ty": 0.6495, "targetID": 1, "f2": 1.844932, "f1": 0.249819, "f3": 0.228708, "y": 0.59742441, "x": -0.091332402}], [{"q1": 1.28688525, "distance": 0.1878230736, "q3": 4.549780127, "q2": 1.797199754, "tx": 0, "ty": 0.95, "targetID": 2, "f2": 2.978984, "f1": 0.647859, "f3": 0.195093, "y": 0.76218667, "x": 0.0019131295}], [{"q1": 0.5194569902, "distance": 0.1874214033, "q3": 4.699822627, "q2": 1.702574984, "tx": 0.375, "ty": 0.6495, "targetID": 3, "f2": 3.129026, "f1": 1.415288, "f3": 0.289718, "y": 0.57161868, "x": 0.5454737}], [{"q1": 1.7986507, "distance": 0.4022745472, "q3": 2.037511327, "q2": 2.113055474, "tx": -0.4763, "ty": 0.275, "targetID": 4, "f2": 0.466715, "f1": 0.136094, "f3": -0.120763, "y": 0.2999031, "x": -0.074797015}], [{"q1": 1.14966049, "distance": 0.2528162022, "q3": 3.718389027, "q2": 1.691453744, "tx": 0, "ty": 0.55, "targetID": 5, "f2": 2.147593, "f1": 0.785084, "f3": 0.300839, "y": 0.62295314, "x": 0.24206171}], [{"q1": 0.9656888202, "distance": 0.2321467159, "q3": 3.446955427, "q2": 1.116039634, "tx": 0.4763, "ty": 0.275, "targetID": 6, "f2": 1.876159, "f1": 0.969056, "f3": 0.876253, "y": 0.48633679, "x": 0.38023305}], [{"q1": 1.61247992, "distance": 0.1739769327, "q3": 2.433163507, "q2": 1.888054614, "tx": -0.175, "ty": 0.3031, "targetID": 7, "f2": 0.862367, "f1": 0.322265, "f3": 0.104238, "y": 0.39084151, "x": -0.024768843}], [{"q1": 1.24742685, "distance": 0.1391441202, "q3": 1.586001635, "q2": 1.982867876, "tx": 0, "ty": 0.15, "targetID": 8, "f2": 0.015205, "f1": 0.687318, "f3": 0.009425, "y": 0.28552803, "x": -0.031515699}], [{"q1": 1.127795, "distance": 0.08620430358, "q3": 2.614119227, "q2": 1.665378524, "tx": 0.175, "ty": 0.3031, "targetID": 9, "f2": 1.043323, "f1": 0.806949, "f3": 0.326914, "y": 0.38558219, "x": 0.20005734}]], "block": 21}], [{"trials": [[{"q1": 1.73211176, "distance": 0.3890288848, "q3": 2.747574127, "q2": 1.973945753, "tx": -0.375, "ty": 0.6495, "targetID": 1, "f2": 1.176778, "f1": 0.202633, "f3": 0.018347, "y": 0.42869427, "x": -0.054705912}], [{"q1": 0.9293719902, "distance": 0.4719070514, "q3": 4.183470427, "q2": 1.549516584, "tx": 0, "ty": 0.95, "targetID": 2, "f2": 2.612674, "f1": 1.005373, "f3": 0.442776, "y": 0.66083368, "x": 0.37293311}], [{"q1": 0.9186905902, "distance": 0.2164351261, "q3": 4.316234127, "q2": 0.6660378536, "tx": 0.375, "ty": 0.6495, "targetID": 3, "f2": 2.745438, "f1": 1.016054, "f3": 1.326255, "y": 0.54619043, "x": 0.56518753}], [{"q1": 2.018562182, "distance": 0.3157071957, "q3": 1.880117537, "q2": 2.056129817, "tx": -0.4763, "ty": 0.275, "targetID": 4, "f2": 0.309321, "f1": -0.083818, "f3": -0.063837, "y": 0.23704198, "x": -0.16288299}], [{"q1": 1.68442239, "distance": 0.07798951183, "q3": 3.368352827, "q2": 1.632705954, "tx": 0, "ty": 0.55, "targetID": 5, "f2": 1.797557, "f1": 0.250322, "f3": 0.359587, "y": 0.59557514, "x": -0.063287207}], [{"q1": 0.6130764902, "distance": 0.187599271, "q3": 3.820490827, "q2": 1.670467904, "tx": 0.4763, "ty": 0.275, "targetID": 6, "f2": 2.249694, "f1": 1.321668, "f3": 0.321825, "y": 0.45173298, "x": 0.53922011}], [{"q1": 1.59915956, "distance": 0.1945766997, "q3": 2.504728987, "q2": 1.908097971, "tx": -0.175, "ty": 0.3031, "targetID": 7, "f2": 0.933933, "f1": 0.335585, "f3": 0.084195, "y": 0.41073958, "x": -0.012908011}], [{"q1": 0.8857038902, "distance": 0.1514418523, "q3": 1.715121097, "q2": 1.987140442, "tx": 0, "ty": 0.15, "targetID": 8, "f2": 0.144325, "f1": 1.049041, "f3": 0.005152, "y": 0.26432541, "x": 0.09931936}], [{"q1": 0.7427613902, "distance": 0.2868722369, "q3": 3.344288227, "q2": 1.230267944, "tx": 0.175, "ty": 0.3031, "targetID": 9, "f2": 1.773492, "f1": 1.191983, "f3": 0.762025, "y": 0.38175274, "x": 0.45087937}]], "block": 22}], [{"trials": [[{"q1": 2.12858076, "distance": 0.3645897154, "q3": 2.391505987, "q2": 2.074288222, "tx": -0.375, "ty": 0.6495, "targetID": 1, "f2": 0.82071, "f1": -0.193836, "f3": -0.081996, "y": 0.3334864, "x": -0.19317298}], [{"q1": 1.17705517, "distance": 0.2027382119, "q3": 4.621973927, "q2": 1.767291784, "tx": 0, "ty": 0.95, "targetID": 2, "f2": 3.051178, "f1": 0.757689, "f3": 0.225001, "y": 0.75602888, "x": 0.058974462}], [{"q1": 0.8828135902, "distance": 0.1275290506, "q3": 3.703120927, "q2": 1.709800644, "tx": 0.375, "ty": 0.6495, "targetID": 3, "f2": 2.132325, "f1": 1.051931, "f3": 0.282492, "y": 0.52490198, "x": 0.40218441}], [{"q1": 1.937132101, "distance": 0.3594317009, "q3": 1.839339667, "q2": 2.163383794, "tx": -0.4763, "ty": 0.275, "targetID": 4, "f2": 0.268543, "f1": -0.002388, "f3": -0.171091, "y": 0.25034127, "x": -0.11771515}], [{"q1": 1.66752062, "distance": 0.05822325609, "q3": 2.933807727, "q2": 1.983433362, "tx": 0, "ty": 0.55, "targetID": 5, "f2": 1.363011, "f1": 0.267224, "f3": 0.008859, "y": 0.5019375, "x": -0.032862496}], [{"q1": 0.8667286902, "distance": 0.1827054832, "q3": 3.247401527, "q2": 1.538835174, "tx": 0.4763, "ty": 0.275, "targetID": 6, "f2": 1.676605, "f1": 1.068016, "f3": 0.453457, "y": 0.4286801, "x": 0.37748846}], [{"q1": 1.66814894, "distance": 0.1290443171, "q3": 2.303478567, "q2": 1.879886464, "tx": -0.175, "ty": 0.3031, "targetID": 7, "f2": 0.732682, "f1": 0.266596, "f3": 0.112406, "y": 0.36258319, "x": -0.060482814}], [{"q1": 1.16304367, "distance": 0.1440070159, "q3": 1.665735257, "q2": 1.955850179, "tx": 0, "ty": 0.15, "targetID": 8, "f2": 0.094939, "f1": 0.771701, "f3": 0.036442, "y": 0.29400393, "x": 0.00094274675}], [{"q1": 1.2889587, "distance": 0.1581657457, "q3": 2.865321027, "q2": 1.915386466, "tx": 0.175, "ty": 0.3031, "targetID": 9, "f2": 1.294525, "f1": 0.645786, "f3": 0.076906, "y": 0.45832111, "x": 0.14462221}]], "block": 23}], [{"trials": [[{"q1": 1.80110114, "distance": 0.2104091352, "q3": 3.516950127, "q2": 1.945797083, "tx": -0.375, "ty": 0.6495, "targetID": 1, "f2": 1.946154, "f1": 0.133643, "f3": 0.046496, "y": 0.59397807, "x": -0.17204848}], [{"q1": 1.50868169, "distance": 0.3215070305, "q3": 4.695864227, "q2": 1.940142216, "tx": 0, "ty": 0.95, "targetID": 2, "f2": 3.125068, "f1": 0.426063, "f3": 0.05215, "y": 0.71118513, "x": -0.21525387}], [{"q1": 0.1143800902, "distance": 0.4176097563, "q3": 4.906350927, "q2": 1.766223644, "tx": 0.375, "ty": 0.6495, "targetID": 3, "f2": 3.335555, "f1": 1.820364, "f3": 0.226069, "y": 0.36997351, "x": 0.68526255}], [{"q1": 2.12751262, "distance": 0.3034594972, "q3": 1.863529927, "q2": 2.076675833, "tx": -0.4763, "ty": 0.275, "targetID": 4, "f2": 0.292734, "f1": -0.192768, "f3": -0.084383, "y": 0.21696816, "x": -0.17844102}], [{"q1": 1.66902858, "distance": 0.0544181247, "q3": 3.205743927, "q2": 1.822206824, "tx": 0, "ty": 0.55, "targetID": 5, "f2": 1.634948, "f1": 0.265716, "f3": 0.170086, "y": 0.55417107, "x": -0.054258036}], [{"q1": 0.5700994902, "distance": 0.0313238342, "q3": 3.294713927, "q2": 1.989151061, "tx": 0.4763, "ty": 0.275, "targetID": 6, "f2": 1.723918, "f1": 1.364645, "f3": 0.003142, "y": 0.30382988, "x": 0.48854829}], [{"q1": 1.62473213, "distance": 0.1927723399, "q3": 2.391191837, "q2": 1.989151061, "tx": -0.175, "ty": 0.3031, "targetID": 7, "f2": 0.820396, "f1": 0.310012, "f3": 0.003142, "y": 0.3778137, "x": 0.0027049185}], [{"q1": 1.01356669, "distance": 0.1341621524, "q3": 1.580849423, "q2": 2.000272299, "tx": 0, "ty": 0.15, "targetID": 8, "f2": 0.010053, "f1": 0.921178, "f3": -0.00798, "y": 0.27604048, "x": 0.045970431}], [{"q1": 0.9357180302, "distance": 0.2087209153, "q3": 3.165594427, "q2": 1.731666124, "tx": 0.175, "ty": 0.3031, "targetID": 9, "f2": 1.594798, "f1": 0.999026, "f3": 0.260627, "y": 0.43458526, "x": 0.33709888}]], "block": 24}]]}], [{"phase": "train", "blocks": [[{"trials": [[{"q1": 1.20074278, "distance": 0.4370796116, "q3": 3.071095327, "q2": -1.097715046, "tx": 0.601, "ty": 0.601, "targetID": 1, "f2": 1.500299, "f1": 0.734002, "f3": 3.090008, "y": 0.54415097, "x": 0.16763321}], [{"q1": 0.8992755902, "distance": 0.3978222366, "q3": 3.301939527, "q2": 2.640403214, "tx": 0.22, "ty": 0.821, "targetID": 2, "f2": 1.731143, "f1": 1.035469, "f3": -0.648111, "y": 0.44473963, "x": 0.34919236}], [{"q1": 1.58043567, "distance": 0.3886069933, "q3": 2.355817497, "q2": 1.106489194, "tx": -0.22, "ty": 0.821, "targetID": 3, "f2": 0.785021, "f1": 0.354309, "f3": 0.885803, "y": 0.44046337, "x": -0.14121378}], [{"q1": 1.40161622, "distance": 0.7130544192, "q3": 3.247401527, "q2": 0.4780449536, "tx": -0.601, "ty": 0.601, "targetID": 4, "f2": 1.676605, "f1": 0.533128, "f3": 1.514248, "y": 0.54275645, "x": 0.10967172}], [{"q1": 1.09141536, "distance": 0.1763415117, "q3": 3.045145727, "q2": 3.225430554, "tx": 0.4596, "ty": 0.4596, "targetID": 5, "f2": 1.474349, "f1": 0.843329, "f3": -1.233138, "y": 0.47204954, "x": 0.2836985}], [{"q1": 0.8661631902, "distance": 0.2700944729, "q3": 2.871227227, "q2": 1.172839624, "tx": 0.1682, "ty": 0.6279, "targetID": 6, "f2": 1.300431, "f1": 1.068581, "f3": 0.819453, "y": 0.3939173, "x": 0.30311894}], [{"q1": 1.996319706, "distance": 0.1404876268, "q3": 3.058151927, "q2": 2.084969637, "tx": -0.1682, "ty": 0.6279, "targetID": 7, "f2": 1.487356, "f1": -0.061575, "f3": -0.092677, "y": 0.49151121, "x": -0.20188785}], [{"q1": 2.12336571, "distance": 0.3583351739, "q3": 2.171594507, "q2": 2.301802364, "tx": -0.4596, "ty": 0.4596, "targetID": 8, "f2": 0.600798, "f1": -0.188621, "f3": -0.30951, "y": 0.31537562, "x": -0.13157039}], [{"q1": 1.02632156, "distance": 0.2174195982, "q3": 2.783262627, "q2": 0.1858140536, "tx": 0.3182, "ty": 0.3182, "targetID": 9, "f2": 1.212466, "f1": 0.908423, "f3": 1.806479, "y": 0.51606166, "x": 0.22807761}], [{"q1": 1.20997906, "distance": 0.06136530408, "q3": 2.594704227, "q2": 0.8964423536, "tx": 0.1165, "ty": 0.4347, "targetID": 10, "f2": 1.023908, "f1": 0.724765, "f3": 1.09585, "y": 0.48399006, "x": 0.07994606}], [{"q1": 0.8682365902, "distance": 0.4466625188, "q3": 4.228143927, "q2": 2.128512114, "tx": -0.1165, "ty": 0.4347, "targetID": 11, "f2": 2.657348, "f1": 1.066508, "f3": -0.136219, "y": 0.62808736, "x": 0.28612729}], [{"q1": 1.900689626, "distance": 0.4327061814, "q3": 2.022243187, "q2": 3.353544754, "tx": -0.3182, "ty": 0.3182, "targetID": 12, "f2": 0.451447, "f1": 0.034055, "f3": -1.361252, "y": 0.5079409, "x": 0.070686912}], [{"q1": 1.63252328, "distance": 0.528578683, "q3": 3.632874927, "q2": 1.520362604, "tx": 0.1768, "ty": 0.1768, "targetID": 13, "f2": 2.062079, "f1": 0.302221, "f3": 0.47193, "y": 0.65965682, "x": -0.038245845}], [{"q1": 1.882971043, "distance": 0.2504151515, "q3": 2.504540497, "q2": 1.713005064, "tx": 0.0647, "ty": 0.2415, "targetID": 14, "f2": 0.933744, "f1": 0.051773, "f3": 0.279288, "y": 0.38284803, "x": -0.14200869}], [{"q1": 2.37387631, "distance": 0.2178442261, "q3": 2.464579437, "q2": 2.035520969, "tx": -0.0647, "ty": 0.2415, "targetID": 15, "f2": 0.893783, "f1": -0.439132, "f3": -0.043228, "y": 0.29777159, "x": -0.27515098}], [{"q1": 2.21158163, "distance": 0.1315883894, "q3": 2.170463537, "q2": 2.352696164, "tx": -0.1768, "ty": 0.1768, "targetID": 16, "f2": 0.599667, "f1": -0.276837, "f3": -0.360404, "y": 0.30677274, "x": -0.15624298}]], "block": 1}], [{"trials": [[{"q1": 0.6106259902, "distance": 0.3577772641, "q3": 3.369420927, "q2": -0.3691797464, "tx": 0.601, "ty": 0.601, "targetID": 1, "f2": 1.798625, "f1": 1.324118, "f3": 2.361472, "y": 0.26886981, "x": 0.4679808}], [{"q1": 0.7265507902, "distance": 0.5867568355, "q3": 3.510729827, "q2": -0.6433150464, "tx": 0.22, "ty": 0.821, "targetID": 2, "f2": 1.939933, "f1": 1.208194, "f3": 2.635608, "y": 0.27570153, "x": 0.43664063}], [{"q1": -4.53492571, "distance": 0.4727430376, "q3": 4.533381027, "q2": -0.5024460464, "tx": -0.22, "ty": 0.821, "targetID": 3, "f2": 2.962585, "f1": 6.46967, "f3": 2.494739, "y": 0.58593145, "x": 0.19015699}], [{"q1": 1.46344276, "distance": 0.639422932, "q3": 1.606861811, "q2": 2.070958134, "tx": -0.601, "ty": 0.601, "targetID": 4, "f2": 0.036065, "f1": 0.471302, "f3": -0.078665, "y": 0.26024734, "x": -0.05993687}], [{"q1": 0.8629587902, "distance": 0.04007671789, "q3": 3.550376727, "q2": 1.375660844, "tx": 0.4596, "ty": 0.4596, "targetID": 5, "f2": 1.97958, "f1": 1.071786, "f3": 0.616632, "y": 0.48005559, "x": 0.4251368}], [{"q1": 0.8885312902, "distance": 0.08644816072, "q3": 1.907512227, "q2": 0.1812901536, "tx": 0.1682, "ty": 0.6279, "targetID": 6, "f2": 0.336716, "f1": 1.046213, "f3": 1.811003, "y": 0.66653147, "x": 0.24553624}], [{"q1": 1.77200999, "distance": 0.1573393337, "q3": 2.900381127, "q2": 1.520990924, "tx": -0.1682, "ty": 0.6279, "targetID": 7, "f2": 1.329585, "f1": 0.162735, "f3": 0.471302, "y": 0.48388586, "x": -0.10483129}], [{"q1": 1.22901712, "distance": 0.6252206978, "q3": 2.774152027, "q2": -0.4345876464, "tx": -0.4596, "ty": 0.4596, "targetID": 8, "f2": 1.203356, "f1": 0.705727, "f3": 2.42688, "y": 0.58764807, "x": 0.15236782}], [{"q1": 0.9462109502, "distance": 0.1529298249, "q3": 2.896485627, "q2": -0.7620044464, "tx": 0.3182, "ty": 0.3182, "targetID": 9, "f2": 1.325689, "f1": 0.988534, "f3": 2.754297, "y": 0.46988749, "x": 0.33765345}], [{"q1": 0.7930268902, "distance": 0.1446880143, "q3": 2.237693617, "q2": 1.557244904, "tx": 0.1165, "ty": 0.4347, "targetID": 10, "f2": 0.666897, "f1": 1.141718, "f3": 0.435048, "y": 0.32426127, "x": 0.20997678}], [{"q1": 1.0911012, "distance": 0.09790586748, "q3": 1.500298988, "q2": 1.159267944, "tx": -0.1165, "ty": 0.4347, "targetID": 11, "f2": -0.070497, "f1": 0.843643, "f3": 0.833025, "y": 0.51849198, "x": -0.065859473}], [{"q1": 1.961950682, "distance": 0.09368864092, "q3": 2.095002477, "q2": 1.694846664, "tx": -0.3182, "ty": 0.3182, "targetID": 12, "f2": 0.524206, "f1": -0.027206, "f3": 0.297446, "y": 0.25335205, "x": -0.25058118}], [{"q1": 0.8680480902, "distance": 0.1370076427, "q3": 1.494204298, "q2": 2.003665219, "tx": 0.1768, "ty": 0.1768, "targetID": 13, "f2": -0.076592, "f1": 1.066696, "f3": -0.011373, "y": 0.27126029, "x": 0.077561158}], [{"q1": 1.2948649, "distance": 0.3059371901, "q3": 2.287079457, "q2": 0.7097060536, "tx": 0.0647, "ty": 0.2415, "targetID": 14, "f2": 0.716283, "f1": 0.63988, "f3": 1.282587, "y": 0.53511179, "x": -0.021263254}], [{"q1": 1.20250207, "distance": 0.2865030972, "q3": 1.920644087, "q2": 0.9605307536, "tx": -0.0647, "ty": 0.2415, "targetID": 15, "f2": 0.349848, "f1": 0.732242, "f3": 1.031762, "y": 0.52798537, "x": -0.061512923}], [{"q1": 0.001533990192, "distance": 0.5488162657, "q3": 2.181459107, "q2": 1.610589144, "tx": -0.1768, "ty": 0.1768, "targetID": 16, "f2": 0.610663, "f1": 1.93321, "f3": 0.381704, "y": 0.081255322, "x": 0.36363548}]], "block": 2}], [{"trials": [[{"q1": 0.9455826302, "distance": 0.3062470722, "q3": 4.655903127, "q2": 1.503021014, "tx": 0.601, "ty": 0.601, "targetID": 1, "f2": 3.085107, "f1": 0.989162, "f3": 0.489272, "y": 0.74770738, "x": 0.33217996}], [{"q1": 1.40745958, "distance": 0.3146323996, "q3": 3.144671427, "q2": 1.236739624, "tx": 0.22, "ty": 0.821, "targetID": 2, "f2": 1.573875, "f1": 0.527285, "f3": 0.755553, "y": 0.52586314, "x": 0.1109689}], [{"q1": -0.5241801098, "distance": 1.345681355, "q3": 5.283530527, "q2": -0.5554133464, "tx": -0.22, "ty": 0.821, "targetID": 3, "f2": 3.712734, "f1": 2.458925, "f3": 2.547706, "y": -0.50026957, "x": -0.47515688}], [{"q1": 2.93433644, "distance": 0.5981509912, "q3": 2.299268827, "q2": 1.750892674, "tx": -0.601, "ty": 0.601, "targetID": 4, "f2": 0.728472, "f1": -0.999592, "f3": 0.2414, "y": 0.050780329, "x": -0.36638772}], [{"q1": 1.16932686, "distance": 0.3051898208, "q3": 2.389683867, "q2": 2.076550169, "tx": 0.4596, "ty": 0.4596, "targetID": 5, "f2": 0.818888, "f1": 0.765418, "f3": -0.084258, "y": 0.34179229, "x": 0.17806462}], [{"q1": 1.19559057, "distance": 0.1849083178, "q3": 2.817003327, "q2": 1.645712154, "tx": 0.1682, "ty": 0.6279, "targetID": 6, "f2": 1.246207, "f1": 0.739154, "f3": 0.346581, "y": 0.4430018, "x": 0.16626567}], [{"q1": 1.845209099, "distance": 0.1935162648, "q3": 2.699507727, "q2": 1.437738714, "tx": -0.1682, "ty": 0.6279, "targetID": 7, "f2": 1.128711, "f1": 0.089535, "f3": 0.554554, "y": 0.43533034, "x": -0.14908271}], [{"q1": 1.834779012, "distance": 0.3472295981, "q3": 1.975936117, "q2": 1.823777624, "tx": -0.4596, "ty": 0.4596, "targetID": 8, "f2": 0.40514, "f1": 0.099965, "f3": 0.168515, "y": 0.27553099, "x": -0.16517345}], [{"q1": 1.57044541, "distance": 0.5654047315, "q3": 2.156012207, "q2": 0.5057538536, "tx": 0.3182, "ty": 0.3182, "targetID": 9, "f2": 0.585216, "f1": 0.364299, "f3": 1.486539, "y": 0.55964774, "x": -0.19305874}], [{"q1": 1.10058881, "distance": 0.0376761601, "q3": 2.509127217, "q2": 1.418951994, "tx": 0.1165, "ty": 0.4347, "targetID": 10, "f2": 0.938331, "f1": 0.834156, "f3": 0.573341, "y": 0.4058078, "x": 0.14068127}], [{"q1": 1.3879817, "distance": 0.1263794009, "q3": 2.349031657, "q2": 1.605876754, "tx": -0.1165, "ty": 0.4347, "targetID": 11, "f2": 0.778235, "f1": 0.546763, "f3": 0.386416, "y": 0.392445, "x": 0.0026061205}], [{"q1": 1.5820693, "distance": 0.1706044395, "q3": 1.941001607, "q2": 1.586273224, "tx": -0.3182, "ty": 0.3182, "targetID": 12, "f2": 0.370205, "f1": 0.352675, "f3": 0.406019, "y": 0.33830183, "x": -0.14878397}], [{"q1": 1.13728261, "distance": 0.1705180874, "q3": 1.784236127, "q2": 1.959808586, "tx": 0.1768, "ty": 0.1768, "targetID": 13, "f2": 0.21344, "f1": 0.797462, "f3": 0.032484, "y": 0.28722652, "x": 0.046867703}], [{"q1": 1.19062685, "distance": 0.1863902099, "q3": 2.624549327, "q2": 1.673358164, "tx": 0.0647, "ty": 0.2415, "targetID": 14, "f2": 1.053753, "f1": 0.744118, "f3": 0.318934, "y": 0.40551888, "x": 0.15323879}], [{"q1": 2.09238961, "distance": 0.1768071874, "q3": 2.127423717, "q2": 1.705716574, "tx": -0.0647, "ty": 0.2415, "targetID": 15, "f2": 0.556627, "f1": -0.157645, "f3": 0.286576, "y": 0.26035872, "x": -0.24049855}], [{"q1": 1.47544364, "distance": 0.2695553684, "q3": 2.308693607, "q2": 1.141737854, "tx": -0.1768, "ty": 0.1768, "targetID": 16, "f2": 0.737897, "f1": 0.459301, "f3": 0.850555, "y": 0.43886759, "x": -0.11370741}]], "block": 3}], [{"trials": [[{"q1": 0.08931009019, "distance": 0.5190054841, "q3": 2.796582927, "q2": 0.9423095536, "tx": 0.601, "ty": 0.601, "targetID": 1, "f2": 1.225787, "f1": 1.845434, "f3": 1.049983, "y": 0.094159155, "x": 0.48929033}], [{"q1": 1.08023129, "distance": 0.2081098581, "q3": 3.784928027, "q2": 2.042997959, "tx": 0.22, "ty": 0.821, "targetID": 2, "f2": 2.214132, "f1": 0.854513, "f3": -0.050705, "y": 0.61400474, "x": 0.24150989}], [{"q1": 0.7368551902, "distance": 0.6757800684, "q3": 2.611166127, "q2": 0.9670653536, "tx": -0.22, "ty": 0.821, "targetID": 3, "f2": 1.04037, "f1": 1.197889, "f3": 1.025227, "y": 0.38413688, "x": 0.29558638}], [{"q1": 2.97140719, "distance": 0.5883603349, "q3": 4.128618227, "q2": 1.663179404, "tx": -0.601, "ty": 0.601, "targetID": 4, "f2": 2.557822, "f1": -1.036663, "f3": 0.329113, "y": 0.028629085, "x": -0.73723296}], [{"q1": 1.02072952, "distance": 0.07672828931, "q3": 3.655431527, "q2": -0.1304186464, "tx": 0.4596, "ty": 0.4596, "targetID": 5, "f2": 2.084635, "f1": 0.914015, "f3": 2.122711, "y": 0.41673121, "x": 0.39596434}], [{"q1": 1.55310381, "distance": 0.1691437873, "q3": 2.550407747, "q2": 0.04211755359, "tx": 0.1682, "ty": 0.6279, "targetID": 6, "f2": 0.979611, "f1": 0.381641, "f3": 1.950175, "y": 0.60754032, "x": 0.00028602142}], [{"q1": 2.011273687, "distance": 0.1329864876, "q3": 3.144294427, "q2": 0.8151378536, "tx": -0.1682, "ty": 0.6279, "targetID": 7, "f2": 1.573498, "f1": -0.076529, "f3": 1.177155, "y": 0.50476504, "x": -0.21843134}], [{"q1": 2.0742312, "distance": 0.349930188, "q3": 1.866168867, "q2": 1.924999739, "tx": -0.4596, "ty": 0.4596, "targetID": 8, "f2": 0.295373, "f1": -0.139487, "f3": 0.067293, "y": 0.21104582, "x": -0.21328322}], [{"q1": 1.09166669, "distance": 0.192548658, "q3": 2.903145727, "q2": 0.7399281536, "tx": 0.3182, "ty": 0.3182, "targetID": 9, "f2": 1.332349, "f1": 0.843078, "f3": 1.252365, "y": 0.47666097, "x": 0.20881487}], [{"q1": 1.974642717, "distance": 0.3579819174, "q3": 2.872169627, "q2": 0.7253511536, "tx": 0.1165, "ty": 0.4347, "targetID": 10, "f2": 1.301373, "f1": -0.039898, "f3": 1.266941, "y": 0.46067262, "x": -0.24053848}], [{"q1": 1.53299762, "distance": 0.1136593458, "q3": 2.833905027, "q2": 0.7624847536, "tx": -0.1165, "ty": 0.4347, "targetID": 11, "f2": 1.263109, "f1": 0.401747, "f3": 1.229808, "y": 0.51271186, "x": -0.033840478}], [{"q1": 1.67713389, "distance": 0.1802187899, "q3": 1.512488367, "q2": 2.004984688, "tx": -0.3182, "ty": 0.3182, "targetID": 12, "f2": -0.058308, "f1": 0.257611, "f3": -0.012692, "y": 0.23266971, "x": -0.1595703}], [{"q1": 1.60368346, "distance": 0.3875676323, "q3": 2.606642227, "q2": 1.094362644, "tx": 0.1768, "ty": 0.1768, "targetID": 13, "f2": 1.035846, "f1": 0.331061, "f3": 0.89793, "y": 0.46472762, "x": -0.082634684}], [{"q1": 1.29159764, "distance": 0.2722342497, "q3": 2.201188307, "q2": 0.9767414536, "tx": 0.0647, "ty": 0.2415, "targetID": 14, "f2": 0.630392, "f1": 0.643147, "f3": 1.015551, "y": 0.49341173, "x": -0.038508367}], [{"q1": 1.12176314, "distance": 0.3035030166, "q3": 2.395401567, "q2": 0.3477317536, "tx": -0.0647, "ty": 0.2415, "targetID": 15, "f2": 0.824605, "f1": 0.812981, "f3": 1.644561, "y": 0.5056432, "x": 0.084773914}], [{"q1": 1.04491979, "distance": 0.6149084278, "q3": 3.720274027, "q2": -0.3325487464, "tx": -0.1768, "ty": 0.1768, "targetID": 16, "f2": 2.149478, "f1": 0.889825, "f3": 2.324841, "y": 0.39381304, "x": 0.39854139}]], "block": 4}], [{"trials": [[{"q1": 0.6979622902, "distance": 0.03584749492, "q3": 4.625429727, "q2": 1.093734324, "tx": 0.601, "ty": 0.601, "targetID": 1, "f2": 3.054633, "f1": 1.236782, "f3": 0.898558, "y": 0.57345662, "x": 0.62394352}], [{"q1": 1.4136171, "distance": 0.2358037395, "q3": 3.576451927, "q2": 1.847528064, "tx": 0.22, "ty": 0.821, "targetID": 2, "f2": 2.005656, "f1": 0.521127, "f3": 0.144765, "y": 0.6345247, "x": 0.075672712}], [{"q1": 1.64094275, "distance": 0.3763344702, "q3": 2.914518327, "q2": 1.628747554, "tx": -0.22, "ty": 0.821, "targetID": 3, "f2": 1.343722, "f1": 0.293802, "f3": 0.363545, "y": 0.49254258, "x": -0.036306351}], [{"q1": 2.021138288, "distance": 0.6547270966, "q3": 1.876661787, "q2": 2.907627094, "tx": -0.601, "ty": 0.601, "targetID": 4, "f2": 0.305865, "f1": -0.086394, "f3": -0.915334, "y": 0.38022147, "x": 0.015380087}], [{"q1": 0.5384950902, "distance": 0.2261483081, "q3": 3.266313927, "q2": 1.428062614, "tx": 0.4596, "ty": 0.4596, "targetID": 5, "f2": 1.695518, "f1": 1.396249, "f3": 0.56423, "y": 0.24104498, "x": 0.5177099}], [{"q1": 1.18214455, "distance": 0.1803466188, "q3": 2.907229827, "q2": 1.643073214, "tx": 0.1682, "ty": 0.6279, "targetID": 6, "f2": 1.336434, "f1": 0.7526, "f3": 0.349219, "y": 0.44872939, "x": 0.18876199}], [{"q1": 1.995314396, "distance": 0.1390254174, "q3": 3.131351027, "q2": 1.374906864, "tx": -0.1682, "ty": 0.6279, "targetID": 7, "f2": 1.560555, "f1": -0.06057, "f3": 0.617386, "y": 0.497802, "x": -0.21721609}], [{"q1": 1.75397725, "distance": 0.3158635095, "q3": 1.545789249, "q2": 1.800404174, "tx": -0.4596, "ty": 0.4596, "targetID": 8, "f2": -0.025007, "f1": 0.180767, "f3": 0.191888, "y": 0.23920154, "x": -0.23333848}], [{"q1": 1.05447023, "distance": 0.1770865408, "q3": 2.220226357, "q2": 1.773260814, "tx": 0.3182, "ty": 0.3182, "targetID": 9, "f2": 0.64943, "f1": 0.880274, "f3": 0.219032, "y": 0.32927717, "x": 0.14146025}], [{"q1": 1.42040294, "distance": 0.07839672762, "q3": 2.467281207, "q2": 1.765972324, "tx": 0.1165, "ty": 0.4347, "targetID": 10, "f2": 0.896485, "f1": 0.514342, "f3": 0.22632, "y": 0.39853024, "x": 0.046945738}], [{"q1": 1.56717815, "distance": 0.09086630846, "q3": 2.058434337, "q2": 1.669965244, "tx": -0.1165, "ty": 0.4347, "targetID": 11, "f2": 0.487638, "f1": 0.367566, "f3": 0.322327, "y": 0.34549218, "x": -0.099218482}], [{"q1": 2.33693118, "distance": 0.1728749045, "q3": 1.873583027, "q2": 1.875048414, "tx": -0.3182, "ty": 0.3182, "targetID": 12, "f2": 0.302787, "f1": -0.402187, "f3": 0.117244, "y": 0.15131056, "x": -0.27310402}], [{"q1": 0.7868693902, "distance": 0.09123591931, "q3": 1.874462677, "q2": 1.909040449, "tx": 0.1768, "ty": 0.1768, "targetID": 13, "f2": 0.303666, "f1": 1.147875, "f3": 0.083252, "y": 0.26531421, "x": 0.15468151}], [{"q1": 1.81153123, "distance": 0.1758770871, "q3": 1.770538787, "q2": 2.101934234, "tx": 0.0647, "ty": 0.2415, "targetID": 14, "f2": 0.199742, "f1": 0.123213, "f3": -0.109642, "y": 0.25005496, "x": -0.1109689}], [{"q1": 1.4631286, "distance": 0.1116377461, "q3": 2.134398047, "q2": 1.919784696, "tx": -0.0647, "ty": 0.2415, "targetID": 15, "f2": 0.563602, "f1": 0.471616, "f3": 0.072508, "y": 0.3347273, "x": -0.0032861833}], [{"q1": 1.98595245, "distance": 0.1706011361, "q3": 2.367755547, "q2": 1.975265222, "tx": -0.1768, "ty": 0.1768, "targetID": 16, "f2": 0.796959, "f1": -0.051208, "f3": 0.017027, "y": 0.34566602, "x": -0.15253037}]], "block": 5}], [{"trials": [[{"q1": 0.7153666902, "distance": 0.1304765251, "q3": 3.963558927, "q2": 1.359638724, "tx": 0.601, "ty": 0.601, "targetID": 1, "f2": 2.392763, "f1": 1.219378, "f3": 0.632654, "y": 0.48464046, "x": 0.54196966}], [{"q1": 1.39633834, "distance": 0.1604167252, "q3": 4.271560727, "q2": 1.356685624, "tx": 0.22, "ty": 0.821, "targetID": 2, "f2": 2.700764, "f1": 0.538406, "f3": 0.635607, "y": 0.77841143, "x": 0.065339923}], [{"q1": 1.67279849, "distance": 0.5112105455, "q3": 2.212372377, "q2": 1.991224512, "tx": -0.22, "ty": 0.821, "targetID": 3, "f2": 0.641576, "f1": 0.261946, "f3": 0.001068, "y": 0.34461898, "x": -0.034534786}], [{"q1": 1.8223383, "distance": 0.6199082091, "q3": 1.999812217, "q2": 2.169289984, "tx": -0.601, "ty": 0.601, "targetID": 4, "f2": 0.429016, "f1": 0.112406, "f3": -0.176997, "y": 0.28990825, "x": -0.064802172}], [{"q1": 0.4284764902, "distance": 0.2302240687, "q3": 2.786278527, "q2": 1.054464414, "tx": 0.4596, "ty": 0.4596, "targetID": 5, "f2": 1.215482, "f1": 1.506268, "f3": 0.937828, "y": 0.23103142, "x": 0.4320405}], [{"q1": 1.71671796, "distance": 0.2786875552, "q3": 4.053471327, "q2": 1.225744044, "tx": 0.1682, "ty": 0.6279, "targetID": 6, "f2": 2.482675, "f1": 0.218027, "f3": 0.766549, "y": 0.74258376, "x": -0.085796828}], [{"q1": 1.44566135, "distance": 0.3214670919, "q3": 2.524458197, "q2": 1.918151067, "tx": -0.1682, "ty": 0.6279, "targetID": 7, "f2": 0.953662, "f1": 0.489083, "f3": 0.074142, "y": 0.40588297, "x": 0.064285547}], [{"q1": 2.15936836, "distance": 0.2283232553, "q3": 2.750904227, "q2": 1.839799744, "tx": -0.4596, "ty": 0.4596, "targetID": 8, "f2": 1.180108, "f1": -0.224624, "f3": 0.152493, "y": 0.38972069, "x": -0.24223305}], [{"q1": 0.9106480902, "distance": 0.09660369506, "q3": 2.273193617, "q2": 2.057072295, "tx": 0.3182, "ty": 0.3182, "targetID": 9, "f2": 0.702397, "f1": 1.024096, "f3": -0.06478, "y": 0.27238804, "x": 0.23314979}], [{"q1": 1.3923171, "distance": 0.06017805251, "q3": 2.636550227, "q2": 1.476820134, "tx": 0.1165, "ty": 0.4347, "targetID": 10, "f2": 1.065754, "f1": 0.542427, "f3": 0.515473, "y": 0.44419526, "x": 0.057075779}], [{"q1": 1.81033742, "distance": 0.0500782375, "q3": 2.490717487, "q2": 1.941398853, "tx": -0.1165, "ty": 0.4347, "targetID": 11, "f2": 0.919921, "f1": 0.124407, "f3": 0.050894, "y": 0.39501882, "x": -0.085951124}], [{"q1": 1.13495783, "distance": 0.3343900864, "q3": 1.389903427, "q2": 2.321154574, "tx": -0.3182, "ty": 0.3182, "targetID": 12, "f2": -0.180893, "f1": 0.799787, "f3": -0.328862, "y": 0.18487397, "x": -0.011539113}], [{"q1": 1.896919714, "distance": 0.4808409974, "q3": 1.309855637, "q2": 1.809891784, "tx": 0.1768, "ty": 0.1768, "targetID": 13, "f2": -0.260941, "f1": 0.037825, "f3": 0.182401, "y": 0.18458884, "x": -0.30397791}], [{"q1": 1.54330205, "distance": 0.2025713416, "q3": 2.656405127, "q2": 1.729592674, "tx": 0.0647, "ty": 0.2415, "targetID": 14, "f2": 1.085609, "f1": 0.391442, "f3": 0.2627, "y": 0.43838205, "x": 0.017028134}], [{"q1": 1.59356753, "distance": 0.1646342306, "q3": 2.484245807, "q2": 1.833579394, "tx": -0.0647, "ty": 0.2415, "targetID": 15, "f2": 0.913449, "f1": 0.341177, "f3": 0.158713, "y": 0.39824443, "x": -0.014345124}], [{"q1": 1.879263964, "distance": 0.06871870602, "q3": 1.731457377, "q2": 2.108594414, "tx": -0.1768, "ty": 0.1768, "targetID": 16, "f2": 0.160661, "f1": 0.055481, "f3": -0.116302, "y": 0.23115841, "x": -0.13475926}]], "block": 6}], [{"trials": [[{"q1": 0.8914843902, "distance": 0.3674058798, "q3": 3.900350127, "q2": 2.740431524, "tx": 0.601, "ty": 0.601, "targetID": 1, "f2": 2.329554, "f1": 1.04326, "f3": -0.748139, "y": 0.53240252, "x": 0.24005476}], [{"q1": 0.4160985902, "distance": 0.5469109854, "q3": 4.207409427, "q2": 1.872849304, "tx": 0.22, "ty": 0.821, "targetID": 2, "f2": 2.636613, "f1": 1.518646, "f3": 0.119443, "y": 0.42241418, "x": 0.59448761}], [{"q1": 2.19134978, "distance": 0.3804126699, "q3": 3.708838627, "q2": 1.919219209, "tx": -0.22, "ty": 0.821, "targetID": 3, "f2": 2.138042, "f1": -0.256605, "f3": 0.073073, "y": 0.50111088, "x": -0.42587557}], [{"q1": 2.31468871, "distance": 0.526343297, "q3": 1.975496297, "q2": 2.801189934, "tx": -0.601, "ty": 0.601, "targetID": 4, "f2": 0.4047, "f1": -0.379944, "f3": -0.808897, "y": 0.39317696, "x": -0.11742286}], [{"q1": 0.6627135902, "distance": 0.1193817981, "q3": 3.249223627, "q2": 1.837412134, "tx": 0.4596, "ty": 0.4596, "targetID": 5, "f2": 1.678427, "f1": 1.272031, "f3": 0.154881, "y": 0.34023353, "x": 0.457687}], [{"q1": 1.40199321, "distance": 0.05875136441, "q3": 3.477680227, "q2": 1.759186484, "tx": 0.1682, "ty": 0.6279, "targetID": 6, "f2": 1.906884, "f1": 0.532751, "f3": 0.233106, "y": 0.60683731, "x": 0.11335398}], [{"q1": 2.024845367, "distance": 0.2036276917, "q3": 2.802489127, "q2": 1.706093564, "tx": -0.1682, "ty": 0.6279, "targetID": 7, "f2": 1.231693, "f1": -0.090101, "f3": 0.286199, "y": 0.42542848, "x": -0.18986842}], [{"q1": 2.18751703, "distance": 0.1584592662, "q3": 3.021018327, "q2": 4.574744654, "tx": -0.4596, "ty": 0.4596, "targetID": 8, "f2": 1.450222, "f1": -0.252773, "f3": -2.582452, "y": 0.49096564, "x": -0.30427603}], [{"q1": 0.4523525902, "distance": 0.05430724692, "q3": 1.909271517, "q2": 1.369314834, "tx": 0.3182, "ty": 0.3182, "targetID": 9, "f2": 0.338475, "f1": 1.482392, "f3": 0.622978, "y": 0.33105139, "x": 0.26543525}], [{"q1": 1.46658435, "distance": 0.09858818657, "q3": 3.087054627, "q2": 2.064926276, "tx": 0.1165, "ty": 0.4347, "targetID": 10, "f2": 1.516258, "f1": 0.46816, "f3": -0.072634, "y": 0.52965499, "x": 0.089982451}], [{"q1": 1.75611353, "distance": 0.08650271911, "q3": 2.293739627, "q2": 1.853308594, "tx": -0.1165, "ty": 0.4347, "targetID": 11, "f2": 0.722943, "f1": 0.178631, "f3": 0.138984, "y": 0.35172245, "x": -0.092057279}], [{"q1": 2.26222411, "distance": 0.1630563389, "q3": 1.883698957, "q2": 2.027478492, "tx": -0.3182, "ty": 0.3182, "targetID": 12, "f2": 0.312903, "f1": -0.32748, "f3": -0.035186, "y": 0.18499844, "x": -0.22415366}], [{"q1": 1.4335348, "distance": 0.2963414684, "q3": 2.097264427, "q2": 1.638486494, "tx": 0.1768, "ty": 0.1768, "targetID": 13, "f2": 0.526468, "f1": 0.50121, "f3": 0.353806, "y": 0.36222886, "x": -0.054358828}], [{"q1": 1.06420917, "distance": 0.02571444029, "q3": 1.715183927, "q2": 2.149937774, "tx": 0.0647, "ty": 0.2415, "targetID": 14, "f2": 0.144388, "f1": 0.870535, "f3": -0.157645, "y": 0.24411082, "x": 0.090281557}], [{"q1": 1.707733, "distance": 0.04855916586, "q3": 1.944834347, "q2": 2.031939553, "tx": -0.0647, "ty": 0.2415, "targetID": 15, "f2": 0.374038, "f1": 0.227011, "f3": -0.039647, "y": 0.28719797, "x": -0.081122184}], [{"q1": 1.56064364, "distance": 0.2364055745, "q3": 2.444473247, "q2": 1.809326294, "tx": -0.1768, "ty": 0.1768, "targetID": 16, "f2": 0.873677, "f1": 0.374101, "f3": 0.182966, "y": 0.37321235, "x": -0.045233346}]], "block": 7}], [{"trials": [[{"q1": 0.5051941902, "distance": 0.1737789756, "q3": 4.127361627, "q2": 1.820259044, "tx": 0.601, "ty": 0.601, "targetID": 1, "f2": 2.556565, "f1": 1.42955, "f3": 0.172034, "y": 0.42871846, "x": 0.57823592}], [{"q1": 4.80323849, "distance": 1.391400345, "q3": 2.269360867, "q2": 0.1710485536, "tx": 0.22, "ty": 0.821, "targetID": 2, "f2": 0.698565, "f1": -2.868494, "f3": 1.821244, "y": -0.56815257, "x": 0.29905731}], [{"q1": 1.58539939, "distance": 0.3449875178, "q3": 3.168359027, "q2": 1.324641384, "tx": -0.22, "ty": 0.821, "targetID": 3, "f2": 1.597563, "f1": 0.349345, "f3": 0.667651, "y": 0.55681777, "x": 0.001865132}], [{"q1": 3.22373999, "distance": 0.678554297, "q3": 1.679244107, "q2": 2.384363414, "tx": -0.601, "ty": 0.601, "targetID": 4, "f2": 0.108448, "f1": -1.288995, "f3": -0.392071, "y": 0.014794113, "x": -0.25924191}], [{"q1": 0.6145843902, "distance": 0.2118697135, "q3": 2.931859927, "q2": 2.021635129, "tx": 0.4596, "ty": 0.4596, "targetID": 5, "f2": 1.361064, "f1": 1.32016, "f3": -0.029342, "y": 0.24820652, "x": 0.44540239}], [{"q1": 1.26772154, "distance": 0.1257073229, "q3": 3.094657227, "q2": 1.895971423, "tx": 0.1682, "ty": 0.6279, "targetID": 6, "f2": 1.523861, "f1": 0.667023, "f3": 0.096321, "y": 0.50337747, "x": 0.18541832}], [{"q1": 1.55831886, "distance": 0.2031847223, "q3": 2.665704227, "q2": 1.218832544, "tx": -0.1682, "ty": 0.6279, "targetID": 7, "f2": 1.094908, "f1": 0.376426, "f3": 0.77346, "y": 0.4657214, "x": -0.045798476}], [{"q1": 2.11494624, "distance": 0.1961714931, "q3": 3.060853727, "q2": 1.994051945, "tx": -0.4596, "ty": 0.4596, "targetID": 8, "f2": 1.490057, "f1": -0.180202, "f3": -0.001759, "y": 0.46015428, "x": -0.26342929}], [{"q1": 1.53639054, "distance": 0.2964574792, "q3": 2.619334327, "q2": 2.042997959, "tx": 0.3182, "ty": 0.3182, "targetID": 9, "f2": 1.048538, "f1": 0.398354, "f3": -0.050705, "y": 0.43053787, "x": 0.043851244}], [{"q1": 1.46463657, "distance": 0.04543523459, "q3": 2.438001567, "q2": 2.650142154, "tx": 0.1165, "ty": 0.4347, "targetID": 10, "f2": 0.867205, "f1": 0.470108, "f3": -0.657849, "y": 0.41271649, "x": 0.15626287}], [{"q1": -0.07794820981, "distance": 1.019607499, "q3": 2.782131627, "q2": 1.498434284, "tx": -0.1165, "ty": 0.4347, "targetID": 11, "f2": 1.211335, "f1": 2.012693, "f3": 0.493858, "y": -0.58249788, "x": -0.18655658}], [{"q1": 1.49064895, "distance": 0.4117522761, "q3": 2.793315727, "q2": 1.921481156, "tx": -0.3182, "ty": 0.3182, "targetID": 12, "f2": 1.222519, "f1": 0.444096, "f3": 0.070811, "y": 0.45442006, "x": 0.070366638}], [{"q1": 1.13910473, "distance": 0.2505105054, "q3": 2.271685647, "q2": 1.426491814, "tx": 0.1768, "ty": 0.1768, "targetID": 13, "f2": 0.700889, "f1": 0.79564, "f3": 0.565801, "y": 0.39956762, "x": 0.062213348}], [{"q1": 1.68982593, "distance": 0.1281284206, "q3": 2.145896277, "q2": 2.094143084, "tx": 0.0647, "ty": 0.2415, "targetID": 14, "f2": 0.5751, "f1": 0.244919, "f3": -0.10185, "y": 0.31894246, "x": -0.037376234}], [{"q1": 2.023463067, "distance": 0.0979326195, "q3": 2.235431667, "q2": 2.099986454, "tx": -0.0647, "ty": 0.2415, "targetID": 15, "f2": 0.664635, "f1": -0.088719, "f3": -0.107694, "y": 0.3128523, "x": -0.13177941}], [{"q1": 1.80298609, "distance": 0.1003986473, "q3": 1.928812227, "q2": 1.825851074, "tx": -0.1768, "ty": 0.1768, "targetID": 16, "f2": 0.358016, "f1": 0.131758, "f3": 0.166442, "y": 0.27693594, "x": -0.16954177}]], "block": 8}], [{"trials": [[{"q1": 0.6782958902, "distance": 0.200481604, "q3": 3.763188127, "q2": 1.560072334, "tx": 0.601, "ty": 0.601, "targetID": 1, "f2": 2.192392, "f1": 1.256449, "f3": 0.43222, "y": 0.40976137, "x": 0.54082808}], [{"q1": 1.28870738, "distance": 0.1430354258, "q3": 3.866358127, "q2": 1.376917484, "tx": 0.22, "ty": 0.821, "targetID": 2, "f2": 2.295562, "f1": 0.646037, "f3": 0.615375, "y": 0.6797762, "x": 0.19730702}], [{"q1": 1.999084308, "distance": 0.261966122, "q3": 3.500425327, "q2": 1.706344894, "tx": -0.22, "ty": 0.821, "targetID": 3, "f2": 1.929629, "f1": -0.06434, "f3": 0.285948, "y": 0.56359621, "x": -0.2686779}], [{"q1": 2.37180286, "distance": 0.5530300744, "q3": 1.822123737, "q2": 2.630287294, "tx": -0.601, "ty": 0.601, "targetID": 4, "f2": 0.251327, "f1": -0.437058, "f3": -0.637995, "y": 0.26535378, "x": -0.16147312}], [{"q1": 0.9391109502, "distance": 0.08985438686, "q3": 3.187082927, "q2": 1.657084714, "tx": 0.4596, "ty": 0.4596, "targetID": 5, "f2": 1.616287, "f1": 0.995634, "f3": 0.335208, "y": 0.45329179, "x": 0.36996732}], [{"q1": 0.9722233302, "distance": 0.259512976, "q3": 2.876379427, "q2": 1.677630734, "tx": 0.1682, "ty": 0.6279, "targetID": 6, "f2": 1.305583, "f1": 0.962521, "f3": 0.314662, "y": 0.39547572, "x": 0.28363803}], [{"q1": 1.952840064, "distance": 0.2179738534, "q3": 2.632403327, "q2": 2.050789109, "tx": -0.1682, "ty": 0.6279, "targetID": 7, "f2": 1.061607, "f1": -0.018096, "f3": -0.058496, "y": 0.4121309, "x": -0.13727596}], [{"q1": 2.06248165, "distance": 0.316673617, "q3": 2.170337867, "q2": 1.865058154, "tx": -0.4596, "ty": 0.4596, "targetID": 8, "f2": 0.599542, "f1": -0.127737, "f3": 0.127235, "y": 0.28694826, "x": -0.19413144}], [{"q1": 0.5334056902, "distance": 0.1800921828, "q3": 1.691559147, "q2": 0.9734741536, "tx": 0.3182, "ty": 0.3182, "targetID": 9, "f2": 0.120763, "f1": 1.401339, "f3": 1.018819, "y": 0.49525775, "x": 0.28527968}], [{"q1": 0.8251967902, "distance": 0.08660893595, "q3": 2.220477687, "q2": 0.8588688536, "tx": 0.1165, "ty": 0.4347, "targetID": 10, "f2": 0.649681, "f1": 1.109548, "f3": 1.133424, "y": 0.48206836, "x": 0.18900756}], [{"q1": 1.36523657, "distance": 0.2014890681, "q3": 2.410858207, "q2": 1.931659916, "tx": -0.1165, "ty": 0.4347, "targetID": 11, "f2": 0.840062, "f1": 0.569508, "f3": 0.060633, "y": 0.37065015, "x": 0.074537853}], [{"q1": 1.959374576, "distance": 0.1403685665, "q3": 2.086771507, "q2": 1.829620984, "tx": -0.3182, "ty": 0.3182, "targetID": 12, "f2": 0.515975, "f1": -0.02463, "f3": 0.162672, "y": 0.27697752, "x": -0.18402086}], [{"q1": 1.33224985, "distance": 0.2998654837, "q3": 2.300085647, "q2": 1.410658194, "tx": 0.1768, "ty": 0.1768, "targetID": 13, "f2": 0.729289, "f1": 0.602495, "f3": 0.581634, "y": 0.40249774, "x": -0.020633124}], [{"q1": 1.27903127, "distance": 0.2074606139, "q3": 1.827527277, "q2": 1.503712164, "tx": 0.0647, "ty": 0.2415, "targetID": 14, "f2": 0.256731, "f1": 0.655713, "f3": 0.48858, "y": 0.39142473, "x": -0.07869624}], [{"q1": 1.65388611, "distance": 0.2060360994, "q3": 1.520153853, "q2": 1.589226314, "tx": -0.0647, "ty": 0.2415, "targetID": 15, "f2": -0.050642, "f1": 0.280858, "f3": 0.403066, "y": 0.30978683, "x": -0.2590908}], [{"q1": 1.842318834, "distance": 0.09326153219, "q3": 1.865037897, "q2": 1.755856394, "tx": -0.1768, "ty": 0.1768, "targetID": 16, "f2": 0.294242, "f1": 0.092426, "f3": 0.236436, "y": 0.26557759, "x": -0.20537014}]], "block": 9}], [{"trials": [[{"q1": 0.8468109902, "distance": 0.1257125181, "q3": 3.961925327, "q2": 1.396018364, "tx": 0.601, "ty": 0.601, "targetID": 1, "f2": 2.391129, "f1": 1.087934, "f3": 0.596274, "y": 0.5243139, "x": 0.50138635}], [{"q1": 1.64471266, "distance": 0.2705677006, "q3": 3.670134227, "q2": 0.7948431536, "tx": 0.22, "ty": 0.821, "targetID": 2, "f2": 2.099338, "f1": 0.290032, "f3": 1.19745, "y": 0.6611565, "x": 0.0016953136}], [{"q1": 1.891955998, "distance": 0.2889335428, "q3": 3.273099727, "q2": 0.5907653536, "tx": -0.22, "ty": 0.821, "targetID": 3, "f2": 1.702303, "f1": 0.042788, "f3": 1.401527, "y": 0.5392001, "x": -0.15619241}], [{"q1": 2.22427367, "distance": 0.6671231881, "q3": 2.094059997, "q2": 1.96332717, "tx": -0.601, "ty": 0.601, "targetID": 4, "f2": 0.523264, "f1": -0.289529, "f3": 0.028965, "y": -0.0086609553, "x": -0.33013681}], [{"q1": 0.9971047502, "distance": 0.1418982894, "q3": 3.329585527, "q2": 1.771061704, "tx": 0.4596, "ty": 0.4596, "targetID": 5, "f2": 1.758789, "f1": 0.93764, "f3": 0.221231, "y": 0.49517036, "x": 0.32223234}], [{"q1": 1.17762066, "distance": 0.1071341977, "q3": 2.689391827, "q2": 4.834076854, "tx": 0.1682, "ty": 0.6279, "targetID": 6, "f2": 1.118596, "f1": 0.757124, "f3": -2.841784, "y": 0.59601514, "x": 0.27047948}], [{"q1": 2.31443738, "distance": 0.3378716014, "q3": 2.131570617, "q2": 2.381221824, "tx": -0.1682, "ty": 0.6279, "targetID": 7, "f2": 0.560774, "f1": -0.379693, "f3": -0.388929, "y": 0.29015294, "x": -0.17737292}], [{"q1": "_NaN_", "distance": 0.8794190229, "q3": 1.796488347, "q2": 2.451028014, "tx": -0.4596, "ty": 0.4596, "targetID": 8, "f2": 0.225692, "f1": "_NaN_", "f3": -0.458735, "y": -0.030874757, "x": 0.27033995}], [{"q1": 1.42618347, "distance": 0.6788703771, "q3": 1.321668027, "q2": 0.3531352536, "tx": 0.3182, "ty": 0.3182, "targetID": 9, "f2": -0.249128, "f1": 0.508561, "f3": 1.639157, "y": 0.79465437, "x": -0.16538683}], [{"q1": 1.47192506, "distance": 0.1299466793, "q3": 3.088562527, "q2": 1.607007734, "tx": 0.1165, "ty": 0.4347, "targetID": 10, "f2": 1.517766, "f1": 0.462819, "f3": 0.385285, "y": 0.53480775, "x": 0.033647252}], [{"q1": 1.955164842, "distance": 0.1222935135, "q3": 2.299897147, "q2": 1.661357284, "tx": -0.1165, "ty": 0.4347, "targetID": 11, "f2": 0.729101, "f1": -0.02042, "f3": 0.330935, "y": 0.33232581, "x": -0.18339715}], [{"q1": 1.80480822, "distance": 0.4939243522, "q3": 1.943012227, "q2": 5.309261554, "tx": -0.3182, "ty": 0.3182, "targetID": 12, "f2": 0.372216, "f1": 0.129936, "f3": -3.316969, "y": 0.79013044, "x": -0.17245047}], [{"q1": 2.29539933, "distance": 0.8351569671, "q3": 1.994094517, "q2": 5.140463754, "tx": 0.1768, "ty": 0.1768, "targetID": 13, "f2": 0.423298, "f1": -0.360655, "f3": -3.148171, "y": 0.55653487, "x": -0.56703371}], [{"q1": 1.56906311, "distance": 0.4326309604, "q3": 1.908517537, "q2": 0.8034511536, "tx": 0.0647, "ty": 0.2415, "targetID": 14, "f2": 0.337721, "f1": 0.365681, "f3": 1.188842, "y": 0.54142036, "x": -0.24709693}], [{"q1": 1.47418701, "distance": 0.06981662195, "q3": 1.923974177, "q2": 1.886797974, "tx": -0.0647, "ty": 0.2415, "targetID": 15, "f2": 0.353178, "f1": 0.460557, "f3": 0.105495, "y": 0.30998886, "x": -0.051148736}], [{"q1": 1.979040946, "distance": 0.1892878936, "q3": 1.883196297, "q2": 2.532960754, "tx": -0.1768, "ty": 0.1768, "targetID": 16, "f2": 0.3124, "f1": -0.044296, "f3": -0.540668, "y": 0.30051328, "x": -0.033534753}]], "block": 10}], [{"trials": [[{"q1": 0.6551109902, "distance": 0.3453530074, "q3": 2.660237827, "q2": 3.469155354, "tx": 0.601, "ty": 0.601, "targetID": 1, "f2": 1.089441, "f1": 1.279634, "f3": -1.476863, "y": 0.26622582, "x": 0.51617696}], [{"q1": 1.59117992, "distance": 0.4921898766, "q3": 3.793535927, "q2": 3.841798554, "tx": 0.22, "ty": 0.821, "targetID": 2, "f2": 2.22274, "f1": 0.343565, "f3": -1.849506, "y": 0.41910095, "x": -0.064126782}], [{"q1": 1.82862149, "distance": 0.2945601683, "q3": 3.118156327, "q2": 4.105585454, "tx": -0.22, "ty": 0.821, "targetID": 3, "f2": 1.54736, "f1": 0.106123, "f3": -2.113293, "y": 0.53925099, "x": -0.13407452}], [{"q1": 1.587787, "distance": 0.7262298786, "q3": 2.582577627, "q2": 3.776095254, "tx": -0.601, "ty": 0.601, "targetID": 4, "f2": 1.011781, "f1": 0.346957, "f3": -1.783803, "y": 0.59286015, "x": 0.12518426}], [{"q1": 1.60280381, "distance": 0.3252324465, "q3": 1.962552927, "q2": 2.860503204, "tx": 0.4596, "ty": 0.4596, "targetID": 5, "f2": 0.391757, "f1": 0.331941, "f3": -0.868211, "y": 0.35999737, "x": 0.14999467}], [{"q1": 1.21060738, "distance": 0.119547612, "q3": 3.174202427, "q2": 3.505723454, "tx": 0.1682, "ty": 0.6279, "targetID": 6, "f2": 1.603406, "f1": 0.724137, "f3": -1.513431, "y": 0.51148809, "x": 0.19540108}], [{"q1": 2.01271882, "distance": 0.2410877558, "q3": 2.108385657, "q2": 3.113275754, "tx": -0.1682, "ty": 0.6279, "targetID": 7, "f2": 0.537589, "f1": -0.077974, "f3": -1.120983, "y": 0.46184186, "x": 0.0065798619}], [{"q1": 1.63824098, "distance": 0.4307320222, "q3": 1.988753817, "q2": 2.036714774, "tx": -0.4596, "ty": 0.4596, "targetID": 8, "f2": 0.417957, "f1": 0.296504, "f3": -0.044422, "y": 0.29172495, "x": -0.062928798}], [{"q1": 1.24711269, "distance": 0.1487378049, "q3": 4.666396027, "q2": 4.410313654, "tx": 0.3182, "ty": 0.3182, "targetID": 9, "f2": 3.0956, "f1": 0.687632, "f3": -2.418021, "y": 0.21080535, "x": 0.21529556}], [{"q1": 1.5820693, "distance": 0.03162944856, "q3": 2.545883857, "q2": 2.687338614, "tx": 0.1165, "ty": 0.4347, "targetID": 10, "f2": 0.975088, "f1": 0.352675, "f3": -0.695046, "y": 0.45791811, "x": 0.095021141}], [{"q1": 1.29228879, "distance": 0.2813974356, "q3": 3.261601527, "q2": 2.364131564, "tx": -0.1165, "ty": 0.4347, "targetID": 11, "f2": 1.690805, "f1": 0.642456, "f3": -0.371839, "y": 0.55248242, "x": 0.13906177}], [{"q1": 1.963332983, "distance": 0.2192978782, "q3": 1.756150297, "q2": 2.226781134, "tx": -0.3182, "ty": 0.3182, "targetID": 12, "f2": 0.185354, "f1": -0.028588, "f3": -0.234488, "y": 0.23204501, "x": -0.11653474}], [{"q1": 1.948190507, "distance": 0.478681864, "q3": 2.927336027, "q2": 1.837474964, "tx": 0.1768, "ty": 0.1768, "targetID": 13, "f2": 1.35654, "f1": -0.013446, "f3": 0.154818, "y": 0.48751996, "x": -0.18732832}], [{"q1": 1.65740469, "distance": 0.03289010657, "q3": 1.396060947, "q2": 2.848376654, "tx": 0.0647, "ty": 0.2415, "targetID": 14, "f2": -0.174735, "f1": 0.27734, "f3": -0.856084, "y": 0.23277912, "x": 0.096412858}], [{"q1": 1.79312149, "distance": 0.0198057508, "q3": 1.577330839, "q2": 2.294765194, "tx": -0.0647, "ty": 0.2415, "targetID": 15, "f2": 0.006535, "f1": 0.141623, "f3": -0.302473, "y": 0.22247371, "x": -0.070201641}], [{"q1": 1.75272061, "distance": 0.181918436, "q3": 1.801703387, "q2": 2.367461644, "tx": -0.1768, "ty": 0.1768, "targetID": 16, "f2": 0.230907, "f1": 0.182024, "f3": -0.375169, "y": 0.26964337, "x": -0.020356956}]], "block": 11}], [{"trials": [[{"q1": -0.7765756098, "distance": 1.083842757, "q3": 2.632968827, "q2": 3.052831454, "tx": 0.601, "ty": 0.601, "targetID": 1, "f2": 1.062172, "f1": 2.71132, "f3": -1.060539, "y": -0.43655788, "x": 0.28764913}], [{"q1": 1.37792861, "distance": 0.336612139, "q3": 1.946153817, "q2": 3.848226254, "tx": 0.22, "ty": 0.821, "targetID": 2, "f2": 0.375357, "f1": 0.556816, "f3": -1.855934, "y": 0.52087214, "x": 0.37241719}], [{"q1": 1.30730561, "distance": 0.4259025353, "q3": 1.545349427, "q2": 5.652750754, "tx": -0.22, "ty": 0.821, "targetID": 3, "f2": -0.025447, "f1": 0.627439, "f3": -3.660458, "y": 0.85215874, "x": 0.20476123}], [{"q1": 2.66428514, "distance": 0.6873746431, "q3": 1.505262704, "q2": 1.401044914, "tx": -0.601, "ty": 0.601, "targetID": 4, "f2": -0.065534, "f1": -0.729541, "f3": 0.591248, "y": -0.071919383, "x": -0.46077374}], [{"q1": 1.23052508, "distance": 0.1910049898, "q3": 1.846690997, "q2": 3.220341254, "tx": 0.4596, "ty": 0.4596, "targetID": 5, "f2": 0.275895, "f1": 0.704219, "f3": -1.228049, "y": 0.29955321, "x": 0.35535063}], [{"q1": 0.2072454902, "distance": 0.5357474366, "q3": 1.957023727, "q2": 2.036274951, "tx": 0.1682, "ty": 0.6279, "targetID": 6, "f2": 0.386227, "f1": 1.727499, "f3": -0.043982, "y": 0.10305972, "x": 0.27575462}], [{"q1": 1.19609323, "distance": 0.2463488303, "q3": 4.619586327, "q2": 1.866000634, "tx": -0.1682, "ty": 0.6279, "targetID": 7, "f2": 3.04879, "f1": 0.738651, "f3": 0.126292, "y": 0.75254629, "x": 0.044287761}], [{"q1": 2.81715503, "distance": 0.094162382, "q3": 1.729823747, "q2": 3.655734554, "tx": -0.4596, "ty": 0.4596, "targetID": 8, "f2": 0.159027, "f1": -0.882411, "f3": -1.663442, "y": 0.42610786, "x": -0.37159528}], [{"q1": 2.50230462, "distance": 0.683565801, "q3": 3.631052827, "q2": -0.3830655464, "tx": 0.3182, "ty": 0.3182, "targetID": 9, "f2": 2.060256, "f1": -0.56756, "f3": 2.375358, "y": 0.41020481, "x": -0.35914579}], [{"q1": 2.021829438, "distance": 0.3887165487, "q3": 1.812384807, "q2": 4.461854654, "tx": 0.1165, "ty": 0.4347, "targetID": 10, "f2": 0.241588, "f1": -0.087085, "f3": -2.469562, "y": 0.75032319, "x": -0.11039768}], [{"q1": 1.971312628, "distance": 0.1828365601, "q3": 1.567152079, "q2": 2.870430634, "tx": -0.1165, "ty": 0.4347, "targetID": 11, "f2": -0.003644, "f1": -0.036568, "f3": -0.878138, "y": 0.32898185, "x": 0.032673994}], [{"q1": 2.0730374, "distance": 0.1699228304, "q3": 3.336999727, "q2": 2.667232424, "tx": -0.3182, "ty": 0.3182, "targetID": 12, "f2": 1.766203, "f1": -0.138293, "f3": -0.67494, "y": 0.48606822, "x": -0.29185557}], [{"q1": 2.13800553, "distance": 0.7033626759, "q3": 3.989508527, "q2": 2.333092624, "tx": 0.1768, "ty": 0.1768, "targetID": 13, "f2": 2.418712, "f1": -0.203261, "f3": -0.3408, "y": 0.46468487, "x": -0.46494867}], [{"q1": 1.46645869, "distance": 0.2224233211, "q3": 2.500330757, "q2": 2.679233304, "tx": 0.0647, "ty": 0.2415, "targetID": 14, "f2": 0.929534, "f1": 0.468286, "f3": -0.686941, "y": 0.45027521, "x": 0.14141405}], [{"q1": 2.28264446, "distance": 0.2954898235, "q3": 1.625208712, "q2": 3.599531454, "tx": -0.0647, "ty": 0.2415, "targetID": 15, "f2": 0.054412, "f1": -0.3479, "f3": -1.607239, "y": 0.53602348, "x": -0.040822071}], [{"q1": 0.3402605902, "distance": 0.7643899739, "q3": 3.641482827, "q2": 2.019373183, "tx": -0.1768, "ty": 0.1768, "targetID": 16, "f2": 2.070686, "f1": 1.594484, "f3": -0.027081, "y": 0.25590631, "x": 0.58348562}]], "block": 12}], [{"trials": [[{"q1": 1.65639938, "distance": 0.6966526017, "q3": 3.596055427, "q2": 3.938452754, "tx": 0.601, "ty": 0.601, "targetID": 1, "f2": 2.025259, "f1": 0.278345, "f3": -1.94616, "y": 0.46289253, "x": -0.081825874}], [{"q1": -0.4055535098, "distance": 1.035785813, "q3": 3.089505027, "q2": 3.989830354, "tx": 0.22, "ty": 0.821, "targetID": 2, "f2": 1.518709, "f1": 2.340298, "f3": -1.997538, "y": -0.16561156, "x": 0.53535675}], [{"q1": 1.930220597, "distance": 0.2071461433, "q3": 1.603971545, "q2": 4.606267354, "tx": -0.22, "ty": 0.821, "targetID": 3, "f2": 0.033175, "f1": 0.004524, "f3": -2.613975, "y": 0.78614792, "x": -0.015806814}], [{"q1": 2.36187543, "distance": 0.3470245279, "q3": 1.971852047, "q2": 4.038518754, "tx": -0.601, "ty": 0.601, "targetID": 4, "f2": 0.401056, "f1": -0.427131, "f3": -2.046226, "y": 0.62258358, "x": -0.25464733}], [{"q1": 1.71973389, "distance": 0.2969298133, "q3": 1.398134397, "q2": 4.261219954, "tx": 0.4596, "ty": 0.4596, "targetID": 5, "f2": -0.172662, "f1": 0.215011, "f3": -2.268927, "y": 0.67330326, "x": 0.25344901}], [{"q1": 1.877881663, "distance": 0.09457443976, "q3": 1.791713127, "q2": 3.565595954, "tx": 0.1682, "ty": 0.6279, "targetID": 6, "f2": 0.220917, "f1": 0.056863, "f3": -1.573303, "y": 0.54547967, "x": 0.12181882}], [{"q1": 1.949509975, "distance": 0.43568038, "q3": 1.574377742, "q2": 2.217670514, "tx": -0.1682, "ty": 0.6279, "targetID": 7, "f2": 0.003581, "f1": -0.014765, "f3": -0.225378, "y": 0.19348721, "x": -0.13498974}], [{"q1": 2.32706658, "distance": 0.4270404489, "q3": 1.52002819, "q2": 2.350559884, "tx": -0.4596, "ty": 0.4596, "targetID": 8, "f2": -0.050768, "f1": -0.392322, "f3": -0.358267, "y": 0.14817675, "x": -0.16740297}], [{"q1": 0.3378100902, "distance": 0.124900076, "q3": 2.057554697, "q2": 1.747688254, "tx": 0.3182, "ty": 0.3182, "targetID": 9, "f2": 0.486758, "f1": 1.596934, "f3": 0.244604, "y": 0.19442531, "x": 0.30147113}], [{"q1": 0.9463994402, "distance": 0.5301556873, "q3": 1.62175296, "q2": 4.582196554, "tx": 0.1165, "ty": 0.4347, "targetID": 10, "f2": 0.050957, "f1": 0.988345, "f3": -2.589904, "y": 0.50769118, "x": 0.64160698}], [{"q1": 1.67273566, "distance": 0.1382874825, "q3": 2.111715747, "q2": 2.054056366, "tx": -0.1165, "ty": 0.4347, "targetID": 11, "f2": 0.540919, "f1": 0.262009, "f3": -0.061764, "y": 0.32598581, "x": -0.031032739}], [{"q1": 1.935309977, "distance": 0.2613005447, "q3": 1.989256467, "q2": 2.360487314, "tx": -0.3182, "ty": 0.3182, "targetID": 12, "f2": 0.41846, "f1": -0.000565, "f3": -0.368195, "y": 0.29977047, "x": -0.057550183}], [{"q1": 1.80380291, "distance": 0.6944118771, "q3": 4.145959827, "q2": 1.423161724, "tx": 0.1768, "ty": 0.1768, "targetID": 13, "f2": 2.575163, "f1": 0.130942, "f3": 0.569131, "y": 0.73016327, "x": -0.2427199}], [{"q1": 0.9939003202, "distance": 0.009074314929, "q3": 1.489617573, "q2": 2.146419194, "tx": 0.0647, "ty": 0.2415, "targetID": 14, "f2": -0.081179, "f1": 0.940844, "f3": -0.154127, "y": 0.23873593, "x": 0.056056904}], [{"q1": 1.23567729, "distance": 0.409759255, "q3": 1.740065337, "q2": 0.6260768536, "tx": -0.0647, "ty": 0.2415, "targetID": 15, "f2": 0.169269, "f1": 0.699067, "f3": 1.366216, "y": 0.65072248, "x": -0.085666852}], [{"q1": 0.8218666902, "distance": 0.6552208302, "q3": 3.957464227, "q2": 2.111107684, "tx": -0.1768, "ty": 0.1768, "targetID": 16, "f2": 2.386668, "f1": 1.112878, "f3": -0.118815, "y": 0.570576, "x": 0.34689342}]], "block": 13}], [{"trials": [[{"q1": -1.79677641, "distance": 1.420220861, "q3": 3.690366027, "q2": 1.992606813, "tx": 0.601, "ty": 0.601, "targetID": 1, "f2": 2.11957, "f1": 3.731521, "f3": -0.000314, "y": -0.64094338, "x": -0.087915041}], [{"q1": 0.9525569602, "distance": 0.329574664, "q3": 3.350194427, "q2": 2.050789109, "tx": 0.22, "ty": 0.821, "targetID": 2, "f2": 1.779398, "f1": 0.982188, "f3": -0.058496, "y": 0.50835708, "x": 0.32427782}], [{"q1": 1.3798764, "distance": 0.4810029094, "q3": 3.527066027, "q2": 4.413543254, "tx": -0.22, "ty": 0.821, "targetID": 3, "f2": 1.95627, "f1": 0.554868, "f3": -2.421251, "y": 0.45655962, "x": 0.093921978}], [{"q1": 2.34811525, "distance": 0.5111707673, "q3": 2.196538747, "q2": 2.128574944, "tx": -0.601, "ty": 0.601, "targetID": 4, "f2": 0.625742, "f1": -0.413371, "f3": -0.136282, "y": 0.25439549, "x": -0.22528619}], [{"q1": -0.4239004098, "distance": 0.6766432976, "q3": 3.024976727, "q2": 1.442199784, "tx": 0.4596, "ty": 0.4596, "targetID": 5, "f2": 1.45418, "f1": 2.358645, "f3": 0.550093, "y": -0.21686047, "x": 0.47532847}], [{"q1": 1.66764628, "distance": 0.2799057996, "q3": 3.296096227, "q2": 3.547820854, "tx": 0.1682, "ty": 0.6279, "targetID": 6, "f2": 1.7253, "f1": 0.267098, "f3": -1.555528, "y": 0.5141036, "x": -0.087529615}], [{"q1": 1.896479891, "distance": 0.360588916, "q3": 1.949735237, "q2": 2.112364324, "tx": -0.1682, "ty": 0.6279, "targetID": 7, "f2": 0.378939, "f1": 0.038265, "f3": -0.120072, "y": 0.27349957, "x": -0.10168157}], [{"q1": 0.8141383902, "distance": 0.5225998695, "q3": 1.487355626, "q2": 1.431769694, "tx": -0.4596, "ty": 0.4596, "targetID": 8, "f2": -0.083441, "f1": 1.120606, "f3": 0.560523, "y": 0.45640323, "x": 0.062990092}], [{"q1": 2.13341881, "distance": 0.6531311691, "q3": 2.075964427, "q2": 1.124836094, "tx": 0.3182, "ty": 0.3182, "targetID": 9, "f2": 0.505168, "f1": -0.198674, "f3": 0.867457, "y": 0.25661202, "x": -0.33202092}], [{"q1": 1.2822357, "distance": 0.1119200976, "q3": 2.354435197, "q2": 1.167184764, "tx": 0.1165, "ty": 0.4347, "targetID": 10, "f2": 0.783639, "f1": 0.652509, "f3": 0.825108, "y": 0.45210418, "x": 0.0059414057}], [{"q1": 1.09292332, "distance": 0.3829006469, "q3": 3.729007627, "q2": 2.103065214, "tx": -0.1165, "ty": 0.4347, "targetID": 11, "f2": 2.158211, "f1": 0.841821, "f3": -0.110773, "y": 0.58943557, "x": 0.2337425}], [{"q1": 3.69574539, "distance": 0.6105489821, "q3": 2.154692737, "q2": 1.181384754, "tx": -0.3182, "ty": 0.3182, "targetID": 12, "f2": 0.583896, "f1": -1.761001, "f3": 0.810908, "y": -0.29181293, "x": -0.34377899}], [{"q1": 1.29222596, "distance": 0.1629245143, "q3": 1.865540547, "q2": 2.097284684, "tx": 0.1768, "ty": 0.1768, "targetID": 13, "f2": 0.294744, "f1": 0.642519, "f3": -0.104992, "y": 0.28044382, "x": 0.051092578}], [{"q1": 0.9624844002, "distance": 0.1848501672, "q3": 1.693632597, "q2": 1.459981194, "tx": 0.0647, "ty": 0.2415, "targetID": 14, "f2": 0.122836, "f1": 0.97226, "f3": 0.532311, "y": 0.42119757, "x": 0.021359861}], [{"q1": 1.59281355, "distance": 0.1600607328, "q3": 1.828972407, "q2": 1.522875884, "tx": -0.0647, "ty": 0.2415, "targetID": 15, "f2": 0.258176, "f1": 0.341931, "f3": 0.469417, "y": 0.34189799, "x": -0.18935826}], [{"q1": 1.24032685, "distance": 0.3156261972, "q3": 1.966385677, "q2": 1.165613964, "tx": -0.1768, "ty": 0.1768, "targetID": 16, "f2": 0.395589, "f1": 0.694418, "f3": 0.826679, "y": 0.46689001, "x": -0.052430862}]], "block": 14}], [{"trials": [[{"q1": 0.5719843902, "distance": 0.1773076341, "q3": 4.018411127, "q2": 1.459918364, "tx": 0.601, "ty": 0.601, "targetID": 1, "f2": 2.447615, "f1": 1.36276, "f3": 0.532374, "y": 0.42369457, "x": 0.60011592}], [{"q1": 0.9219578902, "distance": 0.3053223331, "q3": 4.051146527, "q2": 1.274627224, "tx": 0.22, "ty": 0.821, "targetID": 2, "f2": 2.48035, "f1": 1.012787, "f3": 0.717665, "y": 0.61043117, "x": 0.44109386}], [{"q1": 2.14039315, "distance": 0.2324224012, "q3": 3.705320027, "q2": 0.3692830536, "tx": -0.22, "ty": 0.821, "targetID": 3, "f2": 2.134524, "f1": -0.205649, "f3": 1.62301, "y": 0.59200881, "x": -0.25978954}], [{"q1": 2.69890549, "distance": 0.4958887639, "q3": 2.508875897, "q2": 1.510309514, "tx": -0.601, "ty": 0.601, "targetID": 4, "f2": 0.93808, "f1": -0.764161, "f3": 0.481983, "y": 0.14265952, "x": -0.41171273}], [{"q1": 1.01501182, "distance": 0.1620506921, "q3": 2.965035127, "q2": 1.572324544, "tx": 0.4596, "ty": 0.4596, "targetID": 5, "f2": 1.394239, "f1": 0.919733, "f3": 0.419968, "y": 0.40464017, "x": 0.3071538}], [{"q1": 0.9121560902, "distance": 0.2595209063, "q3": 3.160190927, "q2": 1.807881164, "tx": 0.1682, "ty": 0.6279, "targetID": 6, "f2": 1.589395, "f1": 1.022588, "f3": 0.184411, "y": 0.42823773, "x": 0.33398926}], [{"q1": 1.74945336, "distance": 0.2640094647, "q3": 2.364488297, "q2": 1.845077624, "tx": -0.1682, "ty": 0.6279, "targetID": 7, "f2": 0.793692, "f1": 0.185291, "f3": 0.147215, "y": 0.37492882, "x": -0.092658094}], [{"q1": 2.007566608, "distance": 0.2929256035, "q3": 2.748139627, "q2": 1.955284693, "tx": -0.4596, "ty": 0.4596, "targetID": 8, "f2": 1.177343, "f1": -0.072822, "f3": 0.037008, "y": 0.42849404, "x": -0.16833066}], [{"q1": 1.2029419, "distance": 0.1502503121, "q3": 2.587352927, "q2": 1.9860723, "tx": 0.3182, "ty": 0.3182, "targetID": 9, "f2": 1.016557, "f1": 0.731803, "f3": 0.00622, "y": 0.36544594, "x": 0.17557119}], [{"q1": 1.34538171, "distance": 0.07448780838, "q3": 2.993372327, "q2": 1.112206884, "tx": 0.1165, "ty": 0.4347, "targetID": 10, "f2": 1.422576, "f1": 0.589363, "f3": 0.880086, "y": 0.50895896, "x": 0.11066558}], [{"q1": 2.14560819, "distance": 0.1879722997, "q3": 3.225598827, "q2": 1.358507754, "tx": -0.1165, "ty": 0.4347, "targetID": 11, "f2": 1.654802, "f1": -0.210864, "f3": 0.633785, "y": 0.47767956, "x": -0.29949274}], [{"q1": 2.11186748, "distance": 0.1268097185, "q3": 2.171468847, "q2": 1.946613897, "tx": -0.3182, "ty": 0.3182, "targetID": 12, "f2": 0.600673, "f1": -0.177123, "f3": 0.045679, "y": 0.27184266, "x": -0.20016737}], [{"q1": 1.46319143, "distance": 0.2153093179, "q3": 2.150420167, "q2": 2.027478492, "tx": 0.1768, "ty": 0.1768, "targetID": 13, "f2": 0.579624, "f1": 0.471553, "f3": -0.035186, "y": 0.33271386, "x": 0.028311042}], [{"q1": 1.21959234, "distance": 0.07211292075, "q3": 2.072634337, "q2": 1.882525404, "tx": 0.0647, "ty": 0.2415, "targetID": 14, "f2": 0.501838, "f1": 0.715152, "f3": 0.109767, "y": 0.31151722, "x": 0.047441314}], [{"q1": 1.29228879, "distance": 0.07263853113, "q3": 1.796111357, "q2": 1.816740454, "tx": -0.0647, "ty": 0.2415, "targetID": 15, "f2": 0.225315, "f1": 0.642456, "f3": 0.175552, "y": 0.31170611, "x": -0.046059766}], [{"q1": 1.66098611, "distance": 0.07206212678, "q3": 1.5549627, "q2": 1.922800625, "tx": -0.1768, "ty": 0.1768, "targetID": 16, "f2": -0.015834, "f1": 0.273758, "f3": 0.069492, "y": 0.24785825, "x": -0.16481354}]], "block": 15}], [{"trials": [[{"q1": 0.7134817902, "distance": 0.167389899, "q3": 5.039742927, "q2": 0.2953299536, "tx": 0.601, "ty": 0.601, "targetID": 1, "f2": 3.468947, "f1": 1.221263, "f3": 1.696963, "y": 0.55837802, "x": 0.76287262}], [{"q1": 0.8322339902, "distance": 0.3040860425, "q3": 3.768214727, "q2": 2.248835114, "tx": 0.22, "ty": 0.821, "targetID": 2, "f2": 2.197418, "f1": 1.10251, "f3": -0.256542, "y": 0.54266814, "x": 0.34247325}], [{"q1": 1.76076309, "distance": 0.3359636202, "q3": 3.009708627, "q2": 1.733739574, "tx": -0.22, "ty": 0.821, "targetID": 3, "f2": 1.438912, "f1": 0.173981, "f3": 0.258553, "y": 0.51565334, "x": -0.079875158}], [{"q1": 2.45920197, "distance": 0.3893211836, "q3": 2.790111227, "q2": 1.736567014, "tx": -0.601, "ty": 0.601, "targetID": 4, "f2": 1.219315, "f1": -0.524457, "f3": 0.255726, "y": 0.29482033, "x": -0.36053172}], [{"q1": 1.44484453, "distance": 0.6359272924, "q3": 4.495430627, "q2": 1.897667883, "tx": 0.4596, "ty": 0.4596, "targetID": 5, "f2": 2.924634, "f1": 0.4899, "f3": 0.094625, "y": 0.73203227, "x": -0.11501655}], [{"q1": 1.47091975, "distance": 0.09292127193, "q3": 3.389087327, "q2": 1.337082094, "tx": 0.1682, "ty": 0.6279, "targetID": 6, "f2": 1.818291, "f1": 0.463825, "f3": 0.655211, "y": 0.59329336, "x": 0.081963446}], [{"q1": 1.932168384, "distance": 0.06317425269, "q3": 3.386071427, "q2": 1.343365274, "tx": -0.1682, "ty": 0.6279, "targetID": 7, "f2": 1.815275, "f1": 0.002576, "f3": 0.648927, "y": 0.57252608, "x": -0.19860913}], [{"q1": 1.845146268, "distance": 0.389741608, "q3": 2.158839637, "q2": 2.040044862, "tx": -0.4596, "ty": 0.4596, "targetID": 8, "f2": 0.588043, "f1": 0.089598, "f3": -0.047752, "y": 0.31308431, "x": -0.098446745}], [{"q1": 1.08934191, "distance": 0.1103190014, "q3": 2.856210427, "q2": 1.891259034, "tx": 0.3182, "ty": 0.3182, "targetID": 9, "f2": 1.285414, "f1": 0.845403, "f3": 0.101034, "y": 0.40795603, "x": 0.25405846}], [{"q1": 1.60600823, "distance": 0.1917330599, "q3": 3.328705927, "q2": 1.350716604, "tx": 0.1165, "ty": 0.4347, "targetID": 10, "f2": 1.75791, "f1": 0.328736, "f3": 0.641576, "y": 0.59182736, "x": 0.0066248026}], [{"q1": 2.26109313, "distance": 0.2073540902, "q3": 2.151048487, "q2": 2.211261664, "tx": -0.1165, "ty": 0.4347, "targetID": 11, "f2": 0.580252, "f1": -0.326349, "f3": -0.218969, "y": 0.24206205, "x": -0.19322248}], [{"q1": 2.12996306, "distance": 0.03494243429, "q3": 2.484245807, "q2": 1.427057304, "tx": -0.3182, "ty": 0.3182, "targetID": 12, "f2": 0.913449, "f1": -0.195219, "f3": 0.565235, "y": 0.31906686, "x": -0.28326832}], [{"q1": 0.7296295902, "distance": 0.06215661291, "q3": 2.028966197, "q2": 2.134858124, "tx": 0.1768, "ty": 0.1768, "targetID": 13, "f2": 0.45817, "f1": 1.205115, "f3": -0.142565, "y": 0.20279778, "x": 0.23325848}], [{"q1": "_NaN_", "distance": 0.4717407294, "q3": 2.887437827, "q2": 1.235985634, "tx": 0.0647, "ty": 0.2415, "targetID": 14, "f2": 1.316642, "f1": "_NaN_", "f3": 0.756307, "y": 0.033913295, "x": 0.48831194}], [{"q1": 1.74222769, "distance": 0.2268246192, "q3": 2.824480327, "q2": 1.663744894, "tx": -0.0647, "ty": 0.2415, "targetID": 15, "f2": 1.253684, "f1": 0.192517, "f3": 0.328548, "y": 0.46830454, "x": -0.067718033}], [{"q1": 1.76547548, "distance": 0.1010467703, "q3": 1.624329066, "q2": 2.206423614, "tx": -0.1768, "ty": 0.1768, "targetID": 16, "f2": 0.053533, "f1": 0.169269, "f3": -0.214131, "y": 0.23010646, "x": -0.090957871}]], "block": 16}], [{"trials": [[{"q1": 0.9053702902, "distance": 0.2843215662, "q3": 3.231002427, "q2": 1.843506824, "tx": 0.601, "ty": 0.601, "targetID": 1, "f2": 1.660206, "f1": 1.029374, "f3": 0.148786, "y": 0.43188093, "x": 0.37244477}], [{"q1": 1.61493036, "distance": 0.3787681587, "q3": 4.054853627, "q2": 1.760066124, "tx": 0.22, "ty": 0.821, "targetID": 2, "f2": 2.484057, "f1": 0.319814, "f3": 0.232227, "y": 0.7111539, "x": -0.14249021}], [{"q1": 1.78872326, "distance": 0.2639123983, "q3": 3.343220027, "q2": 1.981485575, "tx": -0.22, "ty": 0.821, "targetID": 3, "f2": 1.772424, "f1": 0.146021, "f3": 0.010807, "y": 0.57288825, "x": -0.13005383}], [{"q1": 2.04884714, "distance": 0.5014675575, "q3": 2.495367047, "q2": 2.223074054, "tx": -0.601, "ty": 0.601, "targetID": 4, "f2": 0.924571, "f1": -0.114103, "f3": -0.230781, "y": 0.38537746, "x": -0.14825655}], [{"q1": 0.6736463902, "distance": 0.1011246858, "q3": 3.370300627, "q2": 1.308682094, "tx": 0.4596, "ty": 0.4596, "targetID": 5, "f2": 1.799504, "f1": 1.261098, "f3": 0.683611, "y": 0.36020546, "x": 0.47822599}], [{"q1": 1.57295868, "distance": 0.4359943252, "q3": 4.746695127, "q2": 1.845768774, "tx": 0.1682, "ty": 0.6279, "targetID": 6, "f2": 3.175899, "f1": 0.361786, "f3": 0.146524, "y": 0.71857759, "x": -0.25826058}], [{"q1": 1.8310091, "distance": 0.1566310115, "q3": 2.905659027, "q2": 1.774957274, "tx": -0.1682, "ty": 0.6279, "targetID": 7, "f2": 1.334863, "f1": 0.103735, "f3": 0.217335, "y": 0.47908119, "x": -0.11935089}], [{"q1": 2.12418253, "distance": 0.460304449, "q3": 1.720210477, "q2": 2.754820024, "tx": -0.4596, "ty": 0.4596, "targetID": 8, "f2": 0.149414, "f1": -0.189438, "f3": -0.762527, "y": 0.2923431, "x": -0.03075817}], [{"q1": 1.25710295, "distance": 0.2831812408, "q3": 3.394867827, "q2": 1.909480272, "tx": 0.3182, "ty": 0.3182, "targetID": 9, "f2": 1.824072, "f1": 0.677642, "f3": 0.082812, "y": 0.56671264, "x": 0.18243151}], [{"q1": 1.43234099, "distance": 0.05951659924, "q3": 2.571330727, "q2": 1.813347534, "tx": 0.1165, "ty": 0.4347, "targetID": 10, "f2": 1.000534, "f1": 0.502404, "f3": 0.178945, "y": 0.42070614, "x": 0.058651945}], [{"q1": 1.75944362, "distance": 0.1127223582, "q3": 3.150577627, "q2": 2.237588204, "tx": -0.1165, "ty": 0.4347, "targetID": 11, "f2": 1.579781, "f1": 0.175301, "f3": -0.245296, "y": 0.54322859, "x": -0.086038956}], [{"q1": 2.17388252, "distance": 0.07823196945, "q3": 2.378374137, "q2": 1.776213914, "tx": -0.3182, "ty": 0.3182, "targetID": 12, "f2": 0.807578, "f1": -0.239138, "f3": 0.216079, "y": 0.29579529, "x": -0.24324488}], [{"q1": 1.6656985, "distance": 0.2488765409, "q3": 2.243913967, "q2": 2.141643964, "tx": 0.1768, "ty": 0.1768, "targetID": 13, "f2": 0.673118, "f1": 0.269046, "f3": -0.149351, "y": 0.33961792, "x": -0.011428206}], [{"q1": 1.10504987, "distance": 0.108646822, "q3": 2.204267067, "q2": 1.864743994, "tx": 0.0647, "ty": 0.2415, "targetID": 14, "f2": 0.633471, "f1": 0.829695, "f3": 0.127549, "y": 0.32455611, "x": 0.13474152}], [{"q1": 1.41675869, "distance": 0.1487083605, "q3": 2.184412207, "q2": 2.179657244, "tx": -0.0647, "ty": 0.2415, "targetID": 15, "f2": 0.613616, "f1": 0.517986, "f3": -0.187365, "y": 0.32930172, "x": 0.055320975}], [{"q1": 1.883410866, "distance": 0.06189354827, "q3": 1.627470658, "q2": 2.152953704, "tx": -0.1768, "ty": 0.1768, "targetID": 16, "f2": 0.056674, "f1": 0.051334, "f3": -0.160661, "y": 0.21596614, "x": -0.1288748}]], "block": 17}], [{"trials": [[{"q1": 0.5608631902, "distance": 0.09672928601, "q3": 4.330622627, "q2": 1.737132494, "tx": 0.601, "ty": 0.601, "targetID": 1, "f2": 2.759826, "f1": 1.373881, "f3": 0.25516, "y": 0.52286708, "x": 0.54397543}], [{"q1": 1.28644543, "distance": 0.1968578378, "q3": 4.505420827, "q2": 1.766097984, "tx": 0.22, "ty": 0.821, "targetID": 2, "f2": 2.934624, "f1": 0.648299, "f3": 0.226195, "y": 0.76747855, "x": 0.030557495}], [{"q1": 1.953091391, "distance": 0.2468452972, "q3": 3.562377527, "q2": 1.902191777, "tx": -0.22, "ty": 0.821, "targetID": 3, "f2": 1.991581, "f1": -0.018347, "f3": 0.090101, "y": 0.57674934, "x": -0.25569616}], [{"q1": 2.76337097, "distance": 0.5539620646, "q3": 2.158525477, "q2": 2.04808734, "tx": -0.601, "ty": 0.601, "targetID": 4, "f2": 0.587729, "f1": -0.828626, "f3": -0.055795, "y": 0.12133289, "x": -0.32388372}], [{"q1": 0.8360666902, "distance": 0.07680489105, "q3": 3.507211227, "q2": 2.051668755, "tx": 0.4596, "ty": 0.4596, "targetID": 5, "f2": 1.936415, "f1": 1.098678, "f3": -0.059376, "y": 0.47783361, "x": 0.38499084}], [{"q1": 1.48317196, "distance": 0.1306261019, "q3": 3.406680227, "q2": 2.093074944, "tx": 0.1682, "ty": 0.6279, "targetID": 6, "f2": 1.835884, "f1": 0.451573, "f3": -0.100782, "y": 0.59508674, "x": 0.041762393}], [{"q1": 1.78269141, "distance": 0.2261282214, "q3": 2.582075027, "q2": 1.784759044, "tx": -0.1682, "ty": 0.6279, "targetID": 7, "f2": 1.011279, "f1": 0.152053, "f3": 0.207534, "y": 0.41526917, "x": -0.091244801}], [{"q1": 2.016048908, "distance": 0.3952620068, "q3": 1.815714887, "q2": 2.187385554, "tx": -0.4596, "ty": 0.4596, "targetID": 8, "f2": 0.244919, "f1": -0.081304, "f3": -0.195093, "y": 0.2344591, "x": -0.13472521}], [{"q1": 1.13432951, "distance": 0.1448985245, "q3": 2.804939627, "q2": 1.797953734, "tx": 0.3182, "ty": 0.3182, "targetID": 9, "f2": 1.234143, "f1": 0.800415, "f3": 0.194339, "y": 0.42057491, "x": 0.21565752}], [{"q1": 1.21104721, "distance": 0.09750209795, "q3": 3.137697127, "q2": 1.971243983, "tx": 0.1165, "ty": 0.4347, "targetID": 10, "f2": 1.566901, "f1": 0.723697, "f3": 0.021049, "y": 0.51602064, "x": 0.17029231}], [{"q1": 1.958746258, "distance": 0.132853617, "q3": 2.205460877, "q2": 1.882211244, "tx": -0.1165, "ty": 0.4347, "targetID": 11, "f2": 0.634665, "f1": -0.024002, "f3": 0.110081, "y": 0.31069998, "x": -0.1641873}], [{"q1": 1.977532982, "distance": 0.212626691, "q3": 1.889416657, "q2": 2.193228924, "tx": -0.3182, "ty": 0.3182, "targetID": 12, "f2": 0.31862, "f1": -0.042788, "f3": -0.200936, "y": 0.25575511, "x": -0.11494955}], [{"q1": 1.17881447, "distance": 0.2463289362, "q3": 2.780309527, "q2": 2.037405925, "tx": 0.1768, "ty": 0.1768, "targetID": 13, "f2": 1.209513, "f1": 0.75593, "f3": -0.045113, "y": 0.42148159, "x": 0.20524054}], [{"q1": 1.49963391, "distance": 0.1091143872, "q3": 2.088153807, "q2": 1.959871418, "tx": 0.0647, "ty": 0.2415, "targetID": 14, "f2": 0.517357, "f1": 0.435111, "f3": 0.032421, "y": 0.32076814, "x": -0.010283408}], [{"q1": 1.880269273, "distance": 0.1090270983, "q3": 2.289592727, "q2": 2.091064327, "tx": -0.0647, "ty": 0.2415, "targetID": 15, "f2": 0.718796, "f1": 0.054475, "f3": -0.098772, "y": 0.34788813, "x": -0.088542692}], [{"q1": 1.60676222, "distance": 0.09090654686, "q3": 1.568785707, "q2": 2.07083247, "tx": -0.1768, "ty": 0.1768, "targetID": 16, "f2": -0.002011, "f1": 0.327982, "f3": -0.07854, "y": 0.24085756, "x": -0.11229706}]], "block": 18}], [{"trials": [[{"q1": 0.4144021902, "distance": 0.2391754392, "q3": 3.910277527, "q2": 2.062727161, "tx": 0.601, "ty": 0.601, "targetID": 1, "f2": 2.339481, "f1": 1.520342, "f3": -0.070435, "y": 0.36355902, "x": 0.5722481}], [{"q1": 1.47324453, "distance": 0.3312250816, "q3": 3.858629727, "q2": 2.289675814, "tx": 0.22, "ty": 0.821, "targetID": 2, "f2": 2.287833, "f1": 0.4615, "f3": -0.297383, "y": 0.64719485, "x": -0.061960679}], [{"q1": 2.16690819, "distance": 0.4201749138, "q3": 3.625335127, "q2": 2.597614724, "tx": -0.22, "ty": 0.821, "targetID": 3, "f2": 2.054539, "f1": -0.232164, "f3": -0.605322, "y": 0.43985683, "x": -0.3968526}], [{"q1": 2.95777269, "distance": 0.4562285043, "q3": 2.744369727, "q2": 2.703486394, "tx": -0.601, "ty": 0.601, "targetID": 4, "f2": 1.173573, "f1": -1.023028, "f3": -0.711194, "y": 0.1656321, "x": -0.46462097}], [{"q1": 0.8592516902, "distance": 0.07958897323, "q3": 3.282524527, "q2": 1.910422749, "tx": 0.4596, "ty": 0.4596, "targetID": 5, "f2": 1.711728, "f1": 1.075493, "f3": 0.08187, "y": 0.42720426, "x": 0.38690254}], [{"q1": 1.53400293, "distance": 0.155258066, "q3": 3.159374027, "q2": 2.012084688, "tx": 0.1682, "ty": 0.6279, "targetID": 6, "f2": 1.588578, "f1": 0.400742, "f3": -0.019792, "y": 0.5489147, "x": 0.034534786}], [{"q1": 1.890573697, "distance": 0.1969428336, "q3": 2.686124527, "q2": 2.272459884, "tx": -0.1682, "ty": 0.6279, "targetID": 7, "f2": 1.115328, "f1": 0.044171, "f3": -0.280167, "y": 0.45046297, "x": -0.082744865}], [{"q1": 2.33655419, "distance": 0.4248453484, "q3": 1.595426413, "q2": 2.548291724, "tx": -0.4596, "ty": 0.4596, "targetID": 8, "f2": 0.02463, "f1": -0.40181, "f3": -0.555999, "y": 0.20690285, "x": -0.11807735}], [{"q1": 0.9193817902, "distance": 0.1179220411, "q3": 2.166505127, "q2": 2.151194414, "tx": 0.3182, "ty": 0.3182, "targetID": 9, "f2": 0.595709, "f1": 1.015363, "f3": -0.158902, "y": 0.24839617, "x": 0.22315773}], [{"q1": 1.34129764, "distance": 0.07864875218, "q3": 2.353869707, "q2": 2.017676723, "tx": 0.1165, "ty": 0.4347, "targetID": 10, "f2": 0.783073, "f1": 0.593447, "f3": -0.025384, "y": 0.35830826, "x": 0.09779363}], [{"q1": 2.05990554, "distance": 0.07505484847, "q3": 2.167636097, "q2": 2.683568704, "tx": -0.1165, "ty": 0.4347, "targetID": 11, "f2": 0.59684, "f1": -0.125161, "f3": -0.691276, "y": 0.38561462, "x": -0.059720992}], [{"q1": 1.89270998, "distance": 0.4490360799, "q3": 1.767271527, "q2": 3.265328854, "tx": -0.3182, "ty": 0.3182, "targetID": 12, "f2": 0.196475, "f1": 0.042035, "f3": -1.273036, "y": 0.43099767, "x": 0.11643788}], [{"q1": 0.9042392902, "distance": 0.04472438611, "q3": 1.577582167, "q2": 2.606222694, "tx": 0.1768, "ty": 0.1768, "targetID": 13, "f2": 0.006786, "f1": 1.030505, "f3": -0.61393, "y": 0.13818738, "x": 0.19936848}], [{"q1": 1.13464367, "distance": 0.2858649282, "q3": 2.686124527, "q2": 2.849381964, "tx": 0.0647, "ty": 0.2415, "targetID": 14, "f2": 1.115328, "f1": 0.800101, "f3": -0.857089, "y": 0.39372756, "x": 0.30666183}], [{"q1": 1.5408516, "distance": 0.2233088807, "q3": 1.918696297, "q2": 2.781146574, "tx": -0.0647, "ty": 0.2415, "targetID": 15, "f2": 0.3479, "f1": 0.393893, "f3": -0.788854, "y": 0.32667242, "x": 0.14172799}], [{"q1": 1.858403789, "distance": 0.07912808358, "q3": 1.618108712, "q2": 2.208308564, "tx": -0.1768, "ty": 0.1768, "targetID": 16, "f2": 0.047312, "f1": 0.076341, "f3": -0.216016, "y": 0.21812497, "x": -0.10932037}]], "block": 19}], [{"trials": [[{"q1": 0.6275277902, "distance": 0.1292672517, "q3": 4.100343927, "q2": 1.331050234, "tx": 0.601, "ty": 0.601, "targetID": 1, "f2": 2.529548, "f1": 1.307217, "f3": 0.661242, "y": 0.4717618, "x": 0.59825956}], [{"q1": 0.8387684902, "distance": 0.4047936242, "q3": 3.885835927, "q2": 1.356936954, "tx": 0.22, "ty": 0.821, "targetID": 2, "f2": 2.31504, "f1": 1.095976, "f3": 0.635356, "y": 0.51980269, "x": 0.49044049}], [{"q1": 1.921675465, "distance": 0.2536209307, "q3": 3.518960727, "q2": 2.104636004, "tx": -0.22, "ty": 0.821, "targetID": 3, "f2": 1.948164, "f1": 0.013069, "f3": -0.112343, "y": 0.56826285, "x": -0.24115442}], [{"q1": 2.16263562, "distance": 0.7034870172, "q3": 1.229368037, "q2": 3.212927054, "tx": -0.601, "ty": 0.601, "targetID": 4, "f2": -0.341428, "f1": -0.227891, "f3": -1.220634, "y": 0.32348881, "x": 0.045437563}], [{"q1": 0.8488215902, "distance": 0.09735655917, "q3": 3.191858127, "q2": 2.251474044, "tx": 0.4596, "ty": 0.4596, "targetID": 5, "f2": 1.621062, "f1": 1.085923, "f3": -0.259181, "y": 0.40797925, "x": 0.37705548}], [{"q1": 1.3331295, "distance": 0.06919887909, "q3": 3.388144827, "q2": 2.099106804, "tx": 0.1682, "ty": 0.6279, "targetID": 6, "f2": 1.817349, "f1": 0.601615, "f3": -0.106814, "y": 0.57891338, "x": 0.11932469}], [{"q1": 2.006247139, "distance": 0.1450159632, "q3": 2.988345727, "q2": 2.228540424, "tx": -0.1682, "ty": 0.6279, "targetID": 7, "f2": 1.417549, "f1": -0.071503, "f3": -0.236248, "y": 0.48446357, "x": -0.18954526}], [{"q1": 2.64128868, "distance": 0.2416903814, "q3": 2.429205107, "q2": 2.477982874, "tx": -0.4596, "ty": 0.4596, "targetID": 8, "f2": 0.858409, "f1": -0.706544, "f3": -0.48569, "y": 0.26496452, "x": -0.31631263}], [{"q1": 0.9194445902, "distance": 0.05938061315, "q3": 2.405140507, "q2": 2.314117404, "tx": 0.3182, "ty": 0.3182, "targetID": 9, "f2": 0.834344, "f1": 1.0153, "f3": -0.321825, "y": 0.27166222, "x": 0.28131786}], [{"q1": "_NaN_", "distance": 0.6598752784, "q3": 2.020358237, "q2": 2.930560714, "tx": 0.1165, "ty": 0.4347, "targetID": 10, "f2": 0.449562, "f1": "_NaN_", "f3": -0.938268, "y": -0.17049904, "x": 0.37950096}], [{"q1": 2.09220111, "distance": 0.141807186, "q3": 3.098678527, "q2": 2.264543074, "tx": -0.1165, "ty": 0.4347, "targetID": 11, "f2": 1.527882, "f1": -0.157457, "f3": -0.27225, "y": 0.47595035, "x": -0.25217493}], [{"q1": 2.19405155, "distance": 0.2493005752, "q3": 1.710974187, "q2": 2.582158094, "tx": -0.3182, "ty": 0.3182, "targetID": 12, "f2": 0.140178, "f1": -0.259307, "f3": -0.589865, "y": 0.25117971, "x": -0.078076995}], [{"q1": 1.54895691, "distance": 0.1339342827, "q3": 1.909837007, "q2": 2.651461624, "tx": 0.1768, "ty": 0.1768, "targetID": 13, "f2": 0.339041, "f1": 0.385788, "f3": -0.659169, "y": 0.30298569, "x": 0.13190497}], [{"q1": 1.70289495, "distance": 0.2074120131, "q3": 2.607521927, "q2": 2.435194384, "tx": 0.0647, "ty": 0.2415, "targetID": 14, "f2": 1.036726, "f1": 0.23185, "f3": -0.442902, "y": 0.44734585, "x": 0.0392593}], [{"q1": 1.64622062, "distance": 0.1355248635, "q3": 2.380447587, "q2": 1.973945753, "tx": -0.0647, "ty": 0.2415, "targetID": 15, "f2": 0.809651, "f1": 0.288524, "f3": 0.018347, "y": 0.37055081, "x": -0.023313081}], [{"q1": 2.28220464, "distance": 0.0008764854849, "q3": 1.684710477, "q2": 2.242677584, "tx": -0.1768, "ty": 0.1768, "targetID": 16, "f2": 0.113914, "f1": -0.34746, "f3": -0.250385, "y": 0.17600103, "x": -0.17643962}]], "block": 20}], [{"trials": [[{"q1": 0.6994073902, "distance": 0.1144261306, "q3": 4.116114727, "q2": 1.253390064, "tx": 0.601, "ty": 0.601, "targetID": 1, "f2": 2.545318, "f1": 1.235337, "f3": 0.738903, "y": 0.4883136, "x": 0.58112251}], [{"q1": 1.15361889, "distance": 0.1564641032, "q3": 4.097893427, "q2": 2.009697077, "tx": 0.22, "ty": 0.821, "targetID": 2, "f2": 2.527097, "f1": 0.781126, "f3": -0.017404, "y": 0.68250718, "x": 0.14719372}], [{"q1": 2.64009487, "distance": 0.5696104262, "q3": 3.869248327, "q2": 0.8991440536, "tx": -0.22, "ty": 0.821, "targetID": 3, "f2": 2.298452, "f1": -0.70535, "f3": 1.093149, "y": 0.38922496, "x": -0.59151898}], [{"q1": 1.945300241, "distance": 0.6621130491, "q3": 1.762621977, "q2": 2.587373134, "tx": -0.601, "ty": 0.601, "targetID": 4, "f2": 0.191826, "f1": -0.010556, "f3": -0.59508, "y": 0.307015, "x": -0.0077323458}], [{"q1": 0.9170569902, "distance": 0.1179459454, "q3": 3.229871427, "q2": 2.048527162, "tx": 0.4596, "ty": 0.4596, "targetID": 5, "f2": 1.659075, "f1": 1.017688, "f3": -0.056235, "y": 0.46953962, "x": 0.34207362}], [{"q1": 0.9849782002, "distance": 0.2174784199, "q3": 2.958814827, "q2": 1.516152874, "tx": 0.1682, "ty": 0.6279, "targetID": 6, "f2": 1.388019, "f1": 0.949766, "f3": 0.47614, "y": 0.43350946, "x": 0.26571503}], [{"q1": 2.31167278, "distance": 0.1723438804, "q3": 2.887626327, "q2": 1.606316584, "tx": -0.1682, "ty": 0.6279, "targetID": 7, "f2": 1.31683, "f1": -0.376928, "f3": 0.385976, "y": 0.45674902, "x": -0.18844241}], [{"q1": 2.6614577, "distance": 0.4333946231, "q3": 1.770287457, "q2": 2.037343093, "tx": -0.4596, "ty": 0.4596, "targetID": 8, "f2": 0.199491, "f1": -0.726713, "f3": -0.04505, "y": 0.066966595, "x": -0.27610638}], [{"q1": 1.00326227, "distance": 0.09116411611, "q3": 2.862619227, "q2": 1.568366144, "tx": 0.3182, "ty": 0.3182, "targetID": 9, "f2": 1.291823, "f1": 0.931482, "f3": 0.423927, "y": 0.3967703, "x": 0.27196577}], [{"q1": 1.45068789, "distance": 0.2617762793, "q3": 3.851781127, "q2": 1.995999733, "tx": 0.1165, "ty": 0.4347, "targetID": 10, "f2": 2.280985, "f1": 0.484057, "f3": -0.003707, "y": 0.66930219, "x": 0.00035942628}], [{"q1": 1.77389495, "distance": 0.09182819366, "q3": 2.254595387, "q2": 1.767166124, "tx": -0.1165, "ty": 0.4347, "targetID": 11, "f2": 0.683799, "f1": 0.16085, "f3": 0.225127, "y": 0.34289565, "x": -0.11859248}], [{"q1": 2.028238287, "distance": 0.1814651723, "q3": 1.890421967, "q2": 2.089870522, "tx": -0.3182, "ty": 0.3182, "targetID": 12, "f2": 0.319626, "f1": -0.093494, "f3": -0.097578, "y": 0.23941002, "x": -0.15473212}], [{"q1": 1.15820562, "distance": 0.2388668293, "q3": 2.605511327, "q2": 1.469908624, "tx": 0.1768, "ty": 0.1768, "targetID": 13, "f2": 1.034715, "f1": 0.776539, "f3": 0.522384, "y": 0.41172112, "x": 0.1335631}], [{"q1": 1.25276756, "distance": 0.1112469387, "q3": 2.288461757, "q2": 2.031311235, "tx": 0.0647, "ty": 0.2415, "targetID": 14, "f2": 0.717665, "f1": 0.681977, "f3": -0.039019, "y": 0.33721103, "x": 0.12140344}], [{"q1": 1.81907105, "distance": 0.158953004, "q3": 2.423361737, "q2": 2.328066074, "tx": -0.0647, "ty": 0.2415, "targetID": 15, "f2": 0.852565, "f1": 0.115673, "f3": -0.335773, "y": 0.39688619, "x": -0.031215833}], [{"q1": 1.75284628, "distance": 0.1008276534, "q3": 1.812950287, "q2": 1.753908604, "tx": -0.1768, "ty": 0.1768, "targetID": 16, "f2": 0.242154, "f1": 0.181898, "f3": 0.238384, "y": 0.27653076, "x": -0.1916321}]], "block": 21}], [{"trials": [[{"q1": 0.6669233902, "distance": 0.05982936769, "q3": 4.200435027, "q2": 1.397526334, "tx": 0.601, "ty": 0.601, "targetID": 1, "f2": 2.629639, "f1": 1.267821, "f3": 0.594766, "y": 0.54804235, "x": 0.57316045}], [{"q1": 0.9285551902, "distance": 0.1268236155, "q3": 4.513526127, "q2": 1.967725399, "tx": 0.22, "ty": 0.821, "targetID": 2, "f2": 2.94273, "f1": 1.006189, "f3": 0.024567, "y": 0.69452726, "x": 0.22942738}], [{"q1": 1.73525336, "distance": 0.2259111149, "q3": 3.513557227, "q2": 1.879195314, "tx": -0.22, "ty": 0.821, "targetID": 3, "f2": 1.942761, "f1": 0.199491, "f3": 0.113097, "y": 0.61144619, "x": -0.13560194}], [{"q1": 1.907098475, "distance": 0.795883202, "q3": 0.6985645468, "q2": 3.516467754, "tx": -0.601, "ty": 0.601, "targetID": 4, "f2": -0.872232, "f1": 0.027646, "f3": -1.524175, "y": 0.33250532, "x": 0.14822672}], [{"q1": 0.6270879902, "distance": 0.04745302437, "q3": 3.859006727, "q2": 1.871467004, "tx": 0.4596, "ty": 0.4596, "targetID": 5, "f2": 2.28821, "f1": 1.307656, "f3": 0.120826, "y": 0.45256626, "x": 0.50652884}], [{"q1": 1.14325164, "distance": 0.1583488832, "q3": 3.109422727, "q2": 1.996062565, "tx": 0.1682, "ty": 0.6279, "targetID": 6, "f2": 1.538626, "f1": 0.791493, "f3": -0.00377, "y": 0.48354793, "x": 0.23329108}], [{"q1": 2.39523914, "distance": 0.3166279151, "q3": 2.078729027, "q2": 2.579896144, "tx": -0.1682, "ty": 0.6279, "targetID": 7, "f2": 0.507933, "f1": -0.460495, "f3": -0.587603, "y": 0.3113145, "x": -0.17338245}], [{"q1": 2.03540112, "distance": 0.3984200994, "q3": 2.004524607, "q2": 2.315562534, "tx": -0.4596, "ty": 0.4596, "targetID": 8, "f2": 0.433728, "f1": -0.100657, "f3": -0.32327, "y": 0.29116009, "x": -0.098536886}], [{"q1": 0.8801746902, "distance": 0.01124987038, "q3": 2.716723627, "q2": 1.854313904, "tx": 0.3182, "ty": 0.3182, "targetID": 9, "f2": 1.145927, "f1": 1.05457, "f3": 0.137979, "y": 0.3272985, "x": 0.31158359}], [{"q1": 1.4307702, "distance": 0.0314067174, "q3": 2.744369727, "q2": 2.006115662, "tx": 0.1165, "ty": 0.4347, "targetID": 10, "f2": 1.173573, "f1": 0.503974, "f3": -0.013823, "y": 0.45207561, "x": 0.090337621}], [{"q1": 1.913067501, "distance": 0.04170057333, "q3": 2.735573227, "q2": 2.440032434, "tx": -0.1165, "ty": 0.4347, "targetID": 11, "f2": 1.164777, "f1": 0.021677, "f3": -0.44774, "y": 0.47060939, "x": -0.095299681}], [{"q1": 1.978726787, "distance": 0.3315288954, "q3": 1.889730817, "q2": 2.854911164, "tx": -0.3182, "ty": 0.3182, "targetID": 12, "f2": 0.318934, "f1": -0.043982, "f3": -0.862619, "y": 0.37012188, "x": 0.0092378214}], [{"q1": 0.9460852802, "distance": 0.1450251704, "q3": 2.449562627, "q2": 2.00435637, "tx": 0.1768, "ty": 0.1768, "targetID": 13, "f2": 0.878766, "f1": 0.988659, "f3": -0.012064, "y": 0.30444735, "x": 0.24563643}], [{"q1": 1.4646994, "distance": 0.2249093856, "q3": 2.787158127, "q2": 2.343585544, "tx": 0.0647, "ty": 0.2415, "targetID": 14, "f2": 1.216362, "f1": 0.470045, "f3": -0.351293, "y": 0.46249363, "x": 0.10648573}], [{"q1": 2.022834748, "distance": 0.1380676206, "q3": 2.380196257, "q2": 1.943283809, "tx": -0.0647, "ty": 0.2415, "targetID": 15, "f2": 0.8094, "f1": -0.08809, "f3": 0.049009, "y": 0.34367452, "x": -0.1575603}], [{"q1": 2.10960554, "distance": 0.1689990502, "q3": 2.278911307, "q2": 2.336045724, "tx": -0.1768, "ty": 0.1768, "targetID": 16, "f2": 0.708115, "f1": -0.174861, "f3": -0.343753, "y": 0.34017006, "x": -0.13354607}]], "block": 22}], [{"trials": [[{"q1": 0.7482277902, "distance": 0.1072681855, "q3": 4.261947427, "q2": 1.548825434, "tx": 0.601, "ty": 0.601, "targetID": 1, "f2": 2.691151, "f1": 1.186517, "f3": 0.443467, "y": 0.59058863, "x": 0.49423827}], [{"q1": 1.10775164, "distance": 0.1253537972, "q3": 4.220352727, "q2": 1.489574994, "tx": 0.22, "ty": 0.821, "targetID": 2, "f2": 2.649556, "f1": 0.826993, "f3": 0.502718, "y": 0.7105853, "x": 0.27934786}], [{"q1": 2.06826218, "distance": 0.2818100949, "q3": 3.573059027, "q2": 1.535819244, "tx": -0.22, "ty": 0.821, "targetID": 3, "f2": 2.002263, "f1": -0.133518, "f3": 0.456473, "y": 0.55953381, "x": -0.32513021}], [{"q1": 2.21026217, "distance": 0.5197283523, "q3": 2.188056447, "q2": 2.008063449, "tx": -0.601, "ty": 0.601, "targetID": 4, "f2": 0.61726, "f1": -0.275518, "f3": -0.015771, "y": 0.26191821, "x": -0.20712045}], [{"q1": 0.6562419902, "distance": 0.09527496966, "q3": 3.361692627, "q2": 1.733111264, "tx": 0.4596, "ty": 0.4596, "targetID": 5, "f2": 1.790896, "f1": 1.278503, "f3": 0.259181, "y": 0.3667388, "x": 0.48091003}], [{"q1": 1.49762329, "distance": 0.6968513468, "q3": 3.668123627, "q2": 2.164137774, "tx": 0.1682, "ty": 0.6279, "targetID": 6, "f2": 2.097327, "f1": 0.437121, "f3": -0.171845, "y": 0.39390583, "x": -0.48819053}], [{"q1": 1.967228558, "distance": 0.1090450851, "q3": 3.834125327, "q2": 1.363722794, "tx": -0.1682, "ty": 0.6279, "targetID": 7, "f2": 2.263329, "f1": -0.032484, "f3": 0.62857, "y": 0.6449543, "x": -0.27590321}], [{"q1": 2.14171261, "distance": 0.2490852229, "q3": 2.526782967, "q2": 1.659974984, "tx": -0.4596, "ty": 0.4596, "targetID": 8, "f2": 0.955987, "f1": -0.206968, "f3": 0.332318, "y": 0.33987193, "x": -0.24117693}], [{"q1": 1.35109941, "distance": 0.2138364933, "q3": 2.891333427, "q2": 2.965243894, "tx": 0.3182, "ty": 0.3182, "targetID": 9, "f2": 1.320537, "f1": 0.583645, "f3": -0.972951, "y": 0.49646005, "x": 0.20009242}], [{"q1": 1.52740559, "distance": 0.09268132457, "q3": 2.697434327, "q2": 1.781680284, "tx": 0.1165, "ty": 0.4347, "targetID": 10, "f2": 1.126638, "f1": 0.407339, "f3": 0.210612, "y": 0.4511859, "x": 0.025296694}], [{"q1": 1.854131223, "distance": 0.03532344071, "q3": 2.556313947, "q2": 1.957986462, "tx": -0.1165, "ty": 0.4347, "targetID": 11, "f2": 0.985518, "f1": 0.080613, "f3": 0.034306, "y": 0.40753648, "x": -0.093919286}], [{"q1": 2.38964711, "distance": 0.1459068716, "q3": 2.027646727, "q2": 2.040673181, "tx": -0.3182, "ty": 0.3182, "targetID": 12, "f2": 0.45685, "f1": -0.454903, "f3": -0.048381, "y": 0.19071317, "x": -0.24723576}], [{"q1": 1.0272012, "distance": 0.1885059394, "q3": 2.597782927, "q2": 1.873980274, "tx": 0.1768, "ty": 0.1768, "targetID": 13, "f2": 1.026987, "f1": 0.907543, "f3": 0.118312, "y": 0.35837837, "x": 0.22743383}], [{"q1": 0.7629932902, "distance": 0.1163847422, "q3": 1.977758237, "q2": 1.832699744, "tx": 0.0647, "ty": 0.2415, "targetID": 14, "f2": 0.406962, "f1": 1.171751, "f3": 0.159593, "y": 0.27060901, "x": 0.17738573}], [{"q1": 2.019127669, "distance": 0.2981799516, "q3": 2.554177657, "q2": 3.325773054, "tx": -0.0647, "ty": 0.2415, "targetID": 15, "f2": 0.983381, "f1": -0.084383, "f3": -1.33348, "y": 0.53656175, "x": -0.10770985}], [{"q1": 2.21773916, "distance": 0.04690355953, "q3": 1.864660907, "q2": 1.998198848, "tx": -0.1768, "ty": 0.1768, "targetID": 16, "f2": 0.293865, "f1": -0.282995, "f3": -0.005906, "y": 0.19533717, "x": -0.219885}]], "block": 23}], [{"trials": [[{"q1": 1.02512775, "distance": 0.2465025546, "q3": 3.564702327, "q2": 1.595195344, "tx": 0.601, "ty": 0.601, "targetID": 1, "f2": 1.993906, "f1": 0.909617, "f3": 0.397097, "y": 0.55845295, "x": 0.35819708}], [{"q1": 1.3473295, "distance": 0.2258999723, "q3": 3.490937727, "q2": 1.730032504, "tx": 0.22, "ty": 0.821, "targetID": 2, "f2": 1.920141, "f1": 0.587415, "f3": 0.26226, "y": 0.60043963, "x": 0.17117459}], [{"q1": 1.77408344, "distance": 0.322223703, "q3": 3.098741327, "q2": 2.109097064, "tx": -0.22, "ty": 0.821, "targetID": 3, "f2": 1.527945, "f1": 0.160661, "f3": -0.116804, "y": 0.53205987, "x": -0.077375612}], [{"q1": 2.013661297, "distance": 0.408346635, "q3": 1.910716657, "q2": 1.290523684, "tx": -0.601, "ty": 0.601, "targetID": 4, "f2": 0.33992, "f1": -0.078917, "f3": 0.701769, "y": 0.25535882, "x": -0.38356231}], [{"q1": 0.7023604902, "distance": 0.09348180629, "q3": 3.611135127, "q2": 1.267590064, "tx": 0.4596, "ty": 0.4596, "targetID": 5, "f2": 2.040339, "f1": 1.232384, "f3": 0.724703, "y": 0.39198757, "x": 0.52415546}], [{"q1": 1.51999143, "distance": 0.4903507208, "q3": 1.382049437, "q2": 0.9568865536, "tx": 0.1682, "ty": 0.6279, "targetID": 6, "f2": -0.188747, "f1": 0.414753, "f3": 1.035406, "y": 0.55443101, "x": -0.31661557}], [{"q1": 1.80801264, "distance": 0.2283174724, "q3": 2.603249327, "q2": 2.246384664, "tx": -0.1682, "ty": 0.6279, "targetID": 7, "f2": 1.032453, "f1": 0.126732, "f3": -0.254092, "y": 0.43291756, "x": -0.049411464}], [{"q1": 2.04118165, "distance": 0.4910233022, "q3": 1.757469767, "q2": 2.905113814, "tx": -0.4596, "ty": 0.4596, "targetID": 8, "f2": 0.186673, "f1": -0.106437, "f3": -0.912821, "y": 0.35285628, "x": 0.019680358}], [{"q1": 1.05245961, "distance": 0.101758645, "q3": 2.849173227, "q2": 2.069261674, "tx": 0.3182, "ty": 0.3182, "targetID": 9, "f2": 1.278377, "f1": 0.882285, "f3": -0.076969, "y": 0.40470796, "x": 0.26461647}], [{"q1": 1.49774895, "distance": 0.08173340892, "q3": 2.920927227, "q2": 2.137685564, "tx": 0.1165, "ty": 0.4347, "targetID": 10, "f2": 1.350131, "f1": 0.436996, "f3": -0.145393, "y": 0.50136644, "x": 0.069214316}], [{"q1": 1.81856839, "distance": 0.08082591918, "q3": 2.309321927, "q2": 1.636978524, "tx": -0.1165, "ty": 0.4347, "targetID": 11, "f2": 0.738526, "f1": 0.116176, "f3": 0.355314, "y": 0.36023797, "x": -0.14793621}], [{"q1": 1.77910999, "distance": 0.1485897915, "q3": 1.479124653, "q2": 1.930151951, "tx": -0.3182, "ty": 0.3182, "targetID": 12, "f2": -0.091672, "f1": 0.155635, "f3": 0.062141, "y": 0.21922888, "x": -0.2073684}], [{"q1": 0.6311719902, "distance": 0.1321535944, "q3": 1.618422872, "q2": 1.791482054, "tx": 0.1768, "ty": 0.1768, "targetID": 13, "f2": 0.047627, "f1": 1.303573, "f3": 0.200811, "y": 0.30422694, "x": 0.14177219}], [{"q1": 1.10995075, "distance": 0.1158390665, "q3": 2.261318397, "q2": 1.982616548, "tx": 0.0647, "ty": 0.2415, "targetID": 14, "f2": 0.690522, "f1": 0.824794, "f3": 0.009676, "y": 0.31808833, "x": 0.15160752}], [{"q1": 1.75523389, "distance": 0.02696855568, "q3": 1.654488355, "q2": 2.343899704, "tx": -0.0647, "ty": 0.2415, "targetID": 15, "f2": 0.083692, "f1": 0.179511, "f3": -0.351607, "y": 0.23897495, "x": -0.037849914}], [{"q1": 1.74825955, "distance": 0.1494123359, "q3": 1.823191877, "q2": 2.229168744, "tx": -0.1768, "ty": 0.1768, "targetID": 16, "f2": 0.252396, "f1": 0.186485, "f3": -0.236876, "y": 0.26356853, "x": -0.055164198}]], "block": 24}]]}]], "condition": "H1"}], [{"phases": [[{"phase": "test", "blocks": [[{"trials": [[{"q1": 1.40199321, "distance": 0.6763827014, "q3": 1.822626397, "q2": 2.765187274, "tx": -0.375, "ty": 0.6495, "targetID": 1, "f2": 0.25183, "f1": -0.772895, "f3": 0.532751, "y": 0.27133683, "x": 0.18579067}], [{"q1": 1.925696703, "distance": 0.584180838, "q3": 2.105055577, "q2": 2.615333314, "tx": 0, "ty": 0.95, "targetID": 2, "f2": 0.534259, "f1": -0.623041, "f3": 0.009048, "y": 0.36599862, "x": -0.014478936}], [{"q1": 1.860100249, "distance": 0.948269988, "q3": 1.070906107, "q2": 1.132815734, "tx": 0.375, "ty": 0.6495, "targetID": 3, "f2": -0.49989, "f1": 0.859477, "f3": 0.074644, "y": 0.38491336, "x": -0.53560962}], [{"q1": 1.977847141, "distance": 0.1334050298, "q3": 0.3472088268, "q2": 2.039479376, "tx": -0.4763, "ty": 0.275, "targetID": 4, "f2": -1.223588, "f1": -0.047187, "f3": -0.043103, "y": 0.14377304, "x": -0.45229194}], [{"q1": 1.55373213, "distance": 0.2743697191, "q3": 1.915052047, "q2": 2.820604974, "tx": 0, "ty": 0.55, "targetID": 5, "f2": 0.344256, "f1": -0.828312, "f3": 0.381012, "y": 0.32640103, "x": 0.15900391}], [{"q1": 0.8415958902, "distance": 0.3233755281, "q3": 2.362540507, "q2": 0.9014060536, "tx": 0.4763, "ty": 0.275, "targetID": 6, "f2": 0.791744, "f1": 1.090887, "f3": 1.093149, "y": 0.45079307, "x": 0.20488053}], [{"q1": 1.67820203, "distance": 0.126522658, "q3": 1.573183937, "q2": 2.217984674, "tx": -0.175, "ty": 0.3031, "targetID": 7, "f2": 0.002388, "f1": -0.225692, "f3": 0.256542, "y": 0.22998892, "x": -0.071739393}], [{"q1": 1.750333, "distance": 0.2248316765, "q3": 1.537872436, "q2": 1.879823634, "tx": 0, "ty": 0.15, "targetID": 8, "f2": -0.032924, "f1": 0.112469, "f3": 0.184411, "y": 0.23822854, "x": -0.20679702}], [{"q1": 1.15902243, "distance": 0.1465860047, "q3": 2.155886547, "q2": 1.521682074, "tx": 0.175, "ty": 0.3031, "targetID": 9, "f2": 0.58509, "f1": 0.470611, "f3": 0.775722, "y": 0.38149344, "x": 0.051137474}]], "block": 1}], [{"trials": [[{"q1": 1.862110868, "distance": 0.5643378867, "q3": 1.639031719, "q2": 2.988428854, "tx": -0.375, "ty": 0.6495, "targetID": 1, "f2": 0.068235, "f1": -0.996136, "f3": 0.072634, "y": 0.34013347, "x": 0.096984746}], [{"q1": 2.58442585, "distance": 0.4571643606, "q3": 1.371493687, "q2": 4.133828354, "tx": 0, "ty": 0.95, "targetID": 2, "f2": -0.199303, "f1": -2.141536, "f3": -0.649681, "y": 0.60507764, "x": -0.30004636}], [{"q1": 0.3939817902, "distance": 0.2125119245, "q3": 1.585687476, "q2": 1.116102464, "tx": 0.375, "ty": 0.6495, "targetID": 3, "f2": 0.014891, "f1": 0.87619, "f3": 1.540763, "y": 0.44764432, "x": 0.30855}], [{"q1": 2.77618867, "distance": 0.361761016, "q3": 1.498288369, "q2": 2.079189107, "tx": -0.4763, "ty": 0.275, "targetID": 4, "f2": -0.072508, "f1": -0.086896, "f3": -0.841444, "y": -0.013689883, "x": -0.25828811}], [{"q1": 0.9372888202, "distance": 0.2743944973, "q3": 0.7976503768, "q2": 0.8518316536, "tx": 0, "ty": 0.55, "targetID": 5, "f2": -0.773146, "f1": 1.140461, "f3": 0.997456, "y": 0.79471922, "x": 0.12411625}], [{"q1": 0.6113799902, "distance": 0.3685624373, "q3": 1.465929967, "q2": 1.750390024, "tx": 0.4763, "ty": 0.275, "targetID": 6, "f2": -0.104866, "f1": 0.241903, "f3": 1.323365, "y": 0.34669504, "x": 0.11477809}], [{"q1": 2.3985064, "distance": 0.1323047781, "q3": 1.322736167, "q2": 2.773418254, "tx": -0.175, "ty": 0.3031, "targetID": 7, "f2": -0.24806, "f1": -0.781126, "f3": -0.463762, "y": 0.20811258, "x": -0.082902528}], [{"q1": 1.71948256, "distance": 0.07041533484, "q3": 1.376331737, "q2": 2.415276684, "tx": 0, "ty": 0.15, "targetID": 8, "f2": -0.194465, "f1": -0.422984, "f3": 0.215262, "y": 0.19026878, "x": -0.057764563}], [{"q1": 0.9259162902, "distance": 0.1472743517, "q3": 1.342591037, "q2": 2.298974924, "tx": 0.175, "ty": 0.3031, "targetID": 9, "f2": -0.228205, "f1": -0.306682, "f3": 1.008828, "y": 0.19944276, "x": 0.07038207}]], "block": 2}], [{"trials": [[{"q1": 1.10781447, "distance": 1.014888316, "q3": 0.9478185068, "q2": 3.886371454, "tx": -0.375, "ty": 0.6495, "targetID": 1, "f2": -0.622978, "f1": -1.894079, "f3": 0.82693, "y": 0.16658706, "x": 0.51763284}], [{"q1": 2.80773026, "distance": 0.7826850561, "q3": 2.448243157, "q2": 3.737522754, "tx": 0, "ty": 0.95, "targetID": 2, "f2": 0.877447, "f1": -1.74523, "f3": -0.872986, "y": 0.34378266, "x": -0.49507215}], [{"q1": 1.17341093, "distance": 0.2079052774, "q3": 3.113946627, "q2": 3.182893454, "tx": 0.375, "ty": 0.6495, "targetID": 3, "f2": 1.54315, "f1": -1.190601, "f3": 0.761334, "y": 0.49915142, "x": 0.23140366}], [{"q1": 1.69987902, "distance": 0.5876160462, "q3": 1.48917775, "q2": 2.850701434, "tx": -0.4763, "ty": 0.275, "targetID": 4, "f2": -0.081619, "f1": -0.858409, "f3": 0.234865, "y": 0.25176178, "x": 0.11085637}], [{"q1": 1.34544454, "distance": 0.3190729221, "q3": 2.220729017, "q2": 3.006775754, "tx": 0, "ty": 0.55, "targetID": 5, "f2": 0.649933, "f1": -1.014483, "f3": 0.5893, "y": 0.37530818, "x": 0.26700243}], [{"q1": 1.09028438, "distance": 0.4312100825, "q3": 2.288147597, "q2": 1.177740514, "tx": 0.4763, "ty": 0.275, "targetID": 6, "f2": 0.717351, "f1": 0.814552, "f3": 0.84446, "y": 0.44017228, "x": 0.077978204}], [{"q1": 1.48964364, "distance": 0.3208593423, "q3": 2.257862637, "q2": 2.582597914, "tx": -0.175, "ty": 0.3031, "targetID": 7, "f2": 0.687066, "f1": -0.590305, "f3": 0.445101, "y": 0.3697742, "x": 0.13885549}], [{"q1": 1.75290911, "distance": 0.1277653075, "q3": 1.387955637, "q2": 2.215848384, "tx": 0, "ty": 0.15, "targetID": 8, "f2": -0.182841, "f1": -0.223556, "f3": 0.181835, "y": 0.19797303, "x": -0.1184169}], [{"q1": 1.707733, "distance": 0.3037983753, "q3": 1.729760917, "q2": 2.013152829, "tx": 0.175, "ty": 0.3031, "targetID": 9, "f2": 0.158965, "f1": -0.02086, "f3": 0.227011, "y": 0.25334389, "x": -0.12469615}]], "block": 3}], [{"trials": [[{"q1": 1.32062596, "distance": 0.4811789242, "q3": 2.683988227, "q2": 1.212486524, "tx": -0.375, "ty": 0.6495, "targetID": 1, "f2": 1.113192, "f1": 0.779806, "f3": 0.614119, "y": 0.46508713, "x": 0.069437904}], [{"q1": 1.33557994, "distance": 0.4391248069, "q3": 3.150891727, "q2": 2.429413854, "tx": 0, "ty": 0.95, "targetID": 2, "f2": 1.580095, "f1": -0.437121, "f3": 0.599165, "y": 0.53272074, "x": 0.13677944}], [{"q1": 1.23203305, "distance": 0.2149363452, "q3": 2.918036927, "q2": 2.982271334, "tx": 0.375, "ty": 0.6495, "targetID": 3, "f2": 1.347241, "f1": -0.989979, "f3": 0.702711, "y": 0.47680914, "x": 0.24703321}], [{"q1": 1.928712632, "distance": 0.06090674709, "q3": 1.484276865, "q2": 1.093357334, "tx": -0.4763, "ty": 0.275, "targetID": 4, "f2": -0.086519, "f1": 0.898935, "f3": 0.006032, "y": 0.33475097, "x": -0.46449096}], [{"q1": 0.7828480902, "distance": 0.4359085595, "q3": 2.850932527, "q2": 2.069324506, "tx": 0, "ty": 0.55, "targetID": 5, "f2": 1.280136, "f1": -0.077032, "f3": 1.151896, "y": 0.31481285, "x": 0.36701945}], [{"q1": 1.55951266, "distance": 0.4273314823, "q3": 1.836952057, "q2": 4.230514054, "tx": 0.4763, "ty": 0.275, "targetID": 6, "f2": 0.266156, "f1": -2.238221, "f3": 0.375232, "y": 0.65126037, "x": 0.27371587}], [{"q1": 1.55567992, "distance": 0.2025356707, "q3": 2.524835187, "q2": 1.788905944, "tx": -0.175, "ty": 0.3031, "targetID": 7, "f2": 0.954039, "f1": 0.203387, "f3": 0.379065, "y": 0.41238299, "x": -0.0044774912}], [{"q1": 1.69598345, "distance": 0.1243053481, "q3": 1.740379497, "q2": 2.145853704, "tx": 0, "ty": 0.15, "targetID": 8, "f2": 0.169583, "f1": -0.153561, "f3": 0.238761, "y": 0.25563189, "x": -0.065526509}], [{"q1": 1.26030738, "distance": 0.04753105001, "q3": 2.117998937, "q2": 2.183175824, "tx": 0.175, "ty": 0.3031, "targetID": 9, "f2": 0.547203, "f1": -0.190883, "f3": 0.674437, "y": 0.30243017, "x": 0.12747367}]], "block": 4}], [{"trials": [[{"q1": 2.50500639, "distance": 0.3853505195, "q3": 2.496686517, "q2": 2.162001494, "tx": -0.375, "ty": 0.6495, "targetID": 1, "f2": 0.92589, "f1": -0.169709, "f3": -0.570262, "y": 0.27219646, "x": -0.2966606}], [{"q1": 1.32885693, "distance": 0.4391248069, "q3": 3.166788227, "q2": 0.6299095536, "tx": 0, "ty": 0.95, "targetID": 2, "f2": 1.595992, "f1": 1.362383, "f3": 0.605888, "y": 0.53272074, "x": 0.13677944}], [{"q1": 0.8232489902, "distance": 0.316857678, "q3": 2.912507727, "q2": 2.426649254, "tx": 0.375, "ty": 0.6495, "targetID": 3, "f2": 1.341711, "f1": -0.434357, "f3": 1.111495, "y": 0.33275908, "x": 0.38360103}], [{"q1": 2.18845951, "distance": 0.3515355418, "q3": 1.827527277, "q2": 2.365953684, "tx": -0.4763, "ty": 0.275, "targetID": 4, "f2": 0.256731, "f1": -0.373661, "f3": -0.253715, "y": 0.24094711, "x": -0.12641768}], [{"q1": 1.07313129, "distance": 0.2618176834, "q3": 2.875813927, "q2": 1.436607744, "tx": 0, "ty": 0.55, "targetID": 5, "f2": 1.305018, "f1": 0.555685, "f3": 0.861613, "y": 0.43073538, "x": 0.23307606}], [{"q1": 0.6554250902, "distance": 0.2090414391, "q3": 2.295687417, "q2": 1.813410364, "tx": 0.4763, "ty": 0.275, "targetID": 6, "f2": 0.724891, "f1": 0.178882, "f3": 1.279319, "y": 0.24718808, "x": 0.26911694}], [{"q1": 1.65225248, "distance": 0.1658957733, "q3": 2.361598027, "q2": 1.994114777, "tx": -0.175, "ty": 0.3031, "targetID": 7, "f2": 0.790802, "f1": -0.001822, "f3": 0.282492, "y": 0.37689833, "x": -0.0264227}], [{"q1": 1.65413743, "distance": 0.1617410336, "q3": 1.752883037, "q2": 1.97759, "tx": 0, "ty": 0.15, "targetID": 8, "f2": 0.182087, "f1": 0.014703, "f3": 0.280607, "y": 0.26702123, "x": -0.11165211}], [{"q1": 1.17586137, "distance": 0.07398223514, "q3": 2.575163527, "q2": 2.100928924, "tx": 0.175, "ty": 0.3031, "targetID": 9, "f2": 1.004367, "f1": -0.108636, "f3": 0.758883, "y": 0.3751961, "x": 0.1915989}]], "block": 5}], [{"trials": [[{"q1": 1.958683426, "distance": 0.3281691819, "q3": 2.542679427, "q2": 1.628747554, "tx": -0.375, "ty": 0.6495, "targetID": 1, "f2": 0.971883, "f1": 0.363545, "f3": -0.023939, "y": 0.379858, "x": -0.18794866}], [{"q1": 1.29725251, "distance": 0.4227728826, "q3": 3.285728927, "q2": 1.792298864, "tx": 0, "ty": 0.95, "targetID": 2, "f2": 1.714933, "f1": 0.199994, "f3": 0.637492, "y": 0.55640332, "x": 0.15433264}], [{"q1": 0.4890463902, "distance": 0.4278133844, "q3": 2.853571427, "q2": 1.660603304, "tx": 0.375, "ty": 0.6495, "targetID": 3, "f2": 1.282775, "f1": 0.331689, "f3": 1.445698, "y": 0.22543052, "x": 0.43147449}], [{"q1": 2.25009756, "distance": 0.2912262451, "q3": 1.829475067, "q2": 2.130271404, "tx": -0.4763, "ty": 0.275, "targetID": 4, "f2": 0.258679, "f1": -0.137979, "f3": -0.315353, "y": 0.19018779, "x": -0.19769703}], [{"q1": 1.0118074, "distance": 0.1842704339, "q3": 2.026829917, "q2": 1.549265254, "tx": 0, "ty": 0.55, "targetID": 5, "f2": 0.456034, "f1": 0.443027, "f3": 0.922937, "y": 0.37705077, "x": 0.063593684}], [{"q1": 0.2212569902, "distance": 0.1785332512, "q3": 2.084321067, "q2": 1.601729854, "tx": 0.4763, "ty": 0.275, "targetID": 6, "f2": 0.513525, "f1": 0.390563, "f3": 1.713488, "y": 0.18065396, "x": 0.32473171}], [{"q1": 2.66529045, "distance": 0.06903668527, "q3": 1.989067977, "q2": 2.682626224, "tx": -0.175, "ty": 0.3031, "targetID": 7, "f2": 0.418272, "f1": -0.690334, "f3": -0.730546, "y": 0.26884517, "x": -0.23493889}], [{"q1": 1.78608433, "distance": 0.1409868252, "q3": 1.624391898, "q2": 2.125370514, "tx": 0, "ty": 0.15, "targetID": 8, "f2": 0.053596, "f1": -0.133078, "f3": 0.14866, "y": 0.22744488, "x": -0.11781161}], [{"q1": 0.5298242902, "distance": 0.08309100379, "q3": 1.923722847, "q2": 1.827107714, "tx": 0.175, "ty": 0.3031, "targetID": 9, "f2": 0.352927, "f1": 0.165185, "f3": 1.40492, "y": 0.23657051, "x": 0.22477893}]], "block": 6}], [{"trials": [[{"q1": 1.50019939, "distance": 0.2584699623, "q3": 1.504194563, "q2": 1.333689174, "tx": -0.375, "ty": 0.6495, "targetID": 1, "f2": -0.066602, "f1": 0.658603, "f3": 0.434545, "y": 0.42018903, "x": -0.25573894}], [{"q1": 1.56849762, "distance": 0.3733456901, "q3": 2.567686507, "q2": 0.03966715359, "tx": 0, "ty": 0.95, "targetID": 2, "f2": 0.99689, "f1": 1.952625, "f3": 0.366247, "y": 0.59258876, "x": -0.10790834}], [{"q1": 1.43001621, "distance": 0.4608490291, "q3": 2.346455557, "q2": 0.5745547536, "tx": 0.375, "ty": 0.6495, "targetID": 3, "f2": 0.775659, "f1": 1.417738, "f3": 0.504728, "y": 0.55147969, "x": -0.075304171}], [{"q1": 1.49900559, "distance": 0.2728631292, "q3": 1.376080417, "q2": 1.231021924, "tx": -0.4763, "ty": 0.275, "targetID": 4, "f2": -0.194716, "f1": 0.761271, "f3": 0.435739, "y": 0.47634146, "x": -0.29213729}], [{"q1": 1.6341569, "distance": 0.237152188, "q3": 2.122334337, "q2": 1.142303344, "tx": 0, "ty": 0.55, "targetID": 5, "f2": 0.551538, "f1": 0.849989, "f3": 0.300588, "y": 0.41586108, "x": -0.19557073}], [{"q1": 1.50943568, "distance": 0.4640566414, "q3": 2.634853727, "q2": 1.862042224, "tx": 0.4763, "ty": 0.275, "targetID": 6, "f2": 1.064057, "f1": 0.13025, "f3": 0.425309, "y": 0.4295333, "x": 0.038729405}], [{"q1": 1.44484453, "distance": 0.06819981447, "q3": 1.613082164, "q2": 1.522687384, "tx": -0.175, "ty": 0.3031, "targetID": 7, "f2": 0.042286, "f1": 0.469605, "f3": 0.4899, "y": 0.37129619, "x": -0.17570311}], [{"q1": 1.43743037, "distance": 0.1745826258, "q3": 1.776319317, "q2": 1.862544874, "tx": 0, "ty": 0.15, "targetID": 8, "f2": 0.205523, "f1": 0.129748, "f3": 0.497314, "y": 0.30412301, "x": -0.082007262}], [{"q1": 1.55888434, "distance": 0.4147421294, "q3": 1.683893667, "q2": 1.331615714, "tx": 0.175, "ty": 0.3031, "targetID": 9, "f2": 0.113097, "f1": 0.660677, "f3": 0.37586, "y": 0.39886225, "x": -0.22853516}]], "block": 7}], [{"trials": [[{"q1": 1.54041178, "distance": 0.1669356061, "q3": 1.619679509, "q2": 0.9658714536, "tx": -0.375, "ty": 0.6495, "targetID": 1, "f2": 0.048883, "f1": 1.026421, "f3": 0.394333, "y": 0.51455022, "x": -0.27673478}], [{"q1": 0.9955339502, "distance": 0.3248144685, "q3": 1.849267097, "q2": 0.5274308536, "tx": 0, "ty": 0.95, "targetID": 2, "f2": 0.278471, "f1": 1.464862, "f3": 0.939211, "y": 0.643698, "x": 0.10809035}], [{"q1": 1.23888172, "distance": 0.3523434435, "q3": 1.811190997, "q2": 0.1616237536, "tx": 0.375, "ty": 0.6495, "targetID": 3, "f2": 0.240395, "f1": 1.830669, "f3": 0.695863, "y": 0.7363757, "x": 0.033534753}], [{"q1": 2.34403118, "distance": 0.2960824086, "q3": 1.004115847, "q2": 1.977464337, "tx": -0.4763, "ty": 0.275, "targetID": 4, "f2": -0.56668, "f1": 0.014828, "f3": -0.409287, "y": 0.0036797022, "x": -0.35776693}], [{"q1": 0.8555445902, "distance": 0.1564940651, "q3": 1.937734347, "q2": 0.8398308536, "tx": 0, "ty": 0.55, "targetID": 5, "f2": 0.366938, "f1": 1.152462, "f3": 1.0792, "y": 0.53613048, "x": 0.15587825}], [{"q1": 0.5050684902, "distance": 0.1949277291, "q3": 2.154567077, "q2": 1.211292724, "tx": 0.4763, "ty": 0.275, "targetID": 6, "f2": 0.583771, "f1": 0.781, "f3": 1.429676, "y": 0.33579213, "x": 0.29109434}], [{"q1": 1.48078435, "distance": 0.05486023597, "q3": 1.705256497, "q2": 1.518289154, "tx": -0.175, "ty": 0.3031, "targetID": 7, "f2": 0.13446, "f1": 0.474004, "f3": 0.45396, "y": 0.35597186, "x": -0.16036402}], [{"q1": 2.04972678, "distance": 0.2066388681, "q3": 1.355911387, "q2": 2.131779364, "tx": 0, "ty": 0.15, "targetID": 8, "f2": -0.214885, "f1": -0.139487, "f3": -0.114982, "y": 0.14754381, "x": -0.20662427}], [{"q1": 0.7452746902, "distance": 0.08897784958, "q3": 2.185982997, "q2": 1.971495311, "tx": 0.175, "ty": 0.3031, "targetID": 9, "f2": 0.615187, "f1": 0.020797, "f3": 1.18947, "y": 0.24264358, "x": 0.2402846}]], "block": 8}], [{"trials": [[{"q1": 2.007001121, "distance": 0.3467591775, "q3": 1.610506058, "q2": 1.039887424, "tx": -0.375, "ty": 0.6495, "targetID": 1, "f2": 0.03971, "f1": 0.952405, "f3": -0.072257, "y": 0.31773292, "x": -0.47585897}], [{"q1": 1.72419495, "distance": 0.3186196765, "q3": 1.47799368, "q2": -0.1591956464, "tx": 0, "ty": 0.95, "targetID": 2, "f2": -0.092803, "f1": 2.151488, "f3": 0.21055, "y": 0.80574982, "x": -0.28409573}], [{"q1": 0.8618905902, "distance": 0.06212106726, "q3": 2.243034327, "q2": -0.1676779464, "tx": 0.375, "ty": 0.6495, "targetID": 3, "f2": 0.672238, "f1": 2.159971, "f3": 1.072854, "y": 0.61875448, "x": 0.32102093}], [{"q1": 2.8299099, "distance": 0.3531536329, "q3": 1.696460037, "q2": 1.928518323, "tx": -0.4763, "ty": 0.275, "targetID": 4, "f2": 0.125664, "f1": 0.063774, "f3": -0.895165, "y": -0.026729652, "x": -0.29278786}], [{"q1": 1.3710171, "distance": 0.02298000725, "q3": 2.556439607, "q2": 0.2997910536, "tx": 0, "ty": 0.55, "targetID": 5, "f2": 0.985643, "f1": 1.692502, "f3": 0.563727, "y": 0.57166941, "x": -0.0076496669}], [{"q1": 0.4089357902, "distance": 0.1879782744, "q3": 2.353115727, "q2": 1.832008594, "tx": 0.4763, "ty": 0.275, "targetID": 6, "f2": 0.782319, "f1": 0.160284, "f3": 1.525809, "y": 0.12918085, "x": 0.35767198}], [{"q1": 1.914575465, "distance": 0.05506259488, "q3": 1.922026387, "q2": 2.046453711, "tx": -0.175, "ty": 0.3031, "targetID": 7, "f2": 0.35123, "f1": -0.054161, "f3": 0.020169, "y": 0.26691012, "x": -0.13350082}], [{"q1": 1.858969275, "distance": 0.1651650994, "q3": 1.713550297, "q2": 2.065554595, "tx": 0, "ty": 0.15, "targetID": 8, "f2": 0.142754, "f1": -0.073262, "f3": 0.075775, "y": 0.23071803, "x": -0.14409757}], [{"q1": 0.6710702902, "distance": 0.1159036271, "q3": 2.427005987, "q2": 1.192254664, "tx": 0.175, "ty": 0.3031, "targetID": 9, "f2": 0.85621, "f1": 0.800038, "f3": 1.263674, "y": 0.3491962, "x": 0.2813428}]], "block": 9}], [{"trials": [[{"q1": 1.82139583, "distance": 0.3152599914, "q3": 2.021489207, "q2": 1.264385634, "tx": -0.375, "ty": 0.6495, "targetID": 1, "f2": 0.450693, "f1": 0.727907, "f3": 0.113349, "y": 0.35096648, "x": -0.27367577}], [{"q1": 1.15003748, "distance": 0.5433587949, "q3": 3.420126227, "q2": 0.2144025536, "tx": 0, "ty": 0.95, "targetID": 2, "f2": 1.84933, "f1": 1.77789, "f3": 0.784707, "y": 0.49058609, "x": 0.29013383}], [{"q1": 0.2828322902, "distance": 0.3731590551, "q3": 2.416952897, "q2": 0.5911423536, "tx": 0.375, "ty": 0.6495, "targetID": 3, "f2": 0.846157, "f1": 1.40115, "f3": 1.651912, "y": 0.28666951, "x": 0.46218782}], [{"q1": 2.36840994, "distance": 0.3318311761, "q3": 1.209701667, "q2": 2.210633344, "tx": -0.4763, "ty": 0.275, "targetID": 4, "f2": -0.361095, "f1": -0.218341, "f3": -0.433665, "y": 0.052144534, "x": -0.23043953}], [{"q1": 1.39991976, "distance": 0.09029459801, "q3": 2.689894427, "q2": 1.259044924, "tx": 0, "ty": 0.55, "targetID": 5, "f2": 1.119098, "f1": 0.733248, "f3": 0.534825, "y": 0.46481852, "x": 0.029953796}], [{"q1": -0.4410535098, "distance": 0.3657403552, "q3": 2.292671487, "q2": 1.526771454, "tx": 0.4763, "ty": 0.275, "targetID": 6, "f2": 0.721875, "f1": 0.465521, "f3": 2.375798, "y": -0.079170403, "x": 0.38503482}], [{"q1": 1.38615958, "distance": 0.119723736, "q3": 1.902737007, "q2": 1.391431644, "tx": -0.175, "ty": 0.3031, "targetID": 7, "f2": 0.331941, "f1": 0.600861, "f3": 0.548585, "y": 0.40211105, "x": -0.10769038}], [{"q1": 0.7957914902, "distance": 0.2576515439, "q3": 1.704125517, "q2": 1.557810394, "tx": 0, "ty": 0.15, "targetID": 8, "f2": 0.133329, "f1": 0.434482, "f3": 1.138953, "y": 0.37033253, "x": 0.13355858}], [{"q1": 1.15927376, "distance": 0.1154108362, "q3": 2.173039637, "q2": 1.663744894, "tx": 0.175, "ty": 0.3031, "targetID": 9, "f2": 0.602243, "f1": 0.328548, "f3": 0.775471, "y": 0.35428964, "x": 0.071562667}]], "block": 10}], [{"trials": [[{"q1": 1.29046667, "distance": 0.2585600434, "q3": 1.428984837, "q2": 0.6566759536, "tx": -0.375, "ty": 0.6495, "targetID": 1, "f2": -0.141811, "f1": 1.335617, "f3": 0.644278, "y": 0.70187105, "x": -0.12179935}], [{"q1": 1.55630824, "distance": 0.3803685897, "q3": 2.779492727, "q2": -0.1345655464, "tx": 0, "ty": 0.95, "targetID": 2, "f2": 1.208696, "f1": 2.126858, "f3": 0.378436, "y": 0.57955885, "x": -0.086334341}], [{"q1": 0.2376560902, "distance": 0.4629994822, "q3": 2.384343157, "q2": -0.4272363464, "tx": 0.375, "ty": 0.6495, "targetID": 3, "f2": 0.813547, "f1": 2.419529, "f3": 1.697088, "y": 0.26391112, "x": 0.63130009}], [{"q1": 1.64345602, "distance": 0.1567978329, "q3": 1.269454757, "q2": 1.501952874, "tx": -0.4763, "ty": 0.275, "targetID": 4, "f2": -0.301342, "f1": 0.49034, "f3": 0.291288, "y": 0.34428395, "x": -0.33563979}], [{"q1": 0.6716985902, "distance": 0.2865369228, "q3": 1.865791877, "q2": 0.5814662536, "tx": 0, "ty": 0.55, "targetID": 5, "f2": 0.294996, "f1": 1.410826, "f3": 1.263046, "y": 0.56292492, "x": 0.28624527}], [{"q1": -0.03823850981, "distance": 0.2745300763, "q3": 2.463762627, "q2": 1.783313914, "tx": 0.4763, "ty": 0.275, "targetID": 6, "f2": 0.892966, "f1": 0.208979, "f3": 1.972983, "y": 0.011287003, "x": 0.39999654}], [{"q1": 1.14903217, "distance": 0.2316243704, "q3": 1.439414927, "q2": 1.242080324, "tx": -0.175, "ty": 0.3031, "targetID": 7, "f2": -0.131381, "f1": 0.750212, "f3": 0.785712, "y": 0.52450222, "x": -0.10694924}], [{"q1": 1.27921977, "distance": 0.1091454573, "q3": 1.691684817, "q2": 2.154273174, "tx": 0, "ty": 0.15, "targetID": 8, "f2": 0.120888, "f1": -0.161981, "f3": 0.655525, "y": 0.25542769, "x": 0.028244168}], [{"q1": 1.15782863, "distance": 0.1154108362, "q3": 2.165751147, "q2": 1.685107724, "tx": 0.175, "ty": 0.3031, "targetID": 9, "f2": 0.594955, "f1": 0.307185, "f3": 0.776916, "y": 0.35428964, "x": 0.071562667}]], "block": 11}], [{"trials": [[{"q1": 1.54179408, "distance": 0.1520209439, "q3": 1.963683907, "q2": 0.5371069536, "tx": -0.375, "ty": 0.6495, "targetID": 1, "f2": 0.392888, "f1": 1.455186, "f3": 0.39295, "y": 0.60370562, "x": -0.23004055}], [{"q1": 1.36083834, "distance": 0.419627212, "q3": 3.096039527, "q2": 0.00787425359, "tx": 0, "ty": 0.95, "targetID": 2, "f2": 1.525243, "f1": 1.984418, "f3": 0.573906, "y": 0.54234777, "x": 0.099532188}], [{"q1": 0.1865738902, "distance": 0.6560614161, "q3": 3.459898827, "q2": 0.2791821536, "tx": 0.375, "ty": 0.6495, "targetID": 3, "f2": 1.889102, "f1": 1.71311, "f3": 1.748171, "y": 0.026602061, "x": 0.58094839}], [{"q1": 1.78602149, "distance": 0.4070974223, "q3": 2.109328137, "q2": 2.040610349, "tx": -0.4763, "ty": 0.275, "targetID": 4, "f2": 0.538532, "f1": -0.048318, "f3": 0.148723, "y": 0.31952588, "x": -0.071644891}], [{"q1": 1.24485074, "distance": 0.06010117765, "q3": 2.505168817, "q2": 0.7939007536, "tx": 0, "ty": 0.55, "targetID": 5, "f2": 0.934372, "f1": 1.198392, "f3": 0.689894, "y": 0.506048, "x": 0.040992356}], [{"q1": 0.08396939019, "distance": 0.2291039082, "q3": 2.429330767, "q2": 1.722429844, "tx": 0.4763, "ty": 0.275, "targetID": 6, "f2": 0.858534, "f1": 0.269863, "f3": 1.850775, "y": 0.061882461, "x": 0.39221959}], [{"q1": 1.39778347, "distance": 0.2291670438, "q3": 2.502152887, "q2": 1.533054644, "tx": -0.175, "ty": 0.3031, "targetID": 7, "f2": 0.931357, "f1": 0.459238, "f3": 0.536961, "y": 0.41842833, "x": 0.023032599}], [{"q1": 1.11742775, "distance": 0.1316047374, "q3": 1.664604284, "q2": 2.002974069, "tx": 0, "ty": 0.15, "targetID": 8, "f2": 0.093808, "f1": -0.010681, "f3": 0.817317, "y": 0.27918146, "x": 0.025138761}], [{"q1": 0.8417215902, "distance": 0.05721798833, "q3": 1.961107797, "q2": 2.041301499, "tx": 0.175, "ty": 0.3031, "targetID": 9, "f2": 0.390311, "f1": -0.049009, "f3": 1.093023, "y": 0.24590555, "x": 0.17664106}]], "block": 12}], [{"trials": [[{"q1": 1.68278876, "distance": 0.2246155889, "q3": 2.373975907, "q2": 0.6899768536, "tx": -0.375, "ty": 0.6495, "targetID": 1, "f2": 0.80318, "f1": 1.302316, "f3": 0.251956, "y": 0.48702101, "x": -0.21991054}], [{"q1": 0.9190047902, "distance": 0.5946657732, "q3": 3.086928927, "q2": -0.2827230464, "tx": 0, "ty": 0.95, "targetID": 2, "f2": 1.516133, "f1": 2.275016, "f3": 1.01574, "y": 0.45230262, "x": 0.32546075}], [{"q1": 0.9526826302, "distance": 0.2253036588, "q3": 3.284597927, "q2": -0.1428593464, "tx": 0.375, "ty": 0.6495, "targetID": 3, "f2": 1.713802, "f1": 2.135152, "f3": 0.982062, "y": 0.42627349, "x": 0.34447683}], [{"q1": 2.37507012, "distance": 0.2449005636, "q3": 1.6526034, "q2": 1.690888254, "tx": -0.4763, "ty": 0.275, "targetID": 4, "f2": 0.081807, "f1": 0.301404, "f3": -0.440326, "y": 0.075873461, "x": -0.33373455}], [{"q1": 1.59168257, "distance": 0.1524320612, "q3": 2.463511297, "q2": 0.7479706536, "tx": 0, "ty": 0.55, "targetID": 5, "f2": 0.892715, "f1": 1.244322, "f3": 0.343062, "y": 0.48946193, "x": -0.13989523}], [{"q1": 1.05170563, "distance": 0.3562139658, "q3": 2.477585627, "q2": 1.255463514, "tx": 0.4763, "ty": 0.275, "targetID": 6, "f2": 0.906789, "f1": 0.736829, "f3": 0.883039, "y": 0.41727626, "x": 0.14973323}], [{"q1": 1.4445932, "distance": 0.1761913788, "q3": 2.158148487, "q2": 1.026818404, "tx": -0.175, "ty": 0.3031, "targetID": 7, "f2": 0.587352, "f1": 0.965474, "f3": 0.490151, "y": 0.46979388, "x": -0.11793379}], [{"q1": 1.10718615, "distance": 0.139652033, "q3": 1.685778617, "q2": 1.952017436, "tx": 0, "ty": 0.15, "targetID": 8, "f2": 0.114982, "f1": 0.040275, "f3": 0.827558, "y": 0.28527968, "x": 0.034671292}], [{"q1": 0.9701498802, "distance": 0.1532123226, "q3": 2.397475017, "q2": 0.9707095536, "tx": 0.175, "ty": 0.3031, "targetID": 9, "f2": 0.826679, "f1": 1.021583, "f3": 0.964595, "y": 0.45536098, "x": 0.15795272}]], "block": 13}], [{"trials": [[{"q1": 1.24064101, "distance": 0.5687946984, "q3": 2.514782087, "q2": 1.843758154, "tx": -0.375, "ty": 0.6495, "targetID": 1, "f2": 0.943986, "f1": 0.148535, "f3": 0.694103, "y": 0.38986362, "x": 0.1310794}], [{"q1": 0.4688773902, "distance": 0.8490531037, "q3": 2.710754627, "q2": 1.714701524, "tx": 0, "ty": 0.95, "targetID": 2, "f2": 1.139958, "f1": 0.277591, "f3": 1.465867, "y": 0.20015095, "x": 0.39826822}], [{"q1": 1.1151658, "distance": 0.2516021334, "q3": 2.731300627, "q2": 0.3893892536, "tx": 0.375, "ty": 0.6495, "targetID": 3, "f2": 1.160504, "f1": 1.602903, "f3": 0.819579, "y": 0.52330561, "x": 0.15733372}], [{"q1": 1.74360999, "distance": 0.322522774, "q3": 1.941441427, "q2": 1.811776744, "tx": -0.4763, "ty": 0.275, "targetID": 4, "f2": 0.370645, "f1": 0.180516, "f3": 0.191135, "y": 0.29364708, "x": -0.15431673}], [{"q1": 0.6003215902, "distance": 0.46920886, "q3": 2.821904227, "q2": 1.571947554, "tx": 0, "ty": 0.55, "targetID": 5, "f2": 1.251108, "f1": 0.420345, "f3": 1.334423, "y": 0.27953837, "x": 0.38341552}], [{"q1": 1.48229232, "distance": 0.6640141689, "q3": 2.342999797, "q2": 0.1914060536, "tx": 0.4763, "ty": 0.275, "targetID": 6, "f2": 0.772203, "f1": 1.800887, "f3": 0.452452, "y": 0.60620116, "x": -0.099217687}], [{"q1": 0.8608224902, "distance": 0.3980551056, "q3": 2.392197147, "q2": 1.867320094, "tx": -0.175, "ty": 0.3031, "targetID": 7, "f2": 0.821401, "f1": 0.124973, "f3": 1.073922, "y": 0.29229535, "x": 0.22290844}], [{"q1": 1.785833, "distance": 0.1934339907, "q3": 1.725614017, "q2": 1.922737793, "tx": 0, "ty": 0.15, "targetID": 8, "f2": 0.154818, "f1": 0.069555, "f3": 0.148911, "y": 0.23840831, "x": -0.17204848}], [{"q1": 0.9122817902, "distance": 0.04550297674, "q3": 2.377243157, "q2": 1.826039574, "tx": 0.175, "ty": 0.3031, "targetID": 9, "f2": 0.806447, "f1": 0.166253, "f3": 1.022463, "y": 0.31194243, "x": 0.21963555}]], "block": 14}], [{"trials": [[{"q1": 1.5976516, "distance": 0.4969728728, "q3": 2.646352027, "q2": 3.387159754, "tx": -0.375, "ty": 0.6495, "targetID": 1, "f2": 1.075556, "f1": -1.394867, "f3": 0.337093, "y": 0.55, "x": 0.11191045}], [{"q1": 1.50597992, "distance": 0.494360232, "q3": 4.019353627, "q2": 3.207837654, "tx": 0, "ty": 0.95, "targetID": 2, "f2": 2.448557, "f1": -1.215545, "f3": 0.428765, "y": 0.47146527, "x": -0.12408284}], [{"q1": 1.28148171, "distance": 0.2765441495, "q3": 3.327637727, "q2": 3.289016454, "tx": 0.375, "ty": 0.6495, "targetID": 3, "f2": 1.756841, "f1": -1.296724, "f3": 0.653263, "y": 0.52574018, "x": 0.12769417}], [{"q1": 0.9747994402, "distance": 0.6785078966, "q3": 2.173919287, "q2": 2.100049284, "tx": -0.4763, "ty": 0.275, "targetID": 4, "f2": 0.603123, "f1": -0.107757, "f3": 0.959945, "y": 0.27268286, "x": 0.20220394}], [{"q1": 1.05497288, "distance": 0.2806073921, "q3": 3.246207727, "q2": 4.131918354, "tx": 0, "ty": 0.55, "targetID": 5, "f2": 1.675411, "f1": -2.139626, "f3": 0.879772, "y": 0.4662129, "x": 0.26780633}], [{"q1": 0.2759835902, "distance": 0.4277840339, "q3": 1.844617547, "q2": 3.433969554, "tx": 0.4763, "ty": 0.275, "targetID": 6, "f2": 0.273821, "f1": -1.441677, "f3": 1.658761, "y": -0.15243374, "x": 0.49360831}], [{"q1": 2.06468076, "distance": 0.1309575223, "q3": 1.530144118, "q2": 2.175824494, "tx": -0.175, "ty": 0.3031, "targetID": 7, "f2": -0.040652, "f1": -0.183532, "f3": -0.129936, "y": 0.17232356, "x": -0.16811557}], [{"q1": 1.77741353, "distance": 0.09761266129, "q3": 1.62244411, "q2": 2.517692614, "tx": 0, "ty": 0.15, "targetID": 8, "f2": 0.051648, "f1": -0.5254, "f3": 0.157331, "y": 0.24731363, "x": 0.0076347272}], [{"q1": 0.8830020902, "distance": 0.1579556754, "q3": 2.805253727, "q2": 1.999078494, "tx": 0.175, "ty": 0.3031, "targetID": 9, "f2": 1.234457, "f1": -0.006786, "f3": 1.051742, "y": 0.34418582, "x": 0.32751869}]], "block": 15}], [{"trials": [[{"q1": 2.28829933, "distance": 0.4558424735, "q3": 1.597311369, "q2": 2.959903194, "tx": -0.375, "ty": 0.6495, "targetID": 1, "f2": 0.026515, "f1": -0.967611, "f3": -0.353555, "y": 0.33500786, "x": -0.045019615}], [{"q1": 0.9681392602, "distance": 0.8755788064, "q3": 1.490497219, "q2": 4.355373554, "tx": 0, "ty": 0.95, "targetID": 2, "f2": -0.080299, "f1": -2.363081, "f3": 0.966605, "y": 0.35713343, "x": 0.64431939}], [{"q1": 0.3838029902, "distance": 0.7816353057, "q3": 1.723352067, "q2": 3.843262454, "tx": 0.375, "ty": 0.6495, "targetID": 3, "f2": 0.152556, "f1": -1.85097, "f3": 1.550941, "y": -0.090386644, "x": 0.62703473}], [{"q1": 2.11010819, "distance": 0.4776815724, "q3": 1.332475107, "q2": 2.867351874, "tx": -0.4763, "ty": 0.275, "targetID": 4, "f2": -0.238321, "f1": -0.875059, "f3": -0.175364, "y": 0.2554769, "x": 0.00098244595}], [{"q1": 0.6766622902, "distance": 0.6672753089, "q3": 2.073513987, "q2": 3.331616454, "tx": 0, "ty": 0.55, "targetID": 5, "f2": 0.502718, "f1": -1.339324, "f3": 1.258082, "y": 0.11236866, "x": 0.5037213}], [{"q1": 0.2188693902, "distance": 0.3263712725, "q3": 2.030662657, "q2": 2.469312084, "tx": 0.4763, "ty": 0.275, "targetID": 6, "f2": 0.459866, "f1": -0.477019, "f3": 1.715875, "y": -0.012547142, "x": 0.32191461}], [{"q1": 1.29568171, "distance": 0.5206141586, "q3": 1.759040557, "q2": 3.251442954, "tx": -0.175, "ty": 0.3031, "targetID": 7, "f2": 0.188244, "f1": -1.25915, "f3": 0.639063, "y": 0.28937195, "x": 0.34543313}], [{"q1": 1.67971, "distance": 0.1106681495, "q3": 1.50714766, "q2": 2.198192634, "tx": 0, "ty": 0.15, "targetID": 8, "f2": -0.063649, "f1": -0.2059, "f3": 0.255034, "y": 0.21673509, "x": -0.088282881}], [{"q1": 0.9806428002, "distance": 0.1303886094, "q3": 1.739751177, "q2": 1.764652854, "tx": 0.175, "ty": 0.3031, "targetID": 9, "f2": 0.168955, "f1": 0.22764, "f3": 0.954102, "y": 0.32632138, "x": 0.046695842}]], "block": 16}], [{"trials": [[{"q1": 1.69560646, "distance": 0.3176808355, "q3": 2.132890087, "q2": 1.279590944, "tx": -0.375, "ty": 0.6495, "targetID": 1, "f2": 0.562094, "f1": 0.712702, "f3": 0.239138, "y": 0.36922663, "x": -0.22544081}], [{"q1": 1.43541975, "distance": 0.3463668822, "q3": 2.704785627, "q2": -0.2144248464, "tx": 0, "ty": 0.95, "targetID": 2, "f2": 1.133989, "f1": 2.206717, "f3": 0.499325, "y": 0.60363313, "x": 9.1989459e-05}], [{"q1": 0.9819622702, "distance": 0.1907900935, "q3": 3.002608627, "q2": -0.2167496464, "tx": 0.375, "ty": 0.6495, "targetID": 3, "f2": 1.431812, "f1": 2.209042, "f3": 0.952782, "y": 0.47319349, "x": 0.3020831}], [{"q1": 1.71910557, "distance": 0.4974418212, "q3": 1.883761787, "q2": 2.433435094, "tx": -0.4763, "ty": 0.275, "targetID": 4, "f2": 0.312965, "f1": -0.441142, "f3": 0.215639, "y": 0.29679696, "x": 0.020664041}], [{"q1": 0.7638728902, "distance": 0.2676389267, "q3": 2.362037857, "q2": 0.8520201536, "tx": 0, "ty": 0.55, "targetID": 5, "f2": 0.791242, "f1": 1.140273, "f3": 1.170872, "y": 0.4451901, "x": 0.24626303}], [{"q1": -0.1099925098, "distance": 0.211169354, "q3": 1.665798089, "q2": 1.744672324, "tx": 0.4763, "ty": 0.275, "targetID": 6, "f2": 0.095002, "f1": 0.24762, "f3": 2.044737, "y": 0.14459646, "x": 0.31020541}], [{"q1": 1.73204893, "distance": 0.03138832861, "q3": 1.817285687, "q2": 1.688751974, "tx": -0.175, "ty": 0.3031, "targetID": 7, "f2": 0.246489, "f1": 0.303541, "f3": 0.202696, "y": 0.28679689, "x": -0.2018223}], [{"q1": 1.62938168, "distance": 0.5453480437, "q3": 1.747353837, "q2": 4.110756554, "tx": 0, "ty": 0.15, "targetID": 8, "f2": 0.176558, "f1": -2.118464, "f3": 0.305363, "y": 0.62684593, "x": 0.26461755}], [{"q1": 0.3002366902, "distance": 0.1344171657, "q3": 1.973799837, "q2": 1.326840494, "tx": 0.175, "ty": 0.3031, "targetID": 9, "f2": 0.403004, "f1": 0.665452, "f3": 1.634508, "y": 0.27529869, "x": 0.30651069}]], "block": 17}], [{"trials": [[{"q1": 1.60016487, "distance": 0.332753399, "q3": 2.325281217, "q2": 1.246667054, "tx": -0.375, "ty": 0.6495, "targetID": 1, "f2": 0.754485, "f1": 0.745626, "f3": 0.33458, "y": 0.42112985, "x": -0.13298368}], [{"q1": 1.80128963, "distance": 0.5552246783, "q3": 2.117370617, "q2": 0.4691856536, "tx": 0, "ty": 0.95, "targetID": 2, "f2": 0.546574, "f1": 1.523107, "f3": 0.133455, "y": 0.51228825, "x": -0.34158874}], [{"q1": 0.2032242902, "distance": 0.47111091, "q3": 2.557633407, "q2": 0.01974945359, "tx": 0.375, "ty": 0.6495, "targetID": 3, "f2": 0.986837, "f1": 1.972543, "f3": 1.73152, "y": 0.21703705, "x": 0.56187238}], [{"q1": 2.14849845, "distance": 0.2529142707, "q3": 1.535484826, "q2": 1.919847527, "tx": -0.4763, "ty": 0.275, "targetID": 4, "f2": -0.035312, "f1": 0.072445, "f3": -0.213754, "y": 0.13780031, "x": -0.26383383}], [{"q1": 0.5679631902, "distance": 0.4070658245, "q3": 2.495052887, "q2": 1.138407774, "tx": 0, "ty": 0.55, "targetID": 5, "f2": 0.924257, "f1": 0.853885, "f3": 1.366781, "y": 0.31400044, "x": 0.33167272}], [{"q1": -0.1358792098, "distance": 0.2174811446, "q3": 2.451447577, "q2": 0.4626511536, "tx": 0.4763, "ty": 0.275, "targetID": 6, "f2": 0.880651, "f1": 1.529642, "f3": 2.070624, "y": 0.072534384, "x": 0.55570858}], [{"q1": 1.50403214, "distance": 0.1103098732, "q3": 2.018975937, "q2": 1.312891824, "tx": -0.175, "ty": 0.3031, "targetID": 7, "f2": 0.44818, "f1": 0.679401, "f3": 0.430712, "y": 0.40638566, "x": -0.13626577}], [{"q1": 2.1493781, "distance": 0.1570480663, "q3": 1.364645017, "q2": 2.296838644, "tx": 0, "ty": 0.15, "targetID": 8, "f2": -0.206151, "f1": -0.304546, "f3": -0.214634, "y": 0.14616642, "x": -0.15700127}], [{"q1": 0.8106825902, "distance": 0.2062892158, "q3": 2.278408657, "q2": 0.6633361536, "tx": 0.175, "ty": 0.3031, "targetID": 9, "f2": 0.707612, "f1": 1.328957, "f3": 1.124062, "y": 0.50274403, "x": 0.22693748}]], "block": 18}], [{"trials": [[{"q1": 1.61857461, "distance": 0.1655500062, "q3": 2.177877687, "q2": 0.4352564536, "tx": -0.375, "ty": 0.6495, "targetID": 1, "f2": 0.607081, "f1": 1.557036, "f3": 0.31617, "y": 0.56334091, "x": -0.23363729}], [{"q1": 1.31685605, "distance": 0.4185153759, "q3": 3.019321827, "q2": -0.3512098464, "tx": 0, "ty": 0.95, "targetID": 2, "f2": 1.448525, "f1": 2.343503, "f3": 0.617888, "y": 0.55109133, "x": 0.12659776}], [{"q1": 1.15424721, "distance": 0.2681321284, "q3": 2.444787407, "q2": 0.2958326536, "tx": 0.375, "ty": 0.6495, "targetID": 3, "f2": 0.873991, "f1": 1.69646, "f3": 0.780497, "y": 0.57738318, "x": 0.11674818}], [{"q1": 1.83094627, "distance": 0.2097906687, "q3": 1.584996326, "q2": 1.711622764, "tx": -0.4763, "ty": 0.275, "targetID": 4, "f2": 0.0142, "f1": 0.28067, "f3": 0.103798, "y": 0.23819454, "x": -0.26976312}], [{"q1": 0.9132241902, "distance": 0.1540912793, "q3": 2.074205137, "q2": 1.141926354, "tx": 0, "ty": 0.55, "targetID": 5, "f2": 0.503409, "f1": 0.850366, "f3": 1.02152, "y": 0.44958349, "x": 0.11687877}], [{"q1": 0.1031959902, "distance": 0.08816132765, "q3": 2.412114837, "q2": 0.5367927536, "tx": 0.4763, "ty": 0.275, "targetID": 6, "f2": 0.841319, "f1": 1.4555, "f3": 1.831549, "y": 0.19725661, "x": 0.51787385}], [{"q1": 1.66104894, "distance": 0.03518714952, "q3": 1.931576827, "q2": 1.530164374, "tx": -0.175, "ty": 0.3031, "targetID": 7, "f2": 0.360781, "f1": 0.462128, "f3": 0.273696, "y": 0.33492698, "x": -0.19000596}], [{"q1": 0.8253224902, "distance": 0.1755179313, "q3": 1.673149417, "q2": 1.862482044, "tx": 0, "ty": 0.15, "targetID": 8, "f2": 0.102353, "f1": 0.129811, "f3": 1.109422, "y": 0.29055876, "x": 0.10511793}], [{"q1": 0.7465941902, "distance": 0.2318453542, "q3": 2.243474147, "q2": 0.5047485536, "tx": 0.175, "ty": 0.3031, "targetID": 9, "f2": 0.672678, "f1": 1.487544, "f3": 1.18815, "y": 0.51014824, "x": 0.27932303}]], "block": 19}], [{"trials": [[{"q1": 0.8216153902, "distance": 0.6201395069, "q3": 2.226321047, "q2": 1.294921914, "tx": -0.375, "ty": 0.6495, "targetID": 1, "f2": 0.655525, "f1": 0.697371, "f3": 1.113129, "y": 0.38249165, "x": 0.18471381}], [{"q1": 1.18013393, "distance": 0.4020348575, "q3": 2.290535207, "q2": 0.6110600536, "tx": 0, "ty": 0.95, "targetID": 2, "f2": 0.719739, "f1": 1.381233, "f3": 0.754611, "y": 0.55110976, "x": 0.050185686}], [{"q1": 1.10385606, "distance": 0.223461578, "q3": 2.721750227, "q2": 0.2226335536, "tx": 0.375, "ty": 0.6495, "targetID": 3, "f2": 1.150954, "f1": 1.769659, "f3": 0.830888, "y": 0.52259091, "x": 0.19107295}], [{"q1": 1.7120684, "distance": 0.3224071397, "q3": 1.664541452, "q2": 1.934236022, "tx": -0.4763, "ty": 0.275, "targetID": 4, "f2": 0.093745, "f1": 0.058057, "f3": 0.222676, "y": 0.24984827, "x": -0.15487543}], [{"q1": 1.1392304, "distance": 0.1238738537, "q3": 2.537715717, "q2": 0.7676370536, "tx": 0, "ty": 0.55, "targetID": 5, "f2": 0.966919, "f1": 1.224656, "f3": 0.795514, "y": 0.49442149, "x": 0.11070574}], [{"q1": -0.7016172098, "distance": 0.5821491575, "q3": 2.840690927, "q2": 1.448671464, "tx": 0.4763, "ty": 0.275, "targetID": 6, "f2": 1.269895, "f1": 0.543621, "f3": 2.636362, "y": -0.29775438, "x": 0.37213637}], [{"q1": 1.57842505, "distance": 0.1303480552, "q3": 1.595740573, "q2": 1.348580324, "tx": -0.175, "ty": 0.3031, "targetID": 7, "f2": 0.024944, "f1": 0.643712, "f3": 0.356319, "y": 0.38802401, "x": -0.27388644}], [{"q1": 1.919036527, "distance": 0.1695864846, "q3": 1.477805184, "q2": 2.145413884, "tx": 0, "ty": 0.15, "targetID": 8, "f2": -0.092991, "f1": -0.153121, "f3": 0.015708, "y": 0.19028815, "x": -0.16473142}], [{"q1": 0.2463268902, "distance": 0.3824668011, "q3": 3.035406827, "q2": 0.3220963536, "tx": 0.175, "ty": 0.3031, "targetID": 9, "f2": 1.464611, "f1": 1.670196, "f3": 1.688418, "y": 0.14473947, "x": 0.52314192}]], "block": 20}], [{"trials": [[{"q1": 1.76340203, "distance": 0.3008970415, "q3": 1.931388327, "q2": 1.216633424, "tx": -0.375, "ty": 0.6495, "targetID": 1, "f2": 0.360592, "f1": 0.775659, "f3": 0.171342, "y": 0.35919298, "x": -0.29587438}], [{"q1": 2.04721351, "distance": 0.5513831727, "q3": 1.858880377, "q2": -0.4093921464, "tx": 0, "ty": 0.95, "targetID": 2, "f2": 0.288084, "f1": 2.401685, "f3": -0.112469, "y": 0.64599486, "x": -0.46000465}], [{"q1": 1.33338082, "distance": 0.3984202174, "q3": 2.553360847, "q2": 0.6833794536, "tx": 0.375, "ty": 0.6495, "targetID": 3, "f2": 0.982565, "f1": 1.308913, "f3": 0.601364, "y": 0.51963426, "x": -0.0016610668}], [{"q1": 1.26068437, "distance": 0.4083899576, "q3": 1.562188363, "q2": 1.888494434, "tx": -0.4763, "ty": 0.275, "targetID": 4, "f2": -0.008608, "f1": 0.103798, "f3": 0.67406, "y": 0.30559249, "x": -0.069057496}], [{"q1": 0.7940949902, "distance": 0.08343491012, "q3": 0.8047503768, "q2": 1.411789164, "tx": 0, "ty": 0.55, "targetID": 5, "f2": -0.766046, "f1": 0.580503, "f3": 1.14065, "y": 0.60863549, "x": 0.059357085}], [{"q1": -0.02542080981, "distance": 0.2808940103, "q3": 2.291729007, "q2": 1.857706824, "tx": 0.4763, "ty": 0.275, "targetID": 6, "f2": 0.720933, "f1": 0.134586, "f3": 1.960165, "y": 0.01862647, "x": 0.3615217}], [{"q1": 0.3351083902, "distance": 0.5082521717, "q3": 2.115862657, "q2": 1.246604224, "tx": -0.175, "ty": 0.3031, "targetID": 7, "f2": 0.545066, "f1": 0.745688, "f3": 1.599636, "y": 0.28645375, "x": 0.3329795}], [{"q1": 1.13935606, "distance": 0.09875054793, "q3": 1.499670669, "q2": 2.165834234, "tx": 0, "ty": 0.15, "targetID": 8, "f2": -0.071126, "f1": -0.173542, "f3": 0.795388, "y": 0.24295183, "x": 0.033341086}], [{"q1": 0.01378629019, "distance": 0.302037389, "q3": 2.342874137, "q2": 1.187165284, "tx": 0.175, "ty": 0.3031, "targetID": 9, "f2": 0.772078, "f1": 0.805127, "f3": 1.920958, "y": 0.14081309, "x": 0.42973426}]], "block": 21}], [{"trials": [[{"q1": 1.389741, "distance": 0.303364051, "q3": 2.231536097, "q2": 0.4704423536, "tx": -0.375, "ty": 0.6495, "targetID": 1, "f2": 0.66074, "f1": 1.52185, "f3": 0.545003, "y": 0.58131995, "x": -0.07939684}], [{"q1": 1.22468172, "distance": 0.3518839187, "q3": 2.476014837, "q2": 0.05901935359, "tx": 0, "ty": 0.95, "targetID": 2, "f2": 0.905219, "f1": 1.933273, "f3": 0.710063, "y": 0.60854092, "x": 0.08501758}], [{"q1": 0.9392994402, "distance": 0.1836673957, "q3": 2.227703347, "q2": 0.3113520536, "tx": 0.375, "ty": 0.6495, "targetID": 3, "f2": 0.656907, "f1": 1.680941, "f3": 0.995445, "y": 0.58782974, "x": 0.20199569}], [{"q1": 1.62027107, "distance": 0.2172860377, "q3": 1.586629954, "q2": 1.280219264, "tx": -0.4763, "ty": 0.275, "targetID": 4, "f2": 0.015834, "f1": 0.712073, "f3": 0.314473, "y": 0.39643553, "x": -0.296115}], [{"q1": 0.3553401902, "distance": 0.3158977155, "q3": 1.384499887, "q2": 1.310441384, "tx": 0, "ty": 0.55, "targetID": 5, "f2": -0.186296, "f1": 0.681851, "f3": 1.579404, "y": 0.43700912, "x": 0.29499903}], [{"q1": 0.2184295902, "distance": 0.08118316702, "q3": 1.941315767, "q2": 0.8295892536, "tx": 0.4763, "ty": 0.275, "targetID": 6, "f2": 0.370519, "f1": 1.162703, "f3": 1.716315, "y": 0.34898873, "x": 0.44288781}], [{"q1": 1.39470471, "distance": 0.1427472529, "q3": 1.683893667, "q2": 1.292848464, "tx": -0.175, "ty": 0.3031, "targetID": 7, "f2": 0.113097, "f1": 0.699444, "f3": 0.54004, "y": 0.44506648, "x": -0.18990962}], [{"q1": 0.7655064902, "distance": 0.1881921019, "q3": 1.447080407, "q2": 1.845894434, "tx": 0, "ty": 0.15, "targetID": 8, "f2": -0.123716, "f1": 0.146398, "f3": 1.169238, "y": 0.3214153, "x": 0.077672789}], [{"q1": 0.6123224902, "distance": 0.3484544478, "q3": 1.277245907, "q2": 0.8916042536, "tx": 0.175, "ty": 0.3031, "targetID": 9, "f2": -0.29355, "f1": 1.100688, "f3": 1.322422, "y": 0.63451953, "x": 0.28261783}]], "block": 22}], [{"trials": [[{"q1": 1.46633303, "distance": 0.1913120593, "q3": 1.717885697, "q2": 0.9382254536, "tx": -0.375, "ty": 0.6495, "targetID": 1, "f2": 0.147089, "f1": 1.054067, "f3": 0.468411, "y": 0.52697723, "x": -0.22806983}], [{"q1": 1.26985782, "distance": 0.4180550131, "q3": 2.833653727, "q2": 0.1991343536, "tx": 0, "ty": 0.95, "targetID": 2, "f2": 1.262857, "f1": 1.793158, "f3": 0.664887, "y": 0.54483449, "x": 0.10300924}], [{"q1": 1.2848118, "distance": 0.3229353825, "q3": 2.796143127, "q2": 0.8257564536, "tx": 0.375, "ty": 0.6495, "targetID": 3, "f2": 1.225347, "f1": 1.166536, "f3": 0.649933, "y": 0.49955611, "x": 0.088985855}], [{"q1": 1.885735645, "distance": 0.2524964035, "q3": 1.974428147, "q2": 1.608515694, "tx": -0.4763, "ty": 0.275, "targetID": 4, "f2": 0.403632, "f1": 0.383777, "f3": 0.049009, "y": 0.28526722, "x": -0.22401243}], [{"q1": 1.53400293, "distance": 0.1049605151, "q3": 2.596212127, "q2": 1.156000694, "tx": 0, "ty": 0.55, "targetID": 5, "f2": 1.025416, "f1": 0.836292, "f3": 0.400742, "y": 0.46014027, "x": -0.054239641}], [{"q1": 0.3824835902, "distance": 0.1141974367, "q3": 2.392699797, "q2": 1.199480334, "tx": 0.4763, "ty": 0.275, "targetID": 6, "f2": 0.821903, "f1": 0.792812, "f3": 1.552261, "y": 0.2620667, "x": 0.3628373}], [{"q1": 1.72871884, "distance": 0.04632410943, "q3": 2.129748487, "q2": 1.647094454, "tx": -0.175, "ty": 0.3031, "targetID": 7, "f2": 0.558952, "f1": 0.345198, "f3": 0.206026, "y": 0.3347273, "x": -0.14115274}], [{"q1": 1.62397814, "distance": 0.2200390019, "q3": 1.64311579, "q2": 1.754536924, "tx": 0, "ty": 0.15, "targetID": 8, "f2": 0.072319, "f1": 0.237756, "f3": 0.310766, "y": 0.2845803, "x": -0.17408419}], [{"q1": 1.36467109, "distance": 0.1218385552, "q3": 2.350162637, "q2": 1.863173194, "tx": 0.175, "ty": 0.3031, "targetID": 9, "f2": 0.779366, "f1": 0.129119, "f3": 0.570073, "y": 0.36655429, "x": 0.070989488}]], "block": 23}], [{"trials": [[{"q1": 1.850486975, "distance": 0.1358523576, "q3": 1.913167097, "q2": 0.4458122536, "tx": -0.375, "ty": 0.6495, "targetID": 1, "f2": 0.342371, "f1": 1.54648, "f3": 0.084258, "y": 0.51611244, "x": -0.40076086}], [{"q1": 1.71231973, "distance": 0.3923208495, "q3": 3.041627127, "q2": -0.9202150464, "tx": 0, "ty": 0.95, "targetID": 2, "f2": 1.470831, "f1": 2.912508, "f3": 0.222425, "y": 0.5674345, "x": -0.086944161}], [{"q1": 1.49366488, "distance": 0.4419082304, "q3": 2.567121017, "q2": 0.3728016536, "tx": 0.375, "ty": 0.6495, "targetID": 3, "f2": 0.996325, "f1": 1.619491, "f3": 0.44108, "y": 0.55354618, "x": -0.056364983}], [{"q1": 1.52061975, "distance": 0.3071022948, "q3": 1.410449437, "q2": 1.909354608, "tx": -0.4763, "ty": 0.275, "targetID": 4, "f2": -0.160347, "f1": 0.082938, "f3": 0.414125, "y": 0.26840346, "x": -0.16926856}], [{"q1": 1.16430031, "distance": 0.1093850658, "q3": 2.495052887, "q2": 0.8886511536, "tx": 0, "ty": 0.55, "targetID": 5, "f2": 0.924257, "f1": 1.103641, "f3": 0.770444, "y": 0.48621846, "x": 0.08886511}], [{"q1": -0.5833048098, "distance": 0.4381933847, "q3": 2.564544917, "q2": 0.7845387536, "tx": 0.4763, "ty": 0.275, "targetID": 6, "f2": 0.993749, "f1": 1.207754, "f3": 2.518049, "y": -0.16318567, "x": 0.4789002}], [{"q1": 1.08280739, "distance": 0.294823271, "q3": 1.856178607, "q2": 0.9828989536, "tx": -0.175, "ty": 0.3031, "targetID": 7, "f2": 0.285382, "f1": 1.009394, "f3": 0.851937, "y": 0.52819903, "x": 0.015397447}], [{"q1": 1.04165253, "distance": 0.1673452182, "q3": 1.688103397, "q2": 1.833956384, "tx": 0, "ty": 0.15, "targetID": 8, "f2": 0.117307, "f1": 0.158336, "f3": 0.893092, "y": 0.31432791, "x": 0.031634792}], [{"q1": 1.31742153, "distance": 0.309408137, "q3": 2.474129877, "q2": 0.4589441536, "tx": 0.175, "ty": 0.3031, "targetID": 9, "f2": 0.903334, "f1": 1.533349, "f3": 0.617323, "y": 0.56141355, "x": 0.0046841019}]], "block": 24}]]}], [{"phase": "train", "blocks": [[{"trials": [[{"q1": 2.29244623, "distance": 1.009837267, "q3": 0.9229999168, "q2": 2.389264304, "tx": 0.601, "ty": 0.601, "targetID": 1, "f2": -0.647796, "f1": -0.396972, "f3": -0.357702, "y": 0.022353632, "x": -0.22661083}], [{"q1": 0.7543224902, "distance": 0.05348789672, "q3": 0.05108232679, "q2": 1.311949344, "tx": 0.22, "ty": 0.821, "targetID": 2, "f2": -1.519714, "f1": 0.680343, "f3": 1.180422, "y": 0.76778408, "x": 0.21461289}], [{"q1": 0.9877428002, "distance": 0.2424346312, "q3": 0.3422451268, "q2": 1.661859934, "tx": -0.22, "ty": 0.821, "targetID": 3, "f2": -1.228551, "f1": 0.330433, "f3": 0.947002, "y": 0.60544969, "x": -0.10903778}], [{"q1": 2.26894712, "distance": 0.4484146303, "q3": 1.853665327, "q2": 1.046736094, "tx": -0.601, "ty": 0.601, "targetID": 4, "f2": 0.282869, "f1": 0.945557, "f3": -0.334203, "y": 0.16681421, "x": -0.48893582}], [{"q1": 1.45081356, "distance": 0.6595320514, "q3": -0.9860265732, "q2": 3.142241254, "tx": 0.4596, "ty": 0.4596, "targetID": 5, "f2": -2.556823, "f1": -1.149949, "f3": 0.483931, "y": 0.1630979, "x": -0.12952565}], [{"q1": 1.73940026, "distance": 0.2629989545, "q3": 1.598819333, "q2": 3.170704054, "tx": 0.1682, "ty": 0.6279, "targetID": 6, "f2": 0.028023, "f1": -1.178411, "f3": 0.195344, "y": 0.365594, "x": 0.18727911}], [{"q1": 0.3652047902, "distance": 0.4028450645, "q3": 0.8905158568, "q2": 1.801032494, "tx": -0.1682, "ty": 0.6279, "targetID": 7, "f2": -0.68028, "f1": 0.19126, "f3": 1.56954, "y": 0.41844044, "x": 0.17590876}], [{"q1": 1.2792826, "distance": 0.2265426629, "q3": 0.4002389268, "q2": 1.712816574, "tx": -0.4596, "ty": 0.4596, "targetID": 8, "f2": -1.170557, "f1": 0.279476, "f3": 0.655462, "y": 0.55931178, "x": -0.25618137}], [{"q1": 1.61769496, "distance": 0.4529298726, "q3": 0.1967265268, "q2": 2.892924434, "tx": 0.3182, "ty": 0.3182, "targetID": 9, "f2": -1.37407, "f1": -0.900632, "f3": 0.31705, "y": 0.10198844, "x": -0.079792501}], [{"q1": 0.7893197902, "distance": 0.1282409545, "q3": 1.569665353, "q2": 1.737006834, "tx": 0.1165, "ty": 0.4347, "targetID": 10, "f2": -0.001131, "f1": 0.255286, "f3": 1.145425, "y": 0.31346926, "x": 0.074680745}], [{"q1": 0.9511746602, "distance": 0.05017399789, "q3": 0.3188088268, "q2": 2.232812984, "tx": -0.1165, "ty": 0.4347, "targetID": 11, "f2": -1.251988, "f1": -0.24052, "f3": 0.98357, "y": 0.38569745, "x": -0.10572131}], [{"q1": 1.37340471, "distance": 0.05208514385, "q3": -0.07431127321, "q2": 2.384866074, "tx": -0.3182, "ty": 0.3182, "targetID": 12, "f2": -1.645108, "f1": -0.392573, "f3": 0.56134, "y": 0.30779861, "x": -0.267164}], [{"q1": 1.25000296, "distance": 0.6765195576, "q3": -0.2764287732, "q2": 1.554228974, "tx": 0.1768, "ty": 0.1768, "targetID": 13, "f2": -1.847225, "f1": 0.438064, "f3": 0.684742, "y": 0.73821653, "x": -0.20067873}], [{"q1": 1.30981888, "distance": 0.4327619857, "q3": -0.06900197321, "q2": 2.009822741, "tx": 0.0647, "ty": 0.2415, "targetID": 14, "f2": -1.639798, "f1": -0.01753, "f3": 0.624926, "y": 0.46235997, "x": -0.307461}], [{"q1": 1.57390116, "distance": 0.2636761078, "q3": 0.6234176468, "q2": 2.112866984, "tx": -0.0647, "ty": 0.2415, "targetID": 15, "f2": -0.947379, "f1": -0.120574, "f3": 0.360843, "y": 0.16473324, "x": -0.31695375}], [{"q1": 1.59915956, "distance": 0.363556728, "q3": 0.06609912679, "q2": 1.882399744, "tx": -0.1768, "ty": 0.1768, "targetID": 16, "f2": -1.504697, "f1": 0.109893, "f3": 0.335585, "y": 0.47020053, "x": -0.39148494}]], "block": 1}], [{"trials": [[{"q1": 2.23803384, "distance": 1.125094042, "q3": 1.506393678, "q2": 1.614296224, "tx": 0.601, "ty": 0.601, "targetID": 1, "f2": -0.064403, "f1": 0.377996, "f3": -0.303289, "y": 0.085013331, "x": -0.39879716}], [{"q1": 2.13498961, "distance": 0.377059056, "q3": 2.039082127, "q2": 3.895708254, "tx": 0.22, "ty": 0.821, "targetID": 2, "f2": 0.468286, "f1": -1.903416, "f3": -0.200245, "y": 0.63164975, "x": -0.1060675}], [{"q1": 1.17931712, "distance": 0.2638099319, "q3": 0.7021459568, "q2": 1.531421014, "tx": -0.22, "ty": 0.821, "targetID": 3, "f2": -0.86865, "f1": 0.460872, "f3": 0.755427, "y": 0.55783068, "x": -0.2016264}], [{"q1": 3.52951119, "distance": 1.225801568, "q3": 0.5615282268, "q2": 1.404814824, "tx": -0.601, "ty": 0.601, "targetID": 4, "f2": -1.009268, "f1": 0.587478, "f3": -1.594767, "y": -0.59225813, "x": -0.3204211}], [{"q1": 1.08280739, "distance": 0.2072314135, "q3": 1.762936137, "q2": 3.503587254, "tx": 0.4596, "ty": 0.4596, "targetID": 5, "f2": 0.19214, "f1": -1.511295, "f3": 0.851937, "y": 0.25239348, "x": 0.46281198}], [{"q1": 2.51870373, "distance": 0.6039355638, "q3": 2.404449357, "q2": 3.989246054, "tx": 0.1682, "ty": 0.6279, "targetID": 6, "f2": 0.833653, "f1": -1.996953, "f3": -0.583959, "y": 0.48689844, "x": -0.41904503}], [{"q1": 1.34839764, "distance": 0.4045693153, "q3": 1.381860947, "q2": 2.156849274, "tx": -0.1682, "ty": 0.6279, "targetID": 7, "f2": -0.188935, "f1": -0.164557, "f3": 0.586347, "y": 0.23919047, "x": -0.056033908}], [{"q1": 1.83471618, "distance": 0.4763293976, "q3": 1.777261797, "q2": 2.424827134, "tx": -0.4596, "ty": 0.4596, "targetID": 8, "f2": 0.206465, "f1": -0.432534, "f3": 0.100028, "y": 0.26947127, "x": -0.022861221}], [{"q1": 0.7318286902, "distance": 0.322709603, "q3": 1.150325567, "q2": 3.095054554, "tx": 0.3182, "ty": 0.3182, "targetID": 9, "f2": -0.420471, "f1": -1.102762, "f3": 1.202916, "y": -0.0026831188, "x": 0.28391426}], [{"q1": 2.59856302, "distance": 0.1497000009, "q3": 0.4786530268, "q2": 3.810533354, "tx": 0.1165, "ty": 0.4347, "targetID": 10, "f2": -1.092143, "f1": -1.818241, "f3": -0.663819, "y": 0.4316683, "x": -0.033169299}], [{"q1": 1.69340734, "distance": 0.2975178425, "q3": 0.5527946268, "q2": 2.397055454, "tx": -0.1165, "ty": 0.4347, "targetID": 11, "f2": -1.018002, "f1": -0.404763, "f3": 0.241337, "y": 0.15331934, "x": -0.21315294}], [{"q1": 2.51663028, "distance": 0.3485862294, "q3": 0.6238574668, "q2": 2.665347464, "tx": -0.3182, "ty": 0.3182, "targetID": 12, "f2": -0.946939, "f1": -0.673055, "f3": -0.581886, "y": 0.01004306, "x": -0.1552532}], [{"q1": 2.48829312, "distance": 0.3880217028, "q3": 1.470076867, "q2": 3.314149154, "tx": 0.1768, "ty": 0.1768, "targetID": 13, "f2": -0.100719, "f1": -1.321856, "f3": -0.553549, "y": 0.43585557, "x": -0.11207896}], [{"q1": 1.909925908, "distance": 0.1720948642, "q3": 1.783042327, "q2": 2.189019184, "tx": 0.0647, "ty": 0.2415, "targetID": 14, "f2": 0.212246, "f1": -0.196727, "f3": 0.024819, "y": 0.24314834, "x": -0.10738697}], [{"q1": 2.2825188, "distance": 0.09901072531, "q3": 1.553203408, "q2": 2.422816514, "tx": -0.0647, "ty": 0.2415, "targetID": 15, "f2": -0.017593, "f1": -0.430524, "f3": -0.347774, "y": 0.1780519, "x": -0.14070962}], [{"q1": 1.32458436, "distance": 0.3373069599, "q3": 1.211335297, "q2": 2.873006734, "tx": -0.1768, "ty": 0.1768, "targetID": 16, "f2": -0.359461, "f1": -0.880714, "f3": 0.61016, "y": 0.1612689, "x": 0.16014921}]], "block": 2}], [{"trials": [[{"q1": 0.3695401902, "distance": 0.5551720359, "q3": 0.9383308968, "q2": 2.073722736, "tx": 0.601, "ty": 0.601, "targetID": 1, "f2": -0.632465, "f1": -0.08143, "f3": 1.565204, "y": 0.3051312, "x": 0.13123661}], [{"q1": 1.78363388, "distance": 0.5431541553, "q3": 3.965129727, "q2": 2.082079372, "tx": 0.22, "ty": 0.821, "targetID": 2, "f2": 2.394333, "f1": -0.089787, "f3": 0.151111, "y": 0.61284803, "x": -0.28168635}], [{"q1": 1.65237814, "distance": 0.5508638676, "q3": 0.2375044268, "q2": 2.018556369, "tx": -0.22, "ty": 0.821, "targetID": 3, "f2": -1.333292, "f1": -0.026264, "f3": 0.282366, "y": 0.30334644, "x": -0.40837673}], [{"q1": 1.22317375, "distance": 0.6381448857, "q3": 0.5505327268, "q2": 2.355774924, "tx": -0.601, "ty": 0.601, "targetID": 4, "f2": -1.020264, "f1": -0.363482, "f3": 0.711571, "y": 0.21934933, "x": -0.08955923}], [{"q1": 0.6307321902, "distance": 0.2548579666, "q3": 2.048381247, "q2": 1.319552004, "tx": 0.4596, "ty": 0.4596, "targetID": 5, "f2": 0.477585, "f1": 0.672741, "f3": 1.304012, "y": 0.36911048, "x": 0.22134755}], [{"q1": 0.8984586902, "distance": 0.04868733882, "q3": 1.666363576, "q2": 0.7504839536, "tx": 0.1682, "ty": 0.6279, "targetID": 6, "f2": 0.095567, "f1": 1.241809, "f3": 1.036286, "y": 0.62749689, "x": 0.11951433}], [{"q1": 1.24855782, "distance": 0.1064997561, "q3": 0.8648176268, "q2": 1.456965264, "tx": -0.1682, "ty": 0.6279, "targetID": 7, "f2": -0.705979, "f1": 0.535327, "f3": 0.686187, "y": 0.53680426, "x": -0.22337032}], [{"q1": 1.57829939, "distance": 0.6091897074, "q3": 1.308661837, "q2": 2.718943034, "tx": -0.4596, "ty": 0.4596, "targetID": 8, "f2": -0.262134, "f1": -0.72665, "f3": 0.356445, "y": 0.19734735, "x": 0.090250568}], [{"q1": 1.3090649, "distance": 0.5689442954, "q3": -0.02828057321, "q2": 2.329636874, "tx": 0.3182, "ty": 0.3182, "targetID": 9, "f2": -1.599077, "f1": -0.337344, "f3": 0.62568, "y": 0.33021332, "x": -0.25061745}], [{"q1": 2.032825013, "distance": 0.2993044592, "q3": 1.458578637, "q2": 2.487784644, "tx": 0.1165, "ty": 0.4347, "targetID": 10, "f2": -0.112218, "f1": -0.495492, "f3": -0.098081, "y": 0.20185758, "x": -0.071562667}], [{"q1": 2.36859844, "distance": 0.2017852232, "q3": 0.8015459468, "q2": 3.288890754, "tx": -0.1165, "ty": 0.4347, "targetID": 11, "f2": -0.76925, "f1": -1.296598, "f3": -0.433854, "y": 0.27920462, "x": 0.012101956}], [{"q1": 0.4071764902, "distance": 0.3688917793, "q3": 0.8839813368, "q2": 2.025593536, "tx": -0.3182, "ty": 0.3182, "targetID": 12, "f2": -0.686815, "f1": -0.033301, "f3": 1.527568, "y": 0.34746414, "x": 0.049529187}], [{"q1": 2.61175771, "distance": 0.9069584357, "q3": 0.7589459568, "q2": 1.209784754, "tx": 0.1768, "ty": 0.1768, "targetID": 13, "f2": -0.81185, "f1": 0.782508, "f3": -0.677013, "y": -0.07894594, "x": -0.69335379}], [{"q1": 2.96292489, "distance": 0.217235122, "q3": 0.7684963968, "q2": 3.373399654, "tx": 0.0647, "ty": 0.2415, "targetID": 14, "f2": -0.8023, "f1": -1.381107, "f3": -1.02818, "y": 0.26415024, "x": -0.15135107}], [{"q1": 1.49379055, "distance": 0.1255545173, "q3": 1.428545007, "q2": 1.807127184, "tx": -0.0647, "ty": 0.2415, "targetID": 15, "f2": -0.142251, "f1": 0.185165, "f3": 0.440954, "y": 0.29447013, "x": -0.17853366}], [{"q1": 1.39036931, "distance": 0.117463228, "q3": 0.7202415268, "q2": 2.096028044, "tx": -0.1768, "ty": 0.1768, "targetID": 16, "f2": -0.850555, "f1": -0.103735, "f3": 0.544375, "y": 0.28075538, "x": -0.23148902}]], "block": 3}], [{"trials": [[{"q1": 0.7369808902, "distance": 0.2087005153, "q3": 3.632058127, "q2": 1.854439564, "tx": 0.601, "ty": 0.601, "targetID": 1, "f2": 2.061262, "f1": 0.137853, "f3": 1.197764, "y": 0.46412798, "x": 0.44345015}], [{"q1": 2.23319579, "distance": 0.6684488857, "q3": 1.213408747, "q2": 2.655168704, "tx": 0.22, "ty": 0.821, "targetID": 2, "f2": -0.357388, "f1": -0.662876, "f3": -0.298451, "y": 0.20646967, "x": -0.043014042}], [{"q1": 1.52803391, "distance": 0.815814531, "q3": 0.8503662968, "q2": 3.286754454, "tx": -0.22, "ty": 0.821, "targetID": 3, "f2": -0.72043, "f1": -1.294462, "f3": 0.406711, "y": 0.16134591, "x": 0.26001024}], [{"q1": 1.54330205, "distance": 0.3438483224, "q3": 0.2560398268, "q2": 1.915386466, "tx": -0.601, "ty": 0.601, "targetID": 4, "f2": -1.314757, "f1": 0.076906, "f3": 0.391442, "y": 0.3422957, "x": -0.37449668}], [{"q1": 0.3701684902, "distance": 0.2583707606, "q3": 1.541453852, "q2": 1.567926314, "tx": 0.4596, "ty": 0.4596, "targetID": 5, "f2": -0.029342, "f1": 0.424366, "f3": 1.564576, "y": 0.33752057, "x": 0.23188952}], [{"q1": 1.18421801, "distance": 0.5023105215, "q3": 1.101945037, "q2": 2.823746564, "tx": 0.1682, "ty": 0.6279, "targetID": 6, "f2": -0.468851, "f1": -0.831454, "f3": 0.750526, "y": 0.12675939, "x": 0.13393706}], [{"q1": 1.56340824, "distance": 0.2468256982, "q3": 2.118690087, "q2": 1.445215714, "tx": -0.1682, "ty": 0.6279, "targetID": 7, "f2": 0.547894, "f1": 0.547077, "f3": 0.371336, "y": 0.38274476, "x": -0.13953236}], [{"q1": 1.4548348, "distance": 0.2961387702, "q3": 2.030851157, "q2": 0.9833387536, "tx": -0.4596, "ty": 0.4596, "targetID": 8, "f2": 0.460055, "f1": 1.008954, "f3": 0.47991, "y": 0.48569847, "x": -0.16461349}], [{"q1": 1.26872685, "distance": 0.1376362916, "q3": 2.268732547, "q2": 3.520300454, "tx": 0.3182, "ty": 0.3182, "targetID": 9, "f2": 0.697936, "f1": -1.528008, "f3": 0.666018, "y": 0.45254817, "x": 0.34810515}], [{"q1": 0.9077578902, "distance": 0.139822434, "q3": 2.608087427, "q2": 1.484108624, "tx": 0.1165, "ty": 0.4347, "targetID": 10, "f2": 1.037291, "f1": 0.508184, "f3": 1.026987, "y": 0.36678559, "x": 0.23872089}], [{"q1": 1.58954629, "distance": 0.3753346622, "q3": 1.170306097, "q2": 2.983967794, "tx": -0.1165, "ty": 0.4347, "targetID": 11, "f2": -0.40049, "f1": -0.991675, "f3": 0.345198, "y": 0.22296316, "x": 0.19340905}], [{"q1": 1.52778258, "distance": 0.5546680421, "q3": 2.356005997, "q2": 3.372582754, "tx": -0.3182, "ty": 0.3182, "targetID": 12, "f2": 0.78521, "f1": -1.38029, "f3": 0.406962, "y": 0.49905437, "x": 0.20615516}], [{"q1": 1.44742064, "distance": 0.3276226097, "q3": 2.812667927, "q2": 1.500821904, "tx": 0.1768, "ty": 0.1768, "targetID": 13, "f2": 1.241872, "f1": 0.491471, "f3": 0.487324, "y": 0.47418429, "x": 0.03932579}], [{"q1": 1.41003568, "distance": 0.1280473846, "q3": 2.144136987, "q2": 2.531389954, "tx": 0.0647, "ty": 0.2415, "targetID": 14, "f2": 0.573341, "f1": -0.539097, "f3": 0.524709, "y": 0.33027966, "x": 0.15697299}], [{"q1": 1.55743921, "distance": 0.07687831076, "q3": 1.109861857, "q2": 2.510592614, "tx": -0.0647, "ty": 0.2415, "targetID": 15, "f2": -0.460934, "f1": -0.5183, "f3": 0.377305, "y": 0.16986834, "x": -0.036786205}], [{"q1": 1.31145251, "distance": 0.3156144967, "q3": 2.270868837, "q2": 1.169760864, "tx": -0.1768, "ty": 0.1768, "targetID": 16, "f2": 0.700073, "f1": 0.822532, "f3": 0.623292, "y": 0.45206772, "x": -0.022397303}]], "block": 4}], [{"trials": [[{"q1": 1.15544102, "distance": 0.3859211672, "q3": 2.817757327, "q2": 2.612254544, "tx": 0.601, "ty": 0.601, "targetID": 1, "f2": 1.246961, "f1": -0.619962, "f3": 0.779303, "y": 0.43528636, "x": 0.2524686}], [{"q1": 1.1546242, "distance": 0.3202088286, "q3": 3.103516527, "q2": 1.149968834, "tx": 0.22, "ty": 0.821, "targetID": 2, "f2": 1.53272, "f1": 0.842324, "f3": 0.78012, "y": 0.50202953, "x": 0.1918658}], [{"q1": 1.61813478, "distance": 0.3239613572, "q3": 2.041092747, "q2": 0.8022573536, "tx": -0.22, "ty": 0.821, "targetID": 3, "f2": 0.470296, "f1": 1.190035, "f3": 0.31661, "y": 0.49740085, "x": -0.23531506}], [{"q1": 2.87163025, "distance": 0.3729414595, "q3": 2.183595387, "q2": 3.076707654, "tx": -0.601, "ty": 0.601, "targetID": 4, "f2": 0.612799, "f1": -1.084415, "f3": -0.936886, "y": 0.297904, "x": -0.38370263}], [{"q1": 0.6681799902, "distance": 0.1371020632, "q3": 3.175961727, "q2": 2.490926244, "tx": 0.4596, "ty": 0.4596, "targetID": 5, "f2": 1.605165, "f1": -0.498634, "f3": 1.266565, "y": 0.32328189, "x": 0.44495935}], [{"q1": 1.481664, "distance": 0.2458540571, "q3": 2.670730727, "q2": 0.8105511536, "tx": 0.1682, "ty": 0.6279, "targetID": 6, "f2": 1.099934, "f1": 1.181742, "f3": 0.45308, "y": 0.50134329, "x": -0.042578596}], [{"q1": 1.58753567, "distance": 0.230610544, "q3": 2.552544027, "q2": 2.558093494, "tx": -0.1682, "ty": 0.6279, "targetID": 7, "f2": 0.981748, "f1": -0.565801, "f3": 0.347209, "y": 0.45402327, "x": -0.016713678}], [{"q1": 2.29967189, "distance": 0.1631902383, "q3": 2.864378527, "q2": 1.531672344, "tx": -0.4596, "ty": 0.4596, "targetID": 8, "f2": 1.293582, "f1": 0.46062, "f3": -0.364927, "y": 0.35748503, "x": -0.33230669}], [{"q1": 1.69365867, "distance": 0.4100515816, "q3": 2.748453727, "q2": 1.533243134, "tx": 0.3182, "ty": 0.3182, "targetID": 9, "f2": 1.177657, "f1": 0.45905, "f3": 0.241086, "y": 0.46427563, "x": -0.064950375}], [{"q1": 1.62825071, "distance": 0.1858892572, "q3": 3.116711227, "q2": 0.9899989536, "tx": 0.1165, "ty": 0.4347, "targetID": 10, "f2": 1.545915, "f1": 1.002294, "f3": 0.306494, "y": 0.50742238, "x": -0.054573877}], [{"q1": 1.43422595, "distance": 0.2400774021, "q3": 2.566492707, "q2": 2.445750134, "tx": -0.1165, "ty": 0.4347, "targetID": 11, "f2": 0.995696, "f1": -0.453457, "f3": 0.500519, "y": 0.42506789, "x": 0.1233841}], [{"q1": 1.54499851, "distance": 0.4464316109, "q3": 1.432691917, "q2": 2.782026214, "tx": -0.3182, "ty": 0.3182, "targetID": 12, "f2": -0.138104, "f1": -0.789734, "f3": 0.389746, "y": 0.22267279, "x": 0.11789143}], [{"q1": 1.00345076, "distance": 0.02942159384, "q3": 1.768842327, "q2": 2.512414734, "tx": 0.1768, "ty": 0.1768, "targetID": 13, "f2": 0.198046, "f1": -0.520122, "f3": 0.931294, "y": 0.18150928, "x": 0.20584226}], [{"q1": 1.02437377, "distance": 0.2222702233, "q3": 2.735447527, "q2": 1.526897114, "tx": 0.0647, "ty": 0.2415, "targetID": 14, "f2": 1.164651, "f1": 0.465396, "f3": 0.910371, "y": 0.39946304, "x": 0.22107049}], [{"q1": 1.53174098, "distance": 0.3944188941, "q3": 1.636706941, "q2": 0.8836246536, "tx": -0.0647, "ty": 0.2415, "targetID": 15, "f2": 0.065911, "f1": 1.108668, "f3": 0.403004, "y": 0.57348501, "x": -0.2776606}], [{"q1": 1.55681089, "distance": 0.2666597724, "q3": 1.688417557, "q2": 2.557025354, "tx": -0.1768, "ty": 0.1768, "targetID": 16, "f2": 0.117621, "f1": -0.564733, "f3": 0.377934, "y": 0.25316547, "x": 0.078691192}]], "block": 5}], [{"trials": [[{"q1": 1.69271619, "distance": 0.6818144349, "q3": 3.504697927, "q2": 1.800152844, "tx": 0.601, "ty": 0.601, "targetID": 1, "f2": 1.933902, "f1": 0.19214, "f3": 0.242028, "y": 0.62689564, "x": -0.080322493}], [{"q1": 0.3804729902, "distance": 0.275322356, "q3": 0.3871070268, "q2": 1.701569674, "tx": 0.22, "ty": 0.821, "targetID": 2, "f2": -1.183689, "f1": 0.290723, "f3": 1.554272, "y": 0.54899097, "x": 0.26258506}], [{"q1": 1.71030911, "distance": 0.2579781466, "q3": 2.414628117, "q2": 0.2249582536, "tx": -0.22, "ty": 0.821, "targetID": 3, "f2": 0.843832, "f1": 1.767334, "f3": 0.224435, "y": 0.56311783, "x": -0.22703637}], [{"q1": 2.51669311, "distance": 0.3050569364, "q3": 3.255632427, "q2": 1.990282034, "tx": -0.601, "ty": 0.601, "targetID": 4, "f2": 1.684836, "f1": 0.002011, "f3": -0.581949, "y": 0.32758055, "x": -0.46571682}], [{"q1": 0.03244729019, "distance": 0.1202198707, "q3": 0.9029565568, "q2": 1.547694464, "tx": 0.4596, "ty": 0.4596, "targetID": 5, "f2": -0.66784, "f1": 0.444598, "f3": 1.902297, "y": 0.37441658, "x": 0.37476721}], [{"q1": 1.15720031, "distance": 0.1856532324, "q3": 2.432032537, "q2": 1.016199814, "tx": 0.1682, "ty": 0.6279, "targetID": 6, "f2": 0.861236, "f1": 0.976093, "f3": 0.777544, "y": 0.46539879, "x": 0.078419827}], [{"q1": 1.868017062, "distance": 0.1969985304, "q3": 2.664950227, "q2": 0.9681334536, "tx": -0.1682, "ty": 0.6279, "targetID": 7, "f2": 1.094154, "f1": 1.024159, "f3": 0.066727, "y": 0.43762407, "x": -0.21922442}], [{"q1": 3.02625949, "distance": 0.4332051687, "q3": 2.551161727, "q2": 1.603237824, "tx": -0.4596, "ty": 0.4596, "targetID": 8, "f2": 0.980365, "f1": 0.389055, "f3": -1.091515, "y": 0.02782702, "x": -0.42440324}], [{"q1": 2.014352448, "distance": 0.5539721969, "q3": 2.857529827, "q2": 1.467081194, "tx": 0.3182, "ty": 0.3182, "targetID": 9, "f2": 1.286733, "f1": 0.525211, "f3": -0.079608, "y": 0.43519348, "x": -0.22327735}], [{"q1": 1.08701713, "distance": 0.1846306828, "q3": 1.991267087, "q2": 2.308525374, "tx": 0.1165, "ty": 0.4347, "targetID": 10, "f2": 0.420471, "f1": -0.316233, "f3": 0.847727, "y": 0.262023, "x": 0.18185398}], [{"q1": 1.03731713, "distance": 0.2348256719, "q3": 1.320474227, "q2": 2.199323614, "tx": -0.1165, "ty": 0.4347, "targetID": 11, "f2": -0.250322, "f1": -0.207031, "f3": 0.897427, "y": 0.23938173, "x": 0.013860537}], [{"q1": 1.973511743, "distance": 0.212150328, "q3": 1.556784824, "q2": 2.174316534, "tx": -0.3182, "ty": 0.3182, "targetID": 12, "f2": -0.014012, "f1": -0.182024, "f3": -0.038767, "y": 0.19303226, "x": -0.14690844}], [{"q1": 1.56642417, "distance": 0.2140561191, "q3": 1.990701597, "q2": 2.208434224, "tx": 0.1768, "ty": 0.1768, "targetID": 13, "f2": 0.419905, "f1": -0.216142, "f3": 0.36832, "y": 0.30297021, "x": 0.003880654}], [{"q1": 1.895474582, "distance": 0.2192733465, "q3": 4.134964227, "q2": -1.094196446, "tx": 0.0647, "ty": 0.2415, "targetID": 14, "f2": 2.564168, "f1": 3.086489, "f3": 0.03927, "y": 0.45995475, "x": 0.045770587}], [{"q1": 1.77389495, "distance": 0.1302480865, "q3": 1.996230807, "q2": 1.637606844, "tx": -0.0647, "ty": 0.2415, "targetID": 15, "f2": 0.425434, "f1": 0.354686, "f3": 0.16085, "y": 0.29970011, "x": -0.18122172}], [{"q1": 2.021389615, "distance": 0.1228516328, "q3": 2.179448487, "q2": 1.629124544, "tx": -0.1768, "ty": 0.1768, "targetID": 16, "f2": 0.608652, "f1": 0.363168, "f3": -0.086645, "y": 0.28711244, "x": -0.23087115}]], "block": 6}], [{"trials": [[{"q1": 1.29291711, "distance": 0.5467746821, "q3": 2.503409527, "q2": -0.2019841464, "tx": 0.601, "ty": 0.601, "targetID": 1, "f2": 0.932613, "f1": 2.194277, "f3": 0.641827, "y": 0.63597225, "x": 0.055344894}], [{"q1": 1.34073215, "distance": 0.4434062275, "q3": 2.585593627, "q2": 1.545306854, "tx": 0.22, "ty": 0.821, "targetID": 2, "f2": 1.014797, "f1": 0.446986, "f3": 0.594012, "y": 0.41749839, "x": 0.036164385}], [{"q1": 1.80763565, "distance": 0.2875095985, "q3": 3.707833327, "q2": 0.1794680536, "tx": -0.22, "ty": 0.821, "targetID": 3, "f2": 2.137037, "f1": 1.812825, "f3": 0.127109, "y": 0.61370225, "x": -0.020777983}], [{"q1": 2.53805594, "distance": 0.5983915855, "q3": 1.797179497, "q2": 2.111359014, "tx": -0.601, "ty": 0.601, "targetID": 4, "f2": 0.226383, "f1": -0.119066, "f3": -0.603311, "y": 0.12692585, "x": -0.23586141}], [{"q1": 1.37648348, "distance": 0.2371497834, "q3": 3.661526227, "q2": -0.1737726464, "tx": 0.4596, "ty": 0.4596, "targetID": 5, "f2": 2.09073, "f1": 2.166065, "f3": 0.558261, "y": 0.52272812, "x": 0.23100678}], [{"q1": 1.00872864, "distance": 0.2168557179, "q3": 1.935849397, "q2": 1.185029004, "tx": 0.1682, "ty": 0.6279, "targetID": 6, "f2": 0.365053, "f1": 0.807264, "f3": 0.926016, "y": 0.43052095, "x": 0.078378438}], [{"q1": 0.7751197902, "distance": 0.4775327028, "q3": 2.445478557, "q2": 1.325772354, "tx": -0.1682, "ty": 0.6279, "targetID": 7, "f2": 0.874682, "f1": 0.66652, "f3": 1.159625, "y": 0.36649646, "x": 0.23143192}], [{"q1": 1.76585247, "distance": 0.1966632862, "q3": 1.674720207, "q2": 0.2491485536, "tx": -0.4596, "ty": 0.4596, "targetID": 8, "f2": 0.103924, "f1": 1.743144, "f3": 0.168892, "y": 0.64460492, "x": -0.39289447}], [{"q1": 0.7641870902, "distance": 0.1225195685, "q3": 2.258428127, "q2": 1.206391834, "tx": 0.3182, "ty": 0.3182, "targetID": 9, "f2": 0.687632, "f1": 0.785901, "f3": 1.170557, "y": 0.38544592, "x": 0.21578403}], [{"q1": 0.9923295302, "distance": 0.07671691728, "q3": 1.893689217, "q2": 1.335259964, "tx": 0.1165, "ty": 0.4347, "targetID": 10, "f2": 0.322893, "f1": 0.657033, "f3": 0.942415, "y": 0.43369552, "x": 0.039789659}], [{"q1": 0.7900109902, "distance": 0.4378265268, "q3": 2.613365227, "q2": 1.915260802, "tx": -0.1165, "ty": 0.4347, "targetID": 11, "f2": 1.042569, "f1": 0.077032, "f3": 1.144734, "y": 0.3001343, "x": 0.3001343}], [{"q1": 1.58131532, "distance": 0.2428614826, "q3": 1.775439677, "q2": 0.6798609536, "tx": -0.3182, "ty": 0.3182, "targetID": 12, "f2": 0.204643, "f1": 1.312432, "f3": 0.353429, "y": 0.55900989, "x": -0.28669926}], [{"q1": 1.12100916, "distance": 0.2996921404, "q3": 2.404512187, "q2": 1.056223704, "tx": 0.1768, "ty": 0.1768, "targetID": 13, "f2": 0.833716, "f1": 0.936069, "f3": 0.813735, "y": 0.4604461, "x": 0.080051517}], [{"q1": 1.76585247, "distance": 0.3113641881, "q3": 2.328359977, "q2": 1.157759984, "tx": 0.0647, "ty": 0.2415, "targetID": 14, "f2": 0.757564, "f1": 0.834533, "f3": 0.168892, "y": 0.40552512, "x": -0.19995717}], [{"q1": 1.27274809, "distance": 0.2162980549, "q3": 2.202067957, "q2": 1.136962634, "tx": -0.0647, "ty": 0.2415, "targetID": 15, "f2": 0.631272, "f1": 0.85533, "f3": 0.661996, "y": 0.45487431, "x": -0.029256349}], [{"q1": 1.59067726, "distance": 0.6255328316, "q3": 0.5130221268, "q2": 4.128292954, "tx": -0.1768, "ty": 0.1768, "targetID": 16, "f2": -1.057774, "f1": -2.136, "f3": 0.344067, "y": 0.39533126, "x": 0.40931894}]], "block": 7}], [{"trials": [[{"q1": 0.7893826902, "distance": 0.3553387999, "q3": 2.714524527, "q2": 0.9124644536, "tx": 0.601, "ty": 0.601, "targetID": 1, "f2": 1.143728, "f1": 1.079828, "f3": 1.145362, "y": 0.38706921, "x": 0.31727605}], [{"q1": 1.19458526, "distance": 0.1788599638, "q3": 0.6655778168, "q2": 0.4739609536, "tx": 0.22, "ty": 0.821, "targetID": 2, "f2": -0.905219, "f1": 1.518332, "f3": 0.740159, "y": 0.90268654, "x": 0.060883075}], [{"q1": -0.3126252098, "distance": 0.9933924652, "q3": 1.349502537, "q2": 1.188044934, "tx": -0.22, "ty": 0.821, "targetID": 3, "f2": -0.221294, "f1": 0.804248, "f3": 2.24737, "y": 0.18084447, "x": 0.53962457}], [{"q1": 1.75573654, "distance": 0.5559500248, "q3": 1.643052958, "q2": 1.920224519, "tx": -0.601, "ty": 0.601, "targetID": 4, "f2": 0.072257, "f1": 0.072068, "f3": 0.179008, "y": 0.24741377, "x": -0.17198111}], [{"q1": 0.07316239019, "distance": 0.1001428096, "q3": 1.150325567, "q2": 1.014000704, "tx": 0.4596, "ty": 0.4596, "targetID": 5, "f2": -0.420471, "f1": 0.978292, "f3": 1.861582, "y": 0.397036, "x": 0.53779417}], [{"q1": 1.81002326, "distance": 0.5612672812, "q3": 1.312368917, "q2": 2.150880254, "tx": 0.1682, "ty": 0.6279, "targetID": 6, "f2": -0.258427, "f1": -0.158588, "f3": 0.124721, "y": 0.18048619, "x": -0.17068323}], [{"q1": 1.25848526, "distance": 0.08201374832, "q3": 1.760674187, "q2": 0.8523971536, "tx": -0.1682, "ty": 0.6279, "targetID": 7, "f2": 0.189878, "f1": 1.139895, "f3": 0.676259, "y": 0.58570921, "x": -0.09787083}], [{"q1": 1.60971531, "distance": 0.1980293732, "q3": 2.453081207, "q2": 0.4597609536, "tx": -0.4596, "ty": 0.4596, "targetID": 8, "f2": 0.882285, "f1": 1.532532, "f3": 0.325029, "y": 0.51139051, "x": -0.26846294}], [{"q1": 0.6572472902, "distance": 0.2493494546, "q3": 1.718576847, "q2": 0.5973626536, "tx": 0.3182, "ty": 0.3182, "targetID": 9, "f2": 0.147781, "f1": 1.39493, "f3": 1.277497, "y": 0.55793386, "x": 0.38677716}], [{"q1": 1.50315249, "distance": 0.3974982509, "q3": 1.811379497, "q2": 0.2982830536, "tx": 0.1165, "ty": 0.4347, "targetID": 10, "f2": 0.240583, "f1": 1.69401, "f3": 0.431592, "y": 0.67921544, "x": -0.19689601}], [{"q1": 1.837166622, "distance": 0.1757305223, "q3": 1.863404267, "q2": 2.204601484, "tx": -0.1165, "ty": 0.4347, "targetID": 11, "f2": 0.292608, "f1": -0.212309, "f3": 0.097578, "y": 0.26179789, "x": -0.08509814}], [{"q1": 1.960002895, "distance": 0.330377547, "q3": 1.508341465, "q2": 0.4197998536, "tx": -0.3182, "ty": 0.3182, "targetID": 12, "f2": -0.062455, "f1": 1.572493, "f3": -0.025258, "y": 0.5194263, "x": -0.58022538}], [{"q1": 0.5369870902, "distance": 0.1347079772, "q3": 2.099212207, "q2": 2.268752804, "tx": 0.1768, "ty": 0.1768, "targetID": 13, "f2": 0.528416, "f1": -0.27646, "f3": 1.397757, "y": 0.12456674, "x": 0.30096894}], [{"q1": 0.8760905902, "distance": 0.4183655313, "q3": 1.515001641, "q2": 1.072559984, "tx": 0.0647, "ty": 0.2415, "targetID": 14, "f2": -0.055795, "f1": 0.919733, "f3": 1.058654, "y": 0.59045907, "x": -0.1660754}], [{"q1": 0.8713781902, "distance": 0.2147914219, "q3": 1.811253827, "q2": 2.138816534, "tx": -0.0647, "ty": 0.2415, "targetID": 15, "f2": 0.240457, "f1": -0.146524, "f3": 1.063366, "y": 0.22983291, "x": 0.14977432}], [{"q1": 1.50949851, "distance": 0.5329155757, "q3": 1.486978635, "q2": 0.4830715536, "tx": -0.1768, "ty": 0.1768, "targetID": 16, "f2": -0.083818, "f1": 1.509221, "f3": 0.425246, "y": 0.70215919, "x": -0.26622445}]], "block": 8}], [{"trials": [[{"q1": 0.6089295902, "distance": 0.3226032939, "q3": 3.034024527, "q2": 0.3707910536, "tx": 0.601, "ty": 0.601, "targetID": 1, "f2": 1.463228, "f1": 1.621502, "f3": 1.325815, "y": 0.32239969, "x": 0.43835083}], [{"q1": 0.7253569902, "distance": 0.5232989499, "q3": 3.119350227, "q2": 0.3320237536, "tx": 0.22, "ty": 0.821, "targetID": 2, "f2": 1.548554, "f1": 1.660269, "f3": 1.209388, "y": 0.34116318, "x": 0.42880234}], [{"q1": 3.06395859, "distance": 0.7888870734, "q3": 3.151645727, "q2": -0.1465036464, "tx": -0.22, "ty": 0.821, "targetID": 3, "f2": 1.580849, "f1": 2.138796, "f3": -1.129214, "y": 0.099612555, "x": -0.53928509}], [{"q1": 2.28214181, "distance": 0.3354640422, "q3": 1.075681327, "q2": 0.8072210536, "tx": -0.601, "ty": 0.601, "targetID": 4, "f2": -0.495115, "f1": 1.185072, "f3": -0.347397, "y": 0.27669211, "x": -0.68679345}], [{"q1": 1.49554984, "distance": 0.6534433115, "q3": 1.917879487, "q2": 0.9198785536, "tx": 0.4596, "ty": 0.4596, "targetID": 5, "f2": 0.347083, "f1": 1.072414, "f3": 0.439195, "y": 0.50428564, "x": -0.19231361}], [{"q1": 1.23636844, "distance": 0.1277876312, "q3": 2.955484727, "q2": 0.8615706536, "tx": 0.1682, "ty": 0.6279, "targetID": 6, "f2": 1.384688, "f1": 1.130722, "f3": 0.698376, "y": 0.50189481, "x": 0.14693099}], [{"q1": 1.10932244, "distance": 0.1736697317, "q3": 1.683956497, "q2": 1.164105994, "tx": -0.1682, "ty": 0.6279, "targetID": 7, "f2": 0.11316, "f1": 0.828187, "f3": 0.825422, "y": 0.51520233, "x": -0.036062152}], [{"q1": 2.008509086, "distance": 0.3179725966, "q3": 1.774497197, "q2": 1.751835154, "tx": -0.4596, "ty": 0.4596, "targetID": 8, "f2": 0.203701, "f1": 0.240457, "f3": -0.073765, "y": 0.20716818, "x": -0.26624864}], [{"q1": 2.008948908, "distance": 0.7843824134, "q3": 2.006786557, "q2": 0.4913653536, "tx": 0.3182, "ty": 0.3182, "targetID": 9, "f2": 0.43599, "f1": 1.500927, "f3": -0.074204, "y": 0.4395725, "x": -0.45673515}], [{"q1": 1.70383743, "distance": 0.2257452774, "q3": 3.244197027, "q2": 1.334128994, "tx": 0.1165, "ty": 0.4347, "targetID": 10, "f2": 1.673401, "f1": 0.658164, "f3": 0.230907, "y": 0.56673297, "x": -0.066607141}], [{"q1": 1.25157375, "distance": 0.05588013918, "q3": 1.934404257, "q2": 1.217890064, "tx": -0.1165, "ty": 0.4347, "targetID": 11, "f2": 0.363608, "f1": 0.774403, "f3": 0.683171, "y": 0.45707988, "x": -0.065297159}], [{"q1": 1.7601976, "distance": 0.08076584889, "q3": 2.032484787, "q2": 1.297812184, "tx": -0.3182, "ty": 0.3182, "targetID": 12, "f2": 0.461688, "f1": 0.69448, "f3": 0.174547, "y": 0.35536249, "x": -0.24649176}], [{"q1": 0.8698702902, "distance": 0.2491675508, "q3": 2.232227247, "q2": 1.157571484, "tx": 0.1768, "ty": 0.1768, "targetID": 13, "f2": 0.661431, "f1": 0.834721, "f3": 1.064874, "y": 0.42538892, "x": 0.15982893}], [{"q1": 0.9857950102, "distance": 0.3191214449, "q3": 1.113254777, "q2": 1.363785624, "tx": 0.0647, "ty": 0.2415, "targetID": 14, "f2": -0.457542, "f1": 0.628507, "f3": 0.948949, "y": 0.55248493, "x": -0.0069021641}], [{"q1": 1.41349144, "distance": 0.144674287, "q3": 2.254846707, "q2": 1.726325424, "tx": -0.0647, "ty": 0.2415, "targetID": 15, "f2": 0.68405, "f1": 0.265967, "f3": 0.521253, "y": 0.36829273, "x": 0.0049724691}], [{"q1": 1.974894044, "distance": 0.2224685981, "q3": 2.400742277, "q2": 1.084560874, "tx": -0.1768, "ty": 0.1768, "targetID": 16, "f2": 0.829946, "f1": 0.907732, "f3": -0.04015, "y": 0.37320934, "x": -0.28127798}]], "block": 9}], [{"trials": [[{"q1": 0.3254321902, "distance": 0.664711937, "q3": 2.187176807, "q2": 2.218047504, "tx": 0.601, "ty": 0.601, "targetID": 1, "f2": 0.61638, "f1": -0.225755, "f3": 1.609312, "y": -0.0070726132, "x": 0.33250483}], [{"q1": 1.19810384, "distance": 0.3440762081, "q3": 2.911942227, "q2": 1.017582114, "tx": 0.22, "ty": 0.821, "targetID": 2, "f2": 1.341146, "f1": 0.974711, "f3": 0.736641, "y": 0.48235278, "x": 0.15911899}], [{"q1": 1.85878078, "distance": 0.568858412, "q3": 1.855047627, "q2": 1.966531594, "tx": -0.22, "ty": 0.821, "targetID": 3, "f2": 0.284251, "f1": 0.025761, "f3": 0.075964, "y": 0.25704866, "x": -0.14544278}], [{"q1": 2.45505507, "distance": 0.5777570417, "q3": 1.568408716, "q2": 1.304221034, "tx": -0.601, "ty": 0.601, "targetID": 4, "f2": -0.002388, "f1": 0.688072, "f3": -0.520311, "y": 0.034140651, "x": -0.48931438}], [{"q1": 1.45470913, "distance": 0.3456544648, "q3": 3.293017427, "q2": 1.221534314, "tx": 0.4596, "ty": 0.4596, "targetID": 5, "f2": 1.722221, "f1": 0.770758, "f3": 0.480035, "y": 0.54253714, "x": 0.12404309}], [{"q1": 1.04975784, "distance": 0.06734060476, "q3": 3.941253627, "q2": 2.007435131, "tx": 0.1682, "ty": 0.6279, "targetID": 6, "f2": 2.370457, "f1": -0.015142, "f3": 0.884987, "y": 0.63951218, "x": 0.23453185}], [{"q1": 1.24334278, "distance": 0.1813372511, "q3": 1.673966227, "q2": 1.215942274, "tx": -0.1682, "ty": 0.6279, "targetID": 7, "f2": 0.10317, "f1": 0.77635, "f3": 0.691402, "y": 0.45606915, "x": -0.11025729}], [{"q1": 1.53029585, "distance": 0.2848406847, "q3": 1.857937897, "q2": 1.351847574, "tx": -0.4596, "ty": 0.4596, "targetID": 8, "f2": 0.287142, "f1": 0.640445, "f3": 0.404449, "y": 0.39977367, "x": -0.18111297}], [{"q1": 1.26282065, "distance": 0.385132707, "q3": 2.510258197, "q2": 1.022985654, "tx": 0.3182, "ty": 0.3182, "targetID": 9, "f2": 0.939462, "f1": 0.969307, "f3": 0.671924, "y": 0.46582735, "x": -0.03751529}], [{"q1": 0.1309047902, "distance": 0.1844517289, "q3": 1.249411397, "q2": 1.650675864, "tx": 0.1165, "ty": 0.4347, "targetID": 10, "f2": -0.321385, "f1": 0.341617, "f3": 1.80384, "y": 0.3338202, "x": 0.27092055}], [{"q1": 2.84863379, "distance": 0.693919532, "q3": 1.740505167, "q2": 1.073879454, "tx": -0.1165, "ty": 0.4347, "targetID": 11, "f2": 0.169709, "f1": 0.918413, "f3": -0.913889, "y": -0.12763099, "x": -0.52308108}], [{"q1": 1.53576222, "distance": 0.3060432023, "q3": 2.143697167, "q2": 1.894903282, "tx": -0.3182, "ty": 0.3182, "targetID": 12, "f2": 0.572901, "f1": 0.097389, "f3": 0.398982, "y": 0.33734653, "x": -0.012756303}], [{"q1": 0.9743596202, "distance": 0.3026396311, "q3": 2.549779427, "q2": 0.5636848536, "tx": 0.1768, "ty": 0.1768, "targetID": 13, "f2": 0.978983, "f1": 1.428608, "f3": 0.960385, "y": 0.46812442, "x": 0.25878066}], [{"q1": 1.03543218, "distance": 0.1542904144, "q3": 1.814081267, "q2": 1.531421014, "tx": 0.0647, "ty": 0.2415, "targetID": 14, "f2": 0.243285, "f1": 0.460872, "f3": 0.899312, "y": 0.39013725, "x": 0.023317638}], [{"q1": 1.979229442, "distance": 0.1495413252, "q3": 1.533348543, "q2": 1.961756373, "tx": -0.0647, "ty": 0.2415, "targetID": 15, "f2": -0.037448, "f1": 0.030536, "f3": -0.044485, "y": 0.18334118, "x": -0.2024685}], [{"q1": 0.9472790902, "distance": 0.2825468508, "q3": 1.352204307, "q2": 1.640874104, "tx": -0.1768, "ty": 0.1768, "targetID": 16, "f2": -0.218592, "f1": 0.351419, "f3": 0.987465, "y": 0.40703092, "x": -0.013012191}]], "block": 10}], [{"trials": [[{"q1": 0.4161613902, "distance": 0.3471870305, "q3": 3.416293527, "q2": 1.937000623, "tx": 0.601, "ty": 0.601, "targetID": 1, "f2": 1.845497, "f1": 0.055292, "f3": 1.518583, "y": 0.25670918, "x": 0.55624885}], [{"q1": 1.12301978, "distance": 0.02583385194, "q3": 1.557413142, "q2": -0.2544487464, "tx": 0.22, "ty": 0.821, "targetID": 2, "f2": -0.013383, "f1": 2.246741, "f3": 0.811725, "y": 0.81317056, "x": 0.24461885}], [{"q1": 1.04504545, "distance": 0.419862567, "q3": 1.580975087, "q2": 0.1271919536, "tx": -0.22, "ty": 0.821, "targetID": 3, "f2": 0.010179, "f1": 1.865101, "f3": 0.889699, "y": 0.76700469, "x": 0.19637613}], [{"q1": 2.29188074, "distance": 0.1362150052, "q3": 1.505074209, "q2": -0.03893544641, "tx": -0.601, "ty": 0.601, "targetID": 4, "f2": -0.065722, "f1": 2.031228, "f3": -0.357136, "y": 0.48525008, "x": -0.67280866}], [{"q1": 0.4426136902, "distance": 0.1428109935, "q3": 1.306588387, "q2": 0.5166237536, "tx": 0.4596, "ty": 0.4596, "targetID": 5, "f2": -0.264208, "f1": 1.475669, "f3": 1.492131, "y": 0.57300299, "x": 0.54640289}], [{"q1": 1.28952419, "distance": 0.02080161431, "q3": 3.714305027, "q2": 1.624851974, "tx": 0.1682, "ty": 0.6279, "targetID": 6, "f2": 2.143509, "f1": 0.367441, "f3": 0.64522, "y": 0.64862708, "x": 0.16995935}], [{"q1": 2.51656745, "distance": 0.4367467578, "q3": 2.478528107, "q2": 2.029426279, "tx": -0.1682, "ty": 0.6279, "targetID": 7, "f2": 0.907732, "f1": -0.037134, "f3": -0.581823, "y": 0.22247676, "x": -0.33061837}], [{"q1": 1.53500824, "distance": 0.2255404884, "q3": 1.182809637, "q2": 1.716146664, "tx": -0.4596, "ty": 0.4596, "targetID": 8, "f2": -0.387987, "f1": 0.276146, "f3": 0.399736, "y": 0.33264757, "x": -0.27318221}], [{"q1": 0.6777932902, "distance": 0.09144287185, "q3": 2.369137857, "q2": 0.9788148536, "tx": 0.3182, "ty": 0.3182, "targetID": 9, "f2": 0.798342, "f1": 1.013478, "f3": 1.256951, "y": 0.39796991, "x": 0.27349474}], [{"q1": 0.9054330902, "distance": 0.03923434275, "q3": 1.886400727, "q2": 1.215251124, "tx": 0.1165, "ty": 0.4347, "targetID": 10, "f2": 0.315604, "f1": 0.777042, "f3": 1.029311, "y": 0.4534313, "x": 0.082025777}], [{"q1": 2.61848072, "distance": 0.3694486793, "q3": 2.065408677, "q2": -2.076258346, "tx": -0.1165, "ty": 0.4347, "targetID": 11, "f2": 0.494612, "f1": 4.068551, "f3": -0.683736, "y": 0.51506813, "x": -0.47710129}], [{"q1": 1.77841884, "distance": 0.1546061022, "q3": 1.655179506, "q2": 1.907029829, "tx": -0.3182, "ty": 0.3182, "targetID": 12, "f2": 0.084383, "f1": 0.085263, "f3": 0.156326, "y": 0.23612677, "x": -0.18717698}], [{"q1": 4.37219309, "distance": 0.6245817924, "q3": 2.377997147, "q2": 1.489260834, "tx": 0.1768, "ty": 0.1768, "targetID": 13, "f2": 0.807201, "f1": 0.503032, "f3": -2.437449, "y": -0.40158659, "x": -0.058935801}], [{"q1": 0.6926215902, "distance": 0.1933473992, "q3": 2.060633457, "q2": 2.153896184, "tx": 0.0647, "ty": 0.2415, "targetID": 14, "f2": 0.489837, "f1": -0.161604, "f3": 1.242123, "y": 0.1900891, "x": 0.25108706}], [{"q1": 0.9767472302, "distance": 0.1634732994, "q3": 1.542647657, "q2": 1.609583834, "tx": -0.0647, "ty": 0.2415, "targetID": 15, "f2": -0.028149, "f1": 0.382709, "f3": 0.957997, "y": 0.38939928, "x": 0.0049370778}], [{"q1": 1.988402893, "distance": 0.3677763817, "q3": 1.890107807, "q2": 0.7306918536, "tx": -0.1768, "ty": 0.1768, "targetID": 16, "f2": 0.319311, "f1": 1.261601, "f3": -0.053658, "y": 0.40136815, "x": -0.46805352}]], "block": 11}], [{"trials": [[{"q1": 0.3386897902, "distance": 0.2846702273, "q3": 2.301467947, "q2": 0.4319892536, "tx": 0.601, "ty": 0.601, "targetID": 1, "f2": 0.730672, "f1": 1.560303, "f3": 1.596055, "y": 0.34043142, "x": 0.48636513}], [{"q1": 1.54424452, "distance": 0.3327046141, "q3": 3.578839527, "q2": 2.102311224, "tx": 0.22, "ty": 0.821, "targetID": 2, "f2": 2.008043, "f1": -0.110019, "f3": 0.3905, "y": 0.62336286, "x": -0.047641404}], [{"q1": 1.71577548, "distance": 0.2498914649, "q3": 1.710283037, "q2": 0.4047202536, "tx": -0.22, "ty": 0.821, "targetID": 3, "f2": 0.139487, "f1": 1.587572, "f3": 0.218969, "y": 0.61636333, "x": -0.36342098}], [{"q1": 2.35062853, "distance": 0.3873256435, "q3": 2.438567047, "q2": 0.8635812536, "tx": -0.601, "ty": 0.601, "targetID": 4, "f2": 0.867771, "f1": 1.128711, "f3": -0.415884, "y": 0.25213758, "x": -0.43272592}], [{"q1": 1.30705428, "distance": 0.2984578825, "q3": 3.741008527, "q2": 1.029206014, "tx": 0.4596, "ty": 0.4596, "targetID": 5, "f2": 2.170212, "f1": 0.963087, "f3": 0.62769, "y": 0.64098129, "x": 0.22258115}], [{"q1": 1.38703923, "distance": 0.08347746788, "q3": 3.252616527, "q2": 1.632014804, "tx": 0.1682, "ty": 0.6279, "targetID": 6, "f2": 1.68182, "f1": 0.360278, "f3": 0.547705, "y": 0.55774064, "x": 0.12296559}], [{"q1": 1.28939853, "distance": 0.164121212, "q3": 0.7784866568, "q2": 1.529787384, "tx": -0.1682, "ty": 0.6279, "targetID": 7, "f2": -0.79231, "f1": 0.462505, "f3": 0.645346, "y": 0.48370622, "x": -0.2465832}], [{"q1": 1.32062596, "distance": 0.2370204734, "q3": 1.190914947, "q2": 1.436419254, "tx": -0.4596, "ty": 0.4596, "targetID": 8, "f2": -0.379881, "f1": 0.555873, "f3": 0.614119, "y": 0.48054147, "x": -0.22350646}], [{"q1": -0.04722350981, "distance": 0.1034347836, "q3": 1.281267147, "q2": 1.784319224, "tx": 0.3182, "ty": 0.3182, "targetID": 9, "f2": -0.289529, "f1": 0.207973, "f3": 1.981968, "y": 0.22347972, "x": 0.27664494}], [{"q1": 1.44453037, "distance": 0.09084733314, "q3": 2.873363427, "q2": 1.429696244, "tx": 0.1165, "ty": 0.4347, "targetID": 10, "f2": 1.302567, "f1": 0.562596, "f3": 0.490214, "y": 0.48787506, "x": 0.042840982}], [{"q1": 1.10844279, "distance": 0.03610525602, "q3": 0.8078291368, "q2": 1.784067894, "tx": -0.1165, "ty": 0.4347, "targetID": 11, "f2": -0.762967, "f1": 0.208225, "f3": 0.826302, "y": 0.44934964, "x": -0.14949966}], [{"q1": 2.16558872, "distance": 0.1772605954, "q3": 1.617417562, "q2": 1.92229797, "tx": -0.3182, "ty": 0.3182, "targetID": 12, "f2": 0.046621, "f1": 0.069995, "f3": -0.230844, "y": 0.1543438, "x": -0.25058}], [{"q1": 0.8721321902, "distance": 0.1415517403, "q3": 1.294650337, "q2": 2.075607691, "tx": 0.1768, "ty": 0.1768, "targetID": 13, "f2": -0.276146, "f1": -0.083315, "f3": 1.062612, "y": 0.2588768, "x": 0.061473099}], [{"q1": 1.6400631, "distance": 0.5047212701, "q3": 0.5840220768, "q2": 1.726639584, "tx": 0.0647, "ty": 0.2415, "targetID": 14, "f2": -0.986774, "f1": 0.265653, "f3": 0.294681, "y": 0.33937783, "x": -0.43043987}], [{"q1": 1.27601534, "distance": 0.2755736957, "q3": 2.632152027, "q2": 0.8298405536, "tx": -0.0647, "ty": 0.2415, "targetID": 15, "f2": 1.061356, "f1": 1.162452, "f3": 0.658729, "y": 0.49624864, "x": 0.0403904}], [{"q1": 1.34531888, "distance": 0.2555790941, "q3": 2.140367077, "q2": 1.491459954, "tx": -0.1768, "ty": 0.1768, "targetID": 16, "f2": 0.569571, "f1": 0.500833, "f3": 0.589426, "y": 0.38792214, "x": -0.032757939}]], "block": 12}], [{"trials": [[{"q1": 0.1589277902, "distance": 0.5203654875, "q3": 2.872609527, "q2": 1.241012184, "tx": 0.601, "ty": 0.601, "targetID": 1, "f2": 1.301813, "f1": 0.75128, "f3": 1.775817, "y": 0.094847594, "x": 0.480211}], [{"q1": 0.4460065902, "distance": 0.5859722129, "q3": 2.742296227, "q2": -0.2179434464, "tx": 0.22, "ty": 0.821, "targetID": 2, "f2": 1.1715, "f1": 2.210236, "f3": 1.488738, "y": 0.30967436, "x": 0.5061984}], [{"q1": 1.2863826, "distance": 0.3575537716, "q3": 2.598411327, "q2": 0.3142423536, "tx": -0.22, "ty": 0.821, "targetID": 3, "f2": 1.027615, "f1": 1.67805, "f3": 0.648362, "y": 0.57068872, "x": 0.035321293}], [{"q1": 2.64983381, "distance": 0.4770110171, "q3": 2.056486547, "q2": -0.02768854641, "tx": -0.601, "ty": 0.601, "targetID": 4, "f2": 0.48569, "f1": 2.019981, "f3": -0.715089, "y": 0.13320038, "x": -0.69429001}], [{"q1": 0.5143675902, "distance": 0.2340019267, "q3": 0.7074866668, "q2": 1.054527244, "tx": 0.4596, "ty": 0.4596, "targetID": 5, "f2": -0.86331, "f1": 0.937765, "f3": 1.420377, "y": 0.67561366, "x": 0.36962778}], [{"q1": 0.9333303902, "distance": 0.1622531877, "q3": 2.606516627, "q2": 0.6569272536, "tx": 0.1682, "ty": 0.6279, "targetID": 6, "f2": 1.03572, "f1": 1.335365, "f3": 1.001414, "y": 0.4733811, "x": 0.21769754}], [{"q1": 1.60236399, "distance": 0.04649877308, "q3": 2.174610437, "q2": 0.2714538536, "tx": -0.1682, "ty": 0.6279, "targetID": 7, "f2": 0.603814, "f1": 1.720839, "f3": 0.332381, "y": 0.59915622, "x": -0.20475039}], [{"q1": 2.025473686, "distance": 0.1730495188, "q3": 1.828092767, "q2": -0.2956664464, "tx": -0.4596, "ty": 0.4596, "targetID": 8, "f2": 0.257296, "f1": 2.287959, "f3": -0.090729, "y": 0.63045137, "x": -0.48709446}], [{"q1": 0.8945002902, "distance": 0.1114831829, "q3": 2.565927217, "q2": 1.136522814, "tx": 0.3182, "ty": 0.3182, "targetID": 9, "f2": 0.995131, "f1": 0.85577, "f3": 1.040244, "y": 0.396826, "x": 0.2391655}], [{"q1": 2.007126785, "distance": 0.6145376132, "q3": 2.034621067, "q2": 0.1942963536, "tx": 0.1165, "ty": 0.4347, "targetID": 10, "f2": 0.463825, "f1": 1.797996, "f3": -0.072382, "y": 0.47841546, "x": -0.49648078}], [{"q1": 1.43315781, "distance": 0.09682888146, "q3": 2.204455567, "q2": 1.578167914, "tx": -0.1165, "ty": 0.4347, "targetID": 11, "f2": 0.633659, "f1": 0.414125, "f3": 0.501587, "y": 0.37484026, "x": -0.04039058}], [{"q1": 1.3144056, "distance": 0.2047451513, "q3": 1.609312253, "q2": 1.349585624, "tx": -0.3182, "ty": 0.3182, "targetID": 12, "f2": 0.038516, "f1": 0.642707, "f3": 0.620339, "y": 0.46330798, "x": -0.17375537}], [{"q1": 0.7202675902, "distance": 0.2934224234, "q3": 2.811725427, "q2": 0.3394379536, "tx": 0.1768, "ty": 0.1768, "targetID": 13, "f2": 1.240929, "f1": 1.652855, "f3": 1.214477, "y": 0.38528792, "x": 0.38326914}], [{"q1": 0.4727728902, "distance": 0.0945222998, "q3": 1.194119367, "q2": 1.939325402, "tx": 0.0647, "ty": 0.2415, "targetID": 14, "f2": -0.376677, "f1": 0.052967, "f3": 1.461972, "y": 0.31044961, "x": 0.12935614}], [{"q1": 1.28537729, "distance": 0.2685927829, "q3": 2.164180347, "q2": 0.9124015536, "tx": -0.0647, "ty": 0.2415, "targetID": 15, "f2": 0.593384, "f1": 1.079891, "f3": 0.649367, "y": 0.50946878, "x": -0.046402023}], [{"q1": 0.7744914902, "distance": 0.5272350725, "q3": 1.524677747, "q2": 1.032913094, "tx": -0.1768, "ty": 0.1768, "targetID": 16, "f2": -0.046119, "f1": 0.95938, "f3": 1.160253, "y": 0.58637448, "x": 0.15520236}]], "block": 13}], [{"trials": [[{"q1": 0.1248100902, "distance": 0.5462902284, "q3": 3.293457227, "q2": 1.556051094, "tx": 0.601, "ty": 0.601, "targetID": 1, "f2": 1.722661, "f1": 0.436242, "f3": 1.809934, "y": 0.055300955, "x": 0.57559201}], [{"q1": 0.6791755902, "distance": 0.4686849247, "q3": 2.285257327, "q2": 1.321813954, "tx": 0.22, "ty": 0.821, "targetID": 2, "f2": 0.714461, "f1": 0.670479, "f3": 1.255569, "y": 0.35263163, "x": 0.23722291}], [{"q1": 0.5946038902, "distance": 0.6958953713, "q3": 2.240081227, "q2": 1.512382964, "tx": -0.22, "ty": 0.821, "targetID": 3, "f2": 0.669285, "f1": 0.47991, "f3": 1.340141, "y": 0.31125118, "x": 0.25373675}], [{"q1": 1.58791266, "distance": 0.3386783172, "q3": 1.921900717, "q2": 0.5732980536, "tx": -0.601, "ty": 0.601, "targetID": 4, "f2": 0.351104, "f1": 1.418995, "f3": 0.346832, "y": 0.57489197, "x": -0.26332949}], [{"q1": 1.00125165, "distance": 0.2110311656, "q3": 2.867143127, "q2": 1.159770604, "tx": 0.4596, "ty": 0.4596, "targetID": 5, "f2": 1.296347, "f1": 0.832522, "f3": 0.933493, "y": 0.43063006, "x": 0.25056676}], [{"q1": 0.9254135902, "distance": 0.1778334848, "q3": 1.971789217, "q2": 1.137465294, "tx": 0.1682, "ty": 0.6279, "targetID": 6, "f2": 0.400993, "f1": 0.854827, "f3": 1.009331, "y": 0.46335043, "x": 0.10075975}], [{"q1": 1.19734986, "distance": 0.3656806976, "q3": 2.877698827, "q2": 1.410909514, "tx": -0.1682, "ty": 0.6279, "targetID": 7, "f2": 1.306903, "f1": 0.581383, "f3": 0.737395, "y": 0.45857262, "x": 0.15591512}], [{"q1": 1.6840454, "distance": 0.1216093384, "q3": 1.684082157, "q2": 0.7198847536, "tx": -0.4596, "ty": 0.4596, "targetID": 8, "f2": 0.113286, "f1": 1.272408, "f3": 0.250699, "y": 0.5282167, "x": -0.35919791}], [{"q1": 0.8943117902, "distance": 0.2038455671, "q3": 1.645189241, "q2": 2.543956324, "tx": 0.3182, "ty": 0.3182, "targetID": 9, "f2": 0.074393, "f1": -0.551664, "f3": 1.040433, "y": 0.14741278, "x": 0.20691325}], [{"q1": 1.14092686, "distance": 0.1744839009, "q3": 1.797493657, "q2": 1.207962634, "tx": 0.1165, "ty": 0.4347, "targetID": 10, "f2": 0.226697, "f1": 0.78433, "f3": 0.793818, "y": 0.479644, "x": -0.05209617}], [{"q1": 1.38666224, "distance": 0.1061249622, "q3": 2.290346707, "q2": 1.551652864, "tx": -0.1165, "ty": 0.4347, "targetID": 11, "f2": 0.71955, "f1": 0.44064, "f3": 0.548082, "y": 0.39262713, "x": -0.019071148}], [{"q1": 1.941593162, "distance": 0.08733892586, "q3": 2.425560857, "q2": 1.296052894, "tx": -0.3182, "ty": 0.3182, "targetID": 12, "f2": 0.854765, "f1": 0.69624, "f3": -0.006849, "y": 0.36162183, "x": -0.24241984}], [{"q1": 1.80738432, "distance": 0.4761996076, "q3": 3.251359927, "q2": 3.109254554, "tx": 0.1768, "ty": 0.1768, "targetID": 13, "f2": 1.680564, "f1": -1.116962, "f3": 0.12736, "y": 0.53180567, "x": -0.14059099}], [{"q1": 0.8938091902, "distance": 0.2525207345, "q3": 2.626999827, "q2": 1.321688284, "tx": 0.0647, "ty": 0.2415, "targetID": 14, "f2": 1.056204, "f1": 0.670604, "f3": 1.040935, "y": 0.3520884, "x": 0.29171746}], [{"q1": 1.31528525, "distance": 0.1835508354, "q3": 2.128680347, "q2": 1.311321034, "tx": -0.0647, "ty": 0.2415, "targetID": 15, "f2": 0.557884, "f1": 0.680972, "f3": 0.619459, "y": 0.42383358, "x": -0.043596096}], [{"q1": 1.55153302, "distance": 0.2242434428, "q3": 1.881876827, "q2": 1.322128114, "tx": -0.1768, "ty": 0.1768, "targetID": 16, "f2": 0.31108, "f1": 0.670165, "f3": 0.383211, "y": 0.40057472, "x": -0.19129125}]], "block": 14}], [{"trials": [[{"q1": 1.6542631, "distance": 0.6099165471, "q3": 3.700293527, "q2": 4.645311054, "tx": 0.601, "ty": 0.601, "targetID": 1, "f2": 2.129497, "f1": -2.653018, "f3": 0.280481, "y": 0.42418261, "x": 0.017275917}], [{"q1": 1.64213655, "distance": 0.3740227748, "q3": 4.279791627, "q2": 1.439121024, "tx": 0.22, "ty": 0.821, "targetID": 2, "f2": 2.708995, "f1": 0.553172, "f3": 0.292608, "y": 0.76725807, "x": -0.15014165}], [{"q1": 1.361341, "distance": 0.3361023843, "q3": 3.687789927, "q2": 2.664342154, "tx": -0.22, "ty": 0.821, "targetID": 3, "f2": 2.116994, "f1": -0.672049, "f3": 0.573403, "y": 0.58440337, "x": 0.018719181}], [{"q1": 1.37799144, "distance": 0.4335703666, "q3": 0.9109362068, "q2": 1.845077624, "tx": -0.601, "ty": 0.601, "targetID": 4, "f2": -0.65986, "f1": 0.147215, "f3": 0.556753, "y": 0.34926087, "x": -0.24799763}], [{"q1": 0.7224038902, "distance": 0.1050226368, "q3": 3.743019127, "q2": 2.727550994, "tx": 0.4596, "ty": 0.4596, "targetID": 5, "f2": 2.172223, "f1": -0.735258, "f3": 1.212341, "y": 0.46340296, "x": 0.35464624}], [{"q1": 2.06241882, "distance": 0.4340485788, "q3": 3.122805927, "q2": 2.476412084, "tx": 0.1682, "ty": 0.6279, "targetID": 6, "f2": 1.55201, "f1": -0.484119, "f3": -0.127674, "y": 0.48840353, "x": -0.24282178}], [{"q1": 1.60481443, "distance": 0.4737467703, "q3": 1.713047647, "q2": 3.538961554, "tx": -0.1682, "ty": 0.6279, "targetID": 7, "f2": 0.142251, "f1": -1.546669, "f3": 0.32993, "y": 0.54065246, "x": 0.2974435}], [{"q1": 1.62630292, "distance": 0.4161393585, "q3": 1.449342357, "q2": 2.325175814, "tx": -0.4596, "ty": 0.4596, "targetID": 8, "f2": -0.121454, "f1": -0.332883, "f3": 0.308442, "y": 0.19118518, "x": -0.14159772}], [{"q1": 0.7758109902, "distance": 0.1295966932, "q3": 3.400271427, "q2": 2.601133314, "tx": 0.3182, "ty": 0.3182, "targetID": 9, "f2": 1.829475, "f1": -0.608841, "f3": 1.158934, "y": 0.43014045, "x": 0.3835042}], [{"q1": 1.38044188, "distance": 0.09582241874, "q3": 2.589426327, "q2": 1.261369704, "tx": 0.1165, "ty": 0.4347, "targetID": 10, "f2": 1.01863, "f1": 0.730923, "f3": 0.554303, "y": 0.45672819, "x": 0.023243929}], [{"q1": 2.74313911, "distance": 0.7403427915, "q3": 0.8870600968, "q2": 1.594504194, "tx": -0.1165, "ty": 0.4347, "targetID": 11, "f2": -0.683736, "f1": 0.397788, "f3": -0.808395, "y": -0.19164954, "x": -0.51120711}], [{"q1": 2.4056064, "distance": 0.340037303, "q3": 0.4450380268, "q2": 3.191627054, "tx": -0.3182, "ty": 0.3182, "targetID": 12, "f2": -1.125758, "f1": -1.199334, "f3": -0.470862, "y": 0.15817691, "x": -0.018170038}], [{"q1": 0.8472507902, "distance": 0.1871326014, "q3": 2.315542277, "q2": 1.835338684, "tx": 0.1768, "ty": 0.1768, "targetID": 13, "f2": 0.744746, "f1": 0.156954, "f3": 1.087494, "y": 0.3533261, "x": 0.11469407}], [{"q1": 1.77823034, "distance": 0.0836095282, "q3": 1.469322887, "q2": 3.060873954, "tx": 0.0647, "ty": 0.2415, "targetID": 14, "f2": -0.101473, "f1": -1.068581, "f3": 0.156514, "y": 0.29862491, "x": 0.1257516}], [{"q1": 1.982056875, "distance": 0.3652822356, "q3": 1.859257367, "q2": 3.650098554, "tx": -0.0647, "ty": 0.2415, "targetID": 15, "f2": 0.288461, "f1": -1.657806, "f3": -0.047312, "y": 0.592284, "x": 0.037190613}], [{"q1": 2.17168341, "distance": 0.09428646196, "q3": 1.013791947, "q2": 2.444870494, "tx": -0.1768, "ty": 0.1768, "targetID": 16, "f2": -0.557004, "f1": -0.452578, "f3": -0.236939, "y": 0.082873338, "x": -0.16857084}]], "block": 15}], [{"trials": [[{"q1": 1.13382686, "distance": 0.146884914, "q3": 2.019918417, "q2": 4.370132754, "tx": 0.601, "ty": 0.601, "targetID": 1, "f2": 0.449122, "f1": -2.37784, "f3": 0.800918, "y": 0.517039, "x": 0.48047727}], [{"q1": 1.39005516, "distance": 0.08864198574, "q3": 2.076467077, "q2": 4.991948154, "tx": 0.22, "ty": 0.821, "targetID": 2, "f2": 0.505671, "f1": -2.999655, "f3": 0.544689, "y": 0.73392322, "x": 0.23658421}], [{"q1": 1.78401087, "distance": 0.1910304602, "q3": 1.811567987, "q2": 5.024997754, "tx": -0.22, "ty": 0.821, "targetID": 3, "f2": 0.240772, "f1": -3.032705, "f3": 0.150734, "y": 0.81874193, "x": -0.028982886}], [{"q1": 1.986706432, "distance": 0.4942750237, "q3": 1.883259137, "q2": 1.644895334, "tx": -0.601, "ty": 0.601, "targetID": 4, "f2": 0.312463, "f1": 0.347397, "f3": -0.051962, "y": 0.23859924, "x": -0.26488471}], [{"q1": 1.00590121, "distance": 0.2643862558, "q3": 2.444096257, "q2": 2.251788204, "tx": 0.4596, "ty": 0.4596, "targetID": 5, "f2": 0.8733, "f1": -0.259496, "f3": 0.928843, "y": 0.30087122, "x": 0.2481638}], [{"q1": 1.56020381, "distance": 0.09479997348, "q3": 2.414628117, "q2": 3.486999654, "tx": 0.1682, "ty": 0.6279, "targetID": 6, "f2": 0.843832, "f1": -1.494707, "f3": 0.374541, "y": 0.534139, "x": 0.18219678}], [{"q1": 2.19706748, "distance": 0.1572581059, "q3": 2.409727227, "q2": 3.095180154, "tx": -0.1682, "ty": 0.6279, "targetID": 7, "f2": 0.838931, "f1": -1.102888, "f3": -0.262323, "y": 0.47087366, "x": -0.15966534}], [{"q1": 2.394171, "distance": 0.4140147702, "q3": 1.541893675, "q2": 2.829527094, "tx": -0.4596, "ty": 0.4596, "targetID": 8, "f2": -0.028903, "f1": -0.837234, "f3": -0.459427, "y": 0.27513225, "x": -0.088952082}], [{"q1": 0.8626445902, "distance": 0.1655388701, "q3": 1.931702487, "q2": 2.644173134, "tx": 0.3182, "ty": 0.3182, "targetID": 9, "f2": 0.360906, "f1": -0.65188, "f3": 1.0721, "y": 0.15361904, "x": 0.30041728}], [{"q1": 2.51876656, "distance": 0.4106195461, "q3": 1.681631717, "q2": 3.883355454, "tx": 0.1165, "ty": 0.4347, "targetID": 10, "f2": 0.110835, "f1": -1.891063, "f3": -0.584022, "y": 0.57106314, "x": -0.27081577}], [{"q1": 2.15019491, "distance": 0.3942443886, "q3": 1.972606027, "q2": 5.297801054, "tx": -0.1165, "ty": 0.4347, "targetID": 11, "f2": 0.40181, "f1": -3.305508, "f3": -0.21545, "y": 0.68209431, "x": -0.42346041}], [{"q1": 2.41609932, "distance": 0.1888120661, "q3": 1.781660027, "q2": 2.215722724, "tx": -0.3182, "ty": 0.3182, "targetID": 12, "f2": 0.210864, "f1": -0.22343, "f3": -0.481355, "y": 0.16740297, "x": -0.20457671}], [{"q1": 1.63974894, "distance": 0.2610748037, "q3": 2.264271487, "q2": 2.962165134, "tx": 0.1768, "ty": 0.1768, "targetID": 13, "f2": 0.693475, "f1": -0.969872, "f3": 0.294996, "y": 0.43589331, "x": 0.14469533}], [{"q1": 2.68124974, "distance": 0.8007028925, "q3": 0.3577645268, "q2": 5.319270654, "tx": 0.0647, "ty": 0.2415, "targetID": 14, "f2": -1.213032, "f1": -3.326978, "f3": -0.746505, "y": 0.6772823, "x": -0.6070283}], [{"q1": 1.77867017, "distance": 0.1347901269, "q3": 1.177657427, "q2": 2.885007624, "tx": -0.0647, "ty": 0.2415, "targetID": 15, "f2": -0.393139, "f1": -0.892715, "f3": 0.156074, "y": 0.21005034, "x": 0.066369818}], [{"q1": 1.988340061, "distance": 0.0194368871, "q3": 1.406239707, "q2": 2.145602374, "tx": -0.1768, "ty": 0.1768, "targetID": 16, "f2": -0.164557, "f1": -0.15331, "f3": -0.053596, "y": 0.15957289, "x": -0.18580107}]], "block": 16}], [{"trials": [[{"q1": 0.4720817902, "distance": 0.3981455535, "q3": 3.316705027, "q2": 0.3621202536, "tx": 0.601, "ty": 0.601, "targetID": 1, "f2": 1.745909, "f1": 1.630172, "f3": 1.462663, "y": 0.21041683, "x": 0.52376873}], [{"q1": 1.69504097, "distance": 0.2809942697, "q3": 2.559329867, "q2": 3.966017054, "tx": 0.22, "ty": 0.821, "targetID": 2, "f2": 0.988534, "f1": -1.973724, "f3": 0.239704, "y": 0.61990619, "x": 0.02373727}], [{"q1": 1.73236309, "distance": 0.4219310622, "q3": 2.658792727, "q2": 1.847905054, "tx": -0.22, "ty": 0.821, "targetID": 3, "f2": 1.087996, "f1": 0.144388, "f3": 0.202381, "y": 0.43573488, "x": -0.047963351}], [{"q1": 1.975333867, "distance": 0.4013459381, "q3": 2.077409557, "q2": 1.238436084, "tx": -0.601, "ty": 0.601, "targetID": 4, "f2": 0.506613, "f1": 0.753857, "f3": -0.040589, "y": 0.30052862, "x": -0.33492574}], [{"q1": 0.2876702902, "distance": 0.2262958891, "q3": 2.478151117, "q2": 0.8224892536, "tx": 0.4596, "ty": 0.4596, "targetID": 5, "f2": 0.907355, "f1": 1.169803, "f3": 1.647074, "y": 0.23373653, "x": 0.44561707}], [{"q1": 1.39621268, "distance": 0.1859734975, "q3": 2.821401527, "q2": 1.138093614, "tx": 0.1682, "ty": 0.6279, "targetID": 6, "f2": 1.250605, "f1": 0.854199, "f3": 0.538532, "y": 0.48641654, "x": 0.047499659}], [{"q1": 1.870027681, "distance": 0.3703818364, "q3": 1.871446747, "q2": 2.001780263, "tx": -0.1682, "ty": 0.6279, "targetID": 7, "f2": 0.30065, "f1": -0.009488, "f3": 0.064717, "y": 0.25800576, "x": -0.14920116}], [{"q1": 1.863556, "distance": 0.3976763652, "q3": 1.831674177, "q2": 2.049658136, "tx": -0.4596, "ty": 0.4596, "targetID": 8, "f2": 0.260878, "f1": -0.057365, "f3": 0.071188, "y": 0.25452818, "x": -0.11887718}], [{"q1": 2.3787772, "distance": 0.4313362138, "q3": 1.171060077, "q2": 3.741644554, "tx": 0.3182, "ty": 0.3182, "targetID": 9, "f2": -0.399736, "f1": -1.749352, "f3": -0.444033, "y": 0.55068254, "x": -0.045121893}], [{"q1": 1.48191532, "distance": 0.1487927806, "q3": 3.392920027, "q2": 0.7428812536, "tx": 0.1165, "ty": 0.4347, "targetID": 10, "f2": 1.822124, "f1": 1.249411, "f3": 0.452829, "y": 0.58079273, "x": 0.088282881}], [{"q1": 1.23938437, "distance": 0.0912954098, "q3": 1.893689217, "q2": 1.532112164, "tx": -0.1165, "ty": 0.4347, "targetID": 11, "f2": 0.322893, "f1": 0.46018, "f3": 0.69536, "y": 0.38284126, "x": -0.041363305}], [{"q1": 1.900249803, "distance": 0.1837353778, "q3": 0.9250105368, "q2": 2.096656364, "tx": -0.3182, "ty": 0.3182, "targetID": 12, "f2": -0.645786, "f1": -0.104364, "f3": 0.034495, "y": 0.13583733, "x": -0.29578247}], [{"q1": 1.34255427, "distance": 0.3207645002, "q3": 2.183469727, "q2": 1.378802444, "tx": 0.1768, "ty": 0.1768, "targetID": 13, "f2": 0.612673, "f1": 0.61349, "f3": 0.59219, "y": 0.41086716, "x": -0.04252266}], [{"q1": 0.7745542902, "distance": 0.3560040291, "q3": 3.064372327, "q2": 0.7736688536, "tx": 0.0647, "ty": 0.2415, "targetID": 14, "f2": 1.493576, "f1": 1.218624, "f3": 1.16019, "y": 0.37705548, "x": 0.39388624}], [{"q1": 1.45426931, "distance": 0.1087691224, "q3": 2.076781237, "q2": 1.738200644, "tx": -0.0647, "ty": 0.2415, "targetID": 15, "f2": 0.505985, "f1": 0.254092, "f3": 0.480475, "y": 0.34249421, "x": -0.024315702}], [{"q1": 1.78639848, "distance": 0.220646492, "q3": 2.465396247, "q2": 1.303844044, "tx": -0.1768, "ty": 0.1768, "targetID": 16, "f2": 0.8946, "f1": 0.688449, "f3": 0.148346, "y": 0.39741442, "x": -0.17303807}]], "block": 17}], [{"trials": [[{"q1": 0.7505525902, "distance": 0.0650537044, "q3": 4.273822627, "q2": 1.281538734, "tx": 0.601, "ty": 0.601, "targetID": 1, "f2": 2.703026, "f1": 0.710754, "f3": 1.184192, "y": 0.5631489, "x": 0.54809179}], [{"q1": 2.27843473, "distance": 1.016948737, "q3": 1.565392787, "q2": 1.268658204, "tx": 0.22, "ty": 0.821, "targetID": 2, "f2": -0.005404, "f1": 0.723634, "f3": -0.34369, "y": 0.13702459, "x": -0.53257051}], [{"q1": 1.45043657, "distance": 0.3837673589, "q3": 3.292640427, "q2": 1.416878544, "tx": -0.22, "ty": 0.821, "targetID": 3, "f2": 1.721844, "f1": 0.575414, "f3": 0.484308, "y": 0.57357094, "x": 0.073353449}], [{"q1": 1.83276839, "distance": 0.5102490784, "q3": 2.575729027, "q2": 1.642696224, "tx": -0.601, "ty": 0.601, "targetID": 4, "f2": 1.004933, "f1": 0.349596, "f3": 0.101976, "y": 0.40742248, "x": -0.12889634}], [{"q1": 0.6432985902, "distance": 0.1442950949, "q3": 2.628382127, "q2": 0.7944662536, "tx": 0.4596, "ty": 0.4596, "targetID": 5, "f2": 1.057586, "f1": 1.197826, "f3": 1.291446, "y": 0.37884522, "x": 0.34001848}], [{"q1": 1.28330384, "distance": 0.2524671908, "q3": 2.474821027, "q2": 1.839674084, "tx": 0.1682, "ty": 0.6279, "targetID": 6, "f2": 0.904025, "f1": 0.152619, "f3": 0.651441, "y": 0.38135334, "x": 0.11384536}], [{"q1": 1.37302772, "distance": 0.1552790891, "q3": 2.433540497, "q2": "_NaN_", "tx": -0.1682, "ty": 0.6279, "targetID": 7, "f2": 0.862744, "f1": "_NaN_", "f3": 0.561717, "y": 0.62408381, "x": -0.012967812}], [{"q1": 1.44804896, "distance": 0.5018936932, "q3": 2.219409547, "q2": 2.077429815, "tx": -0.4596, "ty": 0.4596, "targetID": 8, "f2": 0.648613, "f1": -0.085137, "f3": 0.486696, "y": 0.34328302, "x": 0.028629085}], [{"q1": 1.40802507, "distance": 0.2714466315, "q3": 2.846471427, "q2": 1.857581164, "tx": 0.3182, "ty": 0.3182, "targetID": 9, "f2": 1.275675, "f1": 0.134711, "f3": 0.526719, "y": 0.47704789, "x": 0.098084981}], [{"q1": 1.01048793, "distance": 0.1067346893, "q3": 2.202382117, "q2": 0.6436069536, "tx": 0.1165, "ty": 0.4347, "targetID": 10, "f2": 0.631586, "f1": 1.348686, "f3": 0.924257, "y": 0.53300547, "x": 0.15807317}], [{"q1": 1.4404463, "distance": 0.1498768281, "q3": 2.699947527, "q2": 1.389295364, "tx": -0.1165, "ty": 0.4347, "targetID": 11, "f2": 1.129151, "f1": 0.602997, "f3": 0.494298, "y": 0.46203867, "x": 0.030862345}], [{"q1": 1.48970647, "distance": 0.2781503045, "q3": 1.873017537, "q2": 0.5305724536, "tx": -0.3182, "ty": 0.3182, "targetID": 12, "f2": 0.302221, "f1": 1.46172, "f3": 0.445038, "y": 0.5772081, "x": -0.21679785}], [{"q1": 1.13357553, "distance": 0.2947977068, "q3": 3.026987327, "q2": 1.584325434, "tx": 0.1768, "ty": 0.1768, "targetID": 13, "f2": 1.456191, "f1": 0.407967, "f3": 0.801169, "y": 0.46573269, "x": 0.23531144}], [{"q1": 1.70402593, "distance": 0.2086195821, "q3": 2.500833417, "q2": 1.723560814, "tx": 0.0647, "ty": 0.2415, "targetID": 14, "f2": 0.930037, "f1": 0.268732, "f3": 0.230719, "y": 0.40267651, "x": -0.067754757}], [{"q1": 0.9817737702, "distance": 0.2677833212, "q3": 2.326663517, "q2": 1.268972364, "tx": -0.0647, "ty": 0.2415, "targetID": 15, "f2": 0.755867, "f1": 0.72332, "f3": 0.952971, "y": 0.41312126, "x": 0.1408579}], [{"q1": 1.6483569, "distance": 0.3356334944, "q3": 2.145205127, "q2": 0.6915476536, "tx": -0.1768, "ty": 0.1768, "targetID": 16, "f2": 0.574409, "f1": 1.300745, "f3": 0.286388, "y": 0.50370198, "x": -0.25285878}]], "block": 18}], [{"trials": [[{"q1": 1.25829676, "distance": 0.3736629928, "q3": 3.601961627, "q2": -0.6699557464, "tx": 0.601, "ty": 0.601, "targetID": 1, "f2": 2.031165, "f1": 2.662248, "f3": 0.676448, "y": 0.4443785, "x": 0.26174532}], [{"q1": 0.4847109902, "distance": 0.4785338004, "q3": 1.974867977, "q2": 1.259547584, "tx": 0.22, "ty": 0.821, "targetID": 2, "f2": 0.404072, "f1": 0.732745, "f3": 1.450033, "y": 0.34718701, "x": 0.28705109}], [{"q1": 1.79582326, "distance": 0.3391883704, "q3": 2.971255527, "q2": 2.00504752, "tx": -0.22, "ty": 0.821, "targetID": 3, "f2": 1.400459, "f1": -0.012755, "f3": 0.138921, "y": 0.50958957, "x": -0.085566765}], [{"q1": 1.863430337, "distance": 0.2908375748, "q3": 1.964626387, "q2": 0.8478732536, "tx": -0.601, "ty": 0.601, "targetID": 4, "f2": 0.39383, "f1": 1.144419, "f3": 0.071314, "y": 0.4133303, "x": -0.37881409}], [{"q1": 1.19942331, "distance": 0.3225421089, "q3": 4.309197027, "q2": -1.703288446, "tx": 0.4596, "ty": 0.4596, "targetID": 5, "f2": 2.738401, "f1": 3.695581, "f3": 0.735321, "y": 0.25952971, "x": 0.20660733}], [{"q1": 0.9009719902, "distance": 0.185770529, "q3": 2.667652027, "q2": 0.6501414536, "tx": 0.1682, "ty": 0.6279, "targetID": 6, "f2": 1.096856, "f1": 1.342151, "f3": 1.033772, "y": 0.45836451, "x": 0.24415003}], [{"q1": 1.58175514, "distance": 0.1710231701, "q3": 2.619899827, "q2": 0.9459538536, "tx": -0.1682, "ty": 0.6279, "targetID": 7, "f2": 1.049103, "f1": 1.046339, "f3": 0.352989, "y": 0.48145083, "x": -0.07987353}], [{"q1": -0.6658659098, "distance": 1.100505841, "q3": 2.727342227, "q2": 1.761574094, "tx": -0.4596, "ty": 0.4596, "targetID": 8, "f2": 1.156546, "f1": 0.230719, "f3": 2.60061, "y": -0.28566587, "x": 0.35014804}], [{"q1": 0.5472286902, "distance": 0.0498863903, "q3": 2.344193607, "q2": 1.416564384, "tx": 0.3182, "ty": 0.3182, "targetID": 9, "f2": 0.773397, "f1": 0.575728, "f3": 1.387516, "y": 0.27057814, "x": 0.30334031}], [{"q1": 1.09876668, "distance": 0.14863959, "q3": 3.099369627, "q2": -0.1505248464, "tx": 0.1165, "ty": 0.4347, "targetID": 10, "f2": 1.528573, "f1": 2.142818, "f3": 0.835978, "y": 0.49097856, "x": 0.25407344}], [{"q1": 1.30604897, "distance": 0.08477223885, "q3": 2.186234327, "q2": 0.9804484536, "tx": -0.1165, "ty": 0.4347, "targetID": 11, "f2": 0.615438, "f1": 1.011844, "f3": 0.628696, "y": 0.49195869, "x": -0.053987802}], [{"q1": 1.63202062, "distance": 0.1239408493, "q3": 1.754202507, "q2": 1.528907734, "tx": -0.3182, "ty": 0.3182, "targetID": 12, "f2": 0.183406, "f1": 0.463385, "f3": 0.302724, "y": 0.34090206, "x": -0.19635604}], [{"q1": 0.4904286902, "distance": 0.1494246616, "q3": 2.366436087, "q2": 1.757364354, "tx": 0.1768, "ty": 0.1768, "targetID": 13, "f2": 0.79564, "f1": 0.234928, "f3": 1.444316, "y": 0.20949372, "x": 0.32260415}], [{"q1": 1.56416222, "distance": 0.3618189519, "q3": 2.525023677, "q2": 0.4178520536, "tx": 0.0647, "ty": 0.2415, "targetID": 14, "f2": 0.954227, "f1": 1.574441, "f3": 0.370582, "y": 0.54743907, "x": -0.12846894}], [{"q1": 0.6094950902, "distance": 0.394121483, "q3": 1.741259147, "q2": 1.048118394, "tx": -0.0647, "ty": 0.2415, "targetID": 15, "f2": 0.170463, "f1": 0.944174, "f3": 1.325249, "y": 0.45465574, "x": 0.26680622}], [{"q1": 1.62711974, "distance": 0.2749206522, "q3": 2.224436097, "q2": 1.038128134, "tx": -0.1768, "ty": 0.1768, "targetID": 16, "f2": 0.65364, "f1": 0.954165, "f3": 0.307625, "y": 0.45130839, "x": -0.16174979}]], "block": 19}], [{"trials": [[{"q1": 0.8669171902, "distance": 0.3117650627, "q3": 3.003613927, "q2": 0.1757609536, "tx": 0.601, "ty": 0.601, "targetID": 1, "f2": 1.432818, "f1": 1.816532, "f3": 1.067827, "y": 0.42916939, "x": 0.34086216}], [{"q1": 0.8480675902, "distance": 0.3025128911, "q3": 2.538595357, "q2": -0.2913938464, "tx": 0.22, "ty": 0.821, "targetID": 2, "f2": 0.967799, "f1": 2.283686, "f3": 1.086677, "y": 0.53728572, "x": 0.32497741}], [{"q1": 0.9774383802, "distance": 0.802318967, "q3": 1.840721967, "q2": 2.543390834, "tx": -0.22, "ty": 0.821, "targetID": 3, "f2": 0.269926, "f1": -0.551098, "f3": 0.957306, "y": 0.18058435, "x": 0.26330479}], [{"q1": 2.6431108, "distance": 0.3283984546, "q3": 3.197513027, "q2": 1.028075034, "tx": -0.601, "ty": 0.601, "targetID": 4, "f2": 1.626717, "f1": 0.964218, "f3": -0.708366, "y": 0.30152251, "x": -0.46624549}], [{"q1": 1.49353922, "distance": 0.4356815922, "q3": 3.232887327, "q2": 2.454295274, "tx": 0.4596, "ty": 0.4596, "targetID": 5, "f2": 1.662091, "f1": -0.462003, "f3": 0.441205, "y": 0.56182553, "x": 0.036080944}], [{"q1": 1.56296842, "distance": 0.1830606891, "q3": 2.805693527, "q2": 2.598682864, "tx": 0.1682, "ty": 0.6279, "targetID": 6, "f2": 1.234897, "f1": -0.60639, "f3": 0.371776, "y": 0.4850291, "x": 0.053748605}], [{"q1": 1.978286964, "distance": 0.1596239892, "q3": 2.674752027, "q2": 2.821358954, "tx": -0.1682, "ty": 0.6279, "targetID": 7, "f2": 1.103956, "f1": -0.829066, "f3": -0.043542, "y": 0.48696456, "x": -0.093253221}], [{"q1": 2.32486747, "distance": 0.319499025, "q3": 2.107506017, "q2": 1.843443994, "tx": -0.4596, "ty": 0.4596, "targetID": 8, "f2": 0.53671, "f1": 0.148849, "f3": -0.390123, "y": 0.20529359, "x": -0.26618884}], [{"q1": 1.26734455, "distance": 0.2983462829, "q3": 2.262386537, "q2": 1.405003324, "tx": 0.3182, "ty": 0.3182, "targetID": 9, "f2": 0.69159, "f1": 0.587289, "f3": 0.6674, "y": 0.40793665, "x": 0.033669091}], [{"q1": 1.33752773, "distance": 0.08085212323, "q3": 2.328234317, "q2": 2.207177594, "tx": 0.1165, "ty": 0.4347, "targetID": 10, "f2": 0.757438, "f1": -0.214885, "f3": 0.597217, "y": 0.35435684, "x": 0.12555773}], [{"q1": 1.51276576, "distance": 0.1511388235, "q3": 2.484371467, "q2": 1.961944869, "tx": -0.1165, "ty": 0.4347, "targetID": 11, "f2": 0.913575, "f1": 0.030348, "f3": 0.421979, "y": 0.39655785, "x": 0.029746779}], [{"q1": 1.37861976, "distance": 0.491644743, "q3": 3.080080227, "q2": 1.372079434, "tx": -0.3182, "ty": 0.3182, "targetID": 12, "f2": 1.509284, "f1": 0.620213, "f3": 0.556125, "y": 0.52033428, "x": 0.12996993}], [{"q1": 1.40852772, "distance": 0.1966115251, "q3": 2.319123697, "q2": 2.074916541, "tx": 0.1768, "ty": 0.1768, "targetID": 13, "f2": 0.748327, "f1": -0.082624, "f3": 0.526217, "y": 0.3552821, "x": 0.094336482}], [{"q1": 1.33903569, "distance": 0.05862037363, "q3": 1.902799837, "q2": 2.054433357, "tx": 0.0647, "ty": 0.2415, "targetID": 14, "f2": 0.332004, "f1": -0.062141, "f3": 0.595709, "y": 0.28997155, "x": 0.031732485}], [{"q1": 2.1904073, "distance": 0.2525676983, "q3": 2.405768827, "q2": 3.077775754, "tx": -0.0647, "ty": 0.2415, "targetID": 15, "f2": 0.834973, "f1": -1.085483, "f3": -0.255663, "y": 0.48899773, "x": -0.11505192}], [{"q1": 1.36335162, "distance": 0.3368932186, "q3": 2.575540527, "q2": 1.705088254, "tx": -0.1768, "ty": 0.1768, "targetID": 16, "f2": 1.004744, "f1": 0.287204, "f3": 0.571393, "y": 0.42181851, "x": 0.05442061}]], "block": 20}], [{"trials": [[{"q1": 0.6040286902, "distance": 0.3949720493, "q3": 3.505263427, "q2": -0.1257691464, "tx": 0.601, "ty": 0.601, "targetID": 1, "f2": 1.934467, "f1": 2.118062, "f3": 1.330716, "y": 0.21530796, "x": 0.51588496}], [{"q1": 1.08035695, "distance": 0.3328752311, "q3": 3.032516527, "q2": -0.4799522464, "tx": 0.22, "ty": 0.821, "targetID": 2, "f2": 1.46172, "f1": 2.472245, "f3": 0.854388, "y": 0.49182128, "x": 0.26947009}], [{"q1": 1.39363657, "distance": 0.279397882, "q3": 2.460306867, "q2": 0.2274087536, "tx": -0.22, "ty": 0.821, "targetID": 3, "f2": 0.889511, "f1": 1.764884, "f3": 0.541108, "y": 0.60571498, "x": -0.041911436}], [{"q1": 1.917905553, "distance": 0.4876736512, "q3": 1.938739657, "q2": 1.619888264, "tx": -0.601, "ty": 0.601, "targetID": 4, "f2": 0.367943, "f1": 0.372404, "f3": 0.016839, "y": 0.26588141, "x": -0.2467104}], [{"q1": 0.5998188902, "distance": 0.2691291864, "q3": 2.531621027, "q2": 1.95892894, "tx": 0.4596, "ty": 0.4596, "targetID": 5, "f2": 0.960825, "f1": 0.033364, "f3": 1.334926, "y": 0.2129687, "x": 0.35188036}], [{"q1": 0.8405905902, "distance": 0.1325956166, "q3": 0.4410796268, "q2": 1.325458194, "tx": 0.1682, "ty": 0.6279, "targetID": 6, "f2": -1.129717, "f1": 0.666834, "f3": 1.094154, "y": 0.72685138, "x": 0.079937766}], [{"q1": 1.79576043, "distance": 0.05148455482, "q3": 3.450976727, "q2": 1.325960854, "tx": -0.1682, "ty": 0.6279, "targetID": 7, "f2": 1.88018, "f1": 0.666332, "f3": 0.138984, "y": 0.59996432, "x": -0.12495353}], [{"q1": 1.949447144, "distance": 0.07738673909, "q3": 1.353586607, "q2": 0.8322909536, "tx": -0.4596, "ty": 0.4596, "targetID": 8, "f2": -0.21721, "f1": 1.160002, "f3": -0.014703, "y": 0.42905782, "x": -0.53070473}], [{"q1": 2.69337628, "distance": 0.7853440259, "q3": 0.8930291268, "q2": -1.746265446, "tx": 0.3182, "ty": 0.3182, "targetID": 9, "f2": -0.677767, "f1": 3.738558, "f3": -0.758632, "y": 0.64849428, "x": -0.3943103}], [{"q1": 1.53287196, "distance": 0.1536095101, "q3": 3.249160827, "q2": 1.493596234, "tx": 0.1165, "ty": 0.4347, "targetID": 10, "f2": 1.678365, "f1": 0.498696, "f3": 0.401873, "y": 0.57559201, "x": 0.055300955}], [{"q1": 1.37334188, "distance": 0.1164592428, "q3": 1.323804317, "q2": 1.553223664, "tx": -0.1165, "ty": 0.4347, "targetID": 11, "f2": -0.246992, "f1": 0.439069, "f3": 0.561403, "y": 0.39217121, "x": -0.22491613}], [{"q1": 1.6994392, "distance": 0.2338720256, "q3": 2.320568827, "q2": 1.717528964, "tx": -0.3182, "ty": 0.3182, "targetID": 12, "f2": 0.749772, "f1": 0.274764, "f3": 0.235305, "y": 0.36622517, "x": -0.08931202}], [{"q1": 0.8195418902, "distance": 0.05778166021, "q3": 1.654048532, "q2": 2.156409454, "tx": 0.1768, "ty": 0.1768, "targetID": 13, "f2": 0.083252, "f1": -0.164117, "f3": 1.115203, "y": 0.21576108, "x": 0.1341297}], [{"q1": 1.01312687, "distance": 0.0526611422, "q3": 1.778644097, "q2": 1.899992662, "tx": 0.0647, "ty": 0.2415, "targetID": 14, "f2": 0.207848, "f1": 0.0923, "f3": 0.921618, "y": 0.29366587, "x": 0.071905408}], [{"q1": 1.49391621, "distance": 0.06169180032, "q3": 1.838711347, "q2": 2.106520964, "tx": -0.0647, "ty": 0.2415, "targetID": 15, "f2": 0.267915, "f1": -0.114228, "f3": 0.440828, "y": 0.28041593, "x": -0.016831131}], [{"q1": 1.61537018, "distance": 0.296867952, "q3": 2.305803347, "q2": 0.8489414536, "tx": -0.1768, "ty": 0.1768, "targetID": 16, "f2": 0.735007, "f1": 1.143351, "f3": 0.319374, "y": 0.47352378, "x": -0.18605091}]], "block": 21}], [{"trials": [[{"q1": 0.3063941902, "distance": 0.4267025951, "q3": 2.638749327, "q2": 1.083304234, "tx": 0.601, "ty": 0.601, "targetID": 1, "f2": 1.067953, "f1": 0.908988, "f3": 1.62835, "y": 0.21227729, "x": 0.42501773}], [{"q1": 1.17799765, "distance": 0.3121694736, "q3": 3.203859027, "q2": 1.394636064, "tx": 0.22, "ty": 0.821, "targetID": 2, "f2": 1.633063, "f1": 0.597657, "f3": 0.756747, "y": 0.50958932, "x": 0.24175244}], [{"q1": 1.46319143, "distance": 0.234391224, "q3": 2.270680337, "q2": 0.3479830536, "tx": -0.22, "ty": 0.821, "targetID": 3, "f2": 0.699884, "f1": 1.64431, "f3": 0.471553, "y": 0.60978987, "x": -0.11836572}], [{"q1": 1.28789056, "distance": 0.6595230133, "q3": 2.193271497, "q2": 1.632894454, "tx": -0.601, "ty": 0.601, "targetID": 4, "f2": 0.622475, "f1": 0.359398, "f3": 0.646854, "y": 0.369788, "x": 0.016666266}], [{"q1": -0.4583951098, "distance": 0.5528896424, "q3": 0.7735857768, "q2": 0.8331077536, "tx": 0.4596, "ty": 0.4596, "targetID": 5, "f2": -0.797211, "f1": 1.159185, "f3": 2.39314, "y": 0.026997725, "x": 0.80389962}], [{"q1": 0.6847675902, "distance": 0.07601377162, "q3": 0.9109990368, "q2": 1.451938714, "tx": 0.1682, "ty": 0.6279, "targetID": 6, "f2": -0.659797, "f1": 0.540354, "f3": 1.249977, "y": 0.58335011, "x": 0.10660941}], [{"q1": 1.57019408, "distance": 0.2210640289, "q3": 2.233672377, "q2": 1.287507754, "tx": -0.1682, "ty": 0.6279, "targetID": 7, "f2": 0.662876, "f1": 0.704785, "f3": 0.36455, "y": 0.40987856, "x": -0.13164926}], [{"q1": 1.889631219, "distance": 0.3194023945, "q3": 2.354686527, "q2": 1.697108604, "tx": -0.4596, "ty": 0.4596, "targetID": 8, "f2": 0.78389, "f1": 0.295184, "f3": 0.045113, "y": 0.34318564, "x": -0.16216835}], [{"q1": -0.01128370981, "distance": 0.2578839167, "q3": 0.8005406368, "q2": 2.456808544, "tx": 0.3182, "ty": 0.3182, "targetID": 9, "f2": -0.770256, "f1": -0.464516, "f3": 1.946028, "y": 0.11739139, "x": 0.1563976}], [{"q1": 0.2781198902, "distance": 0.2174072816, "q3": 1.231001667, "q2": 1.318106874, "tx": 0.1165, "ty": 0.4347, "targetID": 10, "f2": -0.339795, "f1": 0.674186, "f3": 1.656625, "y": 0.45102669, "x": 0.33329337}], [{"q1": 1.33815605, "distance": 0.1427425781, "q3": 1.599636148, "q2": 0.9767414536, "tx": -0.1165, "ty": 0.4347, "targetID": 11, "f2": 0.02884, "f1": 1.015551, "f3": 0.596588, "y": 0.57710879, "x": -0.12625603}], [{"q1": 1.29964012, "distance": 0.3081931398, "q3": 1.454117577, "q2": 0.9453254536, "tx": -0.3182, "ty": 0.3182, "targetID": 12, "f2": -0.116679, "f1": 1.046967, "f3": 0.635104, "y": 0.60211104, "x": -0.19829365}], [{"q1": 0.2560658902, "distance": 0.06990036295, "q3": 1.713675957, "q2": 2.014723626, "tx": 0.1768, "ty": 0.1768, "targetID": 13, "f2": 0.14288, "f1": -0.022431, "f3": 1.678679, "y": 0.14798451, "x": 0.2404846}], [{"q1": 1.21525694, "distance": 0.3446670367, "q3": 2.329051127, "q2": 0.4117573536, "tx": 0.0647, "ty": 0.2415, "targetID": 14, "f2": 0.758255, "f1": 1.580535, "f3": 0.719488, "y": 0.58327437, "x": 0.02013941}], [{"q1": 0.8977675902, "distance": 0.1846560017, "q3": 1.429675987, "q2": 1.580178534, "tx": -0.0647, "ty": 0.2415, "targetID": 15, "f2": -0.14112, "f1": 0.412114, "f3": 1.036977, "y": 0.4128912, "x": 0.0040233259}], [{"q1": 2.017619704, "distance": 0.5779627156, "q3": 1.494706953, "q2": 0.1505653536, "tx": -0.1768, "ty": 0.1768, "targetID": 16, "f2": -0.076089, "f1": 1.841727, "f3": -0.082875, "y": 0.62502493, "x": -0.54167712}]], "block": 22}], [{"trials": [[{"q1": 1.65332062, "distance": 0.561231306, "q3": 4.008483727, "q2": 0.6284016536, "tx": 0.601, "ty": 0.601, "targetID": 1, "f2": 2.437687, "f1": 1.363891, "f3": 0.281424, "y": 0.71963216, "x": 0.052450103}], [{"q1": 2.43840462, "distance": 0.7578578212, "q3": 1.763878607, "q2": 2.707193474, "tx": 0.22, "ty": 0.821, "targetID": 2, "f2": 0.193082, "f1": -0.714901, "f3": -0.50366, "y": 0.17991665, "x": -0.18417894}], [{"q1": 1.63390558, "distance": 0.2350756125, "q3": 1.555339691, "q2": 0.7257909536, "tx": -0.22, "ty": 0.821, "targetID": 3, "f2": -0.015457, "f1": 1.266502, "f3": 0.300839, "y": 0.61526071, "x": -0.33371846}], [{"q1": 2.58662497, "distance": 0.4276851406, "q3": 1.313185727, "q2": "_NaN_", "tx": -0.601, "ty": 0.601, "targetID": 4, "f2": -0.257611, "f1": "_NaN_", "f3": -0.65188, "y": 0.240484, "x": -0.83109301}], [{"q1": 0.6967684902, "distance": 0.2468697509, "q3": 2.374792717, "q2": 1.529598884, "tx": 0.4596, "ty": 0.4596, "targetID": 5, "f2": 0.803996, "f1": 0.462694, "f3": 1.237976, "y": 0.26438317, "x": 0.30848725}], [{"q1": 1.25169942, "distance": 0.1184230307, "q3": 2.895668827, "q2": 0.5570246536, "tx": 0.1682, "ty": 0.6279, "targetID": 6, "f2": 1.324872, "f1": 1.435268, "f3": 0.683045, "y": 0.51848035, "x": 0.12290812}], [{"q1": 1.839365737, "distance": 0.1074447181, "q3": 3.022023627, "q2": 2.801378424, "tx": -0.1682, "ty": 0.6279, "targetID": 7, "f2": 1.451227, "f1": -0.809086, "f3": 0.095379, "y": 0.53050956, "x": -0.12281862}], [{"q1": 1.49957108, "distance": 0.5092943203, "q3": 2.535202437, "q2": 1.768359934, "tx": -0.4596, "ty": 0.4596, "targetID": 8, "f2": 0.964406, "f1": 0.223933, "f3": 0.435173, "y": 0.40969241, "x": 0.047243109}], [{"q1": 0.9921410302, "distance": 0.1406565452, "q3": 2.376991837, "q2": 1.832259924, "tx": 0.3182, "ty": 0.3182, "targetID": 9, "f2": 0.806196, "f1": 0.160033, "f3": 0.942603, "y": 0.3370103, "x": 0.1788069}], [{"q1": 1.2128065, "distance": 0.1132312343, "q3": 2.341743167, "q2": 0.8882113536, "tx": 0.1165, "ty": 0.4347, "targetID": 10, "f2": 0.770947, "f1": 1.104081, "f3": 0.721938, "y": 0.50015536, "x": 0.024104609}], [{"q1": 1.71539849, "distance": 0.3331228824, "q3": 0.09908582679, "q2": 2.357157224, "tx": -0.1165, "ty": 0.4347, "targetID": 11, "f2": -1.47171, "f1": -0.364865, "f3": 0.219346, "y": 0.18178508, "x": -0.33330613}], [{"q1": 1.865440956, "distance": 0.2427341171, "q3": 1.630109596, "q2": 2.294765194, "tx": -0.3182, "ty": 0.3182, "targetID": 12, "f2": 0.059313, "f1": -0.302473, "f3": 0.069304, "y": 0.21857298, "x": -0.09685342}], [{"q1": 2.026478995, "distance": 0.6942275093, "q3": 4.061199627, "q2": 1.115725474, "tx": 0.1768, "ty": 0.1768, "targetID": 13, "f2": 2.490403, "f1": 0.876567, "f3": -0.091735, "y": 0.66113895, "x": -0.32056065}], [{"q1": 0.9337073902, "distance": 0.3277284888, "q3": 3.150577627, "q2": 0.8118706536, "tx": 0.0647, "ty": 0.2415, "targetID": 14, "f2": 1.579781, "f1": 1.180422, "f3": 1.001037, "y": 0.43380962, "x": 0.33007327}], [{"q1": 1.57597461, "distance": 0.1212675731, "q3": 2.021991867, "q2": 1.632517464, "tx": -0.0647, "ty": 0.2415, "targetID": 15, "f2": 0.451196, "f1": 0.359775, "f3": 0.35877, "y": 0.35030124, "x": -0.11825478}], [{"q1": 1.2112357, "distance": 0.4024857694, "q3": 2.515975897, "q2": 0.7790095536, "tx": -0.1768, "ty": 0.1768, "targetID": 16, "f2": 0.94518, "f1": 1.213283, "f3": 0.723509, "y": 0.5045107, "x": 0.056867481}]], "block": 23}], [{"trials": [[{"q1": 0.7332737902, "distance": 0.1504920075, "q3": 2.413999797, "q2": -1.158850446, "tx": 0.601, "ty": 0.601, "targetID": 1, "f2": 0.843203, "f1": 3.151143, "f3": 1.201471, "y": 0.4601335, "x": 0.54804272}], [{"q1": 1.55203567, "distance": 0.3991391797, "q3": 2.118815747, "q2": -0.1483885464, "tx": 0.22, "ty": 0.821, "targetID": 2, "f2": 0.548019, "f1": 2.140681, "f3": 0.382709, "y": 0.68913046, "x": -0.15672604}], [{"q1": 1.36599056, "distance": 0.225718659, "q3": 2.089410447, "q2": 0.3746237536, "tx": -0.22, "ty": 0.821, "targetID": 3, "f2": 0.518614, "f1": 1.617669, "f3": 0.568754, "y": 0.63351127, "x": -0.094314324}], [{"q1": 2.28905331, "distance": 0.2010261023, "q3": 1.988690977, "q2": "_NaN_", "tx": -0.601, "ty": 0.601, "targetID": 4, "f2": 0.417895, "f1": "_NaN_", "f3": -0.354309, "y": 0.39997876, "x": -0.60239817}], [{"q1": 0.2627260902, "distance": 0.2998424989, "q3": 2.870536027, "q2": 0.8025086536, "tx": 0.4596, "ty": 0.4596, "targetID": 5, "f2": 1.29974, "f1": 1.189784, "f3": 1.672018, "y": 0.1611574, "x": 0.48854026}], [{"q1": 0.9308799902, "distance": 0.09803975833, "q3": 2.354937857, "q2": -0.06947174641, "tx": 0.1682, "ty": 0.6279, "targetID": 6, "f2": 0.784142, "f1": 2.061764, "f3": 1.003864, "y": 0.59629283, "x": 0.26100507}], [{"q1": 1.28135605, "distance": 0.07546050213, "q3": 1.791461797, "q2": 0.6597547536, "tx": -0.1682, "ty": 0.6279, "targetID": 7, "f2": 0.220665, "f1": 1.332538, "f3": 0.653388, "y": 0.6369993, "x": -0.09329012}], [{"q1": 2.0107082, "distance": 0.2679290316, "q3": 2.510006867, "q2": 1.634339584, "tx": -0.4596, "ty": 0.4596, "targetID": 8, "f2": 0.939211, "f1": 0.357953, "f3": -0.075964, "y": 0.35334622, "x": -0.21364045}], [{"q1": 0.5339711902, "distance": 0.05987237908, "q3": 2.085640527, "q2": 1.394133414, "tx": 0.3182, "ty": 0.3182, "targetID": 9, "f2": 0.514844, "f1": 0.598159, "f3": 1.400773, "y": 0.3149343, "x": 0.25841675}], [{"q1": 2.22182323, "distance": 0.7651988724, "q3": 0.9488866468, "q2": -0.3821859464, "tx": 0.1165, "ty": 0.4347, "targetID": 10, "f2": -0.62191, "f1": 2.374479, "f3": -0.287079, "y": 0.76034096, "x": -0.5759502}], [{"q1": 1.47845957, "distance": 0.1535929329, "q3": 2.463888287, "q2": 0.2442476536, "tx": -0.1165, "ty": 0.4347, "targetID": 11, "f2": 0.893092, "f1": 1.748045, "f3": 0.456285, "y": 0.5835714, "x": -0.078709852}], [{"q1": 1.67085071, "distance": 0.3499012291, "q3": 1.507461819, "q2": 0.4132025536, "tx": -0.3182, "ty": 0.3182, "targetID": 12, "f2": -0.063335, "f1": 1.57909, "f3": 0.263894, "y": 0.66520752, "x": -0.36310714}], [{"q1": 1.25974189, "distance": 0.3330100548, "q3": 3.105652827, "q2": 3.111642154, "tx": 0.1768, "ty": 0.1768, "targetID": 13, "f2": 1.534857, "f1": -1.119349, "f3": 0.675003, "y": 0.50826745, "x": 0.20881603}], [{"q1": 1.07646138, "distance": 0.175380834, "q3": 2.133518407, "q2": 1.419140494, "tx": 0.0647, "ty": 0.2415, "targetID": 14, "f2": 0.562722, "f1": 0.573152, "f3": 0.858283, "y": 0.4164105, "x": 0.05186435}], [{"q1": 0.7665746902, "distance": 0.3696336222, "q3": 2.217775917, "q2": 0.7864237536, "tx": -0.0647, "ty": 0.2415, "targetID": 15, "f2": 0.64698, "f1": 1.205869, "f3": 1.16817, "y": 0.47492112, "x": 0.22190704}], [{"q1": 1.58074983, "distance": 0.2098482358, "q3": 2.201125477, "q2": 1.641125424, "tx": -0.1768, "ty": 0.1768, "targetID": 16, "f2": 0.630329, "f1": 0.351167, "f3": 0.353995, "y": 0.36363548, "x": -0.081255322}]], "block": 24}]]}]], "condition": "H2"}]], "type": "human", "subjectID": "P_10"}}
