# Supplementary material for: Goal-related feedback guides motor exploration and redundancy resolution in human motor skill acquisition
Source: PLoS Comput Biol. 2019 Mar 5;15(3):e1006676. doi: 10.1371/journal.pcbi.1006676 (PMC6420027; doi:10.1371/journal.pcbi.1006676)
Supplement: S1 Dataset — The 220 .json files contain the data (20 for the participants, 200 for simulation runs), the text file legend_json.txt explains the data format. (ZIP) [file pcbi.1006676.s001.zip › S_H2_043.json]

{"data": {"data": [{"phases": [{"phase": "test", "blocks": [[{"trials": [[{"q1": 0.9088915243, "distance": 0.1843005056, "q3": 1.049516152, "q2": 2.252521759, "tx": 0.175, "ty": 0.3031, "targetID": 9, "y": 0.2320948395, "x": 0.004926652486}], [{"q1": 1.201161322, "distance": 0.02155501934, "q3": 0.6929820226, "q2": 2.056334706, "tx": -0.175, "ty": 0.3031, "targetID": 7, "y": 0.3240410918, "x": -0.1801077916}], [{"q1": 1.023719985, "distance": 0.2156027723, "q3": 0.9684468199, "q2": 1.920962708, "tx": 0.0, "ty": 0.55, "targetID": 5, "y": 0.3568674639, "x": -0.09583516522}], [{"q1": 0.8794939022, "distance": 0.5342856092, "q3": 1.07489095, "q2": 2.119153746, "tx": 0.375, "ty": 0.6495, "targetID": 3, "y": 0.275156283, "x": -0.006218957812}], [{"q1": 1.526042396, "distance": 0.1679239297, "q3": 0.0258325932, "q2": 1.739535334, "tx": -0.375, "ty": 0.6495, "targetID": 1, "y": 0.4880410503, "x": -0.4211460042}], [{"q1": 0.9774964993, "distance": 0.08474657161, "q3": 0.9868787563, "q2": 2.270067023, "tx": 0.0, "ty": 0.15, "targetID": 8, "y": 0.2324195253, "x": -0.01972316525}], [{"q1": 1.002466688, "distance": 0.4271733331, "q3": 0.8453295195, "q2": 1.537350634, "tx": 0.0, "ty": 0.95, "targetID": 2, "y": 0.5366551625, "x": -0.10781049}], [{"q1": 1.565073173, "distance": 0.1320747623, "q3": -0.04568390563, "q2": 1.953701538, "tx": -0.4763, "ty": 0.275, "targetID": 4, "y": 0.39389453, "x": -0.4187862315}], [{"q1": 0.7079463489, "distance": 0.3817438863, "q3": 1.237806344, "q2": 2.415131546, "tx": 0.4763, "ty": 0.275, "targetID": 6, "y": 0.1505742982, "x": 0.1154030071}]], "block": 1}], [{"trials": [[{"q1": 0.9009157684, "distance": 0.1920024452, "q3": 0.9338794648, "q2": 2.398534459, "tx": 0.175, "ty": 0.3031, "targetID": 9, "y": 0.1961005723, "x": 0.01557584424}], [{"q1": 1.219356422, "distance": 0.02341578586, "q3": 0.8532796427, "q2": 1.977613222, "tx": -0.175, "ty": 0.3031, "targetID": 7, "y": 0.3264767718, "x": -0.1736488645}], [{"q1": 0.9299839704, "distance": 0.1957905587, "q3": 2.457508471, "q2": 0.7081012807, "tx": 0.0, "ty": 0.55, "targetID": 5, "y": 0.4818358347, "x": 0.1835417921}], [{"q1": 0.8346777582, "distance": 0.412429384, "q3": 1.698091238, "q2": 1.595823934, "tx": 0.375, "ty": 0.6495, "targetID": 3, "y": 0.3667081009, "x": 0.07478884328}], [{"q1": 1.485678757, "distance": 0.09668667183, "q3": 0.4300428308, "q2": 1.426191089, "tx": -0.375, "ty": 0.6495, "targetID": 1, "y": 0.5544718752, "x": -0.3928316574}], [{"q1": 0.9503479861, "distance": 0.05304933324, "q3": 0.9925099951, "q2": 2.363415691, "tx": 0.0, "ty": 0.15, "targetID": 8, "y": 0.2022434192, "x": 0.009211781018}], [{"q1": 0.9445455783, "distance": 0.4127142462, "q3": 2.248407715, "q2": 0.3153471039, "tx": 0.0, "ty": 0.95, "targetID": 2, "y": 0.579167409, "x": 0.1811525281}], [{"q1": 1.599320371, "distance": 0.1086064347, "q3": -0.006760913397, "q2": 1.949341214, "tx": -0.4763, "ty": 0.275, "targetID": 4, "y": 0.3730114315, "x": -0.4295119999}], [{"q1": 0.642597651, "distance": 0.3784769625, "q3": 1.189201457, "q2": 2.48707549, "tx": 0.4763, "ty": 0.275, "targetID": 6, "y": 0.1244815454, "x": 0.1290407222}]], "block": 2}], [{"trials": [[{"q1": 0.9440196656, "distance": 0.2265226307, "q3": 0.574300697, "q2": 2.684519161, "tx": 0.175, "ty": 0.3031, "targetID": 9, "y": 0.143756223, "x": 0.01399669893}], [{"q1": 1.217890661, "distance": 0.01682585046, "q3": 0.7334370588, "q2": 2.045675762, "tx": -0.175, "ty": 0.3031, "targetID": 7, "y": 0.3188896226, "x": -0.1808135239}], [{"q1": 0.9084367403, "distance": 0.2371691183, "q3": 2.596137779, "q2": 0.5160645337, "tx": 0.0, "ty": 0.55, "targetID": 5, "y": 0.4830159096, "x": 0.2275133453}], [{"q1": 0.8314212412, "distance": 0.3621699968, "q3": 1.885968808, "q2": 1.36607347, "tx": 0.375, "ty": 0.6495, "targetID": 3, "y": 0.4066837118, "x": 0.106285734}], [{"q1": 1.472818922, "distance": 0.0610165879, "q3": 0.3837183, "q2": 1.381446904, "tx": -0.375, "ty": 0.6495, "targetID": 1, "y": 0.5894703899, "x": -0.3859302294}], [{"q1": 0.9357271844, "distance": 0.02820191328, "q3": 0.7832254324, "q2": 2.505560686, "tx": 0.0, "ty": 0.15, "targetID": 8, "y": 0.177590953, "x": 0.005838426635}], [{"q1": 0.999131377, "distance": 0.2381311169, "q3": 1.475652301, "q2": 0.3842666399, "tx": 0.0, "ty": 0.95, "targetID": 2, "y": 0.7463410684, "x": 0.1234077324}], [{"q1": 1.604953868, "distance": 0.1038431975, "q3": -0.04355240258, "q2": 1.973710551, "tx": -0.4763, "ty": 0.275, "targetID": 4, "y": 0.3681650492, "x": -0.4304340729}], [{"q1": 1.124047487, "distance": 0.1641914566, "q3": -1.672731308, "q2": 4.723783751, "tx": 0.4763, "ty": 0.275, "targetID": 6, "y": 0.2078341373, "x": 0.3264748309}]], "block": 3}], [{"trials": [[{"q1": 0.9271020706, "distance": 0.2213838083, "q3": 0.6254620859, "q2": 2.637497129, "tx": 0.175, "ty": 0.3031, "targetID": 9, "y": 0.152574332, "x": 0.01266450223}], [{"q1": 1.208177321, "distance": 0.01887552064, "q3": 0.7170510749, "q2": 2.050175206, "tx": -0.175, "ty": 0.3031, "targetID": 7, "y": 0.3214107002, "x": -0.1795829618}], [{"q1": 0.9073165397, "distance": 0.2386408169, "q3": 2.59719182, "q2": 0.481367472, "tx": 0.0, "ty": 0.55, "targetID": 5, "y": 0.4864125076, "x": 0.230013196}], [{"q1": 1.14775557, "distance": 0.641039142, "q3": -0.5697356431, "q2": 2.942649427, "tx": 0.375, "ty": 0.6495, "targetID": 3, "y": 0.2353875836, "x": -0.1143282008}], [{"q1": 1.456472775, "distance": 0.04890603427, "q3": 0.3268604385, "q2": 1.399149307, "tx": -0.375, "ty": 0.6495, "targetID": 1, "y": 0.6006820076, "x": -0.3779332243}], [{"q1": 0.9154606607, "distance": 0.01280700507, "q3": 0.5952219472, "q2": 2.617984866, "tx": 0.0, "ty": 0.15, "targetID": 8, "y": 0.1623921251, "x": 0.003233359488}], [{"q1": 0.97033635, "distance": 0.2915698894, "q3": 1.701798311, "q2": 0.2128268545, "tx": 0.0, "ty": 0.95, "targetID": 2, "y": 0.7192083961, "x": 0.1781803468}], [{"q1": 1.606982496, "distance": 0.1016180771, "q3": -0.04335339563, "q2": 1.977490084, "tx": -0.4763, "ty": 0.275, "targetID": 4, "y": 0.3656967022, "x": -0.4304705138}], [{"q1": 1.109540864, "distance": 0.2101303033, "q3": -1.446382921, "q2": 4.492120097, "tx": 0.4763, "ty": 0.275, "targetID": 6, "y": 0.1598000857, "x": 0.3005623429}]], "block": 4}], [{"trials": [[{"q1": 0.9107982226, "distance": 0.215400115, "q3": 0.6816264909, "q2": 2.584154291, "tx": 0.175, "ty": 0.3031, "targetID": 9, "y": 0.1631671983, "x": 0.0112440213}], [{"q1": 1.198202432, "distance": 0.01499851474, "q3": 0.6272474587, "q2": 2.10350928, "tx": -0.175, "ty": 0.3031, "targetID": 7, "y": 0.3169774971, "x": -0.1806895095}], [{"q1": 0.9119053728, "distance": 0.2217711087, "q3": 2.527707253, "q2": 0.5057690372, "tx": 0.0, "ty": 0.55, "targetID": 5, "y": 0.495238963, "x": 0.2149038238}], [{"q1": 1.139636809, "distance": 0.643490773, "q3": -0.4729107243, "q2": 2.847969032, "tx": 0.375, "ty": 0.6495, "targetID": 3, "y": 0.2492063558, "x": -0.1288306992}], [{"q1": 1.456695075, "distance": 0.04868379533, "q3": 0.3254779673, "q2": 1.399138257, "tx": -0.375, "ty": 0.6495, "targetID": 1, "y": 0.6009136496, "x": -0.3780787143}], [{"q1": 0.9049675802, "distance": 0.00657629667, "q3": 0.495162663, "q2": 2.674838823, "tx": 0.0, "ty": 0.15, "targetID": 8, "y": 0.1562325915, "x": 0.002098208901}], [{"q1": 0.9648975389, "distance": 0.3009259518, "q3": 1.738801095, "q2": 0.1942527932, "tx": 0.0, "ty": 0.95, "targetID": 2, "y": 0.7125776227, "x": 0.1848973856}], [{"q1": 1.609229144, "distance": 0.09978990794, "q3": -0.0550060055, "q2": 1.985604218, "tx": -0.4763, "ty": 0.275, "targetID": 4, "y": 0.3638174003, "x": -0.430808296}], [{"q1": 1.091396049, "distance": 0.2569829127, "q3": -1.226817712, "q2": 4.281439478, "tx": 0.4763, "ty": 0.275, "targetID": 6, "y": 0.1204457294, "x": 0.2709875677}]], "block": 5}], [{"trials": [[{"q1": 0.9023276576, "distance": 0.209146757, "q3": 0.7477844825, "q2": 2.544287539, "tx": 0.175, "ty": 0.3031, "targetID": 9, "y": 0.1685699097, "x": 0.01486249414}], [{"q1": 1.201018776, "distance": 0.01289576674, "q3": 0.5986913321, "q2": 2.122688009, "tx": -0.175, "ty": 0.3031, "targetID": 7, "y": 0.3137080557, "x": -0.1823327999}], [{"q1": 0.9185174263, "distance": 0.2144318515, "q3": 2.508827522, "q2": 0.5104496265, "tx": 0.0, "ty": 0.55, "targetID": 5, "y": 0.4990186327, "x": 0.2082832666}], [{"q1": 1.137160433, "distance": 0.6443746935, "q3": -0.4285126814, "q2": 2.803553916, "tx": 0.375, "ty": 0.6495, "targetID": 3, "y": 0.2563356376, "x": -0.1355296561}], [{"q1": 1.459696804, "distance": 0.04747909361, "q3": 0.3199183204, "q2": 1.396334926, "tx": -0.375, "ty": 0.6495, "targetID": 1, "y": 0.6022617762, "x": -0.3797764568}], [{"q1": 0.9352330164, "distance": 0.003075387151, "q3": 0.5101444627, "q2": 2.68032031, "tx": 0.0, "ty": 0.15, "targetID": 8, "y": 0.1525376195, "x": 0.001737381141}], [{"q1": 0.9642240367, "distance": 0.3021389431, "q3": 1.742898025, "q2": 0.1900296677, "tx": 0.0, "ty": 0.95, "targetID": 2, "y": 0.7120978653, "x": 0.1862538999}], [{"q1": 1.633392954, "distance": 0.0817800021, "q3": -0.06573706261, "q2": 2.009027702, "tx": -0.4763, "ty": 0.275, "targetID": 4, "y": 0.3460527101, "x": -0.4358094932}], [{"q1": 1.087633264, "distance": 0.2709534301, "q3": -1.163169838, "q2": 4.219773361, "tx": 0.4763, "ty": 0.275, "targetID": 6, "y": 0.1110584799, "x": 0.2605711441}]], "block": 6}], [{"trials": [[{"q1": 0.8946403439, "distance": 0.2049610192, "q3": 0.7851781461, "q2": 2.513914967, "tx": 0.175, "ty": 0.3031, "targetID": 9, "y": 0.1742261292, "x": 0.01562451627}], [{"q1": 1.188713753, "distance": 0.01233957889, "q3": 0.5534583642, "q2": 2.14684621, "tx": -0.175, "ty": 0.3031, "targetID": 7, "y": 0.3140256867, "x": -0.1807353794}], [{"q1": 0.9211083909, "distance": 0.1996659241, "q3": 2.444022052, "q2": 0.5412717399, "tx": 0.0, "ty": 0.55, "targetID": 5, "y": 0.5058389946, "x": 0.1947210488}], [{"q1": 1.133247351, "distance": 0.6447445549, "q3": -0.3742283678, "q2": 2.749659497, "tx": 0.375, "ty": 0.6495, "targetID": 3, "y": 0.2655012926, "x": -0.1429194278}], [{"q1": 1.463203603, "distance": 0.04689790584, "q3": 0.3131815355, "q2": 1.394827961, "tx": -0.375, "ty": 0.6495, "targetID": 1, "y": 0.6031056567, "x": -0.3818540852}], [{"q1": 0.9478951797, "distance": 0.003395429826, "q3": 0.4206859461, "q2": 2.726287936, "tx": 0.0, "ty": 0.15, "targetID": 8, "y": 0.1490103234, "x": -0.003247996912}], [{"q1": 0.9634509868, "distance": 0.3062558375, "q3": 1.763505178, "q2": 0.1767543342, "tx": 0.0, "ty": 0.95, "targetID": 2, "y": 0.709123181, "x": 0.1891322185}], [{"q1": 1.641927456, "distance": 0.07639430118, "q3": -0.08065023924, "q2": 2.019733141, "tx": -0.4763, "ty": 0.275, "targetID": 4, "y": 0.341080063, "x": -0.4379657525}], [{"q1": 1.077368517, "distance": 0.3027471614, "q3": -1.019084059, "q2": 4.079130506, "tx": 0.4763, "ty": 0.275, "targetID": 6, "y": 0.09239799232, "x": 0.2348204967}]], "block": 7}], [{"trials": [[{"q1": 0.8857450702, "distance": 0.2008821719, "q3": 0.81784494, "q2": 2.489478212, "tx": 0.175, "ty": 0.3031, "targetID": 9, "y": 0.1784874486, "x": 0.01743934813}], [{"q1": 1.210217088, "distance": 0.01346999759, "q3": 0.522555745, "q2": 2.168022209, "tx": -0.175, "ty": 0.3031, "targetID": 7, "y": 0.3070038317, "x": -0.1878918941}], [{"q1": 0.9335815691, "distance": 0.1844372129, "q3": 2.402251293, "q2": 0.5614200379, "tx": 0.0, "ty": 0.55, "targetID": 5, "y": 0.5121216976, "x": 0.1805057332}], [{"q1": 1.129196417, "distance": 0.6449607217, "q3": -0.2981279177, "q2": 2.677090053, "tx": 0.375, "ty": 0.6495, "targetID": 3, "y": 0.2778112761, "x": -0.152088062}], [{"q1": 1.465402043, "distance": 0.04793247192, "q3": 0.3063425347, "q2": 1.398208352, "tx": -0.375, "ty": 0.6495, "targetID": 1, "y": 0.6023115153, "x": -0.3834124182}], [{"q1": 1.001515742, "distance": 0.01076445117, "q3": 0.382433676, "q2": 2.756313978, "tx": 0.0, "ty": 0.15, "targetID": 8, "y": 0.1440468194, "x": -0.008968447442}], [{"q1": 0.9588310878, "distance": 0.3109200173, "q3": 1.774869721, "q2": 0.1708510988, "tx": 0.0, "ty": 0.95, "targetID": 2, "y": 0.7064846702, "x": 0.1933172039}], [{"q1": 1.645637988, "distance": 0.0732801794, "q3": -0.1065043098, "q2": 2.038243593, "tx": -0.4763, "ty": 0.275, "targetID": 4, "y": 0.3373609374, "x": -0.4378149616}], [{"q1": 1.06937896, "distance": 0.3329602807, "q3": -0.8763246025, "q2": 3.940581569, "tx": 0.4763, "ty": 0.275, "targetID": 6, "y": 0.07882693342, "x": 0.2072671462}]], "block": 8}], [{"trials": [[{"q1": 0.8788819179, "distance": 0.1967103617, "q3": 0.8525207633, "q2": 2.462741112, "tx": 0.175, "ty": 0.3031, "targetID": 9, "y": 0.1833518085, "x": 0.01893803462}], [{"q1": 1.218842532, "distance": 0.009655827307, "q3": 0.6053672613, "q2": 2.134028864, "tx": -0.175, "ty": 0.3031, "targetID": 7, "y": 0.3051086478, "x": -0.1844445929}], [{"q1": 0.9344700616, "distance": 0.1818303259, "q3": 2.390877906, "q2": 0.5624491536, "tx": 0.0, "ty": 0.55, "targetID": 5, "y": 0.5139998673, "x": 0.1782309116}], [{"q1": 1.126574445, "distance": 0.6444283149, "q3": -0.2663630797, "q2": 2.645862576, "tx": 0.375, "ty": 0.6495, "targetID": 3, "y": 0.2837043436, "x": -0.1555481984}], [{"q1": 1.466505465, "distance": 0.04728948475, "q3": 0.3125124166, "q2": 1.392494402, "tx": -0.375, "ty": 0.6495, "targetID": 1, "y": 0.6030212059, "x": -0.3837187765}], [{"q1": 1.000071169, "distance": 0.007900813627, "q3": 0.4388046909, "q2": 2.729838363, "tx": 0.0, "ty": 0.15, "targetID": 8, "y": 0.1454057626, "x": -0.006427739771}], [{"q1": 0.9585778398, "distance": 0.3129149463, "q3": 1.785467086, "q2": 0.1649338742, "tx": 0.0, "ty": 0.95, "targetID": 2, "y": 0.7048393016, "x": 0.1944530679}], [{"q1": 1.685963528, "distance": 0.04659952618, "q3": -0.01566410918, "q2": 2.013775078, "tx": -0.4763, "ty": 0.275, "targetID": 4, "y": 0.3110341255, "x": -0.4467524512}], [{"q1": 1.061434276, "distance": 0.3545439016, "q3": -0.770364179, "q2": 3.838012408, "tx": 0.4763, "ty": 0.275, "targetID": 6, "y": 0.07131028324, "x": 0.1861071719}]], "block": 9}], [{"trials": [[{"q1": 0.8616913613, "distance": 0.1880104974, "q3": 0.9153156844, "q2": 2.410223136, "tx": 0.175, "ty": 0.3031, "targetID": 9, "y": 0.1935002816, "x": 0.022239243}], [{"q1": 1.218045769, "distance": 0.01161763507, "q3": 0.5685446348, "q2": 2.151296031, "tx": -0.175, "ty": 0.3031, "targetID": 7, "y": 0.3045095625, "x": -0.1865318072}], [{"q1": 0.9344087004, "distance": 0.1715631252, "q3": 2.339258217, "q2": 0.586221081, "tx": 0.0, "ty": 0.55, "targetID": 5, "y": 0.5189802471, "x": 0.1687355353}], [{"q1": 1.119667486, "distance": 0.6420988207, "q3": -0.1892971526, "q2": 2.568454784, "tx": 0.375, "ty": 0.6495, "targetID": 3, "y": 0.2993586788, "x": -0.1632303881}], [{"q1": 1.467902442, "distance": 0.04783016018, "q3": 0.3185261732, "q2": 1.389189823, "tx": -0.375, "ty": 0.6495, "targetID": 1, "y": 0.6025893171, "x": -0.3843333839}], [{"q1": 0.9845950468, "distance": 0.006843792435, "q3": 0.4246938444, "q2": 2.735297758, "tx": 0.0, "ty": 0.15, "targetID": 8, "y": 0.1454970903, "x": -0.005153765503}], [{"q1": 0.9597195922, "distance": 0.3091214596, "q3": 1.767834341, "q2": 0.1756208533, "tx": 0.0, "ty": 0.95, "targetID": 2, "y": 0.7076066544, "x": 0.1918372821}], [{"q1": 1.685151422, "distance": 0.04698612735, "q3": -0.03063799314, "q2": 2.021882623, "tx": -0.4763, "ty": 0.275, "targetID": 4, "y": 0.3111791155, "x": -0.4463205442}], [{"q1": 1.058185025, "distance": 0.3642932565, "q3": -0.7207799051, "q2": 3.790056054, "tx": 0.4763, "ty": 0.275, "targetID": 6, "y": 0.0687856124, "x": 0.1759914869}]], "block": 10}]]}], "condition": "H2"}], "type": "simulation", "subjectID": "S_H2_43"}}
