# Supplementary material for: Goal-related feedback guides motor exploration and redundancy resolution in human motor skill acquisition
Source: PLoS Comput Biol. 2019 Mar 5;15(3):e1006676. doi: 10.1371/journal.pcbi.1006676 (PMC6420027; doi:10.1371/journal.pcbi.1006676)
Supplement: S1 Dataset — The 220 .json files contain the data (20 for the participants, 200 for simulation runs), the text file legend_json.txt explains the data format. (ZIP) [file pcbi.1006676.s001.zip › S_H2_014.json]

{"data": {"data": [{"phases": [{"phase": "test", "blocks": [[{"trials": [[{"q1": 0.8661223273, "distance": 0.2442759142, "q3": -0.04475848434, "q2": 2.648829012, "tx": 0.175, "ty": 0.3031, "targetID": 9, "y": 0.2643232984, "x": -0.06617854315}], [{"q1": 1.141030954, "distance": 0.03001452041, "q3": -0.0228562874, "q2": 2.398560326, "tx": -0.175, "ty": 0.3031, "targetID": 7, "y": 0.330339635, "x": -0.187604512}], [{"q1": 0.9467269819, "distance": 0.2344571217, "q3": -0.04433180093, "q2": 2.439513067, "tx": 0.0, "ty": 0.55, "targetID": 5, "y": 0.3470606174, "x": -0.1174127288}], [{"q1": 0.7726280438, "distance": 0.5494450933, "q3": -0.05145494673, "q2": 2.585328607, "tx": 0.375, "ty": 0.6495, "targetID": 3, "y": 0.2986711946, "x": -0.04785820303}], [{"q1": 1.489257466, "distance": 0.23853509, "q3": -0.01261772082, "q2": 1.968109809, "tx": -0.375, "ty": 0.6495, "targetID": 1, "y": 0.4111279604, "x": -0.3838181577}], [{"q1": 0.9287184716, "distance": 0.1354453058, "q3": -0.04441910545, "q2": 2.652857168, "tx": 0.0, "ty": 0.15, "targetID": 8, "y": 0.2579373794, "x": -0.08182269241}], [{"q1": 1.161459175, "distance": 0.5410388536, "q3": -0.02759359108, "q2": 2.093733503, "tx": 0.0, "ty": 0.95, "targetID": 2, "y": 0.4597289964, "x": -0.2288173599}], [{"q1": 1.633196271, "distance": 0.07145649427, "q3": 0.0144373774, "q2": 2.026468416, "tx": -0.4763, "ty": 0.275, "targetID": 4, "y": 0.3232763962, "x": -0.4236177436}], [{"q1": 0.7947363118, "distance": 0.5114516799, "q3": -0.03467146062, "q2": 2.742707239, "tx": 0.4763, "ty": 0.275, "targetID": 6, "y": 0.226254878, "x": -0.0328234958}]], "block": 1}], [{"trials": [[{"q1": 0.403075586, "distance": 0.1046188396, "q3": -0.2373941257, "q2": 2.591244673, "tx": 0.175, "ty": 0.3031, "targetID": 9, "y": 0.3331850102, "x": 0.07480023073}], [{"q1": 1.071577831, "distance": 0.04493419416, "q3": -0.03331252343, "q2": 2.393337087, "tx": -0.175, "ty": 0.3031, "targetID": 7, "y": 0.347048334, "x": -0.1656391378}], [{"q1": 0.7542755444, "distance": 0.1181179725, "q3": -0.05312597943, "q2": 2.271243191, "tx": 0.0, "ty": 0.55, "targetID": 5, "y": 0.4405651027, "x": -0.04445063216}], [{"q1": -0.01640658155, "distance": 0.3054474145, "q3": -0.449950947, "q2": 2.412692853, "tx": 0.375, "ty": 0.6495, "targetID": 3, "y": 0.3528908741, "x": 0.3020537907}], [{"q1": 1.526447418, "distance": 0.174269046, "q3": 0.000453801382, "q2": 1.767073687, "tx": -0.375, "ty": 0.6495, "targetID": 1, "y": 0.4812531933, "x": -0.4204170942}], [{"q1": 0.870692909, "distance": 0.1127149092, "q3": -0.0568443325, "q2": 2.699335957, "tx": 0.0, "ty": 0.15, "targetID": 8, "y": 0.2454532601, "x": -0.05994435652}], [{"q1": 0.8933513289, "distance": 0.3593041073, "q3": -0.04375680953, "q2": 1.883968414, "tx": 0.0, "ty": 0.95, "targetID": 2, "y": 0.5979883159, "x": -0.07202232842}], [{"q1": 1.651595988, "distance": 0.07219654859, "q3": -0.0004926098977, "q2": 1.97391781, "tx": -0.4763, "ty": 0.275, "targetID": 4, "y": 0.3389395954, "x": -0.4427728503}], [{"q1": 0.2156638721, "distance": 0.3350205481, "q3": -0.3381604231, "q2": 2.60917047, "tx": 0.4763, "ty": 0.275, "targetID": 6, "y": 0.3248288634, "x": 0.1450057923}]], "block": 2}], [{"trials": [[{"q1": 0.3908762569, "distance": 0.1026807802, "q3": -0.317820244, "q2": 2.55753878, "tx": 0.175, "ty": 0.3031, "targetID": 9, "y": 0.362780206, "x": 0.09144393714}], [{"q1": 1.100195029, "distance": 0.03023747169, "q3": -0.1091283789, "q2": 2.453060555, "tx": -0.175, "ty": 0.3031, "targetID": 7, "y": 0.3331459344, "x": -0.1716019829}], [{"q1": 0.7399596113, "distance": 0.09047332861, "q3": -0.1152038444, "q2": 2.246401593, "tx": 0.0, "ty": 0.55, "targetID": 5, "y": 0.4657378804, "x": -0.03294417069}], [{"q1": -0.08459310649, "distance": 0.2879983021, "q3": -0.6055097373, "q2": 2.228248224, "tx": 0.375, "ty": 0.6495, "targetID": 3, "y": 0.3674891774, "x": 0.4334201844}], [{"q1": 1.472645592, "distance": 0.1227621721, "q3": -0.1421970753, "q2": 1.782490802, "tx": -0.375, "ty": 0.6495, "targetID": 1, "y": 0.5283065299, "x": -0.3945625583}], [{"q1": 0.8864765973, "distance": 0.1070515431, "q3": -0.07258703896, "q2": 2.722868599, "tx": 0.0, "ty": 0.15, "targetID": 8, "y": 0.2381025683, "x": -0.0608109393}], [{"q1": 0.907811288, "distance": 0.344079243, "q3": 0.003763847344, "q2": 1.819346496, "tx": 0.0, "ty": 0.95, "targetID": 2, "y": 0.6139140997, "x": -0.07373461236}], [{"q1": 1.661825202, "distance": 0.0708014275, "q3": -0.03506000233, "q2": 1.975998307, "tx": -0.4763, "ty": 0.275, "targetID": 4, "y": 0.340472798, "x": -0.4493527393}], [{"q1": 0.00672067691, "distance": 0.1914588197, "q3": -0.5001342708, "q2": 2.402277222, "tx": 0.4763, "ty": 0.275, "targetID": 6, "y": 0.3664409771, "x": 0.308088742}]], "block": 3}], [{"trials": [[{"q1": 0.3760814872, "distance": 0.0973373502, "q3": -0.334844928, "q2": 2.56276691, "tx": 0.175, "ty": 0.3031, "targetID": 9, "y": 0.362523848, "x": 0.09790677053}], [{"q1": 1.121855271, "distance": 0.01941990447, "q3": -0.09034773218, "q2": 2.459982365, "tx": -0.175, "ty": 0.3031, "targetID": 7, "y": 0.3224824241, "x": -0.1762059545}], [{"q1": 0.7655057609, "distance": 0.1226538972, "q3": -0.04500624722, "q2": 2.272042826, "tx": 0.0, "ty": 0.55, "targetID": 5, "y": 0.4378759528, "x": -0.049720987}], [{"q1": 0.1703766143, "distance": 0.1541573279, "q3": -0.6403866364, "q2": 2.037288423, "tx": 0.375, "ty": 0.6495, "targetID": 3, "y": 0.4991444532, "x": 0.409024863}], [{"q1": 1.467680904, "distance": 0.1100156588, "q3": -0.1118920238, "q2": 1.743592416, "tx": -0.375, "ty": 0.6495, "targetID": 1, "y": 0.5409078422, "x": -0.3926405341}], [{"q1": 0.8899391352, "distance": 0.1038493892, "q3": -0.06608931764, "q2": 2.727541395, "tx": 0.0, "ty": 0.15, "targetID": 8, "y": 0.2346440953, "x": -0.06016704069}], [{"q1": 1.265786896, "distance": 0.5840162155, "q3": 0.6315978297, "q2": 1.801608197, "tx": 0.0, "ty": 0.95, "targetID": 2, "y": 0.4222725055, "x": -0.2501572135}], [{"q1": 1.679592832, "distance": 0.05425312724, "q3": 0.01278982485, "q2": 1.977774839, "tx": -0.4763, "ty": 0.275, "targetID": 4, "y": 0.3223097788, "x": -0.4497446495}], [{"q1": -0.1211325663, "distance": 0.1334293643, "q3": -0.5683838191, "q2": 2.44653765, "tx": 0.4763, "ty": 0.275, "targetID": 6, "y": 0.3185710997, "x": 0.3501851534}]], "block": 4}], [{"trials": [[{"q1": 0.3501600897, "distance": 0.08621506418, "q3": -0.3325928903, "q2": 2.580980972, "tx": 0.175, "ty": 0.3031, "targetID": 9, "y": 0.3519469504, "x": 0.1039576694}], [{"q1": 1.139974261, "distance": 0.01229012305, "q3": -0.06834753371, "q2": 2.460785107, "tx": -0.175, "ty": 0.3031, "targetID": 7, "y": 0.3143093821, "x": -0.1800395314}], [{"q1": 0.7884570326, "distance": 0.1163293918, "q3": -0.02362319535, "q2": 2.232873635, "tx": 0.0, "ty": 0.55, "targetID": 5, "y": 0.4493528724, "x": -0.05833252173}], [{"q1": 0.3309191779, "distance": 0.0709772961, "q3": -0.5998172174, "q2": 1.910932023, "tx": 0.375, "ty": 0.6495, "targetID": 3, "y": 0.5793435737, "x": 0.364236524}], [{"q1": 1.468243832, "distance": 0.107118345, "q3": -0.1194725464, "q2": 1.740266389, "tx": -0.375, "ty": 0.6495, "targetID": 1, "y": 0.5438845642, "x": -0.3928807036}], [{"q1": 0.893240599, "distance": 0.09573520011, "q3": -0.06125268596, "q2": 2.744115557, "tx": 0.0, "ty": 0.15, "targetID": 8, "y": 0.2267582629, "x": -0.05721361388}], [{"q1": 0.7033845796, "distance": 0.3559624228, "q3": -0.1002386573, "q2": 1.923605738, "tx": 0.0, "ty": 0.95, "targetID": 2, "y": 0.5962703718, "x": 0.03980699141}], [{"q1": 1.684459912, "distance": 0.05080040151, "q3": 0.02212823293, "q2": 1.976631849, "tx": -0.4763, "ty": 0.275, "targetID": 4, "y": 0.318756276, "x": -0.4504916854}], [{"q1": -0.08576535113, "distance": 0.1108691189, "q3": -0.6390632036, "q2": 2.337058607, "tx": 0.4763, "ty": 0.275, "targetID": 6, "y": 0.352577293, "x": 0.3970931497}]], "block": 5}], [{"trials": [[{"q1": 0.2978781633, "distance": 0.06573436322, "q3": -0.3692203384, "q2": 2.608245172, "tx": 0.175, "ty": 0.3031, "targetID": 9, "y": 0.3418272494, "x": 0.1218849677}], [{"q1": 1.142562402, "distance": 0.009708248025, "q3": -0.06331703923, "q2": 2.463907657, "tx": -0.175, "ty": 0.3031, "targetID": 7, "y": 0.3115224432, "x": -0.1798283051}], [{"q1": 0.8000652981, "distance": 0.099089442, "q3": -0.04174617832, "q2": 2.191108299, "tx": 0.0, "ty": 0.55, "targetID": 5, "y": 0.4712592388, "x": -0.06015488372}], [{"q1": 0.329311839, "distance": 0.07126163705, "q3": -0.6120342311, "q2": 1.912675773, "tx": 0.375, "ty": 0.6495, "targetID": 3, "y": 0.5786652731, "x": 0.3672113945}], [{"q1": 1.47155801, "distance": 0.05678718951, "q3": -0.1630546474, "q2": 1.64466028, "tx": -0.375, "ty": 0.6495, "targetID": 1, "y": 0.5951486614, "x": -0.3914534763}], [{"q1": 0.8890865719, "distance": 0.09337271688, "q3": -0.06615774686, "q2": 2.751049061, "tx": 0.0, "ty": 0.15, "targetID": 8, "y": 0.2252066566, "x": -0.05533916394}], [{"q1": 0.9232746079, "distance": 0.2069817241, "q3": -0.1263802988, "q2": 1.536884289, "tx": 0.0, "ty": 0.95, "targetID": 2, "y": 0.7430238759, "x": 0.001522551914}], [{"q1": 1.686385973, "distance": 0.04783549932, "q3": 0.02922745672, "q2": 1.982652688, "tx": -0.4763, "ty": 0.275, "targetID": 4, "y": 0.3141989138, "x": -0.448883214}], [{"q1": -0.07536568344, "distance": 0.1066409445, "q3": -0.6918414777, "q2": 2.324492448, "tx": 0.4763, "ty": 0.275, "targetID": 6, "y": 0.3587573918, "x": 0.4102924975}]], "block": 6}], [{"trials": [[{"q1": 0.2367469753, "distance": 0.04425764189, "q3": -0.3520246289, "q2": 2.610218067, "tx": 0.175, "ty": 0.3031, "targetID": 9, "y": 0.3299006995, "x": 0.1397798159}], [{"q1": 1.172874586, "distance": 0.01292336979, "q3": 0.01635821925, "q2": 2.431239904, "tx": -0.175, "ty": 0.3031, "targetID": 7, "y": 0.3029543985, "x": -0.1879225495}], [{"q1": 0.8032952275, "distance": 0.09628704807, "q3": -0.001283732738, "q2": 2.160901881, "tx": 0.0, "ty": 0.55, "targetID": 5, "y": 0.4755006406, "x": -0.06100033664}], [{"q1": 0.3272350039, "distance": 0.07219059374, "q3": -0.6160334867, "q2": 1.914915617, "tx": 0.375, "ty": 0.6495, "targetID": 3, "y": 0.5776105767, "x": 0.3684126911}], [{"q1": 1.468351464, "distance": 0.04685475877, "q3": -0.1544903014, "q2": 1.621799629, "tx": -0.375, "ty": 0.6495, "targetID": 1, "y": 0.604693529, "x": -0.3887021377}], [{"q1": 0.8449536308, "distance": 0.07091896356, "q3": -0.04762415663, "q2": 2.783842103, "tx": 0.0, "ty": 0.15, "targetID": 8, "y": 0.2102813779, "x": -0.03735846453}], [{"q1": 0.9305530342, "distance": 0.2045017024, "q3": -0.1348045737, "q2": 1.53333262, "tx": 0.0, "ty": 0.95, "targetID": 2, "y": 0.7455033701, "x": -0.001440360448}], [{"q1": 1.688649413, "distance": 0.04641315333, "q3": 0.03544217043, "q2": 1.980675431, "tx": -0.4763, "ty": 0.275, "targetID": 4, "y": 0.3127589642, "x": -0.449310346}], [{"q1": -0.07554534797, "distance": 0.1059988952, "q3": -0.6963695623, "q2": 2.325191396, "tx": 0.4763, "ty": 0.275, "targetID": 6, "y": 0.3585715241, "x": 0.4110959652}]], "block": 7}], [{"trials": [[{"q1": 0.211314445, "distance": 0.03542578622, "q3": -0.3452141459, "q2": 2.610317097, "tx": 0.175, "ty": 0.3031, "targetID": 9, "y": 0.3249984113, "x": 0.1471531706}], [{"q1": 1.187305745, "distance": 0.01729047322, "q3": 0.051884465, "q2": 2.414159706, "tx": -0.175, "ty": 0.3031, "targetID": 7, "y": 0.3000028809, "x": -0.1920108294}], [{"q1": 0.8008685871, "distance": 0.08789704045, "q3": 0.01432157973, "q2": 2.133890027, "tx": 0.0, "ty": 0.55, "targetID": 5, "y": 0.4841333329, "x": -0.05820199212}], [{"q1": 0.3263138406, "distance": 0.07175496657, "q3": -0.6111946505, "q2": 1.910141109, "tx": 0.375, "ty": 0.6495, "targetID": 3, "y": 0.5779356317, "x": 0.3697734889}], [{"q1": 1.467078325, "distance": 0.0450111755, "q3": -0.1497215006, "q2": 1.616793846, "tx": -0.375, "ty": 0.6495, "targetID": 1, "y": 0.6063646729, "x": -0.3878588288}], [{"q1": 0.8398340752, "distance": 0.06341441988, "q3": -0.02353307292, "q2": 2.78765416, "tx": 0.0, "ty": 0.15, "targetID": 8, "y": 0.2040533382, "x": -0.03316059828}], [{"q1": 0.9378276387, "distance": 0.1986288215, "q3": -0.1401433409, "q2": 1.517915608, "tx": 0.0, "ty": 0.95, "targetID": 2, "y": 0.7513753478, "x": -0.001286958964}], [{"q1": 1.694588497, "distance": 0.04251075253, "q3": 0.04156964588, "q2": 1.981709211, "tx": -0.4763, "ty": 0.275, "targetID": 4, "y": 0.3085305868, "x": -0.4501683367}], [{"q1": -0.05847059442, "distance": 0.109584081, "q3": -0.7134799539, "q2": 2.294542586, "tx": 0.4763, "ty": 0.275, "targetID": 6, "y": 0.3696161308, "x": 0.4210147525}]], "block": 8}], [{"trials": [[{"q1": 0.1572343158, "distance": 0.01534962554, "q3": -0.3726353874, "q2": 2.629014007, "tx": 0.175, "ty": 0.3031, "targetID": 9, "y": 0.314110087, "x": 0.1643047212}], [{"q1": 1.19015187, "distance": 0.01856592318, "q3": 0.09102941876, "q2": 2.390347516, "tx": -0.175, "ty": 0.3031, "targetID": 7, "y": 0.3012875968, "x": -0.1934772481}], [{"q1": 0.8084101667, "distance": 0.08467542244, "q3": 0.01042015423, "q2": 2.119946082, "tx": 0.0, "ty": 0.55, "targetID": 5, "y": 0.4906914105, "x": -0.06043524119}], [{"q1": 0.3438354516, "distance": 0.06244416382, "q3": -0.5927850872, "q2": 1.885777294, "tx": 0.375, "ty": 0.6495, "targetID": 3, "y": 0.587826353, "x": 0.3652206922}], [{"q1": 1.466497229, "distance": 0.03653485348, "q3": -0.1555732423, "q2": 1.601346009, "tx": -0.375, "ty": 0.6495, "targetID": 1, "y": 0.6147363007, "x": -0.3862374699}], [{"q1": 0.8191838953, "distance": 0.05554463429, "q3": -0.005176932533, "q2": 2.792560614, "tx": 0.0, "ty": 0.15, "targetID": 8, "y": 0.1990038897, "x": -0.02615005156}], [{"q1": 0.9399287688, "distance": 0.1984153493, "q3": -0.1395911552, "q2": 1.516950122, "tx": 0.0, "ty": 0.95, "targetID": 2, "y": 0.7516024835, "x": -0.002660132941}], [{"q1": 1.695975952, "distance": 0.04123949731, "q3": 0.03840866904, "q2": 1.986717478, "tx": -0.4763, "ty": 0.275, "targetID": 4, "y": 0.3065903838, "x": -0.4497906848}], [{"q1": -0.05643805469, "distance": 0.1087577252, "q3": -0.7255876335, "q2": 2.288873351, "tx": 0.4763, "ty": 0.275, "targetID": 6, "y": 0.3710375573, "x": 0.4252605019}]], "block": 9}], [{"trials": [[{"q1": 0.1519654905, "distance": 0.01201714864, "q3": -0.421993504, "q2": 2.650727681, "tx": 0.175, "ty": 0.3031, "targetID": 9, "y": 0.313213702, "x": 0.1685096308}], [{"q1": 1.181643205, "distance": 0.01583551572, "q3": 0.05632079201, "q2": 2.409439283, "tx": -0.175, "ty": 0.3031, "targetID": 7, "y": 0.3020967509, "x": -0.1908037037}], [{"q1": 0.8049623162, "distance": 0.08145323099, "q3": -0.01349306705, "q2": 2.126935898, "tx": 0.0, "ty": 0.55, "targetID": 5, "y": 0.49308004, "x": -0.05826445739}], [{"q1": 0.3430133948, "distance": 0.06193960527, "q3": -0.5929933477, "q2": 1.882280842, "tx": 0.375, "ty": 0.6495, "targetID": 3, "y": 0.5880587023, "x": 0.3671589772}], [{"q1": 1.46190296, "distance": 0.0328803322, "q3": -0.1568450135, "q2": 1.599367002, "tx": -0.375, "ty": 0.6495, "targetID": 1, "y": 0.6176593901, "x": -0.3832031585}], [{"q1": 0.8050955332, "distance": 0.04422925517, "q3": -0.01272565193, "q2": 2.819378814, "tx": 0.0, "ty": 0.15, "targetID": 8, "y": 0.1900875616, "x": -0.01868727955}], [{"q1": 0.9434560872, "distance": 0.1976952835, "q3": -0.125924928, "q2": 1.508175053, "tx": 0.0, "ty": 0.95, "targetID": 2, "y": 0.7523645764, "x": -0.004864614403}], [{"q1": 1.697303795, "distance": 0.03994225785, "q3": 0.02873354185, "q2": 1.995860539, "tx": -0.4763, "ty": 0.275, "targetID": 4, "y": 0.3043359461, "x": -0.4491930594}], [{"q1": -0.0700085338, "distance": 0.1010298293, "q3": -0.7301812921, "q2": 2.292311296, "tx": 0.4763, "ty": 0.275, "targetID": 6, "y": 0.3647442908, "x": 0.4298996908}]], "block": 10}]]}], "condition": "H2"}], "type": "simulation", "subjectID": "S_H2_14"}}
