# Supplementary material for: Goal-related feedback guides motor exploration and redundancy resolution in human motor skill acquisition
Source: PLoS Comput Biol. 2019 Mar 5;15(3):e1006676. doi: 10.1371/journal.pcbi.1006676 (PMC6420027; doi:10.1371/journal.pcbi.1006676)
Supplement: S1 Dataset — The 220 .json files contain the data (20 for the participants, 200 for simulation runs), the text file legend_json.txt explains the data format. (ZIP) [file pcbi.1006676.s001.zip › S_H1_085.json]

{"data": {"data": [{"phases": [{"phase": "test", "blocks": [[{"trials": [[{"q1": 2.154535151, "distance": 0.5012745902, "q3": 3.133616983, "q2": 1.787209343, "tx": 0.175, "ty": 0.3031, "targetID": 9, "y": 0.4576691299, "x": -0.3018486121}], [{"q1": 2.177909285, "distance": 0.2065252624, "q3": 3.155854128, "q2": 1.81137614, "tx": -0.175, "ty": 0.3031, "targetID": 7, "y": 0.4538202749, "x": -0.3161951938}], [{"q1": 2.125177667, "distance": 0.3042672714, "q3": 3.17248226, "q2": 1.754132392, "tx": 0.0, "ty": 0.55, "targetID": 5, "y": 0.4726945997, "x": -0.2942829379}], [{"q1": 2.138446735, "distance": 0.6968228932, "q3": 3.150392051, "q2": 1.720150329, "tx": 0.375, "ty": 0.6495, "targetID": 3, "y": 0.4652282451, "x": -0.2970164171}], [{"q1": 2.099229171, "distance": 0.1836887828, "q3": 3.21640626, "q2": 1.751731433, "tx": -0.375, "ty": 0.6495, "targetID": 1, "y": 0.4873296684, "x": -0.2887309296}], [{"q1": 2.165048347, "distance": 0.4302016263, "q3": 3.125046342, "q2": 1.824105701, "tx": 0.0, "ty": 0.15, "targetID": 8, "y": 0.4532252791, "x": -0.3051685917}], [{"q1": 2.093587442, "distance": 0.5418449294, "q3": 3.21142255, "q2": 1.687401392, "tx": 0.0, "ty": 0.95, "targetID": 2, "y": 0.4888064447, "x": -0.2844229809}], [{"q1": 2.397455394, "distance": 0.1200552104, "q3": 3.156190015, "q2": 1.992063494, "tx": -0.4763, "ty": 0.275, "targetID": 4, "y": 0.373554891, "x": -0.4077420902}], [{"q1": 2.173730542, "distance": 0.8011268717, "q3": 3.105350152, "q2": 1.777932136, "tx": 0.4763, "ty": 0.275, "targetID": 6, "y": 0.447293467, "x": -0.3060804866}]], "block": 1}], [{"trials": [[{"q1": 2.103496762, "distance": 0.4686046296, "q3": 3.056273512, "q2": 1.789492238, "tx": 0.175, "ty": 0.3031, "targetID": 9, "y": 0.4592218196, "x": -0.2668328601}], [{"q1": 2.141203622, "distance": 0.1896624655, "q3": 3.090464262, "q2": 1.810157516, "tx": -0.175, "ty": 0.3031, "targetID": 7, "y": 0.4547813178, "x": -0.2888623233}], [{"q1": 2.084960808, "distance": 0.2813397708, "q3": 3.158595648, "q2": 1.746156615, "tx": 0.0, "ty": 0.55, "targetID": 5, "y": 0.4818180274, "x": -0.2729528993}], [{"q1": 2.134570502, "distance": 0.6958464324, "q3": 3.160729011, "q2": 1.728362569, "tx": 0.375, "ty": 0.6495, "targetID": 3, "y": 0.4680901841, "x": -0.2967832509}], [{"q1": 2.044212807, "distance": 0.1826230069, "q3": 3.230259452, "q2": 1.725983888, "tx": -0.375, "ty": 0.6495, "targetID": 1, "y": 0.5051043931, "x": -0.26319181}], [{"q1": 2.101543235, "distance": 0.397641024, "q3": 3.009078781, "q2": 1.825614824, "tx": 0.0, "ty": 0.15, "targetID": 8, "y": 0.4519233453, "x": -0.2587676129}], [{"q1": 2.091253537, "distance": 0.5353713022, "q3": 3.299482346, "q2": 1.675738202, "tx": 0.0, "ty": 0.95, "targetID": 2, "y": 0.504218926, "x": -0.2964821501}], [{"q1": 2.415995552, "distance": 0.1090164765, "q3": 3.168304136, "q2": 2.003528985, "tx": -0.4763, "ty": 0.275, "targetID": 4, "y": 0.3666282735, "x": -0.4172334981}], [{"q1": 2.141657544, "distance": 0.7735285548, "q3": 3.019933153, "q2": 1.794217417, "tx": 0.4763, "ty": 0.275, "targetID": 6, "y": 0.4424674941, "x": -0.2788828014}]], "block": 2}], [{"trials": [[{"q1": 1.839141483, "distance": 0.332118576, "q3": 2.733694854, "q2": 1.713540097, "tx": 0.175, "ty": 0.3031, "targetID": 9, "y": 0.4411222908, "x": -0.1270804459}], [{"q1": 1.931857847, "distance": 0.1388435059, "q3": 2.796394451, "q2": 1.726261766, "tx": -0.175, "ty": 0.3031, "targetID": 7, "y": 0.4417787334, "x": -0.1682377494}], [{"q1": 1.840857473, "distance": 0.1468413944, "q3": 2.969914242, "q2": 1.684630919, "tx": 0.0, "ty": 0.55, "targetID": 5, "y": 0.4931858386, "x": -0.1354051187}], [{"q1": 1.871269251, "distance": 0.5515074594, "q3": 3.132138034, "q2": 1.702347504, "tx": 0.375, "ty": 0.6495, "targetID": 3, "y": 0.5234221269, "x": -0.1619030152}], [{"q1": 2.077570566, "distance": 0.1524712676, "q3": 3.356723784, "q2": 1.652687403, "tx": -0.375, "ty": 0.6495, "targetID": 1, "y": 0.517940588, "x": -0.297931144}], [{"q1": 1.819210115, "distance": 0.2798552091, "q3": 2.544581784, "q2": 1.712748052, "tx": 0.0, "ty": 0.15, "targetID": 8, "y": 0.4013335458, "x": -0.1230869075}], [{"q1": 1.885323725, "distance": 0.4246700674, "q3": 3.420433527, "q2": 1.657553317, "tx": 0.0, "ty": 0.95, "targetID": 2, "y": 0.5766335957, "x": -0.2023417759}], [{"q1": 2.413700517, "distance": 0.1100010093, "q3": 3.1715904, "q2": 2.011974785, "tx": -0.4763, "ty": 0.275, "targetID": 4, "y": 0.367724972, "x": -0.4171197531}], [{"q1": 1.85756041, "distance": 0.6323397571, "q3": 2.749088514, "q2": 1.735505626, "tx": 0.4763, "ty": 0.275, "targetID": 6, "y": 0.4426350404, "x": -0.1334147379}]], "block": 3}], [{"trials": [[{"q1": 1.846536352, "distance": 0.3332121498, "q3": 2.719733126, "q2": 1.716120234, "tx": 0.175, "ty": 0.3031, "targetID": 9, "y": 0.437079552, "x": -0.1300898498}], [{"q1": 1.935943898, "distance": 0.108329606, "q3": 2.653282009, "q2": 1.773819545, "tx": -0.175, "ty": 0.3031, "targetID": 7, "y": 0.4106180259, "x": -0.1617645309}], [{"q1": 1.824711377, "distance": 0.1393203582, "q3": 2.961851827, "q2": 1.678160006, "tx": 0.0, "ty": 0.55, "targetID": 5, "y": 0.4934561554, "x": -0.1273301058}], [{"q1": 1.891511641, "distance": 0.578549391, "q3": 3.337322317, "q2": 1.705376415, "tx": 0.375, "ty": 0.6495, "targetID": 3, "y": 0.5593673473, "x": -0.1964853478}], [{"q1": 2.086708593, "distance": 0.134557011, "q3": 3.446697086, "q2": 1.685030714, "tx": -0.375, "ty": 0.6495, "targetID": 1, "y": 0.5268977731, "x": -0.3195537812}], [{"q1": 1.812028305, "distance": 0.2550733612, "q3": 2.392589145, "q2": 1.712609981, "tx": 0.0, "ty": 0.15, "targetID": 8, "y": 0.3694664366, "x": -0.1299880873}], [{"q1": 1.805610103, "distance": 0.3637027187, "q3": 3.639267811, "q2": 1.564643668, "tx": 0.0, "ty": 0.95, "targetID": 2, "y": 0.6333355321, "x": -0.1788946124}], [{"q1": 2.414369328, "distance": 0.110946499, "q3": 3.152404194, "q2": 2.032481129, "tx": -0.4763, "ty": 0.275, "targetID": 4, "y": 0.3662645603, "x": -0.4132135066}], [{"q1": 1.896561752, "distance": 0.6580732078, "q3": 2.86830145, "q2": 1.747329156, "tx": 0.4763, "ty": 0.275, "targetID": 6, "y": 0.4638264449, "x": -0.1541006032}]], "block": 4}], [{"trials": [[{"q1": 1.851753454, "distance": 0.3310131398, "q3": 2.683404005, "q2": 1.727316086, "tx": 0.175, "ty": 0.3031, "targetID": 9, "y": 0.4284525094, "x": -0.1313599959}], [{"q1": 1.968778764, "distance": 0.05847638293, "q3": 2.455422957, "q2": 1.794475662, "tx": -0.175, "ty": 0.3031, "targetID": 7, "y": 0.3614733798, "x": -0.1715307213}], [{"q1": 1.81713683, "distance": 0.1344004741, "q3": 2.989684027, "q2": 1.672202675, "tx": 0.0, "ty": 0.55, "targetID": 5, "y": 0.5005031112, "x": -0.1249541733}], [{"q1": 1.867027734, "distance": 0.6031976232, "q3": 3.618310937, "q2": 1.709908823, "tx": 0.375, "ty": 0.6495, "targetID": 3, "y": 0.6090790987, "x": -0.226841776}], [{"q1": 2.009134802, "distance": 0.06470091098, "q3": 3.788239558, "q2": 1.598656871, "tx": -0.375, "ty": 0.6495, "targetID": 1, "y": 0.5986818944, "x": -0.3349534268}], [{"q1": 1.832804143, "distance": 0.2329502759, "q3": 2.171432194, "q2": 1.723613244, "tx": 0.0, "ty": 0.15, "targetID": 8, "y": 0.3219214418, "x": -0.157190486}], [{"q1": 1.539862569, "distance": 0.1572280561, "q3": 4.494334914, "q2": 1.27514621, "tx": 0.0, "ty": 0.95, "targetID": 2, "y": 0.8143648367, "x": -0.0795220983}], [{"q1": 2.424789563, "distance": 0.105338981, "q3": 3.15118585, "q2": 2.027174174, "tx": -0.4763, "ty": 0.275, "targetID": 4, "y": 0.3618835933, "x": -0.416738753}], [{"q1": 1.895311487, "distance": 0.6694810714, "q3": 2.969599072, "q2": 1.770600097, "tx": 0.4763, "ty": 0.275, "targetID": 6, "y": 0.4862959695, "x": -0.1589628734}]], "block": 5}], [{"trials": [[{"q1": 1.86785219, "distance": 0.3358915283, "q3": 2.685517958, "q2": 1.737756838, "tx": 0.175, "ty": 0.3031, "targetID": 9, "y": 0.4270009138, "x": -0.1372045521}], [{"q1": 1.897699664, "distance": 0.03163717217, "q3": 2.238793901, "q2": 1.815103546, "tx": -0.175, "ty": 0.3031, "targetID": 7, "y": 0.3259786051, "x": -0.1531486822}], [{"q1": 1.811566636, "distance": 0.130701113, "q3": 3.008452617, "q2": 1.677587217, "tx": 0.0, "ty": 0.55, "targetID": 5, "y": 0.505374628, "x": -0.1228468849}], [{"q1": 1.937759333, "distance": 0.6841240205, "q3": 3.844798646, "q2": 1.652566475, "tx": 0.375, "ty": 0.6495, "targetID": 3, "y": 0.6213209211, "x": -0.3085434258}], [{"q1": 2.010374035, "distance": 0.05489718821, "q3": 3.836161757, "q2": 1.588459733, "tx": -0.375, "ty": 0.6495, "targetID": 1, "y": 0.6039185051, "x": -0.3444054155}], [{"q1": 1.14822265, "distance": 0.3730777156, "q3": 1.045741385, "q2": 1.512845463, "tx": 0.0, "ty": 0.15, "targetID": 8, "y": 0.4851152821, "x": -0.1639656353}], [{"q1": 1.530136593, "distance": 0.1556434498, "q3": 4.473012694, "q2": 1.287564568, "tx": 0.0, "ty": 0.95, "targetID": 2, "y": 0.811394332, "x": -0.07080503}], [{"q1": 2.448899449, "distance": 0.08987644559, "q3": 3.1860232, "q2": 1.990539758, "tx": -0.4763, "ty": 0.275, "targetID": 4, "y": 0.3537167726, "x": -0.432924371}], [{"q1": 1.973139774, "distance": 0.7227172789, "q3": 3.103877752, "q2": 1.746659116, "tx": 0.4763, "ty": 0.275, "targetID": 6, "y": 0.4988880466, "x": -0.2108640327}]], "block": 6}], [{"trials": [[{"q1": 1.85398851, "distance": 0.3284999743, "q3": 2.651387401, "q2": 1.736801134, "tx": 0.175, "ty": 0.3031, "targetID": 9, "y": 0.4211638046, "x": -0.1315504382}], [{"q1": 1.932637492, "distance": 0.03007553641, "q3": 2.25826272, "q2": 1.855469813, "tx": -0.175, "ty": 0.3031, "targetID": 7, "y": 0.3260570322, "x": -0.1555703175}], [{"q1": 1.771025012, "distance": 0.1086434458, "q3": 3.056625779, "q2": 1.668243006, "tx": 0.0, "ty": 0.55, "targetID": 5, "y": 0.5205187572, "x": -0.1045669864}], [{"q1": 1.623871934, "distance": 0.4191875521, "q3": 3.065294079, "q2": 1.658050713, "tx": 0.375, "ty": 0.6495, "targetID": 3, "y": 0.5321520065, "x": -0.0274272012}], [{"q1": 2.005664743, "distance": 0.04905375953, "q3": 3.866235512, "q2": 1.576275337, "tx": -0.375, "ty": 0.6495, "targetID": 1, "y": 0.609628431, "x": -0.346425023}], [{"q1": 1.184466571, "distance": 0.3567478794, "q3": 1.107395905, "q2": 1.527186601, "tx": 0.0, "ty": 0.15, "targetID": 8, "y": 0.4622146051, "x": -0.1726009553}], [{"q1": 1.506265101, "distance": 0.1160866947, "q3": 4.80980371, "q2": 1.144101661, "tx": 0.0, "ty": 0.95, "targetID": 2, "y": 0.8627663477, "x": -0.07659249708}], [{"q1": 2.456865505, "distance": 0.08869737259, "q3": 3.139461435, "q2": 2.036060253, "tx": -0.4763, "ty": 0.275, "targetID": 4, "y": 0.3477490338, "x": -0.4255574932}], [{"q1": 1.887416561, "distance": 0.6645372804, "q3": 2.939606044, "q2": 1.701857016, "tx": 0.4763, "ty": 0.275, "targetID": 6, "y": 0.479990815, "x": -0.1558301787}]], "block": 7}], [{"trials": [[{"q1": 1.828200525, "distance": 0.3152550633, "q3": 2.616536064, "q2": 1.757219538, "tx": 0.175, "ty": 0.3031, "targetID": 9, "y": 0.4170084368, "x": -0.1189568386}], [{"q1": 1.931056081, "distance": 0.02914482395, "q3": 2.252868654, "q2": 1.853040469, "tx": -0.175, "ty": 0.3031, "targetID": 7, "y": 0.3250310157, "x": -0.1558049144}], [{"q1": 1.734096655, "distance": 0.08907949472, "q3": 3.105251993, "q2": 1.630698404, "tx": 0.0, "ty": 0.55, "targetID": 5, "y": 0.5346779143, "x": -0.08775186648}], [{"q1": 1.513190324, "distance": 0.3544897641, "q3": 3.192929571, "q2": 1.588583413, "tx": 0.375, "ty": 0.6495, "targetID": 3, "y": 0.5606360598, "x": 0.03182920724}], [{"q1": 1.990631362, "distance": 0.06435553327, "q3": 3.805703576, "q2": 1.649157499, "tx": -0.375, "ty": 0.6495, "targetID": 1, "y": 0.6012089548, "x": -0.3324604935}], [{"q1": 1.178534217, "distance": 0.3582342581, "q3": 1.102164729, "q2": 1.525066257, "tx": 0.0, "ty": 0.15, "targetID": 8, "y": 0.464961371, "x": -0.1706784065}], [{"q1": 1.480502371, "distance": 0.09736851147, "q3": 4.873873956, "q2": 1.118350066, "tx": 0.0, "ty": 0.95, "targetID": 2, "y": 0.8728130504, "x": -0.05935319568}], [{"q1": 2.471488998, "distance": 0.07994823686, "q3": 3.148243125, "q2": 2.025589244, "tx": -0.4763, "ty": 0.275, "targetID": 4, "y": 0.3419018118, "x": -0.4325293688}], [{"q1": 1.820373896, "distance": 0.6244059701, "q3": 2.844281051, "q2": 1.753214607, "tx": 0.4763, "ty": 0.275, "targetID": 6, "y": 0.4689677567, "x": -0.1172143847}]], "block": 8}], [{"trials": [[{"q1": 1.776285324, "distance": 0.2963541844, "q3": 2.592552296, "q2": 1.752558208, "tx": 0.175, "ty": 0.3031, "targetID": 9, "y": 0.4172147329, "x": -0.09850252344}], [{"q1": 1.942347747, "distance": 0.02895976227, "q3": 2.2458959, "q2": 1.883746188, "tx": -0.175, "ty": 0.3031, "targetID": 7, "y": 0.3230398366, "x": -0.1539983156}], [{"q1": 1.667384865, "distance": 0.05293707549, "q3": 3.134862039, "q2": 1.649869829, "tx": 0.0, "ty": 0.55, "targetID": 5, "y": 0.545944461, "x": -0.05278149832}], [{"q1": 1.288087448, "distance": 0.3071315519, "q3": 2.856263867, "q2": 1.540464798, "tx": 0.375, "ty": 0.6495, "targetID": 3, "y": 0.4707146267, "x": 0.1252689838}], [{"q1": 1.983827162, "distance": 0.06060214778, "q3": 3.829896498, "q2": 1.656261875, "tx": -0.375, "ty": 0.6495, "targetID": 1, "y": 0.6047903179, "x": -0.3340895533}], [{"q1": 1.192581228, "distance": 0.3456992436, "q3": 1.114401374, "q2": 1.555540576, "tx": 0.0, "ty": 0.15, "targetID": 8, "y": 0.4488741519, "x": -0.1737302748}], [{"q1": 1.440495124, "distance": 0.07784749757, "q3": 4.95154514, "q2": 1.109957823, "tx": 0.0, "ty": 0.95, "targetID": 2, "y": 0.8819371817, "x": -0.03778472757}], [{"q1": 2.484604399, "distance": 0.07601406684, "q3": 3.113858159, "q2": 2.063129518, "tx": -0.4763, "ty": 0.275, "targetID": 4, "y": 0.3347960685, "x": -0.4293684695}], [{"q1": 1.449802909, "distance": 0.6157711304, "q3": 1.31843757, "q2": 1.987262857, "tx": 0.4763, "ty": 0.275, "targetID": 6, "y": 0.2556698491, "x": -0.1391676517}]], "block": 9}], [{"trials": [[{"q1": 1.19558317, "distance": 0.1427053379, "q3": 2.155849183, "q2": 1.62454514, "tx": 0.175, "ty": 0.3031, "targetID": 9, "y": 0.365597617, "x": 0.04670790617}], [{"q1": 1.907875589, "distance": 0.02862763544, "q3": 2.176725231, "q2": 1.878548293, "tx": -0.175, "ty": 0.3031, "targetID": 7, "y": 0.3130240609, "x": -0.1481475415}], [{"q1": 1.573762694, "distance": 0.00982687383, "q3": 3.098440247, "q2": 1.601939828, "tx": 0.0, "ty": 0.55, "targetID": 5, "y": 0.5402898046, "x": -0.001509819153}], [{"q1": 1.254492766, "distance": 0.2782929371, "q3": 2.949252957, "q2": 1.496977074, "tx": 0.375, "ty": 0.6495, "targetID": 3, "y": 0.4845149235, "x": 0.1508864499}], [{"q1": 1.988102716, "distance": 0.0505488175, "q3": 3.872898076, "q2": 1.611921002, "tx": -0.375, "ty": 0.6495, "targetID": 1, "y": 0.6120902752, "x": -0.3410044791}], [{"q1": 1.131826237, "distance": 0.3554519513, "q3": 1.047423494, "q2": 1.55782333, "tx": 0.0, "ty": 0.15, "targetID": 8, "y": 0.4699111839, "x": -0.1549287711}], [{"q1": 1.443563312, "distance": 0.0700536103, "q3": 4.968129889, "q2": 1.071637183, "tx": 0.0, "ty": 0.95, "targetID": 2, "y": 0.8871756379, "x": -0.03099367428}], [{"q1": 2.486042694, "distance": 0.07715227861, "q3": 3.096116054, "q2": 2.068374406, "tx": -0.4763, "ty": 0.275, "targetID": 4, "y": 0.3334385493, "x": -0.4259272886}], [{"q1": 1.212161544, "distance": 0.5667207467, "q3": 1.379262332, "q2": 1.861509006, "tx": 0.4763, "ty": 0.275, "targetID": 6, "y": 0.3128088366, "x": -0.0891581299}]], "block": 10}]]}], "condition": "H1"}], "type": "simulation", "subjectID": "S_H1_85"}}
