# Supplementary material for: Goal-related feedback guides motor exploration and redundancy resolution in human motor skill acquisition
Source: PLoS Comput Biol. 2019 Mar 5;15(3):e1006676. doi: 10.1371/journal.pcbi.1006676 (PMC6420027; doi:10.1371/journal.pcbi.1006676)
Supplement: S1 Dataset — The 220 .json files contain the data (20 for the participants, 200 for simulation runs), the text file legend_json.txt explains the data format. (ZIP) [file pcbi.1006676.s001.zip › S_H2_063.json]

{"data": {"data": [{"phases": [{"phase": "test", "blocks": [[{"trials": [[{"q1": 1.184590779, "distance": 0.3236178734, "q3": 1.460385229, "q2": 1.447235891, "tx": 0.175, "ty": 0.3031, "targetID": 9, "y": 0.4361841776, "x": -0.1199866601}], [{"q1": 1.377132398, "distance": 0.1513884114, "q3": 0.7310862889, "q2": 1.736120357, "tx": -0.175, "ty": 0.3031, "targetID": 7, "y": 0.4006726901, "x": -0.2907498218}], [{"q1": 1.147815424, "distance": 0.1299668456, "q3": 1.456670297, "q2": 1.330277306, "tx": 0.0, "ty": 0.55, "targetID": 5, "y": 0.4797699568, "x": -0.1093577706}], [{"q1": 0.9206578408, "distance": 0.3116803385, "q3": 2.215461502, "q2": 1.03420548, "tx": 0.375, "ty": 0.6495, "targetID": 3, "y": 0.4536631264, "x": 0.1325282442}], [{"q1": 1.39620853, "distance": 0.1930777368, "q3": 0.4606163138, "q2": 1.701103505, "tx": -0.375, "ty": 0.6495, "targetID": 1, "y": 0.4606062316, "x": -0.335023048}], [{"q1": 1.366429476, "distance": 0.3417946171, "q3": 0.8507318548, "q2": 1.7744897, "tx": 0.0, "ty": 0.15, "targetID": 8, "y": 0.3696590949, "x": -0.2618653133}], [{"q1": 0.9521459194, "distance": 0.4470567706, "q3": 1.932296776, "q2": 0.9847082966, "tx": 0.0, "ty": 0.95, "targetID": 2, "y": 0.5085209559, "x": 0.07039893278}], [{"q1": 1.510896647, "distance": 0.1363682872, "q3": 0.1102285305, "q2": 1.982185852, "tx": -0.4763, "ty": 0.275, "targetID": 4, "y": 0.3713121683, "x": -0.3797584236}], [{"q1": 1.0552249, "distance": 0.4808026362, "q3": 1.942377558, "q2": 1.301866781, "tx": 0.4763, "ty": 0.275, "targetID": 6, "y": 0.4313728998, "x": 0.02163672769}]], "block": 1}], [{"trials": [[{"q1": 1.183358365, "distance": 0.2670789178, "q3": 1.702082944, "q2": 1.457349064, "tx": 0.175, "ty": 0.3031, "targetID": 9, "y": 0.4074732467, "x": -0.07084013858}], [{"q1": 1.341768499, "distance": 0.09048097616, "q3": 0.9283777246, "q2": 1.770765897, "tx": -0.175, "ty": 0.3031, "targetID": 7, "y": 0.3660220176, "x": -0.2400202026}], [{"q1": 0.9958511955, "distance": 0.01336272761, "q3": 1.571784118, "q2": 1.110032999, "tx": 0.0, "ty": 0.55, "targetID": 5, "y": 0.5402001659, "x": -0.009084367956}], [{"q1": 0.8528766077, "distance": 0.2807833373, "q3": 1.952836262, "q2": 0.9110721102, "tx": 0.375, "ty": 0.6495, "targetID": 3, "y": 0.5126634532, "x": 0.1298163098}], [{"q1": 1.39424353, "distance": 0.1150423519, "q3": 0.1533719513, "q2": 1.681095651, "tx": -0.375, "ty": 0.6495, "targetID": 1, "y": 0.5367695042, "x": -0.3520527117}], [{"q1": 1.37061862, "distance": 0.2178699902, "q3": 1.307356687, "q2": 1.846444347, "tx": 0.0, "ty": 0.15, "targetID": 8, "y": 0.3010156992, "x": -0.1570400944}], [{"q1": 0.827294208, "distance": 0.3565962943, "q3": 1.634019382, "q2": 0.6502451301, "tx": 0.0, "ty": 0.95, "targetID": 2, "y": 0.6356353599, "x": 0.1683323799}], [{"q1": 1.514366112, "distance": 0.1324919988, "q3": 0.1339022736, "q2": 1.985919871, "tx": -0.4763, "ty": 0.275, "targetID": 4, "y": 0.3637322913, "x": -0.3779093998}], [{"q1": 1.127110575, "distance": 0.4865436262, "q3": 2.00226929, "q2": 1.375134684, "tx": 0.4763, "ty": 0.275, "targetID": 6, "y": 0.4108416017, "x": 0.009104367094}]], "block": 2}], [{"trials": [[{"q1": 1.108246279, "distance": 0.1267806955, "q3": 2.277547591, "q2": 1.450472311, "tx": 0.175, "ty": 0.3031, "targetID": 9, "y": 0.3927745784, "x": 0.08537960753}], [{"q1": 1.344381331, "distance": 0.01277698858, "q3": 1.082915532, "q2": 1.890448238, "tx": -0.175, "ty": 0.3031, "targetID": 7, "y": 0.3073096181, "x": -0.1870636045}], [{"q1": 0.9434586441, "distance": 0.05057443887, "q3": 1.738809349, "q2": 1.054584425, "tx": 0.0, "ty": 0.55, "targetID": 5, "y": 0.5238881175, "x": 0.04331216296}], [{"q1": 0.8328549225, "distance": 0.2674217339, "q3": 1.961009407, "q2": 0.8829284833, "tx": 0.375, "ty": 0.6495, "targetID": 3, "y": 0.514806568, "x": 0.1439760551}], [{"q1": 1.393897687, "distance": 0.1121669255, "q3": 0.147267327, "q2": 1.677845301, "tx": -0.375, "ty": 0.6495, "targetID": 1, "y": 0.5397186265, "x": -0.3519898019}], [{"q1": 1.370386655, "distance": 0.1137055108, "q3": 1.624415938, "q2": 2.076621051, "tx": 0.0, "ty": 0.15, "targetID": 8, "y": 0.2606835719, "x": -0.02604016345}], [{"q1": 0.8246017133, "distance": 0.3595855959, "q3": 1.640874761, "q2": 0.6563776321, "tx": 0.0, "ty": 0.95, "targetID": 2, "y": 0.6323865522, "x": 0.1685927003}], [{"q1": 1.526100016, "distance": 0.1256016307, "q3": 0.1260845598, "q2": 1.995000116, "tx": -0.4763, "ty": 0.275, "targetID": 4, "y": 0.3571232881, "x": -0.3812656105}], [{"q1": 0.9825555353, "distance": 0.3964321818, "q3": 2.230103536, "q2": 1.204763815, "tx": 0.4763, "ty": 0.275, "targetID": 6, "y": 0.4258483815, "x": 0.1096895248}]], "block": 3}], [{"trials": [[{"q1": 1.056614498, "distance": 0.1569366953, "q3": 2.949639646, "q2": 1.701726082, "tx": 0.175, "ty": 0.3031, "targetID": 9, "y": 0.4406171089, "x": 0.2506185894}], [{"q1": 1.350110154, "distance": 0.008993610977, "q3": 1.095047965, "q2": 1.925452829, "tx": -0.175, "ty": 0.3031, "targetID": 7, "y": 0.2946218255, "x": -0.1780009323}], [{"q1": 0.9272844766, "distance": 0.04860840236, "q3": 1.681971413, "q2": 1.024717829, "tx": 0.0, "ty": 0.55, "targetID": 5, "y": 0.5424819738, "x": 0.04802349491}], [{"q1": 0.7804357231, "distance": 0.2252109682, "q3": 1.944914181, "q2": 0.7798590192, "tx": 0.375, "ty": 0.6495, "targetID": 3, "y": 0.5319389208, "x": 0.1829079052}], [{"q1": 1.392343652, "distance": 0.1096351654, "q3": 0.1270646566, "q2": 1.683143295, "tx": -0.375, "ty": 0.6495, "targetID": 1, "y": 0.5424214251, "x": -0.3514617697}], [{"q1": 1.383147997, "distance": 0.1044401512, "q3": 1.617275632, "q2": 2.128633417, "tx": 0.0, "ty": 0.15, "targetID": 8, "y": 0.253192479, "x": -0.01609526239}], [{"q1": 0.8298119022, "distance": 0.3586792787, "q3": 1.648543852, "q2": 0.6548090808, "tx": 0.0, "ty": 0.95, "targetID": 2, "y": 0.6318537357, "x": 0.1656314569}], [{"q1": 1.532479725, "distance": 0.1207168269, "q3": 0.1139114912, "q2": 2.014927871, "tx": -0.4763, "ty": 0.275, "targetID": 4, "y": 0.3490289744, "x": -0.3809466401}], [{"q1": 0.8289274766, "distance": 0.2451156458, "q3": 2.63416115, "q2": 1.134348765, "tx": 0.4763, "ty": 0.275, "targetID": 6, "y": 0.3898406046, "x": 0.2597513556}]], "block": 4}], [{"trials": [[{"q1": 1.065326018, "distance": 0.1625403549, "q3": 2.973927577, "q2": 1.734962252, "tx": 0.175, "ty": 0.3031, "targetID": 9, "y": 0.4468945208, "x": 0.250779303}], [{"q1": 1.346627952, "distance": 0.008047514829, "q3": 1.094260649, "q2": 1.925269776, "tx": -0.175, "ty": 0.3031, "targetID": 7, "y": 0.2953547032, "x": -0.1771846904}], [{"q1": 0.9488939501, "distance": 0.03322282381, "q3": 1.646108333, "q2": 1.01813546, "tx": 0.0, "ty": 0.55, "targetID": 5, "y": 0.5523824648, "x": 0.03313728841}], [{"q1": 0.7586303848, "distance": 0.2070418839, "q3": 1.984076305, "q2": 0.7249927995, "tx": 0.375, "ty": 0.6495, "targetID": 3, "y": 0.5304256314, "x": 0.2056257504}], [{"q1": 1.392194055, "distance": 0.1085469176, "q3": 0.1273885517, "q2": 1.680572041, "tx": -0.375, "ty": 0.6495, "targetID": 1, "y": 0.5435559648, "x": -0.3513717385}], [{"q1": 1.385605472, "distance": 0.1030979884, "q3": 1.614857303, "q2": 2.136497261, "tx": 0.0, "ty": 0.15, "targetID": 8, "y": 0.2520084534, "x": -0.01494893498}], [{"q1": 0.8325541623, "distance": 0.3536952823, "q3": 1.622201359, "q2": 0.6726231815, "tx": 0.0, "ty": 0.95, "targetID": 2, "y": 0.6345227841, "x": 0.159920227}], [{"q1": 1.537112839, "distance": 0.1177334918, "q3": 0.09719012415, "q2": 2.028735945, "tx": -0.4763, "ty": 0.275, "targetID": 4, "y": 0.3449880429, "x": -0.3816276759}], [{"q1": 0.8206101998, "distance": 0.2363477396, "q3": 2.659048616, "q2": 1.129524671, "tx": 0.4763, "ty": 0.275, "targetID": 6, "y": 0.3875610085, "x": 0.268477303}]], "block": 5}], [{"trials": [[{"q1": 1.071929921, "distance": 0.1593609219, "q3": 2.959165959, "q2": 1.748381282, "tx": 0.175, "ty": 0.3031, "targetID": 9, "y": 0.4454179184, "x": 0.2467043481}], [{"q1": 1.336241516, "distance": 0.008860304224, "q3": 1.061226625, "q2": 1.943088379, "tx": -0.175, "ty": 0.3031, "targetID": 7, "y": 0.2944226607, "x": -0.176791305}], [{"q1": 0.9518394639, "distance": 0.02942685743, "q3": 1.625135963, "q2": 1.02253315, "tx": 0.0, "ty": 0.55, "targetID": 5, "y": 0.5554223772, "x": 0.02892296257}], [{"q1": 0.7461860409, "distance": 0.194721331, "q3": 1.972485804, "q2": 0.6931251764, "tx": 0.375, "ty": 0.6495, "targetID": 3, "y": 0.5363627218, "x": 0.2165186036}], [{"q1": 1.395590839, "distance": 0.09971522154, "q3": 0.1282100024, "q2": 1.658191962, "tx": -0.375, "ty": 0.6495, "targetID": 1, "y": 0.5522241831, "x": -0.3530787579}], [{"q1": 1.384729197, "distance": 0.09688383288, "q3": 1.585628257, "q2": 2.164655717, "tx": 0.0, "ty": 0.15, "targetID": 8, "y": 0.246071814, "x": -0.0125173334}], [{"q1": 0.8389945669, "distance": 0.3422914284, "q3": 1.571309902, "q2": 0.6891045812, "tx": 0.0, "ty": 0.95, "targetID": 2, "y": 0.6434678443, "x": 0.1523202531}], [{"q1": 1.549318175, "distance": 0.1112439774, "q3": 0.08032232693, "q2": 2.040248835, "tx": -0.4763, "ty": 0.275, "targetID": 4, "y": 0.3390023273, "x": -0.385311404}], [{"q1": 0.8151236206, "distance": 0.2324077849, "q3": 2.667469516, "q2": 1.123428545, "tx": 0.4763, "ty": 0.275, "targetID": 6, "y": 0.3865230521, "x": 0.2723980938}]], "block": 6}], [{"trials": [[{"q1": 1.091339931, "distance": 0.1597868996, "q3": 2.958161289, "q2": 1.786589835, "tx": 0.175, "ty": 0.3031, "targetID": 9, "y": 0.449346257, "x": 0.2393730192}], [{"q1": 1.325860931, "distance": 0.009873932281, "q3": 1.022830042, "q2": 1.962881461, "tx": -0.175, "ty": 0.3031, "targetID": 7, "y": 0.2934277004, "x": -0.1769852354}], [{"q1": 0.948466109, "distance": 0.02223289587, "q3": 1.564988499, "q2": 1.05828124, "tx": 0.0, "ty": 0.55, "targetID": 5, "y": 0.557017549, "x": 0.02109634246}], [{"q1": 0.7384669391, "distance": 0.1891621157, "q3": 1.970079503, "q2": 0.6807569566, "tx": 0.375, "ty": 0.6495, "targetID": 3, "y": 0.5374889224, "x": 0.2225669836}], [{"q1": 1.395759683, "distance": 0.09295526253, "q3": 0.08990624388, "q2": 1.661970959, "tx": -0.375, "ty": 0.6495, "targetID": 1, "y": 0.5590829864, "x": -0.3534258377}], [{"q1": 1.3967488, "distance": 0.09397924475, "q3": 1.589004651, "q2": 2.188679402, "tx": 0.0, "ty": 0.15, "targetID": 8, "y": 0.2436668551, "x": -0.007656285359}], [{"q1": 0.8411763859, "distance": 0.3386882862, "q3": 1.552852798, "q2": 0.6996266443, "tx": 0.0, "ty": 0.95, "targetID": 2, "y": 0.6456657474, "x": 0.1486284557}], [{"q1": 1.549446982, "distance": 0.1108847114, "q3": 0.06058321818, "q2": 2.052754849, "tx": -0.4763, "ty": 0.275, "targetID": 4, "y": 0.3378327607, "x": -0.3849355463}], [{"q1": 0.7945785314, "distance": 0.2247732598, "q3": 2.669115058, "q2": 1.083623298, "tx": 0.4763, "ty": 0.275, "targetID": 6, "y": 0.3849735649, "x": 0.2802672646}]], "block": 7}], [{"trials": [[{"q1": 1.081418329, "distance": 0.1397044099, "q3": 2.869938196, "q2": 1.805835001, "tx": 0.175, "ty": 0.3031, "targetID": 9, "y": 0.429088982, "x": 0.2353663694}], [{"q1": 1.300725207, "distance": 0.006167865004, "q3": 0.9735056725, "q2": 1.980340732, "tx": -0.175, "ty": 0.3031, "targetID": 7, "y": 0.2969543623, "x": -0.1755231593}], [{"q1": 0.9317766503, "distance": 0.02084175713, "q3": 1.488449201, "q2": 1.101768349, "tx": 0.0, "ty": 0.55, "targetID": 5, "y": 0.5592699379, "x": 0.01866673757}], [{"q1": 0.7213118657, "distance": 0.1778018511, "q3": 1.957249941, "q2": 0.6598188063, "tx": 0.375, "ty": 0.6495, "targetID": 3, "y": 0.5401767859, "x": 0.2347789848}], [{"q1": 1.39372222, "distance": 0.09220115343, "q3": 0.07429513934, "q2": 1.669110415, "tx": -0.375, "ty": 0.6495, "targetID": 1, "y": 0.5601070997, "x": -0.3524176604}], [{"q1": 1.377437215, "distance": 0.08758633324, "q3": 1.546701797, "q2": 2.210083135, "tx": 0.0, "ty": 0.15, "targetID": 8, "y": 0.2374324984, "x": -0.005188832679}], [{"q1": 0.8486875902, "distance": 0.3290371844, "q3": 1.520265039, "q2": 0.6980970171, "tx": 0.0, "ty": 0.95, "targetID": 2, "y": 0.6544192624, "x": 0.1445596633}], [{"q1": 1.555419403, "distance": 0.1076340171, "q3": 0.04024286709, "q2": 2.06741556, "tx": -0.4763, "ty": 0.275, "targetID": 4, "y": 0.3336989086, "x": -0.3860807129}], [{"q1": 0.8059045281, "distance": 0.2201908211, "q3": 2.717296787, "q2": 1.082391966, "tx": 0.4763, "ty": 0.275, "targetID": 6, "y": 0.3868376207, "x": 0.2866256888}]], "block": 8}], [{"trials": [[{"q1": 1.082897144, "distance": 0.1389747486, "q3": 2.866422606, "q2": 1.811030796, "tx": 0.175, "ty": 0.3031, "targetID": 9, "y": 0.4286313255, "x": 0.2346310914}], [{"q1": 1.331724066, "distance": 0.01099901976, "q3": 1.025963395, "q2": 1.961088952, "tx": -0.175, "ty": 0.3031, "targetID": 7, "y": 0.2926677385, "x": -0.1784851623}], [{"q1": 0.9385456239, "distance": 0.02119261821, "q3": 1.515220185, "q2": 1.084709873, "tx": 0.0, "ty": 0.55, "targetID": 5, "y": 0.5590712785, "x": 0.01915304085}], [{"q1": 0.7111979017, "distance": 0.1681029074, "q3": 1.956334073, "q2": 0.6324647628, "tx": 0.375, "ty": 0.6495, "targetID": 3, "y": 0.5427369715, "x": 0.2451530007}], [{"q1": 1.394050976, "distance": 0.09074742573, "q3": 0.08564045567, "q2": 1.659837638, "tx": -0.375, "ty": 0.6495, "targetID": 1, "y": 0.5616040639, "x": -0.3524301152}], [{"q1": 1.401711454, "distance": 0.08803383088, "q3": 1.565151153, "q2": 2.221399606, "tx": 0.0, "ty": 0.15, "targetID": 8, "y": 0.2379523894, "x": -0.003785838747}], [{"q1": 0.8488049776, "distance": 0.3242954193, "q3": 1.489063217, "q2": 0.7127607725, "tx": 0.0, "ty": 0.95, "targetID": 2, "y": 0.6581991766, "x": 0.141491337}], [{"q1": 1.583495536, "distance": 0.09394842684, "q3": 0.01824615623, "q2": 2.077822572, "tx": -0.4763, "ty": 0.275, "targetID": 4, "y": 0.3229223191, "x": -0.3954930805}], [{"q1": 0.8111171196, "distance": 0.2163394803, "q3": 2.74261821, "q2": 1.10425278, "tx": 0.4763, "ty": 0.275, "targetID": 6, "y": 0.3858885988, "x": 0.2905407757}]], "block": 9}], [{"trials": [[{"q1": 1.127154001, "distance": 0.151424953, "q3": 2.911184988, "q2": 1.875592286, "tx": 0.175, "ty": 0.3031, "targetID": 9, "y": 0.4466900269, "x": 0.2230772353}], [{"q1": 1.360095446, "distance": 0.01107316431, "q3": 1.111003547, "q2": 1.92266524, "tx": -0.175, "ty": 0.3031, "targetID": 7, "y": 0.2925039936, "x": -0.1782155273}], [{"q1": 0.9513843195, "distance": 0.01556182547, "q3": 1.54917974, "q2": 1.083086407, "tx": 0.0, "ty": 0.55, "targetID": 5, "y": 0.5528093168, "x": 0.0153061475}], [{"q1": 0.706894025, "distance": 0.1655182946, "q3": 1.956598513, "q2": 0.6264816059, "tx": 0.375, "ty": 0.6495, "targetID": 3, "y": 0.5426361535, "x": 0.2486021197}], [{"q1": 1.400803104, "distance": 0.0799020309, "q3": 0.07673399923, "q2": 1.635857727, "tx": -0.375, "ty": 0.6495, "targetID": 1, "y": 0.5719822792, "x": -0.3556263708}], [{"q1": 1.43303133, "distance": 0.08734106272, "q3": 1.581789524, "q2": 2.249472829, "tx": 0.0, "ty": 0.15, "targetID": 8, "y": 0.2373388469, "x": 0.0006221371716}], [{"q1": 0.847281929, "distance": 0.3227977679, "q3": 1.470041605, "q2": 0.7290135327, "tx": 0.0, "ty": 0.95, "targetID": 2, "y": 0.658612771, "x": 0.1388952187}], [{"q1": 1.615223462, "distance": 0.07876666563, "q3": -0.01695365651, "q2": 2.074494339, "tx": -0.4763, "ty": 0.275, "targetID": 4, "y": 0.318240166, "x": -0.4104632651}], [{"q1": 0.7774976755, "distance": 0.2113601346, "q3": 2.701868296, "q2": 1.054159326, "tx": 0.4763, "ty": 0.275, "targetID": 6, "y": 0.3818014753, "x": 0.2939087958}]], "block": 10}]]}], "condition": "H2"}], "type": "simulation", "subjectID": "S_H2_63"}}
