# Supplementary material for: Goal-related feedback guides motor exploration and redundancy resolution in human motor skill acquisition
Source: PLoS Comput Biol. 2019 Mar 5;15(3):e1006676. doi: 10.1371/journal.pcbi.1006676 (PMC6420027; doi:10.1371/journal.pcbi.1006676)
Supplement: S1 Dataset — The 220 .json files contain the data (20 for the participants, 200 for simulation runs), the text file legend_json.txt explains the data format. (ZIP) [file pcbi.1006676.s001.zip › S_H2_034.json]

{"data": {"data": [{"phases": [{"phase": "test", "blocks": [[{"trials": [[{"q1": 0.8350020117, "distance": 0.2071577957, "q3": 0.6334924727, "q2": 2.503019349, "tx": 0.175, "ty": 0.3031, "targetID": 9, "y": 0.1977784424, "x": -0.0033864396}], [{"q1": 1.229630545, "distance": 0.03319129399, "q3": 0.316631383, "q2": 2.24519063, "tx": -0.175, "ty": 0.3031, "targetID": 7, "y": 0.3085625205, "x": -0.2077387059}], [{"q1": 1.29796533, "distance": 0.3006766027, "q3": 0.03871460205, "q2": 1.744004771, "tx": 0.0, "ty": 0.55, "targetID": 5, "y": 0.5657303886, "x": -0.3002648403}], [{"q1": 1.044659777, "distance": 0.5444050513, "q3": 0.2113024863, "q2": 1.793610001, "tx": 0.375, "ty": 0.6495, "targetID": 3, "y": 0.5634958634, "x": -0.1625687383}], [{"q1": 1.443057234, "distance": 0.04410648389, "q3": -0.05963440991, "q2": 1.594828776, "tx": -0.375, "ty": 0.6495, "targetID": 1, "y": 0.6053995689, "x": -0.3757306815}], [{"q1": 1.068503072, "distance": 0.07115300571, "q3": 0.5439400936, "q2": 2.533996918, "tx": 0.0, "ty": 0.15, "targetID": 8, "y": 0.1920751956, "x": -0.05737968397}], [{"q1": 1.264081593, "distance": 0.2976966233, "q3": -0.01775076398, "q2": 1.356299951, "tx": 0.0, "ty": 0.95, "targetID": 2, "y": 0.7518464683, "x": -0.2221676335}], [{"q1": 1.581428981, "distance": 0.1005362933, "q3": -0.01038654117, "q2": 2.027374206, "tx": -0.4763, "ty": 0.275, "targetID": 4, "y": 0.3493819663, "x": -0.4086622194}], [{"q1": 0.5556990248, "distance": 0.4075354293, "q3": 0.8690070088, "q2": 2.748824315, "tx": 0.4763, "ty": 0.275, "targetID": 6, "y": 0.06053171472, "x": 0.1297621511}]], "block": 1}], [{"trials": [[{"q1": -0.1034963871, "distance": 0.4207966709, "q3": 1.161099021, "q2": 2.827036878, "tx": 0.175, "ty": 0.3031, "targetID": 9, "y": -0.117696018, "x": 0.1757412354}], [{"q1": 1.178997397, "distance": 0.01703918563, "q3": 0.3400819231, "q2": 2.247172808, "tx": -0.175, "ty": 0.3031, "targetID": 7, "y": 0.3135690488, "x": -0.1884436924}], [{"q1": 1.13972857, "distance": 0.22138478, "q3": -0.08324255677, "q2": 1.657563151, "tx": 0.0, "ty": 0.55, "targetID": 5, "y": 0.6689255241, "x": -0.186729592}], [{"q1": 0.6515308434, "distance": 0.2367331397, "q3": 0.11524923, "q2": 1.587550495, "tx": 0.375, "ty": 0.6495, "targetID": 3, "y": 0.6695169408, "x": 0.1391146432}], [{"q1": 1.445495474, "distance": 0.02778932959, "q3": -0.08720927198, "q2": 1.569768945, "tx": -0.375, "ty": 0.6495, "targetID": 1, "y": 0.6217180089, "x": -0.3743613987}], [{"q1": 0.8065572963, "distance": 0.03623389043, "q3": 0.6327073647, "q2": 2.53731853, "tx": 0.0, "ty": 0.15, "targetID": 8, "y": 0.185055789, "x": 0.009164413467}], [{"q1": 1.078206443, "distance": 0.4322304777, "q3": 0.3665894798, "q2": 1.719153813, "tx": 0.0, "ty": 0.95, "targetID": 2, "y": 0.5555128408, "x": -0.1766438991}], [{"q1": 1.613753454, "distance": 0.08492812915, "q3": -0.01336747126, "q2": 2.017915565, "tx": -0.4763, "ty": 0.275, "targetID": 4, "y": 0.3403436973, "x": -0.4220506835}], [{"q1": -1.161817682, "distance": 0.9408163549, "q3": 1.890964569, "q2": 3.372248442, "tx": 0.4763, "ty": 0.275, "targetID": 6, "y": -0.5084120881, "x": -0.04466152823}]], "block": 2}], [{"trials": [[{"q1": -0.04344498239, "distance": 0.2963804961, "q3": 1.028383048, "q2": 2.591530259, "tx": 0.175, "ty": 0.3031, "targetID": 9, "y": 0.007157008857, "x": 0.1589020359}], [{"q1": 1.190091352, "distance": 0.03317932674, "q3": 0.328086186, "q2": 2.217000865, "tx": -0.175, "ty": 0.3031, "targetID": 7, "y": 0.3257327257, "x": -0.1992616457}], [{"q1": 1.041971315, "distance": 0.1769483176, "q3": -0.0154877469, "q2": 1.6479961, "tx": 0.0, "ty": 0.55, "targetID": 5, "y": 0.6743864958, "x": -0.125851924}], [{"q1": 0.4148087659, "distance": 0.3556090842, "q3": 0.6292143827, "q2": 1.969266389, "tx": 0.375, "ty": 0.6495, "targetID": 3, "y": 0.4050492514, "x": 0.1167333697}], [{"q1": 1.448257506, "distance": 0.01339894529, "q3": -0.06412836418, "q2": 1.523201681, "tx": -0.375, "ty": 0.6495, "targetID": 1, "y": 0.6361995897, "x": -0.3733780195}], [{"q1": 0.753760523, "distance": 0.03881235244, "q3": 0.6629000768, "q2": 2.532513498, "tx": 0.0, "ty": 0.15, "targetID": 8, "y": 0.1813832214, "x": 0.02283620193}], [{"q1": 1.103184018, "distance": 0.3610615448, "q3": 0.209794511, "q2": 1.606554559, "tx": 0.0, "ty": 0.95, "targetID": 2, "y": 0.6346846577, "x": -0.175902456}], [{"q1": 1.615424752, "distance": 0.08346627622, "q3": -0.01420925774, "q2": 2.021650758, "tx": -0.4763, "ty": 0.275, "targetID": 4, "y": 0.3383202558, "x": -0.4219201832}], [{"q1": -1.053953441, "distance": 0.8701139592, "q3": 1.746949922, "q2": 3.200424379, "tx": 0.4763, "ty": 0.275, "targetID": 6, "y": -0.4430947223, "x": -0.01506368591}]], "block": 3}], [{"trials": [[{"q1": -0.03601440328, "distance": 0.2255577959, "q3": 0.9406476026, "q2": 2.460981837, "tx": 0.175, "ty": 0.3031, "targetID": 9, "y": 0.07800171384, "x": 0.1606096962}], [{"q1": 1.193640378, "distance": 0.030725874, "q3": 0.3431940725, "q2": 2.215906343, "tx": -0.175, "ty": 0.3031, "targetID": 7, "y": 0.3226660622, "x": -0.1986906847}], [{"q1": 0.9497224585, "distance": 0.1292081751, "q3": 0.05984926465, "q2": 1.693260059, "tx": 0.0, "ty": 0.55, "targetID": 5, "y": 0.6504699805, "x": -0.08124367986}], [{"q1": 0.4239544202, "distance": 0.3561108822, "q3": 0.621535599, "q2": 1.968851492, "tx": 0.375, "ty": 0.6495, "targetID": 3, "y": 0.407975564, "x": 0.1133114309}], [{"q1": 1.443652083, "distance": 0.01433627019, "q3": -0.08639560215, "q2": 1.538980224, "tx": -0.375, "ty": 0.6495, "targetID": 1, "y": 0.6358289387, "x": -0.3706836676}], [{"q1": 0.7426399647, "distance": 0.0389867454, "q3": 0.6857992211, "q2": 2.539242806, "tx": 0.0, "ty": 0.15, "targetID": 8, "y": 0.1750279946, "x": 0.02989257104}], [{"q1": 1.164225911, "distance": 0.2548583158, "q3": -0.03558829588, "q2": 1.416972755, "tx": 0.0, "ty": 0.95, "targetID": 2, "y": 0.751054803, "x": -0.1592908338}], [{"q1": 1.618931831, "distance": 0.08145828256, "q3": -0.02104162882, "q2": 2.025844192, "tx": -0.4763, "ty": 0.275, "targetID": 4, "y": 0.3365366548, "x": -0.4229268615}], [{"q1": -1.033313118, "distance": 0.85098712, "q3": 1.712353624, "q2": 3.153171737, "tx": 0.4763, "ty": 0.275, "targetID": 6, "y": -0.4238501092, "x": -0.009279656996}]], "block": 4}], [{"trials": [[{"q1": -0.05219280961, "distance": 0.1994074247, "q3": 0.8790565022, "q2": 2.422397025, "tx": 0.175, "ty": 0.3031, "targetID": 9, "y": 0.1039830014, "x": 0.1642416591}], [{"q1": 1.199216134, "distance": 0.03071152092, "q3": 0.3223106619, "q2": 2.229306003, "tx": -0.175, "ty": 0.3031, "targetID": 7, "y": 0.3200331794, "x": -0.200621572}], [{"q1": 0.9163676401, "distance": 0.1126953147, "q3": 0.06973774695, "q2": 1.715710443, "tx": 0.0, "ty": 0.55, "targetID": 5, "y": 0.6419031911, "x": -0.06522298238}], [{"q1": 0.4284089156, "distance": 0.3562302359, "q3": 0.6175453691, "q2": 1.968351655, "tx": 0.375, "ty": 0.6495, "targetID": 3, "y": 0.4095613387, "x": 0.111695196}], [{"q1": 1.43696708, "distance": 0.01679197446, "q3": -0.08151409795, "q2": 1.544925054, "tx": -0.375, "ty": 0.6495, "targetID": 1, "y": 0.6346106032, "x": -0.3672362207}], [{"q1": 0.7267970992, "distance": 0.03891725928, "q3": 0.6675959789, "q2": 2.565769164, "tx": 0.0, "ty": 0.15, "targetID": 8, "y": 0.1673354825, "x": 0.03484299234}], [{"q1": 1.16909156, "distance": 0.2311518613, "q3": -0.08060093958, "q2": 1.380143847, "tx": 0.0, "ty": 0.95, "targetID": 2, "y": 0.7720822206, "x": -0.1475684477}], [{"q1": 1.623988625, "distance": 0.07816231801, "q3": -0.03159485218, "q2": 2.035037273, "tx": -0.4763, "ty": 0.275, "targetID": 4, "y": 0.3328618849, "x": -0.4237514488}], [{"q1": -1.01597277, "distance": 0.836445898, "q3": 1.702432929, "q2": 3.116527527, "tx": 0.4763, "ty": 0.275, "targetID": 6, "y": -0.4115364307, "x": -0.001517401894}]], "block": 5}], [{"trials": [[{"q1": -0.01496548925, "distance": 0.1390855303, "q3": 0.7771309082, "q2": 2.341421639, "tx": 0.175, "ty": 0.3031, "targetID": 9, "y": 0.1640778122, "x": 0.1708028527}], [{"q1": 1.186869396, "distance": 0.03020943957, "q3": 0.290772023, "q2": 2.243339192, "tx": -0.175, "ty": 0.3031, "targetID": 7, "y": 0.3227295435, "x": -0.1979628235}], [{"q1": 0.8483432561, "distance": 0.07595521658, "q3": 0.1080070506, "q2": 1.768341392, "tx": 0.0, "ty": 0.55, "targetID": 5, "y": 0.6164662667, "x": -0.03676180509}], [{"q1": 0.4302529846, "distance": 0.3557697361, "q3": 0.6218616469, "q2": 1.964253397, "tx": 0.375, "ty": 0.6495, "targetID": 3, "y": 0.4103957531, "x": 0.1115588032}], [{"q1": 1.446802868, "distance": 0.01161713208, "q3": -0.1429133398, "q2": 1.558072604, "tx": -0.375, "ty": 0.6495, "targetID": 1, "y": 0.6385432075, "x": -0.3711391122}], [{"q1": 0.7202539474, "distance": 0.03982195832, "q3": 0.6674347219, "q2": 2.567649565, "tx": 0.0, "ty": 0.15, "targetID": 8, "y": 0.1664193983, "x": 0.0362793567}], [{"q1": 1.179086365, "distance": 0.2200244105, "q3": -0.118161603, "q2": 1.360468907, "tx": 0.0, "ty": 0.95, "targetID": 2, "y": 0.7841595234, "x": -0.1445948739}], [{"q1": 1.625102321, "distance": 0.07742237402, "q3": -0.03663922117, "q2": 2.038666198, "tx": -0.4763, "ty": 0.275, "targetID": 4, "y": 0.3319628758, "x": -0.4238647563}], [{"q1": -0.9803781631, "distance": 0.8064405747, "q3": 1.649162423, "q2": 3.052513371, "tx": 0.4763, "ty": 0.275, "targetID": 6, "y": -0.3828277587, "x": 0.009814158402}]], "block": 6}], [{"trials": [[{"q1": -0.003508644457, "distance": 0.1241663768, "q3": 0.7829938158, "q2": 2.303767007, "tx": 0.175, "ty": 0.3031, "targetID": 9, "y": 0.178934347, "x": 0.1754239635}], [{"q1": 1.201959642, "distance": 0.02947457453, "q3": 0.2867793227, "q2": 2.253553597, "tx": -0.175, "ty": 0.3031, "targetID": 7, "y": 0.3163588173, "x": -0.2013240253}], [{"q1": 0.8332312194, "distance": 0.06806617782, "q3": 0.132294436, "q2": 1.770683155, "tx": 0.0, "ty": 0.55, "targetID": 5, "y": 0.6110253259, "x": -0.0301482032}], [{"q1": 0.4348424364, "distance": 0.3547588676, "q3": 0.614689884, "q2": 1.96209343, "tx": 0.375, "ty": 0.6495, "targetID": 3, "y": 0.4133443093, "x": 0.1102655219}], [{"q1": 1.446940844, "distance": 0.01122550576, "q3": -0.1537216093, "q2": 1.562144756, "tx": -0.375, "ty": 0.6495, "targetID": 1, "y": 0.6390394338, "x": -0.3709270976}], [{"q1": 0.7266676111, "distance": 0.03991502243, "q3": 0.6762331361, "q2": 2.571366646, "tx": 0.0, "ty": 0.15, "targetID": 8, "y": 0.1639144257, "x": 0.03741119851}], [{"q1": 1.23900534, "distance": 0.1335709932, "q3": -0.3510578814, "q2": 1.19282807, "tx": 0.0, "ty": 0.95, "targetID": 2, "y": 0.8629945707, "x": -0.101347252}], [{"q1": 1.626349945, "distance": 0.07637152896, "q3": -0.03451664349, "q2": 2.040306707, "tx": -0.4763, "ty": 0.275, "targetID": 4, "y": 0.3303666535, "x": -0.4236963488}], [{"q1": -0.9768871653, "distance": 0.7986271984, "q3": 1.637549968, "q2": 3.031463363, "tx": 0.4763, "ty": 0.275, "targetID": 6, "y": -0.3743449308, "x": 0.01137359417}]], "block": 7}], [{"trials": [[{"q1": -0.002369493368, "distance": 0.129498326, "q3": 0.8114469474, "q2": 2.301462362, "tx": 0.175, "ty": 0.3031, "targetID": 9, "y": 0.1736021391, "x": 0.1753470873}], [{"q1": 1.21232114, "distance": 0.02511292302, "q3": 0.3471799653, "q2": 2.239351422, "tx": -0.175, "ty": 0.3031, "targetID": 7, "y": 0.3089190514, "x": -0.1994294401}], [{"q1": 0.8363456137, "distance": 0.06999981388, "q3": 0.1426051558, "q2": 1.760666333, "tx": 0.0, "ty": 0.55, "targetID": 5, "y": 0.6128011953, "x": -0.0309189878}], [{"q1": 0.4348136058, "distance": 0.3547174764, "q3": 0.6140644794, "q2": 1.962275797, "tx": 0.375, "ty": 0.6495, "targetID": 3, "y": 0.413409796, "x": 0.1102625761}], [{"q1": 1.441436311, "distance": 0.0136440763, "q3": -0.1446505987, "q2": 1.565560008, "tx": -0.375, "ty": 0.6495, "targetID": 1, "y": 0.6376145414, "x": -0.3682995007}], [{"q1": 0.7354579102, "distance": 0.04034029988, "q3": 0.6923553119, "q2": 2.56993521, "tx": 0.0, "ty": 0.15, "targetID": 8, "y": 0.1623702165, "x": 0.03839684282}], [{"q1": 1.247297409, "distance": 0.1305667614, "q3": -0.3717353926, "q2": 1.182710113, "tx": 0.0, "ty": 0.95, "targetID": 2, "y": 0.8671953693, "x": -0.100950841}], [{"q1": 1.641706489, "distance": 0.06763770956, "q3": -0.01580120184, "q2": 2.035130267, "tx": -0.4763, "ty": 0.275, "targetID": 4, "y": 0.3221670966, "x": -0.4278219147}], [{"q1": -0.9755448752, "distance": 0.797145707, "q3": 1.632663021, "q2": 3.028876964, "tx": 0.4763, "ty": 0.275, "targetID": 6, "y": -0.3726234727, "x": 0.01151497899}]], "block": 8}], [{"trials": [[{"q1": 0.01230553864, "distance": 0.1207252335, "q3": 0.8214350431, "q2": 2.278875965, "tx": 0.175, "ty": 0.3031, "targetID": 9, "y": 0.1823857185, "x": 0.1766261132}], [{"q1": 1.217690486, "distance": 0.02662346386, "q3": 0.3582634645, "q2": 2.232203246, "tx": -0.175, "ty": 0.3031, "targetID": 7, "y": 0.3086775539, "x": -0.2010326664}], [{"q1": 0.806777979, "distance": 0.05135676915, "q3": 0.2049347174, "q2": 1.768603817, "tx": 0.0, "ty": 0.55, "targetID": 5, "y": 0.5973629481, "x": -0.01985620517}], [{"q1": 0.4464333714, "distance": 0.3518294483, "q3": 0.5963965724, "q2": 1.955368279, "tx": 0.375, "ty": 0.6495, "targetID": 3, "y": 0.4212965114, "x": 0.1072181326}], [{"q1": 1.442314395, "distance": 0.01283028713, "q3": -0.1417215684, "q2": 1.561754013, "tx": -0.375, "ty": 0.6495, "targetID": 1, "y": 0.6383290799, "x": -0.3686891512}], [{"q1": 0.7475503385, "distance": 0.03952654923, "q3": 0.6956454171, "q2": 2.575315701, "tx": 0.0, "ty": 0.15, "targetID": 8, "y": 0.1603771674, "x": 0.0381400379}], [{"q1": 1.238407055, "distance": 0.1033405386, "q3": -0.3899251207, "q2": 1.1443981, "tx": 0.0, "ty": 0.95, "targetID": 2, "y": 0.8799588397, "x": -0.07598356921}], [{"q1": 1.641894148, "distance": 0.0673982508, "q3": -0.01282677069, "q2": 2.034913953, "tx": -0.4763, "ty": 0.275, "targetID": 4, "y": 0.3215904319, "x": -0.4275982971}], [{"q1": -0.9672217967, "distance": 0.7904533367, "q3": 1.621139529, "q2": 3.015901578, "tx": 0.4763, "ty": 0.275, "targetID": 6, "y": -0.3664288492, "x": 0.01436330635}]], "block": 9}], [{"trials": [[{"q1": 0.005765280322, "distance": 0.1305204562, "q3": 0.8370200205, "q2": 2.29264279, "tx": 0.175, "ty": 0.3031, "targetID": 9, "y": 0.1725800139, "x": 0.1753503195}], [{"q1": 1.223834497, "distance": 0.03067395604, "q3": 0.3516917134, "q2": 2.227619533, "tx": -0.175, "ty": 0.3031, "targetID": 7, "y": 0.3103899134, "x": -0.2047951127}], [{"q1": 0.7926708, "distance": 0.04243381504, "q3": 0.2301033574, "q2": 1.774780559, "tx": 0.0, "ty": 0.55, "targetID": 5, "y": 0.5898179634, "x": -0.0146682805}], [{"q1": 0.4491631843, "distance": 0.3510895588, "q3": 0.5929375131, "q2": 1.953207385, "tx": 0.375, "ty": 0.6495, "targetID": 3, "y": 0.4231987751, "x": 0.1065756458}], [{"q1": 1.436834155, "distance": 0.01607157992, "q3": -0.1251774431, "q2": 1.563613424, "tx": -0.375, "ty": 0.6495, "targetID": 1, "y": 0.6359412774, "x": -0.3663711691}], [{"q1": 0.7575068338, "distance": 0.03937581406, "q3": 0.6961292723, "q2": 2.584804792, "tx": 0.0, "ty": 0.15, "targetID": 8, "y": 0.1572456926, "x": 0.03870341938}], [{"q1": 1.238548527, "distance": 0.1028784805, "q3": -0.3911096155, "q2": 1.143694162, "tx": 0.0, "ty": 0.95, "targetID": 2, "y": 0.8802367477, "x": -0.07561131125}], [{"q1": 1.656022232, "distance": 0.06034780003, "q3": -0.002033755743, "q2": 2.025422885, "tx": -0.4763, "ty": 0.275, "targetID": 4, "y": 0.3170922662, "x": -0.4330553692}], [{"q1": -0.9609662574, "distance": 0.7851747007, "q3": 1.611081464, "q2": 3.005888857, "tx": 0.4763, "ty": 0.275, "targetID": 6, "y": -0.3613843177, "x": 0.01639314985}]], "block": 10}]]}], "condition": "H2"}], "type": "simulation", "subjectID": "S_H2_34"}}
