# Supplementary material for: Goal-related feedback guides motor exploration and redundancy resolution in human motor skill acquisition
Source: PLoS Comput Biol. 2019 Mar 5;15(3):e1006676. doi: 10.1371/journal.pcbi.1006676 (PMC6420027; doi:10.1371/journal.pcbi.1006676)
Supplement: S1 Dataset — The 220 .json files contain the data (20 for the participants, 200 for simulation runs), the text file legend_json.txt explains the data format. (ZIP) [file pcbi.1006676.s001.zip › S_H2_022.json]

{"data": {"data": [{"phases": [{"phase": "test", "blocks": [[{"trials": [[{"q1": 1.354662564, "distance": 0.5143652923, "q3": -0.04843944614, "q2": 2.031128165, "tx": 0.175, "ty": 0.3031, "targetID": 9, "y": 0.4390386097, "x": -0.3210769581}], [{"q1": 1.403634608, "distance": 0.213031268, "q3": -0.0811123883, "q2": 2.025896218, "tx": -0.175, "ty": 0.3031, "targetID": 7, "y": 0.4322342328, "x": -0.3444304313}], [{"q1": 1.320983941, "distance": 0.3184710016, "q3": -0.1119253079, "q2": 2.004665531, "tx": 0.0, "ty": 0.55, "targetID": 5, "y": 0.4755324747, "x": -0.3096423203}], [{"q1": 1.317736133, "distance": 0.7089965511, "q3": -0.02714516047, "q2": 2.03739174, "tx": 0.375, "ty": 0.6495, "targetID": 3, "y": 0.4431064415, "x": -0.3032903571}], [{"q1": 1.300260358, "distance": 0.1475360387, "q3": -0.2132009468, "q2": 1.965313141, "tx": -0.375, "ty": 0.6495, "targetID": 1, "y": 0.5222189095, "x": -0.3003916445}], [{"q1": 1.409637566, "distance": 0.4311859634, "q3": -0.03845878071, "q2": 2.045790661, "tx": 0.0, "ty": 0.15, "targetID": 8, "y": 0.4122339014, "x": -0.342278711}], [{"q1": 1.272968147, "distance": 0.5302899964, "q3": -0.1445691403, "q2": 1.989416365, "tx": 0.0, "ty": 0.95, "targetID": 2, "y": 0.5040240881, "x": -0.2869023636}], [{"q1": 1.624373842, "distance": 0.07892773082, "q3": 0.06496120547, "q2": 1.981525683, "tx": -0.4763, "ty": 0.275, "targetID": 4, "y": 0.3348521946, "x": -0.4248480662}], [{"q1": 1.365041093, "distance": 0.8045860112, "q3": 0.02851417551, "q2": 2.061533446, "tx": 0.4763, "ty": 0.275, "targetID": 6, "y": 0.4057554246, "x": -0.3175902117}]], "block": 1}], [{"trials": [[{"q1": 1.322690601, "distance": 0.4925511145, "q3": -0.01087425382, "q2": 2.064845594, "tx": 0.175, "ty": 0.3031, "targetID": 9, "y": 0.425972695, "x": -0.3019789316}], [{"q1": 1.310317516, "distance": 0.1167553416, "q3": 0.03873942374, "q2": 2.196430755, "tx": -0.175, "ty": 0.3031, "targetID": 7, "y": 0.3626747646, "x": -0.2754124356}], [{"q1": 1.316684108, "distance": 0.3168375737, "q3": -0.114799506, "q2": 2.020038429, "tx": 0.0, "ty": 0.55, "targetID": 5, "y": 0.4706567269, "x": -0.3067420628}], [{"q1": 1.336984459, "distance": 0.719003345, "q3": -0.09613171809, "q2": 2.090582419, "tx": 0.375, "ty": 0.6495, "targetID": 3, "y": 0.4291054592, "x": -0.309391742}], [{"q1": 1.29861803, "distance": 0.1410673627, "q3": -0.1977613882, "q2": 1.941178182, "tx": -0.375, "ty": 0.6495, "targetID": 1, "y": 0.5300563972, "x": -0.2999451762}], [{"q1": 1.255720423, "distance": 0.2593176779, "q3": 0.1435704388, "q2": 2.349256648, "tx": 0.0, "ty": 0.15, "targetID": 8, "y": 0.2940219898, "x": -0.215646295}], [{"q1": 1.321351956, "distance": 0.5418614864, "q3": -0.2446135078, "q2": 2.003904911, "tx": 0.0, "ty": 0.95, "targetID": 2, "y": 0.505589948, "x": -0.3100218962}], [{"q1": 1.628884768, "distance": 0.07323912518, "q3": 0.04441954519, "q2": 2.068489142, "tx": -0.4763, "ty": 0.275, "targetID": 4, "y": 0.3032788906, "x": -0.4087405905}], [{"q1": 1.337786271, "distance": 0.7809207838, "q3": 0.039172075, "q2": 2.125826543, "tx": 0.4763, "ty": 0.275, "targetID": 6, "y": 0.3844151716, "x": -0.2969176866}]], "block": 2}], [{"trials": [[{"q1": 0.4080044852, "distance": 0.1132587709, "q3": 0.0578650418, "q2": 2.529466113, "tx": 0.175, "ty": 0.3031, "targetID": 9, "y": 0.2966279469, "x": 0.06192629967}], [{"q1": 1.239340242, "distance": 0.04227909897, "q3": 0.120163206, "q2": 2.333859092, "tx": -0.175, "ty": 0.3031, "targetID": 7, "y": 0.3079948874, "x": -0.2169947888}], [{"q1": 0.6394324406, "distance": 0.04809533715, "q3": -0.2282831447, "q2": 2.127605132, "tx": 0.0, "ty": 0.55, "targetID": 5, "y": 0.5380963242, "x": 0.0465989695}], [{"q1": -0.29131808, "distance": 0.3833796672, "q3": -0.4195014616, "q2": 2.19433811, "tx": 0.375, "ty": 0.6495, "targetID": 3, "y": 0.2788721971, "x": 0.4730561111}], [{"q1": 1.314609893, "distance": 0.1283507442, "q3": -0.2176314355, "q2": 1.917833855, "tx": -0.375, "ty": 0.6495, "targetID": 1, "y": 0.5400856722, "x": -0.3078999374}], [{"q1": 0.951281156, "distance": 0.07169104013, "q3": 0.2884294008, "q2": 2.635010385, "tx": 0.0, "ty": 0.15, "targetID": 8, "y": 0.2004267338, "x": -0.0509583139}], [{"q1": 0.3769091093, "distance": 0.599236872, "q3": -0.7641052431, "q2": 1.603058059, "tx": 0.0, "ty": 0.95, "targetID": 2, "y": 0.6198286345, "x": 0.500071693}], [{"q1": 1.671734959, "distance": 0.05212180442, "q3": 0.02026403466, "q2": 2.053764667, "tx": -0.4763, "ty": 0.275, "targetID": 4, "y": 0.2953427526, "x": -0.4283119295}], [{"q1": -0.2251361443, "distance": 0.3419631797, "q3": 0.06973582941, "q2": 2.729233514, "tx": 0.4763, "ty": 0.275, "targetID": 6, "y": 0.1321275183, "x": 0.1656132281}]], "block": 3}], [{"trials": [[{"q1": 0.256705598, "distance": 0.06152774497, "q3": 0.03299953691, "q2": 2.492214233, "tx": 0.175, "ty": 0.3031, "targetID": 9, "y": 0.3049337305, "x": 0.1134995867}], [{"q1": 1.186150059, "distance": 0.01732702226, "q3": 0.1410739811, "q2": 2.362281373, "tx": -0.175, "ty": 0.3031, "targetID": 7, "y": 0.3035738449, "x": -0.1923205419}], [{"q1": 0.6750177978, "distance": 0.02956437508, "q3": -0.1398879636, "q2": 2.064997911, "tx": 0.0, "ty": 0.55, "targetID": 5, "y": 0.5476101669, "x": 0.02946762583}], [{"q1": 0.06773387611, "distance": 0.2035928001, "q3": -0.453022603, "q2": 1.915872155, "tx": 0.375, "ty": 0.6495, "targetID": 3, "y": 0.4681426326, "x": 0.4675177472}], [{"q1": 1.28591699, "distance": 0.1136216044, "q3": -0.2262870693, "q2": 1.865578836, "tx": -0.375, "ty": 0.6495, "targetID": 1, "y": 0.5739117197, "x": -0.2901691043}], [{"q1": 0.8704083733, "distance": 0.05884979386, "q3": 0.2832935893, "q2": 2.649275187, "tx": 0.0, "ty": 0.15, "targetID": 8, "y": 0.199270411, "x": -0.03218267921}], [{"q1": 0.1975253544, "distance": 0.6925117844, "q3": -0.7863515173, "q2": 1.751229594, "tx": 0.0, "ty": 0.95, "targetID": 2, "y": 0.5235494043, "x": 0.5456303336}], [{"q1": 1.672629411, "distance": 0.05138544639, "q3": 0.01657171429, "q2": 2.051399088, "tx": -0.4763, "ty": 0.275, "targetID": 4, "y": 0.2965270671, "x": -0.4296411372}], [{"q1": -0.3331909526, "distance": 0.2692688756, "q3": -0.03874795623, "q2": 2.6213359, "tx": 0.4763, "ty": 0.275, "targetID": 6, "y": 0.1648176406, "x": 0.2306059321}]], "block": 4}], [{"trials": [[{"q1": 0.1366674855, "distance": 0.01743503094, "q3": 0.02830422476, "q2": 2.456651043, "tx": 0.175, "ty": 0.3031, "targetID": 9, "y": 0.3039988914, "x": 0.1575881564}], [{"q1": 1.183675783, "distance": 0.01375235355, "q3": 0.1813058812, "q2": 2.355493572, "tx": -0.175, "ty": 0.3031, "targetID": 7, "y": 0.2990883029, "x": -0.1881542204}], [{"q1": 0.7014360218, "distance": 0.02214522112, "q3": -0.12113129, "q2": 2.02852728, "tx": 0.0, "ty": 0.55, "targetID": 5, "y": 0.5592271392, "x": 0.02013133678}], [{"q1": 0.08537175755, "distance": 0.1936906739, "q3": -0.4482527271, "q2": 1.901764794, "tx": 0.375, "ty": 0.6495, "targetID": 3, "y": 0.4775622947, "x": 0.4641824122}], [{"q1": 1.302803601, "distance": 0.1013278082, "q3": -0.2156550694, "q2": 1.828982452, "tx": -0.375, "ty": 0.6495, "targetID": 1, "y": 0.58287403, "x": -0.2986566648}], [{"q1": 0.7969040978, "distance": 0.04186777249, "q3": 0.2968640284, "q2": 2.670209615, "tx": 0.0, "ty": 0.15, "targetID": 8, "y": 0.1902327759, "x": -0.0115859448}], [{"q1": 0.7274006397, "distance": 0.3425749509, "q3": -0.739861885, "q2": 1.505626752, "tx": 0.0, "ty": 0.95, "targetID": 2, "y": 0.76747411, "x": 0.2898998042}], [{"q1": 1.676716448, "distance": 0.04901579041, "q3": 0.01619371153, "q2": 2.042955215, "tx": -0.4763, "ty": 0.275, "targetID": 4, "y": 0.2979950984, "x": -0.4330128984}], [{"q1": -0.3153030205, "distance": 0.242839621, "q3": -0.06309139461, "q2": 2.569622636, "tx": 0.4763, "ty": 0.275, "targetID": 6, "y": 0.186962968, "x": 0.2499803974}]], "block": 5}], [{"trials": [[{"q1": 0.1146776632, "distance": 0.009747733604, "q3": 0.04125827952, "q2": 2.445859189, "tx": 0.175, "ty": 0.3031, "targetID": 9, "y": 0.3020801051, "x": 0.1653057685}], [{"q1": 1.178798018, "distance": 0.01120728232, "q3": 0.2113155672, "q2": 2.343555073, "tx": -0.175, "ty": 0.3031, "targetID": 7, "y": 0.2990960459, "x": -0.185467642}], [{"q1": 0.7361588911, "distance": 0.008081083876, "q3": -0.04605217267, "q2": 1.995512369, "tx": 0.0, "ty": 0.55, "targetID": 5, "y": 0.5580421412, "x": -0.0007923899652}], [{"q1": -0.0422524801, "distance": 0.2674987756, "q3": -0.3234551713, "q2": 2.195892024, "tx": 0.375, "ty": 0.6495, "targetID": 3, "y": 0.3820939036, "x": 0.3679590799}], [{"q1": 1.326116502, "distance": 0.08606328344, "q3": -0.2018506052, "q2": 1.784704596, "tx": -0.375, "ty": 0.6495, "targetID": 1, "y": 0.5924099374, "x": -0.3105980318}], [{"q1": 0.7776469329, "distance": 0.03738046616, "q3": 0.3103138726, "q2": 2.672711126, "tx": 0.0, "ty": 0.15, "targetID": 8, "y": 0.1869447067, "x": -0.005691036404}], [{"q1": 0.8598194753, "distance": 0.2449998291, "q3": -0.7316864391, "q2": 1.47187386, "tx": 0.0, "ty": 0.95, "targetID": 2, "y": 0.8046016326, "x": 0.1971908492}], [{"q1": 1.678046962, "distance": 0.04820167544, "q3": 0.02162771555, "q2": 2.034023166, "tx": -0.4763, "ty": 0.275, "targetID": 4, "y": 0.2997576025, "x": -0.4349422603}], [{"q1": -0.3163484589, "distance": 0.2393289867, "q3": -0.05906385521, "q2": 2.559678749, "tx": 0.4763, "ty": 0.275, "targetID": 6, "y": 0.188873609, "x": 0.2530051083}]], "block": 6}], [{"trials": [[{"q1": 0.09569081192, "distance": 0.001664231775, "q3": 0.05682118307, "q2": 2.428461756, "tx": 0.175, "ty": 0.3031, "targetID": 9, "y": 0.3024482232, "x": 0.1734687082}], [{"q1": 1.18600954, "distance": 0.01256065633, "q3": 0.2550565456, "q2": 2.327386514, "tx": -0.175, "ty": 0.3031, "targetID": 7, "y": 0.296055485, "x": -0.1853992738}], [{"q1": 0.7536477594, "distance": 0.01297152532, "q3": -0.01285379782, "q2": 1.984522705, "tx": 0.0, "ty": 0.55, "targetID": 5, "y": 0.5556749948, "x": -0.01166425752}], [{"q1": 0.01225814962, "distance": 0.2370836273, "q3": -0.3424320526, "q2": 2.145162166, "tx": 0.375, "ty": 0.6495, "targetID": 3, "y": 0.4124499403, "x": 0.3710105746}], [{"q1": 1.332804156, "distance": 0.08129098436, "q3": -0.195201387, "q2": 1.76910407, "tx": -0.375, "ty": 0.6495, "targetID": 1, "y": 0.5957886444, "x": -0.3139810323}], [{"q1": 0.7588833789, "distance": 0.03199760723, "q3": 0.3308078121, "q2": 2.675877717, "tx": 0.0, "ty": 0.15, "targetID": 8, "y": 0.1819793304, "x": 0.00108133863}], [{"q1": 0.8424471722, "distance": 0.3980805727, "q3": -1.103388213, "q2": 1.280026986, "tx": 0.0, "ty": 0.95, "targetID": 2, "y": 0.7936878719, "x": 0.3661074445}], [{"q1": 1.679778002, "distance": 0.04738400347, "q3": 0.03372176224, "q2": 2.026733492, "tx": -0.4763, "ty": 0.275, "targetID": 4, "y": 0.2994919214, "x": -0.4357365981}], [{"q1": -0.3181289943, "distance": 0.2385469541, "q3": -0.06089295462, "q2": 2.559144038, "tx": 0.4763, "ty": 0.275, "targetID": 6, "y": 0.1888024869, "x": 0.2538710494}]], "block": 7}], [{"trials": [[{"q1": 0.07680652235, "distance": 0.006033818363, "q3": 0.0734578968, "q2": 2.41451426, "tx": 0.175, "ty": 0.3031, "targetID": 9, "y": 0.301122837, "x": 0.1807006833}], [{"q1": 1.184811986, "distance": 0.01130349051, "q3": 0.2853570741, "q2": 2.313513657, "tx": -0.175, "ty": 0.3031, "targetID": 7, "y": 0.2962163665, "x": -0.1839657396}], [{"q1": 0.7481831399, "distance": 0.01020869439, "q3": 0.01848098315, "q2": 1.974143806, "tx": 0.0, "ty": 0.55, "targetID": 5, "y": 0.5535464884, "x": -0.009572871102}], [{"q1": 0.113650494, "distance": 0.1796316779, "q3": -0.3639060834, "q2": 2.039888315, "tx": 0.375, "ty": 0.6495, "targetID": 3, "y": 0.4698724339, "x": 0.3737846022}], [{"q1": 1.352554462, "distance": 0.06848225045, "q3": -0.1688049566, "q2": 1.724728223, "tx": -0.375, "ty": 0.6495, "targetID": 1, "y": 0.6033906557, "x": -0.3243665428}], [{"q1": 0.752129637, "distance": 0.02667259245, "q3": 0.3735266635, "q2": 2.672335403, "tx": 0.0, "ty": 0.15, "targetID": 8, "y": 0.1756462774, "x": 0.00732773109}], [{"q1": 0.8884684944, "distance": 0.3596012915, "q3": -1.073108771, "q2": 1.255605877, "tx": 0.0, "ty": 0.95, "targetID": 2, "y": 0.8133618133, "x": 0.332630568}], [{"q1": 1.68529337, "distance": 0.04464882827, "q3": 0.03410223069, "q2": 2.021187347, "tx": -0.4763, "ty": 0.275, "targetID": 4, "y": 0.2990945291, "x": -0.4387104864}], [{"q1": -0.318452793, "distance": 0.2385137811, "q3": -0.06105168868, "q2": 2.559210442, "tx": 0.4763, "ty": 0.275, "targetID": 6, "y": 0.1887228795, "x": 0.2539374981}]], "block": 8}], [{"trials": [[{"q1": 0.0823193683, "distance": 0.003975683163, "q3": 0.07338030409, "q2": 2.415926041, "tx": 0.175, "ty": 0.3031, "targetID": 9, "y": 0.3016077861, "x": 0.1786850175}], [{"q1": 1.18854697, "distance": 0.01288263046, "q3": 0.2774457969, "q2": 2.318004304, "tx": -0.175, "ty": 0.3031, "targetID": 7, "y": 0.2951979664, "x": -0.1851744795}], [{"q1": 0.748183304, "distance": 0.01021181769, "q3": -0.004545320273, "q2": 1.984067766, "tx": 0.0, "ty": 0.55, "targetID": 5, "y": 0.5542093131, "x": -0.009303918729}], [{"q1": 0.1718425611, "distance": 0.1498101293, "q3": -0.4040665105, "q2": 2.002762606, "tx": 0.375, "ty": 0.6495, "targetID": 3, "y": 0.4997906993, "x": 0.3695045361}], [{"q1": 1.369045538, "distance": 0.05933048098, "q3": -0.1946192864, "q2": 1.713963419, "tx": -0.375, "ty": 0.6495, "targetID": 1, "y": 0.6083821507, "x": -0.3322281817}], [{"q1": 0.7503468573, "distance": 0.02243057244, "q3": 0.3867070223, "q2": 2.682766794, "tx": 0.0, "ty": 0.15, "targetID": 8, "y": 0.1692055766, "x": 0.01158776971}], [{"q1": 0.9042656812, "distance": 0.3462509797, "q3": -1.065484818, "q2": 1.249217688, "tx": 0.0, "ty": 0.95, "targetID": 2, "y": 0.8194387283, "x": 0.3206922127}], [{"q1": 1.687484836, "distance": 0.04353725102, "q3": 0.02412294059, "q2": 2.024592023, "tx": -0.4763, "ty": 0.275, "targetID": 4, "y": 0.2987096131, "x": -0.4397849829}], [{"q1": -0.3180640522, "distance": 0.2380358368, "q3": -0.06127915898, "q2": 2.558147105, "tx": 0.4763, "ty": 0.275, "targetID": 6, "y": 0.1891361767, "x": 0.2542899475}]], "block": 9}], [{"trials": [[{"q1": 0.07698542947, "distance": 0.006484224349, "q3": 0.06818204301, "q2": 2.413958947, "tx": 0.175, "ty": 0.3031, "targetID": 9, "y": 0.3023523704, "x": 0.1814409794}], [{"q1": 1.180008451, "distance": 0.01036699752, "q3": 0.2633375028, "q2": 2.325278095, "tx": -0.175, "ty": 0.3031, "targetID": 7, "y": 0.296478793, "x": -0.1829771082}], [{"q1": 0.7467545755, "distance": 0.009491083867, "q3": -0.0197946317, "q2": 1.994139036, "tx": 0.0, "ty": 0.55, "targetID": 5, "y": 0.5532047813, "x": -0.008933647048}], [{"q1": 0.2073335993, "distance": 0.1311059833, "q3": -0.4252407418, "q2": 1.974645297, "tx": 0.375, "ty": 0.6495, "targetID": 3, "y": 0.5186080623, "x": 0.3675113755}], [{"q1": 1.390189056, "distance": 0.04658437791, "q3": -0.2080796148, "q2": 1.686731396, "tx": -0.375, "ty": 0.6495, "targetID": 1, "y": 0.6162063122, "x": -0.342417265}], [{"q1": 0.7460425499, "distance": 0.02193378635, "q3": 0.4046479883, "q2": 2.682229358, "tx": 0.0, "ty": 0.15, "targetID": 8, "y": 0.1662318091, "x": 0.0147519272}], [{"q1": 0.90657614, "distance": 0.3417068104, "q3": -1.059458512, "q2": 1.252528537, "tx": 0.0, "ty": 0.95, "targetID": 2, "y": 0.8207274345, "x": 0.3163102086}], [{"q1": 1.687539016, "distance": 0.04349306567, "q3": 0.01685395173, "q2": 2.027435685, "tx": -0.4763, "ty": 0.275, "targetID": 4, "y": 0.2989738011, "x": -0.4400108333}], [{"q1": -0.3183018353, "distance": 0.2378060909, "q3": -0.06172910354, "q2": 2.557890539, "tx": 0.4763, "ty": 0.275, "targetID": 6, "y": 0.1892022334, "x": 0.2545107304}]], "block": 10}]]}], "condition": "H2"}], "type": "simulation", "subjectID": "S_H2_22"}}
