# Supplementary material for: Goal-related feedback guides motor exploration and redundancy resolution in human motor skill acquisition
Source: PLoS Comput Biol. 2019 Mar 5;15(3):e1006676. doi: 10.1371/journal.pcbi.1006676 (PMC6420027; doi:10.1371/journal.pcbi.1006676)
Supplement: S1 Dataset — The 220 .json files contain the data (20 for the participants, 200 for simulation runs), the text file legend_json.txt explains the data format. (ZIP) [file pcbi.1006676.s001.zip › S_H2_075.json]

{"data": {"data": [{"phases": [{"phase": "test", "blocks": [[{"trials": [[{"q1": 0.4460130926, "distance": 0.2202321437, "q3": -0.09473998762, "q2": 2.057806585, "tx": 0.175, "ty": 0.3031, "targetID": 9, "y": 0.5216879029, "x": 0.1481387668}], [{"q1": 1.408933411, "distance": 0.1936258539, "q3": -0.01300205073, "q2": 2.050635462, "tx": -0.175, "ty": 0.3031, "targetID": 7, "y": 0.4049053083, "x": -0.3397017016}], [{"q1": 0.8301689646, "distance": 0.05331335828, "q3": -0.09285505789, "q2": 1.954217011, "tx": 0.0, "ty": 0.55, "targetID": 5, "y": 0.5824779028, "x": -0.04227883633}], [{"q1": 0.3611646053, "distance": 0.07803757454, "q3": -0.03776349141, "q2": 1.685002086, "tx": 0.375, "ty": 0.6495, "targetID": 3, "y": 0.598200797, "x": 0.3161930718}], [{"q1": 1.25910087, "distance": 0.1321387086, "q3": -0.03044273148, "q2": 1.821677731, "tx": -0.375, "ty": 0.6495, "targetID": 1, "y": 0.557677262, "x": -0.2799777758}], [{"q1": 1.361349058, "distance": 0.390212092, "q3": -0.02010819497, "q2": 2.13150093, "tx": 0.0, "ty": 0.15, "targetID": 8, "y": 0.3874083604, "x": -0.3096816867}], [{"q1": 0.9449791729, "distance": 0.2293105387, "q3": -0.02926705775, "q2": 1.547501015, "tx": 0.0, "ty": 0.95, "targetID": 2, "y": 0.7229692536, "x": -0.03225466376}], [{"q1": 1.543921677, "distance": 0.1231713124, "q3": 0.001107429575, "q2": 2.008665609, "tx": -0.4763, "ty": 0.275, "targetID": 4, "y": 0.3697884297, "x": -0.3976468006}], [{"q1": 0.1541494537, "distance": 0.248802574, "q3": -0.06262453808, "q2": 1.863423668, "tx": 0.4763, "ty": 0.275, "targetID": 6, "y": 0.4959630303, "x": 0.3619406539}]], "block": 1}], [{"trials": [[{"q1": 0.3893175013, "distance": 0.1960643547, "q3": 0.04268810892, "q2": 2.029996362, "tx": 0.175, "ty": 0.3031, "targetID": 9, "y": 0.4989098366, "x": 0.1650130553}], [{"q1": 1.171576741, "distance": 0.09732562424, "q3": -0.02455824201, "q2": 2.246794767, "tx": -0.175, "ty": 0.3031, "targetID": 7, "y": 0.3891175162, "x": -0.2205331093}], [{"q1": 0.7365552299, "distance": 0.008000610696, "q3": -0.04930484291, "q2": 1.997389401, "tx": 0.0, "ty": 0.55, "targetID": 5, "y": 0.5579320723, "x": -0.001044988188}], [{"q1": 0.3280763795, "distance": 0.07231289869, "q3": -0.0371067025, "q2": 1.681711654, "tx": 0.375, "ty": 0.6495, "targetID": 3, "y": 0.5879612769, "x": 0.33702447}], [{"q1": 1.294495075, "distance": 0.1056584318, "q3": -0.02864555534, "q2": 1.752737972, "tx": -0.375, "ty": 0.6495, "targetID": 1, "y": 0.5779449104, "x": -0.2972595771}], [{"q1": -0.567885043, "distance": 0.4743536265, "q3": 0.06501690291, "q2": 3.739944108, "tx": 0.0, "ty": 0.15, "targetID": 8, "y": -0.3241226402, "x": 0.01480151976}], [{"q1": 1.020839931, "distance": 0.1591500399, "q3": -0.06962119637, "q2": 1.35158331, "tx": 0.0, "ty": 0.95, "targetID": 2, "y": 0.7927601863, "x": -0.02458406319}], [{"q1": 1.580481332, "distance": 0.1033775848, "q3": 0.03218127863, "q2": 1.993193404, "tx": -0.4763, "ty": 0.275, "targetID": 4, "y": 0.355005699, "x": -0.4108323502}], [{"q1": 0.1520245273, "distance": 0.2476666837, "q3": -0.06014956826, "q2": 1.862703239, "tx": 0.4763, "ty": 0.275, "targetID": 6, "y": 0.4951149929, "x": 0.3627738967}]], "block": 2}], [{"trials": [[{"q1": 0.4039975223, "distance": 0.1850692647, "q3": 0.01534052652, "q2": 2.087544377, "tx": 0.175, "ty": 0.3031, "targetID": 9, "y": 0.4857919284, "x": 0.1454315699}], [{"q1": 1.173020911, "distance": 0.08067670509, "q3": -0.01523309077, "q2": 2.2801032, "tx": -0.175, "ty": 0.3031, "targetID": 7, "y": 0.3723965646, "x": -0.21631243}], [{"q1": 0.7404180935, "distance": 0.009632921568, "q3": -0.05917343701, "q2": 1.998890422, "tx": 0.0, "ty": 0.55, "targetID": 5, "y": 0.5593024732, "x": -0.002501433681}], [{"q1": 0.3332677193, "distance": 0.04600161118, "q3": -0.08166409709, "q2": 1.618436541, "tx": 0.375, "ty": 0.6495, "targetID": 3, "y": 0.6037975924, "x": 0.3697618541}], [{"q1": 1.350901764, "distance": 0.07038538683, "q3": -0.05494627164, "q2": 1.678229827, "tx": -0.375, "ty": 0.6495, "targetID": 1, "y": 0.5994976445, "x": -0.3254634769}], [{"q1": -0.3315320317, "distance": 0.4027035319, "q3": 0.03841375509, "q2": 3.602535503, "tx": 0.0, "ty": 0.15, "targetID": 8, "y": -0.2456403613, "x": 0.07509220407}], [{"q1": 1.067939339, "distance": 0.1176093158, "q3": -0.09497202397, "q2": 1.223439065, "tx": 0.0, "ty": 0.95, "targetID": 2, "y": 0.8333713569, "x": -0.01515621231}], [{"q1": 1.57819054, "distance": 0.1037875994, "q3": 0.03414493161, "q2": 1.996712552, "tx": -0.4763, "ty": 0.275, "targetID": 4, "y": 0.3541238827, "x": -0.4091339597}], [{"q1": 0.1481660374, "distance": 0.245430454, "q3": -0.05883074034, "q2": 1.857386834, "tx": 0.4763, "ty": 0.275, "targetID": 6, "y": 0.4945501478, "x": 0.3666011379}]], "block": 3}], [{"trials": [[{"q1": 0.4014121518, "distance": 0.1768101683, "q3": -0.02640440999, "q2": 2.133106316, "tx": 0.175, "ty": 0.3031, "targetID": 9, "y": 0.4764394914, "x": 0.1401394733}], [{"q1": 1.175029888, "distance": 0.0752015658, "q3": -0.006227489349, "q2": 2.288178835, "tx": -0.175, "ty": 0.3031, "targetID": 7, "y": 0.3665713789, "x": -0.2153318678}], [{"q1": 0.7393775896, "distance": 0.005531428659, "q3": -0.1050405316, "q2": 2.03454631, "tx": 0.0, "ty": 0.55, "targetID": 5, "y": 0.5539222304, "x": -0.003900360462}], [{"q1": 0.3310098045, "distance": 0.05041728755, "q3": -0.08530662576, "q2": 1.637358357, "tx": 0.375, "ty": 0.6495, "targetID": 3, "y": 0.6003188894, "x": 0.3639039987}], [{"q1": 1.407214017, "distance": 0.03780894124, "q3": -0.1849493136, "q2": 1.654267341, "tx": -0.375, "ty": 0.6495, "targetID": 1, "y": 0.6196061365, "x": -0.3518510699}], [{"q1": -0.2146525265, "distance": 0.3650434762, "q3": 0.02182220125, "q2": 3.535750686, "tx": 0.0, "ty": 0.15, "targetID": 8, "y": -0.2023198928, "x": 0.09553759806}], [{"q1": 1.266230129, "distance": 0.04093472774, "q3": -0.680902255, "q2": 1.07299438, "tx": 0.0, "ty": 0.95, "targetID": 2, "y": 0.9106020288, "x": -0.01111088672}], [{"q1": 1.579047111, "distance": 0.1032368271, "q3": 0.0309890255, "q2": 1.998713649, "tx": -0.4763, "ty": 0.275, "targetID": 4, "y": 0.3535969409, "x": -0.4093644837}], [{"q1": 0.1246612644, "distance": 0.2326087755, "q3": -0.06790881495, "q2": 1.867225814, "tx": 0.4763, "ty": 0.275, "targetID": 6, "y": 0.4848433637, "x": 0.3759376309}]], "block": 4}], [{"trials": [[{"q1": 0.3809504605, "distance": 0.1622400449, "q3": -0.0102544532, "q2": 2.156994103, "tx": 0.175, "ty": 0.3031, "targetID": 9, "y": 0.4618266958, "x": 0.1414192285}], [{"q1": 1.193190898, "distance": 0.06933213245, "q3": -0.0005662268149, "q2": 2.30058034, "tx": -0.175, "ty": 0.3031, "targetID": 7, "y": 0.3561476136, "x": -0.2196418557}], [{"q1": 0.7356293809, "distance": 0.00387004978, "q3": -0.07967410387, "q2": 2.031734104, "tx": 0.0, "ty": 0.55, "targetID": 5, "y": 0.5499868676, "x": -0.003870027498}], [{"q1": 0.3405999064, "distance": 0.04610495292, "q3": -0.06871428174, "q2": 1.62019061, "tx": 0.375, "ty": 0.6495, "targetID": 3, "y": 0.6053211691, "x": 0.3618129766}], [{"q1": 1.444902884, "distance": 0.01161811448, "q3": -0.1389277609, "q2": 1.556691246, "tx": -0.375, "ty": 0.6495, "targetID": 1, "y": 0.6389919145, "x": -0.3700441224}], [{"q1": -0.07790767881, "distance": 0.3226813242, "q3": 0.01879821142, "q2": 3.456667795, "tx": 0.0, "ty": 0.15, "targetID": 8, "y": -0.1526351543, "x": 0.111960709}], [{"q1": 1.257811011, "distance": 0.04076771443, "q3": -0.6543434116, "q2": 1.072185027, "tx": 0.0, "ty": 0.95, "targetID": 2, "y": 0.9102565611, "x": -0.009081057245}], [{"q1": 1.65811861, "distance": 0.0596123504, "q3": 0.03260682063, "q2": 2.005150658, "tx": -0.4763, "ty": 0.275, "targetID": 4, "y": 0.3173539741, "x": -0.4343503493}], [{"q1": 0.07631377379, "distance": 0.2063427307, "q3": -0.07580316211, "q2": 1.881090773, "tx": 0.4763, "ty": 0.275, "targetID": 6, "y": 0.4645450555, "x": 0.3947525018}]], "block": 5}], [{"trials": [[{"q1": 0.3988242249, "distance": 0.1709092642, "q3": 0.0128836715, "q2": 2.130862499, "tx": 0.175, "ty": 0.3031, "targetID": 9, "y": 0.4696936779, "x": 0.1368355786}], [{"q1": 1.193221547, "distance": 0.04758190014, "q3": 0.02559194819, "q2": 2.339790875, "tx": -0.175, "ty": 0.3031, "targetID": 7, "y": 0.3342892746, "x": -0.210934195}], [{"q1": 0.7355439485, "distance": 0.004209533903, "q3": -0.05245592664, "q2": 2.019155235, "tx": 0.0, "ty": 0.55, "targetID": 5, "y": 0.5496442313, "x": -0.004194473066}], [{"q1": 0.3406573377, "distance": 0.046210801, "q3": -0.06876347099, "q2": 1.620640399, "tx": 0.375, "ty": 0.6495, "targetID": 3, "y": 0.6052749606, "x": 0.3615991036}], [{"q1": 1.449223848, "distance": 0.01301864208, "q3": -0.1323960531, "q2": 1.555201061, "tx": -0.375, "ty": 0.6495, "targetID": 1, "y": 0.6366265708, "x": -0.3730609637}], [{"q1": 0.1772669653, "distance": 0.2377605524, "q3": 0.04127462954, "q2": 3.291137285, "tx": 0.0, "ty": 0.15, "targetID": 8, "y": -0.05620547808, "x": 0.1183612313}], [{"q1": 1.134070664, "distance": 0.09830720648, "q3": -0.7003858456, "q2": 1.157186828, "tx": 0.0, "ty": 0.95, "targetID": 2, "y": 0.8924203279, "x": 0.07967991091}], [{"q1": 1.655296895, "distance": 0.05967411906, "q3": 0.02726053181, "q2": 2.024635725, "tx": -0.4763, "ty": 0.275, "targetID": 4, "y": 0.3120948436, "x": -0.4295563046}], [{"q1": 0.07657655402, "distance": 0.2064629005, "q3": -0.07659163917, "q2": 1.880839512, "tx": 0.4763, "ty": 0.275, "targetID": 6, "y": 0.4647415836, "x": 0.3949055238}]], "block": 6}], [{"trials": [[{"q1": 0.4147991289, "distance": 0.1781071394, "q3": 0.05779642341, "q2": 2.096824468, "tx": 0.175, "ty": 0.3031, "targetID": 9, "y": 0.4760337817, "x": 0.1323847416}], [{"q1": 1.250013345, "distance": 0.05342137813, "q3": 0.04287423862, "q2": 2.34473997, "tx": -0.175, "ty": 0.3031, "targetID": 7, "y": 0.3163497805, "x": -0.2267521686}], [{"q1": 0.7360746119, "distance": 0.004535288137, "q3": -0.002150123902, "q2": 1.993486287, "tx": 0.0, "ty": 0.55, "targetID": 5, "y": 0.5499165938, "x": -0.004534521132}], [{"q1": 0.3445244302, "distance": 0.04396471167, "q3": -0.05783787137, "q2": 1.609548084, "tx": 0.375, "ty": 0.6495, "targetID": 3, "y": 0.6076269039, "x": 0.3616007576}], [{"q1": 1.465761235, "distance": 0.005406853549, "q3": -0.1449469361, "q2": 1.523317121, "tx": -0.375, "ty": 0.6495, "targetID": 1, "y": 0.6470978474, "x": -0.3798439373}], [{"q1": 0.3051802518, "distance": 0.1891108038, "q3": 0.0914664676, "q2": 3.178849421, "tx": 0.0, "ty": 0.15, "targetID": 8, "y": -0.004889050157, "x": 0.1085001302}], [{"q1": 1.132224889, "distance": 0.09761091172, "q3": -0.6964503694, "q2": 1.163436625, "tx": 0.0, "ty": 0.95, "targetID": 2, "y": 0.8912892281, "x": 0.07798035232}], [{"q1": 1.683501653, "distance": 0.04607595198, "q3": 0.1036860588, "q2": 1.988330961, "tx": -0.4763, "ty": 0.275, "targetID": 4, "y": 0.2994486071, "x": -0.4372454361}], [{"q1": 0.0726888259, "distance": 0.2043678006, "q3": -0.06921639934, "q2": 1.875817173, "tx": 0.4763, "ty": 0.275, "targetID": 6, "y": 0.4634620257, "x": 0.3972540461}]], "block": 7}], [{"trials": [[{"q1": 0.4190450185, "distance": 0.1805146927, "q3": 0.06196211132, "q2": 2.090065022, "tx": 0.175, "ty": 0.3031, "targetID": 9, "y": 0.4783128643, "x": 0.131571824}], [{"q1": 1.238565971, "distance": 0.04692233085, "q3": 0.05430366561, "q2": 2.351071378, "tx": -0.175, "ty": 0.3031, "targetID": 7, "y": 0.3141194339, "x": -0.220610056}], [{"q1": 0.7371854292, "distance": 0.005062077443, "q3": 0.02592178366, "q2": 1.979178976, "tx": 0.0, "ty": 0.55, "targetID": 5, "y": 0.5500080635, "x": -0.005062071021}], [{"q1": 0.348058656, "distance": 0.0420006829, "q3": -0.05189109427, "q2": 1.601594515, "tx": 0.375, "ty": 0.6495, "targetID": 3, "y": 0.6097150185, "x": 0.3615384767}], [{"q1": 1.469480441, "distance": 0.006541515239, "q3": -0.1411830796, "q2": 1.513669115, "tx": -0.375, "ty": 0.6495, "targetID": 1, "y": 0.6490919768, "x": -0.3815287777}], [{"q1": 0.3832046885, "distance": 0.1584849126, "q3": 0.1036859836, "q2": 3.118521212, "tx": 0.0, "ty": 0.15, "targetID": 8, "y": 0.02569469622, "x": 0.09831408334}], [{"q1": 1.187190778, "distance": 0.09441883752, "q3": -0.8713928793, "q2": 1.136615382, "tx": 0.0, "ty": 0.95, "targetID": 2, "y": 0.897619517, "x": 0.07855699762}], [{"q1": 1.680793317, "distance": 0.04728055254, "q3": 0.0933954223, "q2": 1.992733605, "tx": -0.4763, "ty": 0.275, "targetID": 4, "y": 0.3008487076, "x": -0.4367109237}], [{"q1": 0.07075175911, "distance": 0.2033398531, "q3": -0.06980845896, "q2": 1.877482175, "tx": 0.4763, "ty": 0.275, "targetID": 6, "y": 0.4624808986, "x": 0.3975725684}]], "block": 8}], [{"trials": [[{"q1": 0.4095099109, "distance": 0.1769275623, "q3": 0.05575672976, "q2": 2.097564505, "tx": 0.175, "ty": 0.3031, "targetID": 9, "y": 0.4754377552, "x": 0.1349617629}], [{"q1": 1.239277367, "distance": 0.04601582892, "q3": 0.0587982432, "q2": 2.352513204, "tx": -0.175, "ty": 0.3031, "targetID": 7, "y": 0.3125019289, "x": -0.2200450912}], [{"q1": 0.7369578766, "distance": 0.005002122879, "q3": 0.05112373282, "q2": 1.967415157, "tx": 0.0, "ty": 0.55, "targetID": 5, "y": 0.5496203456, "x": -0.00498769444}], [{"q1": 0.3561632828, "distance": 0.03778879705, "q3": -0.04995209824, "q2": 1.589764635, "tx": 0.375, "ty": 0.6495, "targetID": 3, "y": 0.6143363658, "x": 0.3611612136}], [{"q1": 1.472476094, "distance": 0.007907958047, "q3": -0.1447993546, "q2": 1.505352501, "tx": -0.375, "ty": 0.6495, "targetID": 1, "y": 0.6523564861, "x": -0.3823740279}], [{"q1": 0.4445917232, "distance": 0.133050532, "q3": 0.1084942555, "q2": 3.070899874, "tx": 0.0, "ty": 0.15, "targetID": 8, "y": 0.04999074728, "x": 0.0877530252}], [{"q1": 1.18797092, "distance": 0.09473023602, "q3": -0.8738833545, "q2": 1.134921875, "tx": 0.0, "ty": 0.95, "targetID": 2, "y": 0.8978286686, "x": 0.07906939859}], [{"q1": 1.686073298, "distance": 0.04469209612, "q3": 0.0937151166, "q2": 1.990493294, "tx": -0.4763, "ty": 0.275, "targetID": 4, "y": 0.2993213227, "x": -0.4388052441}], [{"q1": 0.06078957534, "distance": 0.1980925602, "q3": -0.0702256097, "q2": 1.885096858, "tx": 0.4763, "ty": 0.275, "targetID": 6, "y": 0.4573951843, "x": 0.3990170191}]], "block": 9}], [{"trials": [[{"q1": 0.2224917416, "distance": 0.1077176867, "q3": 0.04957061495, "q2": 2.198837759, "tx": 0.175, "ty": 0.3031, "targetID": 9, "y": 0.4096133545, "x": 0.1910625453}], [{"q1": 1.221091684, "distance": 0.03673598573, "q3": 0.06893797641, "q2": 2.363219518, "tx": -0.175, "ty": 0.3031, "targetID": 7, "y": 0.3101562173, "x": -0.2110519409}], [{"q1": 0.7380444754, "distance": 0.005761855334, "q3": 0.0192858077, "q2": 1.983582992, "tx": 0.0, "ty": 0.55, "targetID": 5, "y": 0.5495622413, "x": -0.005745201846}], [{"q1": 0.3632759424, "distance": 0.03321741512, "q3": -0.0941000056, "q2": 1.598205463, "tx": 0.375, "ty": 0.6495, "targetID": 3, "y": 0.618658463, "x": 0.362663215}], [{"q1": 1.474750745, "distance": 0.008751935857, "q3": -0.1858394096, "q2": 1.519432792, "tx": -0.375, "ty": 0.6495, "targetID": 1, "y": 0.6541129823, "x": -0.3824375248}], [{"q1": 0.4550001968, "distance": 0.128636189, "q3": 0.1131425016, "q2": 3.060675062, "tx": 0.0, "ty": 0.15, "targetID": 8, "y": 0.05414562257, "x": 0.08578582318}], [{"q1": 1.18823194, "distance": 0.09457283751, "q3": -0.8746932311, "q2": 1.135370008, "tx": 0.0, "ty": 0.95, "targetID": 2, "y": 0.8977704753, "x": 0.07884223704}], [{"q1": 1.684812315, "distance": 0.04527631261, "q3": 0.09035226408, "q2": 1.992606721, "tx": -0.4763, "ty": 0.275, "targetID": 4, "y": 0.2996929602, "x": -0.438350004}], [{"q1": 0.05204396651, "distance": 0.1935545726, "q3": -0.2008349311, "q2": 2.003522027, "tx": 0.4763, "ty": 0.275, "targetID": 6, "y": 0.4436784195, "x": 0.3813739058}]], "block": 10}]]}], "condition": "H2"}], "type": "simulation", "subjectID": "S_H2_75"}}
