# Supplementary material for: Goal-related feedback guides motor exploration and redundancy resolution in human motor skill acquisition
Source: PLoS Comput Biol. 2019 Mar 5;15(3):e1006676. doi: 10.1371/journal.pcbi.1006676 (PMC6420027; doi:10.1371/journal.pcbi.1006676)
Supplement: S1 Dataset — The 220 .json files contain the data (20 for the participants, 200 for simulation runs), the text file legend_json.txt explains the data format. (ZIP) [file pcbi.1006676.s001.zip › S_H1_093.json]

{"data": {"data": [{"phases": [{"phase": "test", "blocks": [[{"trials": [[{"q1": 2.124277397, "distance": 0.4078341227, "q3": 2.761944027, "q2": 2.367126247, "tx": 0.175, "ty": 0.3031, "targetID": 9, "y": 0.4339764139, "x": -0.2112642049}], [{"q1": 2.264579876, "distance": 0.1638163743, "q3": 2.911496193, "q2": 2.211856388, "tx": -0.175, "ty": 0.3031, "targetID": 7, "y": 0.4050958417, "x": -0.303189909}], [{"q1": 2.130271649, "distance": 0.2561048487, "q3": 2.840268483, "q2": 2.306309778, "tx": 0.0, "ty": 0.55, "targetID": 5, "y": 0.4382042693, "x": -0.2304157289}], [{"q1": 1.954313131, "distance": 0.5263979831, "q3": 2.680744356, "q2": 2.479068266, "tx": 0.375, "ty": 0.6495, "targetID": 3, "y": 0.4599231558, "x": -0.1160758157}], [{"q1": 2.271508584, "distance": 0.2437263427, "q3": 3.018407802, "q2": 2.124045745, "tx": -0.375, "ty": 0.6495, "targetID": 1, "y": 0.4101770506, "x": -0.3288799826}], [{"q1": 2.234067954, "distance": 0.377599566, "q3": 2.834967995, "q2": 2.279307808, "tx": 0.0, "ty": 0.15, "targetID": 8, "y": 0.4096759618, "x": -0.2741346878}], [{"q1": 2.026472124, "distance": 0.5214462887, "q3": 2.845559416, "q2": 2.33331534, "tx": 0.0, "ty": 0.95, "targetID": 2, "y": 0.4620272656, "x": -0.183817416}], [{"q1": 2.451518548, "distance": 0.09326198597, "q3": 3.118923563, "q2": 2.003216736, "tx": -0.4763, "ty": 0.275, "targetID": 4, "y": 0.3487714113, "x": -0.4192423371}], [{"q1": 2.010938095, "distance": 0.632910453, "q3": 2.632342498, "q2": 2.498637431, "tx": 0.4763, "ty": 0.275, "targetID": 6, "y": 0.4475202584, "x": -0.1326436771}]], "block": 1}], [{"trials": [[{"q1": 2.018026798, "distance": 0.34466272, "q3": 2.640177535, "q2": 2.414872883, "tx": 0.175, "ty": 0.3031, "targetID": 9, "y": 0.4394497301, "x": -0.1415456391}], [{"q1": 2.108014988, "distance": 0.1361285354, "q3": 2.764401978, "q2": 2.342090299, "tx": -0.175, "ty": 0.3031, "targetID": 7, "y": 0.4357615086, "x": -0.2055270748}], [{"q1": 2.013001443, "distance": 0.1903637483, "q3": 2.76446294, "q2": 2.333933632, "tx": 0.0, "ty": 0.55, "targetID": 5, "y": 0.4527171486, "x": -0.163628859}], [{"q1": 1.904030849, "distance": 0.5092427184, "q3": 2.661136051, "q2": 2.389198776, "tx": 0.375, "ty": 0.6495, "targetID": 3, "y": 0.4541519542, "x": -0.09528426218}], [{"q1": 2.184820258, "distance": 0.231653702, "q3": 2.992951519, "q2": 2.163935368, "tx": -0.375, "ty": 0.6495, "targetID": 1, "y": 0.4353646816, "x": -0.2866286073}], [{"q1": 2.089217419, "distance": 0.3314430106, "q3": 2.660741022, "q2": 2.40913383, "tx": 0.0, "ty": 0.15, "targetID": 8, "y": 0.4306936885, "x": -0.176254142}], [{"q1": 1.936803898, "distance": 0.4963426659, "q3": 2.868189914, "q2": 2.258730217, "tx": 0.0, "ty": 0.95, "targetID": 2, "y": 0.4762840483, "x": -0.1481527558}], [{"q1": 2.52915103, "distance": 0.04648967602, "q3": 3.189279831, "q2": 1.921181294, "tx": -0.4763, "ty": 0.275, "targetID": 4, "y": 0.3187084524, "x": -0.4604614025}], [{"q1": 1.951054412, "distance": 0.589809553, "q3": 2.52913978, "q2": 2.479590089, "tx": 0.4763, "ty": 0.275, "targetID": 6, "y": 0.4354667993, "x": -0.09126119949}]], "block": 2}], [{"trials": [[{"q1": 1.506846543, "distance": 0.09466165647, "q3": 2.273049209, "q2": 2.520874759, "tx": 0.175, "ty": 0.3031, "targetID": 9, "y": 0.3785406346, "x": 0.1178201096}], [{"q1": 2.05411501, "distance": 0.1289850028, "q3": 2.690523696, "q2": 2.305936983, "tx": -0.175, "ty": 0.3031, "targetID": 7, "y": 0.4320320326, "x": -0.1713037982}], [{"q1": 1.71180805, "distance": 0.09825474449, "q3": 2.619583524, "q2": 2.339481265, "tx": 0.0, "ty": 0.55, "targetID": 5, "y": 0.4520053564, "x": -0.007144553182}], [{"q1": 1.153919682, "distance": 0.3493317557, "q3": 2.332059038, "q2": 2.498718544, "tx": 0.375, "ty": 0.6495, "targetID": 3, "y": 0.3266848246, "x": 0.2414970483}], [{"q1": 2.157352824, "distance": 0.1947646416, "q3": 3.19896226, "q2": 2.056810194, "tx": -0.375, "ty": 0.6495, "targetID": 1, "y": 0.4639082159, "x": -0.3159326209}], [{"q1": 1.790376552, "distance": 0.2529809703, "q3": 2.322998464, "q2": 2.487448954, "tx": 0.0, "ty": 0.15, "targetID": 8, "y": 0.4029797532, "x": -0.0007847278635}], [{"q1": 1.603312021, "distance": 0.3958536662, "q3": 3.168309892, "q2": 2.111722323, "tx": 0.0, "ty": 0.95, "targetID": 2, "y": 0.5547149023, "x": -0.02120887853}], [{"q1": 2.521963197, "distance": 0.05023984547, "q3": 3.196520959, "q2": 1.915561297, "tx": -0.4763, "ty": 0.275, "targetID": 4, "y": 0.3224295611, "x": -0.4597325981}], [{"q1": 1.120730383, "distance": 0.2204276726, "q3": 1.974843846, "q2": 2.677990359, "tx": 0.4763, "ty": 0.275, "targetID": 6, "y": 0.2480244889, "x": 0.2575291595}]], "block": 3}], [{"trials": [[{"q1": 1.418222746, "distance": 0.09359167722, "q3": 2.394351006, "q2": 2.509070816, "tx": 0.175, "ty": 0.3031, "targetID": 9, "y": 0.3931147827, "x": 0.1493730426}], [{"q1": 2.117132037, "distance": 0.08920608142, "q3": 2.509275129, "q2": 2.321743798, "tx": -0.175, "ty": 0.3031, "targetID": 7, "y": 0.3921346895, "x": -0.1694728833}], [{"q1": 1.641435026, "distance": 0.07440085573, "q3": 2.752608331, "q2": 2.280960514, "tx": 0.0, "ty": 0.55, "targetID": 5, "y": 0.4761828271, "x": 0.009301200239}], [{"q1": 0.6456049633, "distance": 0.2316221887, "q3": 3.563859174, "q2": 2.36567202, "tx": 0.375, "ty": 0.6495, "targetID": 3, "y": 0.4249228129, "x": 0.4316914927}], [{"q1": 2.011441724, "distance": 0.1057429355, "q3": 3.657174315, "q2": 1.955271757, "tx": -0.375, "ty": 0.6495, "targetID": 1, "y": 0.5512405435, "x": -0.3359276616}], [{"q1": 1.864434096, "distance": 0.1960633954, "q3": 2.046403942, "q2": 2.515028818, "tx": 0.0, "ty": 0.15, "targetID": 8, "y": 0.3458077749, "x": -0.01000851177}], [{"q1": 1.332219394, "distance": 0.2470289878, "q3": 4.058407728, "q2": 1.899297908, "tx": 0.0, "ty": 0.95, "targetID": 2, "y": 0.704361604, "x": 0.02617440017}], [{"q1": 2.521184364, "distance": 0.05081523108, "q3": 3.190936279, "q2": 1.916008988, "tx": -0.4763, "ty": 0.275, "targetID": 4, "y": 0.3225041878, "x": -0.458257277}], [{"q1": 0.7250186497, "distance": 0.08788137534, "q3": 2.580557168, "q2": 2.564188629, "tx": 0.4763, "ty": 0.275, "targetID": 6, "y": 0.2412468944, "x": 0.395158987}]], "block": 4}], [{"trials": [[{"q1": 1.417700411, "distance": 0.08326208247, "q3": 2.34651741, "q2": 2.518384709, "tx": 0.175, "ty": 0.3031, "targetID": 9, "y": 0.3828965846, "x": 0.1512286}], [{"q1": 2.171411183, "distance": 0.0510636747, "q3": 2.346847266, "q2": 2.32652342, "tx": -0.175, "ty": 0.3031, "targetID": 7, "y": 0.3537188079, "x": -0.1682742907}], [{"q1": 1.636085232, "distance": 0.05677360566, "q3": 2.848377631, "q2": 2.214977307, "tx": 0.0, "ty": 0.55, "targetID": 5, "y": 0.4932321069, "x": -0.0008053666225}], [{"q1": 0.6459187879, "distance": 0.1736995722, "q3": 3.830192935, "q2": 2.27785505, "tx": 0.375, "ty": 0.6495, "targetID": 3, "y": 0.4817415717, "x": 0.42004055}], [{"q1": 1.994646405, "distance": 0.09055420666, "q3": 3.747322452, "q2": 1.928036621, "tx": -0.375, "ty": 0.6495, "targetID": 1, "y": 0.5641224759, "x": -0.3448214859}], [{"q1": 1.908302721, "distance": 0.1446177605, "q3": 1.768279896, "q2": 2.585006536, "tx": 0.0, "ty": 0.15, "targetID": 8, "y": 0.2944900482, "x": -0.006076399727}], [{"q1": 1.18052822, "distance": 0.1664893347, "q3": 4.907821977, "q2": 1.736971421, "tx": 0.0, "ty": 0.95, "targetID": 2, "y": 0.7835514842, "x": -0.003686486319}], [{"q1": 2.521673114, "distance": 0.05089415802, "q3": 3.18371015, "q2": 1.904976458, "tx": -0.4763, "ty": 0.275, "targetID": 4, "y": 0.322012183, "x": -0.4568046167}], [{"q1": 0.6341676896, "distance": 0.04124255059, "q3": 2.892955485, "q2": 2.492031947, "tx": 0.4763, "ty": 0.275, "targetID": 6, "y": 0.2706233071, "x": 0.435290336}]], "block": 5}], [{"trials": [[{"q1": 1.426419372, "distance": 0.06646602545, "q3": 2.25403613, "q2": 2.556739383, "tx": 0.175, "ty": 0.3031, "targetID": 9, "y": 0.3661537668, "x": 0.1539772735}], [{"q1": 2.209271196, "distance": 0.03807576553, "q3": 2.263704184, "q2": 2.381892664, "tx": -0.175, "ty": 0.3031, "targetID": 7, "y": 0.3400401138, "x": -0.1657700534}], [{"q1": 1.628480479, "distance": 0.04873934926, "q3": 2.885279305, "q2": 2.230196934, "tx": 0.0, "ty": 0.55, "targetID": 5, "y": 0.5012612315, "x": 0.0002379257743}], [{"q1": 0.6259972794, "distance": 0.1236512597, "q3": 4.119032259, "q2": 2.219125498, "tx": 0.375, "ty": 0.6495, "targetID": 3, "y": 0.5296290092, "x": 0.4053410543}], [{"q1": 1.982124143, "distance": 0.08441706681, "q3": 3.793520304, "q2": 1.934260506, "tx": -0.375, "ty": 0.6495, "targetID": 1, "y": 0.5693909779, "x": -0.3483769695}], [{"q1": 1.960499357, "distance": 0.1116898472, "q3": 1.552233374, "q2": 2.668391924, "tx": 0.0, "ty": 0.15, "targetID": 8, "y": 0.2616221361, "x": -0.003888536075}], [{"q1": 1.183225431, "distance": 0.1633417271, "q3": 4.888973918, "q2": 1.721076884, "tx": 0.0, "ty": 0.95, "targetID": 2, "y": 0.7866826606, "x": 0.002822492196}], [{"q1": 2.52005824, "distance": 0.05170986179, "q3": 3.183902424, "q2": 1.911187606, "tx": -0.4763, "ty": 0.275, "targetID": 4, "y": 0.3227028548, "x": -0.4563413566}], [{"q1": 0.6264808531, "distance": 0.03711695002, "q3": 2.92660144, "q2": 2.490334139, "tx": 0.4763, "ty": 0.275, "targetID": 6, "y": 0.274605478, "x": 0.4391851468}]], "block": 6}], [{"trials": [[{"q1": 1.421684858, "distance": 0.05669372113, "q3": 2.212686297, "q2": 2.561586263, "tx": 0.175, "ty": 0.3031, "targetID": 9, "y": 0.3564989747, "x": 0.1559545933}], [{"q1": 2.294112724, "distance": 0.007524201521, "q3": 2.16461357, "q2": 2.394323522, "tx": -0.175, "ty": 0.3031, "targetID": 7, "y": 0.3087442355, "x": -0.1799755617}], [{"q1": 1.651611097, "distance": 0.07823392693, "q3": 2.744060321, "q2": 2.223910001, "tx": 0.0, "ty": 0.55, "targetID": 5, "y": 0.4717714308, "x": 0.0009155784385}], [{"q1": 0.5962929144, "distance": 0.09711654439, "q3": 4.336706784, "q2": 2.207445017, "tx": 0.375, "ty": 0.6495, "targetID": 3, "y": 0.5535594457, "x": 0.3900676221}], [{"q1": 1.967397226, "distance": 0.07082537744, "q3": 3.875739501, "q2": 1.902256499, "tx": -0.375, "ty": 0.6495, "targetID": 1, "y": 0.581263107, "x": -0.3560273744}], [{"q1": 2.028029814, "distance": 0.04403347313, "q3": 1.045554963, "q2": 2.854722425, "tx": 0.0, "ty": 0.15, "targetID": 8, "y": 0.1935776449, "x": 0.006319463811}], [{"q1": 1.192639543, "distance": 0.16499813, "q3": 4.843039045, "q2": 1.725335652, "tx": 0.0, "ty": 0.95, "targetID": 2, "y": 0.7850647318, "x": 0.004554139218}], [{"q1": 2.523365536, "distance": 0.04988002597, "q3": 3.183086125, "q2": 1.917106126, "tx": -0.4763, "ty": 0.275, "targetID": 4, "y": 0.3210954275, "x": -0.457241444}], [{"q1": 0.6241503965, "distance": 0.03608308096, "q3": 2.937124528, "q2": 2.487012814, "tx": 0.4763, "ty": 0.275, "targetID": 6, "y": 0.2759027458, "x": 0.4402282135}]], "block": 7}], [{"trials": [[{"q1": 1.422667849, "distance": 0.05501785172, "q3": 2.203061225, "q2": 2.56547136, "tx": 0.175, "ty": 0.3031, "targetID": 9, "y": 0.3547852795, "x": 0.1561427497}], [{"q1": 2.298206129, "distance": 0.005662173589, "q3": 2.152695667, "q2": 2.401242143, "tx": -0.175, "ty": 0.3031, "targetID": 7, "y": 0.3070332943, "x": -0.1790730094}], [{"q1": 1.634110953, "distance": 0.06335963592, "q3": 2.819261501, "q2": 2.200641947, "tx": 0.0, "ty": 0.55, "targetID": 5, "y": 0.4866667819, "x": 0.001829465509}], [{"q1": 0.6017504712, "distance": 0.09467060854, "q3": 4.334812725, "q2": 2.199610868, "tx": 0.375, "ty": 0.6495, "targetID": 3, "y": 0.5559122983, "x": 0.3892781725}], [{"q1": 1.932620365, "distance": 0.0504945739, "q3": 4.018508008, "q2": 1.877223237, "tx": -0.375, "ty": 0.6495, "targetID": 1, "y": 0.59990192, "x": -0.3655272783}], [{"q1": 2.028136481, "distance": 0.04354049916, "q3": 1.042638864, "q2": 2.85524296, "tx": 0.0, "ty": 0.15, "targetID": 8, "y": 0.1930930055, "x": 0.006226391226}], [{"q1": 1.16886271, "distance": 0.1618396193, "q3": 4.899213175, "q2": 1.710604926, "tx": 0.0, "ty": 0.95, "targetID": 2, "y": 0.7888359123, "x": 0.01477156714}], [{"q1": 2.525382131, "distance": 0.04841498319, "q3": 3.188991263, "q2": 1.933152973, "tx": -0.4763, "ty": 0.275, "targetID": 4, "y": 0.3203034382, "x": -0.4592234346}], [{"q1": 0.623788527, "distance": 0.03592358077, "q3": 2.938407798, "q2": 2.486921988, "tx": 0.4763, "ty": 0.275, "targetID": 6, "y": 0.2760247952, "x": 0.4403910394}]], "block": 8}], [{"trials": [[{"q1": 1.432394361, "distance": 0.04849024494, "q3": 2.156741888, "q2": 2.600560166, "tx": 0.175, "ty": 0.3031, "targetID": 9, "y": 0.3487025307, "x": 0.1585162792}], [{"q1": 2.318859232, "distance": 0.006395188237, "q3": 2.134975135, "q2": 2.418943233, "tx": -0.175, "ty": 0.3031, "targetID": 7, "y": 0.3033319896, "x": -0.1813909791}], [{"q1": 1.625340875, "distance": 0.05450460724, "q3": 2.861122334, "q2": 2.206927207, "tx": 0.0, "ty": 0.55, "targetID": 5, "y": 0.4955734292, "x": 0.002915578187}], [{"q1": 0.5780302585, "distance": 0.09377931895, "q3": 4.410449747, "q2": 2.217142636, "tx": 0.375, "ty": 0.6495, "targetID": 3, "y": 0.5562432552, "x": 0.3848863653}], [{"q1": 1.916329648, "distance": 0.04761974367, "q3": 4.062202073, "q2": 1.896381497, "tx": -0.375, "ty": 0.6495, "targetID": 1, "y": 0.6025239188, "x": -0.3671969378}], [{"q1": 2.047104383, "distance": 0.04035506956, "q3": 1.020934095, "q2": 2.861802566, "tx": 0.0, "ty": 0.15, "targetID": 8, "y": 0.1902538496, "x": 0.002856436882}], [{"q1": 1.16779443, "distance": 0.1628479658, "q3": 4.890932899, "q2": 1.714022602, "tx": 0.0, "ty": 0.95, "targetID": 2, "y": 0.7879907199, "x": 0.0165061538}], [{"q1": 2.534063171, "distance": 0.04481713957, "q3": 3.161013639, "q2": 1.956546882, "tx": -0.4763, "ty": 0.275, "targetID": 4, "y": 0.3148821529, "x": -0.4558551991}], [{"q1": 0.6216344982, "distance": 0.03499664886, "q3": 2.94455764, "q2": 2.487556005, "tx": 0.4763, "ty": 0.275, "targetID": 6, "y": 0.2764181434, "x": 0.4413320961}]], "block": 9}], [{"trials": [[{"q1": 1.446187799, "distance": 0.04299541241, "q3": 2.109192567, "q2": 2.635734532, "tx": 0.175, "ty": 0.3031, "targetID": 9, "y": 0.3433046206, "x": 0.1597620878}], [{"q1": 2.337374717, "distance": 0.007172546137, "q3": 2.114552756, "q2": 2.444385659, "tx": -0.175, "ty": 0.3031, "targetID": 7, "y": 0.301171161, "x": -0.1819083282}], [{"q1": 1.61333631, "distance": 0.04306968732, "q3": 2.916143601, "q2": 2.220502745, "tx": 0.0, "ty": 0.55, "targetID": 5, "y": 0.5071485297, "x": 0.004330064843}], [{"q1": 0.5567232157, "distance": 0.09182139611, "q3": 4.487132159, "q2": 2.218639419, "tx": 0.375, "ty": 0.6495, "targetID": 3, "y": 0.5579712682, "x": 0.3823253019}], [{"q1": 1.9135667, "distance": 0.04835805251, "q3": 4.070553692, "q2": 1.906671314, "tx": -0.375, "ty": 0.6495, "targetID": 1, "y": 0.6016112215, "x": -0.3682794246}], [{"q1": 2.073656435, "distance": 0.0395412022, "q3": 0.9855157821, "q2": 2.887158854, "tx": 0.0, "ty": 0.15, "targetID": 8, "y": 0.1894546985, "x": 0.002614084495}], [{"q1": 1.103202415, "distance": 0.1628198981, "q3": 5.06598831, "q2": 1.701428909, "tx": 0.0, "ty": 0.95, "targetID": 2, "y": 0.7903190112, "x": 0.03181667844}], [{"q1": 2.536357485, "distance": 0.04408921666, "q3": 3.152592276, "q2": 1.957880208, "tx": -0.4763, "ty": 0.275, "targetID": 4, "y": 0.3134478519, "x": -0.4547217307}], [{"q1": 0.6171930754, "distance": 0.03310540629, "q3": 2.95959715, "q2": 2.487418768, "tx": 0.4763, "ty": 0.275, "targetID": 6, "y": 0.2777535329, "x": 0.4433093046}]], "block": 10}]]}], "condition": "H1"}], "type": "simulation", "subjectID": "S_H1_93"}}
