# Supplementary material for: Goal-related feedback guides motor exploration and redundancy resolution in human motor skill acquisition
Source: PLoS Comput Biol. 2019 Mar 5;15(3):e1006676. doi: 10.1371/journal.pcbi.1006676 (PMC6420027; doi:10.1371/journal.pcbi.1006676)
Supplement: S1 Dataset — The 220 .json files contain the data (20 for the participants, 200 for simulation runs), the text file legend_json.txt explains the data format. (ZIP) [file pcbi.1006676.s001.zip › S_H1_007.json]

{"data": {"data": [{"phases": [{"phase": "test", "blocks": [[{"trials": [[{"q1": 1.520689224, "distance": 0.2240863968, "q3": 2.8425776, "q2": 2.000102723, "tx": 0.175, "ty": 0.3031, "targetID": 9, "y": 0.4840420516, "x": 0.04280814241}], [{"q1": 2.102759903, "distance": 0.1637090685, "q3": 2.966280658, "q2": 2.02999165, "tx": -0.175, "ty": 0.3031, "targetID": 7, "y": 0.4496171194, "x": -0.2480300817}], [{"q1": 1.656377968, "distance": 0.06289383974, "q3": 2.87391621, "q2": 1.998038843, "tx": 0.0, "ty": 0.55, "targetID": 5, "y": 0.4922004702, "x": -0.02479615765}], [{"q1": 1.051267258, "distance": 0.2808593755, "q3": 2.773573455, "q2": 1.96488885, "tx": 0.375, "ty": 0.6495, "targetID": 3, "y": 0.3990022204, "x": 0.2479848386}], [{"q1": 2.133921077, "distance": 0.2193653838, "q3": 3.051244549, "q2": 1.998025316, "tx": -0.375, "ty": 0.6495, "targetID": 1, "y": 0.4531749726, "x": -0.2771345045}], [{"q1": 1.839397748, "distance": 0.3500199866, "q3": 2.878868255, "q2": 2.018543925, "tx": 0.0, "ty": 0.15, "targetID": 8, "y": 0.4811366228, "x": -0.1134130859}], [{"q1": 1.527329299, "distance": 0.4461794444, "q3": 2.93765726, "q2": 1.980445951, "tx": 0.0, "ty": 0.95, "targetID": 2, "y": 0.5052640791, "x": 0.03586164037}], [{"q1": 2.44443958, "distance": 0.09625041784, "q3": 3.130003364, "q2": 2.012668797, "tx": -0.4763, "ty": 0.275, "targetID": 4, "y": 0.3524476304, "x": -0.4191510064}], [{"q1": 1.100554661, "distance": 0.280412263, "q3": 2.746080169, "q2": 1.992110272, "tx": 0.4763, "ty": 0.275, "targetID": 6, "y": 0.404567373, "x": 0.2276168018}]], "block": 1}], [{"trials": [[{"q1": 1.346539209, "distance": 0.1726056146, "q3": 2.836778494, "q2": 1.968710665, "tx": 0.175, "ty": 0.3031, "targetID": 9, "y": 0.4679252067, "x": 0.1237618363}], [{"q1": 2.090635756, "distance": 0.1591000376, "q3": 2.944658359, "q2": 2.008317079, "tx": -0.175, "ty": 0.3031, "targetID": 7, "y": 0.4484443787, "x": -0.2397134726}], [{"q1": 1.586618769, "distance": 0.04893829421, "q3": 2.915589777, "q2": 1.969475051, "tx": 0.0, "ty": 0.55, "targetID": 5, "y": 0.5014775418, "x": 0.00636613647}], [{"q1": 0.7671960982, "distance": 0.3293141776, "q3": 2.809151095, "q2": 1.92635684, "tx": 0.375, "ty": 0.6495, "targetID": 3, "y": 0.3209208237, "x": 0.3530101724}], [{"q1": 2.134255387, "distance": 0.2191802826, "q3": 3.052521205, "q2": 1.991630739, "tx": -0.375, "ty": 0.6495, "targetID": 1, "y": 0.4531569538, "x": -0.2775864256}], [{"q1": 1.757850662, "distance": 0.3409703621, "q3": 2.855529803, "q2": 1.984103308, "tx": 0.0, "ty": 0.15, "targetID": 8, "y": 0.4828529244, "x": -0.07395754577}], [{"q1": 1.480383531, "distance": 0.4264013194, "q3": 3.046803955, "q2": 1.97838938, "tx": 0.0, "ty": 0.95, "targetID": 2, "y": 0.5272052454, "x": 0.05534149128}], [{"q1": 2.446780723, "distance": 0.09488293072, "q3": 3.131055351, "q2": 2.011590854, "tx": -0.4763, "ty": 0.275, "targetID": 4, "y": 0.3515246676, "x": -0.4202041375}], [{"q1": 0.8780939591, "distance": 0.1822425653, "q3": 2.735392982, "q2": 1.963824925, "tx": 0.4763, "ty": 0.275, "targetID": 6, "y": 0.3437023622, "x": 0.3075032642}]], "block": 2}], [{"trials": [[{"q1": 1.321018013, "distance": 0.1617075597, "q3": 2.817111789, "q2": 1.995512627, "tx": 0.175, "ty": 0.3031, "targetID": 9, "y": 0.4602495146, "x": 0.1368769762}], [{"q1": 2.107715097, "distance": 0.1274378245, "q3": 2.795882818, "q2": 2.044594155, "tx": -0.175, "ty": 0.3031, "targetID": 7, "y": 0.4208254599, "x": -0.223796672}], [{"q1": 1.592825406, "distance": 0.06050360702, "q3": 2.859689711, "q2": 2.021274861, "tx": 0.0, "ty": 0.55, "targetID": 5, "y": 0.4900912717, "x": 0.008463494389}], [{"q1": 0.727600236, "distance": 0.3449476815, "q3": 2.809418101, "q2": 1.974775566, "tx": 0.375, "ty": 0.6495, "targetID": 3, "y": 0.3046156057, "x": 0.3683926139}], [{"q1": 2.141345183, "distance": 0.219334428, "q3": 3.052481845, "q2": 2.015386579, "tx": -0.375, "ty": 0.6495, "targetID": 1, "y": 0.4515617526, "x": -0.2805116858}], [{"q1": 1.752719594, "distance": 0.3237846126, "q3": 2.776812571, "q2": 2.019683607, "tx": 0.0, "ty": 0.15, "targetID": 8, "y": 0.4673720789, "x": -0.06412050252}], [{"q1": 1.482957927, "distance": 0.4112092897, "q3": 3.113344517, "q2": 2.012302786, "tx": 0.0, "ty": 0.95, "targetID": 2, "y": 0.5418868223, "x": 0.0503658038}], [{"q1": 2.463287016, "distance": 0.08534510317, "q3": 3.137346215, "q2": 2.019174665, "tx": -0.4763, "ty": 0.275, "targetID": 4, "y": 0.3448913199, "x": -0.4273205141}], [{"q1": 0.8577387024, "distance": 0.1732616143, "q3": 2.73551824, "q2": 1.965995853, "tx": 0.4763, "ty": 0.275, "targetID": 6, "y": 0.3372951389, "x": 0.3146246999}]], "block": 3}], [{"trials": [[{"q1": 1.279415932, "distance": 0.1487713332, "q3": 2.801421862, "q2": 2.007680187, "tx": 0.175, "ty": 0.3031, "targetID": 9, "y": 0.4506696112, "x": 0.1561288736}], [{"q1": 2.115126126, "distance": 0.12278391, "q3": 2.765816838, "q2": 2.10277206, "tx": -0.175, "ty": 0.3031, "targetID": 7, "y": 0.4175037575, "x": -0.2195832796}], [{"q1": 1.592734353, "distance": 0.05811699849, "q3": 2.869772826, "q2": 2.032015385, "tx": 0.0, "ty": 0.55, "targetID": 5, "y": 0.492535495, "x": 0.008684249107}], [{"q1": 0.6896073927, "distance": 0.3582737623, "q3": 2.814905396, "q2": 1.974491639, "tx": 0.375, "ty": 0.6495, "targetID": 3, "y": 0.2912695678, "x": 0.3805719078}], [{"q1": 2.135120056, "distance": 0.2089968194, "q3": 3.102381729, "q2": 2.044469466, "tx": -0.375, "ty": 0.6495, "targetID": 1, "y": 0.4600936069, "x": -0.2866547184}], [{"q1": 1.746531125, "distance": 0.3166483948, "q3": 2.74435964, "q2": 2.035111029, "tx": 0.0, "ty": 0.15, "targetID": 8, "y": 0.461249603, "x": -0.05822276673}], [{"q1": 1.475391701, "distance": 0.3930208152, "q3": 3.200653251, "q2": 2.011330521, "tx": 0.0, "ty": 0.95, "targetID": 2, "y": 0.5598638695, "x": 0.04753063021}], [{"q1": 2.470772501, "distance": 0.08002215581, "q3": 3.15162399, "q2": 2.047499954, "tx": -0.4763, "ty": 0.275, "targetID": 4, "y": 0.3423200167, "x": -0.4330384608}], [{"q1": 0.7783828027, "distance": 0.1433566168, "q3": 2.719625628, "q2": 1.95727972, "tx": 0.4763, "ty": 0.275, "targetID": 6, "y": 0.3093024977, "x": 0.337107837}]], "block": 4}], [{"trials": [[{"q1": 1.273344179, "distance": 0.1352319104, "q3": 2.743350505, "q2": 2.008688163, "tx": 0.175, "ty": 0.3031, "targetID": 9, "y": 0.4369871647, "x": 0.1559764167}], [{"q1": 2.121321832, "distance": 0.08776429432, "q3": 2.613007837, "q2": 2.071931881, "tx": -0.175, "ty": 0.3031, "targetID": 7, "y": 0.3857795996, "x": -0.2044390076}], [{"q1": 1.576336795, "distance": 0.02202494986, "q3": 3.038622914, "q2": 2.062354013, "tx": 0.0, "ty": 0.55, "targetID": 5, "y": 0.5290950565, "x": 0.006934100759}], [{"q1": 0.7429042635, "distance": 0.2557376982, "q3": 3.251608241, "q2": 2.129897667, "tx": 0.375, "ty": 0.6495, "targetID": 3, "y": 0.396214179, "x": 0.4103279375}], [{"q1": 2.115785224, "distance": 0.1783038849, "q3": 3.263253357, "q2": 2.015857368, "tx": -0.375, "ty": 0.6495, "targetID": 1, "y": 0.4839142226, "x": -0.308866607}], [{"q1": 1.726406102, "distance": 0.2401697571, "q3": 2.402727983, "q2": 1.962260535, "tx": 0.0, "ty": 0.15, "targetID": 8, "y": 0.3834227673, "x": -0.0565271967}], [{"q1": 1.42477115, "distance": 0.2873257247, "q3": 3.94133836, "q2": 2.116101179, "tx": 0.0, "ty": 0.95, "targetID": 2, "y": 0.6663058992, "x": -0.04553821742}], [{"q1": 2.480477082, "distance": 0.07169927125, "q3": 3.193639512, "q2": 2.024465985, "tx": -0.4763, "ty": 0.275, "targetID": 4, "y": 0.3398114515, "x": -0.4456363204}], [{"q1": 0.7209031289, "distance": 0.1175318265, "q3": 2.741295929, "q2": 1.982906431, "tx": 0.4763, "ty": 0.275, "targetID": 6, "y": 0.2911636881, "x": 0.3598849433}]], "block": 5}], [{"trials": [[{"q1": 1.275169076, "distance": 0.1185421229, "q3": 2.655021985, "q2": 1.994081419, "tx": 0.175, "ty": 0.3031, "targetID": 9, "y": 0.418462987, "x": 0.1477306741}], [{"q1": 2.11987856, "distance": 0.05557735474, "q3": 2.468283642, "q2": 2.07065298, "tx": -0.175, "ty": 0.3031, "targetID": 7, "y": 0.3566439826, "x": -0.1898957807}], [{"q1": 1.562394384, "distance": 0.009494350407, "q3": 3.112924525, "q2": 2.062851322, "tx": 0.0, "ty": 0.55, "targetID": 5, "y": 0.5442278873, "x": 0.00753826268}], [{"q1": 0.7491852957, "distance": 0.1360586601, "q3": 3.775629284, "q2": 2.186955085, "tx": 0.375, "ty": 0.6495, "targetID": 3, "y": 0.5139818832, "x": 0.3871160645}], [{"q1": 2.108775759, "distance": 0.1573677542, "q3": 3.400517876, "q2": 2.025215538, "tx": -0.375, "ty": 0.6495, "targetID": 1, "y": 0.4975240256, "x": -0.3341599059}], [{"q1": 1.711549548, "distance": 0.1847179336, "q3": 2.043501019, "q2": 1.915918113, "tx": 0.0, "ty": 0.15, "targetID": 8, "y": 0.3101861685, "x": -0.09198427273}], [{"q1": 1.402745305, "distance": 0.3039536586, "q3": 4.239373086, "q2": 2.206808365, "tx": 0.0, "ty": 0.95, "targetID": 2, "y": 0.6657588937, "x": -0.1076792463}], [{"q1": 2.479473976, "distance": 0.07167544487, "q3": 3.202739269, "q2": 2.025346651, "tx": -0.4763, "ty": 0.275, "targetID": 4, "y": 0.3405560917, "x": -0.4473212451}], [{"q1": 0.5985154762, "distance": 0.0384164264, "q3": 3.112561677, "q2": 2.058755175, "tx": 0.4763, "ty": 0.275, "targetID": 6, "y": 0.3041433638, "x": 0.4512702943}]], "block": 6}], [{"trials": [[{"q1": 1.256808994, "distance": 0.09780870722, "q3": 2.561653109, "q2": 1.990830892, "tx": 0.175, "ty": 0.3031, "targetID": 9, "y": 0.3966149187, "x": 0.1463381232}], [{"q1": 2.191626894, "distance": 0.008829510008, "q3": 2.238968299, "q2": 2.17311756, "tx": -0.175, "ty": 0.3031, "targetID": 7, "y": 0.3067176866, "x": -0.1830543523}], [{"q1": 1.557188224, "distance": 0.007449651749, "q3": 3.141906405, "q2": 2.096178137, "tx": 0.0, "ty": 0.55, "targetID": 5, "y": 0.5500106201, "x": 0.007449644179}], [{"q1": 0.7490349169, "distance": 0.1322790436, "q3": 3.793970084, "q2": 2.191099778, "tx": 0.375, "ty": 0.6495, "targetID": 3, "y": 0.5175883089, "x": 0.3848514536}], [{"q1": 2.016465623, "distance": 0.1033765758, "q3": 3.810148696, "q2": 2.01721836, "tx": -0.375, "ty": 0.6495, "targetID": 1, "y": 0.5461287803, "x": -0.3760523141}], [{"q1": 1.708213231, "distance": 0.1971167486, "q3": 1.419639362, "q2": 1.970950444, "tx": 0.0, "ty": 0.15, "targetID": 8, "y": 0.2211937778, "x": -0.1838109316}], [{"q1": 1.143694745, "distance": 0.2255982539, "q3": 4.57992148, "q2": 1.978021103, "tx": 0.0, "ty": 0.95, "targetID": 2, "y": 0.7274596518, "x": 0.03701844948}], [{"q1": 2.480989951, "distance": 0.06967773857, "q3": 3.217882695, "q2": 2.044219197, "tx": -0.4763, "ty": 0.275, "targetID": 4, "y": 0.3400242225, "x": -0.4512632721}], [{"q1": 0.5992893272, "distance": 0.04111747918, "q3": 3.137226849, "q2": 2.07314429, "tx": 0.4763, "ty": 0.275, "targetID": 6, "y": 0.3093554886, "x": 0.453709128}]], "block": 7}], [{"trials": [[{"q1": 1.216288052, "distance": 0.07336339305, "q3": 2.457157016, "q2": 1.976385836, "tx": 0.175, "ty": 0.3031, "targetID": 9, "y": 0.371144557, "x": 0.1475750897}], [{"q1": 2.120213114, "distance": 0.01661504587, "q3": 2.154220024, "q2": 2.160150761, "tx": -0.175, "ty": 0.3031, "targetID": 7, "y": 0.2986638368, "x": -0.158988123}], [{"q1": 1.565696531, "distance": 0.002534206176, "q3": 3.15158421, "q2": 2.109754572, "tx": 0.0, "ty": 0.55, "targetID": 5, "y": 0.5519223779, "x": 0.001651261407}], [{"q1": 0.7483149629, "distance": 0.1297809217, "q3": 3.807564023, "q2": 2.194494505, "tx": 0.375, "ty": 0.6495, "targetID": 3, "y": 0.5199898728, "x": 0.3833794138}], [{"q1": 2.003517523, "distance": 0.09911533315, "q3": 3.849657066, "q2": 2.020957298, "tx": -0.375, "ty": 0.6495, "targetID": 1, "y": 0.5504310103, "x": -0.3780306}], [{"q1": 1.606142731, "distance": 0.2048350333, "q3": 1.348242095, "q2": 1.943725438, "tx": 0.0, "ty": 0.15, "targetID": 8, "y": 0.2391945987, "x": -0.184395538}], [{"q1": 1.14872834, "distance": 0.2257652999, "q3": 4.561521835, "q2": 1.975542352, "tx": 0.0, "ty": 0.95, "targetID": 2, "y": 0.7274564488, "x": 0.03800445337}], [{"q1": 2.481880837, "distance": 0.06926046086, "q3": 3.217297426, "q2": 2.042216382, "tx": -0.4763, "ty": 0.275, "targetID": 4, "y": 0.339641296, "x": -0.4514300525}], [{"q1": 0.5992671831, "distance": 0.0431092214, "q3": 3.153803485, "q2": 2.08066075, "tx": 0.4763, "ty": 0.275, "targetID": 6, "y": 0.3126878507, "x": 0.4553708127}]], "block": 8}], [{"trials": [[{"q1": 1.185794743, "distance": 0.06431982176, "q3": 2.418769047, "q2": 1.942785006, "tx": 0.175, "ty": 0.3031, "targetID": 9, "y": 0.3616449507, "x": 0.1483630291}], [{"q1": 2.052671283, "distance": 0.0261293442, "q3": 2.114750188, "q2": 2.090256895, "tx": -0.175, "ty": 0.3031, "targetID": 7, "y": 0.2921385523, "x": -0.1512810352}], [{"q1": 1.567176516, "distance": 0.005173041728, "q3": 3.167425551, "q2": 2.05428355, "tx": 0.0, "ty": 0.55, "targetID": 5, "y": 0.5551170925, "x": -0.0007587652921}], [{"q1": 0.7236554372, "distance": 0.09668141636, "q3": 4.028022696, "q2": 2.185681898, "tx": 0.375, "ty": 0.6495, "targetID": 3, "y": 0.5528730615, "x": 0.3717548455}], [{"q1": 1.948992298, "distance": 0.08147760578, "q3": 3.998286823, "q2": 2.024515192, "tx": -0.375, "ty": 0.6495, "targetID": 1, "y": 0.5682480597, "x": -0.3810599046}], [{"q1": 1.515165282, "distance": 0.2167754555, "q3": 1.29719652, "q2": 1.903071283, "tx": 0.0, "ty": 0.15, "targetID": 8, "y": 0.2626962283, "x": -0.1851787197}], [{"q1": 1.196397231, "distance": 0.229023946, "q3": 4.431363871, "q2": 1.974171644, "tx": 0.0, "ty": 0.95, "targetID": 2, "y": 0.7232721984, "x": 0.0323492171}], [{"q1": 2.486474188, "distance": 0.06733368962, "q3": 3.210233547, "q2": 2.031380885, "tx": -0.4763, "ty": 0.275, "targetID": 4, "y": 0.3375525667, "x": -0.451380085}], [{"q1": 0.5931416962, "distance": 0.04573985934, "q3": 3.19400185, "q2": 2.085821048, "tx": 0.4763, "ty": 0.275, "targetID": 6, "y": 0.3181184174, "x": 0.4610377323}]], "block": 9}], [{"trials": [[{"q1": 1.173707081, "distance": 0.05498826464, "q3": 2.367751393, "q2": 1.958781289, "tx": 0.175, "ty": 0.3031, "targetID": 9, "y": 0.3505449226, "x": 0.1472027238}], [{"q1": 2.044991083, "distance": 0.02912524055, "q3": 2.103918022, "q2": 2.093906779, "tx": -0.175, "ty": 0.3031, "targetID": 7, "y": 0.2912300488, "x": -0.1484033104}], [{"q1": 1.547618429, "distance": 0.01328466023, "q3": 3.205960586, "q2": 2.108907674, "tx": 0.0, "ty": 0.55, "targetID": 5, "y": 0.5622188363, "x": 0.005213658689}], [{"q1": 0.6965342151, "distance": 0.09814715982, "q3": 4.093690531, "q2": 2.237903823, "tx": 0.375, "ty": 0.6495, "targetID": 3, "y": 0.5516710895, "x": 0.3671025795}], [{"q1": 1.867214643, "distance": 0.05734965762, "q3": 4.262633307, "q2": 1.995882041, "tx": -0.375, "ty": 0.6495, "targetID": 1, "y": 0.5941412445, "x": -0.3899797001}], [{"q1": 1.462163519, "distance": 0.2127735771, "q3": 1.265972318, "q2": 1.912416056, "tx": 0.0, "ty": 0.15, "targetID": 8, "y": 0.2703891329, "x": -0.1754395958}], [{"q1": 1.220781737, "distance": 0.2351203711, "q3": 4.356574281, "q2": 1.992868811, "tx": 0.0, "ty": 0.95, "targetID": 2, "y": 0.7164555912, "x": 0.02717715989}], [{"q1": 2.481195365, "distance": 0.06707189867, "q3": 3.279024888, "q2": 2.041397015, "tx": -0.4763, "ty": 0.275, "targetID": 4, "y": 0.341118863, "x": -0.4650334323}], [{"q1": 0.5822845203, "distance": 0.04593390698, "q3": 3.226921188, "q2": 2.099570742, "tx": 0.4763, "ty": 0.275, "targetID": 6, "y": 0.3200112167, "x": 0.4671395318}]], "block": 10}]]}], "condition": "H1"}], "type": "simulation", "subjectID": "S_H1_7"}}
