# Supplementary material for: Goal-related feedback guides motor exploration and redundancy resolution in human motor skill acquisition
Source: PLoS Comput Biol. 2019 Mar 5;15(3):e1006676. doi: 10.1371/journal.pcbi.1006676 (PMC6420027; doi:10.1371/journal.pcbi.1006676)
Supplement: S1 Dataset — The 220 .json files contain the data (20 for the participants, 200 for simulation runs), the text file legend_json.txt explains the data format. (ZIP) [file pcbi.1006676.s001.zip › S_H2_059.json]

{"data": {"data": [{"phases": [{"phase": "test", "blocks": [[{"trials": [[{"q1": 0.7289543149, "distance": 0.2313283951, "q3": 0.1081741131, "q2": 2.300295562, "tx": 0.175, "ty": 0.3031, "targetID": 9, "y": 0.3925114638, "x": -0.03835045476}], [{"q1": 1.087880396, "distance": 0.1247504186, "q3": 0.0761300069, "q2": 2.149896071, "tx": -0.175, "ty": 0.3031, "targetID": 7, "y": 0.4269175146, "x": -0.1902279355}], [{"q1": 0.4966702733, "distance": 0.1133855241, "q3": 0.0961396311, "q2": 2.068746886, "tx": 0.0, "ty": 0.55, "targetID": 5, "y": 0.4885675967, "x": 0.09530129534}], [{"q1": 0.0481654964, "distance": 0.2803557118, "q3": 0.1239200884, "q2": 2.10421266, "tx": 0.375, "ty": 0.6495, "targetID": 3, "y": 0.3857789882, "x": 0.2798656052}], [{"q1": 1.409321104, "distance": 0.1774323974, "q3": 0.0399646226, "q2": 1.867974852, "tx": -0.375, "ty": 0.6495, "targetID": 1, "y": 0.4730832227, "x": -0.3560427756}], [{"q1": 1.091910848, "distance": 0.2636063466, "q3": 0.09012342274, "q2": 2.321118302, "tx": 0.0, "ty": 0.15, "targetID": 8, "y": 0.348213867, "x": -0.1737802316}], [{"q1": 0.031435415, "distance": 0.6513075724, "q3": 0.1110500322, "q2": 1.79823959, "tx": 0.0, "ty": 0.95, "targetID": 2, "y": 0.4445685525, "x": 0.4107804837}], [{"q1": 1.525497619, "distance": 0.1342930439, "q3": 0.004231472622, "q2": 2.001745009, "tx": -0.4763, "ty": 0.275, "targetID": 4, "y": 0.3792817557, "x": -0.3916835886}], [{"q1": 0.4319517324, "distance": 0.4163233864, "q3": 0.1236681698, "q2": 2.373276492, "tx": 0.4763, "ty": 0.275, "targetID": 6, "y": 0.3520137976, "x": 0.06716183622}]], "block": 1}], [{"trials": [[{"q1": 0.6664644158, "distance": 0.2174728119, "q3": 0.1114909297, "q2": 2.247652661, "tx": 0.175, "ty": 0.3031, "targetID": 9, "y": 0.4167957807, "x": -0.01038525658}], [{"q1": 1.084200917, "distance": 0.07169722439, "q3": 0.1058086494, "q2": 2.2550783, "tx": -0.175, "ty": 0.3031, "targetID": 7, "y": 0.3747282466, "x": -0.178144244}], [{"q1": 0.5218948422, "distance": 0.1013798426, "q3": 0.09885203872, "q2": 2.049753961, "tx": 0.0, "ty": 0.55, "targetID": 5, "y": 0.4977129425, "x": 0.08685583519}], [{"q1": 0.08143705164, "distance": 0.248216703, "q3": 0.110058375, "q2": 2.03661009, "tx": 0.375, "ty": 0.6495, "targetID": 3, "y": 0.4150003046, "x": 0.2936278641}], [{"q1": 1.443159417, "distance": 0.1602477893, "q3": 0.026818717, "q2": 1.810402287, "tx": -0.375, "ty": 0.6495, "targetID": 1, "y": 0.4892584819, "x": -0.3764177007}], [{"q1": 1.094026058, "distance": 0.2637741127, "q3": 0.08496664365, "q2": 2.323846042, "tx": 0.0, "ty": 0.15, "targetID": 8, "y": 0.3477658364, "x": -0.1745435661}], [{"q1": 0.05497639416, "distance": 0.6392132943, "q3": 0.09638852721, "q2": 1.791765813, "tx": 0.0, "ty": 0.95, "targetID": 2, "y": 0.4562927146, "x": 0.4060132411}], [{"q1": 1.542332881, "distance": 0.1282121319, "q3": 0.002491742738, "q2": 1.988860538, "tx": -0.4763, "ty": 0.275, "targetID": 4, "y": 0.3783402484, "x": -0.4004109769}], [{"q1": 0.04596900413, "distance": 0.223558483, "q3": 0.1057897291, "q2": 2.106997094, "tx": 0.4763, "ty": 0.275, "targetID": 6, "y": 0.3870323916, "x": 0.2828390516}]], "block": 2}], [{"trials": [[{"q1": 0.6512137649, "distance": 0.2133297924, "q3": 0.09934145389, "q2": 2.247416034, "tx": 0.175, "ty": 0.3031, "targetID": 9, "y": 0.4197179467, "x": -0.003633297169}], [{"q1": 1.100268861, "distance": 0.03511093324, "q3": 0.07367721334, "q2": 2.349374589, "tx": -0.175, "ty": 0.3031, "targetID": 7, "y": 0.3381926603, "x": -0.1738673806}], [{"q1": 0.5410717913, "distance": 0.09205841336, "q3": 0.08429692618, "q2": 2.042195225, "tx": 0.0, "ty": 0.55, "targetID": 5, "y": 0.5051845348, "x": 0.08041346621}], [{"q1": 0.09851882907, "distance": 0.2347124132, "q3": 0.1130857911, "q2": 2.004225678, "tx": 0.375, "ty": 0.6495, "targetID": 3, "y": 0.427800224, "x": 0.2979342736}], [{"q1": 1.497833939, "distance": 0.0574920485, "q3": -0.2803965694, "q2": 1.670292773, "tx": -0.375, "ty": 0.6495, "targetID": 1, "y": 0.5990747427, "x": -0.4026157395}], [{"q1": 1.095758453, "distance": 0.2642664332, "q3": 0.08587039617, "q2": 2.322611103, "tx": 0.0, "ty": 0.15, "targetID": 8, "y": 0.3477998416, "x": -0.1752483106}], [{"q1": 0.06737586273, "distance": 0.6308301659, "q3": 0.1127487855, "q2": 1.790789179, "tx": 0.0, "ty": 0.95, "targetID": 2, "y": 0.4600305415, "x": 0.3973369199}], [{"q1": 1.554013026, "distance": 0.1178991841, "q3": -0.004043675726, "q2": 2.010245942, "tx": -0.4763, "ty": 0.275, "targetID": 4, "y": 0.3661659409, "x": -0.4015404599}], [{"q1": 0.0363996409, "distance": 0.2187168417, "q3": 0.1019415059, "q2": 2.107159284, "tx": 0.4763, "ty": 0.275, "targetID": 6, "y": 0.3848076119, "x": 0.2871457106}]], "block": 3}], [{"trials": [[{"q1": 0.6354712994, "distance": 0.2068267569, "q3": 0.08449266357, "q2": 2.261664509, "tx": 0.175, "ty": 0.3031, "targetID": 9, "y": 0.416751528, "x": 0.002197692314}], [{"q1": 1.112046756, "distance": 0.01608859338, "q3": 0.02868159619, "q2": 2.413211222, "tx": -0.175, "ty": 0.3031, "targetID": 7, "y": 0.3187402526, "x": -0.1712283509}], [{"q1": 0.566994973, "distance": 0.0797513681, "q3": 0.05025475363, "q2": 2.031069701, "tx": 0.0, "ty": 0.55, "targetID": 5, "y": 0.5183056199, "x": 0.07318296921}], [{"q1": 0.1111694941, "distance": 0.2307323993, "q3": 0.1023889835, "q2": 2.003449682, "tx": 0.375, "ty": 0.6495, "targetID": 3, "y": 0.4331915644, "x": 0.2946999331}], [{"q1": 1.481036929, "distance": 0.02423764048, "q3": -0.3195973744, "q2": 1.637088771, "tx": -0.375, "ty": 0.6495, "targetID": 1, "y": 0.6287497081, "x": -0.387525518}], [{"q1": 1.101486646, "distance": 0.2658433556, "q3": 0.09147712403, "q2": 2.317319676, "tx": 0.0, "ty": 0.15, "targetID": 8, "y": 0.3478683551, "x": -0.1775409917}], [{"q1": 0.09351606731, "distance": 0.6240397056, "q3": 0.1055854518, "q2": 1.737390672, "tx": 0.0, "ty": 0.95, "targetID": 2, "y": 0.4789121679, "x": 0.4092698482}], [{"q1": 1.571355437, "distance": 0.1072360889, "q3": -0.02473762237, "q2": 2.02735948, "tx": -0.4763, "ty": 0.275, "targetID": 4, "y": 0.3564088247, "x": -0.4064989825}], [{"q1": 0.0131148391, "distance": 0.2046917355, "q3": 0.08223422848, "q2": 2.100803713, "tx": 0.4763, "ty": 0.275, "targetID": 6, "y": 0.3822550513, "x": 0.3019582077}]], "block": 4}], [{"trials": [[{"q1": 0.6034485392, "distance": 0.1924273927, "q3": 0.08429518159, "q2": 2.281483252, "tx": 0.175, "ty": 0.3031, "targetID": 9, "y": 0.4078241972, "x": 0.01356535698}], [{"q1": 1.124689594, "distance": 0.006445479837, "q3": 0.02447078738, "q2": 2.43452468, "tx": -0.175, "ty": 0.3031, "targetID": 7, "y": 0.3086542051, "x": -0.1717296765}], [{"q1": 0.6635798984, "distance": 0.03506328023, "q3": 0.02464557391, "q2": 1.981628303, "tx": 0.0, "ty": 0.55, "targetID": 5, "y": 0.5481717696, "x": 0.03501558502}], [{"q1": 0.3381385385, "distance": 0.06778060313, "q3": 0.03770705144, "q2": 1.631216238, "tx": 0.375, "ty": 0.6495, "targetID": 3, "y": 0.5937428079, "x": 0.3364598172}], [{"q1": 1.472985715, "distance": 0.05029684585, "q3": -0.4903921115, "q2": 1.565599346, "tx": -0.375, "ty": 0.6495, "targetID": 1, "y": 0.6963230587, "x": -0.3566322598}], [{"q1": 1.105640505, "distance": 0.2659038143, "q3": 0.0953783938, "q2": 2.316195404, "tx": 0.0, "ty": 0.15, "targetID": 8, "y": 0.3467893501, "x": -0.178826145}], [{"q1": 0.5100717664, "distance": 0.3848474787, "q3": 0.1519262254, "q2": 1.593971152, "tx": 0.0, "ty": 0.95, "targetID": 2, "y": 0.6365129007, "x": 0.2232340037}], [{"q1": 1.574776623, "distance": 0.1058004324, "q3": -0.02839850522, "q2": 2.026985884, "tx": -0.4763, "ty": 0.275, "targetID": 4, "y": 0.3559150216, "x": -0.4081348272}], [{"q1": 0.008901039557, "distance": 0.199929058, "q3": 0.08641347276, "q2": 2.084468471, "tx": 0.4763, "ty": 0.275, "targetID": 6, "y": 0.3844178239, "x": 0.308969883}]], "block": 5}], [{"trials": [[{"q1": 0.5643173344, "distance": 0.1751382548, "q3": 0.09356119705, "q2": 2.299800597, "tx": 0.175, "ty": 0.3031, "targetID": 9, "y": 0.3969429396, "x": 0.02712535381}], [{"q1": 1.132721566, "distance": 0.02449436934, "q3": 0.08485771688, "q2": 2.465860752, "tx": -0.175, "ty": 0.3031, "targetID": 7, "y": 0.2827456423, "x": -0.1613737661}], [{"q1": 0.6765927653, "distance": 0.02880213177, "q3": 0.06465998919, "q2": 1.957991723, "tx": 0.0, "ty": 0.55, "targetID": 5, "y": 0.5499430253, "x": 0.02880207542}], [{"q1": 0.3953750222, "distance": 0.04838356449, "q3": 0.04998140942, "q2": 1.549998715, "tx": 0.375, "ty": 0.6495, "targetID": 3, "y": 0.6262585148, "x": 0.3325641345}], [{"q1": 1.470431077, "distance": 0.04664943537, "q3": -0.4660040001, "q2": 1.565089887, "tx": -0.375, "ty": 0.6495, "targetID": 1, "y": 0.6928637431, "x": -0.3578024536}], [{"q1": 0.9824564443, "distance": 0.3059299403, "q3": 0.1167728402, "q2": 2.182760745, "tx": 0.0, "ty": 0.15, "targetID": 8, "y": 0.4207239776, "x": -0.1424838809}], [{"q1": 0.6005461747, "distance": 0.3342349779, "q3": 0.06410257787, "q2": 1.540603842, "tx": 0.0, "ty": 0.95, "targetID": 2, "y": 0.6813996792, "x": 0.1989142732}], [{"q1": 1.580946844, "distance": 0.1014288862, "q3": -0.0151262508, "q2": 2.02599598, "tx": -0.4763, "ty": 0.275, "targetID": 4, "y": 0.3510935103, "x": -0.4092358765}], [{"q1": 0.009324608438, "distance": 0.1974089644, "q3": 0.09225050121, "q2": 2.066883389, "tx": 0.4763, "ty": 0.275, "targetID": 6, "y": 0.3879949013, "x": 0.3144282869}]], "block": 6}], [{"trials": [[{"q1": 0.4998018758, "distance": 0.1489336929, "q3": 0.09213790109, "q2": 2.326612778, "tx": 0.175, "ty": 0.3031, "targetID": 9, "y": 0.3831041693, "x": 0.04937923025}], [{"q1": 1.142605342, "distance": 0.02318189641, "q3": 0.1313516818, "q2": 2.439743776, "tx": -0.175, "ty": 0.3031, "targetID": 7, "y": 0.2825384858, "x": -0.1642937189}], [{"q1": 0.7027704071, "distance": 0.01924718671, "q3": 0.1190617343, "q2": 1.914890149, "tx": 0.0, "ty": 0.55, "targetID": 5, "y": 0.55667613, "x": 0.01805224318}], [{"q1": 0.4638373964, "distance": 0.05475208292, "q3": 0.07791031559, "q2": 1.456007527, "tx": 0.375, "ty": 0.6495, "targetID": 3, "y": 0.6622945927, "x": 0.3217638377}], [{"q1": 1.466350152, "distance": 0.04673110547, "q3": -0.4213890123, "q2": 1.547871192, "tx": -0.375, "ty": 0.6495, "targetID": 1, "y": 0.6929506112, "x": -0.3577999824}], [{"q1": 0.9848724331, "distance": 0.3005742296, "q3": 0.1245291704, "q2": 2.192140963, "tx": 0.0, "ty": 0.15, "targetID": 8, "y": 0.4144573846, "x": -0.1428536286}], [{"q1": 0.688177542, "distance": 0.2861708043, "q3": 0.08788255528, "q2": 1.45903861, "tx": 0.0, "ty": 0.95, "targetID": 2, "y": 0.7151192433, "x": 0.1634770913}], [{"q1": 1.581044133, "distance": 0.1017223174, "q3": -0.01633026151, "q2": 2.024614416, "tx": -0.4763, "ty": 0.275, "targetID": 4, "y": 0.3518556591, "x": -0.4096618914}], [{"q1": 0.009024175504, "distance": 0.197086355, "q3": 0.09290630059, "q2": 2.065624524, "tx": 0.4763, "ty": 0.275, "targetID": 6, "y": 0.3881136131, "x": 0.3149050129}]], "block": 7}], [{"trials": [[{"q1": 0.4651668926, "distance": 0.1353586552, "q3": 0.08684646915, "q2": 2.341133261, "tx": 0.175, "ty": 0.3031, "targetID": 9, "y": 0.3760768462, "x": 0.06099848489}], [{"q1": 1.146942426, "distance": 0.0227719052, "q3": 0.145786192, "q2": 2.43140256, "tx": -0.175, "ty": 0.3031, "targetID": 7, "y": 0.2823733829, "x": -0.1655677674}], [{"q1": 0.7158873868, "distance": 0.0144308259, "q3": 0.1818289864, "q2": 1.880577595, "tx": 0.0, "ty": 0.55, "targetID": 5, "y": 0.5575825004, "x": 0.0122782093}], [{"q1": 0.4677127726, "distance": 0.04999476125, "q3": 0.09566071125, "q2": 1.425838763, "tx": 0.375, "ty": 0.6495, "targetID": 3, "y": 0.6669374746, "x": 0.3281447908}], [{"q1": 1.465787047, "distance": 0.03871973398, "q3": -0.3658509994, "q2": 1.538855397, "tx": -0.375, "ty": 0.6495, "targetID": 1, "y": 0.6861113794, "x": -0.3623974329}], [{"q1": 0.9855283455, "distance": 0.298407206, "q3": 0.1239069323, "q2": 2.197804458, "tx": 0.0, "ty": 0.15, "targetID": 8, "y": 0.4119710526, "x": -0.1428916659}], [{"q1": 0.6472903979, "distance": 0.3207539955, "q3": -0.01318014857, "q2": 1.39487165, "tx": 0.0, "ty": 0.95, "targetID": 2, "y": 0.7339211458, "x": 0.2370507423}], [{"q1": 1.601023326, "distance": 0.09123382993, "q3": -0.00465690789, "q2": 2.016927015, "tx": -0.4763, "ty": 0.275, "targetID": 4, "y": 0.3443355949, "x": -0.4170025549}], [{"q1": 0.007631331601, "distance": 0.1957946755, "q3": 0.09086193617, "q2": 2.063196493, "tx": 0.4763, "ty": 0.275, "targetID": 6, "y": 0.3884996074, "x": 0.3167588013}]], "block": 8}], [{"trials": [[{"q1": 0.445363399, "distance": 0.1279352451, "q3": 0.07951579229, "q2": 2.349466569, "tx": 0.175, "ty": 0.3031, "targetID": 9, "y": 0.3728169309, "x": 0.0677294239}], [{"q1": 1.150700253, "distance": 0.01629264507, "q3": 0.1197006682, "q2": 2.429295808, "tx": -0.175, "ty": 0.3031, "targetID": 7, "y": 0.2875108726, "x": -0.1702640323}], [{"q1": 0.7207563067, "distance": 0.01142416631, "q3": 0.1514225645, "q2": 1.897189262, "tx": 0.0, "ty": 0.55, "targetID": 5, "y": 0.557313523, "x": 0.008776329403}], [{"q1": 0.464434148, "distance": 0.04691744126, "q3": 0.09006001727, "q2": 1.426582131, "tx": 0.375, "ty": 0.6495, "targetID": 3, "y": 0.666243791, "x": 0.3311720209}], [{"q1": 1.465009433, "distance": 0.03736615893, "q3": -0.3462026882, "q2": 1.533062106, "tx": -0.375, "ty": 0.6495, "targetID": 1, "y": 0.6849428733, "x": -0.3631664643}], [{"q1": 0.9863054692, "distance": 0.29419006, "q3": 0.1184579627, "q2": 2.210899809, "tx": 0.0, "ty": 0.15, "targetID": 8, "y": 0.4072214375, "x": -0.1427757805}], [{"q1": 0.6477950777, "distance": 0.3209204622, "q3": -0.01217413617, "q2": 1.391156882, "tx": 0.0, "ty": 0.95, "targetID": 2, "y": 0.7346883463, "x": 0.2379723406}], [{"q1": 1.600739368, "distance": 0.09159097039, "q3": -0.01030786696, "q2": 2.018595877, "tx": -0.4763, "ty": 0.275, "targetID": 4, "y": 0.3449194492, "x": -0.4171377107}], [{"q1": 0.007073428029, "distance": 0.1955583842, "q3": 0.08916532838, "q2": 2.06419622, "tx": 0.4763, "ty": 0.275, "targetID": 6, "y": 0.3883022245, "x": 0.3169083831}]], "block": 9}], [{"trials": [[{"q1": 0.4323647287, "distance": 0.1229669995, "q3": 0.09083663934, "q2": 2.346513333, "tx": 0.175, "ty": 0.3031, "targetID": 9, "y": 0.3707152389, "x": 0.07229137117}], [{"q1": 1.153439602, "distance": 0.01183927126, "q3": 0.1396637687, "q2": 2.408593294, "tx": -0.175, "ty": 0.3031, "targetID": 7, "y": 0.2914167042, "x": -0.1730845517}], [{"q1": 0.7244370496, "distance": 0.009903515885, "q3": 0.1538515451, "q2": 1.896127013, "tx": 0.0, "ty": 0.55, "targetID": 5, "y": 0.5572624644, "x": 0.006733218969}], [{"q1": 0.4630746721, "distance": 0.04433806535, "q3": 0.08723890007, "q2": 1.423195883, "tx": 0.375, "ty": 0.6495, "targetID": 3, "y": 0.6665819321, "x": 0.3340845795}], [{"q1": 1.460474805, "distance": 0.03867863422, "q3": -0.3293776611, "q2": 1.527507823, "tx": -0.375, "ty": 0.6495, "targetID": 1, "y": 0.6855790209, "x": -0.3610593761}], [{"q1": 0.9864424128, "distance": 0.2913283898, "q3": 0.1154036887, "q2": 2.219376679, "tx": 0.0, "ty": 0.15, "targetID": 8, "y": 0.404096984, "x": -0.1425024683}], [{"q1": 0.7013261644, "distance": 0.2904974706, "q3": -0.02250612604, "q2": 1.351325676, "tx": 0.0, "ty": 0.95, "targetID": 2, "y": 0.7559347685, "x": 0.216165368}], [{"q1": 1.60702178, "distance": 0.08857965884, "q3": -0.008659662486, "q2": 2.015520041, "tx": -0.4763, "ty": 0.275, "targetID": 4, "y": 0.343191037, "x": -0.4197638307}], [{"q1": 0.006775867888, "distance": 0.1954533674, "q3": 0.08910203655, "q2": 2.064469963, "tx": 0.4763, "ty": 0.275, "targetID": 6, "y": 0.3881520397, "x": 0.3169305088}]], "block": 10}]]}], "condition": "H2"}], "type": "simulation", "subjectID": "S_H2_59"}}
