# Supplementary material for: Goal-related feedback guides motor exploration and redundancy resolution in human motor skill acquisition
Source: PLoS Comput Biol. 2019 Mar 5;15(3):e1006676. doi: 10.1371/journal.pcbi.1006676 (PMC6420027; doi:10.1371/journal.pcbi.1006676)
Supplement: S1 Dataset — The 220 .json files contain the data (20 for the participants, 200 for simulation runs), the text file legend_json.txt explains the data format. (ZIP) [file pcbi.1006676.s001.zip › S_H1_050.json]

{"data": {"data": [{"phases": [{"phase": "test", "blocks": [[{"trials": [[{"q1": 1.916851409, "distance": 0.3912388262, "q3": 2.71448388, "q2": 1.323020809, "tx": 0.175, "ty": 0.3031, "targetID": 9, "y": 0.422657218, "x": -0.1975236781}], [{"q1": 2.07164338, "distance": 0.1384712259, "q3": 2.861185218, "q2": 1.515862846, "tx": -0.175, "ty": 0.3031, "targetID": 7, "y": 0.4224774677, "x": -0.2451662354}], [{"q1": 1.915689831, "distance": 0.2184966673, "q3": 2.786658697, "q2": 1.381113136, "tx": 0.0, "ty": 0.55, "targetID": 5, "y": 0.4381893734, "x": -0.1877210095}], [{"q1": 1.721246085, "distance": 0.5518994153, "q3": 2.633630212, "q2": 1.164004418, "tx": 0.375, "ty": 0.6495, "targetID": 3, "y": 0.4451265415, "x": -0.1376640753}], [{"q1": 2.160909247, "distance": 0.2234426873, "q3": 3.052302872, "q2": 1.722606809, "tx": -0.375, "ty": 0.6495, "targetID": 1, "y": 0.4415869339, "x": -0.293153855}], [{"q1": 2.041014714, "distance": 0.3526348504, "q3": 2.785631622, "q2": 1.440065461, "tx": 0.0, "ty": 0.15, "targetID": 8, "y": 0.4116758981, "x": -0.2363832948}], [{"q1": 1.790368764, "distance": 0.5092382418, "q3": 2.787696681, "q2": 1.32216949, "tx": 0.0, "ty": 0.95, "targetID": 2, "y": 0.4592579666, "x": -0.1359994247}], [{"q1": 2.384428442, "distance": 0.1276027748, "q3": 3.152602587, "q2": 1.918818859, "tx": -0.4763, "ty": 0.275, "targetID": 4, "y": 0.378747725, "x": -0.4020108508}], [{"q1": 1.79447316, "distance": 0.6697261861, "q3": 2.591250365, "q2": 1.164502711, "tx": 0.4763, "ty": 0.275, "targetID": 6, "y": 0.4266182918, "x": -0.176038147}]], "block": 1}], [{"trials": [[{"q1": 1.489274147, "distance": 0.2907777446, "q3": 2.638347299, "q2": 0.9023042036, "tx": 0.175, "ty": 0.3031, "targetID": 9, "y": 0.4877928053, "x": -0.04958910122}], [{"q1": 1.961944277, "distance": 0.1251747188, "q3": 2.742741625, "q2": 1.263224682, "tx": -0.175, "ty": 0.3031, "targetID": 7, "y": 0.4199093481, "x": -0.2199920708}], [{"q1": 1.551114506, "distance": 0.07808326542, "q3": 2.760759004, "q2": 1.008121571, "tx": 0.0, "ty": 0.55, "targetID": 5, "y": 0.4889131985, "x": -0.048635368}], [{"q1": 1.079938055, "distance": 0.2701676927, "q3": 2.669890114, "q2": 0.6466782528, "tx": 0.375, "ty": 0.6495, "targetID": 3, "y": 0.4934671921, "x": 0.1544453694}], [{"q1": 2.177923298, "distance": 0.2208948875, "q3": 3.076801224, "q2": 1.624522443, "tx": -0.375, "ty": 0.6495, "targetID": 1, "y": 0.4399191182, "x": -0.3052117108}], [{"q1": 1.825089488, "distance": 0.3360856589, "q3": 2.644301976, "q2": 1.141880872, "tx": 0.0, "ty": 0.15, "targetID": 8, "y": 0.4313444226, "x": -0.1838447334}], [{"q1": 1.332063237, "distance": 0.4543301105, "q3": 2.865760915, "q2": 0.9226670819, "tx": 0.0, "ty": 0.95, "targetID": 2, "y": 0.5022750063, "x": 0.07718924321}], [{"q1": 2.411816777, "distance": 0.1113836726, "q3": 3.178461, "q2": 1.910799456, "tx": -0.4763, "ty": 0.275, "targetID": 4, "y": 0.3696963501, "x": -0.4176576622}], [{"q1": 1.169034705, "distance": 0.4595366521, "q3": 2.550419872, "q2": 0.6320675927, "tx": 0.4763, "ty": 0.275, "targetID": 6, "y": 0.514756689, "x": 0.08426599045}]], "block": 2}], [{"trials": [[{"q1": 1.420110732, "distance": 0.2771983952, "q3": 2.608632654, "q2": 0.8439600174, "tx": 0.175, "ty": 0.3031, "targetID": 9, "y": 0.4947132169, "x": -0.02530807632}], [{"q1": 1.914190684, "distance": 0.1088802914, "q3": 2.593681567, "q2": 1.199917604, "tx": -0.175, "ty": 0.3031, "targetID": 7, "y": 0.401635211, "x": -0.2213220255}], [{"q1": 1.407718915, "distance": 0.05560687593, "q3": 2.673471475, "q2": 0.8773371444, "tx": 0.0, "ty": 0.55, "targetID": 5, "y": 0.4944892895, "x": -0.003268894081}], [{"q1": 1.081825343, "distance": 0.2707386872, "q3": 2.670995036, "q2": 0.6485713362, "tx": 0.375, "ty": 0.6495, "targetID": 3, "y": 0.493483121, "x": 0.1537350677}], [{"q1": 2.185975435, "distance": 0.2160594023, "q3": 3.104621386, "q2": 1.676462641, "tx": -0.375, "ty": 0.6495, "targetID": 1, "y": 0.4428192114, "x": -0.3120340015}], [{"q1": 1.713276137, "distance": 0.3349963016, "q3": 2.482795655, "q2": 1.030214747, "tx": 0.0, "ty": 0.15, "targetID": 8, "y": 0.4357144673, "x": -0.1748993004}], [{"q1": 1.204126418, "distance": 0.4725006251, "q3": 2.791538408, "q2": 0.8006997929, "tx": 0.0, "ty": 0.95, "targetID": 2, "y": 0.4933700332, "x": 0.1214327556}], [{"q1": 2.430869978, "distance": 0.09891752061, "q3": 3.209407164, "q2": 1.957763771, "tx": -0.4763, "ty": 0.275, "targetID": 4, "y": 0.363169984, "x": -0.431458838}], [{"q1": 1.206079702, "distance": 0.4714127615, "q3": 2.567927922, "q2": 0.6647733126, "tx": 0.4763, "ty": 0.275, "targetID": 6, "y": 0.5121401158, "x": 0.06887570373}]], "block": 3}], [{"trials": [[{"q1": 1.30396837, "distance": 0.2445460548, "q3": 2.622990923, "q2": 0.7733688419, "tx": 0.175, "ty": 0.3031, "targetID": 9, "y": 0.5022993234, "x": 0.03314654573}], [{"q1": 1.889077196, "distance": 0.1050435092, "q3": 2.516288621, "q2": 1.164891764, "tx": -0.175, "ty": 0.3031, "targetID": 7, "y": 0.3949047186, "x": -0.2260493142}], [{"q1": 1.337927538, "distance": 0.05621969839, "q3": 2.653275384, "q2": 0.8132010684, "tx": 0.0, "ty": 0.55, "targetID": 5, "y": 0.4992695563, "x": 0.02422966297}], [{"q1": 1.087268038, "distance": 0.2724330839, "q3": 2.671620324, "q2": 0.6493725959, "tx": 0.375, "ty": 0.6495, "targetID": 3, "y": 0.4941865124, "x": 0.151175279}], [{"q1": 2.190980558, "distance": 0.2156349129, "q3": 3.110491535, "q2": 1.704012951, "tx": -0.375, "ty": 0.6495, "targetID": 1, "y": 0.4423967265, "x": -0.3149446109}], [{"q1": 1.665921678, "distance": 0.342333052, "q3": 2.409465346, "q2": 0.9697720602, "tx": 0.0, "ty": 0.15, "targetID": 8, "y": 0.4438903428, "x": -0.1755573551}], [{"q1": 1.132709032, "distance": 0.4848077192, "q3": 2.775259751, "q2": 0.7250582373, "tx": 0.0, "ty": 0.95, "targetID": 2, "y": 0.4895675466, "x": 0.1517909103}], [{"q1": 2.439737754, "distance": 0.09260820302, "q3": 3.227958222, "q2": 1.989851673, "tx": -0.4763, "ty": 0.275, "targetID": 4, "y": 0.3597098366, "x": -0.4388764398}], [{"q1": 1.214597131, "distance": 0.4737404691, "q3": 2.57471391, "q2": 0.6686980675, "tx": 0.4763, "ty": 0.275, "targetID": 6, "y": 0.5118194134, "x": 0.0659993816}]], "block": 4}], [{"trials": [[{"q1": 1.184909623, "distance": 0.2198453149, "q3": 2.57716037, "q2": 0.7263468499, "tx": 0.175, "ty": 0.3031, "targetID": 9, "y": 0.5022608769, "x": 0.08190377228}], [{"q1": 1.87724855, "distance": 0.09696863485, "q3": 2.483497188, "q2": 1.215542151, "tx": -0.175, "ty": 0.3031, "targetID": 7, "y": 0.3892190054, "x": -0.2195694183}], [{"q1": 1.321807404, "distance": 0.05528851904, "q3": 2.598082828, "q2": 0.8117163754, "tx": 0.0, "ty": 0.55, "targetID": 5, "y": 0.4983864006, "x": 0.01982061281}], [{"q1": 1.092031159, "distance": 0.2728149466, "q3": 2.681809755, "q2": 0.6537622669, "tx": 0.375, "ty": 0.6495, "targetID": 3, "y": 0.4937866239, "x": 0.1509880815}], [{"q1": 2.195728487, "distance": 0.2032518181, "q3": 3.180301621, "q2": 1.798754933, "tx": -0.375, "ty": 0.6495, "targetID": 1, "y": 0.4516523639, "x": -0.3284423535}], [{"q1": 1.630106831, "distance": 0.3402326491, "q3": 2.320277366, "q2": 0.9961122691, "tx": 0.0, "ty": 0.15, "targetID": 8, "y": 0.441063989, "x": -0.1761817524}], [{"q1": 1.122402291, "distance": 0.47521214, "q3": 2.718654137, "q2": 0.6439893096, "tx": 0.0, "ty": 0.95, "targetID": 2, "y": 0.4971287542, "x": 0.1439937943}], [{"q1": 2.439681511, "distance": 0.09237950233, "q3": 3.229102622, "q2": 2.000362689, "tx": -0.4763, "ty": 0.275, "targetID": 4, "y": 0.3595833831, "x": -0.4391567131}], [{"q1": 1.203470085, "distance": 0.4630170836, "q3": 2.592370752, "q2": 0.6929829958, "tx": 0.4763, "ty": 0.275, "targetID": 6, "y": 0.5070836932, "x": 0.07564805751}]], "block": 5}], [{"trials": [[{"q1": 1.082832126, "distance": 0.1767809961, "q3": 2.622741456, "q2": 0.8244981702, "tx": 0.175, "ty": 0.3031, "targetID": 9, "y": 0.4769167236, "x": 0.1427623329}], [{"q1": 1.846419616, "distance": 0.08071877608, "q3": 2.375630607, "q2": 1.286307298, "tx": -0.175, "ty": 0.3031, "targetID": 7, "y": 0.3738270004, "x": -0.2139000287}], [{"q1": 1.362644382, "distance": 0.06988560805, "q3": 2.661411318, "q2": 0.9835543967, "tx": 0.0, "ty": 0.55, "targetID": 5, "y": 0.4835433164, "x": 0.02162191998}], [{"q1": 1.084923002, "distance": 0.2691477732, "q3": 2.677962029, "q2": 0.6240642334, "tx": 0.375, "ty": 0.6495, "targetID": 3, "y": 0.4960123365, "x": 0.1539071215}], [{"q1": 2.204528747, "distance": 0.1904557166, "q3": 3.295482756, "q2": 1.923801121, "tx": -0.375, "ty": 0.6495, "targetID": 1, "y": 0.4600020239, "x": -0.3559239147}], [{"q1": 1.581898851, "distance": 0.3202916223, "q3": 2.156472317, "q2": 1.144343959, "tx": 0.0, "ty": 0.15, "targetID": 8, "y": 0.4190117186, "x": -0.1738373337}], [{"q1": 1.158749367, "distance": 0.4677516019, "q3": 2.795896384, "q2": 0.5766703603, "tx": 0.0, "ty": 0.95, "targetID": 2, "y": 0.5046031761, "x": 0.1428748767}], [{"q1": 2.422792932, "distance": 0.09711765962, "q3": 3.294247894, "q2": 2.047333573, "tx": -0.4763, "ty": 0.275, "targetID": 4, "y": 0.3678328113, "x": -0.4477709103}], [{"q1": 1.087926828, "distance": 0.4035759948, "q3": 2.602493208, "q2": 0.7170367909, "tx": 0.4763, "ty": 0.275, "targetID": 6, "y": 0.4913555373, "x": 0.1356185284}]], "block": 6}], [{"trials": [[{"q1": 1.074795185, "distance": 0.179437698, "q3": 2.591447264, "q2": 0.8095923004, "tx": 0.175, "ty": 0.3031, "targetID": 9, "y": 0.4790141268, "x": 0.1396148693}], [{"q1": 1.690462784, "distance": 0.1138159278, "q3": 2.039358363, "q2": 1.138520869, "tx": -0.175, "ty": 0.3031, "targetID": 7, "y": 0.3929942936, "x": -0.2448074595}], [{"q1": 1.354804073, "distance": 0.07108096072, "q3": 2.645648335, "q2": 0.9832916634, "tx": 0.0, "ty": 0.55, "targetID": 5, "y": 0.4824056985, "x": 0.02198893769}], [{"q1": 1.085666213, "distance": 0.2682670768, "q3": 2.685536983, "q2": 0.6225620152, "tx": 0.375, "ty": 0.6495, "targetID": 3, "y": 0.4957411774, "x": 0.1551694994}], [{"q1": 2.142652516, "distance": 0.1883899735, "q3": 3.213812135, "q2": 1.868758587, "tx": -0.375, "ty": 0.6495, "targetID": 1, "y": 0.4725167922, "x": -0.3104420705}], [{"q1": 1.432229145, "distance": 0.3722058179, "q3": 1.844045781, "q2": 1.056846811, "tx": 0.0, "ty": 0.15, "targetID": 8, "y": 0.4723348627, "x": -0.1861112762}], [{"q1": 1.246089063, "distance": 0.4571941092, "q3": 2.982220893, "q2": 0.5845349078, "tx": 0.0, "ty": 0.95, "targetID": 2, "y": 0.5148413253, "x": 0.1402261791}], [{"q1": 2.387991343, "distance": 0.1138812347, "q3": 3.319804532, "q2": 2.065310963, "tx": -0.4763, "ty": 0.275, "targetID": 4, "y": 0.3831222396, "x": -0.440543645}], [{"q1": 1.08793286, "distance": 0.4006176417, "q3": 2.612231031, "q2": 0.7309959439, "tx": 0.4763, "ty": 0.275, "targetID": 6, "y": 0.4890659393, "x": 0.1376700124}]], "block": 7}], [{"trials": [[{"q1": 1.074145253, "distance": 0.1801972782, "q3": 2.61356135, "q2": 0.7847220337, "tx": 0.175, "ty": 0.3031, "targetID": 9, "y": 0.4807261778, "x": 0.1446684982}], [{"q1": 1.632267088, "distance": 0.1399922621, "q3": 1.913944228, "q2": 1.087608044, "tx": -0.175, "ty": 0.3031, "targetID": 7, "y": 0.4167541461, "x": -0.2567347449}], [{"q1": 1.341173177, "distance": 0.07275658589, "q3": 2.615557522, "q2": 0.9815343979, "tx": 0.0, "ty": 0.55, "targetID": 5, "y": 0.4806156911, "x": 0.02189379967}], [{"q1": 1.08203533, "distance": 0.2670234819, "q3": 2.6852492, "q2": 0.6205036523, "tx": 0.375, "ty": 0.6495, "targetID": 3, "y": 0.4954035898, "x": 0.1569269933}], [{"q1": 2.003534955, "distance": 0.247582578, "q3": 2.960673884, "q2": 1.707711556, "tx": -0.375, "ty": 0.6495, "targetID": 1, "y": 0.4632288351, "x": -0.2119043654}], [{"q1": 1.403849829, "distance": 0.3663514783, "q3": 1.80254353, "q2": 1.098504124, "tx": 0.0, "ty": 0.15, "targetID": 8, "y": 0.4700082501, "x": -0.1783483264}], [{"q1": 1.359103188, "distance": 0.4260044461, "q3": 3.217443181, "q2": 0.5940060411, "tx": 0.0, "ty": 0.95, "targetID": 2, "y": 0.5446831412, "x": 0.1311412677}], [{"q1": 2.403469983, "distance": 0.09967764616, "q3": 3.41095091, "q2": 2.105337553, "tx": -0.4763, "ty": 0.275, "targetID": 4, "y": 0.3742551674, "x": -0.4671324004}], [{"q1": 1.075316399, "distance": 0.3950693616, "q3": 2.60856457, "q2": 0.734156026, "tx": 0.4763, "ty": 0.275, "targetID": 6, "y": 0.4871561766, "x": 0.1430290034}]], "block": 8}], [{"trials": [[{"q1": 1.075439121, "distance": 0.1863145558, "q3": 2.615886904, "q2": 0.7323748508, "tx": 0.175, "ty": 0.3031, "targetID": 9, "y": 0.4869099183, "x": 0.1445528712}], [{"q1": 1.637118551, "distance": 0.1339454228, "q3": 1.92710007, "q2": 1.104492644, "tx": -0.175, "ty": 0.3031, "targetID": 7, "y": 0.4116206897, "x": -0.2535151972}], [{"q1": 1.336401138, "distance": 0.06550265008, "q3": 2.601378479, "q2": 0.916010901, "tx": 0.0, "ty": 0.55, "targetID": 5, "y": 0.4869309133, "x": 0.01768862541}], [{"q1": 1.080418773, "distance": 0.2661505838, "q3": 2.687745653, "q2": 0.6199479587, "tx": 0.375, "ty": 0.6495, "targetID": 3, "y": 0.4950259156, "x": 0.1582653916}], [{"q1": 1.995894865, "distance": 0.2256673844, "q3": 3.069662126, "q2": 1.780107865, "tx": -0.375, "ty": 0.6495, "targetID": 1, "y": 0.4876801054, "x": -0.2177101717}], [{"q1": 1.411936102, "distance": 0.3591560959, "q3": 1.823140964, "q2": 1.113942651, "tx": 0.0, "ty": 0.15, "targetID": 8, "y": 0.4627128196, "x": -0.1766459559}], [{"q1": 1.423200618, "distance": 0.4025155261, "q3": 3.348821647, "q2": 0.5439443077, "tx": 0.0, "ty": 0.95, "targetID": 2, "y": 0.5663325935, "x": 0.121729495}], [{"q1": 2.403060802, "distance": 0.09915259351, "q3": 3.421053316, "q2": 2.111464386, "tx": -0.4763, "ty": 0.275, "targetID": 4, "y": 0.3739030707, "x": -0.469270106}], [{"q1": 1.063807079, "distance": 0.3908056827, "q3": 2.594663773, "q2": 0.7612005249, "tx": 0.4763, "ty": 0.275, "targetID": 6, "y": 0.4831553922, "x": 0.1455426655}]], "block": 9}], [{"trials": [[{"q1": 1.038771457, "distance": 0.176989431, "q3": 2.618563833, "q2": 0.744627069, "tx": 0.175, "ty": 0.3031, "targetID": 9, "y": 0.4796683223, "x": 0.1627981051}], [{"q1": 1.652369881, "distance": 0.1309784295, "q3": 1.910090869, "q2": 1.128555582, "tx": -0.175, "ty": 0.3031, "targetID": 7, "y": 0.4026246638, "x": -0.2601480491}], [{"q1": 1.360793618, "distance": 0.066407999, "q3": 2.649671673, "q2": 0.9484695981, "tx": 0.0, "ty": 0.55, "targetID": 5, "y": 0.4861082493, "x": 0.01810708507}], [{"q1": 1.078035495, "distance": 0.2622986915, "q3": 2.704569467, "q2": 0.6060954398, "tx": 0.375, "ty": 0.6495, "targetID": 3, "y": 0.4948076634, "x": 0.1631725123}], [{"q1": 1.992639938, "distance": 0.1538355012, "q3": 3.398129718, "q2": 1.9734736, "tx": -0.375, "ty": 0.6495, "targetID": 1, "y": 0.5351371074, "x": -0.2721093288}], [{"q1": 1.402004538, "distance": 0.3844164922, "q3": 1.724401662, "q2": 1.085130616, "tx": 0.0, "ty": 0.15, "targetID": 8, "y": 0.4817835773, "x": -0.194153798}], [{"q1": 1.471684697, "distance": 0.3823987242, "q3": 3.45374708, "q2": 0.5091763489, "tx": 0.0, "ty": 0.95, "targetID": 2, "y": 0.5848205972, "x": 0.1134583096}], [{"q1": 2.374727088, "distance": 0.1104251168, "q3": 3.46893021, "q2": 2.125323304, "tx": -0.4763, "ty": 0.275, "targetID": 4, "y": 0.3852020551, "x": -0.469284767}], [{"q1": 1.023459762, "distance": 0.3713565226, "q3": 2.593791356, "q2": 0.7602546546, "tx": 0.4763, "ty": 0.275, "targetID": 6, "y": 0.477070695, "x": 0.1647344353}]], "block": 10}]]}], "condition": "H1"}], "type": "simulation", "subjectID": "S_H1_50"}}
