# Supplementary material for: Goal-related feedback guides motor exploration and redundancy resolution in human motor skill acquisition
Source: PLoS Comput Biol. 2019 Mar 5;15(3):e1006676. doi: 10.1371/journal.pcbi.1006676 (PMC6420027; doi:10.1371/journal.pcbi.1006676)
Supplement: S1 Dataset — The 220 .json files contain the data (20 for the participants, 200 for simulation runs), the text file legend_json.txt explains the data format. (ZIP) [file pcbi.1006676.s001.zip › S_H1_046.json]

{"data": {"data": [{"phases": [{"phase": "test", "blocks": [[{"trials": [[{"q1": 1.681898478, "distance": 0.2734279145, "q3": 2.625772588, "q2": 1.672415552, "tx": 0.175, "ty": 0.3031, "targetID": 9, "y": 0.4319490237, "x": -0.06616540699}], [{"q1": 2.112423326, "distance": 0.1383861455, "q3": 2.862657853, "q2": 1.872929838, "tx": -0.175, "ty": 0.3031, "targetID": 7, "y": 0.423606246, "x": -0.243036534}], [{"q1": 1.787717908, "distance": 0.1449990694, "q3": 2.725144328, "q2": 1.752233836, "tx": 0.0, "ty": 0.55, "targetID": 5, "y": 0.4457617394, "x": -0.100792436}], [{"q1": 1.344242659, "distance": 0.4063556983, "q3": 2.483788924, "q2": 1.541613297, "tx": 0.375, "ty": 0.6495, "targetID": 3, "y": 0.4147349276, "x": 0.0433219719}], [{"q1": 2.229123585, "distance": 0.2393488929, "q3": 3.011816936, "q2": 1.942924658, "tx": -0.375, "ty": 0.6495, "targetID": 1, "y": 0.4184577686, "x": -0.3124909622}], [{"q1": 1.92752781, "distance": 0.3247228344, "q3": 2.744071016, "q2": 1.778022973, "tx": 0.0, "ty": 0.15, "targetID": 8, "y": 0.4323788332, "x": -0.1603343811}], [{"q1": 1.648427925, "distance": 0.5004904632, "q3": 2.706372737, "q2": 1.726510343, "tx": 0.0, "ty": 0.95, "targetID": 2, "y": 0.4512020722, "x": -0.04112579476}], [{"q1": 2.431629658, "distance": 0.1048495496, "q3": 3.107732487, "q2": 1.981210622, "tx": -0.4763, "ty": 0.275, "targetID": 4, "y": 0.3561221952, "x": -0.4098724642}], [{"q1": 1.363395398, "distance": 0.4734378453, "q3": 2.437232854, "q2": 1.510492025, "tx": 0.4763, "ty": 0.275, "targetID": 6, "y": 0.4118684299, "x": 0.02307772975}]], "block": 1}], [{"trials": [[{"q1": 1.321393479, "distance": 0.1551713378, "q3": 2.513039574, "q2": 1.604393039, "tx": 0.175, "ty": 0.3031, "targetID": 9, "y": 0.4129655818, "x": 0.06542035764}], [{"q1": 2.033996558, "distance": 0.1246627155, "q3": 2.790277287, "q2": 1.797119691, "tx": -0.175, "ty": 0.3031, "targetID": 7, "y": 0.4235611724, "x": -0.2070920329}], [{"q1": 1.554620876, "distance": 0.1165655524, "q3": 2.611777776, "q2": 1.664943859, "tx": 0.0, "ty": 0.55, "targetID": 5, "y": 0.4341616716, "x": -0.01300037173}], [{"q1": 1.052142669, "distance": 0.3417423213, "q3": 2.476898668, "q2": 1.537518349, "tx": 0.375, "ty": 0.6495, "targetID": 3, "y": 0.3846077346, "x": 0.1590835767}], [{"q1": 2.227274318, "distance": 0.2301898198, "q3": 3.062367702, "q2": 1.934598236, "tx": -0.375, "ty": 0.6495, "targetID": 1, "y": 0.4257639095, "x": -0.320875006}], [{"q1": 1.558743139, "distance": 0.275384916, "q3": 2.564865816, "q2": 1.665294678, "tx": 0.0, "ty": 0.15, "targetID": 8, "y": 0.4246910241, "x": -0.01953696992}], [{"q1": 1.541060711, "distance": 0.5063341135, "q3": 2.657675421, "q2": 1.662613117, "tx": 0.0, "ty": 0.95, "targetID": 2, "y": 0.4436744114, "x": -0.002938163173}], [{"q1": 2.455266353, "distance": 0.08805253686, "q3": 3.160296477, "q2": 1.989630197, "tx": -0.4763, "ty": 0.275, "targetID": 4, "y": 0.3496090696, "x": -0.4295374511}], [{"q1": 1.034711813, "distance": 0.3439545992, "q3": 2.403238146, "q2": 1.521720678, "tx": 0.4763, "ty": 0.275, "targetID": 6, "y": 0.3789624519, "x": 0.1484332971}]], "block": 2}], [{"trials": [[{"q1": 1.242474166, "distance": 0.1317838365, "q3": 2.501065189, "q2": 1.584689692, "tx": 0.175, "ty": 0.3031, "targetID": 9, "y": 0.4065431774, "x": 0.09335143224}], [{"q1": 2.034816156, "distance": 0.1258343347, "q3": 2.79499707, "q2": 1.806482701, "tx": -0.175, "ty": 0.3031, "targetID": 7, "y": 0.4247540422, "x": -0.2071647913}], [{"q1": 1.530765712, "distance": 0.09275188007, "q3": 2.726204847, "q2": 1.67777351, "tx": 0.0, "ty": 0.55, "targetID": 5, "y": 0.4576852013, "x": 0.008993842698}], [{"q1": 0.9551934395, "distance": 0.3339424299, "q3": 2.472084915, "q2": 1.517980049, "tx": 0.375, "ty": 0.6495, "targetID": 3, "y": 0.3695500281, "x": 0.1929407796}], [{"q1": 2.223151932, "distance": 0.2262257226, "q3": 3.079060756, "q2": 1.959561895, "tx": -0.375, "ty": 0.6495, "targetID": 1, "y": 0.429577192, "x": -0.3219713653}], [{"q1": 1.481298039, "distance": 0.2698654617, "q3": 2.531782386, "q2": 1.639733566, "tx": 0.0, "ty": 0.15, "targetID": 8, "y": 0.4197995764, "x": 0.005962885318}], [{"q1": 1.562816489, "distance": 0.4485631433, "q3": 2.92549863, "q2": 1.713075139, "tx": 0.0, "ty": 0.95, "targetID": 2, "y": 0.5014726005, "x": 0.005662636638}], [{"q1": 2.462885294, "distance": 0.08289895919, "q3": 3.173265063, "q2": 2.003693761, "tx": -0.4763, "ty": 0.275, "targetID": 4, "y": 0.3469074416, "x": -0.4350500634}], [{"q1": 1.077042084, "distance": 0.3589254174, "q3": 2.405405845, "q2": 1.535427005, "tx": 0.4763, "ty": 0.275, "targetID": 6, "y": 0.3832999998, "x": 0.1341033236}]], "block": 3}], [{"trials": [[{"q1": 1.146026945, "distance": 0.1077276474, "q3": 2.589034136, "q2": 1.57144759, "tx": 0.175, "ty": 0.3031, "targetID": 9, "y": 0.4072705974, "x": 0.1475458083}], [{"q1": 2.034318864, "distance": 0.1232636842, "q3": 2.783498903, "q2": 1.804565081, "tx": -0.175, "ty": 0.3031, "targetID": 7, "y": 0.4223477607, "x": -0.2062074895}], [{"q1": 1.564567004, "distance": 0.0542796605, "q3": 2.900466979, "q2": 1.708924169, "tx": 0.0, "ty": 0.55, "targetID": 5, "y": 0.4958708658, "x": 0.004039601367}], [{"q1": 0.710563988, "distance": 0.3134348019, "q3": 2.940228167, "q2": 1.485820771, "tx": 0.375, "ty": 0.6495, "targetID": 3, "y": 0.3360773115, "x": 0.3777556075}], [{"q1": 2.204740466, "distance": 0.2104467492, "q3": 3.15254222, "q2": 1.96602067, "tx": -0.375, "ty": 0.6495, "targetID": 1, "y": 0.444392166, "x": -0.32789787}], [{"q1": 1.462400889, "distance": 0.2449078016, "q3": 2.38040562, "q2": 1.631518121, "tx": 0.0, "ty": 0.15, "targetID": 8, "y": 0.3947067804, "x": -0.009920832234}], [{"q1": 1.669304101, "distance": 0.3524294734, "q3": 3.444614314, "q2": 1.789703401, "tx": 0.0, "ty": 0.95, "targetID": 2, "y": 0.6079213417, "x": -0.08478635078}], [{"q1": 2.467109312, "distance": 0.07759223737, "q3": 3.221161904, "q2": 2.01266647, "tx": -0.4763, "ty": 0.275, "targetID": 4, "y": 0.3469015973, "x": -0.4471329706}], [{"q1": 0.7584470334, "distance": 0.1986543583, "q3": 2.590049847, "q2": 1.47801479, "tx": 0.4763, "ty": 0.275, "targetID": 6, "y": 0.331714683, "x": 0.2859135541}]], "block": 4}], [{"trials": [[{"q1": 1.119176633, "distance": 0.09822813217, "q3": 2.574295301, "q2": 1.591193846, "tx": 0.175, "ty": 0.3031, "targetID": 9, "y": 0.3997528061, "x": 0.1574785551}], [{"q1": 2.008165464, "distance": 0.05148377016, "q3": 2.448688304, "q2": 1.719481849, "tx": -0.175, "ty": 0.3031, "targetID": 7, "y": 0.3497899245, "x": -0.1966939978}], [{"q1": 1.572304432, "distance": 0.02963880474, "q3": 3.009191858, "q2": 1.806932414, "tx": 0.0, "ty": 0.55, "targetID": 5, "y": 0.5206673708, "x": 0.00424918917}], [{"q1": 0.6351656223, "distance": 0.3392073323, "q3": 3.031933243, "q2": 1.536373371, "tx": 0.375, "ty": 0.6495, "targetID": 3, "y": 0.3135170047, "x": 0.4216587739}], [{"q1": 2.19277599, "distance": 0.1974483734, "q3": 3.230141211, "q2": 2.036778849, "tx": -0.375, "ty": 0.6495, "targetID": 1, "y": 0.455457076, "x": -0.3384869367}], [{"q1": 1.412138333, "distance": 0.2243861323, "q3": 2.036484326, "q2": 1.571269165, "tx": 0.0, "ty": 0.15, "targetID": 8, "y": 0.3640897383, "x": -0.06719166865}], [{"q1": 1.763073262, "distance": 0.4424603435, "q3": 4.093618588, "q2": 2.072935794, "tx": 0.0, "ty": 0.95, "targetID": 2, "y": 0.6202351181, "x": -0.2950021666}], [{"q1": 2.478735973, "distance": 0.06989676058, "q3": 3.24454675, "q2": 2.028111009, "tx": -0.4763, "ty": 0.275, "targetID": 4, "y": 0.3420072988, "x": -0.456410831}], [{"q1": 0.6355586969, "distance": 0.1129767034, "q3": 2.776361481, "q2": 1.466681846, "tx": 0.4763, "ty": 0.275, "targetID": 6, "y": 0.2985629467, "x": 0.3658078145}]], "block": 5}], [{"trials": [[{"q1": 1.122841275, "distance": 0.09792340772, "q3": 2.574750138, "q2": 1.603228938, "tx": 0.175, "ty": 0.3031, "targetID": 9, "y": 0.3994015929, "x": 0.1572518454}], [{"q1": 1.952946874, "distance": 0.03226601509, "q3": 2.252550119, "q2": 1.637811149, "tx": -0.175, "ty": 0.3031, "targetID": 7, "y": 0.3168161557, "x": -0.2042055269}], [{"q1": 1.574496329, "distance": 0.005490180304, "q3": 3.117051701, "q2": 1.782228792, "tx": 0.0, "ty": 0.55, "targetID": 5, "y": 0.5445878849, "x": -0.0009225455818}], [{"q1": 0.9142600005, "distance": 0.1695151957, "q3": 3.365882764, "q2": 1.657835214, "tx": 0.375, "ty": 0.6495, "targetID": 3, "y": 0.4808449646, "x": 0.3579447781}], [{"q1": 2.085164901, "distance": 0.1650425368, "q3": 3.681801717, "q2": 2.304171116, "tx": -0.375, "ty": 0.6495, "targetID": 1, "y": 0.4851867366, "x": -0.3904980777}], [{"q1": 1.365054401, "distance": 0.2409490171, "q3": 1.842521046, "q2": 1.527390897, "tx": 0.0, "ty": 0.15, "targetID": 8, "y": 0.3689376584, "x": -0.1006117815}], [{"q1": 1.772652058, "distance": 0.4351872697, "q3": 4.234477747, "q2": 1.895476711, "tx": 0.0, "ty": 0.95, "targetID": 2, "y": 0.6504951059, "x": -0.3157289631}], [{"q1": 2.473984631, "distance": 0.07145995591, "q3": 3.257507422, "q2": 2.04578201, "tx": -0.4763, "ty": 0.275, "targetID": 4, "y": 0.3440097378, "x": -0.4577478739}], [{"q1": 0.5581032151, "distance": 0.05847445277, "q3": 2.909197112, "q2": 1.497722937, "tx": 0.4763, "ty": 0.275, "targetID": 6, "y": 0.2724588365, "x": 0.4178807898}]], "block": 6}], [{"trials": [[{"q1": 1.119513102, "distance": 0.09721476893, "q3": 2.567764879, "q2": 1.596596118, "tx": 0.175, "ty": 0.3031, "targetID": 9, "y": 0.3985625809, "x": 0.1566259163}], [{"q1": 1.960637981, "distance": 0.04360539431, "q3": 2.210726107, "q2": 1.599785403, "tx": -0.175, "ty": 0.3031, "targetID": 7, "y": 0.3069878477, "x": -0.2184317286}], [{"q1": 1.57345245, "distance": 0.003634271247, "q3": 3.12545762, "q2": 1.777375389, "tx": 0.0, "ty": 0.55, "targetID": 5, "y": 0.5464409264, "x": -0.0007354742582}], [{"q1": 0.8791454299, "distance": 0.1280718014, "q3": 3.611804785, "q2": 1.67491252, "tx": 0.375, "ty": 0.6495, "targetID": 3, "y": 0.5219896316, "x": 0.3869788254}], [{"q1": 2.055723888, "distance": 0.1517903073, "q3": 3.717561741, "q2": 2.279614681, "tx": -0.375, "ty": 0.6495, "targetID": 1, "y": 0.4979581842, "x": -0.3836819039}], [{"q1": 1.344624114, "distance": 0.2536228415, "q3": 1.78480171, "q2": 1.497751361, "tx": 0.0, "ty": 0.15, "targetID": 8, "y": 0.3781326821, "x": -0.1108152747}], [{"q1": 1.722831198, "distance": 0.4154312758, "q3": 4.318111901, "q2": 1.896035987, "tx": 0.0, "ty": 0.95, "targetID": 2, "y": 0.664525202, "x": -0.3018067008}], [{"q1": 2.525148128, "distance": 0.04839525228, "q3": 3.184818823, "q2": 1.964217175, "tx": -0.4763, "ty": 0.275, "targetID": 4, "y": 0.3199213016, "x": -0.458295081}], [{"q1": 0.55123916, "distance": 0.05513343292, "q3": 2.916802657, "q2": 1.497273566, "tx": 0.4763, "ty": 0.275, "targetID": 6, "y": 0.270027926, "x": 0.421391222}]], "block": 7}], [{"trials": [[{"q1": 1.095937691, "distance": 0.08893325896, "q3": 2.526318487, "q2": 1.593864768, "tx": 0.175, "ty": 0.3031, "targetID": 9, "y": 0.3903242004, "x": 0.1576488211}], [{"q1": 1.777688629, "distance": 0.07184357266, "q3": 1.898571634, "q2": 1.452022272, "tx": -0.175, "ty": 0.3031, "targetID": 7, "y": 0.3126497257, "x": -0.2462060508}], [{"q1": 1.573329778, "distance": 0.005681406855, "q3": 3.115903158, "q2": 1.774223687, "tx": 0.0, "ty": 0.55, "targetID": 5, "y": 0.5443257016, "x": -0.0002841151145}], [{"q1": 0.884824093, "distance": 0.124495798, "q3": 3.616279581, "q2": 1.678635566, "tx": 0.375, "ty": 0.6495, "targetID": 3, "y": 0.5253118839, "x": 0.3837473166}], [{"q1": 2.038249104, "distance": 0.1475022655, "q3": 3.76297255, "q2": 2.280943525, "tx": -0.375, "ty": 0.6495, "targetID": 1, "y": 0.5023331485, "x": -0.3849416365}], [{"q1": 1.212339367, "distance": 0.2845831194, "q3": 1.574912079, "q2": 1.467786166, "tx": 0.0, "ty": 0.15, "targetID": 8, "y": 0.413349939, "x": -0.1078626972}], [{"q1": 1.711049945, "distance": 0.4068848257, "q3": 4.320346266, "q2": 1.892576945, "tx": 0.0, "ty": 0.95, "targetID": 2, "y": 0.668750181, "x": -0.2940302717}], [{"q1": 2.35719104, "distance": 0.1528677422, "q3": 2.776714358, "q2": 1.722285026, "tx": -0.4763, "ty": 0.275, "targetID": 4, "y": 0.3290875941, "x": -0.3333207051}], [{"q1": 0.5456802505, "distance": 0.05099118875, "q3": 2.930103955, "q2": 1.492906932, "tx": 0.4763, "ty": 0.275, "targetID": 6, "y": 0.2686271521, "x": 0.425708616}]], "block": 8}], [{"trials": [[{"q1": 1.082961445, "distance": 0.08213631588, "q3": 2.493340961, "q2": 1.608583445, "tx": 0.175, "ty": 0.3031, "targetID": 9, "y": 0.3833714745, "x": 0.1575969897}], [{"q1": 1.738678613, "distance": 0.0666603898, "q3": 1.86443542, "q2": 1.457238328, "tx": -0.175, "ty": 0.3031, "targetID": 7, "y": 0.3185349552, "x": -0.2398488221}], [{"q1": 1.56161862, "distance": 0.007394455036, "q3": 3.121578109, "q2": 1.782875639, "tx": 0.0, "ty": 0.55, "targetID": 5, "y": 0.545557158, "x": 0.005910932291}], [{"q1": 0.9515536514, "distance": 0.05605371258, "q3": 3.919222625, "q2": 1.746922727, "tx": 0.375, "ty": 0.6495, "targetID": 3, "y": 0.6182150499, "x": 0.3284890272}], [{"q1": 2.025347868, "distance": 0.1436461437, "q3": 3.797764937, "q2": 2.275258675, "tx": -0.375, "ty": 0.6495, "targetID": 1, "y": 0.5062740714, "x": -0.3859794338}], [{"q1": 1.109281009, "distance": 0.3159312195, "q3": 1.404680496, "q2": 1.451044779, "tx": 0.0, "ty": 0.15, "targetID": 8, "y": 0.450971183, "x": -0.09606707262}], [{"q1": 1.63285014, "distance": 0.3768002535, "q3": 4.45599447, "q2": 1.890771212, "tx": 0.0, "ty": 0.95, "targetID": 2, "y": 0.6882872147, "x": -0.2710808902}], [{"q1": 2.363603216, "distance": 0.1478544171, "q3": 2.839591057, "q2": 1.732888263, "tx": -0.4763, "ty": 0.275, "targetID": 4, "y": 0.3390446402, "x": -0.3430363038}], [{"q1": 0.5551601105, "distance": 0.01957865755, "q3": 3.10267326, "q2": 1.555356586, "tx": 0.4763, "ty": 0.275, "targetID": 6, "y": 0.2855408366, "x": 0.4598010729}]], "block": 9}], [{"trials": [[{"q1": 1.074748146, "distance": 0.07934058816, "q3": 2.478178416, "q2": 1.608843059, "tx": 0.175, "ty": 0.3031, "targetID": 9, "y": 0.3805326882, "x": 0.1577052686}], [{"q1": 1.771928474, "distance": 0.06264093172, "q3": 1.93960906, "q2": 1.452610428, "tx": -0.175, "ty": 0.3031, "targetID": 7, "y": 0.3178429138, "x": -0.2358813011}], [{"q1": 1.568525684, "distance": 0.002440627099, "q3": 3.133372519, "q2": 1.788983723, "tx": 0.0, "ty": 0.55, "targetID": 5, "y": 0.5481903891, "x": 0.001637671786}], [{"q1": 0.9429681237, "distance": 0.0567801739, "q3": 3.877984653, "q2": 1.737813594, "tx": 0.375, "ty": 0.6495, "targetID": 3, "y": 0.6063934701, "x": 0.3380430625}], [{"q1": 2.009252069, "distance": 0.1370974957, "q3": 3.828171725, "q2": 2.262377225, "tx": -0.375, "ty": 0.6495, "targetID": 1, "y": 0.5127144365, "x": -0.3842429947}], [{"q1": 1.081238604, "distance": 0.3247688306, "q3": 1.374731881, "q2": 1.438874273, "tx": 0.0, "ty": 0.15, "targetID": 8, "y": 0.4624979511, "x": -0.08842976813}], [{"q1": 1.586639484, "distance": 0.3613495642, "q3": 4.542720572, "q2": 1.89157473, "tx": 0.0, "ty": 0.95, "targetID": 2, "y": 0.6974849642, "x": -0.2584756551}], [{"q1": 2.367220264, "distance": 0.145661097, "q3": 2.854939746, "q2": 1.735580083, "tx": -0.4763, "ty": 0.275, "targetID": 4, "y": 0.3406470227, "x": -0.3462706818}], [{"q1": 0.5621819349, "distance": 0.0213521482, "q3": 3.150248767, "q2": 1.572797388, "tx": 0.4763, "ty": 0.275, "targetID": 6, "y": 0.2942170284, "x": 0.4669930106}]], "block": 10}]]}], "condition": "H1"}], "type": "simulation", "subjectID": "S_H1_46"}}
