# Supplementary material for: Goal-related feedback guides motor exploration and redundancy resolution in human motor skill acquisition
Source: PLoS Comput Biol. 2019 Mar 5;15(3):e1006676. doi: 10.1371/journal.pcbi.1006676 (PMC6420027; doi:10.1371/journal.pcbi.1006676)
Supplement: S1 Dataset — The 220 .json files contain the data (20 for the participants, 200 for simulation runs), the text file legend_json.txt explains the data format. (ZIP) [file pcbi.1006676.s001.zip › S_H2_018.json]

{"data": {"data": [{"phases": [{"phase": "test", "blocks": [[{"trials": [[{"q1": 1.132330948, "distance": 0.2635972859, "q3": -1.554800176, "q2": 3.105158756, "tx": 0.175, "ty": 0.3031, "targetID": 9, "y": 0.3975382346, "x": -0.07109946969}], [{"q1": 1.3108962, "distance": 0.1158183168, "q3": -0.9572196397, "q2": 2.641223185, "tx": -0.175, "ty": 0.3031, "targetID": 7, "y": 0.4013699567, "x": -0.2362935405}], [{"q1": 1.186893395, "distance": 0.187125708, "q3": -1.380373428, "q2": 2.929150759, "tx": 0.0, "ty": 0.55, "targetID": 5, "y": 0.4126466334, "x": -0.1270829779}], [{"q1": 0.9872098126, "distance": 0.3885965692, "q3": -2.056854358, "q2": 3.449698089, "tx": 0.375, "ty": 0.6495, "targetID": 3, "y": 0.397712379, "x": 0.0790096497}], [{"q1": 1.40850405, "distance": 0.2504293637, "q3": -0.4055144806, "q2": 2.257840068, "tx": -0.375, "ty": 0.6495, "targetID": 1, "y": 0.4032833907, "x": -0.3292589078}], [{"q1": 1.239021719, "distance": 0.2993600832, "q3": -1.191335293, "q2": 2.840033861, "tx": 0.0, "ty": 0.15, "targetID": 8, "y": 0.3951525475, "x": -0.1718042138}], [{"q1": 1.134559584, "distance": 0.5285633108, "q3": -1.572852219, "q2": 3.019890232, "tx": 0.0, "ty": 0.95, "targetID": 2, "y": 0.4271291475, "x": -0.07736436552}], [{"q1": 1.498042451, "distance": 0.146403605, "q3": -0.09705608718, "q2": 2.067783779, "tx": -0.4763, "ty": 0.275, "targetID": 4, "y": 0.3836213943, "x": -0.3781398846}], [{"q1": 0.9847116259, "distance": 0.4072685633, "q3": -2.06054061, "q2": 3.506213732, "tx": 0.4763, "ty": 0.275, "targetID": 6, "y": 0.3855757169, "x": 0.08432972878}]], "block": 1}], [{"trials": [[{"q1": 0.9871343294, "distance": 0.1522634943, "q3": -1.846534805, "q2": 3.37369753, "tx": 0.175, "ty": 0.3031, "targetID": 9, "y": 0.3797745416, "x": 0.04345082146}], [{"q1": 1.29717127, "distance": 0.07452037105, "q3": -1.172305639, "q2": 2.854338608, "tx": -0.175, "ty": 0.3031, "targetID": 7, "y": 0.3753884716, "x": -0.1931014523}], [{"q1": 1.102213267, "distance": 0.1493829826, "q3": -1.64241438, "q2": 3.133187254, "tx": 0.0, "ty": 0.55, "targetID": 5, "y": 0.4081663723, "x": -0.04688813865}], [{"q1": 0.8327452661, "distance": 0.3279228592, "q3": -2.358653384, "q2": 3.699902058, "tx": 0.375, "ty": 0.6495, "targetID": 3, "y": 0.3707978112, "x": 0.2022039019}], [{"q1": 1.40776234, "distance": 0.2476755221, "q3": -0.3945263455, "q2": 2.246317027, "tx": -0.375, "ty": 0.6495, "targetID": 1, "y": 0.4058992297, "x": -0.3302581967}], [{"q1": 1.070482459, "distance": 0.2076838128, "q3": -1.64235519, "q2": 3.314038153, "tx": 0.0, "ty": 0.15, "targetID": 8, "y": 0.3570735759, "x": -0.015909125}], [{"q1": 1.134691187, "distance": 0.492442012, "q3": -1.635712702, "q2": 2.940301842, "tx": 0.0, "ty": 0.95, "targetID": 2, "y": 0.4630477563, "x": -0.07332562654}], [{"q1": 1.505486144, "distance": 0.1410978716, "q3": -0.08163629918, "q2": 2.066105877, "tx": -0.4763, "ty": 0.275, "targetID": 4, "y": 0.3782257019, "x": -0.380107153}], [{"q1": 0.7860016346, "distance": 0.2544854854, "q3": -2.411922297, "q2": 3.809625708, "tx": 0.4763, "ty": 0.275, "targetID": 6, "y": 0.3497204608, "x": 0.2330311878}]], "block": 2}], [{"trials": [[{"q1": 0.9268015646, "distance": 0.1149313047, "q3": -1.982384376, "q2": 3.445665134, "tx": 0.175, "ty": 0.3031, "targetID": 9, "y": 0.3813286019, "x": 0.090800887}], [{"q1": 1.295761915, "distance": 0.05630960777, "q3": -1.151127809, "q2": 2.892174861, "tx": -0.175, "ty": 0.3031, "targetID": 7, "y": 0.3581022947, "x": -0.1870631465}], [{"q1": 1.046695717, "distance": 0.01410368553, "q3": -1.756952447, "q2": 2.759975587, "tx": 0.0, "ty": 0.55, "targetID": 5, "y": 0.5370093689, "x": -0.005491579939}], [{"q1": 0.6973762062, "distance": 0.2518199505, "q3": -2.631848899, "q2": 3.29843503, "tx": 0.375, "ty": 0.6495, "targetID": 3, "y": 0.403756097, "x": 0.3200161694}], [{"q1": 1.430602602, "distance": 0.0970030403, "q3": -0.6591838402, "q2": 1.611400209, "tx": -0.375, "ty": 0.6495, "targetID": 1, "y": 0.7217818231, "x": -0.3103089815}], [{"q1": 1.051102844, "distance": 0.1271543704, "q3": -1.609377531, "q2": 3.618113282, "tx": 0.0, "ty": 0.15, "targetID": 8, "y": 0.2709681274, "x": 0.03917838776}], [{"q1": 1.073645788, "distance": 0.2642724167, "q3": -1.805609729, "q2": 1.747468954, "tx": 0.0, "ty": 0.95, "targetID": 2, "y": 0.7454923974, "x": 0.1673814527}], [{"q1": 1.510701559, "distance": 0.1370729949, "q3": -0.04145050337, "q2": 2.051370947, "tx": -0.4763, "ty": 0.275, "targetID": 4, "y": 0.3739082451, "x": -0.3813991835}], [{"q1": 0.7016359094, "distance": 0.181453583, "q3": -2.627781638, "q2": 3.888143439, "tx": 0.4763, "ty": 0.275, "targetID": 6, "y": 0.339698148, "x": 0.3067725614}]], "block": 3}], [{"trials": [[{"q1": 0.9149437429, "distance": 0.1042151384, "q3": -2.029110675, "q2": 3.479264935, "tx": 0.175, "ty": 0.3031, "targetID": 9, "y": 0.3798603437, "x": 0.1045113859}], [{"q1": 1.29646699, "distance": 0.04395940173, "q3": -1.131791298, "q2": 2.914445268, "tx": -0.175, "ty": 0.3031, "targetID": 7, "y": 0.3461843275, "x": -0.1837275268}], [{"q1": 1.043424403, "distance": 0.006887249015, "q3": -1.798455626, "q2": 2.739214264, "tx": 0.0, "ty": 0.55, "targetID": 5, "y": 0.5467625496, "x": 0.006078907294}], [{"q1": 0.715398043, "distance": 0.2260254063, "q3": -2.656971424, "q2": 3.083789827, "tx": 0.375, "ty": 0.6495, "targetID": 3, "y": 0.4278817, "x": 0.3305836359}], [{"q1": 1.424323998, "distance": 0.03349375595, "q3": -0.5337584072, "q2": 1.747559685, "tx": -0.375, "ty": 0.6495, "targetID": 1, "y": 0.6458509627, "x": -0.3417056129}], [{"q1": 1.081074369, "distance": 0.1054469562, "q3": -1.555470336, "q2": 3.814219457, "tx": 0.0, "ty": 0.15, "targetID": 8, "y": 0.2197977353, "x": 0.07904009573}], [{"q1": 1.071778716, "distance": 0.2652412661, "q3": -1.807984801, "q2": 1.754654511, "tx": 0.0, "ty": 0.95, "targetID": 2, "y": 0.7442133925, "x": 0.1673463517}], [{"q1": 1.516076233, "distance": 0.1339352095, "q3": -0.02230151112, "q2": 2.042963658, "tx": -0.4763, "ty": 0.275, "targetID": 4, "y": 0.3713433194, "x": -0.3832591211}], [{"q1": 0.6973213332, "distance": 0.1732111761, "q3": -2.663839274, "q2": 3.896675545, "tx": 0.4763, "ty": 0.275, "targetID": 6, "y": 0.3403940468, "x": 0.3159075745}]], "block": 4}], [{"trials": [[{"q1": 0.878596976, "distance": 0.08307749706, "q3": -2.033346993, "q2": 3.522808882, "tx": 0.175, "ty": 0.3031, "targetID": 9, "y": 0.3664070924, "x": 0.1212033219}], [{"q1": 1.280693589, "distance": 0.02436810844, "q3": -0.9921783305, "q2": 2.88999156, "tx": -0.175, "ty": 0.3031, "targetID": 7, "y": 0.3259270968, "x": -0.1835280923}], [{"q1": 1.030740625, "distance": 0.01321545568, "q3": -1.781246379, "q2": 2.703225297, "tx": 0.0, "ty": 0.55, "targetID": 5, "y": 0.5548880863, "x": 0.01227822791}], [{"q1": 0.7119652579, "distance": 0.2190595108, "q3": -2.657504771, "q2": 2.999291395, "tx": 0.375, "ty": 0.6495, "targetID": 3, "y": 0.4335629195, "x": 0.338145604}], [{"q1": 1.424854989, "distance": 0.03320389515, "q3": -0.5335144612, "q2": 1.746616056, "tx": -0.375, "ty": 0.6495, "targetID": 1, "y": 0.6460195561, "x": -0.3419790193}], [{"q1": 1.087262109, "distance": 0.1061378695, "q3": -1.398446583, "q2": 3.862393899, "tx": 0.0, "ty": 0.15, "targetID": 8, "y": 0.1786421393, "x": 0.1022001722}], [{"q1": 1.074581704, "distance": 0.2644353081, "q3": -1.813086462, "q2": 1.757061911, "tx": 0.0, "ty": 0.95, "targetID": 2, "y": 0.7438465651, "x": 0.1656103663}], [{"q1": 1.518106908, "distance": 0.1315655737, "q3": -0.004133531111, "q2": 2.041456478, "tx": -0.4763, "ty": 0.275, "targetID": 4, "y": 0.3674294667, "x": -0.3826715114}], [{"q1": 0.6577878806, "distance": 0.1410596318, "q3": -2.747911798, "q2": 3.904554738, "tx": 0.4763, "ty": 0.275, "targetID": 6, "y": 0.3321355717, "x": 0.3473296694}]], "block": 5}], [{"trials": [[{"q1": 0.8827430693, "distance": 0.08381563352, "q3": -2.051491759, "q2": 3.527742592, "tx": 0.175, "ty": 0.3031, "targetID": 9, "y": 0.3686953038, "x": 0.1228241766}], [{"q1": 1.293973896, "distance": 0.02092883983, "q3": -1.031395131, "q2": 2.918555466, "tx": -0.175, "ty": 0.3031, "targetID": 7, "y": 0.3226950442, "x": -0.1823519099}], [{"q1": 1.061773388, "distance": 0.02170746686, "q3": -1.84551739, "q2": 2.671316598, "tx": 0.0, "ty": 0.55, "targetID": 5, "y": 0.5686155815, "x": 0.01116576201}], [{"q1": 0.7360542427, "distance": 0.1947777476, "q3": -2.656027241, "q2": 2.785565587, "tx": 0.375, "ty": 0.6495, "targetID": 3, "y": 0.4571229738, "x": 0.3445131057}], [{"q1": 1.427392268, "distance": 0.03317968796, "q3": -0.5548486688, "q2": 1.753225552, "tx": -0.375, "ty": 0.6495, "targetID": 1, "y": 0.6465575103, "x": -0.3419510447}], [{"q1": 1.109798443, "distance": 0.1067417798, "q3": -1.371008308, "q2": 3.872531727, "tx": 0.0, "ty": 0.15, "targetID": 8, "y": 0.1738879039, "x": 0.1040344924}], [{"q1": 1.075990662, "distance": 0.2591994529, "q3": -1.79235258, "q2": 1.757441098, "tx": 0.0, "ty": 0.95, "targetID": 2, "y": 0.7464413136, "x": 0.1604625114}], [{"q1": 1.537331242, "distance": 0.1193954586, "q3": 0.04642844023, "q2": 2.031650384, "tx": -0.4763, "ty": 0.275, "targetID": 4, "y": 0.3537659882, "x": -0.3865715506}], [{"q1": 0.6560300183, "distance": 0.1277682432, "q3": -2.817272557, "q2": 3.908964294, "tx": 0.4763, "ty": 0.275, "targetID": 6, "y": 0.334413971, "x": 0.3631863225}]], "block": 6}], [{"trials": [[{"q1": 0.8859384663, "distance": 0.08252375931, "q3": -2.069165046, "q2": 3.541101737, "tx": 0.175, "ty": 0.3031, "targetID": 9, "y": 0.3689095456, "x": 0.1252076858}], [{"q1": 1.324470988, "distance": 0.01196548905, "q3": -1.086186528, "q2": 2.969481117, "tx": -0.175, "ty": 0.3031, "targetID": 7, "y": 0.3129320368, "x": -0.1818193827}], [{"q1": 1.077213968, "distance": 0.01889532553, "q3": -1.881917012, "q2": 2.689078011, "tx": 0.0, "ty": 0.55, "targetID": 5, "y": 0.5667887204, "x": 0.008670190061}], [{"q1": 0.7599255953, "distance": 0.1738009181, "q3": -2.641469149, "q2": 2.607512013, "tx": 0.375, "ty": 0.6495, "targetID": 3, "y": 0.4778614005, "x": 0.3476696087}], [{"q1": 1.430589211, "distance": 0.030953535, "q3": -0.5470077316, "q2": 1.746052181, "tx": -0.375, "ty": 0.6495, "targetID": 1, "y": 0.6469428908, "x": -0.3441522688}], [{"q1": 1.110253707, "distance": 0.1095586109, "q3": -1.381588015, "q2": 3.884922321, "tx": 0.0, "ty": 0.15, "targetID": 8, "y": 0.1743334876, "x": 0.1068221447}], [{"q1": 1.077560084, "distance": 0.256329673, "q3": -1.781450221, "q2": 1.753450663, "tx": 0.0, "ty": 0.95, "targetID": 2, "y": 0.7483267255, "x": 0.1582175453}], [{"q1": 1.551420911, "distance": 0.1110876061, "q3": 0.03590235199, "q2": 2.04616785, "tx": -0.4763, "ty": 0.275, "targetID": 4, "y": 0.3445489474, "x": -0.3896778312}], [{"q1": 0.6522256949, "distance": 0.1165880678, "q3": -2.873425948, "q2": 3.888686766, "tx": 0.4763, "ty": 0.275, "targetID": 6, "y": 0.3360751417, "x": 0.3769893529}]], "block": 7}], [{"trials": [[{"q1": 0.9011961335, "distance": 0.08175336079, "q3": -2.087678288, "q2": 3.57096504, "tx": 0.175, "ty": 0.3031, "targetID": 9, "y": 0.3672348937, "x": 0.1243016034}], [{"q1": 1.354136076, "distance": 0.004437400197, "q3": -1.14848869, "q2": 3.025834487, "tx": -0.175, "ty": 0.3031, "targetID": 7, "y": 0.3042610331, "x": -0.1792828171}], [{"q1": 1.08517483, "distance": 0.01604768674, "q3": -1.941717376, "q2": 2.737343288, "tx": 0.0, "ty": 0.55, "targetID": 5, "y": 0.559046234, "x": 0.01325495755}], [{"q1": 0.8276393345, "distance": 0.1557110121, "q3": -2.725215983, "q2": 2.332497516, "tx": 0.375, "ty": 0.6495, "targetID": 3, "y": 0.4956138765, "x": 0.3512306861}], [{"q1": 1.44655878, "distance": 0.02214300673, "q3": -0.5513321112, "q2": 1.742732476, "tx": -0.375, "ty": 0.6495, "targetID": 1, "y": 0.6436202154, "x": -0.3536519116}], [{"q1": 1.234069343, "distance": 0.1023066078, "q3": -1.373009146, "q2": 3.920011017, "tx": 0.0, "ty": 0.15, "targetID": 8, "y": 0.1814310288, "x": 0.09735878197}], [{"q1": 1.073365949, "distance": 0.2567640286, "q3": -1.773734212, "q2": 1.758551769, "tx": 0.0, "ty": 0.95, "targetID": 2, "y": 0.747994772, "x": 0.1584981206}], [{"q1": 1.563579901, "distance": 0.1046445911, "q3": 0.0515616954, "q2": 2.042270441, "tx": -0.4763, "ty": 0.275, "targetID": 4, "y": 0.3382591106, "x": -0.3929406851}], [{"q1": 0.6703230545, "distance": 0.08853733111, "q3": -3.094869338, "q2": 3.804240154, "tx": 0.4763, "ty": 0.275, "targetID": 6, "y": 0.343918704, "x": 0.4207205862}]], "block": 8}], [{"trials": [[{"q1": 0.8890153313, "distance": 0.07440836998, "q3": -2.077358839, "q2": 3.585386728, "tx": 0.175, "ty": 0.3031, "targetID": 9, "y": 0.360859238, "x": 0.1280907691}], [{"q1": 1.331582912, "distance": 0.01473962315, "q3": -1.086777509, "q2": 2.963647558, "tx": -0.175, "ty": 0.3031, "targetID": 7, "y": 0.3136013152, "x": -0.185343059}], [{"q1": 1.075892601, "distance": 0.01534426392, "q3": -1.921119502, "q2": 2.740482275, "tx": 0.0, "ty": 0.55, "targetID": 5, "y": 0.5567045499, "x": 0.01380200874}], [{"q1": 0.9216695856, "distance": 0.07342898408, "q3": -2.483393222, "q2": 1.569900084, "tx": 0.375, "ty": 0.6495, "targetID": 3, "y": 0.5761473269, "x": 0.3783467973}], [{"q1": 1.446363592, "distance": 0.02261459183, "q3": -0.5573797125, "q2": 1.745508014, "tx": -0.375, "ty": 0.6495, "targetID": 1, "y": 0.6437096319, "x": -0.3531392726}], [{"q1": 1.256092158, "distance": 0.09210610652, "q3": -1.445676036, "q2": 3.903695722, "tx": 0.0, "ty": 0.15, "targetID": 8, "y": 0.1982398904, "x": 0.07846303483}], [{"q1": 1.080978832, "distance": 0.2519169281, "q3": -1.765388713, "q2": 1.742147652, "tx": 0.0, "ty": 0.95, "targetID": 2, "y": 0.75181075, "x": 0.1555093561}], [{"q1": 1.565092166, "distance": 0.1038487456, "q3": 0.1077420173, "q2": 2.023100914, "tx": -0.4763, "ty": 0.275, "targetID": 4, "y": 0.3343766529, "x": -0.3911003811}], [{"q1": 0.6473969343, "distance": 0.06215882665, "q3": -3.171595427, "q2": 3.583335718, "tx": 0.4763, "ty": 0.275, "targetID": 6, "y": 0.3284951722, "x": 0.4446458331}]], "block": 9}], [{"trials": [[{"q1": 0.8951323605, "distance": 0.07185189401, "q3": -2.0876854, "q2": 3.608629545, "tx": 0.175, "ty": 0.3031, "targetID": 9, "y": 0.3583317646, "x": 0.1290419012}], [{"q1": 1.34282101, "distance": 0.01077735648, "q3": -1.112181823, "q2": 2.988530482, "tx": -0.175, "ty": 0.3031, "targetID": 7, "y": 0.3094691189, "x": -0.1836940058}], [{"q1": 1.095906313, "distance": 0.01593464516, "q3": -1.980699148, "q2": 2.756932391, "tx": 0.0, "ty": 0.55, "targetID": 5, "y": 0.5571247616, "x": 0.014253094}], [{"q1": 0.931949546, "distance": 0.07204029388, "q3": -2.487181698, "q2": 1.534526379, "tx": 0.375, "ty": 0.6495, "targetID": 3, "y": 0.5774950907, "x": 0.3772576478}], [{"q1": 1.45255862, "distance": 0.02108290168, "q3": -0.5862778549, "q2": 1.754042629, "tx": -0.375, "ty": 0.6495, "targetID": 1, "y": 0.6435890765, "x": -0.354762665}], [{"q1": 1.258741063, "distance": 0.09135845981, "q3": -1.443251129, "q2": 3.901852965, "tx": 0.0, "ty": 0.15, "targetID": 8, "y": 0.1981571286, "x": 0.07763542456}], [{"q1": 1.072795837, "distance": 0.2507260663, "q3": -1.735540751, "q2": 1.740063777, "tx": 0.0, "ty": 0.95, "targetID": 2, "y": 0.7539920831, "x": 0.1563472317}], [{"q1": 1.572317558, "distance": 0.1001683064, "q3": 0.1261707403, "q2": 2.027712955, "tx": -0.4763, "ty": 0.275, "targetID": 4, "y": 0.3262546768, "x": -0.3902381169}], [{"q1": 0.6524156675, "distance": 0.06011660875, "q3": -3.19553261, "q2": 3.556995649, "tx": 0.4763, "ty": 0.275, "targetID": 6, "y": 0.3277751331, "x": 0.4475112527}]], "block": 10}]]}], "condition": "H2"}], "type": "simulation", "subjectID": "S_H2_18"}}
