# Supplementary material for: Goal-related feedback guides motor exploration and redundancy resolution in human motor skill acquisition
Source: PLoS Comput Biol. 2019 Mar 5;15(3):e1006676. doi: 10.1371/journal.pcbi.1006676 (PMC6420027; doi:10.1371/journal.pcbi.1006676)
Supplement: S1 Dataset — The 220 .json files contain the data (20 for the participants, 200 for simulation runs), the text file legend_json.txt explains the data format. (ZIP) [file pcbi.1006676.s001.zip › S_H1_011.json]

{"data": {"data": [{"phases": [{"phase": "test", "blocks": [[{"trials": [[{"q1": 2.110464326, "distance": 0.4716333567, "q3": 3.060370967, "q2": 1.806062033, "tx": 0.175, "ty": 0.3031, "targetID": 9, "y": 0.4582721958, "x": -0.2703758108}], [{"q1": 2.239746586, "distance": 0.1983971123, "q3": 3.090414302, "q2": 1.85475661, "tx": -0.175, "ty": 0.3031, "targetID": 7, "y": 0.4245521271, "x": -0.3318782808}], [{"q1": 2.068730804, "distance": 0.2713834147, "q3": 3.144813192, "q2": 1.80731895, "tx": 0.0, "ty": 0.55, "targetID": 5, "y": 0.4837510514, "x": -0.2631730126}], [{"q1": 1.921851675, "distance": 0.5783309056, "q3": 3.1214259, "q2": 1.752102599, "tx": 0.375, "ty": 0.6495, "targetID": 3, "y": 0.5125231392, "x": -0.1868754097}], [{"q1": 2.140030931, "distance": 0.1874087726, "q3": 3.216133933, "q2": 1.843884626, "tx": -0.375, "ty": 0.6495, "targetID": 1, "y": 0.4739615103, "x": -0.3093624598}], [{"q1": 2.23096995, "distance": 0.4165914245, "q3": 3.03210619, "q2": 1.842618764, "tx": 0.0, "ty": 0.15, "targetID": 8, "y": 0.4186970658, "x": -0.3183556215}], [{"q1": 1.918350327, "distance": 0.45974085, "q3": 3.245074565, "q2": 1.773892212, "tx": 0.0, "ty": 0.95, "targetID": 2, "y": 0.5362913447, "x": -0.2005163276}], [{"q1": 2.524154046, "distance": 0.04635824234, "q3": 3.230026151, "q2": 2.031859586, "tx": -0.4763, "ty": 0.275, "targetID": 4, "y": 0.3206480055, "x": -0.4682162989}], [{"q1": 2.033074108, "distance": 0.7315884711, "q3": 3.014502208, "q2": 1.770729553, "tx": 0.4763, "ty": 0.275, "targetID": 6, "y": 0.4686650386, "x": -0.2291895775}]], "block": 1}], [{"trials": [[{"q1": 1.604176572, "distance": 0.2899168501, "q3": 2.353970712, "q2": 1.443703555, "tx": 0.175, "ty": 0.3031, "targetID": 9, "y": 0.3971406809, "x": -0.09924100776}], [{"q1": 2.055868899, "distance": 0.147848845, "q3": 2.903256243, "q2": 1.754045813, "tx": -0.175, "ty": 0.3031, "targetID": 7, "y": 0.4409198785, "x": -0.2285253405}], [{"q1": 1.838477009, "distance": 0.1602734755, "q3": 2.824195077, "q2": 1.639528381, "tx": 0.0, "ty": 0.55, "targetID": 5, "y": 0.4604177844, "x": -0.132900766}], [{"q1": 1.57860231, "distance": 0.5031142592, "q3": 2.486611453, "q2": 1.384684545, "tx": 0.375, "ty": 0.6495, "targetID": 3, "y": 0.4233570213, "x": -0.07442553445}], [{"q1": 2.171457693, "distance": 0.1728734426, "q3": 3.369389418, "q2": 1.939912617, "tx": -0.375, "ty": 0.6495, "targetID": 1, "y": 0.4776685178, "x": -0.356048248}], [{"q1": 1.818347855, "distance": 0.2826672495, "q3": 2.521373208, "q2": 1.600641617, "tx": 0.0, "ty": 0.15, "targetID": 8, "y": 0.3959834666, "x": -0.139258422}], [{"q1": 1.992614315, "distance": 0.4913094018, "q3": 3.250599558, "q2": 1.74439782, "tx": 0.0, "ty": 0.95, "targetID": 2, "y": 0.5213070401, "x": -0.2400151546}], [{"q1": 2.549202609, "distance": 0.03673777504, "q3": 3.247440771, "q2": 1.920349649, "tx": -0.4763, "ty": 0.275, "targetID": 4, "y": 0.3115836692, "x": -0.4796614374}], [{"q1": 1.353733234, "distance": 0.6091480133, "q3": 1.967544504, "q2": 1.210611917, "tx": 0.4763, "ty": 0.275, "targetID": 6, "y": 0.4385359862, "x": -0.1104855514}]], "block": 2}], [{"trials": [[{"q1": 1.320421108, "distance": 0.2753583214, "q3": 2.051329954, "q2": 1.269994759, "tx": 0.175, "ty": 0.3031, "targetID": 9, "y": 0.4262422044, "x": -0.07128886023}], [{"q1": 1.747864802, "distance": 0.1047074536, "q3": 2.475402541, "q2": 1.487614095, "tx": -0.175, "ty": 0.3031, "targetID": 7, "y": 0.3984536722, "x": -0.1317411507}], [{"q1": 1.231642068, "distance": 0.09797466131, "q3": 1.984424801, "q2": 1.11094183, "tx": 0.0, "ty": 0.55, "targetID": 5, "y": 0.4714221611, "x": -0.05851971878}], [{"q1": 0.5591961777, "distance": 0.00403224986, "q3": 1.227382558, "q2": 0.6579756001, "tx": 0.375, "ty": 0.6495, "targetID": 3, "y": 0.6472942428, "x": 0.3716245483}], [{"q1": 2.223097622, "distance": 0.1898478014, "q3": 3.463301771, "q2": 1.982268346, "tx": -0.375, "ty": 0.6495, "targetID": 1, "y": 0.4615329569, "x": -0.4016566761}], [{"q1": 1.69597042, "distance": 0.2658927828, "q3": 2.406086306, "q2": 1.530873129, "tx": 0.0, "ty": 0.15, "targetID": 8, "y": 0.3903258521, "x": -0.113764919}], [{"q1": 0.9142602744, "distance": 0.3728456062, "q3": 1.744439842, "q2": 0.8003408684, "tx": 0.0, "ty": 0.95, "targetID": 2, "y": 0.588106471, "x": 0.08970462464}], [{"q1": 2.551768288, "distance": 0.03571348579, "q3": 3.23325703, "q2": 1.880532854, "tx": -0.4763, "ty": 0.275, "targetID": 4, "y": 0.3107039495, "x": -0.4771252639}], [{"q1": 0.6898753358, "distance": 0.4573906869, "q3": 1.241045683, "q2": 0.8276256555, "tx": 0.4763, "ty": 0.275, "targetID": 6, "y": 0.6588162717, "x": 0.2275203584}]], "block": 3}], [{"trials": [[{"q1": 1.253838818, "distance": 0.2623166419, "q3": 2.009744387, "q2": 1.262046564, "tx": 0.175, "ty": 0.3031, "targetID": 9, "y": 0.4332918521, "x": -0.05272813234}], [{"q1": 1.846049357, "distance": 0.1003804435, "q3": 2.559349254, "q2": 1.588115069, "tx": -0.175, "ty": 0.3031, "targetID": 7, "y": 0.4001340793, "x": -0.1492974534}], [{"q1": 1.124660734, "distance": 0.04902967578, "q3": 1.821361268, "q2": 1.024629204, "tx": 0.0, "ty": 0.55, "targetID": 5, "y": 0.518664792, "x": -0.03770959885}], [{"q1": 0.5712663795, "distance": 0.009260273695, "q3": 1.197015493, "q2": 0.6518713143, "tx": 0.375, "ty": 0.6495, "targetID": 3, "y": 0.6575275944, "x": 0.3703836815}], [{"q1": 2.19962833, "distance": 0.1795121429, "q3": 3.507950612, "q2": 1.993020245, "tx": -0.375, "ty": 0.6495, "targetID": 1, "y": 0.4718634511, "x": -0.4008817684}], [{"q1": 1.775929635, "distance": 0.2727542513, "q3": 2.488885297, "q2": 1.630266528, "tx": 0.0, "ty": 0.15, "targetID": 8, "y": 0.394477485, "x": -0.120936516}], [{"q1": 0.8631719372, "distance": 0.3161409268, "q3": 1.487258135, "q2": 0.6924451664, "tx": 0.0, "ty": 0.95, "targetID": 2, "y": 0.6650989706, "x": 0.1370273295}], [{"q1": 2.548954229, "distance": 0.0364974563, "q3": 3.218136424, "q2": 1.88248918, "tx": -0.4763, "ty": 0.275, "targetID": 4, "y": 0.3113408017, "x": -0.4729220645}], [{"q1": 0.7333371758, "distance": 0.4821053082, "q3": 1.234449505, "q2": 0.8443266969, "tx": 0.4763, "ty": 0.275, "targetID": 6, "y": 0.6659375067, "x": 0.1941769878}]], "block": 4}], [{"trials": [[{"q1": 1.13129919, "distance": 0.2260839564, "q3": 1.949640099, "q2": 1.295058395, "tx": 0.175, "ty": 0.3031, "targetID": 9, "y": 0.4328958122, "x": -0.01011348537}], [{"q1": 1.875724601, "distance": 0.09288481287, "q3": 2.539212426, "q2": 1.691071729, "tx": -0.175, "ty": 0.3031, "targetID": 7, "y": 0.3921572625, "x": -0.1486107511}], [{"q1": 1.04731485, "distance": 0.02434699409, "q3": 1.768069422, "q2": 1.033930089, "tx": 0.0, "ty": 0.55, "targetID": 5, "y": 0.526390975, "x": -0.005948954407}], [{"q1": 0.5226073253, "distance": 0.020135797, "q3": 1.203647552, "q2": 0.6849380304, "tx": 0.375, "ty": 0.6495, "targetID": 3, "y": 0.6349582979, "x": 0.3889280013}], [{"q1": 2.189152488, "distance": 0.1742744026, "q3": 3.517063404, "q2": 1.988432777, "tx": -0.375, "ty": 0.6495, "targetID": 1, "y": 0.4767249125, "x": -0.3978108861}], [{"q1": 1.770587118, "distance": 0.2602963925, "q3": 2.458944582, "q2": 1.74490762, "tx": 0.0, "ty": 0.15, "targetID": 8, "y": 0.388508625, "x": -0.10424897}], [{"q1": 0.8995246779, "distance": 0.2894537855, "q3": 1.44073921, "q2": 0.6589463138, "tx": 0.0, "ty": 0.95, "targetID": 2, "y": 0.6875780739, "x": 0.1221401925}], [{"q1": 2.549438023, "distance": 0.0359209175, "q3": 3.192184348, "q2": 1.887775152, "tx": -0.4763, "ty": 0.275, "targetID": 4, "y": 0.3097971629, "x": -0.4673854182}], [{"q1": 0.7105629321, "distance": 0.4654359786, "q3": 1.266158463, "q2": 0.8718794495, "tx": 0.4763, "ty": 0.275, "targetID": 6, "y": 0.6487120677, "x": 0.19886543}]], "block": 5}], [{"trials": [[{"q1": 1.073888958, "distance": 0.2191139374, "q3": 1.907638363, "q2": 1.275402018, "tx": 0.175, "ty": 0.3031, "targetID": 9, "y": 0.4416138842, "x": 0.005221257337}], [{"q1": 1.966189757, "distance": 0.102797508, "q3": 2.657347891, "q2": 1.758838691, "tx": -0.175, "ty": 0.3031, "targetID": 7, "y": 0.4058949194, "x": -0.1757295104}], [{"q1": 1.048331428, "distance": 0.03379446011, "q3": 1.822866397, "q2": 1.037608699, "tx": 0.0, "ty": 0.55, "targetID": 5, "y": 0.5162456283, "x": 0.001645577826}], [{"q1": 0.4980444114, "distance": 0.03909780313, "q3": 1.245935653, "q2": 0.6835845234, "tx": 0.375, "ty": 0.6495, "targetID": 3, "y": 0.6182640489, "x": 0.3985149648}], [{"q1": 2.128807585, "distance": 0.1408629111, "q3": 3.568550953, "q2": 1.912992546, "tx": -0.375, "ty": 0.6495, "targetID": 1, "y": 0.5086482672, "x": -0.3767745721}], [{"q1": 1.775701278, "distance": 0.2535947162, "q3": 2.424724788, "q2": 1.767281793, "tx": 0.0, "ty": 0.15, "targetID": 8, "y": 0.3807761522, "x": -0.105131573}], [{"q1": 0.9425765736, "distance": 0.2583586466, "q3": 1.391970724, "q2": 0.6024039518, "tx": 0.0, "ty": 0.95, "targetID": 2, "y": 0.7156399191, "x": 0.1087407134}], [{"q1": 2.549713427, "distance": 0.03573113623, "q3": 3.185569898, "q2": 1.898622769, "tx": -0.4763, "ty": 0.275, "targetID": 4, "y": 0.3092285429, "x": -0.4660471495}], [{"q1": 0.7062692813, "distance": 0.4612192639, "q3": 1.27996586, "q2": 0.8748787385, "tx": 0.4763, "ty": 0.275, "targetID": 6, "y": 0.6442214911, "x": 0.1998968527}]], "block": 6}], [{"trials": [[{"q1": 0.6780384081, "distance": 0.09859932078, "q3": 1.8643702, "q2": 1.319913024, "tx": 0.175, "ty": 0.3031, "targetID": 9, "y": 0.4012950763, "x": 0.1660807482}], [{"q1": 2.0608516, "distance": 0.09152053975, "q3": 2.630256122, "q2": 1.961270185, "tx": -0.175, "ty": 0.3031, "targetID": 7, "y": 0.3929707594, "x": -0.1922990114}], [{"q1": 1.045753139, "distance": 0.03761563461, "q3": 1.843326906, "q2": 1.037806108, "tx": 0.0, "ty": 0.55, "targetID": 5, "y": 0.5128971753, "x": 0.006190021609}], [{"q1": 0.4947326931, "distance": 0.03995427893, "q3": 1.235623623, "q2": 0.6901409437, "tx": 0.375, "ty": 0.6495, "targetID": 3, "y": 0.6181363723, "x": 0.3997521163}], [{"q1": 2.101245168, "distance": 0.1278725413, "q3": 3.594353923, "q2": 1.895908351, "tx": -0.375, "ty": 0.6495, "targetID": 1, "y": 0.5218517676, "x": -0.3674292939}], [{"q1": 1.794400988, "distance": 0.2370869431, "q3": 2.372524207, "q2": 1.963464059, "tx": 0.0, "ty": 0.15, "targetID": 8, "y": 0.3720125662, "x": -0.08319037813}], [{"q1": 0.9562990171, "distance": 0.2501626194, "q3": 1.379176877, "q2": 0.5965176437, "tx": 0.0, "ty": 0.95, "targetID": 2, "y": 0.7211637459, "x": 0.1010707918}], [{"q1": 2.53744155, "distance": 0.04154134987, "q3": 3.248277024, "q2": 1.949608367, "tx": -0.4763, "ty": 0.275, "targetID": 4, "y": 0.3165413451, "x": -0.4762801316}], [{"q1": 0.6879300185, "distance": 0.4492507115, "q3": 1.293936356, "q2": 0.8896766924, "tx": 0.4763, "ty": 0.275, "targetID": 6, "y": 0.6342367533, "x": 0.20653129}]], "block": 7}], [{"trials": [[{"q1": 0.6407715324, "distance": 0.07037385036, "q3": 1.909805535, "q2": 1.375820653, "tx": 0.175, "ty": 0.3031, "targetID": 9, "y": 0.372803376, "x": 0.1846911399}], [{"q1": 2.13552357, "distance": 0.08716069204, "q3": 2.603600081, "q2": 2.115835982, "tx": -0.175, "ty": 0.3031, "targetID": 7, "y": 0.384848283, "x": -0.2052358142}], [{"q1": 1.050461668, "distance": 0.03523178552, "q3": 1.849241773, "q2": 1.026037208, "tx": 0.0, "ty": 0.55, "targetID": 5, "y": 0.5151467952, "x": 0.005151002181}], [{"q1": 0.4975064426, "distance": 0.03715005274, "q3": 1.222371202, "q2": 0.6925335128, "tx": 0.375, "ty": 0.6495, "targetID": 3, "y": 0.6212744038, "x": 0.3991545469}], [{"q1": 2.078822116, "distance": 0.1142339715, "q3": 3.63764571, "q2": 1.860819581, "tx": -0.375, "ty": 0.6495, "targetID": 1, "y": 0.5358814754, "x": -0.3631580784}], [{"q1": 1.859474802, "distance": 0.2429620452, "q3": 2.381745327, "q2": 2.155228085, "tx": 0.0, "ty": 0.15, "targetID": 8, "y": 0.3802467846, "x": -0.07756915354}], [{"q1": 0.9675668297, "distance": 0.2397019803, "q3": 1.35564301, "q2": 0.5739007492, "tx": 0.0, "ty": 0.95, "targetID": 2, "y": 0.7322946391, "x": 0.1003066058}], [{"q1": 2.540061731, "distance": 0.03951886604, "q3": 3.21569713, "q2": 1.969592294, "tx": -0.4763, "ty": 0.275, "targetID": 4, "y": 0.313997196, "x": -0.4699000408}], [{"q1": 0.6545323983, "distance": 0.4284417231, "q3": 1.312092929, "q2": 0.9060758456, "tx": 0.4763, "ty": 0.275, "targetID": 6, "y": 0.6195960691, "x": 0.2217104102}]], "block": 8}], [{"trials": [[{"q1": 0.7157015103, "distance": 0.02433549483, "q3": 2.084517526, "q2": 1.561156267, "tx": 0.175, "ty": 0.3031, "targetID": 9, "y": 0.3208080191, "x": 0.1916925842}], [{"q1": 2.182217909, "distance": 0.09195265841, "q3": 2.604379293, "q2": 2.227328874, "tx": -0.175, "ty": 0.3031, "targetID": 7, "y": 0.3857670151, "x": -0.2152673069}], [{"q1": 1.069288345, "distance": 0.04888051728, "q3": 1.895793065, "q2": 1.052296602, "tx": 0.0, "ty": 0.55, "targetID": 5, "y": 0.5011869398, "x": 0.0025671233}], [{"q1": 0.5063758608, "distance": 0.02980188763, "q3": 1.206041536, "q2": 0.6960548992, "tx": 0.375, "ty": 0.6495, "targetID": 3, "y": 0.6272305697, "x": 0.3948046707}], [{"q1": 2.03476921, "distance": 0.09066581331, "q3": 3.728387336, "q2": 1.826521757, "tx": -0.375, "ty": 0.6495, "targetID": 1, "y": 0.5607312242, "x": -0.3565502264}], [{"q1": 1.350441317, "distance": 0.2730489324, "q3": 2.514626932, "q2": 2.060516786, "tx": 0.0, "ty": 0.15, "targetID": 8, "y": 0.3980678452, "x": 0.1140967295}], [{"q1": 0.9589675908, "distance": 0.2383391616, "q3": 1.330506679, "q2": 0.5611980111, "tx": 0.0, "ty": 0.95, "targetID": 2, "y": 0.7394787949, "x": 0.1117424637}], [{"q1": 2.546980059, "distance": 0.03575708763, "q3": 3.206544181, "q2": 1.988359086, "tx": -0.4763, "ty": 0.275, "targetID": 4, "y": 0.310208432, "x": -0.4700601578}], [{"q1": 0.1275375017, "distance": 0.1482894686, "q3": 1.634105899, "q2": 1.407628949, "tx": 0.4763, "ty": 0.275, "targetID": 6, "y": 0.2885856792, "x": 0.3286341752}]], "block": 9}], [{"trials": [[{"q1": 0.7150407221, "distance": 0.02173962038, "q3": 2.081883811, "q2": 1.581180914, "tx": 0.175, "ty": 0.3031, "targetID": 9, "y": 0.3164101228, "x": 0.1921887092}], [{"q1": 2.24376649, "distance": 0.09256348022, "q3": 2.54567067, "q2": 2.415577798, "tx": -0.175, "ty": 0.3031, "targetID": 7, "y": 0.3846615148, "x": -0.2187689065}], [{"q1": 1.073910653, "distance": 0.03453610824, "q3": 1.880168824, "q2": 1.00672815, "tx": 0.0, "ty": 0.55, "targetID": 5, "y": 0.5154868197, "x": -0.001258237314}], [{"q1": 0.5077490163, "distance": 0.02920375012, "q3": 1.206788895, "q2": 0.6939996333, "tx": 0.375, "ty": 0.6495, "targetID": 3, "y": 0.6278245542, "x": 0.3945712562}], [{"q1": 1.998691387, "distance": 0.06027825015, "q3": 3.84882309, "q2": 1.722091743, "tx": -0.375, "ty": 0.6495, "targetID": 1, "y": 0.5932230245, "x": -0.3534044109}], [{"q1": 1.387275804, "distance": 0.2798944898, "q3": 2.534307445, "q2": 2.141503081, "tx": 0.0, "ty": 0.15, "targetID": 8, "y": 0.4066841301, "x": 0.1115983099}], [{"q1": 1.013645727, "distance": 0.2317071116, "q3": 1.415635296, "q2": 0.5420522288, "tx": 0.0, "ty": 0.95, "targetID": 2, "y": 0.7299187837, "x": 0.07247374542}], [{"q1": 2.550644428, "distance": 0.03393500567, "q3": 3.20018099, "q2": 1.99010533, "tx": -0.4763, "ty": 0.275, "targetID": 4, "y": 0.3083016289, "x": -0.4697741957}], [{"q1": 0.09287348216, "distance": 0.1335209371, "q3": 1.6031903, "q2": 1.387034105, "tx": 0.4763, "ty": 0.275, "targetID": 6, "y": 0.2882321365, "x": 0.3434363436}]], "block": 10}]]}], "condition": "H1"}], "type": "simulation", "subjectID": "S_H1_11"}}
