# Supplementary material for: Goal-related feedback guides motor exploration and redundancy resolution in human motor skill acquisition
Source: PLoS Comput Biol. 2019 Mar 5;15(3):e1006676. doi: 10.1371/journal.pcbi.1006676 (PMC6420027; doi:10.1371/journal.pcbi.1006676)
Supplement: S1 Dataset — The 220 .json files contain the data (20 for the participants, 200 for simulation runs), the text file legend_json.txt explains the data format. (ZIP) [file pcbi.1006676.s001.zip › S_H2_019.json]

{"data": {"data": [{"phases": [{"phase": "test", "blocks": [[{"trials": [[{"q1": 1.374426596, "distance": 0.5140622453, "q3": -0.04278832081, "q2": 2.061096328, "tx": 0.175, "ty": 0.3031, "targetID": 9, "y": 0.4183287951, "x": -0.3259813538}], [{"q1": 1.346187808, "distance": 0.1922490532, "q3": -0.06600551571, "q2": 2.057009044, "tx": -0.175, "ty": 0.3031, "targetID": 7, "y": 0.4342632796, "x": -0.3155556563}], [{"q1": 1.322653771, "distance": 0.3226510013, "q3": -0.04856463517, "q2": 2.024661196, "tx": 0.0, "ty": 0.55, "targetID": 5, "y": 0.4519768439, "x": -0.307400601}], [{"q1": 1.341256435, "distance": 0.7204220967, "q3": -0.02600642646, "q2": 2.020500207, "tx": 0.375, "ty": 0.6495, "targetID": 3, "y": 0.443024981, "x": -0.3152000174}], [{"q1": 1.295587966, "distance": 0.1838847596, "q3": -0.08445427665, "q2": 1.992190897, "tx": -0.375, "ty": 0.6495, "targetID": 1, "y": 0.4826469935, "x": -0.2977104208}], [{"q1": 1.38126304, "distance": 0.4193025524, "q3": -0.05517777275, "q2": 2.077227851, "tx": 0.0, "ty": 0.15, "targetID": 8, "y": 0.411818948, "x": -0.3275140744}], [{"q1": 1.263892771, "distance": 0.5387901678, "q3": -0.0420859541, "q2": 1.972328907, "tx": 0.0, "ty": 0.95, "targetID": 2, "y": 0.4912239598, "x": -0.2825232553}], [{"q1": 1.549969176, "distance": 0.1223285555, "q3": 0.006963283847, "q2": 1.994177182, "tx": -0.4763, "ty": 0.275, "targetID": 4, "y": 0.3721452327, "x": -0.401955671}], [{"q1": 1.405245225, "distance": 0.822000088, "q3": -0.02641359043, "q2": 2.071888735, "tx": 0.4763, "ty": 0.275, "targetID": 6, "y": 0.3999408926, "x": -0.3361493326}]], "block": 1}], [{"trials": [[{"q1": 1.405679732, "distance": 0.5210431143, "q3": -0.06241380338, "q2": 2.08617523, "tx": 0.175, "ty": 0.3031, "targetID": 9, "y": 0.4014368842, "x": -0.3366793763}], [{"q1": 1.300029005, "distance": 0.162310412, "q3": -0.001773043826, "q2": 2.092259422, "tx": -0.175, "ty": 0.3031, "targetID": 7, "y": 0.4187127017, "x": -0.2889226626}], [{"q1": 1.345564163, "distance": 0.3337533536, "q3": -0.07221297547, "q2": 2.022257758, "tx": 0.0, "ty": 0.55, "targetID": 5, "y": 0.4511229244, "x": -0.3187704894}], [{"q1": 1.457035749, "distance": 0.7779016243, "q3": -0.1313964313, "q2": 2.017955798, "tx": 0.375, "ty": 0.6495, "targetID": 3, "y": 0.4276701046, "x": -0.3706020618}], [{"q1": 1.266220663, "distance": 0.1708827679, "q3": -0.04823839138, "q2": 1.944239251, "tx": -0.375, "ty": 0.6495, "targetID": 1, "y": 0.5045618059, "x": -0.2844801666}], [{"q1": 1.356215953, "distance": 0.3965987992, "q3": -0.0205414276, "q2": 2.113154825, "tx": 0.0, "ty": 0.15, "targetID": 8, "y": 0.3969038297, "x": -0.3103693065}], [{"q1": 1.334525289, "distance": 0.5468882624, "q3": -0.123237878, "q2": 1.932359687, "tx": 0.0, "ty": 0.95, "targetID": 2, "y": 0.5061403594, "x": -0.3194923957}], [{"q1": 1.57606874, "distance": 0.09899207605, "q3": 0.04663393919, "q2": 2.035083821, "tx": -0.4763, "ty": 0.275, "targetID": 4, "y": 0.3371271986, "x": -0.399230925}], [{"q1": 1.498225063, "distance": 0.8526379488, "q3": -0.09618323935, "q2": 2.107001381, "tx": 0.4763, "ty": 0.275, "targetID": 6, "y": 0.3671036443, "x": -0.3713487424}]], "block": 2}], [{"trials": [[{"q1": 1.406451375, "distance": 0.5105069325, "q3": -0.03002958559, "q2": 2.119346622, "tx": 0.175, "ty": 0.3031, "targetID": 9, "y": 0.3802201708, "x": -0.3296482017}], [{"q1": 1.288895806, "distance": 0.1549373356, "q3": -0.01413133227, "q2": 2.114847926, "tx": -0.175, "ty": 0.3031, "targetID": 7, "y": 0.4147458741, "x": -0.2824280073}], [{"q1": 1.349365255, "distance": 0.3363726436, "q3": -0.05873069963, "q2": 2.026088738, "tx": 0.0, "ty": 0.55, "targetID": 5, "y": 0.4452275247, "x": -0.3196393026}], [{"q1": 1.475620263, "distance": 0.788081447, "q3": -0.07091215264, "q2": 2.039644572, "tx": 0.375, "ty": 0.6495, "targetID": 3, "y": 0.3982924859, "x": -0.3719719887}], [{"q1": 1.431926291, "distance": 0.05274218597, "q3": -0.2531391906, "q2": 1.718040536, "tx": -0.375, "ty": 0.6495, "targetID": 1, "y": 0.5973448861, "x": -0.3671525625}], [{"q1": 1.34625183, "distance": 0.3811411559, "q3": -0.01114056564, "q2": 2.146253895, "tx": 0.0, "ty": 0.15, "targetID": 8, "y": 0.3838612991, "x": -0.3009609168}], [{"q1": 1.351860956, "distance": 0.5512401033, "q3": -0.1056232916, "q2": 1.907544159, "tx": 0.0, "ty": 0.95, "targetID": 2, "y": 0.5076820551, "x": -0.3289688239}], [{"q1": 1.606608683, "distance": 0.08293535391, "q3": 0.04055223603, "q2": 2.056322466, "tx": -0.4763, "ty": 0.275, "targetID": 4, "y": 0.3177109436, "x": -0.4052081705}], [{"q1": 1.507217742, "distance": 0.8347593483, "q3": -0.02715151863, "q2": 2.16225843, "tx": 0.4763, "ty": 0.275, "targetID": 6, "y": 0.3275396332, "x": -0.3568042891}]], "block": 3}], [{"trials": [[{"q1": 1.016652612, "distance": 0.5115379394, "q3": -0.3372515919, "q2": 1.54681025, "tx": 0.175, "ty": 0.3031, "targetID": 9, "y": 0.7690253236, "x": -0.03615079037}], [{"q1": 1.262806099, "distance": 0.1374709821, "q3": 0.05513474831, "q2": 2.118836521, "tx": -0.175, "ty": 0.3031, "targetID": 7, "y": 0.4051693678, "x": -0.2670875403}], [{"q1": 1.300318951, "distance": 0.3058583804, "q3": -0.1007427836, "q2": 1.964511531, "tx": 0.0, "ty": 0.55, "targetID": 5, "y": 0.4972845657, "x": -0.3012813168}], [{"q1": 1.427237162, "distance": 0.7575012584, "q3": -0.1866818442, "q2": 1.916872419, "tx": 0.375, "ty": 0.6495, "targetID": 3, "y": 0.4955239653, "x": -0.3666869537}], [{"q1": 1.425756424, "distance": 0.04960890699, "q3": -0.2573527442, "q2": 1.716191627, "tx": -0.375, "ty": 0.6495, "targetID": 1, "y": 0.6013350865, "x": -0.3631178806}], [{"q1": 1.162961812, "distance": 0.3696811173, "q3": 0.01633613348, "q2": 2.111799442, "tx": 0.0, "ty": 0.15, "targetID": 8, "y": 0.441502174, "x": -0.2273556927}], [{"q1": 1.209752245, "distance": 0.301959998, "q3": -0.393777205, "q2": 1.643515284, "tx": 0.0, "ty": 0.95, "targetID": 2, "y": 0.7203646584, "x": -0.1960802138}], [{"q1": 1.643178637, "distance": 0.06532652607, "q3": 0.04843265874, "q2": 2.0295126, "tx": -0.4763, "ty": 0.275, "targetID": 4, "y": 0.3113844964, "x": -0.4220439088}], [{"q1": 0.8113001556, "distance": 0.5609639863, "q3": -0.645200888, "q2": 1.105925392, "tx": 0.4763, "ty": 0.275, "targetID": 6, "y": 0.8255158868, "x": 0.3685370552}]], "block": 4}], [{"trials": [[{"q1": 1.009437845, "distance": 0.5077575589, "q3": -0.320015125, "q2": 1.551526251, "tx": 0.175, "ty": 0.3031, "targetID": 9, "y": 0.765355201, "x": -0.03509014189}], [{"q1": 1.259728017, "distance": 0.1321097603, "q3": 0.05251610144, "q2": 2.132931546, "tx": -0.175, "ty": 0.3031, "targetID": 7, "y": 0.4004436817, "x": -0.2643151521}], [{"q1": 1.241984827, "distance": 0.2725939327, "q3": -0.101115684, "q2": 1.932337205, "tx": 0.0, "ty": 0.55, "targetID": 5, "y": 0.528546873, "x": -0.2717484415}], [{"q1": 1.212439903, "distance": 0.6345294321, "q3": -0.1553661505, "q2": 1.903775912, "tx": 0.375, "ty": 0.6495, "targetID": 3, "y": 0.5612162923, "x": -0.2533578496}], [{"q1": 1.436533324, "distance": 0.03616369749, "q3": -0.2533528306, "q2": 1.676324791, "tx": -0.375, "ty": 0.6495, "targetID": 1, "y": 0.6141457744, "x": -0.3673913372}], [{"q1": 1.169700277, "distance": 0.3700313135, "q3": 0.02078756918, "q2": 2.110267185, "tx": 0.0, "ty": 0.15, "targetID": 8, "y": 0.4396528951, "x": -0.230270218}], [{"q1": 1.153101734, "distance": 0.2490345698, "q3": -0.4056218489, "q2": 1.604502841, "tx": 0.0, "ty": 0.95, "targetID": 2, "y": 0.7467720592, "x": -0.1439326962}], [{"q1": 1.644043537, "distance": 0.06485137025, "q3": 0.02319758566, "q2": 2.039387301, "tx": -0.4763, "ty": 0.275, "targetID": 4, "y": 0.3120147428, "x": -0.423049563}], [{"q1": 0.802696172, "distance": 0.5593722125, "q3": -0.6131767774, "q2": 1.099527771, "tx": 0.4763, "ty": 0.275, "targetID": 6, "y": 0.8244611607, "x": 0.3714682062}]], "block": 5}], [{"trials": [[{"q1": 0.9923259223, "distance": 0.4963520162, "q3": -0.2895671478, "q2": 1.578366096, "tx": 0.175, "ty": 0.3031, "targetID": 9, "y": 0.7526859542, "x": -0.03532782468}], [{"q1": 1.260529948, "distance": 0.1280962956, "q3": 0.07502509941, "q2": 2.131653399, "tx": -0.175, "ty": 0.3031, "targetID": 7, "y": 0.3959683324, "x": -0.2632277382}], [{"q1": 1.151625455, "distance": 0.2243113334, "q3": -0.0563711315, "q2": 1.92901239, "tx": 0.0, "ty": 0.55, "targetID": 5, "y": 0.5424288466, "x": -0.2241835228}], [{"q1": 0.9984637632, "distance": 0.5003942108, "q3": -0.02963536929, "q2": 1.805309764, "tx": 0.375, "ty": 0.6495, "targetID": 3, "y": 0.6177530187, "x": -0.1243861185}], [{"q1": 1.442430542, "distance": 0.03202654181, "q3": -0.2399190099, "q2": 1.656529143, "tx": -0.375, "ty": 0.6495, "targetID": 1, "y": 0.6177959944, "x": -0.3704661923}], [{"q1": 1.168131759, "distance": 0.3603629901, "q3": 0.04039082079, "q2": 2.12473303, "tx": 0.0, "ty": 0.15, "targetID": 8, "y": 0.4292438583, "x": -0.2277813693}], [{"q1": 1.114828271, "distance": 0.2048959235, "q3": -0.4028075137, "q2": 1.547198674, "tx": 0.0, "ty": 0.95, "targetID": 2, "y": 0.7713789643, "x": -0.1003835896}], [{"q1": 1.669452763, "distance": 0.05289117744, "q3": 0.01282423484, "q2": 2.022886097, "tx": -0.4763, "ty": 0.275, "targetID": 4, "y": 0.309381067, "x": -0.4361077261}], [{"q1": 0.7740790481, "distance": 0.5509818698, "q3": -0.579123229, "q2": 1.148679662, "tx": 0.4763, "ty": 0.275, "targetID": 6, "y": 0.8149085489, "x": 0.3663919491}]], "block": 6}], [{"trials": [[{"q1": 0.8646545464, "distance": 0.2573621963, "q3": 0.5024977353, "q2": 2.154168672, "tx": 0.175, "ty": 0.3031, "targetID": 9, "y": 0.362632582, "x": -0.07538205161}], [{"q1": 1.213828471, "distance": 0.07216133005, "q3": 0.1809445369, "q2": 2.205148621, "tx": -0.175, "ty": 0.3031, "targetID": 7, "y": 0.3541628533, "x": -0.2259886513}], [{"q1": 0.7744389901, "distance": 0.03056508011, "q3": 0.2413294363, "q2": 1.795781196, "tx": 0.0, "ty": 0.55, "targetID": 5, "y": 0.5792192633, "x": -0.008969881453}], [{"q1": -0.3604622342, "distance": 0.7316193688, "q3": 0.4455711944, "q2": 0.8456227089, "tx": 0.375, "ty": 0.6495, "targetID": 3, "y": 0.09140293997, "x": 0.8480693104}], [{"q1": 1.443351988, "distance": 0.03160334406, "q3": -0.2407066419, "q2": 1.655305386, "tx": -0.375, "ty": 0.6495, "targetID": 1, "y": 0.6181640729, "x": -0.3708974361}], [{"q1": 1.108804822, "distance": 0.2678725904, "q3": 0.2003920004, "q2": 2.257997065, "tx": 0.0, "ty": 0.15, "targetID": 8, "y": 0.3492014046, "x": -0.1790936211}], [{"q1": 1.074860891, "distance": 0.1541632378, "q3": -0.453302968, "q2": 1.483505164, "tx": 0.0, "ty": 0.95, "targetID": 2, "y": 0.8012946843, "x": -0.04065750812}], [{"q1": 1.683534078, "distance": 0.04633725768, "q3": 0.01521664142, "q2": 2.01140216, "tx": -0.4763, "ty": 0.275, "targetID": 4, "y": 0.3071188252, "x": -0.4429005611}], [{"q1": 0.1641095625, "distance": 0.2350480099, "q3": 0.7151032494, "q2": 1.63113407, "tx": 0.4763, "ty": 0.275, "targetID": 6, "y": 0.441995999, "x": 0.3108917073}]], "block": 7}], [{"trials": [[{"q1": 0.7151900725, "distance": 0.2639928231, "q3": 0.3421877874, "q2": 1.950978513, "tx": 0.175, "ty": 0.3031, "targetID": 9, "y": 0.4935440505, "x": -0.007820333371}], [{"q1": 1.175693204, "distance": 0.02965105066, "q3": 0.251918404, "q2": 2.262489864, "tx": -0.175, "ty": 0.3031, "targetID": 7, "y": 0.3245490532, "x": -0.1954724918}], [{"q1": 0.6665635905, "distance": 0.05034894184, "q3": 0.3350215898, "q2": 1.781098937, "tx": 0.0, "ty": 0.55, "targetID": 5, "y": 0.5629924093, "x": 0.04864373799}], [{"q1": -0.2501879265, "distance": 0.6215658478, "q3": 0.4382210406, "q2": 0.9206244833, "tx": 0.375, "ty": 0.6495, "targetID": 3, "y": 0.2050242202, "x": 0.8094944008}], [{"q1": 1.444492821, "distance": 0.03033696575, "q3": -0.2452458997, "q2": 1.653759597, "tx": -0.375, "ty": 0.6495, "targetID": 1, "y": 0.6194017213, "x": -0.3712019598}], [{"q1": 1.078692864, "distance": 0.2145037835, "q3": 0.3025735214, "q2": 2.325539341, "tx": 0.0, "ty": 0.15, "targetID": 8, "y": 0.3058116232, "x": -0.14742663}], [{"q1": 1.066504692, "distance": 0.1399015681, "q3": -0.4552434139, "q2": 1.449190668, "tx": 0.0, "ty": 0.95, "targetID": 2, "y": 0.8119062396, "x": -0.02241789668}], [{"q1": 1.680089901, "distance": 0.04816576451, "q3": 0.01218011334, "q2": 2.012803588, "tx": -0.4763, "ty": 0.275, "targetID": 4, "y": 0.3086845688, "x": -0.441871949}], [{"q1": 0.1804969142, "distance": 0.2450171839, "q3": 0.7161060568, "q2": 1.647038763, "tx": 0.4763, "ty": 0.275, "targetID": 6, "y": 0.4430241102, "x": 0.2979707574}]], "block": 8}], [{"trials": [[{"q1": 0.6797167391, "distance": 0.2492455007, "q3": 0.37715441, "q2": 1.941236479, "tx": 0.175, "ty": 0.3031, "targetID": 9, "y": 0.4898113399, "x": 0.009887325833}], [{"q1": 1.181123207, "distance": 0.02279587245, "q3": 0.3024462211, "q2": 2.25375513, "tx": -0.175, "ty": 0.3031, "targetID": 7, "y": 0.3174701818, "x": -0.1926960356}], [{"q1": 0.6552366018, "distance": 0.05463422388, "q3": 0.3961963626, "q2": 1.763424838, "tx": 0.0, "ty": 0.55, "targetID": 5, "y": 0.5562117969, "x": 0.05427994103}], [{"q1": -0.2300076913, "distance": 0.6000661228, "q3": 0.4414569996, "q2": 0.9348979957, "tx": 0.375, "ty": 0.6495, "targetID": 3, "y": 0.2254318554, "x": 0.7995533659}], [{"q1": 1.443889509, "distance": 0.03056271223, "q3": -0.2469020271, "q2": 1.655490393, "tx": -0.375, "ty": 0.6495, "targetID": 1, "y": 0.6192203881, "x": -0.3708497613}], [{"q1": 1.079503556, "distance": 0.2141708573, "q3": 0.3034951684, "q2": 2.326048005, "tx": 0.0, "ty": 0.15, "targetID": 8, "y": 0.3053100066, "x": -0.1474718887}], [{"q1": 1.02986365, "distance": 0.1224014844, "q3": -0.4441520464, "q2": 1.369522816, "tx": 0.0, "ty": 0.95, "targetID": 2, "y": 0.8321339089, "x": 0.03301072469}], [{"q1": 1.710187846, "distance": 0.03447170905, "q3": 0.04755680827, "q2": 1.975905606, "tx": -0.4763, "ty": 0.275, "targetID": 4, "y": 0.3025517314, "x": -0.4555828375}], [{"q1": 0.189496164, "distance": 0.2503791582, "q3": 0.7168063811, "q2": 1.654894598, "tx": 0.4763, "ty": 0.275, "targetID": 6, "y": 0.4436114017, "x": 0.2912056509}]], "block": 9}], [{"trials": [[{"q1": 0.6580395181, "distance": 0.240529544, "q3": 0.3980542252, "q2": 1.934299947, "tx": 0.175, "ty": 0.3031, "targetID": 9, "y": 0.487713435, "x": 0.02081718271}], [{"q1": 1.180452136, "distance": 0.01649356587, "q3": 0.2907889267, "q2": 2.276208004, "tx": -0.175, "ty": 0.3031, "targetID": 7, "y": 0.3107749274, "x": -0.1895990823}], [{"q1": 0.6560680513, "distance": 0.05300347221, "q3": 0.4139368692, "q2": 1.761852532, "tx": 0.0, "ty": 0.55, "targetID": 5, "y": 0.5530664056, "x": 0.05291469761}], [{"q1": -0.1400363133, "distance": 0.5107955388, "q3": 0.4293392226, "q2": 0.9954372137, "tx": 0.375, "ty": 0.6495, "targetID": 3, "y": 0.3089260807, "x": 0.75568555}], [{"q1": 1.444239198, "distance": 0.03059539865, "q3": -0.2444314925, "q2": 1.654143734, "tx": -0.375, "ty": 0.6495, "targetID": 1, "y": 0.6191509502, "x": -0.3711252618}], [{"q1": 1.080426384, "distance": 0.2131802522, "q3": 0.3045800475, "q2": 2.328069046, "tx": 0.0, "ty": 0.15, "targetID": 8, "y": 0.3041466577, "x": -0.1472570129}], [{"q1": 1.045290073, "distance": 0.1125487616, "q3": -0.4449992553, "q2": 1.325975643, "tx": 0.0, "ty": 0.95, "targetID": 2, "y": 0.8434054485, "x": 0.03612236603}], [{"q1": 1.705660872, "distance": 0.03614768189, "q3": 0.06064686197, "q2": 1.975377861, "tx": -0.4763, "ty": 0.275, "targetID": 4, "y": 0.3023702564, "x": -0.4526880545}], [{"q1": 0.1888961333, "distance": 0.2504128144, "q3": 0.7276871829, "q2": 1.663382783, "tx": 0.4763, "ty": 0.275, "targetID": 6, "y": 0.439247987, "x": 0.2872783705}]], "block": 10}]]}], "condition": "H2"}], "type": "simulation", "subjectID": "S_H2_19"}}
