# Supplementary material for: Goal-related feedback guides motor exploration and redundancy resolution in human motor skill acquisition
Source: PLoS Comput Biol. 2019 Mar 5;15(3):e1006676. doi: 10.1371/journal.pcbi.1006676 (PMC6420027; doi:10.1371/journal.pcbi.1006676)
Supplement: S1 Dataset — The 220 .json files contain the data (20 for the participants, 200 for simulation runs), the text file legend_json.txt explains the data format. (ZIP) [file pcbi.1006676.s001.zip › S_H1_010.json]

{"data": {"data": [{"phases": [{"phase": "test", "blocks": [[{"trials": [[{"q1": 2.184765281, "distance": 0.5182662232, "q3": 3.164102203, "q2": 2.19666682, "tx": 0.175, "ty": 0.3031, "targetID": 9, "y": 0.4511440391, "x": -0.3216717634}], [{"q1": 2.161903042, "distance": 0.2095407266, "q3": 3.177128828, "q2": 2.081126609, "tx": -0.175, "ty": 0.3031, "targetID": 7, "y": 0.4601675362, "x": -0.3136978918}], [{"q1": 2.16267472, "distance": 0.3283226513, "q3": 3.182077177, "q2": 2.218029345, "tx": 0.0, "ty": 0.55, "targetID": 5, "y": 0.4592328877, "x": -0.3155266941}], [{"q1": 2.222157443, "distance": 0.7439995636, "q3": 3.163303807, "q2": 2.359226901, "tx": 0.375, "ty": 0.6495, "targetID": 3, "y": 0.4379781395, "x": -0.3382978713}], [{"q1": 2.10809057, "distance": 0.1886806149, "q3": 3.206810751, "q2": 2.134227558, "tx": -0.375, "ty": 0.6495, "targetID": 1, "y": 0.4787186133, "x": -0.2947872057}], [{"q1": 2.158383909, "distance": 0.4389927657, "q3": 3.168866523, "q2": 2.095422094, "tx": 0.0, "ty": 0.15, "targetID": 8, "y": 0.4603954152, "x": -0.3104341067}], [{"q1": 2.170403339, "distance": 0.5895968696, "q3": 3.194641962, "q2": 2.337012879, "tx": 0.0, "ty": 0.95, "targetID": 2, "y": 0.4561750354, "x": -0.3221201218}], [{"q1": 2.386944181, "distance": 0.1280075675, "q3": 3.124203756, "q2": 1.997873251, "tx": -0.4763, "ty": 0.275, "targetID": 4, "y": 0.3754769699, "x": -0.3969884884}], [{"q1": 2.230470842, "distance": 0.8297914413, "q3": 3.145624315, "q2": 2.27797567, "tx": 0.4763, "ty": 0.275, "targetID": 6, "y": 0.4347873924, "x": -0.3379615214}]], "block": 1}], [{"trials": [[{"q1": 2.200468082, "distance": 0.5186947682, "q3": 3.142278775, "q2": 2.131470116, "tx": 0.175, "ty": 0.3031, "targetID": 9, "y": 0.4445787438, "x": -0.3240270811}], [{"q1": 2.163005899, "distance": 0.2088448293, "q3": 3.175090417, "q2": 2.189569678, "tx": -0.175, "ty": 0.3031, "targetID": 7, "y": 0.4588752682, "x": -0.3141050988}], [{"q1": 2.170946513, "distance": 0.3307878465, "q3": 3.173259385, "q2": 2.160899713, "tx": 0.0, "ty": 0.55, "targetID": 5, "y": 0.4564291707, "x": -0.3172776376}], [{"q1": 2.274484784, "distance": 0.763332608, "q3": 3.12513575, "q2": 2.088630023, "tx": 0.375, "ty": 0.6495, "targetID": 3, "y": 0.4180577223, "x": -0.3524002629}], [{"q1": 2.08469664, "distance": 0.1851972228, "q3": 3.228116028, "q2": 2.232124549, "tx": -0.375, "ty": 0.6495, "targetID": 1, "y": 0.4856741185, "x": -0.2886339658}], [{"q1": 2.152859766, "distance": 0.4358313587, "q3": 3.157126495, "q2": 2.17083089, "tx": 0.0, "ty": 0.15, "targetID": 8, "y": 0.4607309498, "x": -0.3056063646}], [{"q1": 2.196577256, "distance": 0.60063844, "q3": 3.184881528, "q2": 2.155042044, "tx": 0.0, "ty": 0.95, "targetID": 2, "y": 0.4490181506, "x": -0.3313362676}], [{"q1": 2.419636829, "distance": 0.1098048894, "q3": 3.1279487, "q2": 1.95943276, "tx": -0.4763, "ty": 0.275, "targetID": 4, "y": 0.3624454257, "x": -0.4098890728}], [{"q1": 2.276735206, "distance": 0.8363442857, "q3": 3.100473631, "q2": 2.074984854, "tx": 0.4763, "ty": 0.275, "targetID": 6, "y": 0.4151095508, "x": -0.3482247589}]], "block": 2}], [{"trials": [[{"q1": 2.19797354, "distance": 0.5162445745, "q3": 3.135112065, "q2": 2.133422699, "tx": 0.175, "ty": 0.3031, "targetID": 9, "y": 0.4447814468, "x": -0.3214220264}], [{"q1": 2.163559703, "distance": 0.1899603503, "q3": 3.081647454, "q2": 2.123087505, "tx": -0.175, "ty": 0.3031, "targetID": 7, "y": 0.4502349533, "x": -0.295150906}], [{"q1": 2.170626378, "distance": 0.3335848569, "q3": 3.189075404, "q2": 2.173515456, "tx": 0.0, "ty": 0.55, "targetID": 5, "y": 0.4575952159, "x": -0.3205311414}], [{"q1": 2.292446858, "distance": 0.7973487243, "q3": 3.253259512, "q2": 2.16506897, "tx": 0.375, "ty": 0.6495, "targetID": 3, "y": 0.4178593502, "x": -0.3879597614}], [{"q1": 2.074989829, "distance": 0.1931652884, "q3": 3.180198048, "q2": 2.204213563, "tx": -0.375, "ty": 0.6495, "targetID": 1, "y": 0.4850535037, "x": -0.2736581107}], [{"q1": 2.142738874, "distance": 0.4152559068, "q3": 3.064944314, "q2": 2.119943696, "tx": 0.0, "ty": 0.15, "targetID": 8, "y": 0.4543837268, "x": -0.2824677239}], [{"q1": 2.210856485, "distance": 0.6199488145, "q3": 3.303505592, "q2": 2.222812681, "tx": 0.0, "ty": 0.95, "targetID": 2, "y": 0.4482828201, "x": -0.3641653526}], [{"q1": 2.432587437, "distance": 0.1029396586, "q3": 3.124133578, "q2": 1.943077228, "tx": -0.4763, "ty": 0.275, "targetID": 4, "y": 0.3567632773, "x": -0.4137592949}], [{"q1": 2.284986192, "distance": 0.8514443438, "q3": 3.155773574, "q2": 2.113319998, "tx": 0.4763, "ty": 0.275, "targetID": 6, "y": 0.4165574738, "x": -0.3632945166}]], "block": 3}], [{"trials": [[{"q1": 2.194071109, "distance": 0.5028145534, "q3": 3.080755561, "q2": 2.130137551, "tx": 0.175, "ty": 0.3031, "targetID": 9, "y": 0.4410210426, "x": -0.3085289662}], [{"q1": 2.16723846, "distance": 0.1824813107, "q3": 3.042510447, "q2": 2.172264207, "tx": -0.175, "ty": 0.3031, "targetID": 7, "y": 0.4459005667, "x": -0.2886108573}], [{"q1": 2.167202966, "distance": 0.328794478, "q3": 3.173171415, "q2": 2.16043021, "tx": 0.0, "ty": 0.55, "targetID": 5, "y": 0.4576099885, "x": -0.3155469767}], [{"q1": 2.290997282, "distance": 0.7971206646, "q3": 3.261143028, "q2": 2.084431629, "tx": 0.375, "ty": 0.6495, "targetID": 3, "y": 0.4207767224, "x": -0.3886013464}], [{"q1": 2.070633383, "distance": 0.193447928, "q3": 3.18006856, "q2": 2.233662976, "tx": -0.375, "ty": 0.6495, "targetID": 1, "y": 0.4859953141, "x": -0.2716156756}], [{"q1": 2.140918089, "distance": 0.3976891202, "q3": 2.982594624, "q2": 2.164219677, "tx": 0.0, "ty": 0.15, "targetID": 8, "y": 0.4462932505, "x": -0.2652676876}], [{"q1": 2.209342497, "distance": 0.6220929898, "q3": 3.355174119, "q2": 2.153376182, "tx": 0.0, "ty": 0.95, "targetID": 2, "y": 0.4531651301, "x": -0.3743725418}], [{"q1": 2.443833312, "distance": 0.09531430865, "q3": 3.146989886, "q2": 1.949433705, "tx": -0.4763, "ty": 0.275, "targetID": 4, "y": 0.3537541536, "x": -0.4226101431}], [{"q1": 2.282153789, "distance": 0.8386452508, "q3": 3.102277462, "q2": 2.070979754, "tx": 0.4763, "ty": 0.275, "targetID": 6, "y": 0.4133399956, "x": -0.3508565162}]], "block": 4}], [{"trials": [[{"q1": 2.052853187, "distance": 0.3272244285, "q3": 2.337216559, "q2": 2.134024421, "tx": 0.175, "ty": 0.3031, "targetID": 9, "y": 0.3463652863, "x": -0.149351571}], [{"q1": 2.176067434, "distance": 0.09609311417, "q3": 2.640894681, "q2": 2.153124981, "tx": -0.175, "ty": 0.3031, "targetID": 7, "y": 0.3862921755, "x": -0.2230931234}], [{"q1": 2.059826666, "distance": 0.2349858924, "q3": 2.918460792, "q2": 2.188682133, "tx": 0.0, "ty": 0.55, "targetID": 5, "y": 0.4582686407, "x": -0.2163416912}], [{"q1": 2.064604013, "distance": 0.6240892259, "q3": 2.908471446, "q2": 2.154656922, "tx": 0.375, "ty": 0.6495, "targetID": 3, "y": 0.4543271111, "x": -0.2177857161}], [{"q1": 2.067666261, "distance": 0.1715437673, "q3": 3.316098957, "q2": 2.24747048, "tx": -0.375, "ty": 0.6495, "targetID": 1, "y": 0.4954559628, "x": -0.299516898}], [{"q1": 2.084732433, "distance": 0.2181197505, "q3": 2.1725023, "q2": 2.132675188, "tx": 0.0, "ty": 0.15, "targetID": 8, "y": 0.3049214556, "x": -0.1535433754}], [{"q1": 2.072376933, "distance": 0.5969840251, "q3": 3.704710759, "q2": 2.241563316, "tx": 0.0, "ty": 0.95, "targetID": 2, "y": 0.4968349675, "x": -0.3886275589}], [{"q1": 2.488242698, "distance": 0.07418421755, "q3": 3.108340664, "q2": 1.999499483, "tx": -0.4763, "ty": 0.275, "targetID": 4, "y": 0.3325298327, "x": -0.4294639404}], [{"q1": 2.053300994, "distance": 0.6275869965, "q3": 2.116814193, "q2": 2.092401952, "tx": 0.4763, "ty": 0.275, "targetID": 6, "y": 0.2927304887, "x": -0.1510364871}]], "block": 5}], [{"trials": [[{"q1": 1.148726574, "distance": 0.07556466939, "q3": 1.920566867, "q2": 2.120845814, "tx": 0.175, "ty": 0.3031, "targetID": 9, "y": 0.2732096637, "x": 0.1055983642}], [{"q1": 2.117222781, "distance": 0.05107878313, "q3": 2.459362767, "q2": 2.019307827, "tx": -0.175, "ty": 0.3031, "targetID": 7, "y": 0.3504178533, "x": -0.1942370177}], [{"q1": 1.985707062, "distance": 0.196749895, "q3": 2.887536737, "q2": 2.152028726, "tx": 0.0, "ty": 0.55, "targetID": 5, "y": 0.4665343281, "x": -0.1781684674}], [{"q1": 0.07222221526, "distance": 0.6504659427, "q3": 1.892308839, "q2": 2.255727139, "tx": 0.375, "ty": 0.6495, "targetID": 3, "y": 0.004917625814, "x": 0.2877102214}], [{"q1": 2.048330184, "distance": 0.150407102, "q3": 3.485749218, "q2": 2.252524271, "tx": -0.375, "ty": 0.6495, "targetID": 1, "y": 0.5067472225, "x": -0.3276297472}], [{"q1": 1.922129977, "distance": 0.1848896656, "q3": 2.010522061, "q2": 2.040496312, "tx": 0.0, "ty": 0.15, "targetID": 8, "y": 0.2830905159, "x": -0.1283397952}], [{"q1": 2.058081068, "distance": 0.5869459991, "q3": 3.636039318, "q2": 2.349563574, "tx": 0.0, "ty": 0.95, "targetID": 2, "y": 0.4923148723, "x": -0.3674641884}], [{"q1": 2.480092894, "distance": 0.07460777856, "q3": 3.156521063, "q2": 2.009045342, "tx": -0.4763, "ty": 0.275, "targetID": 4, "y": 0.3385847133, "x": -0.4372704617}], [{"q1": 0.3491896976, "distance": 0.3242924829, "q3": 1.42285018, "q2": 2.203245093, "tx": 0.4763, "ty": 0.275, "targetID": 6, "y": 0.1466047312, "x": 0.178507674}]], "block": 6}], [{"trials": [[{"q1": 1.108848936, "distance": 0.05755877653, "q3": 1.963305509, "q2": 2.126940456, "tx": 0.175, "ty": 0.3031, "targetID": 9, "y": 0.2723168768, "x": 0.1263644977}], [{"q1": 2.118537733, "distance": 0.03914618011, "q3": 2.407077667, "q2": 2.012550938, "tx": -0.175, "ty": 0.3031, "targetID": 7, "y": 0.3382440714, "x": -0.1922429018}], [{"q1": 1.826628396, "distance": 0.1203400325, "q3": 2.956029716, "q2": 2.171379375, "tx": 0.0, "ty": 0.55, "targetID": 5, "y": 0.501984051, "x": -0.110345784}], [{"q1": -0.0112172377, "distance": 0.6890245626, "q3": 2.020706653, "q2": 2.270457835, "tx": 0.375, "ty": 0.6495, "targetID": 3, "y": -0.03670405513, "x": 0.3127196451}], [{"q1": 1.991163234, "distance": 0.1343140328, "q3": 3.698448381, "q2": 2.313064033, "tx": -0.375, "ty": 0.6495, "targetID": 1, "y": 0.5181171054, "x": -0.3470931117}], [{"q1": 1.861432601, "distance": 0.1726694442, "q3": 1.957319665, "q2": 2.046242423, "tx": 0.0, "ty": 0.15, "targetID": 8, "y": 0.2795633181, "x": -0.1141406307}], [{"q1": 3.278570898, "distance": 1.43397634, "q3": 4.914234412, "q2": 2.38919984, "tx": 0.0, "ty": 0.95, "targetID": 2, "y": -0.4110252695, "x": -0.4515510599}], [{"q1": 2.468799251, "distance": 0.07564455968, "q3": 3.22914561, "q2": 2.045223365, "tx": -0.4763, "ty": 0.275, "targetID": 4, "y": 0.3457774467, "x": -0.4496044488}], [{"q1": 0.3014958455, "distance": 0.3154055772, "q3": 1.517444517, "q2": 2.213687116, "tx": 0.4763, "ty": 0.275, "targetID": 6, "y": 0.1202382795, "x": 0.201473713}]], "block": 7}], [{"trials": [[{"q1": 1.107915984, "distance": 0.02936598163, "q3": 2.080275567, "q2": 2.142981597, "tx": 0.175, "ty": 0.3031, "targetID": 9, "y": 0.2842974004, "x": 0.1524428919}], [{"q1": 2.108482221, "distance": 0.02177756692, "q3": 2.325582173, "q2": 2.019945156, "tx": -0.175, "ty": 0.3031, "targetID": 7, "y": 0.322927545, "x": -0.1840072682}], [{"q1": 1.845784252, "distance": 0.1331398457, "q3": 3.00033218, "q2": 2.182834488, "tx": 0.0, "ty": 0.55, "targetID": 5, "y": 0.5075866911, "x": -0.1262035251}], [{"q1": 0.2172389594, "distance": 0.6214581008, "q3": 2.297500935, "q2": 2.288796671, "tx": 0.375, "ty": 0.6495, "targetID": 3, "y": 0.02804367585, "x": 0.3764860096}], [{"q1": 1.967826186, "distance": 0.1368580204, "q3": 3.818010453, "q2": 2.365777835, "tx": -0.375, "ty": 0.6495, "targetID": 1, "y": 0.5132741687, "x": -0.3618607213}], [{"q1": 1.830005791, "distance": 0.1663371724, "q3": 1.92502967, "q2": 2.048912683, "tx": 0.0, "ty": 0.15, "targetID": 8, "y": 0.2766081485, "x": -0.1078815632}], [{"q1": 3.177425464, "distance": 1.401531182, "q3": 4.879009952, "q2": 2.384075486, "tx": 0.0, "ty": 0.95, "targetID": 2, "y": -0.3595701724, "x": -0.4993151484}], [{"q1": 2.45865148, "distance": 0.07929877691, "q3": 3.257770068, "q2": 2.058990102, "tx": -0.4763, "ty": 0.275, "targetID": 4, "y": 0.3506516388, "x": -0.4525276302}], [{"q1": 0.2936848279, "distance": 0.2919594938, "q3": 1.825187338, "q2": 2.251059411, "tx": 0.4763, "ty": 0.275, "targetID": 6, "y": 0.07373858823, "x": 0.2647954134}]], "block": 8}], [{"trials": [[{"q1": 1.136678999, "distance": 0.008758155959, "q3": 2.221490931, "q2": 2.146379084, "tx": 0.175, "ty": 0.3031, "targetID": 9, "y": 0.3092396586, "x": 0.1687542104}], [{"q1": 2.090639132, "distance": 0.01260245372, "q3": 2.282274423, "q2": 1.999063973, "tx": -0.175, "ty": 0.3031, "targetID": 7, "y": 0.3145246498, "x": -0.1803197009}], [{"q1": 1.816126937, "distance": 0.1311290743, "q3": 3.118188936, "q2": 2.192767707, "tx": 0.0, "ty": 0.55, "targetID": 5, "y": 0.5300783189, "x": -0.1296069472}], [{"q1": 0.1771765709, "distance": 0.6183597243, "q3": 2.770453501, "q2": 2.330782537, "tx": 0.375, "ty": 0.6495, "targetID": 3, "y": 0.04024635241, "x": 0.4807295682}], [{"q1": 1.970793874, "distance": 0.1365306285, "q3": 3.825848257, "q2": 2.354728329, "tx": -0.375, "ty": 0.6495, "targetID": 1, "y": 0.5133361314, "x": -0.3649993293}], [{"q1": 1.813038402, "distance": 0.1626028534, "q3": 1.903985319, "q2": 2.051513619, "tx": 0.0, "ty": 0.15, "targetID": 8, "y": 0.2743285258, "x": -0.104795542}], [{"q1": 1.459247699, "distance": 0.5260788805, "q3": 4.877186693, "q2": 2.508843081, "tx": 0.0, "ty": 0.95, "targetID": 2, "y": 0.5042912629, "x": -0.279468621}], [{"q1": 2.458938783, "distance": 0.07946398797, "q3": 3.253686381, "q2": 2.054527261, "tx": -0.4763, "ty": 0.275, "targetID": 4, "y": 0.3505592742, "x": -0.4516967184}], [{"q1": 0.3744252527, "distance": 0.2124148177, "q3": 2.325002052, "q2": 2.276782833, "tx": 0.4763, "ty": 0.275, "targetID": 6, "y": 0.0899077468, "x": 0.3720842978}]], "block": 9}], [{"trials": [[{"q1": 1.175637884, "distance": 0.0238792085, "q3": 2.28747088, "q2": 2.161462111, "tx": 0.175, "ty": 0.3031, "targetID": 9, "y": 0.3262002402, "x": 0.1689505783}], [{"q1": 2.09180856, "distance": 0.009373251298, "q3": 2.266625242, "q2": 2.005945478, "tx": -0.175, "ty": 0.3031, "targetID": 7, "y": 0.3114508516, "x": -0.1792568906}], [{"q1": 1.813648798, "distance": 0.1341870637, "q3": 3.147624389, "q2": 2.214190159, "tx": 0.0, "ty": 0.55, "targetID": 5, "y": 0.5347157684, "x": -0.1333137664}], [{"q1": 0.1892339442, "distance": 0.6069988299, "q3": 2.835451984, "q2": 2.33951473, "tx": 0.375, "ty": 0.6495, "targetID": 3, "y": 0.05400588858, "x": 0.4926194827}], [{"q1": 1.937552008, "distance": 0.1404824239, "q3": 3.918109013, "q2": 2.411272336, "tx": -0.375, "ty": 0.6495, "targetID": 1, "y": 0.509216244, "x": -0.3675314507}], [{"q1": 1.809806425, "distance": 0.1605467119, "q3": 1.893554147, "q2": 2.057853863, "tx": 0.0, "ty": 0.15, "targetID": 8, "y": 0.2727972035, "x": -0.1034219199}], [{"q1": 1.361000812, "distance": 0.431104482, "q3": 4.686382688, "q2": 2.485930915, "tx": 0.0, "ty": 0.95, "targetID": 2, "y": 0.5671229486, "x": -0.1981318701}], [{"q1": 2.443632489, "distance": 0.08437689345, "q3": 3.311686637, "q2": 2.073564377, "tx": -0.4763, "ty": 0.275, "targetID": 4, "y": 0.3576627001, "x": -0.4593784706}], [{"q1": 0.4239448743, "distance": 0.1554170458, "q3": 2.579159122, "q2": 2.320070355, "tx": 0.4763, "ty": 0.275, "targetID": 6, "y": 0.1290449129, "x": 0.4228999001}]], "block": 10}]]}], "condition": "H1"}], "type": "simulation", "subjectID": "S_H1_10"}}
