# Supplementary material for: Goal-related feedback guides motor exploration and redundancy resolution in human motor skill acquisition
Source: PLoS Comput Biol. 2019 Mar 5;15(3):e1006676. doi: 10.1371/journal.pcbi.1006676 (PMC6420027; doi:10.1371/journal.pcbi.1006676)
Supplement: S1 Dataset — The 220 .json files contain the data (20 for the participants, 200 for simulation runs), the text file legend_json.txt explains the data format. (ZIP) [file pcbi.1006676.s001.zip › S_H1_047.json]

{"data": {"data": [{"phases": [{"phase": "test", "blocks": [[{"trials": [[{"q1": 1.673725441, "distance": 0.3094374444, "q3": 2.856459427, "q2": 1.321309056, "tx": 0.175, "ty": 0.3031, "targetID": 9, "y": 0.4858050605, "x": -0.07474065125}], [{"q1": 2.10613111, "distance": 0.1662471713, "q3": 2.990383984, "q2": 1.756160747, "tx": -0.175, "ty": 0.3031, "targetID": 7, "y": 0.4458947409, "x": -0.2601339177}], [{"q1": 1.6879297, "distance": 0.08871253851, "q3": 2.931343002, "q2": 1.369001334, "tx": 0.0, "ty": 0.55, "targetID": 5, "y": 0.4998600019, "x": -0.07318398104}], [{"q1": 1.289529418, "distance": 0.3208207469, "q3": 2.839797252, "q2": 0.9478429798, "tx": 0.375, "ty": 0.6495, "targetID": 3, "y": 0.4950292838, "x": 0.09381545305}], [{"q1": 2.148172009, "distance": 0.2101254956, "q3": 3.106463416, "q2": 1.826693116, "tx": -0.375, "ty": 0.6495, "targetID": 1, "y": 0.4554270701, "x": -0.2944492595}], [{"q1": 1.953283871, "distance": 0.3606073232, "q3": 2.893196811, "q2": 1.598740214, "tx": 0.0, "ty": 0.15, "targetID": 8, "y": 0.4567790573, "x": -0.1895369398}], [{"q1": 1.453361512, "distance": 0.436642262, "q3": 2.975280229, "q2": 1.165186806, "tx": 0.0, "ty": 0.95, "targetID": 2, "y": 0.5154945814, "x": 0.04314517526}], [{"q1": 2.393318998, "distance": 0.1267983797, "q3": 3.094775363, "q2": 2.004865453, "tx": -0.4763, "ty": 0.275, "targetID": 4, "y": 0.3707171443, "x": -0.3931371636}], [{"q1": 1.417099166, "distance": 0.5038020628, "q3": 2.771009511, "q2": 1.03823123, "tx": 0.4763, "ty": 0.275, "targetID": 6, "y": 0.4901557455, "x": 0.02075140365}]], "block": 1}], [{"trials": [[{"q1": 1.316439046, "distance": 0.2086072204, "q3": 2.884742024, "q2": 1.077841951, "tx": 0.175, "ty": 0.3031, "targetID": 9, "y": 0.4953941247, "x": 0.09413009208}], [{"q1": 2.083524245, "distance": 0.1609563328, "q3": 2.966929306, "q2": 1.715106389, "tx": -0.175, "ty": 0.3031, "targetID": 7, "y": 0.4462249973, "x": -0.2486354277}], [{"q1": 1.534995704, "distance": 0.0356373521, "q3": 2.966102557, "q2": 1.228380454, "tx": 0.0, "ty": 0.55, "targetID": 5, "y": 0.5144170768, "x": 0.00196886843}], [{"q1": 0.9498105696, "distance": 0.2306014394, "q3": 2.899467148, "q2": 0.7577971602, "tx": 0.375, "ty": 0.6495, "targetID": 3, "y": 0.4464620868, "x": 0.2656719174}], [{"q1": 2.143304776, "distance": 0.2029507593, "q3": 3.139065742, "q2": 1.819772379, "tx": -0.375, "ty": 0.6495, "targetID": 1, "y": 0.4619117902, "x": -0.2975424359}], [{"q1": 1.780795865, "distance": 0.348108815, "q3": 2.871525439, "q2": 1.437765218, "tx": 0.0, "ty": 0.15, "targetID": 8, "y": 0.4774385275, "x": -0.118168345}], [{"q1": 1.349597185, "distance": 0.4402981475, "q3": 3.057576796, "q2": 1.064119224, "tx": 0.0, "ty": 0.95, "targetID": 2, "y": 0.5230306768, "x": 0.1075158398}], [{"q1": 2.411054823, "distance": 0.1143662531, "q3": 3.131248449, "q2": 2.00294386, "tx": -0.4763, "ty": 0.275, "targetID": 4, "y": 0.3663029533, "x": -0.4074275775}], [{"q1": 0.8601822421, "distance": 0.2363017842, "q3": 2.851751333, "q2": 0.7173287748, "tx": 0.4763, "ty": 0.275, "targetID": 6, "y": 0.4258317232, "x": 0.2943980361}]], "block": 2}], [{"trials": [[{"q1": 1.191082328, "distance": 0.1827589028, "q3": 2.891551073, "q2": 0.9895455834, "tx": 0.175, "ty": 0.3031, "targetID": 9, "y": 0.4846729587, "x": 0.1542135333}], [{"q1": 2.07949607, "distance": 0.1549336128, "q3": 2.93987478, "q2": 1.711852811, "tx": -0.175, "ty": 0.3031, "targetID": 7, "y": 0.4417045425, "x": -0.2442329776}], [{"q1": 1.529880737, "distance": 0.03026785515, "q3": 3.003932559, "q2": 1.255677701, "tx": 0.0, "ty": 0.55, "targetID": 5, "y": 0.5213421568, "x": 0.009740178684}], [{"q1": 0.8265223739, "distance": 0.2399635823, "q3": 2.929980142, "q2": 0.6381519756, "tx": 0.375, "ty": 0.6495, "targetID": 3, "y": 0.4145654312, "x": 0.3261300788}], [{"q1": 2.138634001, "distance": 0.1984880064, "q3": 3.158787573, "q2": 1.832002384, "tx": -0.375, "ty": 0.6495, "targetID": 1, "y": 0.4662753013, "x": -0.2986704613}], [{"q1": 1.758339254, "distance": 0.3436006372, "q3": 2.854976222, "q2": 1.446625884, "tx": 0.0, "ty": 0.15, "targetID": 8, "y": 0.4762929523, "x": -0.1076768646}], [{"q1": 1.358971584, "distance": 0.4282402381, "q3": 3.141294155, "q2": 1.092201226, "tx": 0.0, "ty": 0.95, "targetID": 2, "y": 0.5376551213, "x": 0.1155915333}], [{"q1": 2.434874371, "distance": 0.09842272491, "q3": 3.170601523, "q2": 2.01353734, "tx": -0.4763, "ty": 0.275, "targetID": 4, "y": 0.358749259, "x": -0.4245980232}], [{"q1": 0.8269479578, "distance": 0.2193310601, "q3": 2.856077971, "q2": 0.6829226334, "tx": 0.4763, "ty": 0.275, "targetID": 6, "y": 0.4176778891, "x": 0.3097192872}]], "block": 3}], [{"trials": [[{"q1": 1.137014269, "distance": 0.1679084127, "q3": 2.874004448, "q2": 1.05437337, "tx": 0.175, "ty": 0.3031, "targetID": 9, "y": 0.4709795476, "x": 0.1781132854}], [{"q1": 2.080695406, "distance": 0.1306744899, "q3": 2.827942777, "q2": 1.82983068, "tx": -0.175, "ty": 0.3031, "targetID": 7, "y": 0.4225148423, "x": -0.2280652218}], [{"q1": 1.520831755, "distance": 0.04192497643, "q3": 2.953160743, "q2": 1.343756403, "tx": 0.0, "ty": 0.55, "targetID": 5, "y": 0.5098627331, "x": 0.01211212013}], [{"q1": 0.7917158209, "distance": 0.2512841584, "q3": 2.939460267, "q2": 0.6796826517, "tx": 0.375, "ty": 0.6495, "targetID": 3, "y": 0.400398657, "x": 0.3419508064}], [{"q1": 2.141445684, "distance": 0.2026992692, "q3": 3.139293559, "q2": 1.923929389, "tx": -0.375, "ty": 0.6495, "targetID": 1, "y": 0.4625404072, "x": -0.2966858607}], [{"q1": 1.737555611, "distance": 0.3131507364, "q3": 2.722303923, "q2": 1.586316496, "tx": 0.0, "ty": 0.15, "targetID": 8, "y": 0.4487549575, "x": -0.09385552241}], [{"q1": 1.365111054, "distance": 0.4231333325, "q3": 3.167279726, "q2": 1.118053574, "tx": 0.0, "ty": 0.95, "targetID": 2, "y": 0.543023002, "x": 0.1158082045}], [{"q1": 2.435901212, "distance": 0.098001844, "q3": 3.168661978, "q2": 2.012401427, "tx": -0.4763, "ty": 0.275, "targetID": 4, "y": 0.3582182039, "x": -0.4245400544}], [{"q1": 0.655669948, "distance": 0.1295789578, "q3": 2.866201144, "q2": 0.6076647061, "tx": 0.4763, "ty": 0.275, "targetID": 6, "y": 0.3619267951, "x": 0.3802040136}]], "block": 4}], [{"trials": [[{"q1": 1.128767825, "distance": 0.1640567513, "q3": 2.874054008, "q2": 1.103010317, "tx": 0.175, "ty": 0.3031, "targetID": 9, "y": 0.4669411361, "x": 0.1834083159}], [{"q1": 2.090601963, "distance": 0.1131942523, "q3": 2.743886485, "q2": 1.924958322, "tx": -0.175, "ty": 0.3031, "targetID": 7, "y": 0.4079588288, "x": -0.217632907}], [{"q1": 1.529084185, "distance": 0.04078379509, "q3": 2.9651897, "q2": 1.438780031, "tx": 0.0, "ty": 0.55, "targetID": 5, "y": 0.511234387, "x": 0.01267064276}], [{"q1": 0.8048907195, "distance": 0.2489125553, "q3": 3.001071672, "q2": 0.6638210477, "tx": 0.375, "ty": 0.6495, "targetID": 3, "y": 0.4018328685, "x": 0.3501313017}], [{"q1": 2.144107847, "distance": 0.1958425605, "q3": 3.178290578, "q2": 1.98523996, "tx": -0.375, "ty": 0.6495, "targetID": 1, "y": 0.4664786995, "x": -0.305304146}], [{"q1": 1.723932517, "distance": 0.279060006, "q3": 2.57464938, "q2": 1.74488814, "tx": 0.0, "ty": 0.15, "targetID": 8, "y": 0.4178234353, "x": -0.07839065273}], [{"q1": 1.404327137, "distance": 0.3840153227, "q3": 3.349211614, "q2": 1.128318241, "tx": 0.0, "ty": 0.95, "targetID": 2, "y": 0.5832034201, "x": 0.1137015261}], [{"q1": 2.438189536, "distance": 0.0962804332, "q3": 3.173927812, "q2": 2.026029719, "tx": -0.4763, "ty": 0.275, "targetID": 4, "y": 0.3574219766, "x": -0.426535157}], [{"q1": 0.5788565312, "distance": 0.08739617879, "q3": 2.879935161, "q2": 0.5145932913, "tx": 0.4763, "ty": 0.275, "targetID": 6, "y": 0.3344293124, "x": 0.4122199806}]], "block": 5}], [{"trials": [[{"q1": 1.116534695, "distance": 0.1641258306, "q3": 2.85417094, "q2": 1.033447893, "tx": 0.175, "ty": 0.3031, "targetID": 9, "y": 0.467035263, "x": 0.1829068201}], [{"q1": 2.069432125, "distance": 0.05126864593, "q3": 2.453329356, "q2": 1.966839376, "tx": -0.175, "ty": 0.3031, "targetID": 7, "y": 0.3536422382, "x": -0.18359978}], [{"q1": 1.527245623, "distance": 0.03367426577, "q3": 2.997457036, "q2": 1.343715774, "tx": 0.0, "ty": 0.55, "targetID": 5, "y": 0.5189602172, "x": 0.01305710751}], [{"q1": 0.8087943265, "distance": 0.2462667459, "q3": 3.021092214, "q2": 0.588109852, "tx": 0.375, "ty": 0.6495, "targetID": 3, "y": 0.4041869936, "x": 0.3533473092}], [{"q1": 2.168217124, "distance": 0.1855873041, "q3": 3.266169875, "q2": 1.965849998, "tx": -0.375, "ty": 0.6495, "targetID": 1, "y": 0.4685560036, "x": -0.3337456958}], [{"q1": 1.635676062, "distance": 0.2079121393, "q3": 2.176356636, "q2": 1.797542532, "tx": 0.0, "ty": 0.15, "targetID": 8, "y": 0.3437954925, "x": -0.07530448019}], [{"q1": 1.509011983, "distance": 0.2857282317, "q3": 3.795084167, "q2": 0.8758394001, "tx": 0.0, "ty": 0.95, "targetID": 2, "y": 0.6802356768, "x": 0.09416916843}], [{"q1": 2.469521816, "distance": 0.07834582427, "q3": 3.178215462, "q2": 2.076745399, "tx": -0.4763, "ty": 0.275, "targetID": 4, "y": 0.343647781, "x": -0.438543539}], [{"q1": 0.5568753025, "distance": 0.07187876861, "q3": 2.898886519, "q2": 0.4654882251, "tx": 0.4763, "ty": 0.275, "targetID": 6, "y": 0.3245139399, "x": 0.4241950374}]], "block": 6}], [{"trials": [[{"q1": 1.072775874, "distance": 0.1616788421, "q3": 2.765656112, "q2": 0.9079706224, "tx": 0.175, "ty": 0.3031, "targetID": 9, "y": 0.4646782338, "x": 0.180702836}], [{"q1": 1.889482792, "distance": 0.02358647086, "q3": 2.022230629, "q2": 1.856343419, "tx": -0.175, "ty": 0.3031, "targetID": 7, "y": 0.2836312008, "x": -0.161685066}], [{"q1": 1.521273615, "distance": 0.02607756738, "q3": 3.050857299, "q2": 1.196242213, "tx": 0.0, "ty": 0.55, "targetID": 5, "y": 0.5311250402, "x": 0.01799376044}], [{"q1": 0.8068087926, "distance": 0.2439643063, "q3": 3.019646491, "q2": 0.4813404805, "tx": 0.375, "ty": 0.6495, "targetID": 3, "y": 0.4063837737, "x": 0.3546755509}], [{"q1": 2.078625436, "distance": 0.1493530756, "q3": 3.411685001, "q2": 1.98032723, "tx": -0.375, "ty": 0.6495, "targetID": 1, "y": 0.5106106384, "x": -0.3200810923}], [{"q1": 1.408117266, "distance": 0.4218425881, "q3": 0.667273249, "q2": 1.679553564, "tx": 0.0, "ty": 0.15, "targetID": 8, "y": 0.4253523106, "x": -0.3195814046}], [{"q1": 1.434752045, "distance": 0.3009791611, "q3": 3.957331056, "q2": 0.7650150239, "tx": 0.0, "ty": 0.95, "targetID": 2, "y": 0.6985661556, "x": 0.1654372307}], [{"q1": 2.493416006, "distance": 0.06641465097, "q3": 3.164608107, "q2": 2.064009512, "tx": -0.4763, "ty": 0.275, "targetID": 4, "y": 0.3327939428, "x": -0.4435774385}], [{"q1": 0.531766227, "distance": 0.06195429952, "q3": 2.884833639, "q2": 0.3843628882, "tx": 0.4763, "ty": 0.275, "targetID": 6, "y": 0.3195231411, "x": 0.4332183898}]], "block": 7}], [{"trials": [[{"q1": 1.04322643, "distance": 0.1543060657, "q3": 2.702159597, "q2": 0.9309115682, "tx": 0.175, "ty": 0.3031, "targetID": 9, "y": 0.4573094589, "x": 0.1804593683}], [{"q1": 1.853057315, "distance": 0.0258448224, "q3": 1.965934404, "q2": 1.826331091, "tx": -0.175, "ty": 0.3031, "targetID": 7, "y": 0.2789976389, "x": -0.1656709575}], [{"q1": 1.511772507, "distance": 0.03106044593, "q3": 3.029395375, "q2": 1.197596897, "tx": 0.0, "ty": 0.55, "targetID": 5, "y": 0.5267600631, "x": 0.02060719857}], [{"q1": 0.8110528037, "distance": 0.2431600152, "q3": 3.024039214, "q2": 0.4907174195, "tx": 0.375, "ty": 0.6495, "targetID": 3, "y": 0.4072678559, "x": 0.3537778104}], [{"q1": 2.04321091, "distance": 0.1555535585, "q3": 3.363389087, "q2": 1.937978342, "tx": -0.375, "ty": 0.6495, "targetID": 1, "y": 0.5187086028, "x": -0.2907947746}], [{"q1": 1.406259494, "distance": 0.4190281934, "q3": 0.6940663856, "q2": 1.670393526, "tx": 0.0, "ty": 0.15, "targetID": 8, "y": 0.4247742712, "x": -0.3163601219}], [{"q1": 1.465449188, "distance": 0.2694806899, "q3": 4.019117499, "q2": 0.7940551348, "tx": 0.0, "ty": 0.95, "targetID": 2, "y": 0.7196393358, "x": 0.1398349264}], [{"q1": 2.48834029, "distance": 0.06437225465, "q3": 3.245747643, "q2": 2.043644622, "tx": -0.4763, "ty": 0.275, "targetID": 4, "y": 0.3372725091, "x": -0.4599928917}], [{"q1": 0.4761168393, "distance": 0.03723026536, "q3": 2.862414261, "q2": 0.3464804975, "tx": 0.4763, "ty": 0.275, "targetID": 6, "y": 0.3006484704, "x": 0.449313918}]], "block": 8}], [{"trials": [[{"q1": 1.01879265, "distance": 0.1484905803, "q3": 2.644346939, "q2": 0.9526945932, "tx": 0.175, "ty": 0.3031, "targetID": 9, "y": 0.4515376737, "x": 0.1789635194}], [{"q1": 1.830958223, "distance": 0.02964712078, "q3": 1.917588065, "q2": 1.820277905, "tx": -0.175, "ty": 0.3031, "targetID": 7, "y": 0.2743163818, "x": -0.1678968252}], [{"q1": 1.498452064, "distance": 0.03664620978, "q3": 3.035566339, "q2": 1.219940479, "tx": 0.0, "ty": 0.55, "targetID": 5, "y": 0.5273696475, "x": 0.0288238068}], [{"q1": 0.8767041768, "distance": 0.2286807417, "q3": 3.173652182, "q2": 0.4879273901, "tx": 0.375, "ty": 0.6495, "targetID": 3, "y": 0.421385906, "x": 0.35891144}], [{"q1": 2.012269181, "distance": 0.170744679, "q3": 3.304200205, "q2": 1.937391415, "tx": -0.375, "ty": 0.6495, "targetID": 1, "y": 0.5202884188, "x": -0.263384084}], [{"q1": 1.428760845, "distance": 0.402135168, "q3": 0.7662857047, "q2": 1.680352615, "tx": 0.0, "ty": 0.15, "targetID": 8, "y": 0.4010851878, "x": -0.314116096}], [{"q1": 1.488724468, "distance": 0.2164347274, "q3": 4.187528306, "q2": 0.8383654042, "tx": 0.0, "ty": 0.95, "targetID": 2, "y": 0.7634190018, "x": 0.1096882964}], [{"q1": 2.482625321, "distance": 0.06698374369, "q3": 3.263009392, "q2": 2.034880083, "tx": -0.4763, "ty": 0.275, "targetID": 4, "y": 0.3404176677, "x": -0.461900324}], [{"q1": 0.4701608944, "distance": 0.03414081905, "q3": 2.862001208, "q2": 0.3415893656, "tx": 0.4763, "ty": 0.275, "targetID": 6, "y": 0.2982384147, "x": 0.4512885705}]], "block": 9}], [{"trials": [[{"q1": 0.9996218286, "distance": 0.1338381418, "q3": 2.582028616, "q2": 1.059774308, "tx": 0.175, "ty": 0.3031, "targetID": 9, "y": 0.4369358981, "x": 0.1757749664}], [{"q1": 1.835526314, "distance": 0.03042838273, "q3": 1.929396827, "q2": 1.838115067, "tx": -0.175, "ty": 0.3031, "targetID": 7, "y": 0.2751931016, "x": -0.1628718717}], [{"q1": 1.516345932, "distance": 0.02994712543, "q3": 3.066311842, "q2": 1.349178714, "tx": 0.0, "ty": 0.55, "targetID": 5, "y": 0.5330771459, "x": 0.02470723237}], [{"q1": 0.8028568385, "distance": 0.2333939344, "q3": 2.833740385, "q2": 0.5141925737, "tx": 0.375, "ty": 0.6495, "targetID": 3, "y": 0.4229931095, "x": 0.3187207218}], [{"q1": 2.025081378, "distance": 0.1581299418, "q3": 3.355903512, "q2": 1.93028312, "tx": -0.375, "ty": 0.6495, "targetID": 1, "y": 0.523337468, "x": -0.2796685046}], [{"q1": 1.450433582, "distance": 0.3829357696, "q3": 0.8332238026, "q2": 1.69950482, "tx": 0.0, "ty": 0.15, "targetID": 8, "y": 0.3763628491, "x": -0.3088683606}], [{"q1": 1.842381268, "distance": 0.3787087759, "q3": 5.120265921, "q2": 0.9167307516, "tx": 0.0, "ty": 0.95, "targetID": 2, "y": 0.838743433, "x": -0.3619976702}], [{"q1": 2.43463525, "distance": 0.08895202281, "q3": 3.348476845, "q2": 2.047035967, "tx": -0.4763, "ty": 0.275, "targetID": 4, "y": 0.3631358863, "x": -0.4642780239}], [{"q1": 0.4895693309, "distance": 0.02986866263, "q3": 2.928747024, "q2": 0.3528205979, "tx": 0.4763, "ty": 0.275, "targetID": 6, "y": 0.2940636512, "x": 0.4533062137}]], "block": 10}]]}], "condition": "H1"}], "type": "simulation", "subjectID": "S_H1_47"}}
