# Supplementary material for: Goal-related feedback guides motor exploration and redundancy resolution in human motor skill acquisition
Source: PLoS Comput Biol. 2019 Mar 5;15(3):e1006676. doi: 10.1371/journal.pcbi.1006676 (PMC6420027; doi:10.1371/journal.pcbi.1006676)
Supplement: S1 Dataset — The 220 .json files contain the data (20 for the participants, 200 for simulation runs), the text file legend_json.txt explains the data format. (ZIP) [file pcbi.1006676.s001.zip › S_H2_058.json]

{"data": {"data": [{"phases": [{"phase": "test", "blocks": [[{"trials": [[{"q1": 0.8521254794, "distance": 0.2923226866, "q3": -0.03771381952, "q2": 2.268637017, "tx": 0.175, "ty": 0.3031, "targetID": 9, "y": 0.4318261361, "x": -0.08745406256}], [{"q1": 1.156776183, "distance": 0.04183613177, "q3": -0.004658736367, "q2": 2.362750945, "tx": -0.175, "ty": 0.3031, "targetID": 7, "y": 0.3384554867, "x": -0.1973663023}], [{"q1": 0.8900375729, "distance": 0.1223666789, "q3": -0.07786141809, "q2": 2.173123574, "tx": 0.0, "ty": 0.55, "targetID": 5, "y": 0.4800543833, "x": -0.1004052529}], [{"q1": 0.7694329286, "distance": 0.4109451011, "q3": -0.08523628904, "q2": 2.038894381, "tx": 0.375, "ty": 0.6495, "targetID": 3, "y": 0.5476929291, "x": -0.02313464607}], [{"q1": 1.339457513, "distance": 0.181921177, "q3": -0.06777390091, "q2": 1.967968087, "tx": -0.375, "ty": 0.6495, "targetID": 1, "y": 0.4761785939, "x": -0.3197279019}], [{"q1": 0.9178761086, "distance": 0.239330161, "q3": -0.01641999725, "q2": 2.397497684, "tx": 0.0, "ty": 0.15, "targetID": 8, "y": 0.362707662, "x": -0.1097013059}], [{"q1": 0.8644886751, "distance": 0.3655064938, "q3": -0.1375098963, "q2": 1.955709831, "tx": 0.0, "ty": 0.95, "targetID": 2, "y": 0.5891623969, "x": -0.05823419256}], [{"q1": 1.586810997, "distance": 0.09241034108, "q3": 0.0139283278, "q2": 2.072865545, "tx": -0.4763, "ty": 0.275, "targetID": 4, "y": 0.3243703793, "x": -0.398183185}], [{"q1": 0.7619565932, "distance": 0.5526086126, "q3": -0.02777219509, "q2": 2.219143539, "tx": 0.4763, "ty": 0.275, "targetID": 6, "y": 0.457751853, "x": -0.04521513784}]], "block": 1}], [{"trials": [[{"q1": 0.8683809712, "distance": 0.2847126694, "q3": -0.01515055972, "q2": 2.333114222, "tx": 0.175, "ty": 0.3031, "targetID": 9, "y": 0.3962703215, "x": -0.09403642005}], [{"q1": 1.07282984, "distance": 0.02336989182, "q3": 0.002568307978, "q2": 2.454189227, "tx": -0.175, "ty": 0.3031, "targetID": 7, "y": 0.3134909838, "x": -0.1540672673}], [{"q1": 0.8717366407, "distance": 0.08604612805, "q3": -0.1123946753, "q2": 2.088895737, "tx": 0.0, "ty": 0.55, "targetID": 5, "y": 0.5265526266, "x": -0.08278983533}], [{"q1": 0.8315212032, "distance": 0.4602835654, "q3": -0.06691757434, "q2": 2.096865835, "tx": 0.375, "ty": 0.6495, "targetID": 3, "y": 0.516241739, "x": -0.0655714431}], [{"q1": 1.381785768, "distance": 0.1131661104, "q3": -0.1336086465, "q2": 1.826613258, "tx": -0.375, "ty": 0.6495, "targetID": 1, "y": 0.5402039203, "x": -0.3456582974}], [{"q1": 0.8799439664, "distance": 0.1905041175, "q3": 0.01472797502, "q2": 2.488706473, "tx": 0.0, "ty": 0.15, "targetID": 8, "y": 0.3193633052, "x": -0.08722321732}], [{"q1": 0.8070925258, "distance": 0.2817487608, "q3": -0.2114439144, "q2": 1.786544685, "tx": 0.0, "ty": 0.95, "targetID": 2, "y": 0.669375217, "x": 0.02514150637}], [{"q1": 1.624923734, "distance": 0.07783757841, "q3": -0.02083391491, "q2": 2.028252314, "tx": -0.4763, "ty": 0.275, "targetID": 4, "y": 0.333004253, "x": -0.424394362}], [{"q1": 0.8571878446, "distance": 0.5743571809, "q3": 0.02027527589, "q2": 2.355267063, "tx": 0.4763, "ty": 0.275, "targetID": 6, "y": 0.3793944118, "x": -0.08849020714}]], "block": 2}], [{"trials": [[{"q1": 0.8753502502, "distance": 0.2873521228, "q3": -0.007054604457, "q2": 2.327678042, "tx": 0.175, "ty": 0.3031, "targetID": 9, "y": 0.3962283526, "x": -0.09684251399}], [{"q1": 1.115974743, "distance": 0.008810576832, "q3": -0.006054681658, "q2": 2.464937063, "tx": -0.175, "ty": 0.3031, "targetID": 7, "y": 0.3039258533, "x": -0.166228214}], [{"q1": 0.8788415736, "distance": 0.0851209336, "q3": -0.1318360787, "q2": 2.076419352, "tx": 0.0, "ty": 0.55, "targetID": 5, "y": 0.5355686487, "x": -0.08388867288}], [{"q1": 0.6121136282, "distance": 0.4016146632, "q3": -0.006162964412, "q2": 2.214638837, "tx": 0.375, "ty": 0.6495, "targetID": 3, "y": 0.4566954444, "x": 0.02269226374}], [{"q1": 1.40631991, "distance": 0.04758394113, "q3": -0.1592480423, "q2": 1.671109072, "tx": -0.375, "ty": 0.6495, "targetID": 1, "y": 0.6068547547, "x": -0.3538904168}], [{"q1": 0.7398057751, "distance": 0.01833932507, "q3": 0.05466401015, "q2": 2.901674434, "tx": 0.0, "ty": 0.15, "targetID": 8, "y": 0.1444544382, "x": 0.01748077769}], [{"q1": 0.9036692331, "distance": 0.2419073024, "q3": -0.2566261344, "q2": 1.698858343, "tx": 0.0, "ty": 0.95, "targetID": 2, "y": 0.7083096598, "x": -0.01024316443}], [{"q1": 1.656064145, "distance": 0.05965878924, "q3": -0.05217735392, "q2": 2.059946442, "tx": -0.4763, "ty": 0.275, "targetID": 4, "y": 0.3135136496, "x": -0.4307382844}], [{"q1": 0.8853400923, "distance": 0.5862758796, "q3": 0.03600725649, "q2": 2.33173899, "tx": 0.4763, "ty": 0.275, "targetID": 6, "y": 0.3837692165, "x": -0.0997977908}]], "block": 3}], [{"trials": [[{"q1": 0.6456550802, "distance": 0.1874918559, "q3": -0.02126756614, "q2": 2.510710519, "tx": 0.175, "ty": 0.3031, "targetID": 9, "y": 0.3290844686, "x": -0.01068253395}], [{"q1": 1.133079019, "distance": 0.004054798657, "q3": -0.002850439233, "q2": 2.463089025, "tx": -0.175, "ty": 0.3031, "targetID": 7, "y": 0.3011371068, "x": -0.1714519805}], [{"q1": 0.8381682993, "distance": 0.06470456385, "q3": -0.1180175934, "q2": 2.076296097, "tx": 0.0, "ty": 0.55, "targetID": 5, "y": 0.5356713432, "x": -0.06309809963}], [{"q1": 0.5943555234, "distance": 0.3926734406, "q3": -0.02592172505, "q2": 2.218419507, "tx": 0.375, "ty": 0.6495, "targetID": 3, "y": 0.4587969935, "x": 0.03174383582}], [{"q1": 1.410189009, "distance": 0.055079096, "q3": -0.06836439993, "q2": 1.64517936, "tx": -0.375, "ty": 0.6495, "targetID": 1, "y": 0.596942206, "x": -0.3585262296}], [{"q1": 0.7436852186, "distance": 0.01359094085, "q3": 0.03769568535, "q2": 2.895701667, "tx": 0.0, "ty": 0.15, "targetID": 8, "y": 0.150108619, "x": 0.0135905068}], [{"q1": 0.9738266731, "distance": 0.2221694492, "q3": -0.278988581, "q2": 1.637560954, "tx": 0.0, "ty": 0.95, "targetID": 2, "y": 0.731497848, "x": -0.04020041899}], [{"q1": 1.660453214, "distance": 0.0571987141, "q3": -0.04001683829, "q2": 2.056106277, "tx": -0.4763, "ty": 0.275, "targetID": 4, "y": 0.3107298105, "x": -0.4316337539}], [{"q1": 0.03100019693, "distance": 0.3879735171, "q3": 0.001989565946, "q2": 2.847885683, "tx": 0.4763, "ty": 0.275, "targetID": 6, "y": 0.133477901, "x": 0.1150591587}]], "block": 4}], [{"trials": [[{"q1": 0.6499735917, "distance": 0.1954988892, "q3": -0.01905646317, "q2": 2.434219576, "tx": 0.175, "ty": 0.3031, "targetID": 9, "y": 0.3629345876, "x": -0.01111726897}], [{"q1": 1.142561273, "distance": 0.003768646496, "q3": 0.07081907238, "q2": 2.426625928, "tx": -0.175, "ty": 0.3031, "targetID": 7, "y": 0.2994739754, "x": -0.1739730422}], [{"q1": 0.7246265522, "distance": 0.009800636691, "q3": -0.106771463, "q2": 2.026104928, "tx": 0.0, "ty": 0.55, "targetID": 5, "y": 0.557695299, "x": 0.00606917239}], [{"q1": 0.4256678711, "distance": 0.1543270987, "q3": -0.1898245678, "q2": 1.878457801, "tx": 0.375, "ty": 0.6495, "targetID": 3, "y": 0.5868526229, "x": 0.2339604327}], [{"q1": 1.411645812, "distance": 0.05223590789, "q3": -0.04369354238, "q2": 1.625473592, "tx": -0.375, "ty": 0.6495, "targetID": 1, "y": 0.5997286727, "x": -0.3591442423}], [{"q1": 0.7106354261, "distance": 0.01653896362, "q3": 0.06831731631, "q2": 2.863875859, "tx": 0.0, "ty": 0.15, "targetID": 8, "y": 0.1562663871, "x": 0.01530587175}], [{"q1": 1.055717897, "distance": 0.1925289102, "q3": -0.3490356048, "q2": 1.547387789, "tx": 0.0, "ty": 0.95, "targetID": 2, "y": 0.7685179832, "x": -0.0642779809}], [{"q1": 1.672397804, "distance": 0.05101534197, "q3": 0.03451652941, "q2": 2.021940441, "tx": -0.4763, "ty": 0.275, "targetID": 4, "y": 0.3043639347, "x": -0.4345828038}], [{"q1": 0.7826344663, "distance": 0.5599618238, "q3": -0.07835056644, "q2": 2.256355198, "tx": 0.4763, "ty": 0.275, "targetID": 6, "y": 0.4513703281, "x": -0.05516095957}]], "block": 5}], [{"trials": [[{"q1": 0.5638497894, "distance": 0.1649775804, "q3": -0.003445819013, "q2": 2.436417225, "tx": 0.175, "ty": 0.3031, "targetID": 9, "y": 0.3580966411, "x": 0.01945910026}], [{"q1": 1.150624152, "distance": 0.004681218559, "q3": 0.08954834876, "q2": 2.415945449, "tx": -0.175, "ty": 0.3031, "targetID": 7, "y": 0.2986654719, "x": -0.1764995891}], [{"q1": 0.7160920833, "distance": 0.0116672989, "q3": -0.1256979286, "q2": 2.040040425, "tx": 0.0, "ty": 0.55, "targetID": 5, "y": 0.5557068732, "x": 0.01017631867}], [{"q1": 0.3263120707, "distance": 0.05463093873, "q3": -0.3186481176, "q2": 1.745340238, "tx": 0.375, "ty": 0.6495, "targetID": 3, "y": 0.5949425662, "x": 0.3721670011}], [{"q1": 1.413824136, "distance": 0.04786332822, "q3": -0.03152397128, "q2": 1.607836989, "tx": -0.375, "ty": 0.6495, "targetID": 1, "y": 0.6041051337, "x": -0.3598275149}], [{"q1": 0.6586079662, "distance": 0.02471594936, "q3": 0.05925291919, "q2": 2.842048959, "tx": 0.0, "ty": 0.15, "targetID": 8, "y": 0.1661442366, "x": 0.01871474757}], [{"q1": 1.102701108, "distance": 0.150354554, "q3": -0.4332968363, "q2": 1.443505577, "tx": 0.0, "ty": 0.95, "targetID": 2, "y": 0.8097620339, "x": -0.05421996654}], [{"q1": 1.66870837, "distance": 0.05286122905, "q3": 0.04905852762, "q2": 2.02355562, "tx": -0.4763, "ty": 0.275, "targetID": 4, "y": 0.3026379826, "x": -0.431239469}], [{"q1": 0.7140624292, "distance": 0.533668656, "q3": -0.0815482712, "q2": 2.220093855, "tx": 0.4763, "ty": 0.275, "targetID": 6, "y": 0.4706595265, "x": -0.02020738574}]], "block": 6}], [{"trials": [[{"q1": 0.4899320565, "distance": 0.1385234385, "q3": -0.01843184161, "q2": 2.45683216, "tx": 0.175, "ty": 0.3031, "targetID": 9, "y": 0.3499915397, "x": 0.04465458768}], [{"q1": 1.163654139, "distance": 0.008548845247, "q3": 0.06356843607, "q2": 2.427099371, "tx": -0.175, "ty": 0.3031, "targetID": 7, "y": 0.2969683098, "x": -0.1809569397}], [{"q1": 0.714238269, "distance": 0.01229943099, "q3": -0.1605157237, "q2": 2.059251419, "tx": 0.0, "ty": 0.55, "targetID": 5, "y": 0.5547152424, "x": 0.01135968715}], [{"q1": 0.3478691245, "distance": 0.04120825007, "q3": -0.3735233519, "q2": 1.711352513, "tx": 0.375, "ty": 0.6495, "targetID": 3, "y": 0.609700188, "x": 0.3856815187}], [{"q1": 1.434018861, "distance": 0.02891712027, "q3": -0.01323674486, "q2": 1.543424569, "tx": -0.375, "ty": 0.6495, "targetID": 1, "y": 0.6213340936, "x": -0.3684515985}], [{"q1": 0.6460777713, "distance": 0.02729626034, "q3": 0.04344041494, "q2": 2.842013928, "tx": 0.0, "ty": 0.15, "targetID": 8, "y": 0.1691912622, "x": 0.01941085478}], [{"q1": 1.103855602, "distance": 0.1432466955, "q3": -0.4192197981, "q2": 1.418210025, "tx": 0.0, "ty": 0.95, "targetID": 2, "y": 0.8156666368, "x": -0.04974096184}], [{"q1": 1.673038151, "distance": 0.05087576545, "q3": 0.03772158909, "q2": 2.034018402, "tx": -0.4763, "ty": 0.275, "targetID": 4, "y": 0.2989356615, "x": -0.4314064858}], [{"q1": 0.5882687823, "distance": 0.4789501597, "q3": -0.1504439887, "q2": 2.188636921, "tx": 0.4763, "ty": 0.275, "targetID": 6, "y": 0.4963006791, "x": 0.05154211023}]], "block": 7}], [{"trials": [[{"q1": 0.4743398279, "distance": 0.132799079, "q3": -0.009362304794, "q2": 2.458687585, "tx": 0.175, "ty": 0.3031, "targetID": 9, "y": 0.3464473913, "x": 0.04947470753}], [{"q1": 1.166900337, "distance": 0.009514181726, "q3": 0.02248450753, "q2": 2.44405307, "tx": -0.175, "ty": 0.3031, "targetID": 7, "y": 0.2977171274, "x": -0.1828450199}], [{"q1": 0.708304433, "distance": 0.01452041306, "q3": -0.1949346383, "q2": 2.081297521, "tx": 0.0, "ty": 0.55, "targetID": 5, "y": 0.5523877411, "x": 0.01432274723}], [{"q1": 0.3951732492, "distance": 0.02515887061, "q3": -0.503835464, "q2": 1.692847421, "tx": 0.375, "ty": 0.6495, "targetID": 3, "y": 0.6322811594, "x": 0.3933433993}], [{"q1": 1.434405845, "distance": 0.025905787, "q3": -0.03281147139, "q2": 1.54562764, "tx": -0.375, "ty": 0.6495, "targetID": 1, "y": 0.6245436997, "x": -0.3680506924}], [{"q1": 0.652156059, "distance": 0.02625737405, "q3": 0.0390686038, "q2": 2.846287165, "tx": 0.0, "ty": 0.15, "targetID": 8, "y": 0.1684249625, "x": 0.01870749717}], [{"q1": 1.439957894, "distance": 0.3726558246, "q3": -0.4062797818, "q2": 1.412611921, "tx": 0.0, "ty": 0.95, "targetID": 2, "y": 0.7535666235, "x": -0.3166801102}], [{"q1": 1.672340739, "distance": 0.05137770248, "q3": 0.01674139773, "q2": 2.049217075, "tx": -0.4763, "ty": 0.275, "targetID": 4, "y": 0.2974357335, "x": -0.4300798077}], [{"q1": 0.5452330645, "distance": 0.4565459905, "q3": -0.2807118932, "q2": 2.100456573, "tx": 0.4763, "ty": 0.275, "targetID": 6, "y": 0.5499959255, "x": 0.1118669027}]], "block": 8}], [{"trials": [[{"q1": 0.4406696231, "distance": 0.1212980353, "q3": -0.01053718732, "q2": 2.45740114, "tx": 0.175, "ty": 0.3031, "targetID": 9, "y": 0.3454026676, "x": 0.06131755777}], [{"q1": 1.167454996, "distance": 0.009583968885, "q3": 0.03813223105, "q2": 2.433617397, "tx": -0.175, "ty": 0.3031, "targetID": 7, "y": 0.2986827457, "x": -0.1835053115}], [{"q1": 0.6981653265, "distance": 0.01785432589, "q3": -0.1527660342, "q2": 2.066944288, "tx": 0.0, "ty": 0.55, "targetID": 5, "y": 0.5498682673, "x": 0.01785383991}], [{"q1": 0.3870806891, "distance": 0.0291245458, "q3": -0.471933368, "q2": 1.679081439, "tx": 0.375, "ty": 0.6495, "targetID": 3, "y": 0.6305097663, "x": 0.3970818974}], [{"q1": 1.442217443, "distance": 0.02034292993, "q3": -0.0267684129, "q2": 1.524983398, "tx": -0.375, "ty": 0.6495, "targetID": 1, "y": 0.6294558027, "x": -0.3715265361}], [{"q1": 0.6448869639, "distance": 0.0289031373, "q3": 0.0456399727, "q2": 2.833606305, "tx": 0.0, "ty": 0.15, "targetID": 8, "y": 0.1722449731, "x": 0.01845406508}], [{"q1": 1.431075127, "distance": 0.3643196852, "q3": -0.4236283135, "q2": 1.41925772, "tx": 0.0, "ty": 0.95, "targetID": 2, "y": 0.7567459038, "x": -0.3088392581}], [{"q1": 1.676981042, "distance": 0.04929320146, "q3": 0.02287484714, "q2": 2.046120891, "tx": -0.4763, "ty": 0.275, "targetID": 4, "y": 0.2954554687, "x": -0.431451438}], [{"q1": 0.513760092, "distance": 0.4406642402, "q3": -0.2755904633, "q2": 2.073888998, "tx": 0.4763, "ty": 0.275, "targetID": 6, "y": 0.5546244038, "x": 0.1357193702}]], "block": 9}], [{"trials": [[{"q1": 0.405342223, "distance": 0.1088909505, "q3": -0.001967702425, "q2": 2.458635677, "tx": 0.175, "ty": 0.3031, "targetID": 9, "y": 0.340637093, "x": 0.07278353487}], [{"q1": 1.16225879, "distance": 0.007847179283, "q3": 0.01945976266, "q2": 2.441906585, "tx": -0.175, "ty": 0.3031, "targetID": 7, "y": 0.3000241221, "x": -0.1822192242}], [{"q1": 0.698787331, "distance": 0.01757219205, "q3": -0.1828972026, "q2": 2.084611365, "tx": 0.0, "ty": 0.55, "targetID": 5, "y": 0.5485817115, "x": 0.017514862}], [{"q1": 0.385883924, "distance": 0.03187305362, "q3": -0.489645797, "q2": 1.683647809, "tx": 0.375, "ty": 0.6495, "targetID": 3, "y": 0.6295910515, "x": 0.3998902655}], [{"q1": 1.439419167, "distance": 0.01957485169, "q3": -0.04554975159, "q2": 1.533940631, "tx": -0.375, "ty": 0.6495, "targetID": 1, "y": 0.6306699568, "x": -0.369651702}], [{"q1": 0.6376709185, "distance": 0.03034268086, "q3": 0.0373625616, "q2": 2.834283594, "tx": 0.0, "ty": 0.15, "targetID": 8, "y": 0.1735565151, "x": 0.01912508508}], [{"q1": 1.401965138, "distance": 0.313897987, "q3": -0.4645744865, "q2": 1.373470828, "tx": 0.0, "ty": 0.95, "targetID": 2, "y": 0.788882198, "x": -0.2693937641}], [{"q1": 1.67761781, "distance": 0.04913944695, "q3": 0.02484909587, "q2": 2.046721088, "tx": -0.4763, "ty": 0.275, "targetID": 4, "y": 0.294591893, "x": -0.4312351248}], [{"q1": 0.5102355685, "distance": 0.4387651873, "q3": -0.277640083, "q2": 2.066997521, "tx": 0.4763, "ty": 0.275, "targetID": 6, "y": 0.5568020558, "x": 0.1399928623}]], "block": 10}]]}], "condition": "H2"}], "type": "simulation", "subjectID": "S_H2_58"}}
