# Supplementary material for: Goal-related feedback guides motor exploration and redundancy resolution in human motor skill acquisition
Source: PLoS Comput Biol. 2019 Mar 5;15(3):e1006676. doi: 10.1371/journal.pcbi.1006676 (PMC6420027; doi:10.1371/journal.pcbi.1006676)
Supplement: S1 Dataset — The 220 .json files contain the data (20 for the participants, 200 for simulation runs), the text file legend_json.txt explains the data format. (ZIP) [file pcbi.1006676.s001.zip › S_H1_051.json]

{"data": {"data": [{"phases": [{"phase": "test", "blocks": [[{"trials": [[{"q1": 2.223373147, "distance": 0.1427897595, "q3": 1.035926284, "q2": 3.385138534, "tx": 0.175, "ty": 0.3031, "targetID": 9, "y": 0.375967798, "x": 0.05220260824}], [{"q1": 2.308991214, "distance": 0.05847029754, "q3": 2.352958177, "q2": 2.479394636, "tx": -0.175, "ty": 0.3031, "targetID": 7, "y": 0.3527199108, "x": -0.2059295999}], [{"q1": 2.269783825, "distance": 0.2029578093, "q3": 1.786701221, "q2": 2.911441707, "tx": 0.0, "ty": 0.55, "targetID": 5, "y": 0.3626068244, "x": -0.07794658471}], [{"q1": 2.178709425, "distance": 0.3266351083, "q3": 0.4248254631, "q2": 3.862855729, "tx": 0.375, "ty": 0.6495, "targetID": 3, "y": 0.4386168445, "x": 0.1255630567}], [{"q1": 2.348094339, "distance": 0.2641413932, "q3": 3.058872599, "q2": 2.042829359, "tx": -0.375, "ty": 0.6495, "targetID": 1, "y": 0.3854423195, "x": -0.3683504171}], [{"q1": 2.264307015, "distance": 0.2027805937, "q3": 1.644350686, "q2": 2.939613156, "tx": 0.0, "ty": 0.15, "targetID": 8, "y": 0.3450759147, "x": -0.05536566353}], [{"q1": 2.275121188, "distance": 0.5822410976, "q3": 1.943074616, "q2": 2.87156188, "tx": 0.0, "ty": 0.95, "targetID": 2, "y": 0.377446155, "x": -0.1057676238}], [{"q1": 2.389635469, "distance": 0.1279393002, "q3": 3.109867512, "q2": 2.05090285, "tx": -0.4763, "ty": 0.275, "targetID": 4, "y": 0.373662787, "x": -0.3948498988}], [{"q1": 2.14875418, "distance": 0.3711534127, "q3": -0.1003004375, "q2": 4.160148644, "tx": 0.4763, "ty": 0.275, "targetID": 6, "y": 0.4496892273, "x": 0.1488270551}]], "block": 1}], [{"trials": [[{"q1": 2.184028174, "distance": 0.1469717855, "q3": 0.6306697448, "q2": 3.750245129, "tx": 0.175, "ty": 0.3031, "targetID": 9, "y": 0.4354237868, "x": 0.1110381271}], [{"q1": 2.303208257, "distance": 0.06070996523, "q3": 2.297784844, "q2": 2.573610163, "tx": -0.175, "ty": 0.3031, "targetID": 7, "y": 0.3620366815, "x": -0.189565969}], [{"q1": 2.260473873, "distance": 0.1213612931, "q3": 1.341338586, "q2": 3.3644307, "tx": 0.0, "ty": 0.55, "targetID": 5, "y": 0.4286654354, "x": 0.002546936833}], [{"q1": 2.104258378, "distance": 0.2525643613, "q3": -0.08432120444, "q2": 4.287660507, "tx": 0.375, "ty": 0.6495, "targetID": 3, "y": 0.5034875601, "x": 0.1689196176}], [{"q1": 2.326835979, "distance": 0.2499455883, "q3": 3.133690283, "q2": 2.044090168, "tx": -0.375, "ty": 0.6495, "targetID": 1, "y": 0.3995552621, "x": -0.3756519862}], [{"q1": 2.249363389, "distance": 0.2112423259, "q3": 1.553075945, "q2": 3.039609608, "tx": 0.0, "ty": 0.15, "targetID": 8, "y": 0.3588361005, "x": -0.03179313394}], [{"q1": 2.205013644, "distance": 0.4956589348, "q3": 1.097461155, "q2": 3.567666628, "tx": 0.0, "ty": 0.95, "targetID": 2, "y": 0.457717169, "x": 0.0577528696}], [{"q1": 2.383317054, "distance": 0.1279610718, "q3": 3.151914642, "q2": 2.046342187, "tx": -0.4763, "ty": 0.275, "targetID": 4, "y": 0.3788551729, "x": -0.4015461443}], [{"q1": 2.090875619, "distance": 0.3712883055, "q3": -0.3400464657, "q2": 4.379796204, "tx": 0.4763, "ty": 0.275, "targetID": 6, "y": 0.485023649, "x": 0.1701218286}]], "block": 2}], [{"trials": [[{"q1": 2.097472648, "distance": 0.08627060691, "q3": 0.4348588185, "q2": 3.764982677, "tx": 0.175, "ty": 0.3031, "targetID": 9, "y": 0.3867482263, "x": 0.1538909533}], [{"q1": 2.282735098, "distance": 0.0586510703, "q3": 2.277245972, "q2": 2.566892793, "tx": -0.175, "ty": 0.3031, "targetID": 7, "y": 0.3616162472, "x": -0.1789745268}], [{"q1": 2.256231413, "distance": 0.1185164108, "q3": 1.23460029, "q2": 3.429257022, "tx": 0.0, "ty": 0.55, "targetID": 5, "y": 0.4329719969, "x": 0.0187239447}], [{"q1": 2.123909384, "distance": 0.2556948129, "q3": 0.01668615975, "q2": 4.251109029, "tx": 0.375, "ty": 0.6495, "targetID": 3, "y": 0.5129936389, "x": 0.1587921122}], [{"q1": 2.319027049, "distance": 0.2463009879, "q3": 3.142959775, "q2": 2.033875605, "tx": -0.375, "ty": 0.6495, "targetID": 1, "y": 0.4031995679, "x": -0.3744767366}], [{"q1": 2.176814509, "distance": 0.1829727287, "q3": 1.595587646, "q2": 2.914853269, "tx": 0.0, "ty": 0.15, "targetID": 8, "y": 0.3315096191, "x": -0.02309280394}], [{"q1": 2.28374567, "distance": 0.4613553272, "q3": 1.284369947, "q2": 3.560265963, "tx": 0.0, "ty": 0.95, "targetID": 2, "y": 0.4886945301, "x": -0.006782430238}], [{"q1": 2.386906138, "distance": 0.126217102, "q3": 3.149060518, "q2": 2.047820072, "tx": -0.4763, "ty": 0.275, "targetID": 4, "y": 0.3772377216, "x": -0.402285102}], [{"q1": 2.02297109, "distance": 0.3362619543, "q3": -0.5765210416, "q2": 4.442940175, "tx": 0.4763, "ty": 0.275, "targetID": 6, "y": 0.4492778497, "x": 0.1887250828}]], "block": 3}], [{"trials": [[{"q1": 1.994996469, "distance": 0.0379808781, "q3": 0.5548396303, "q2": 3.631650716, "tx": 0.175, "ty": 0.3031, "targetID": 9, "y": 0.3410746707, "x": 0.1756866466}], [{"q1": 2.239381165, "distance": 0.06657300368, "q3": 2.337742283, "q2": 2.515486609, "tx": -0.175, "ty": 0.3031, "targetID": 7, "y": 0.3696631366, "x": -0.1761461504}], [{"q1": 2.280674471, "distance": 0.09564800172, "q3": 1.183634352, "q2": 3.512902373, "tx": 0.0, "ty": 0.55, "targetID": 5, "y": 0.4552479456, "x": 0.01306094988}], [{"q1": 2.05661008, "distance": 0.2261481536, "q3": -0.2761345877, "q2": 4.447476955, "tx": 0.375, "ty": 0.6495, "targetID": 3, "y": 0.5232409709, "x": 0.1873789859}], [{"q1": 2.226277451, "distance": 0.1882221047, "q3": 3.372106838, "q2": 1.859175869, "tx": -0.375, "ty": 0.6495, "targetID": 1, "y": 0.4613545221, "x": -0.3803702742}], [{"q1": 2.109912772, "distance": 0.1763608769, "q3": 1.791607633, "q2": 2.708057886, "tx": 0.0, "ty": 0.15, "targetID": 8, "y": 0.3203837868, "x": -0.04552498317}], [{"q1": 2.576725537, "distance": 0.5344845723, "q3": 1.593004881, "q2": 3.431106275, "tx": 0.0, "ty": 0.95, "targetID": 2, "y": 0.451071515, "x": -0.1916875711}], [{"q1": 2.393635344, "distance": 0.1218999817, "q3": 3.157244249, "q2": 2.045554154, "tx": -0.4763, "ty": 0.275, "targetID": 4, "y": 0.3750021016, "x": -0.4065921437}], [{"q1": 1.724891309, "distance": 0.2543031931, "q3": -1.229648365, "q2": 4.748487208, "tx": 0.4763, "ty": 0.275, "targetID": 6, "y": 0.3920400394, "x": 0.2505307744}]], "block": 4}], [{"trials": [[{"q1": 1.974339673, "distance": 0.02781638174, "q3": 0.6165183429, "q2": 3.580415491, "tx": 0.175, "ty": 0.3031, "targetID": 9, "y": 0.330911552, "x": 0.1755183349}], [{"q1": 2.234692208, "distance": 0.06890698315, "q3": 2.33754896, "q2": 2.524840579, "tx": -0.175, "ty": 0.3031, "targetID": 7, "y": 0.371996534, "x": -0.1738000319}], [{"q1": 2.29770184, "distance": 0.07094939529, "q3": 1.177847259, "q2": 3.579607956, "tx": 0.0, "ty": 0.55, "targetID": 5, "y": 0.4790923268, "x": 0.002432811256}], [{"q1": 2.034500933, "distance": 0.2196754992, "q3": -0.332995991, "q2": 4.48075822, "tx": 0.375, "ty": 0.6495, "targetID": 3, "y": 0.5210011393, "x": 0.1968277021}], [{"q1": 2.174168888, "distance": 0.1457467708, "q3": 3.64186913, "q2": 1.772794328, "tx": -0.375, "ty": 0.6495, "targetID": 1, "y": 0.5077769885, "x": -0.4090104282}], [{"q1": 2.11060226, "distance": 0.1767018268, "q3": 1.799436152, "q2": 2.70036405, "tx": 0.0, "ty": 0.15, "targetID": 8, "y": 0.3202040205, "x": -0.04747764726}], [{"q1": 2.637121042, "distance": 0.5308444808, "q3": 1.497434335, "q2": 3.553901879, "tx": 0.0, "ty": 0.95, "targetID": 2, "y": 0.467057244, "x": -0.220368231}], [{"q1": 2.389527451, "distance": 0.1200478165, "q3": 3.222961674, "q2": 2.010420971, "tx": -0.4763, "ty": 0.275, "targetID": 4, "y": 0.380644564, "x": -0.4192850517}], [{"q1": 1.693200485, "distance": 0.2339129076, "q3": -1.18418811, "q2": 4.706278883, "tx": 0.4763, "ty": 0.275, "targetID": 6, "y": 0.3748499273, "x": 0.2647692922}]], "block": 5}], [{"trials": [[{"q1": 1.957351862, "distance": 0.0203643333, "q3": 0.6759426825, "q2": 3.534449719, "tx": 0.175, "ty": 0.3031, "targetID": 9, "y": 0.3234521647, "x": 0.17429611}], [{"q1": 2.228452383, "distance": 0.06912575921, "q3": 2.34710679, "q2": 2.510488426, "tx": -0.175, "ty": 0.3031, "targetID": 7, "y": 0.3722174009, "x": -0.1739250705}], [{"q1": 2.349800365, "distance": 0.03158401066, "q3": 1.062171801, "q2": 3.765004445, "tx": 0.0, "ty": 0.55, "targetID": 5, "y": 0.5290574514, "x": -0.02364232197}], [{"q1": 1.99986553, "distance": 0.2027128804, "q3": -0.4214090972, "q2": 4.565536595, "tx": 0.375, "ty": 0.6495, "targetID": 3, "y": 0.5315863529, "x": 0.2101094797}], [{"q1": 2.008689629, "distance": 0.05430834833, "q3": 3.855418903, "q2": 1.643477855, "tx": -0.375, "ty": 0.6495, "targetID": 1, "y": 0.5997886994, "x": -0.3531325975}], [{"q1": 2.111618721, "distance": 0.175755588, "q3": 1.793877497, "q2": 2.701770032, "tx": 0.0, "ty": 0.15, "targetID": 8, "y": 0.3193021788, "x": -0.04718897081}], [{"q1": 2.762892204, "distance": 0.5892104161, "q3": 0.204816486, "q2": 4.981224097, "tx": 0.0, "ty": 0.95, "targetID": 2, "y": 0.65097226, "x": -0.5076921559}], [{"q1": 2.390925675, "distance": 0.1191391888, "q3": 3.224146138, "q2": 2.014321723, "tx": -0.4763, "ty": 0.275, "targetID": 4, "y": 0.3800486043, "x": -0.4200955781}], [{"q1": 1.662014324, "distance": 0.2118621708, "q3": -1.11105705, "q2": 4.648667254, "tx": 0.4763, "ty": 0.275, "targetID": 6, "y": 0.3550824046, "x": 0.2801562061}]], "block": 6}], [{"trials": [[{"q1": 1.962846948, "distance": 0.02012700802, "q3": 0.6639286273, "q2": 3.538095198, "tx": 0.175, "ty": 0.3031, "targetID": 9, "y": 0.3231151384, "x": 0.172880876}], [{"q1": 2.275074318, "distance": 0.04150496949, "q3": 2.236413555, "q2": 2.501354459, "tx": -0.175, "ty": 0.3031, "targetID": 7, "y": 0.3445929517, "x": -0.1740012737}], [{"q1": 2.372566703, "distance": 0.02604090697, "q3": 0.9164799086, "q2": 3.863612196, "tx": 0.0, "ty": 0.55, "targetID": 5, "y": 0.5438146473, "x": -0.0252956567}], [{"q1": 1.986847676, "distance": 0.199213798, "q3": -0.4577431166, "q2": 4.588185583, "tx": 0.375, "ty": 0.6495, "targetID": 3, "y": 0.5306626888, "x": 0.2151130688}], [{"q1": 2.025414872, "distance": 0.07387645583, "q3": 3.772441123, "q2": 1.71596905, "tx": -0.375, "ty": 0.6495, "targetID": 1, "y": 0.5792379842, "x": -0.3521750168}], [{"q1": 2.113637019, "distance": 0.1746159678, "q3": 1.787457998, "q2": 2.702956524, "tx": 0.0, "ty": 0.15, "targetID": 8, "y": 0.3181175409, "x": -0.04719352337}], [{"q1": 2.825759317, "distance": 0.6619690772, "q3": -0.1980028494, "q2": 5.236236589, "tx": 0.0, "ty": 0.95, "targetID": 2, "y": 0.6159731671, "x": -0.5715147715}], [{"q1": 2.409352425, "distance": 0.1103169236, "q3": 3.201665183, "q2": 2.019327562, "tx": -0.4763, "ty": 0.275, "targetID": 4, "y": 0.3710870836, "x": -0.4221050186}], [{"q1": 1.660242049, "distance": 0.2113713881, "q3": -1.113008338, "q2": 4.648736082, "tx": 0.4763, "ty": 0.275, "targetID": 6, "y": 0.3544035292, "x": 0.2804098694}]], "block": 7}], [{"trials": [[{"q1": 1.954453042, "distance": 0.0123014426, "q3": 0.6561866837, "q2": 3.525754221, "tx": 0.175, "ty": 0.3031, "targetID": 9, "y": 0.3152353336, "x": 0.1729852623}], [{"q1": 2.263130169, "distance": 0.02013559309, "q3": 2.19209654, "q2": 2.413962181, "tx": -0.175, "ty": 0.3031, "targetID": 7, "y": 0.3229402859, "x": -0.1715641355}], [{"q1": 2.369792528, "distance": 0.02180852154, "q3": 0.8687390846, "q2": 3.901204203, "tx": 0.0, "ty": 0.55, "targetID": 5, "y": 0.550849363, "x": -0.02179197546}], [{"q1": 1.959827176, "distance": 0.1909206584, "q3": -0.558017081, "q2": 4.65949433, "tx": 0.375, "ty": 0.6495, "targetID": 3, "y": 0.5336022696, "x": 0.2232817944}], [{"q1": 2.039956954, "distance": 0.09454569113, "q3": 3.679022379, "q2": 1.789673763, "tx": -0.375, "ty": 0.6495, "targetID": 1, "y": 0.5594082937, "x": -0.346322968}], [{"q1": 2.112527055, "distance": 0.1707707011, "q3": 1.776698509, "q2": 2.695504705, "tx": 0.0, "ty": 0.15, "targetID": 8, "y": 0.3141020341, "x": -0.04725626699}], [{"q1": 2.883284876, "distance": 0.7305036896, "q3": -0.5410754564, "q2": 5.447939412, "tx": 0.0, "ty": 0.95, "targetID": 2, "y": 0.5648960084, "x": -0.6207499949}], [{"q1": 2.41779492, "distance": 0.1064838493, "q3": 3.191404705, "q2": 2.006426397, "tx": -0.4763, "ty": 0.275, "targetID": 4, "y": 0.3671455821, "x": -0.4229333263}], [{"q1": 1.618565548, "distance": 0.1900711858, "q3": -1.063118102, "q2": 4.600988618, "tx": 0.4763, "ty": 0.275, "targetID": 6, "y": 0.3318856499, "x": 0.294941023}]], "block": 8}], [{"trials": [[{"q1": 1.96095867, "distance": 0.005876885217, "q3": 0.5849345643, "q2": 3.546164445, "tx": 0.175, "ty": 0.3031, "targetID": 9, "y": 0.3083168851, "x": 0.1722941009}], [{"q1": 2.25094921, "distance": 0.01033854457, "q3": 2.141874486, "q2": 2.375823301, "tx": -0.175, "ty": 0.3031, "targetID": 7, "y": 0.3084250294, "x": -0.1661383091}], [{"q1": 2.393674338, "distance": 0.0317355204, "q3": 0.8048830359, "q2": 3.941571103, "tx": 0.0, "ty": 0.55, "targetID": 5, "y": 0.5558360591, "x": -0.03119428906}], [{"q1": 1.9464115, "distance": 0.1864162365, "q3": -0.5771372947, "q2": 4.675991138, "tx": 0.375, "ty": 0.6495, "targetID": 3, "y": 0.5334953404, "x": 0.2290755944}], [{"q1": 2.041797497, "distance": 0.08982733552, "q3": 3.695799617, "q2": 1.752247783, "tx": -0.375, "ty": 0.6495, "targetID": 1, "y": 0.5637541905, "x": -0.3482304958}], [{"q1": 2.102227095, "distance": 0.1573200562, "q3": 1.715248516, "q2": 2.699720132, "tx": 0.0, "ty": 0.15, "targetID": 8, "y": 0.3022204251, "x": -0.03973087313}], [{"q1": 2.892629714, "distance": 0.7398703689, "q3": -0.5842653668, "q2": 5.471802714, "tx": 0.0, "ty": 0.95, "targetID": 2, "y": 0.5562247442, "x": -0.6263778498}], [{"q1": 2.423222143, "distance": 0.1039401632, "q3": 3.186438248, "q2": 1.993853715, "tx": -0.4763, "ty": 0.275, "targetID": 4, "y": 0.3647065633, "x": -0.4237996188}], [{"q1": 1.607347297, "distance": 0.1857855168, "q3": -1.071792962, "q2": 4.611487054, "tx": 0.4763, "ty": 0.275, "targetID": 6, "y": 0.3310849692, "x": 0.2991821452}]], "block": 9}], [{"trials": [[{"q1": 1.963189258, "distance": 0.004019073953, "q3": 0.5535523008, "q2": 3.558043132, "tx": 0.175, "ty": 0.3031, "targetID": 9, "y": 0.3063211674, "x": 0.1725964535}], [{"q1": 2.285311394, "distance": 0.008879117622, "q3": 2.097764099, "q2": 2.42520373, "tx": -0.175, "ty": 0.3031, "targetID": 7, "y": 0.3032677014, "x": -0.1661224662}], [{"q1": 2.417106925, "distance": 0.03928390027, "q3": 0.6023441569, "q2": 4.062011461, "tx": 0.0, "ty": 0.55, "targetID": 5, "y": 0.5694509703, "x": -0.03413040545}], [{"q1": 1.934676181, "distance": 0.1805773335, "q3": -0.5752469393, "q2": 4.685174906, "tx": 0.375, "ty": 0.6495, "targetID": 3, "y": 0.5351416335, "x": 0.2352490166}], [{"q1": 2.073641749, "distance": 0.1264232574, "q3": 3.531953513, "q2": 1.883010897, "tx": -0.375, "ty": 0.6495, "targetID": 1, "y": 0.5283183219, "x": -0.3389744411}], [{"q1": 2.106345349, "distance": 0.1545379359, "q3": 1.69457, "q2": 2.708755215, "tx": 0.0, "ty": 0.15, "targetID": 8, "y": 0.2997041521, "x": -0.03834893035}], [{"q1": 2.960368541, "distance": 0.8313279633, "q3": -1.182586833, "q2": 5.823968399, "tx": 0.0, "ty": 0.95, "targetID": 2, "y": 0.4514576611, "x": -0.665253124}], [{"q1": 2.437679152, "distance": 0.09670415615, "q3": 3.175438396, "q2": 1.991477352, "tx": -0.4763, "ty": 0.275, "targetID": 4, "y": 0.3579673198, "x": -0.4266198464}], [{"q1": 1.60521909, "distance": 0.1847851935, "q3": -1.07219676, "q2": 4.613301293, "tx": 0.4763, "ty": 0.275, "targetID": 6, "y": 0.3309880493, "x": 0.3002008629}]], "block": 10}]]}], "condition": "H1"}], "type": "simulation", "subjectID": "S_H1_51"}}
