# Supplementary material for: Goal-related feedback guides motor exploration and redundancy resolution in human motor skill acquisition
Source: PLoS Comput Biol. 2019 Mar 5;15(3):e1006676. doi: 10.1371/journal.pcbi.1006676 (PMC6420027; doi:10.1371/journal.pcbi.1006676)
Supplement: S1 Dataset — The 220 .json files contain the data (20 for the participants, 200 for simulation runs), the text file legend_json.txt explains the data format. (ZIP) [file pcbi.1006676.s001.zip › S_H1_006.json]

{"data": {"data": [{"phases": [{"phase": "test", "blocks": [[{"trials": [[{"q1": 2.294068095, "distance": 0.5630229465, "q3": 3.200877441, "q2": 1.981853767, "tx": 0.175, "ty": 0.3031, "targetID": 9, "y": 0.4175818313, "x": -0.376261053}], [{"q1": 2.290495008, "distance": 0.235063238, "q3": 3.219889121, "q2": 2.014944249, "tx": -0.175, "ty": 0.3031, "targetID": 7, "y": 0.4199351387, "x": -0.3789712633}], [{"q1": 2.212885168, "distance": 0.3776017195, "q3": 3.320476792, "q2": 1.984373504, "tx": 0.0, "ty": 0.55, "targetID": 5, "y": 0.457064161, "x": -0.3659863227}], [{"q1": 2.261182247, "distance": 0.7801600042, "q3": 3.26361643, "q2": 1.961964052, "tx": 0.375, "ty": 0.6495, "targetID": 3, "y": 0.4354442592, "x": -0.3752198158}], [{"q1": 2.124394984, "distance": 0.155296138, "q3": 3.441276856, "q2": 2.002162839, "tx": -0.375, "ty": 0.6495, "targetID": 1, "y": 0.4962202041, "x": -0.3500561708}], [{"q1": 2.365419177, "distance": 0.4468963346, "q3": 3.093426202, "q2": 1.978717146, "tx": 0.0, "ty": 0.15, "targetID": 8, "y": 0.3811613966, "x": -0.3824666556}], [{"q1": 2.132725819, "distance": 0.5765733672, "q3": 3.447554978, "q2": 1.973584304, "tx": 0.0, "ty": 0.95, "targetID": 2, "y": 0.4954438969, "x": -0.3547049434}], [{"q1": 2.40163809, "distance": 0.120431765, "q3": 3.120169941, "q2": 2.026017115, "tx": -0.4763, "ty": 0.275, "targetID": 4, "y": 0.3694364725, "x": -0.401563378}], [{"q1": 2.354666789, "distance": 0.8676413283, "q3": 3.12073751, "q2": 1.966735533, "tx": 0.4763, "ty": 0.275, "targetID": 6, "y": 0.3876690253, "x": -0.383994813}]], "block": 1}], [{"trials": [[{"q1": 2.300213171, "distance": 0.5604713616, "q3": 3.180156166, "q2": 1.977898675, "tx": 0.175, "ty": 0.3031, "targetID": 9, "y": 0.4135578817, "x": -0.3744790292}], [{"q1": 2.326958275, "distance": 0.2112574947, "q3": 3.083052977, "q2": 1.986664483, "tx": -0.175, "ty": 0.3031, "targetID": 7, "y": 0.3946446509, "x": -0.365392505}], [{"q1": 2.221020948, "distance": 0.3797377001, "q3": 3.30895766, "q2": 1.982516324, "tx": 0.0, "ty": 0.55, "targetID": 5, "y": 0.4532858109, "x": -0.3672153135}], [{"q1": 2.297955554, "distance": 0.7933403928, "q3": 3.231518984, "q2": 1.955006951, "tx": 0.375, "ty": 0.6495, "targetID": 3, "y": 0.4190314293, "x": -0.3841266144}], [{"q1": 2.114362739, "distance": 0.1519878679, "q3": 3.450288417, "q2": 2.005263219, "tx": -0.375, "ty": 0.6495, "targetID": 1, "y": 0.5000960077, "x": -0.347093745}], [{"q1": 2.424951686, "distance": 0.3938506827, "q3": 2.821381268, "q2": 1.913494083, "tx": 0.0, "ty": 0.15, "targetID": 8, "y": 0.3247532326, "x": -0.3529584507}], [{"q1": 2.161860678, "distance": 0.592452917, "q3": 3.434928853, "q2": 1.971165616, "tx": 0.0, "ty": 0.95, "targetID": 2, "y": 0.4842676046, "x": -0.3661881958}], [{"q1": 2.457269083, "distance": 0.09578998382, "q3": 3.062972188, "q2": 2.039226415, "tx": -0.4763, "ty": 0.275, "targetID": 4, "y": 0.3432175062, "x": -0.4090534919}], [{"q1": 2.378104808, "distance": 0.8675701739, "q3": 3.084192839, "q2": 1.95896468, "tx": 0.4763, "ty": 0.275, "targetID": 6, "y": 0.3752185546, "x": -0.385462292}]], "block": 2}], [{"trials": [[{"q1": 1.826944689, "distance": 0.456570687, "q3": 1.616563692, "q2": 1.611339892, "tx": 0.175, "ty": 0.3031, "targetID": 9, "y": 0.2543399058, "x": -0.2789595196}], [{"q1": 2.081915547, "distance": 0.04221036322, "q3": 2.235568961, "q2": 1.78950715, "tx": -0.175, "ty": 0.3031, "targetID": 7, "y": 0.2902527286, "x": -0.2152077403}], [{"q1": 2.211031826, "distance": 0.3638047806, "q3": 3.250464851, "q2": 1.977617676, "tx": 0.0, "ty": 0.55, "targetID": 5, "y": 0.4521486283, "x": -0.3503983839}], [{"q1": 2.325880064, "distance": 0.8028267213, "q3": 3.205159318, "q2": 1.946849083, "tx": 0.375, "ty": 0.6495, "targetID": 3, "y": 0.4061900737, "x": -0.3900692937}], [{"q1": 2.104992458, "distance": 0.1486483485, "q3": 3.464438789, "q2": 2.01211673, "tx": -0.375, "ty": 0.6495, "targetID": 1, "y": 0.503776644, "x": -0.3456566018}], [{"q1": 2.100018807, "distance": 0.344198919, "q3": 1.568658282, "q2": 1.618460451, "tx": 0.0, "ty": 0.15, "targetID": 8, "y": 0.1631920652, "x": -0.3439460208}], [{"q1": 2.227059529, "distance": 0.6497303326, "q3": 3.58311418, "q2": 1.982988314, "tx": 0.0, "ty": 0.95, "targetID": 2, "y": 0.4631337851, "x": -0.4302450395}], [{"q1": 2.446220861, "distance": 0.1107932294, "q3": 2.9656043, "q2": 1.989665686, "tx": -0.4763, "ty": 0.275, "targetID": 4, "y": 0.3382715976, "x": -0.3853503182}], [{"q1": 1.634956148, "distance": 0.8721231583, "q3": 1.019620361, "q2": 1.443165041, "tx": 0.4763, "ty": 0.275, "targetID": 6, "y": 0.3793200647, "x": -0.3895614943}]], "block": 3}], [{"trials": [[{"q1": 1.446031896, "distance": 0.1962165989, "q3": 2.087407731, "q2": 1.82926346, "tx": 0.175, "ty": 0.3031, "targetID": 9, "y": 0.3366552216, "x": -0.01832615131}], [{"q1": 1.94813512, "distance": 0.01885945771, "q3": 2.114635069, "q2": 1.767870141, "tx": -0.175, "ty": 0.3031, "targetID": 7, "y": 0.2906722052, "x": -0.1891855229}], [{"q1": 1.484244013, "distance": 0.09408410097, "q3": 2.820148849, "q2": 1.980664642, "tx": 0.0, "ty": 0.55, "targetID": 5, "y": 0.4768771108, "x": 0.05920186768}], [{"q1": 0.779324763, "distance": 0.2191008331, "q3": 3.340870011, "q2": 2.202282833, "tx": 0.375, "ty": 0.6495, "targetID": 3, "y": 0.4312213432, "x": 0.3939632018}], [{"q1": 2.107054689, "distance": 0.14612093, "q3": 3.496384009, "q2": 2.011003548, "tx": -0.375, "ty": 0.6495, "targetID": 1, "y": 0.5049523936, "x": -0.3536150593}], [{"q1": 1.901111584, "distance": 0.3233594257, "q3": 1.520338353, "q2": 1.619650641, "tx": 0.0, "ty": 0.15, "targetID": 8, "y": 0.22403023, "x": -0.3147710966}], [{"q1": 1.591228243, "distance": 0.3310933931, "q3": 3.710784286, "q2": 2.090267555, "tx": 0.0, "ty": 0.95, "targetID": 2, "y": 0.6356648509, "x": -0.1040011971}], [{"q1": 2.426981951, "distance": 0.1165960031, "q3": 3.004691947, "q2": 1.992579453, "tx": -0.4763, "ty": 0.275, "targetID": 4, "y": 0.3495485622, "x": -0.3866499034}], [{"q1": 0.9233818483, "distance": 0.2560833015, "q3": 2.312421775, "q2": 1.975793992, "tx": 0.4763, "ty": 0.275, "targetID": 6, "y": 0.2951749737, "x": 0.2210126565}]], "block": 4}], [{"trials": [[{"q1": 1.393734901, "distance": 0.1734117293, "q3": 2.141529323, "q2": 1.817268176, "tx": 0.175, "ty": 0.3031, "targetID": 9, "y": 0.3453439642, "x": 0.006812380517}], [{"q1": 1.830936236, "distance": 0.01684580967, "q3": 1.984429011, "q2": 1.713292539, "tx": -0.175, "ty": 0.3031, "targetID": 7, "y": 0.2892170597, "x": -0.1845417646}], [{"q1": 1.495015374, "distance": 0.06618737261, "q3": 2.958912779, "q2": 1.984385166, "tx": 0.0, "ty": 0.55, "targetID": 5, "y": 0.5086160529, "x": 0.05165401451}], [{"q1": 0.8130284905, "distance": 0.1615513926, "q3": 3.537680514, "q2": 2.175918108, "tx": 0.375, "ty": 0.6495, "targetID": 3, "y": 0.4879517154, "x": 0.3739979055}], [{"q1": 2.105026534, "distance": 0.1444438642, "q3": 3.508019438, "q2": 2.008895771, "tx": -0.375, "ty": 0.6495, "targetID": 1, "y": 0.5064382169, "x": -0.3550662063}], [{"q1": 1.816433933, "distance": 0.3294410121, "q3": 1.466413875, "q2": 1.595462029, "tx": 0.0, "ty": 0.15, "targetID": 8, "y": 0.2515000134, "x": -0.313415264}], [{"q1": 1.655901209, "distance": 0.3731866448, "q3": 3.944240808, "q2": 2.139326014, "tx": 0.0, "ty": 0.95, "targetID": 2, "y": 0.634718718, "x": -0.1996646815}], [{"q1": 2.428261995, "distance": 0.1138978046, "q3": 3.026017476, "q2": 1.993092524, "tx": -0.4763, "ty": 0.275, "targetID": 4, "y": 0.3510126675, "x": -0.3914779258}], [{"q1": 0.8750891424, "distance": 0.2142929215, "q3": 2.446862925, "q2": 1.99155345, "tx": 0.4763, "ty": 0.275, "targetID": 6, "y": 0.2977090505, "x": 0.2632137376}]], "block": 5}], [{"trials": [[{"q1": 1.385451889, "distance": 0.1699073152, "q3": 2.143496679, "q2": 1.819318906, "tx": 0.175, "ty": 0.3031, "targetID": 9, "y": 0.345350618, "x": 0.01042970793}], [{"q1": 1.818761457, "distance": 0.01210354953, "q3": 1.987909933, "q2": 1.718023023, "tx": -0.175, "ty": 0.3031, "targetID": 7, "y": 0.2917949079, "x": -0.1793232862}], [{"q1": 1.502349941, "distance": 0.03816558596, "q3": 3.135453187, "q2": 1.982939331, "tx": 0.0, "ty": 0.55, "targetID": 5, "y": 0.547410142, "x": 0.03807761269}], [{"q1": 0.8127477046, "distance": 0.160801733, "q3": 3.541609848, "q2": 2.17642656, "tx": 0.375, "ty": 0.6495, "targetID": 3, "y": 0.4887022028, "x": 0.3738749418}], [{"q1": 2.067109269, "distance": 0.1296522774, "q3": 3.579566464, "q2": 2.02381385, "tx": -0.375, "ty": 0.6495, "targetID": 1, "y": 0.5219313404, "x": -0.3518494033}], [{"q1": 1.772866728, "distance": 0.3237316833, "q3": 1.454669289, "q2": 1.601277078, "tx": 0.0, "ty": 0.15, "targetID": 8, "y": 0.2634787329, "x": -0.3031909959}], [{"q1": 1.297565254, "distance": 0.2962511517, "q3": 4.387730027, "q2": 2.254521595, "tx": 0.0, "ty": 0.95, "targetID": 2, "y": 0.6639797987, "x": -0.07718283076}], [{"q1": 2.428259267, "distance": 0.1142989129, "q3": 3.020838096, "q2": 1.989240031, "tx": -0.4763, "ty": 0.275, "targetID": 4, "y": 0.3504519202, "x": -0.3904440204}], [{"q1": 0.8746256095, "distance": 0.2136311969, "q3": 2.449294813, "q2": 1.992276212, "tx": 0.4763, "ty": 0.275, "targetID": 6, "y": 0.2978325883, "x": 0.2638924643}]], "block": 6}], [{"trials": [[{"q1": 1.366023137, "distance": 0.1575451522, "q3": 2.157483779, "q2": 1.837568701, "tx": 0.175, "ty": 0.3031, "targetID": 9, "y": 0.3452705036, "x": 0.02320367727}], [{"q1": 1.8078414, "distance": 0.01085948412, "q3": 1.984663437, "q2": 1.734133622, "tx": -0.175, "ty": 0.3031, "targetID": 7, "y": 0.2924782736, "x": -0.172740061}], [{"q1": 1.512286149, "distance": 0.02912004876, "q3": 3.211907907, "q2": 2.009191117, "tx": 0.0, "ty": 0.55, "targetID": 5, "y": 0.5635335637, "x": 0.02578410159}], [{"q1": 0.8090299259, "distance": 0.158536854, "q3": 3.558384892, "q2": 2.176501227, "tx": 0.375, "ty": 0.6495, "targetID": 3, "y": 0.4909633588, "x": 0.3747402178}], [{"q1": 2.030480297, "distance": 0.1117182805, "q3": 3.656578922, "q2": 1.990385803, "tx": -0.375, "ty": 0.6495, "targetID": 1, "y": 0.5410969844, "x": -0.347985922}], [{"q1": 1.686286886, "distance": 0.3156406746, "q3": 1.404959493, "q2": 1.620044842, "tx": 0.0, "ty": 0.15, "targetID": 8, "y": 0.2844373794, "x": -0.2855794574}], [{"q1": 1.280804887, "distance": 0.295445185, "q3": 4.403271597, "q2": 2.262415482, "tx": 0.0, "ty": 0.95, "targetID": 2, "y": 0.6631170346, "x": -0.07061176609}], [{"q1": 2.422278153, "distance": 0.1136616445, "q3": 3.06106585, "q2": 1.980084445, "tx": -0.4763, "ty": 0.275, "targetID": 4, "y": 0.3561619787, "x": -0.3967280034}], [{"q1": 0.8474683077, "distance": 0.1902515227, "q3": 2.515323736, "q2": 2.020662428, "tx": 0.4763, "ty": 0.275, "targetID": 6, "y": 0.2968379401, "x": 0.2873059623}]], "block": 7}], [{"trials": [[{"q1": 1.348712476, "distance": 0.1502616551, "q3": 2.164767688, "q2": 1.839562661, "tx": 0.175, "ty": 0.3031, "targetID": 9, "y": 0.3456089204, "x": 0.03087659216}], [{"q1": 1.741936051, "distance": 0.01615772, "q3": 1.87925921, "q2": 1.73860476, "tx": -0.175, "ty": 0.3031, "targetID": 7, "y": 0.2876829958, "x": -0.1701638966}], [{"q1": 1.527946785, "distance": 0.02135205042, "q3": 3.207885243, "q2": 2.034670526, "tx": 0.0, "ty": 0.55, "targetID": 5, "y": 0.5628964409, "x": 0.01701739901}], [{"q1": 0.7877649927, "distance": 0.139284401, "q3": 3.686182389, "q2": 2.184042928, "tx": 0.375, "ty": 0.6495, "targetID": 3, "y": 0.5102169029, "x": 0.3756026798}], [{"q1": 2.013838613, "distance": 0.1078466411, "q3": 3.706037195, "q2": 2.029562558, "tx": -0.375, "ty": 0.6495, "targetID": 1, "y": 0.544168771, "x": -0.3518433554}], [{"q1": 1.620927143, "distance": 0.3145393003, "q3": 1.371171233, "q2": 1.617991091, "tx": 0.0, "ty": 0.15, "targetID": 8, "y": 0.3036216492, "x": -0.2744728773}], [{"q1": 1.276965559, "distance": 0.2929193708, "q3": 4.408670922, "q2": 2.254309154, "tx": 0.0, "ty": 0.95, "targetID": 2, "y": 0.6651207209, "x": -0.06815830204}], [{"q1": 2.409302809, "distance": 0.1190023385, "q3": 3.080881039, "q2": 1.980724669, "tx": -0.4763, "ty": 0.275, "targetID": 4, "y": 0.3629976711, "x": -0.3961877884}], [{"q1": 0.7917182033, "distance": 0.1427916523, "q3": 2.674062507, "q2": 2.075903882, "tx": 0.4763, "ty": 0.275, "targetID": 6, "y": 0.3002700134, "x": 0.3357621674}]], "block": 8}], [{"trials": [[{"q1": 1.306551369, "distance": 0.1305262145, "q3": 2.175812107, "q2": 1.85818938, "tx": 0.175, "ty": 0.3031, "targetID": 9, "y": 0.3436523568, "x": 0.05093308648}], [{"q1": 1.738865312, "distance": 0.01781880149, "q3": 1.880000902, "q2": 1.749366597, "tx": -0.175, "ty": 0.3031, "targetID": 7, "y": 0.2874889792, "x": -0.1664089746}], [{"q1": 1.542477609, "distance": 0.01856474605, "q3": 3.232974977, "q2": 2.063338536, "tx": 0.0, "ty": 0.55, "targetID": 5, "y": 0.5677186114, "x": 0.00554081269}], [{"q1": 0.7844326833, "distance": 0.1326137654, "q3": 3.723641724, "q2": 2.175176009, "tx": 0.375, "ty": 0.6495, "targetID": 3, "y": 0.5168864386, "x": 0.3752325724}], [{"q1": 1.973747724, "distance": 0.09680478727, "q3": 3.796978467, "q2": 2.061592837, "tx": -0.375, "ty": 0.6495, "targetID": 1, "y": 0.555525736, "x": -0.351762002}], [{"q1": 1.547888397, "distance": 0.3090689457, "q3": 1.335843757, "q2": 1.628237753, "tx": 0.0, "ty": 0.15, "targetID": 8, "y": 0.3215909732, "x": -0.2570605981}], [{"q1": 1.261747391, "distance": 0.290311026, "q3": 4.43357868, "q2": 2.250005531, "tx": 0.0, "ty": 0.95, "targetID": 2, "y": 0.6666075679, "x": -0.06300175575}], [{"q1": 2.397719043, "distance": 0.1226893245, "q3": 3.115889101, "q2": 1.986129984, "tx": -0.4763, "ty": 0.275, "targetID": 4, "y": 0.3704926734, "x": -0.3992687099}], [{"q1": 0.7596227503, "distance": 0.1208573869, "q3": 2.751884057, "q2": 2.094620082, "tx": 0.4763, "ty": 0.275, "targetID": 6, "y": 0.3015608296, "x": 0.3583973694}]], "block": 9}], [{"trials": [[{"q1": 1.2780846, "distance": 0.1097828169, "q3": 2.183733498, "q2": 1.906444335, "tx": 0.175, "ty": 0.3031, "targetID": 9, "y": 0.3386320159, "x": 0.07112631357}], [{"q1": 1.721002084, "distance": 0.02535019345, "q3": 1.847401101, "q2": 1.781568419, "tx": -0.175, "ty": 0.3031, "targetID": 7, "y": 0.2835437548, "x": -0.1588697309}], [{"q1": 1.516571987, "distance": 0.03443672329, "q3": 3.325572211, "q2": 2.115809133, "tx": 0.0, "ty": 0.55, "targetID": 5, "y": 0.5837054429, "x": 0.00705910948}], [{"q1": 0.7707534959, "distance": 0.1259008444, "q3": 3.783336853, "q2": 2.195296004, "tx": 0.375, "ty": 0.6495, "targetID": 3, "y": 0.5236030588, "x": 0.3740086287}], [{"q1": 1.948038956, "distance": 0.09140457774, "q3": 3.839985811, "q2": 2.078390755, "tx": -0.375, "ty": 0.6495, "targetID": 1, "y": 0.5622010836, "x": -0.3479131763}], [{"q1": 1.447763925, "distance": 0.2950510579, "q3": 1.276071751, "q2": 1.670251019, "tx": 0.0, "ty": 0.15, "targetID": 8, "y": 0.3374492528, "x": -0.2278550074}], [{"q1": 1.244697612, "distance": 0.2916251981, "q3": 4.486139168, "q2": 2.253858922, "tx": 0.0, "ty": 0.95, "targetID": 2, "y": 0.6654731685, "x": -0.06395106165}], [{"q1": 2.396701917, "distance": 0.1233696332, "q3": 3.114219475, "q2": 1.987486371, "tx": -0.4763, "ty": 0.275, "targetID": 4, "y": 0.3707754931, "x": -0.3985367611}], [{"q1": 0.7374403937, "distance": 0.1048108191, "q3": 2.823178808, "q2": 2.11301043, "tx": 0.4763, "ty": 0.275, "targetID": 6, "y": 0.3055897035, "x": 0.3760524172}]], "block": 10}]]}], "condition": "H1"}], "type": "simulation", "subjectID": "S_H1_6"}}
