# Supplementary material for: Goal-related feedback guides motor exploration and redundancy resolution in human motor skill acquisition
Source: PLoS Comput Biol. 2019 Mar 5;15(3):e1006676. doi: 10.1371/journal.pcbi.1006676 (PMC6420027; doi:10.1371/journal.pcbi.1006676)
Supplement: S1 Dataset — The 220 .json files contain the data (20 for the participants, 200 for simulation runs), the text file legend_json.txt explains the data format. (ZIP) [file pcbi.1006676.s001.zip › S_H2_074.json]

{"data": {"data": [{"phases": [{"phase": "test", "blocks": [[{"trials": [[{"q1": 1.174006985, "distance": 0.4844630802, "q3": -0.2711961022, "q2": 1.960137172, "tx": 0.175, "ty": 0.3031, "targetID": 9, "y": 0.570831365, "x": -0.2287627921}], [{"q1": 1.397704386, "distance": 0.1916004397, "q3": -0.03736169357, "q2": 2.063305952, "tx": -0.175, "ty": 0.3031, "targetID": 7, "y": 0.4085037593, "x": -0.335002425}], [{"q1": 1.058249096, "distance": 0.1653242649, "q3": -0.3597715589, "q2": 1.945605527, "tx": 0.0, "ty": 0.55, "targetID": 5, "y": 0.6175958205, "x": -0.1508738467}], [{"q1": 0.8778729065, "distance": 0.3834762566, "q3": -0.5178075645, "q2": 1.923953458, "tx": 0.375, "ty": 0.6495, "targetID": 3, "y": 0.6683029607, "x": -0.008014997141}], [{"q1": 1.265485111, "distance": 0.1129991066, "q3": -0.2520853842, "q2": 1.840744021, "tx": -0.375, "ty": 0.6495, "targetID": 1, "y": 0.5963085454, "x": -0.2753031232}], [{"q1": 1.376681752, "distance": 0.3829838173, "q3": -0.02126647341, "q2": 2.156080713, "tx": 0.0, "ty": 0.15, "targetID": 8, "y": 0.3725413956, "x": -0.311692046}], [{"q1": 0.8547935778, "distance": 0.262486774, "q3": -0.5465734223, "q2": 1.876142905, "tx": 0.0, "ty": 0.95, "targetID": 2, "y": 0.688721872, "x": 0.02516041298}], [{"q1": 1.553194846, "distance": 0.1174002541, "q3": 0.04037320377, "q2": 1.993248508, "tx": -0.4763, "ty": 0.275, "targetID": 4, "y": 0.3643929662, "x": -0.4001966673}], [{"q1": 1.026051732, "distance": 0.6995432768, "q3": -0.3957664326, "q2": 1.941530253, "tx": 0.4763, "ty": 0.275, "targetID": 6, "y": 0.630722915, "x": -0.1260470792}]], "block": 1}], [{"trials": [[{"q1": 0.4323036806, "distance": 0.1096591374, "q3": -0.3849202789, "q2": 2.656676358, "tx": 0.175, "ty": 0.3031, "targetID": 9, "y": 0.3375962535, "x": 0.07090804584}], [{"q1": 1.196505399, "distance": 0.02879781019, "q3": -0.008664556225, "q2": 2.408802229, "tx": -0.175, "ty": 0.3031, "targetID": 7, "y": 0.3123960797, "x": -0.2022561328}], [{"q1": 1.181977619, "distance": 0.2343971003, "q3": -0.3295891472, "q2": 1.808226212, "tx": 0.0, "ty": 0.55, "targetID": 5, "y": 0.6469746057, "x": -0.2133961726}], [{"q1": 2.178532306, "distance": 1.165122403, "q3": -0.1283366537, "q2": 1.226924072, "tx": 0.375, "ty": 0.6495, "targetID": 3, "y": 0.362435457, "x": -0.7542051016}], [{"q1": 1.365365079, "distance": 0.05288486752, "q3": -0.2233965639, "q2": 1.677300051, "tx": -0.375, "ty": 0.6495, "targetID": 1, "y": 0.6319312706, "x": -0.3251186512}], [{"q1": 1.010917295, "distance": 0.08531153151, "q3": 0.006474715972, "q2": 2.76323803, "tx": 0.0, "ty": 0.15, "targetID": 8, "y": 0.1988074165, "x": -0.0699706617}], [{"q1": 0.9024747404, "distance": 0.2291765273, "q3": -0.5636765832, "q2": 1.785347571, "tx": 0.0, "ty": 0.95, "targetID": 2, "y": 0.7217280165, "x": 0.02034163779}], [{"q1": 1.570587438, "distance": 0.1004103203, "q3": 0.06369106778, "q2": 2.05389837, "tx": -0.4763, "ty": 0.275, "targetID": 4, "y": 0.3285739771, "x": -0.3913761434}], [{"q1": -0.2009105372, "distance": 0.2154335379, "q3": -0.7101143345, "q2": 2.819644404, "tx": 0.4763, "ty": 0.275, "targetID": 6, "y": 0.2148795106, "x": 0.2694253133}]], "block": 2}], [{"trials": [[{"q1": 0.4109569797, "distance": 0.1012444648, "q3": -0.4166652269, "q2": 2.662995299, "tx": 0.175, "ty": 0.3031, "targetID": 9, "y": 0.3396838626, "x": 0.0805962784}], [{"q1": 1.161913498, "distance": 0.008415339872, "q3": -0.09235921424, "q2": 2.489475506, "tx": -0.175, "ty": 0.3031, "targetID": 7, "y": 0.3036418993, "x": -0.1833978742}], [{"q1": 1.140707779, "distance": 0.21115649, "q3": -0.3496613277, "q2": 1.855378177, "tx": 0.0, "ty": 0.55, "targetID": 5, "y": 0.6394498492, "x": -0.1912741168}], [{"q1": 2.157525226, "distance": 1.153764457, "q3": -0.1369888888, "q2": 1.235795358, "tx": 0.375, "ty": 0.6495, "targetID": 3, "y": 0.3762136969, "x": -0.7459313174}], [{"q1": 1.426855617, "distance": 0.02732548574, "q3": -0.3015430319, "q2": 1.676112242, "tx": -0.375, "ty": 0.6495, "targetID": 1, "y": 0.6280707373, "x": -0.358045093}], [{"q1": 0.947209006, "distance": 0.06224826761, "q3": -0.04505551266, "q2": 2.824870134, "tx": 0.0, "ty": 0.15, "targetID": 8, "y": 0.1895121807, "x": -0.04810025364}], [{"q1": 0.9409331224, "distance": 0.2033403671, "q3": -0.6303267129, "q2": 1.727421738, "tx": 0.0, "ty": 0.95, "targetID": 2, "y": 0.7478920124, "x": 0.02235321518}], [{"q1": 1.589378101, "distance": 0.09124157822, "q3": 0.03043723514, "q2": 2.062359309, "tx": -0.4763, "ty": 0.275, "targetID": 4, "y": 0.3242438513, "x": -0.3994880953}], [{"q1": -0.2232696901, "distance": 0.1855224951, "q3": -0.7449780834, "q2": 2.770908508, "tx": 0.4763, "ty": 0.275, "targetID": 6, "y": 0.2231177556, "x": 0.2981797347}]], "block": 3}], [{"trials": [[{"q1": 0.3566192449, "distance": 0.08106320201, "q3": -0.4479630303, "q2": 2.674025373, "tx": 0.175, "ty": 0.3031, "targetID": 9, "y": 0.3362308665, "x": 0.1010162964}], [{"q1": 1.15421249, "distance": 0.005533723085, "q3": -0.07501600003, "q2": 2.484264492, "tx": -0.175, "ty": 0.3031, "targetID": 7, "y": 0.3035773264, "x": -0.1805130981}], [{"q1": 1.087352636, "distance": 0.1824595852, "q3": -0.3481642196, "q2": 1.897186421, "tx": 0.0, "ty": 0.55, "targetID": 5, "y": 0.6310612241, "x": -0.1634643024}], [{"q1": 1.983790479, "distance": 1.052986524, "q3": -0.2235839139, "q2": 1.268258857, "tx": 0.375, "ty": 0.6495, "targetID": 3, "y": 0.5043548915, "x": -0.6679350495}], [{"q1": 1.443124215, "distance": 0.01868843516, "q3": -0.3037838995, "q2": 1.652247022, "tx": -0.375, "ty": 0.6495, "targetID": 1, "y": 0.6330727857, "x": -0.3660890943}], [{"q1": 0.8697492221, "distance": 0.04448207168, "q3": -0.07496747481, "q2": 2.86137627, "tx": 0.0, "ty": 0.15, "targetID": 8, "y": 0.1844628655, "x": -0.02812411072}], [{"q1": 1.025902607, "distance": 0.1560984166, "q3": -0.6804494717, "q2": 1.586932052, "tx": 0.0, "ty": 0.95, "targetID": 2, "y": 0.7943046964, "x": 0.01121107033}], [{"q1": 1.591945519, "distance": 0.09008628555, "q3": 0.03580237994, "q2": 2.056100166, "tx": -0.4763, "ty": 0.275, "targetID": 4, "y": 0.3246187557, "x": -0.4011101208}], [{"q1": -0.238424496, "distance": 0.1438331488, "q3": -0.7900691115, "q2": 2.697286512, "tx": 0.4763, "ty": 0.275, "targetID": 6, "y": 0.2359815358, "x": 0.3378603592}]], "block": 4}], [{"trials": [[{"q1": 0.3471330314, "distance": 0.07799765139, "q3": -0.4456620431, "q2": 2.669708608, "tx": 0.175, "ty": 0.3031, "targetID": 9, "y": 0.336603462, "x": 0.1045645568}], [{"q1": 1.153194418, "distance": 0.004778537815, "q3": -0.06941813153, "q2": 2.483857453, "tx": -0.175, "ty": 0.3031, "targetID": 7, "y": 0.3027767251, "x": -0.1797675903}], [{"q1": 0.9986841424, "distance": 0.1352478005, "q3": -0.340799965, "q2": 1.962455721, "tx": 0.0, "ty": 0.55, "targetID": 5, "y": 0.6148420496, "x": -0.1186906742}], [{"q1": 1.97027096, "distance": 1.045131466, "q3": -0.2296977036, "q2": 1.276311843, "tx": 0.375, "ty": 0.6495, "targetID": 3, "y": 0.5111031181, "x": -0.6609276446}], [{"q1": 1.447711463, "distance": 0.01492944431, "q3": -0.2933895548, "q2": 1.636373571, "tx": -0.375, "ty": 0.6495, "targetID": 1, "y": 0.6361127245, "x": -0.3683917353}], [{"q1": 0.8409322187, "distance": 0.03573308829, "q3": -0.09613727586, "q2": 2.885749379, "tx": 0.0, "ty": 0.15, "targetID": 8, "y": 0.1799515679, "x": -0.01948735945}], [{"q1": 1.052901082, "distance": 0.1307201989, "q3": -0.7324403716, "q2": 1.488178974, "tx": 0.0, "ty": 0.95, "targetID": 2, "y": 0.8236802967, "x": 0.03363187382}], [{"q1": 1.600251685, "distance": 0.08617217737, "q3": 0.04105666066, "q2": 2.047862551, "tx": -0.4763, "ty": 0.275, "targetID": 4, "y": 0.3234655077, "x": -0.4050487634}], [{"q1": -0.2442708991, "distance": 0.1263804935, "q3": -0.8056340862, "q2": 2.66475359, "tx": 0.4763, "ty": 0.275, "targetID": 6, "y": 0.2403140216, "x": 0.3547725873}]], "block": 5}], [{"trials": [[{"q1": 0.3426941097, "distance": 0.07638231672, "q3": -0.4497005469, "q2": 2.668726186, "tx": 0.175, "ty": 0.3031, "targetID": 9, "y": 0.3373017699, "x": 0.1067028753}], [{"q1": 1.167146251, "distance": 0.00981237168, "q3": -0.05767891943, "q2": 2.474984304, "tx": -0.175, "ty": 0.3031, "targetID": 7, "y": 0.3014034701, "x": -0.1846645964}], [{"q1": 0.9634134513, "distance": 0.1157289982, "q3": -0.3499591351, "q2": 2.000023362, "tx": 0.0, "ty": 0.55, "targetID": 5, "y": 0.6048816718, "x": -0.1018881893}], [{"q1": 1.960302195, "distance": 1.038723449, "q3": -0.2390113951, "q2": 1.277475632, "tx": 0.375, "ty": 0.6495, "targetID": 3, "y": 0.5192216885, "x": -0.6555212108}], [{"q1": 1.454137952, "distance": 0.01127176845, "q3": -0.2959691229, "q2": 1.625900632, "tx": -0.375, "ty": 0.6495, "targetID": 1, "y": 0.6388425423, "x": -0.371329665}], [{"q1": 0.8487961252, "distance": 0.03445937364, "q3": -0.09163940263, "q2": 2.88782039, "tx": 0.0, "ty": 0.15, "targetID": 8, "y": 0.1781096031, "x": -0.01993235178}], [{"q1": 1.197483454, "distance": 0.109328992, "q3": -0.5658556728, "q2": 1.299852183, "tx": 0.0, "ty": 0.95, "targetID": 2, "y": 0.8577769098, "x": -0.05871737498}], [{"q1": 1.602941175, "distance": 0.08486226744, "q3": 0.03763933352, "q2": 2.048378603, "tx": -0.4763, "ty": 0.275, "targetID": 4, "y": 0.3228305182, "x": -0.40620117}], [{"q1": -0.219215351, "distance": 0.09050987595, "q3": -0.8277048007, "q2": 2.577472769, "tx": 0.4763, "ty": 0.275, "targetID": 6, "y": 0.2639832018, "x": 0.3864631045}]], "block": 6}], [{"trials": [[{"q1": 0.3062934507, "distance": 0.06433991121, "q3": -0.4358299847, "q2": 2.661743397, "tx": 0.175, "ty": 0.3031, "targetID": 9, "y": 0.3334758637, "x": 0.1182820039}], [{"q1": 1.170449932, "distance": 0.01153511949, "q3": -0.03056419821, "q2": 2.45794075, "tx": -0.175, "ty": 0.3031, "targetID": 7, "y": 0.3021264003, "x": -0.1864939586}], [{"q1": 0.9258402427, "distance": 0.09506376346, "q3": -0.3611273374, "q2": 2.039017293, "tx": 0.0, "ty": 0.55, "targetID": 5, "y": 0.5943459246, "x": -0.08408661067}], [{"q1": 1.854846741, "distance": 0.9747454049, "q3": -0.2742332236, "q2": 1.311678349, "tx": 0.375, "ty": 0.6495, "targetID": 3, "y": 0.5778647399, "x": -0.5971095586}], [{"q1": 1.457943786, "distance": 0.01003517202, "q3": -0.3062475556, "q2": 1.625690557, "tx": -0.375, "ty": 0.6495, "targetID": 1, "y": 0.6396813755, "x": -0.3729265268}], [{"q1": 0.8274394341, "distance": 0.03179095127, "q3": -0.0840619217, "q2": 2.886141685, "tx": 0.0, "ty": 0.15, "targetID": 8, "y": 0.1776378837, "x": -0.01571025039}], [{"q1": 1.19904745, "distance": 0.1060380148, "q3": -0.5748441285, "q2": 1.293695649, "tx": 0.0, "ty": 0.95, "targetID": 2, "y": 0.8599737192, "x": -0.05602971856}], [{"q1": 1.611829007, "distance": 0.0805775326, "q3": 0.03153232842, "q2": 2.046734531, "tx": -0.4763, "ty": 0.275, "targetID": 4, "y": 0.3210136125, "x": -0.4101525418}], [{"q1": -0.1571712084, "distance": 0.07593010115, "q3": -0.8193266977, "q2": 2.477120008, "tx": 0.4763, "ty": 0.275, "targetID": 6, "y": 0.3031174483, "x": 0.4057678133}]], "block": 7}], [{"trials": [[{"q1": 0.313424978, "distance": 0.06708979363, "q3": -0.4373428833, "q2": 2.656199226, "tx": 0.175, "ty": 0.3031, "targetID": 9, "y": 0.3368458241, "x": 0.1170150039}], [{"q1": 1.172887933, "distance": 0.01386735958, "q3": -0.03908394769, "q2": 2.454515285, "tx": -0.175, "ty": 0.3031, "targetID": 7, "y": 0.3047686954, "x": -0.1887665943}], [{"q1": 0.9101525997, "distance": 0.08691953555, "q3": -0.3553974326, "q2": 2.04944184, "tx": 0.0, "ty": 0.55, "targetID": 5, "y": 0.5901800777, "x": -0.07707507388}], [{"q1": 1.83922931, "distance": 0.9654119873, "q3": -0.2753209691, "q2": 1.317113574, "tx": 0.375, "ty": 0.6495, "targetID": 3, "y": 0.5849517602, "x": -0.588251696}], [{"q1": 1.457684447, "distance": 0.01000994219, "q3": -0.3034064107, "q2": 1.62445321, "tx": -0.375, "ty": 0.6495, "targetID": 1, "y": 0.6397187357, "x": -0.3728726046}], [{"q1": 0.8146726449, "distance": 0.02841995912, "q3": -0.09256595627, "q2": 2.89594063, "tx": 0.0, "ty": 0.15, "targetID": 8, "y": 0.1757018325, "x": -0.01212888632}], [{"q1": 1.200520178, "distance": 0.1048382748, "q3": -0.5798748569, "q2": 1.291068602, "tx": 0.0, "ty": 0.95, "targetID": 2, "y": 0.8609435919, "x": -0.05531744775}], [{"q1": 1.628959028, "distance": 0.07212928411, "q3": 0.01284057022, "q2": 2.052627047, "tx": -0.4763, "ty": 0.275, "targetID": 4, "y": 0.3152428717, "x": -0.416440624}], [{"q1": -0.1762042853, "distance": 0.06521821891, "q3": -0.8271001169, "q2": 2.474041434, "tx": 0.4763, "ty": 0.275, "targetID": 6, "y": 0.2955704759, "x": 0.414410812}]], "block": 8}], [{"trials": [[{"q1": 0.2577014598, "distance": 0.04761115724, "q3": -0.4320188225, "q2": 2.657845591, "tx": 0.175, "ty": 0.3031, "targetID": 9, "y": 0.3282074467, "x": 0.134547084}], [{"q1": 1.171210224, "distance": 0.01327265895, "q3": 0.008404371974, "q2": 2.431548184, "tx": -0.175, "ty": 0.3031, "targetID": 7, "y": 0.3047356951, "x": -0.1881714835}], [{"q1": 0.8856932012, "distance": 0.07503077336, "q3": -0.3301553572, "q2": 2.054487073, "tx": 0.0, "ty": 0.55, "targetID": 5, "y": 0.5849558037, "x": -0.0663905772}], [{"q1": 1.805707277, "distance": 0.9436822454, "q3": -0.2910697589, "q2": 1.322510263, "tx": 0.375, "ty": 0.6495, "targetID": 3, "y": 0.6053504152, "x": -0.5676489243}], [{"q1": 1.459371632, "distance": 0.0091649006, "q3": -0.2999698007, "q2": 1.619740129, "tx": -0.375, "ty": 0.6495, "targetID": 1, "y": 0.6404158576, "x": -0.3737860151}], [{"q1": 0.7692196037, "distance": 0.02710906789, "q3": -0.09536139741, "q2": 2.895693494, "tx": 0.0, "ty": 0.15, "targetID": 8, "y": 0.1767420382, "x": -0.004445779545}], [{"q1": 1.199847071, "distance": 0.1028936644, "q3": -0.5805212149, "q2": 1.287310576, "tx": 0.0, "ty": 0.95, "targetID": 2, "y": 0.8619811053, "x": -0.05328958954}], [{"q1": 1.629241087, "distance": 0.07198683536, "q3": 0.02681779502, "q2": 2.047695844, "tx": -0.4763, "ty": 0.275, "targetID": 4, "y": 0.3143512837, "x": -0.4160208084}], [{"q1": -0.1706123985, "distance": 0.05806324919, "q3": -0.8326073353, "q2": 2.447546131, "tx": 0.4763, "ty": 0.275, "targetID": 6, "y": 0.3010174074, "x": 0.4243920486}]], "block": 9}], [{"trials": [[{"q1": 0.2170338241, "distance": 0.03332448287, "q3": -0.4420827988, "q2": 2.657449706, "tx": 0.175, "ty": 0.3031, "targetID": 9, "y": 0.3243457997, "x": 0.1493263334}], [{"q1": 1.166724558, "distance": 0.01145355884, "q3": 0.01173259353, "q2": 2.432144998, "tx": -0.175, "ty": 0.3031, "targetID": 7, "y": 0.304667646, "x": -0.18634577}], [{"q1": 0.8724950792, "distance": 0.06827196116, "q3": -0.324191929, "q2": 2.062259332, "tx": 0.0, "ty": 0.55, "targetID": 5, "y": 0.5814169049, "x": -0.06061384963}], [{"q1": 1.771137782, "distance": 0.9211209282, "q3": -0.3042104382, "q2": 1.327288794, "tx": 0.375, "ty": 0.6495, "targetID": 3, "y": 0.6253058731, "x": -0.5458031324}], [{"q1": 1.461023434, "distance": 0.00832701893, "q3": -0.2981513436, "q2": 1.61567709, "tx": -0.375, "ty": 0.6495, "targetID": 1, "y": 0.6411822555, "x": -0.3746070997}], [{"q1": 0.7705585835, "distance": 0.02727001138, "q3": -0.089980548, "q2": 2.892668024, "tx": 0.0, "ty": 0.15, "targetID": 8, "y": 0.1768439999, "x": -0.004801373993}], [{"q1": 1.201280699, "distance": 0.09263266354, "q3": -0.5985376189, "q2": 1.266940164, "tx": 0.0, "ty": 0.95, "targetID": 2, "y": 0.8682166042, "x": -0.04350041982}], [{"q1": 1.628249956, "distance": 0.07245696325, "q3": 0.02440677308, "q2": 2.04959477, "tx": -0.4763, "ty": 0.275, "targetID": 4, "y": 0.3144935353, "x": -0.4155523894}], [{"q1": -0.1571627255, "distance": 0.06005509284, "q3": -0.8305010464, "q2": 2.430153397, "tx": 0.4763, "ty": 0.275, "targetID": 6, "y": 0.308837412, "x": 0.4266850453}]], "block": 10}]]}], "condition": "H2"}], "type": "simulation", "subjectID": "S_H2_74"}}
