# Supplementary material for: Goal-related feedback guides motor exploration and redundancy resolution in human motor skill acquisition
Source: PLoS Comput Biol. 2019 Mar 5;15(3):e1006676. doi: 10.1371/journal.pcbi.1006676 (PMC6420027; doi:10.1371/journal.pcbi.1006676)
Supplement: S1 Dataset — The 220 .json files contain the data (20 for the participants, 200 for simulation runs), the text file legend_json.txt explains the data format. (ZIP) [file pcbi.1006676.s001.zip › S_H1_092.json]

{"data": {"data": [{"phases": [{"phase": "test", "blocks": [[{"trials": [[{"q1": 2.199334641, "distance": 0.5294391371, "q3": 3.191750115, "q2": 2.193426686, "tx": 0.175, "ty": 0.3031, "targetID": 9, "y": 0.4481641937, "x": -0.334177945}], [{"q1": 2.275510502, "distance": 0.2301332332, "q3": 3.210067827, "q2": 2.082821237, "tx": -0.175, "ty": 0.3031, "targetID": 7, "y": 0.4238311256, "x": -0.3709216689}], [{"q1": 2.080388119, "distance": 0.318168928, "q3": 3.341476011, "q2": 2.330282724, "tx": 0.0, "ty": 0.55, "targetID": 5, "y": 0.4891172383, "x": -0.3122895388}], [{"q1": 1.945835926, "distance": 0.6394303889, "q3": 3.364328617, "q2": 2.510991388, "tx": 0.375, "ty": 0.6495, "targetID": 3, "y": 0.5189576738, "x": -0.2509631965}], [{"q1": 2.092154748, "distance": 0.1656544077, "q3": 3.426502891, "q2": 2.298672265, "tx": -0.375, "ty": 0.6495, "targetID": 1, "y": 0.4883106072, "x": -0.3367983974}], [{"q1": 2.325376757, "distance": 0.4489031887, "q3": 3.125045048, "q2": 2.029410981, "tx": 0.0, "ty": 0.15, "targetID": 8, "y": 0.3993754278, "x": -0.3732639398}], [{"q1": 1.8325613, "distance": 0.4774019081, "q3": 3.560192984, "q2": 2.63190323, "tx": 0.0, "ty": 0.95, "targetID": 2, "y": 0.5348745344, "x": -0.2357613828}], [{"q1": 2.441679765, "distance": 0.0975228263, "q3": 3.129062019, "q2": 1.896161393, "tx": -0.4763, "ty": 0.275, "targetID": 4, "y": 0.3532351896, "x": -0.4180766649}], [{"q1": 2.158169963, "distance": 0.8043263349, "q3": 3.15103101, "q2": 2.257146832, "tx": 0.4763, "ty": 0.275, "targetID": 6, "y": 0.458431501, "x": -0.3068307282}]], "block": 1}], [{"trials": [[{"q1": 2.262050441, "distance": 0.531102629, "q3": 3.105027999, "q2": 2.152757128, "tx": 0.175, "ty": 0.3031, "targetID": 9, "y": 0.4211904274, "x": -0.3428075448}], [{"q1": 2.237355436, "distance": 0.2172408536, "q3": 3.177056672, "q2": 2.088405636, "tx": -0.175, "ty": 0.3031, "targetID": 7, "y": 0.4351516809, "x": -0.3474991074}], [{"q1": 2.108258055, "distance": 0.3261025278, "q3": 3.309234427, "q2": 2.319492895, "tx": 0.0, "ty": 0.55, "targetID": 5, "y": 0.4799710994, "x": -0.3184946024}], [{"q1": 2.134318907, "distance": 0.7162061085, "q3": 3.249241203, "q2": 2.400128804, "tx": 0.375, "ty": 0.6495, "targetID": 3, "y": 0.4679553599, "x": -0.3178150789}], [{"q1": 1.987819086, "distance": 0.1530682988, "q3": 3.488260491, "q2": 2.374159748, "tx": -0.375, "ty": 0.6495, "targetID": 1, "y": 0.5165356165, "x": -0.299168761}], [{"q1": 2.308975654, "distance": 0.4295229599, "q3": 3.046709111, "q2": 2.02469117, "tx": 0.0, "ty": 0.15, "targetID": 8, "y": 0.398010371, "x": -0.3506862257}], [{"q1": 1.915118341, "distance": 0.5136858243, "q3": 3.549521188, "q2": 2.598176234, "tx": 0.0, "ty": 0.95, "targetID": 2, "y": 0.5172736103, "x": -0.2768049816}], [{"q1": 2.478635508, "distance": 0.07777389046, "q3": 3.119864242, "q2": 1.867933536, "tx": -0.4763, "ty": 0.275, "targetID": 4, "y": 0.3366993687, "x": -0.4289505973}], [{"q1": 2.335164901, "distance": 0.832435603, "q3": 2.99192001, "q2": 2.142267481, "tx": 0.4763, "ty": 0.275, "targetID": 6, "y": 0.3867436865, "x": -0.3486014376}]], "block": 2}], [{"trials": [[{"q1": 2.278733664, "distance": 0.528614892, "q3": 3.068807339, "q2": 2.137178996, "tx": 0.175, "ty": 0.3031, "targetID": 9, "y": 0.412487626, "x": -0.3421731348}], [{"q1": 2.24978318, "distance": 0.195708024, "q3": 3.070968491, "q2": 2.05608084, "tx": -0.175, "ty": 0.3031, "targetID": 7, "y": 0.4212218071, "x": -0.3310412425}], [{"q1": 2.09705979, "distance": 0.3248436713, "q3": 3.330680345, "q2": 2.33080685, "tx": 0.0, "ty": 0.55, "targetID": 5, "y": 0.4836015817, "x": -0.3179853154}], [{"q1": 2.146294192, "distance": 0.7362231504, "q3": 3.310111504, "q2": 2.442564459, "tx": 0.375, "ty": 0.6495, "targetID": 3, "y": 0.4628936742, "x": -0.3371815825}], [{"q1": 1.943749078, "distance": 0.151706654, "q3": 3.518844, "q2": 2.38225007, "tx": -0.375, "ty": 0.6495, "targetID": 1, "y": 0.5287691384, "x": -0.2831361447}], [{"q1": 2.330504418, "distance": 0.4032689991, "q3": 2.918822637, "q2": 1.975364787, "tx": 0.0, "ty": 0.15, "targetID": 8, "y": 0.3740076161, "x": -0.3353303946}], [{"q1": 1.880647735, "distance": 0.5230021488, "q3": 3.674681888, "q2": 2.66596382, "tx": 0.0, "ty": 0.95, "targetID": 2, "y": 0.5118846721, "x": -0.2856329937}], [{"q1": 2.492783769, "distance": 0.07189867744, "q3": 3.093101044, "q2": 1.869317455, "tx": -0.4763, "ty": 0.275, "targetID": 4, "y": 0.3283396312, "x": -0.4280889685}], [{"q1": 2.376752414, "distance": 0.8391846908, "q3": 2.959369208, "q2": 2.136442199, "tx": 0.4763, "ty": 0.275, "targetID": 6, "y": 0.3691120437, "x": -0.3575908013}]], "block": 3}], [{"trials": [[{"q1": 2.307101833, "distance": 0.5174493654, "q3": 2.972233672, "q2": 2.054445423, "tx": 0.175, "ty": 0.3031, "targetID": 9, "y": 0.3914680943, "x": -0.3348479437}], [{"q1": 2.282679723, "distance": 0.1367180877, "q3": 2.785798062, "q2": 2.063024276, "tx": -0.175, "ty": 0.3031, "targetID": 7, "y": 0.3751687538, "x": -0.2911805932}], [{"q1": 2.102125496, "distance": 0.3232934052, "q3": 3.313411759, "q2": 2.29440242, "tx": 0.0, "ty": 0.55, "targetID": 5, "y": 0.4829746942, "x": -0.3162692432}], [{"q1": 2.178254093, "distance": 0.7426435891, "q3": 3.26949844, "q2": 2.287872534, "tx": 0.375, "ty": 0.6495, "targetID": 3, "y": 0.4568200285, "x": -0.3422126108}], [{"q1": 1.914660147, "distance": 0.1520964599, "q3": 3.575718396, "q2": 2.46035592, "tx": -0.375, "ty": 0.6495, "targetID": 1, "y": 0.5294340101, "x": -0.2816324939}], [{"q1": 2.380556284, "distance": 0.3330891259, "q3": 2.560000896, "q2": 1.9313461, "tx": 0.0, "ty": 0.15, "targetID": 8, "y": 0.2970651236, "x": -0.2988648778}], [{"q1": 1.871055887, "distance": 0.5272102088, "q3": 3.750665118, "q2": 2.617462404, "tx": 0.0, "ty": 0.95, "targetID": 2, "y": 0.5145202321, "x": -0.2971665794}], [{"q1": 2.500755595, "distance": 0.07812591347, "q3": 2.987523958, "q2": 1.875998733, "tx": -0.4763, "ty": 0.275, "targetID": 4, "y": 0.3149376156, "x": -0.409153554}], [{"q1": 2.430685141, "distance": 0.8305175036, "q3": 2.818878835, "q2": 1.961934989, "tx": 0.4763, "ty": 0.275, "targetID": 6, "y": 0.3254300215, "x": -0.3526850039}]], "block": 4}], [{"trials": [[{"q1": 1.996799499, "distance": 0.2642038146, "q3": 1.701766865, "q2": 2.37614001, "tx": 0.175, "ty": 0.3031, "targetID": 9, "y": 0.2421137769, "x": -0.08206873837}], [{"q1": 2.232356689, "distance": 0.02529032735, "q3": 2.256089915, "q2": 2.148996778, "tx": -0.175, "ty": 0.3031, "targetID": 7, "y": 0.2992363943, "x": -0.1999934633}], [{"q1": 2.091715894, "distance": 0.3112339877, "q3": 3.283743412, "q2": 2.277641131, "tx": 0.0, "ty": 0.55, "targetID": 5, "y": 0.4856332248, "x": -0.3045053585}], [{"q1": 2.171798942, "distance": 0.7304362701, "q3": 3.229408222, "q2": 2.234720356, "tx": 0.375, "ty": 0.6495, "targetID": 3, "y": 0.4587383289, "x": -0.3300866114}], [{"q1": 1.874888897, "distance": 0.1501235043, "q3": 3.652223652, "q2": 2.491707024, "tx": -0.375, "ty": 0.6495, "targetID": 1, "y": 0.5350340334, "x": -0.2778680844}], [{"q1": 2.107964189, "distance": 0.2090331686, "q3": 1.155760847, "q2": 2.233901952, "tx": 0.0, "ty": 0.15, "targetID": 8, "y": 0.1036831506, "x": -0.2038372269}], [{"q1": 1.808558891, "distance": 0.5244370798, "q3": 3.907270814, "q2": 2.621727169, "tx": 0.0, "ty": 0.95, "targetID": 2, "y": 0.5176219414, "x": -0.2967885867}], [{"q1": 2.510041659, "distance": 0.07196057448, "q3": 3.004439492, "q2": 1.887860152, "tx": -0.4763, "ty": 0.275, "targetID": 4, "y": 0.3131933972, "x": -0.4153115692}], [{"q1": 1.991848532, "distance": 0.5930867952, "q3": 1.364293057, "q2": 2.379593386, "tx": 0.4763, "ty": 0.275, "targetID": 6, "y": 0.1727988483, "x": -0.1079147475}]], "block": 5}], [{"trials": [[{"q1": 1.694315682, "distance": 0.1220316973, "q3": 1.412056, "q2": 2.739725978, "tx": 0.175, "ty": 0.3031, "targetID": 9, "y": 0.2342265973, "x": 0.07426177713}], [{"q1": 2.211578466, "distance": 0.01193194661, "q3": 2.218948591, "q2": 2.181417344, "tx": -0.175, "ty": 0.3031, "targetID": 7, "y": 0.2999202395, "x": -0.1865004553}], [{"q1": 1.758618853, "distance": 0.05678860382, "q3": 2.892088768, "q2": 2.753039071, "tx": 0.0, "ty": 0.55, "targetID": 5, "y": 0.522422585, "x": -0.04964304288}], [{"q1": 1.431112809, "distance": 0.2954464441, "q3": 2.077618765, "q2": 3.046235911, "tx": 0.375, "ty": 0.6495, "targetID": 3, "y": 0.3862303832, "x": 0.2409190162}], [{"q1": 1.821142892, "distance": 0.1497548382, "q3": 3.870651603, "q2": 2.593945965, "tx": -0.375, "ty": 0.6495, "targetID": 1, "y": 0.5220772021, "x": -0.2963238146}], [{"q1": 2.002103812, "distance": 0.1494076521, "q3": 1.096248996, "q2": 2.379197073, "tx": 0.0, "ty": 0.15, "targetID": 8, "y": 0.124564931, "x": -0.1472267087}], [{"q1": 1.745502565, "distance": 0.6562406772, "q3": 4.553583811, "q2": 2.795383573, "tx": 0.0, "ty": 0.95, "targetID": 2, "y": 0.3929038297, "x": -0.3468366812}], [{"q1": 2.465239391, "distance": 0.08191067588, "q3": 3.173650369, "q2": 1.955905288, "tx": -0.4763, "ty": 0.275, "targetID": 4, "y": 0.3462343612, "x": -0.4358645625}], [{"q1": 1.316257429, "distance": 0.3859672763, "q3": 0.5133672153, "q2": 3.128682614, "tx": 0.4763, "ty": 0.275, "targetID": 6, "y": 0.09704718923, "x": 0.1338039628}]], "block": 6}], [{"trials": [[{"q1": 1.609285566, "distance": 0.04933539114, "q3": 1.546413484, "q2": 2.848624285, "tx": 0.175, "ty": 0.3031, "targetID": 9, "y": 0.2699049887, "x": 0.1385024378}], [{"q1": 2.172497328, "distance": 0.006311987801, "q3": 2.179648026, "q2": 2.203637006, "tx": -0.175, "ty": 0.3031, "targetID": 7, "y": 0.3015838749, "x": -0.1688728021}], [{"q1": 1.705756142, "distance": 0.03587967851, "q3": 2.939101899, "q2": 2.802212721, "tx": 0.0, "ty": 0.55, "targetID": 5, "y": 0.5313117168, "x": -0.03062840842}], [{"q1": 1.446438998, "distance": 0.2807151306, "q3": 2.186161729, "q2": 3.038842365, "tx": 0.375, "ty": 0.6495, "targetID": 3, "y": 0.411709987, "x": 0.2258125532}], [{"q1": 1.810992771, "distance": 0.1499422608, "q3": 3.950429645, "q2": 2.600657132, "tx": -0.375, "ty": 0.6495, "targetID": 1, "y": 0.5158847687, "x": -0.3069584572}], [{"q1": 1.905919696, "distance": 0.08963163652, "q3": 1.098029158, "q2": 2.497656689, "tx": 0.0, "ty": 0.15, "targetID": 8, "y": 0.1465565911, "x": -0.08956546879}], [{"q1": 1.730795731, "distance": 0.6440143223, "q3": 4.520812107, "q2": 2.81247034, "tx": 0.0, "ty": 0.95, "targetID": 2, "y": 0.4005942243, "x": -0.3360174713}], [{"q1": 2.462745563, "distance": 0.08267369992, "q3": 3.184283649, "q2": 1.958032186, "tx": -0.4763, "ty": 0.275, "targetID": 4, "y": 0.3479072214, "x": -0.4373195212}], [{"q1": 1.285455727, "distance": 0.3249640849, "q3": 0.6913250211, "q2": 3.184298639, "tx": 0.4763, "ty": 0.275, "targetID": 6, "y": 0.1066232399, "x": 0.1983594971}]], "block": 7}], [{"trials": [[{"q1": 1.577160823, "distance": 0.00944407168, "q3": 1.618846466, "q2": 2.927575972, "tx": 0.175, "ty": 0.3031, "targetID": 9, "y": 0.2940641931, "x": 0.1722532414}], [{"q1": 2.181086189, "distance": 0.007840404983, "q3": 2.163443609, "q2": 2.211598514, "tx": -0.175, "ty": 0.3031, "targetID": 7, "y": 0.2977686703, "x": -0.169251185}], [{"q1": 1.675351927, "distance": 0.02710273577, "q3": 2.984562688, "q2": 2.820401494, "tx": 0.0, "ty": 0.55, "targetID": 5, "y": 0.5367295941, "x": -0.02363164434}], [{"q1": 1.224596016, "distance": 0.1991281154, "q3": 2.887129436, "q2": 3.337313158, "tx": 0.375, "ty": 0.6495, "targetID": 3, "y": 0.5017136147, "x": 0.2415414271}], [{"q1": 1.792539995, "distance": 0.1537504198, "q3": 4.044380029, "q2": 2.614980915, "tx": -0.375, "ty": 0.6495, "targetID": 1, "y": 0.5078734711, "x": -0.3151575577}], [{"q1": 1.879236144, "distance": 0.05928282888, "q3": 1.098597816, "q2": 2.568995609, "tx": 0.0, "ty": 0.15, "targetID": 8, "y": 0.1557409369, "x": -0.05900419853}], [{"q1": 1.705702724, "distance": 0.6391162387, "q3": 4.535246568, "q2": 2.842310458, "tx": 0.0, "ty": 0.95, "targetID": 2, "y": 0.398392055, "x": -0.3227975241}], [{"q1": 2.445379526, "distance": 0.0893540073, "q3": 3.241084903, "q2": 1.970288402, "tx": -0.4763, "ty": 0.275, "targetID": 4, "y": 0.3581946224, "x": -0.4436994874}], [{"q1": 1.191625802, "distance": 0.1856810573, "q3": 1.110281974, "q2": 3.321414503, "tx": 0.4763, "ty": 0.275, "targetID": 6, "y": 0.1524636004, "x": 0.3367927034}]], "block": 8}], [{"trials": [[{"q1": 1.545817214, "distance": 0.006808346541, "q3": 1.67431535, "q2": 2.91450231, "tx": 0.175, "ty": 0.3031, "targetID": 9, "y": 0.2986377366, "x": 0.1801421579}], [{"q1": 2.180268479, "distance": 0.008676924763, "q3": 2.164247096, "q2": 2.188492102, "tx": -0.175, "ty": 0.3031, "targetID": 7, "y": 0.2947536767, "x": -0.1726276782}], [{"q1": 1.639034507, "distance": 0.01824970874, "q3": 3.043082592, "q2": 2.813684595, "tx": 0.0, "ty": 0.55, "targetID": 5, "y": 0.5419838423, "x": -0.01639491035}], [{"q1": 1.227130594, "distance": 0.1983173469, "q3": 2.870784286, "q2": 3.338247652, "tx": 0.375, "ty": 0.6495, "targetID": 3, "y": 0.5009108264, "x": 0.2436568328}], [{"q1": 1.774534076, "distance": 0.1549464947, "q3": 4.137591196, "q2": 2.604365455, "tx": -0.375, "ty": 0.6495, "targetID": 1, "y": 0.5034221796, "x": -0.3233309899}], [{"q1": 1.832297317, "distance": 0.04229239178, "q3": 1.111076663, "q2": 2.594292731, "tx": 0.0, "ty": 0.15, "targetID": 8, "y": 0.1627989859, "x": -0.04030920941}], [{"q1": 1.672404836, "distance": 0.6442915991, "q3": 4.581664411, "q2": 2.916338058, "tx": 0.0, "ty": 0.95, "targetID": 2, "y": 0.3804991945, "x": -0.3012980205}], [{"q1": 2.428707224, "distance": 0.09653740186, "q3": 3.285062325, "q2": 1.97994934, "tx": -0.4763, "ty": 0.275, "targetID": 4, "y": 0.367126265, "x": -0.4474517548}], [{"q1": 1.169464153, "distance": 0.1595365536, "q3": 1.216089647, "q2": 3.337029946, "tx": 0.4763, "ty": 0.275, "targetID": 6, "y": 0.166418577, "x": 0.3594154993}]], "block": 9}], [{"trials": [[{"q1": 1.530246804, "distance": 0.008425123541, "q3": 1.701666308, "q2": 2.903044511, "tx": 0.175, "ty": 0.3031, "targetID": 9, "y": 0.3000251628, "x": 0.1828439839}], [{"q1": 2.198823284, "distance": 0.01513528181, "q3": 2.138407347, "q2": 2.202738559, "tx": -0.175, "ty": 0.3031, "targetID": 7, "y": 0.2879789026, "x": -0.1743448908}], [{"q1": 1.629354824, "distance": 0.01592707884, "q3": 3.059438119, "q2": 2.820468409, "tx": 0.0, "ty": 0.55, "targetID": 5, "y": 0.5435319024, "x": -0.01455457157}], [{"q1": 1.226447864, "distance": 0.1982336167, "q3": 2.870741281, "q2": 3.337874, "tx": 0.375, "ty": 0.6495, "targetID": 3, "y": 0.5007186288, "x": 0.2440012581}], [{"q1": 1.766431071, "distance": 0.1551000639, "q3": 4.192049084, "q2": 2.590936341, "tx": -0.375, "ty": 0.6495, "targetID": 1, "y": 0.5012890997, "x": -0.3292883075}], [{"q1": 1.837718599, "distance": 0.03229779685, "q3": 1.104527413, "q2": 2.632293395, "tx": 0.0, "ty": 0.15, "targetID": 8, "y": 0.1656682809, "x": -0.02824274519}], [{"q1": 1.618386462, "distance": 0.6529824171, "q3": 4.673258777, "q2": 2.997763346, "tx": 0.0, "ty": 0.95, "targetID": 2, "y": 0.3557836316, "x": -0.2707266971}], [{"q1": 2.400203402, "distance": 0.1074603525, "q3": 3.375468904, "q2": 2.016279967, "tx": -0.4763, "ty": 0.275, "targetID": 4, "y": 0.3807683758, "x": -0.457305842}], [{"q1": 1.168339804, "distance": 0.152932471, "q3": 1.241118335, "q2": 3.340847712, "tx": 0.4763, "ty": 0.275, "targetID": 6, "y": 0.1713816149, "x": 0.3638207977}]], "block": 10}]]}], "condition": "H1"}], "type": "simulation", "subjectID": "S_H1_92"}}
