# Supplementary material for: Goal-related feedback guides motor exploration and redundancy resolution in human motor skill acquisition
Source: PLoS Comput Biol. 2019 Mar 5;15(3):e1006676. doi: 10.1371/journal.pcbi.1006676 (PMC6420027; doi:10.1371/journal.pcbi.1006676)
Supplement: S1 Dataset — The 220 .json files contain the data (20 for the participants, 200 for simulation runs), the text file legend_json.txt explains the data format. (ZIP) [file pcbi.1006676.s001.zip › S_H2_023.json]

{"data": {"data": [{"phases": [{"phase": "test", "blocks": [[{"trials": [[{"q1": 0.671980478, "distance": 0.1833278589, "q3": -0.6986457197, "q2": 3.217674404, "tx": 0.175, "ty": 0.3031, "targetID": 9, "y": 0.1782318028, "x": 0.04077244253}], [{"q1": 1.241694578, "distance": 0.03642394231, "q3": -0.2255521463, "q2": 2.528073063, "tx": -0.175, "ty": 0.3031, "targetID": 7, "y": 0.300095238, "x": -0.2112997931}], [{"q1": 1.420648072, "distance": 0.3644722244, "q3": -0.3913295809, "q2": 2.175492808, "tx": 0.0, "ty": 0.55, "targetID": 5, "y": 0.4308094762, "x": -0.3444323176}], [{"q1": 0.3442866816, "distance": 0.4587958001, "q3": -1.345943845, "q2": 3.317787039, "tx": 0.375, "ty": 0.6495, "targetID": 3, "y": 0.2390908549, "x": 0.1699197236}], [{"q1": 1.461043625, "distance": 0.05401181416, "q3": -0.5299896939, "q2": 1.832648851, "tx": -0.375, "ty": 0.6495, "targetID": 1, "y": 0.5956161185, "x": -0.3712847096}], [{"q1": 1.013119336, "distance": 0.05076334652, "q3": -0.2290528333, "q2": 2.961307537, "tx": 0.0, "ty": 0.15, "targetID": 8, "y": 0.1724576151, "x": -0.04552551893}], [{"q1": 1.597044381, "distance": 0.5277506278, "q3": -0.6239447997, "q2": 1.629036463, "tx": 0.0, "ty": 0.95, "targetID": 2, "y": 0.6463990269, "x": -0.431679481}], [{"q1": 1.530125667, "distance": 0.119514752, "q3": -0.01284800229, "q2": 2.105575877, "tx": -0.4763, "ty": 0.275, "targetID": 4, "y": 0.3386876667, "x": -0.3751681205}], [{"q1": 0.1856668067, "distance": 0.4318720531, "q3": -1.054875134, "q2": 3.845671482, "tx": 0.4763, "ty": 0.275, "targetID": 6, "y": -0.03628854254, "x": 0.1769458393}]], "block": 1}], [{"trials": [[{"q1": 0.604430947, "distance": 0.166230304, "q3": -0.7961139536, "q2": 3.247130268, "tx": 0.175, "ty": 0.3031, "targetID": 9, "y": 0.1852631802, "x": 0.05775240775}], [{"q1": 1.175633999, "distance": 0.01088430911, "q3": -0.191521713, "q2": 2.541401058, "tx": -0.175, "ty": 0.3031, "targetID": 7, "y": 0.3008917096, "x": -0.1856579378}], [{"q1": 1.423525554, "distance": 0.365974001, "q3": -0.3918764146, "q2": 2.176712144, "tx": 0.0, "ty": 0.55, "targetID": 5, "y": 0.4294195456, "x": -0.3455391778}], [{"q1": 0.7074046756, "distance": 0.5272058313, "q3": -0.8484053605, "q2": 3.098089463, "tx": 0.375, "ty": 0.6495, "targetID": 3, "y": 0.2600593801, "x": 0.01963822358}], [{"q1": 1.420447759, "distance": 0.0360162805, "q3": -0.5300670891, "q2": 1.741653621, "tx": -0.375, "ty": 0.6495, "targetID": 1, "y": 0.6489344173, "x": -0.3389881606}], [{"q1": 0.858283614, "distance": 0.03949636828, "q3": -0.4132838121, "q2": 3.039626801, "tx": 0.0, "ty": 0.15, "targetID": 8, "y": 0.1861133305, "x": -0.01599345084}], [{"q1": 1.484071691, "distance": 0.4342165998, "q3": -0.7053363194, "q2": 1.661881759, "tx": 0.0, "ty": 0.95, "targetID": 2, "y": 0.6920685882, "x": -0.3493070889}], [{"q1": 1.533906668, "distance": 0.1176658054, "q3": -0.01404520927, "q2": 2.106632177, "tx": -0.4763, "ty": 0.275, "targetID": 4, "y": 0.3370860334, "x": -0.3763471801}], [{"q1": 0.2391633209, "distance": 0.4327777287, "q3": -0.9718849828, "q2": 3.807377802, "tx": 0.4763, "ty": 0.275, "targetID": 6, "y": -0.03159961181, "x": 0.170860578}]], "block": 2}], [{"trials": [[{"q1": 0.5986093681, "distance": 0.1648902358, "q3": -0.8069474049, "q2": 3.252627777, "tx": 0.175, "ty": 0.3031, "targetID": 9, "y": 0.1851785011, "x": 0.05974675722}], [{"q1": 1.172241367, "distance": 0.009760912274, "q3": -0.1872169477, "q2": 2.552293139, "tx": -0.175, "ty": 0.3031, "targetID": 7, "y": 0.2963016327, "x": -0.1820041138}], [{"q1": 1.424671706, "distance": 0.3668783271, "q3": -0.3855870643, "q2": 2.174710873, "tx": 0.0, "ty": 0.55, "targetID": 5, "y": 0.4284644942, "x": -0.3461630075}], [{"q1": 0.7762238302, "distance": 0.5426103257, "q3": -0.7301367151, "q2": 3.012157108, "tx": 0.375, "ty": 0.6495, "targetID": 3, "y": 0.2684651647, "x": -0.01131388776}], [{"q1": 1.433496601, "distance": 0.02812448004, "q3": -0.5076442968, "q2": 1.713830674, "tx": -0.375, "ty": 0.6495, "targetID": 1, "y": 0.6517813982, "x": -0.3469682038}], [{"q1": 0.8313911648, "distance": 0.03343323591, "q3": -0.467247189, "q2": 3.079520527, "tx": 0.0, "ty": 0.15, "targetID": 8, "y": 0.1829205905, "x": -0.005832322153}], [{"q1": 1.490097167, "distance": 0.4418472403, "q3": -0.6910911004, "q2": 1.661640096, "tx": 0.0, "ty": 0.95, "targetID": 2, "y": 0.6875715356, "x": -0.3554719185}], [{"q1": 1.551611601, "distance": 0.1092299979, "q3": -0.01027936274, "q2": 2.098777953, "tx": -0.4763, "ty": 0.275, "targetID": 4, "y": 0.3327173302, "x": -0.3835643422}], [{"q1": 0.2690112689, "distance": 0.4304660604, "q3": -0.9243022841, "q2": 3.762748819, "tx": 0.4763, "ty": 0.275, "targetID": 6, "y": -0.02100788487, "x": 0.1637614244}]], "block": 3}], [{"trials": [[{"q1": 0.5953827042, "distance": 0.1632738349, "q3": -0.8146225211, "q2": 3.252707762, "tx": 0.175, "ty": 0.3031, "targetID": 9, "y": 0.186670674, "x": 0.06053359784}], [{"q1": 1.177854864, "distance": 0.01167434167, "q3": -0.2013804082, "q2": 2.561723988, "tx": -0.175, "ty": 0.3031, "targetID": 7, "y": 0.2944971656, "x": -0.1828918625}], [{"q1": 1.423088789, "distance": 0.3663760779, "q3": -0.3796876767, "q2": 2.173841173, "tx": 0.0, "ty": 0.55, "targetID": 5, "y": 0.4280589585, "x": -0.3454877897}], [{"q1": 0.8202600837, "distance": 0.5538130854, "q3": -0.673213756, "q2": 2.973798932, "tx": 0.375, "ty": 0.6495, "targetID": 3, "y": 0.2702873118, "x": -0.02861698504}], [{"q1": 1.442557914, "distance": 0.02380694042, "q3": -0.5158446707, "q2": 1.708281165, "tx": -0.375, "ty": 0.6495, "targetID": 1, "y": 0.6525746305, "x": -0.3513924364}], [{"q1": 0.8208165682, "distance": 0.033842167, "q3": -0.5013525163, "q2": 3.096907375, "tx": 0.0, "ty": 0.15, "targetID": 8, "y": 0.1837684478, "x": -0.002232532547}], [{"q1": 1.487919264, "distance": 0.4416408563, "q3": -0.6880294213, "q2": 1.663899111, "tx": 0.0, "ty": 0.95, "targetID": 2, "y": 0.6869053052, "x": -0.3547221836}], [{"q1": 1.569552806, "distance": 0.1007174384, "q3": -0.002807241235, "q2": 2.085886697, "tx": -0.4763, "ty": 0.275, "targetID": 4, "y": 0.3293611461, "x": -0.3915128065}], [{"q1": 0.2754553225, "distance": 0.4297209373, "q3": -0.9189668626, "q2": 3.75671016, "tx": 0.4763, "ty": 0.275, "targetID": 6, "y": -0.01894262049, "x": 0.1628389661}]], "block": 4}], [{"trials": [[{"q1": 0.5932294132, "distance": 0.162538797, "q3": -0.8151408902, "q2": 3.250399368, "tx": 0.175, "ty": 0.3031, "targetID": 9, "y": 0.1875681341, "x": 0.06067043906}], [{"q1": 1.18261069, "distance": 0.01387476028, "q3": -0.2242910227, "q2": 2.579594956, "tx": -0.175, "ty": 0.3031, "targetID": 7, "y": 0.2913770901, "x": -0.1824217489}], [{"q1": 1.422063273, "distance": 0.3660468, "q3": -0.3750150493, "q2": 2.171687777, "tx": 0.0, "ty": 0.55, "targetID": 5, "y": 0.4282834363, "x": -0.3452178122}], [{"q1": 0.8481099712, "distance": 0.5603826334, "q3": -0.6582591241, "q2": 2.962993597, "tx": 0.375, "ty": 0.6495, "targetID": 3, "y": 0.2703502475, "x": -0.03764289766}], [{"q1": 1.454770892, "distance": 0.01718104683, "q3": -0.5146659832, "q2": 1.696196855, "tx": -0.375, "ty": 0.6495, "targetID": 1, "y": 0.6531067131, "x": -0.3582017861}], [{"q1": 0.8154353913, "distance": 0.03203258113, "q3": -0.4989440388, "q2": 3.100150991, "tx": 0.0, "ty": 0.15, "targetID": 8, "y": 0.1820301777, "x": -0.0003923923252}], [{"q1": 1.487201532, "distance": 0.4421685069, "q3": -0.6821851906, "q2": 1.663337179, "tx": 0.0, "ty": 0.95, "targetID": 2, "y": 0.6863589245, "x": -0.3549737621}], [{"q1": 1.584792968, "distance": 0.09341548311, "q3": -0.005431776363, "q2": 2.081124496, "tx": -0.4763, "ty": 0.275, "targetID": 4, "y": 0.3257228673, "x": -0.3978548394}], [{"q1": 0.2824938575, "distance": 0.428730977, "q3": -0.9172796166, "q2": 3.753679863, "tx": 0.4763, "ty": 0.275, "targetID": 6, "y": -0.01706799427, "x": 0.1624424888}]], "block": 5}], [{"trials": [[{"q1": 0.587949172, "distance": 0.1619931964, "q3": -0.8078885601, "q2": 3.243540722, "tx": 0.175, "ty": 0.3031, "targetID": 9, "y": 0.1883441122, "x": 0.06066329593}], [{"q1": 1.1754812, "distance": 0.01171756522, "q3": -0.1646344571, "q2": 2.544151234, "tx": -0.175, "ty": 0.3031, "targetID": 7, "y": 0.2942558891, "x": -0.1826865491}], [{"q1": 1.422396751, "distance": 0.3658215709, "q3": -0.3853383067, "q2": 2.178051975, "tx": 0.0, "ty": 0.55, "targetID": 5, "y": 0.4277707069, "x": -0.3447976532}], [{"q1": 0.903733052, "distance": 0.570062265, "q3": -0.7127289064, "q2": 2.995923289, "tx": 0.375, "ty": 0.6495, "targetID": 3, "y": 0.2672149945, "x": -0.04788196998}], [{"q1": 1.451467054, "distance": 0.01784889185, "q3": -0.4661969716, "q2": 1.669628558, "tx": -0.375, "ty": 0.6495, "targetID": 1, "y": 0.6559342268, "x": -0.3583511662}], [{"q1": 0.8015335497, "distance": 0.0301037666, "q3": -0.4573552056, "q2": 3.081551941, "tx": 0.0, "ty": 0.15, "targetID": 8, "y": 0.1800961738, "x": 0.0006760835219}], [{"q1": 1.5009796, "distance": 0.4528029137, "q3": -0.692119068, "q2": 1.66988847, "tx": 0.0, "ty": 0.95, "targetID": 2, "y": 0.6805302507, "x": -0.3638908255}], [{"q1": 1.586085367, "distance": 0.09279599228, "q3": 0.01336757903, "q2": 2.071523992, "tx": -0.4763, "ty": 0.275, "targetID": 4, "y": 0.3252908974, "x": -0.3983133228}], [{"q1": 0.3081771089, "distance": 0.4247747317, "q3": -0.9143542102, "q2": 3.742253699, "tx": 0.4763, "ty": 0.275, "targetID": 6, "y": -0.009409501032, "x": 0.160792776}]], "block": 6}], [{"trials": [[{"q1": 0.5908525902, "distance": 0.1614519505, "q3": -0.8153626145, "q2": 3.246158786, "tx": 0.175, "ty": 0.3031, "targetID": 9, "y": 0.1891517412, "x": 0.0606211267}], [{"q1": 1.179909226, "distance": 0.0127441458, "q3": -0.1787949685, "q2": 2.549832657, "tx": -0.175, "ty": 0.3031, "targetID": 7, "y": 0.2941254636, "x": -0.1840482567}], [{"q1": 1.419871223, "distance": 0.3648300834, "q3": -0.3784055534, "q2": 2.17526818, "tx": 0.0, "ty": 0.55, "targetID": 5, "y": 0.4282717597, "x": -0.343923284}], [{"q1": 0.8600894685, "distance": 0.5624848075, "q3": -0.6428804961, "q2": 2.945245515, "tx": 0.375, "ty": 0.6495, "targetID": 3, "y": 0.2735364242, "x": -0.043378475}], [{"q1": 1.457770889, "distance": 0.01486653308, "q3": -0.4813342307, "q2": 1.673128986, "tx": -0.375, "ty": 0.6495, "targetID": 1, "y": 0.6551895301, "x": -0.3612652611}], [{"q1": 0.8359399401, "distance": 0.02788304421, "q3": -0.5108978855, "q2": 3.118153466, "tx": 0.0, "ty": 0.15, "targetID": 8, "y": 0.1778713158, "x": -0.0008086480266}], [{"q1": 1.501420692, "distance": 0.4544717699, "q3": -0.679619878, "q2": 1.665908824, "tx": 0.0, "ty": 0.95, "targetID": 2, "y": 0.6797482411, "x": -0.3653882544}], [{"q1": 1.607057964, "distance": 0.08290388527, "q3": -0.02864996223, "q2": 2.077967912, "tx": -0.4763, "ty": 0.275, "targetID": 4, "y": 0.3225180696, "x": -0.4083655665}], [{"q1": 0.2968282671, "distance": 0.4266279362, "q3": -0.9027272241, "q2": 3.731735988, "tx": 0.4763, "ty": 0.275, "targetID": 6, "y": -0.009997839526, "x": 0.1588293283}]], "block": 7}], [{"trials": [[{"q1": 0.5839293437, "distance": 0.1602495763, "q3": -0.8088811639, "q2": 3.237510806, "tx": 0.175, "ty": 0.3031, "targetID": 9, "y": 0.1907188766, "x": 0.06076160976}], [{"q1": 1.183002296, "distance": 0.01395203191, "q3": -0.1673039972, "q2": 2.543572927, "tx": -0.175, "ty": 0.3031, "targetID": 7, "y": 0.2936495004, "x": -0.185263881}], [{"q1": 1.41669478, "distance": 0.3631996123, "q3": -0.3784504714, "q2": 2.175840448, "tx": 0.0, "ty": 0.55, "targetID": 5, "y": 0.4291278004, "x": -0.3424965251}], [{"q1": 0.8783690631, "distance": 0.5661312658, "q3": -0.6474050231, "q2": 2.945334817, "tx": 0.375, "ty": 0.6495, "targetID": 3, "y": 0.2736794751, "x": -0.0483952565}], [{"q1": 1.454669758, "distance": 0.01662041688, "q3": -0.4676980011, "q2": 1.666279932, "tx": -0.375, "ty": 0.6495, "targetID": 1, "y": 0.6565013426, "x": -0.3599261996}], [{"q1": 0.8408694899, "distance": 0.02492922114, "q3": -0.5025840205, "q2": 3.121303776, "tx": 0.0, "ty": 0.15, "targetID": 8, "y": 0.1749263967, "x": -0.0003752544969}], [{"q1": 1.507768572, "distance": 0.4598203831, "q3": -0.6931401472, "q2": 1.675871579, "tx": 0.0, "ty": 0.95, "targetID": 2, "y": 0.6758125994, "x": -0.369128777}], [{"q1": 1.607608121, "distance": 0.08261544686, "q3": -0.02764248343, "q2": 2.077779462, "tx": -0.4763, "ty": 0.275, "targetID": 4, "y": 0.3221693273, "x": -0.4084739974}], [{"q1": 0.2907649129, "distance": 0.4271349726, "q3": -0.8960289473, "q2": 3.721709973, "tx": 0.4763, "ty": 0.275, "targetID": 6, "y": -0.008767715819, "x": 0.1570506174}]], "block": 8}], [{"trials": [[{"q1": 0.5808517354, "distance": 0.1591903081, "q3": -0.8096506837, "q2": 3.234334574, "tx": 0.175, "ty": 0.3031, "targetID": 9, "y": 0.1919686508, "x": 0.06102027624}], [{"q1": 1.175136003, "distance": 0.01121038943, "q3": -0.1779787337, "q2": 2.549834751, "tx": -0.175, "ty": 0.3031, "targetID": 7, "y": 0.2948309903, "x": -0.1825694326}], [{"q1": 1.414681068, "distance": 0.3621734239, "q3": -0.3784992812, "q2": 2.176454334, "tx": 0.0, "ty": 0.55, "targetID": 5, "y": 0.4295653758, "x": -0.3415627179}], [{"q1": 0.8894826447, "distance": 0.5706388575, "q3": -0.6322005433, "q2": 2.943531151, "tx": 0.375, "ty": 0.6495, "targetID": 3, "y": 0.2704261274, "x": -0.05153452942}], [{"q1": 1.452414757, "distance": 0.01845733425, "q3": -0.4724013708, "q2": 1.66876712, "tx": -0.375, "ty": 0.6495, "targetID": 1, "y": 0.6571913875, "x": -0.358221569}], [{"q1": 0.8425095174, "distance": 0.02373836689, "q3": -0.5014271948, "q2": 3.123869986, "tx": 0.0, "ty": 0.15, "targetID": 8, "y": 0.1737383525, "x": 2.609907791e-05}], [{"q1": 1.514187203, "distance": 0.4656536233, "q3": -0.6860703926, "q2": 1.674145286, "tx": 0.0, "ty": 0.95, "targetID": 2, "y": 0.6728544669, "x": -0.3741973415}], [{"q1": 1.619071257, "distance": 0.07723639757, "q3": -0.05061033782, "q2": 2.082663478, "tx": -0.4763, "ty": 0.275, "targetID": 4, "y": 0.320067349, "x": -0.4135752428}], [{"q1": 0.2875285356, "distance": 0.4278700691, "q3": -0.8889789428, "q2": 3.715932147, "tx": 0.4763, "ty": 0.275, "targetID": 6, "y": -0.008718595548, "x": 0.1560242523}]], "block": 9}], [{"trials": [[{"q1": 0.5837114299, "distance": 0.1583654005, "q3": -0.8192608128, "q2": 3.237390258, "tx": 0.175, "ty": 0.3031, "targetID": 9, "y": 0.1930679248, "x": 0.06110293016}], [{"q1": 1.189151351, "distance": 0.0144535388, "q3": -0.2484647725, "q2": 2.586178578, "tx": -0.175, "ty": 0.3031, "targetID": 7, "y": 0.2926355427, "x": -0.1849699507}], [{"q1": 1.410341927, "distance": 0.3601648696, "q3": -0.3732048589, "q2": 2.174400007, "tx": 0.0, "ty": 0.55, "targetID": 5, "y": 0.4307334675, "x": -0.3398444166}], [{"q1": 0.8689085156, "distance": 0.5672331338, "q3": -0.5878187429, "q2": 2.912687753, "tx": 0.375, "ty": 0.6495, "targetID": 3, "y": 0.2738876708, "x": -0.05005153366}], [{"q1": 1.467784154, "distance": 0.01261422978, "q3": -0.5374554606, "q2": 1.691128339, "tx": -0.375, "ty": 0.6495, "targetID": 1, "y": 0.6550121572, "x": -0.363653859}], [{"q1": 0.8587852821, "distance": 0.02261202671, "q3": -0.528986046, "q2": 3.143156835, "tx": 0.0, "ty": 0.15, "targetID": 8, "y": 0.1726115151, "x": -0.0001521025165}], [{"q1": 1.505617004, "distance": 0.4632531621, "q3": -0.658656737, "q2": 1.669000647, "tx": 0.0, "ty": 0.95, "targetID": 2, "y": 0.6731649769, "x": -0.3714375617}], [{"q1": 1.626743534, "distance": 0.07354103797, "q3": -0.0649224462, "q2": 2.088413499, "tx": -0.4763, "ty": 0.275, "targetID": 4, "y": 0.3174747201, "x": -0.4162651567}], [{"q1": 0.2816589471, "distance": 0.4286556485, "q3": -0.8849033914, "q2": 3.712015775, "tx": 0.4763, "ty": 0.275, "targetID": 6, "y": -0.009091147776, "x": 0.1553048524}]], "block": 10}]]}], "condition": "H2"}], "type": "simulation", "subjectID": "S_H2_23"}}
