# Supplementary material for: Goal-related feedback guides motor exploration and redundancy resolution in human motor skill acquisition
Source: PLoS Comput Biol. 2019 Mar 5;15(3):e1006676. doi: 10.1371/journal.pcbi.1006676 (PMC6420027; doi:10.1371/journal.pcbi.1006676)
Supplement: S1 Dataset — The 220 .json files contain the data (20 for the participants, 200 for simulation runs), the text file legend_json.txt explains the data format. (ZIP) [file pcbi.1006676.s001.zip › S_H2_035.json]

{"data": {"data": [{"phases": [{"phase": "test", "blocks": [[{"trials": [[{"q1": 1.069646851, "distance": 0.325072292, "q3": 0.685256724, "q2": 2.004338584, "tx": 0.175, "ty": 0.3031, "targetID": 9, "y": 0.367264909, "x": -0.1436767319}], [{"q1": 1.128860109, "distance": 0.0728777904, "q3": 0.5792720987, "q2": 2.008145554, "tx": -0.175, "ty": 0.3031, "targetID": 7, "y": 0.3758875958, "x": -0.1786246688}], [{"q1": 1.012546268, "distance": 0.1978627175, "q3": 0.6989592003, "q2": 1.944133063, "tx": 0.0, "ty": 0.55, "targetID": 5, "y": 0.3972361886, "x": -0.1257492462}], [{"q1": 0.9452124531, "distance": 0.5383494355, "q3": 0.8163772674, "q2": 1.979688474, "tx": 0.375, "ty": 0.6495, "targetID": 3, "y": 0.3672305692, "x": -0.08341475015}], [{"q1": 1.412543578, "distance": 0.207736015, "q3": 0.03963384505, "q2": 1.933556861, "tx": -0.375, "ty": 0.6495, "targetID": 1, "y": 0.4430453164, "x": -0.3519627363}], [{"q1": 1.155036594, "distance": 0.287438456, "q3": 0.5771599758, "q2": 2.016942191, "tx": 0.0, "ty": 0.15, "targetID": 8, "y": 0.3678672872, "x": -0.1874958964}], [{"q1": 0.9801883392, "distance": 0.4717015602, "q3": 0.6372517331, "q2": 1.756441199, "tx": 0.0, "ty": 0.95, "targetID": 2, "y": 0.4936816524, "x": -0.119481913}], [{"q1": 1.5247401, "distance": 0.1310373674, "q3": 0.03263834205, "q2": 2.005984082, "tx": -0.4763, "ty": 0.275, "targetID": 4, "y": 0.3719455823, "x": -0.3881390918}], [{"q1": 0.9666589734, "distance": 0.5643839354, "q3": 0.860920884, "q2": 2.000428052, "tx": 0.4763, "ty": 0.275, "targetID": 6, "y": 0.3491127442, "x": -0.08319667353}]], "block": 1}], [{"trials": [[{"q1": 1.050813933, "distance": 0.3291553152, "q3": 0.6606099709, "q2": 1.971381583, "tx": 0.175, "ty": 0.3031, "targetID": 9, "y": 0.3881913625, "x": -0.1429664786}], [{"q1": 1.120066812, "distance": 0.03194296156, "q3": 0.6400631569, "q2": 2.10868434, "tx": -0.175, "ty": 0.3031, "targetID": 7, "y": 0.3259061491, "x": -0.1526341251}], [{"q1": 0.7550116138, "distance": 0.08374326243, "q3": 0.7077141281, "q2": 1.817421347, "tx": 0.0, "ty": 0.55, "targetID": 5, "y": 0.467096312, "x": -0.01182846191}], [{"q1": 0.7871369938, "distance": 0.4747394028, "q3": 0.9256948533, "q2": 1.92107976, "tx": 0.375, "ty": 0.6495, "targetID": 3, "y": 0.3777193026, "x": -0.01424639121}], [{"q1": 1.399108903, "distance": 0.1325163653, "q3": -0.1393563007, "q2": 1.864109961, "tx": -0.375, "ty": 0.6495, "targetID": 1, "y": 0.5186044194, "x": -0.3543376174}], [{"q1": 1.225929924, "distance": 0.2227374198, "q3": 0.6828824899, "q2": 2.138109699, "tx": 0.0, "ty": 0.15, "targetID": 8, "y": 0.2909860906, "x": -0.1724380481}], [{"q1": 0.6936217912, "distance": 0.328236436, "q3": 0.3878487201, "q2": 1.565679102, "tx": 0.0, "ty": 0.95, "targetID": 2, "y": 0.6321456289, "x": 0.08190089558}], [{"q1": 1.528793832, "distance": 0.127459826, "q3": 0.04033389206, "q2": 2.010158287, "tx": -0.4763, "ty": 0.275, "targetID": 4, "y": 0.3670767486, "x": -0.3881644248}], [{"q1": 0.9628776399, "distance": 0.6136686619, "q3": 0.6571894035, "q2": 1.852736755, "tx": 0.4763, "ty": 0.275, "targetID": 6, "y": 0.4503468034, "x": -0.1117839439}]], "block": 2}], [{"trials": [[{"q1": 0.8736644356, "distance": 0.2687066272, "q3": 0.73336488, "q2": 1.905357788, "tx": 0.175, "ty": 0.3031, "targetID": 9, "y": 0.4199503107, "x": -0.06696953611}], [{"q1": 1.136363372, "distance": 0.02844006885, "q3": 0.6704882383, "q2": 2.093882905, "tx": -0.175, "ty": 0.3031, "targetID": 7, "y": 0.3241216079, "x": -0.1558445956}], [{"q1": 0.6593728145, "distance": 0.07394546493, "q3": 0.7131224947, "q2": 1.757732964, "tx": 0.0, "ty": 0.55, "targetID": 5, "y": 0.4886176618, "x": 0.04123275805}], [{"q1": 0.7165219986, "distance": 0.4702715213, "q3": 1.058782285, "q2": 1.969029937, "tx": 0.375, "ty": 0.6495, "targetID": 3, "y": 0.3327573656, "x": 0.02739475361}], [{"q1": 1.403026291, "distance": 0.1051410811, "q3": -0.1958017077, "q2": 1.827949886, "tx": -0.375, "ty": 0.6495, "targetID": 1, "y": 0.5460921721, "x": -0.3559876861}], [{"q1": 1.272281216, "distance": 0.2213184649, "q3": 0.6736170823, "q2": 2.160658024, "tx": 0.0, "ty": 0.15, "targetID": 8, "y": 0.2760899638, "x": -0.1818878333}], [{"q1": 0.7311408629, "distance": 0.3261767689, "q3": 0.3777955636, "q2": 1.59029545, "tx": 0.0, "ty": 0.95, "targetID": 2, "y": 0.6280941398, "x": 0.05261085151}], [{"q1": 1.552628253, "distance": 0.117646483, "q3": -0.008623809916, "q2": 2.017648909, "tx": -0.4763, "ty": 0.275, "targetID": 4, "y": 0.3646238501, "x": -0.4000880557}], [{"q1": 1.031750291, "distance": 0.6529096893, "q3": 0.5565457702, "q2": 1.861800521, "tx": 0.4763, "ty": 0.275, "targetID": 6, "y": 0.4589306669, "x": -0.1501667366}]], "block": 3}], [{"trials": [[{"q1": 0.8369033309, "distance": 0.2535373633, "q3": 0.7545934512, "q2": 1.898911098, "tx": 0.175, "ty": 0.3031, "targetID": 9, "y": 0.4203285422, "x": -0.04980805913}], [{"q1": 1.15941349, "distance": 0.0195453778, "q3": 0.6883552844, "q2": 2.110177121, "tx": -0.175, "ty": 0.3031, "targetID": 7, "y": 0.3114448961, "x": -0.1573255976}], [{"q1": 0.6598469278, "distance": 0.05596455889, "q3": 0.61819883, "q2": 1.73736184, "tx": 0.0, "ty": 0.55, "targetID": 5, "y": 0.5179058342, "x": 0.04584753401}], [{"q1": 0.6469806443, "distance": 0.4165038194, "q3": 0.9522266765, "q2": 1.855509506, "tx": 0.375, "ty": 0.6495, "targetID": 3, "y": 0.3964286531, "x": 0.04419745325}], [{"q1": 1.394403971, "distance": 0.09432302663, "q3": -0.2172525575, "q2": 1.817926769, "tx": -0.375, "ty": 0.6495, "targetID": 1, "y": 0.5584108805, "x": -0.3505131534}], [{"q1": 1.281865593, "distance": 0.2181153338, "q3": 0.6725881267, "q2": 2.172192342, "tx": 0.0, "ty": 0.15, "targetID": 8, "y": 0.2705429015, "x": -0.181779283}], [{"q1": 0.7683634804, "distance": 0.3066708998, "q3": 0.3175844028, "q2": 1.579860164, "tx": 0.0, "ty": 0.95, "targetID": 2, "y": 0.6456479112, "x": 0.03764102556}], [{"q1": 1.571572209, "distance": 0.1095128115, "q3": -0.03280886621, "q2": 2.019185515, "tx": -0.4763, "ty": 0.275, "targetID": 4, "y": 0.3613048858, "x": -0.4088869258}], [{"q1": 1.055915706, "distance": 0.6483078153, "q3": 0.6121139066, "q2": 1.908061712, "tx": 0.4763, "ty": 0.275, "targetID": 6, "y": 0.4237319355, "x": -0.1547165091}]], "block": 4}], [{"trials": [[{"q1": 0.8156039243, "distance": 0.2444810195, "q3": 0.7699951278, "q2": 1.893656853, "tx": 0.175, "ty": 0.3031, "targetID": 9, "y": 0.4202106867, "x": -0.03960674727}], [{"q1": 1.171064215, "distance": 0.01416129154, "q3": 0.6585087412, "q2": 2.134886606, "tx": -0.175, "ty": 0.3031, "targetID": 7, "y": 0.3048793843, "x": -0.1609509442}], [{"q1": 0.6643414282, "distance": 0.05198289521, "q3": 0.6030559298, "q2": 1.72598679, "tx": 0.0, "ty": 0.55, "targetID": 5, "y": 0.5258991451, "x": 0.04605833463}], [{"q1": 0.598757272, "distance": 0.3761987528, "q3": 0.8822843042, "q2": 1.792307373, "tx": 0.375, "ty": 0.6495, "targetID": 3, "y": 0.4338851601, "x": 0.0667213234}], [{"q1": 1.481471471, "distance": 0.06472350368, "q3": -0.4436863286, "q2": 1.794521313, "tx": -0.375, "ty": 0.6495, "targetID": 1, "y": 0.5861434066, "x": -0.3882315534}], [{"q1": 1.290254081, "distance": 0.2183586292, "q3": 0.6623983488, "q2": 2.179933445, "tx": 0.0, "ty": 0.15, "targetID": 8, "y": 0.267659109, "x": -0.1839478868}], [{"q1": 0.7820537282, "distance": 0.3055333555, "q3": 0.2870920425, "q2": 1.597922823, "tx": 0.0, "ty": 0.95, "targetID": 2, "y": 0.6456824742, "x": 0.02723003578}], [{"q1": 1.584939846, "distance": 0.1003871124, "q3": -0.03447854874, "q2": 2.029639906, "tx": -0.4763, "ty": 0.275, "targetID": 4, "y": 0.3519141507, "x": -0.411788096}], [{"q1": 1.061551301, "distance": 0.6419110352, "q3": 0.6505040608, "q2": 1.927630808, "tx": 0.4763, "ty": 0.275, "targetID": 6, "y": 0.4068777114, "x": -0.1519181519}]], "block": 5}], [{"trials": [[{"q1": 0.7851404367, "distance": 0.2316332508, "q3": 0.7897724468, "q2": 1.887425094, "tx": 0.175, "ty": 0.3031, "targetID": 9, "y": 0.4195760475, "x": -0.02521811418}], [{"q1": 1.135140956, "distance": 0.04103393828, "q3": 0.6765538945, "q2": 2.186263597, "tx": -0.175, "ty": 0.3031, "targetID": 7, "y": 0.2884065466, "x": -0.1366869928}], [{"q1": 0.6705715742, "distance": 0.04576055463, "q3": 0.5523971276, "q2": 1.737087569, "tx": 0.0, "ty": 0.55, "targetID": 5, "y": 0.5331143655, "x": 0.04253120863}], [{"q1": 0.4835878907, "distance": 0.2870679117, "q3": 0.7722797086, "q2": 1.687476562, "tx": 0.375, "ty": 0.6495, "targetID": 3, "y": 0.4857079905, "x": 0.1392455439}], [{"q1": 1.478079598, "distance": 0.06309987135, "q3": -0.4406776384, "q2": 1.793093157, "tx": -0.375, "ty": 0.6495, "targetID": 1, "y": 0.5874370125, "x": -0.3863920739}], [{"q1": 1.346483794, "distance": 0.2470479076, "q3": 0.5691593924, "q2": 2.178667376, "tx": 0.0, "ty": 0.15, "targetID": 8, "y": 0.2686473358, "x": -0.2166921281}], [{"q1": 0.8019801519, "distance": 0.2934551049, "q3": 0.2479296947, "q2": 1.588700543, "tx": 0.0, "ty": 0.95, "targetID": 2, "y": 0.6572817727, "x": 0.02078311787}], [{"q1": 1.615742599, "distance": 0.0807422992, "q3": -0.0579585929, "q2": 2.063291833, "tx": -0.4763, "ty": 0.275, "targetID": 4, "y": 0.330460866, "x": -0.4176194136}], [{"q1": 0.9831974748, "distance": 0.6102725189, "q3": 0.7036786511, "q2": 1.891385975, "tx": 0.4763, "ty": 0.275, "targetID": 6, "y": 0.4219587076, "x": -0.1160138404}]], "block": 6}], [{"trials": [[{"q1": 0.7689725421, "distance": 0.2194105029, "q3": 0.8147380306, "q2": 1.900576378, "tx": 0.175, "ty": 0.3031, "targetID": 9, "y": 0.40917183, "x": -0.01706700829}], [{"q1": 1.157424806, "distance": 0.03014645153, "q3": 0.6653572758, "q2": 2.17515685, "tx": -0.175, "ty": 0.3031, "targetID": 7, "y": 0.2909856008, "x": -0.1473947492}], [{"q1": 0.7066359748, "distance": 0.02719211964, "q3": 0.5250901368, "q2": 1.72295563, "tx": 0.0, "ty": 0.55, "targetID": 5, "y": 0.5459176755, "x": 0.02688393567}], [{"q1": 0.4928160161, "distance": 0.1840542071, "q3": 0.5118939573, "q2": 1.532209111, "tx": 0.375, "ty": 0.6495, "targetID": 3, "y": 0.5903057522, "x": 0.2007243787}], [{"q1": 1.487048374, "distance": 0.04841720505, "q3": -0.5163581238, "q2": 1.787814331, "tx": -0.375, "ty": 0.6495, "targetID": 1, "y": 0.6022772341, "x": -0.38568813}], [{"q1": 1.352271307, "distance": 0.2456905098, "q3": 0.5669638005, "q2": 2.18523738, "tx": 0.0, "ty": 0.15, "targetID": 8, "y": 0.2654590494, "x": -0.2168710089}], [{"q1": 0.8280385133, "distance": 0.2762160061, "q3": 0.1937790046, "q2": 1.572423472, "tx": 0.0, "ty": 0.95, "targetID": 2, "y": 0.6741321718, "x": 0.01386446546}], [{"q1": 1.618415521, "distance": 0.07919589246, "q3": -0.05692622854, "q2": 2.064010869, "tx": -0.4763, "ty": 0.275, "targetID": 4, "y": 0.3288557193, "x": -0.4182349427}], [{"q1": 0.916924196, "distance": 0.5641191018, "q3": 0.8102146642, "q2": 1.935617169, "tx": 0.4763, "ty": 0.275, "targetID": 6, "y": 0.3886635211, "x": -0.0762495136}]], "block": 7}], [{"trials": [[{"q1": 0.764928588, "distance": 0.2167002161, "q3": 0.8202137576, "q2": 1.902696691, "tx": 0.175, "ty": 0.3031, "targetID": 9, "y": 0.4072033868, "x": -0.01505648773}], [{"q1": 1.159566748, "distance": 0.02735341903, "q3": 0.650144282, "q2": 2.177822, "tx": -0.175, "ty": 0.3031, "targetID": 7, "y": 0.2919394602, "x": -0.1500269769}], [{"q1": 0.7245713578, "distance": 0.01758120338, "q3": 0.4739403499, "q2": 1.733728599, "tx": 0.0, "ty": 0.55, "targetID": 5, "y": 0.5533626781, "x": 0.01725662505}], [{"q1": 0.4443156593, "distance": 0.1221061894, "q3": 0.4283435996, "q2": 1.479338065, "tx": 0.375, "ty": 0.6495, "targetID": 3, "y": 0.607314979, "x": 0.2604122803}], [{"q1": 1.478506941, "distance": 0.04649542842, "q3": -0.5050048467, "q2": 1.787184853, "tx": -0.375, "ty": 0.6495, "targetID": 1, "y": 0.6034550228, "x": -0.3814563874}], [{"q1": 1.351425969, "distance": 0.2366738611, "q3": 0.5839670573, "q2": 2.198055556, "tx": 0.0, "ty": 0.15, "targetID": 8, "y": 0.2592331558, "x": -0.2099586488}], [{"q1": 0.7500774486, "distance": 0.2654484551, "q3": -0.01787232179, "q2": 1.291058669, "tx": 0.0, "ty": 0.95, "targetID": 2, "y": 0.7778592103, "x": 0.2020654122}], [{"q1": 1.636507199, "distance": 0.06933318517, "q3": -0.061161706, "q2": 2.071426462, "tx": -0.4763, "ty": 0.275, "targetID": 4, "y": 0.3191977351, "x": -0.422880427}], [{"q1": 0.7745389655, "distance": 0.524607266, "q3": 0.7592440328, "q2": 1.848407076, "tx": 0.4763, "ty": 0.275, "targetID": 6, "y": 0.4425826643, "x": -0.02082054284}]], "block": 8}], [{"trials": [[{"q1": 0.7614453874, "distance": 0.2151690494, "q3": 0.8203060815, "q2": 1.904397722, "tx": 0.175, "ty": 0.3031, "targetID": 9, "y": 0.4065333703, "x": -0.01367765563}], [{"q1": 1.158373986, "distance": 0.02298745942, "q3": 0.5955064444, "q2": 2.198187179, "tx": -0.175, "ty": 0.3031, "targetID": 7, "y": 0.2928493823, "x": -0.1544245747}], [{"q1": 0.7238927693, "distance": 0.01672576432, "q3": 0.4581825058, "q2": 1.743785112, "tx": 0.0, "ty": 0.55, "targetID": 5, "y": 0.5528437598, "x": 0.01648223961}], [{"q1": 0.4256973224, "distance": 0.1060818283, "q3": 0.4120119453, "q2": 1.470156732, "tx": 0.375, "ty": 0.6495, "targetID": 3, "y": 0.6069423343, "x": 0.2778290198}], [{"q1": 1.476357811, "distance": 0.04422864981, "q3": -0.5099138081, "q2": 1.78666054, "tx": -0.375, "ty": 0.6495, "targetID": 1, "y": 0.6055231685, "x": -0.3797129352}], [{"q1": 1.342177683, "distance": 0.224109701, "q3": 0.5918564214, "q2": 2.222011589, "tx": 0.0, "ty": 0.15, "targetID": 8, "y": 0.2523417934, "x": -0.1993773192}], [{"q1": 0.7490217613, "distance": 0.2664613273, "q3": -0.003472142373, "q2": 1.282375648, "tx": 0.0, "ty": 0.95, "targetID": 2, "y": 0.7779569676, "x": 0.2034768635}], [{"q1": 1.647627808, "distance": 0.06373821028, "q3": -0.1056758749, "q2": 2.100871002, "tx": -0.4763, "ty": 0.275, "targetID": 4, "y": 0.3119398678, "x": -0.4243576703}], [{"q1": 0.7594185405, "distance": 0.5195974657, "q3": 0.7519710053, "q2": 1.843107114, "tx": 0.4763, "ty": 0.275, "targetID": 6, "y": 0.4466330938, "x": -0.01413206205}]], "block": 9}], [{"trials": [[{"q1": 0.7564162649, "distance": 0.2132491891, "q3": 0.8147553093, "q2": 1.910689774, "tx": 0.175, "ty": 0.3031, "targetID": 9, "y": 0.4051824985, "x": -0.01222815006}], [{"q1": 1.152183199, "distance": 0.02212789738, "q3": 0.5680429901, "q2": 2.208889093, "tx": -0.175, "ty": 0.3031, "targetID": 7, "y": 0.2940853995, "x": -0.1547915656}], [{"q1": 0.7282270961, "distance": 0.01223864366, "q3": 0.360536837, "q2": 1.789502832, "tx": 0.0, "ty": 0.55, "targetID": 5, "y": 0.5560563688, "x": 0.01063507384}], [{"q1": 0.4159943349, "distance": 0.08627911921, "q3": 0.3634245983, "q2": 1.458712107, "tx": 0.375, "ty": 0.6495, "targetID": 3, "y": 0.6136755374, "x": 0.2965099096}], [{"q1": 1.496596091, "distance": 0.0275344019, "q3": -0.6265430995, "q2": 1.784276598, "tx": -0.375, "ty": 0.6495, "targetID": 1, "y": 0.6225969273, "x": -0.3808624201}], [{"q1": 1.339553456, "distance": 0.221804578, "q3": 0.5892015054, "q2": 2.228383109, "tx": 0.0, "ty": 0.15, "targetID": 8, "y": 0.2511148465, "x": -0.1974159534}], [{"q1": 0.7588589944, "distance": 0.2632425517, "q3": -0.04492228879, "q2": 1.282236044, "tx": 0.0, "ty": 0.95, "targetID": 2, "y": 0.7839728713, "x": 0.204283219}], [{"q1": 1.648390214, "distance": 0.06326211055, "q3": -0.1005362655, "q2": 2.099719554, "tx": -0.4763, "ty": 0.275, "targetID": 4, "y": 0.311043261, "x": -0.4243098282}], [{"q1": 0.7336954802, "distance": 0.5117387379, "q3": 0.7356657746, "q2": 1.82649792, "tx": 0.4763, "ty": 0.275, "targetID": 6, "y": 0.4572865202, "x": -0.001871685087}]], "block": 10}]]}], "condition": "H2"}], "type": "simulation", "subjectID": "S_H2_35"}}
