# Supplementary material for: Goal-related feedback guides motor exploration and redundancy resolution in human motor skill acquisition
Source: PLoS Comput Biol. 2019 Mar 5;15(3):e1006676. doi: 10.1371/journal.pcbi.1006676 (PMC6420027; doi:10.1371/journal.pcbi.1006676)
Supplement: S1 Dataset — The 220 .json files contain the data (20 for the participants, 200 for simulation runs), the text file legend_json.txt explains the data format. (ZIP) [file pcbi.1006676.s001.zip › S_H1_084.json]

{"data": {"data": [{"phases": [{"phase": "test", "blocks": [[{"trials": [[{"q1": 1.471086987, "distance": 0.2252725803, "q3": 2.764486338, "q2": 1.470821277, "tx": 0.175, "ty": 0.3031, "targetID": 9, "y": 0.4691984785, "x": 0.02281908495}], [{"q1": 2.086409983, "distance": 0.1760175705, "q3": 3.033055546, "q2": 1.778419579, "tx": -0.175, "ty": 0.3031, "targetID": 7, "y": 0.4593468476, "x": -0.2560500324}], [{"q1": 1.668875936, "distance": 0.07785792291, "q3": 2.905028927, "q2": 1.581622607, "tx": 0.0, "ty": 0.55, "targetID": 5, "y": 0.4942562487, "x": -0.05435522373}], [{"q1": 1.05966136, "distance": 0.2983752972, "q3": 2.666847205, "q2": 1.291835466, "tx": 0.375, "ty": 0.6495, "targetID": 3, "y": 0.4249981581, "x": 0.1784631307}], [{"q1": 2.173952989, "distance": 0.198699229, "q3": 3.183814607, "q2": 1.868219934, "tx": -0.375, "ty": 0.6495, "targetID": 1, "y": 0.4586940536, "x": -0.3195520568}], [{"q1": 1.759672881, "distance": 0.3398856329, "q3": 2.851135932, "q2": 1.598398834, "tx": 0.0, "ty": 0.15, "targetID": 8, "y": 0.4752606424, "x": -0.09862939715}], [{"q1": 1.557938405, "distance": 0.4389510727, "q3": 2.967528853, "q2": 1.564781285, "tx": 0.0, "ty": 0.95, "targetID": 2, "y": 0.5110587527, "x": 0.00293694}], [{"q1": 2.3663896, "distance": 0.1328085513, "q3": 3.222787094, "q2": 2.008912246, "tx": -0.4763, "ty": 0.275, "targetID": 4, "y": 0.3902596443, "x": -0.4103202629}], [{"q1": 1.146912083, "distance": 0.3821124769, "q3": 2.600241913, "q2": 1.309084846, "tx": 0.4763, "ty": 0.275, "targetID": 6, "y": 0.4319498667, "x": 0.1279084324}]], "block": 1}], [{"trials": [[{"q1": 1.290401099, "distance": 0.1701147715, "q3": 2.731702667, "q2": 1.421802518, "tx": 0.175, "ty": 0.3031, "targetID": 9, "y": 0.4547549546, "x": 0.09792983572}], [{"q1": 2.047720003, "distance": 0.1598093646, "q3": 2.952935851, "q2": 1.790615458, "tx": -0.175, "ty": 0.3031, "targetID": 7, "y": 0.4537023681, "x": -0.2284598891}], [{"q1": 1.558373629, "distance": 0.05560041555, "q3": 2.893150988, "q2": 1.617159006, "tx": 0.0, "ty": 0.55, "targetID": 5, "y": 0.494428906, "x": 0.001805468788}], [{"q1": 0.8644954621, "distance": 0.289096211, "q3": 2.674777322, "q2": 1.267047108, "tx": 0.375, "ty": 0.6495, "targetID": 3, "y": 0.3849573648, "x": 0.2584074901}], [{"q1": 2.17710325, "distance": 0.199574005, "q3": 3.182666646, "q2": 1.885798436, "tx": -0.375, "ty": 0.6495, "targetID": 1, "y": 0.4574033816, "x": -0.3208827876}], [{"q1": 1.578452722, "distance": 0.3182692233, "q3": 2.764808585, "q2": 1.54310206, "tx": 0.0, "ty": 0.15, "targetID": 8, "y": 0.4675320302, "x": -0.02164967149}], [{"q1": 1.538588125, "distance": 0.4069828128, "q3": 3.113554394, "q2": 1.689553315, "tx": 0.0, "ty": 0.95, "targetID": 2, "y": 0.5434229322, "x": 0.0181685938}], [{"q1": 2.380811935, "distance": 0.1248984112, "q3": 3.220867132, "q2": 2.014170417, "tx": -0.4763, "ty": 0.275, "targetID": 4, "y": 0.3841076789, "x": -0.4155124394}], [{"q1": 0.9622295421, "distance": 0.3120912214, "q3": 2.563563199, "q2": 1.244351148, "tx": 0.4763, "ty": 0.275, "targetID": 6, "y": 0.407669065, "x": 0.1938113282}]], "block": 2}], [{"trials": [[{"q1": 1.176327728, "distance": 0.1420790377, "q3": 2.716433859, "q2": 1.378129887, "tx": 0.175, "ty": 0.3031, "targetID": 9, "y": 0.4415944226, "x": 0.1432864719}], [{"q1": 2.037028821, "distance": 0.1391192717, "q3": 2.85775586, "q2": 1.77298039, "tx": -0.175, "ty": 0.3031, "targetID": 7, "y": 0.4362682649, "x": -0.2152540059}], [{"q1": 1.553757298, "distance": 0.05487143793, "q3": 2.897532433, "q2": 1.625781003, "tx": 0.0, "ty": 0.55, "targetID": 5, "y": 0.4953363292, "x": 0.004770512936}], [{"q1": 0.7358859577, "distance": 0.305416385, "q3": 2.765447681, "q2": 1.277532715, "tx": 0.375, "ty": 0.6495, "targetID": 3, "y": 0.3479983577, "x": 0.3262565093}], [{"q1": 2.159625946, "distance": 0.1810167687, "q3": 3.284268246, "q2": 1.959776579, "tx": -0.375, "ty": 0.6495, "targetID": 1, "y": 0.4733583887, "x": -0.3332722712}], [{"q1": 1.524269497, "distance": 0.3016649116, "q3": 2.669185351, "q2": 1.479267272, "tx": 0.0, "ty": 0.15, "targetID": 8, "y": 0.4513882118, "x": -0.01291761123}], [{"q1": 1.567334927, "distance": 0.3687660555, "q3": 3.287466056, "q2": 1.802124773, "tx": 0.0, "ty": 0.95, "targetID": 2, "y": 0.5813167041, "x": -0.007812233956}], [{"q1": 2.386352322, "distance": 0.1218522684, "q3": 3.220801001, "q2": 2.01437082, "tx": -0.4763, "ty": 0.275, "targetID": 4, "y": 0.3817928263, "x": -0.4176206376}], [{"q1": 0.826386533, "distance": 0.2561764275, "q3": 2.560141396, "q2": 1.184570253, "tx": 0.4763, "ty": 0.275, "targetID": 6, "y": 0.3853142123, "x": 0.2450920058}]], "block": 3}], [{"trials": [[{"q1": 1.127705942, "distance": 0.1320762017, "q3": 2.699822342, "q2": 1.351997817, "tx": 0.175, "ty": 0.3031, "targetID": 9, "y": 0.4342800904, "x": 0.1596407374}], [{"q1": 2.02754691, "distance": 0.09935071869, "q3": 2.68060927, "q2": 1.67591065, "tx": -0.175, "ty": 0.3031, "targetID": 7, "y": 0.3964073491, "x": -0.2091218978}], [{"q1": 1.537037366, "distance": 0.04110052464, "q3": 2.974606821, "q2": 1.625350222, "tx": 0.0, "ty": 0.55, "targetID": 5, "y": 0.5122321845, "x": 0.01621250252}], [{"q1": 0.7492283309, "distance": 0.2936995331, "q3": 2.942986459, "q2": 1.348653265, "tx": 0.375, "ty": 0.6495, "targetID": 3, "y": 0.3560827951, "x": 0.3621252335}], [{"q1": 2.115588373, "distance": 0.1466413861, "q3": 3.622152964, "q2": 2.04361327, "tx": -0.375, "ty": 0.6495, "targetID": 1, "y": 0.5033439541, "x": -0.3869208365}], [{"q1": 1.448886487, "distance": 0.2803215779, "q3": 2.430054282, "q2": 1.329658521, "tx": 0.0, "ty": 0.15, "targetID": 8, "y": 0.4279576493, "x": -0.03632811899}], [{"q1": 1.641996491, "distance": 0.3556293198, "q3": 3.914586706, "q2": 2.092097362, "tx": 0.0, "ty": 0.95, "targetID": 2, "y": 0.6432329414, "x": -0.1799060446}], [{"q1": 2.395002624, "distance": 0.1177226164, "q3": 3.21031997, "q2": 2.015064987, "tx": -0.4763, "ty": 0.275, "targetID": 4, "y": 0.3776202596, "x": -0.4186138083}], [{"q1": 0.7328529064, "distance": 0.2132387386, "q3": 2.569544768, "q2": 1.165094798, "tx": 0.4763, "ty": 0.275, "targetID": 6, "y": 0.3627258676, "x": 0.2819422582}]], "block": 4}], [{"trials": [[{"q1": 1.074955761, "distance": 0.1213039746, "q3": 2.643017695, "q2": 1.311405252, "tx": 0.175, "ty": 0.3031, "targetID": 9, "y": 0.4242008496, "x": 0.1679829877}], [{"q1": 1.954768492, "distance": 0.06145068328, "q3": 2.438669654, "q2": 1.526629301, "tx": -0.175, "ty": 0.3031, "targetID": 7, "y": 0.35504005, "x": -0.2078392704}], [{"q1": 1.533373193, "distance": 0.03070154502, "q3": 3.038394321, "q2": 1.620498985, "tx": 0.0, "ty": 0.55, "targetID": 5, "y": 0.5264235262, "x": 0.01966557273}], [{"q1": 0.7458224412, "distance": 0.2910623461, "q3": 2.980913862, "q2": 1.32611179, "tx": 0.375, "ty": 0.6495, "targetID": 3, "y": 0.3584647552, "x": 0.3710281464}], [{"q1": 2.1599911, "distance": 0.1951819076, "q3": 3.802179189, "q2": 2.1365161, "tx": -0.375, "ty": 0.6495, "targetID": 1, "y": 0.4697395262, "x": -0.4510404439}], [{"q1": 1.327450592, "distance": 0.303403944, "q3": 2.116522977, "q2": 1.168486469, "tx": 0.0, "ty": 0.15, "targetID": 8, "y": 0.4453054481, "x": -0.06963221647}], [{"q1": 1.749593903, "distance": 0.5011148745, "q3": 4.336123034, "q2": 2.179612418, "tx": 0.0, "ty": 0.95, "targetID": 2, "y": 0.588012043, "x": -0.3465268193}], [{"q1": 2.400092368, "distance": 0.1151635618, "q3": 3.207794892, "q2": 2.009297885, "tx": -0.4763, "ty": 0.275, "targetID": 4, "y": 0.3754381902, "x": -0.4199544951}], [{"q1": 0.5993589906, "distance": 0.1413566039, "q3": 2.633189915, "q2": 1.17152676, "tx": 0.4763, "ty": 0.275, "targetID": 6, "y": 0.3163827827, "x": 0.3411365628}]], "block": 5}], [{"trials": [[{"q1": 1.054750756, "distance": 0.1130347938, "q3": 2.587376166, "q2": 1.327054384, "tx": 0.175, "ty": 0.3031, "targetID": 9, "y": 0.4157279961, "x": 0.1654188155}], [{"q1": 1.852567737, "distance": 0.08581675997, "q3": 1.978066418, "q2": 1.419498043, "tx": -0.175, "ty": 0.3031, "targetID": 7, "y": 0.3057921535, "x": -0.2607745219}], [{"q1": 1.532516645, "distance": 0.0302353331, "q3": 3.049313056, "q2": 1.682061657, "tx": 0.0, "ty": 0.55, "targetID": 5, "y": 0.5288490178, "x": 0.0216058168}], [{"q1": 0.774407694, "distance": 0.2755777573, "q3": 3.048356481, "q2": 1.377847522, "tx": 0.375, "ty": 0.6495, "targetID": 3, "y": 0.3739222678, "x": 0.3751174445}], [{"q1": 2.096542879, "distance": 0.2273856758, "q3": 4.067367268, "q2": 2.305971934, "tx": -0.375, "ty": 0.6495, "targetID": 1, "y": 0.445095606, "x": -0.4746147042}], [{"q1": 1.258091811, "distance": 0.3226630874, "q3": 1.912293503, "q2": 1.166618966, "tx": 0.0, "ty": 0.15, "targetID": 8, "y": 0.4618286634, "x": -0.08291171588}], [{"q1": 1.71949709, "distance": 0.46177421, "q3": 4.286914659, "q2": 2.13417444, "tx": 0.0, "ty": 0.95, "targetID": 2, "y": 0.6127355057, "x": -0.315417314}], [{"q1": 2.39780844, "distance": 0.1133203723, "q3": 3.235055652, "q2": 2.083143142, "tx": -0.4763, "ty": 0.275, "targetID": 4, "y": 0.3762534388, "x": -0.425415347}], [{"q1": 0.58023748, "distance": 0.1266218199, "q3": 2.663681856, "q2": 1.185857956, "tx": 0.4763, "ty": 0.275, "targetID": 6, "y": 0.3061707443, "x": 0.3535748193}]], "block": 6}], [{"trials": [[{"q1": 1.037222805, "distance": 0.1103738647, "q3": 2.540682312, "q2": 1.309175701, "tx": 0.175, "ty": 0.3031, "targetID": 9, "y": 0.412621633, "x": 0.1613105177}], [{"q1": 1.820347763, "distance": 0.1345094968, "q3": 1.776362266, "q2": 1.345962509, "tx": -0.175, "ty": 0.3031, "targetID": 7, "y": 0.3083415326, "x": -0.3094073326}], [{"q1": 1.530727683, "distance": 0.02628413675, "q3": 3.082186354, "q2": 1.665794379, "tx": 0.0, "ty": 0.55, "targetID": 5, "y": 0.5361983477, "x": 0.02236895704}], [{"q1": 0.8312718842, "distance": 0.2280013795, "q3": 3.242212024, "q2": 1.4430818, "tx": 0.375, "ty": 0.6495, "targetID": 3, "y": 0.4218232958, "x": 0.3871633635}], [{"q1": 2.002099284, "distance": 0.1250567245, "q3": 3.884616214, "q2": 2.179754252, "tx": -0.375, "ty": 0.6495, "targetID": 1, "y": 0.525500912, "x": -0.3912299265}], [{"q1": 1.148635402, "distance": 0.3981151824, "q3": 1.623485497, "q2": 1.058664844, "tx": 0.0, "ty": 0.15, "targetID": 8, "y": 0.5395725289, "x": -0.08203013584}], [{"q1": 2.006433896, "distance": 0.8650213692, "q3": 5.089937827, "q2": 2.456050451, "tx": 0.0, "ty": 0.95, "targetID": 2, "y": 0.2519780241, "x": -0.5109082993}], [{"q1": 2.337252126, "distance": 0.1454426197, "q3": 3.252307695, "q2": 2.079394064, "tx": -0.4763, "ty": 0.275, "targetID": 4, "y": 0.402133045, "x": -0.4056547983}], [{"q1": 0.5293921764, "distance": 0.08423348961, "q3": 2.772345634, "q2": 1.229048714, "tx": 0.4763, "ty": 0.275, "targetID": 6, "y": 0.2775052802, "x": 0.3921037748}]], "block": 7}], [{"trials": [[{"q1": 1.020164789, "distance": 0.1088901271, "q3": 2.495736607, "q2": 1.292998301, "tx": 0.175, "ty": 0.3031, "targetID": 9, "y": 0.4105497759, "x": 0.1573476508}], [{"q1": 1.879025974, "distance": 0.1112896845, "q3": 1.868220876, "q2": 1.443489511, "tx": -0.175, "ty": 0.3031, "targetID": 7, "y": 0.2838484643, "x": -0.2846119166}], [{"q1": 1.508480649, "distance": 0.04048436431, "q3": 3.046526889, "q2": 1.65460756, "tx": 0.0, "ty": 0.55, "targetID": 5, "y": 0.5275579576, "x": 0.03369478429}], [{"q1": 0.8511819366, "distance": 0.1956410845, "q3": 3.374778192, "q2": 1.509842771, "tx": 0.375, "ty": 0.6495, "targetID": 3, "y": 0.4548595333, "x": 0.3947616469}], [{"q1": 1.902582492, "distance": 0.1438423774, "q3": 3.548599206, "q2": 2.023926838, "tx": -0.375, "ty": 0.6495, "targetID": 1, "y": 0.5700251772, "x": -0.2551067888}], [{"q1": 1.127516049, "distance": 0.4569835173, "q3": 1.449114243, "q2": 0.9815905274, "tx": 0.0, "ty": 0.15, "targetID": 8, "y": 0.5989690728, "x": -0.08520978079}], [{"q1": 1.995252768, "distance": 0.8644088733, "q3": 5.128707731, "q2": 2.448284693, "tx": 0.0, "ty": 0.95, "targetID": 2, "y": 0.2512172626, "x": -0.5088274621}], [{"q1": 2.294754163, "distance": 0.1761680721, "q3": 3.153900196, "q2": 2.038945482, "tx": -0.4763, "ty": 0.275, "targetID": 4, "y": 0.4130624823, "x": -0.3668744974}], [{"q1": 0.5412514664, "distance": 0.07468129458, "q3": 2.829110431, "q2": 1.275945149, "tx": 0.4763, "ty": 0.275, "targetID": 6, "y": 0.2770602922, "x": 0.4016471303}]], "block": 8}], [{"trials": [[{"q1": 0.988602074, "distance": 0.1076276428, "q3": 2.417841032, "q2": 1.27155039, "tx": 0.175, "ty": 0.3031, "targetID": 9, "y": 0.4081475857, "x": 0.1515753499}], [{"q1": 1.973823564, "distance": 0.07420053828, "q3": 2.069131876, "q2": 1.577225387, "tx": -0.175, "ty": 0.3031, "targetID": 7, "y": 0.2778732519, "x": -0.2447805923}], [{"q1": 1.486910365, "distance": 0.05718282774, "q3": 2.978572276, "q2": 1.635058611, "tx": 0.0, "ty": 0.55, "targetID": 5, "y": 0.5116142303, "x": 0.0423840592}], [{"q1": 0.8686070545, "distance": 0.1609038129, "q3": 3.505581113, "q2": 1.558403658, "tx": 0.375, "ty": 0.6495, "targetID": 3, "y": 0.4900519418, "x": 0.3965952254}], [{"q1": 1.924030621, "distance": 0.1163129239, "q3": 3.65315322, "q2": 2.048828684, "tx": -0.375, "ty": 0.6495, "targetID": 1, "y": 0.5689942219, "x": -0.2910505154}], [{"q1": 1.055605822, "distance": 0.5188807087, "q3": 1.266055821, "q2": 0.9056006383, "tx": 0.0, "ty": 0.15, "targetID": 8, "y": 0.6674267224, "x": -0.03881722286}], [{"q1": 1.994370597, "distance": 0.8651249577, "q3": 5.13761947, "q2": 2.445607213, "tx": 0.0, "ty": 0.95, "targetID": 2, "y": 0.2504403307, "x": -0.5089768771}], [{"q1": 2.2836594, "distance": 0.1831671877, "q3": 3.139305804, "q2": 2.028290793, "tx": -0.4763, "ty": 0.275, "targetID": 4, "y": 0.4158697662, "x": -0.359227682}], [{"q1": 0.5629496122, "distance": 0.05929237048, "q3": 2.922496259, "q2": 1.361100989, "tx": 0.4763, "ty": 0.275, "targetID": 6, "y": 0.2816540723, "x": 0.4173821884}]], "block": 9}], [{"trials": [[{"q1": 0.9821372842, "distance": 0.1125521596, "q3": 2.394634816, "q2": 1.240891665, "tx": 0.175, "ty": 0.3031, "targetID": 9, "y": 0.4122503855, "x": 0.1475376262}], [{"q1": 1.962176083, "distance": 0.08963044265, "q3": 2.036432692, "q2": 1.513547137, "tx": -0.175, "ty": 0.3031, "targetID": 7, "y": 0.2778260756, "x": -0.2609932846}], [{"q1": 1.404351301, "distance": 0.1006937595, "q3": 2.753162024, "q2": 1.476808005, "tx": 0.0, "ty": 0.55, "targetID": 5, "y": 0.4643729617, "x": 0.05298342678}], [{"q1": 0.890885507, "distance": 0.09696061483, "q3": 3.717618679, "q2": 1.747061426, "tx": 0.375, "ty": 0.6495, "targetID": 3, "y": 0.5525570853, "x": 0.3731474042}], [{"q1": 1.851470367, "distance": 0.2114448968, "q3": 3.344067242, "q2": 1.902476002, "tx": -0.375, "ty": 0.6495, "targetID": 1, "y": 0.5628607857, "x": -0.1821202683}], [{"q1": 1.061030759, "distance": 0.5137223461, "q3": 1.310214819, "q2": 0.8895495683, "tx": 0.0, "ty": 0.15, "targetID": 8, "y": 0.6622828859, "x": -0.0384303748}], [{"q1": 1.99476995, "distance": 0.8968561085, "q3": 5.326044089, "q2": 2.514843548, "tx": 0.0, "ty": 0.95, "targetID": 2, "y": 0.1910451554, "x": -0.4778476987}], [{"q1": 2.230937928, "distance": 0.2187654278, "q3": 2.932895533, "q2": 1.914625129, "tx": -0.4763, "ty": 0.275, "targetID": 4, "y": 0.4052981856, "x": -0.3005709607}], [{"q1": 0.5690390378, "distance": 0.05479497726, "q3": 2.953068886, "q2": 1.362080293, "tx": 0.4763, "ty": 0.275, "targetID": 6, "y": 0.2852159692, "x": 0.4224657776}]], "block": 10}]]}], "condition": "H1"}], "type": "simulation", "subjectID": "S_H1_84"}}
