# Supplementary material for: Goal-related feedback guides motor exploration and redundancy resolution in human motor skill acquisition
Source: PLoS Comput Biol. 2019 Mar 5;15(3):e1006676. doi: 10.1371/journal.pcbi.1006676 (PMC6420027; doi:10.1371/journal.pcbi.1006676)
Supplement: S1 Dataset — The 220 .json files contain the data (20 for the participants, 200 for simulation runs), the text file legend_json.txt explains the data format. (ZIP) [file pcbi.1006676.s001.zip › S_H2_062.json]

{"data": {"data": [{"phases": [{"phase": "test", "blocks": [[{"trials": [[{"q1": 1.420877558, "distance": 0.5179431046, "q3": 0.003047860088, "q2": 2.090798938, "tx": 0.175, "ty": 0.3031, "targetID": 9, "y": 0.3804296868, "x": -0.3371378517}], [{"q1": 1.390310461, "distance": 0.1707382389, "q3": 0.04262999643, "q2": 2.08016141, "tx": -0.175, "ty": 0.3031, "targetID": 7, "y": 0.3867150865, "x": -0.3238625659}], [{"q1": 1.325505733, "distance": 0.3314762027, "q3": 0.02486760871, "q2": 2.098532766, "tx": 0.0, "ty": 0.55, "targetID": 5, "y": 0.4027657348, "x": -0.296982397}], [{"q1": 1.324821101, "distance": 0.7154586686, "q3": -0.01598202756, "q2": 2.115874607, "tx": 0.375, "ty": 0.6495, "targetID": 3, "y": 0.4042913534, "x": -0.2971263468}], [{"q1": 1.399560972, "distance": 0.2260154922, "q3": 0.03627167847, "q2": 1.984438165, "tx": -0.375, "ty": 0.6495, "targetID": 1, "y": 0.4260532471, "x": -0.3410213106}], [{"q1": 1.455996274, "distance": 0.4145393945, "q3": 0.02110753616, "q2": 2.076949647, "tx": 0.0, "ty": 0.15, "targetID": 8, "y": 0.3703611841, "x": -0.3511180117}], [{"q1": 1.194872894, "distance": 0.5749554367, "q3": 0.02868749072, "q2": 2.120179167, "tx": 0.0, "ty": 0.95, "targetID": 2, "y": 0.4275860834, "x": -0.2401196657}], [{"q1": 1.58086031, "distance": 0.115677571, "q3": 0.03262574828, "q2": 1.940424667, "tx": -0.4763, "ty": 0.275, "targetID": 4, "y": 0.3764141378, "x": -0.420654038}], [{"q1": 1.455562345, "distance": 0.8336122236, "q3": -0.03078335847, "q2": 2.098909479, "tx": 0.4763, "ty": 0.275, "targetID": 6, "y": 0.3721766593, "x": -0.3516287627}]], "block": 1}], [{"trials": [[{"q1": 1.449526131, "distance": 0.522023826, "q3": 0.04228700978, "q2": 2.093658211, "tx": 0.175, "ty": 0.3031, "targetID": 9, "y": 0.361386562, "x": -0.3437596279}], [{"q1": 1.3804913, "distance": 0.1688856128, "q3": 0.03735508141, "q2": 2.083245975, "tx": -0.175, "ty": 0.3031, "targetID": 7, "y": 0.3896789217, "x": -0.3200049672}], [{"q1": 1.065716606, "distance": 0.1737241204, "q3": -0.2047517087, "q2": 1.976915949, "tx": 0.0, "ty": 0.55, "targetID": 5, "y": 0.570843886, "x": -0.1724691347}], [{"q1": 0.9451397955, "distance": 0.4595317487, "q3": -0.3209467495, "q2": 1.939233174, "tx": 0.375, "ty": 0.6495, "targetID": 3, "y": 0.6260167955, "x": -0.08393133169}], [{"q1": 1.09692827, "distance": 0.2001136435, "q3": -0.1462663965, "q2": 1.92911667, "tx": -0.375, "ty": 0.6495, "targetID": 1, "y": 0.5735733153, "x": -0.1898497668}], [{"q1": 1.529137711, "distance": 0.3984412972, "q3": 0.1194719688, "q2": 2.096010369, "tx": 0.0, "ty": 0.15, "targetID": 8, "y": 0.3173074344, "x": -0.3616126239}], [{"q1": 0.7190637098, "distance": 0.2858039439, "q3": -0.3612519719, "q2": 1.776682337, "tx": 0.0, "ty": 0.95, "targetID": 2, "y": 0.6878852333, "x": 0.1139286769}], [{"q1": 1.629998429, "distance": 0.07787725779, "q3": 0.05579350151, "q2": 1.97427899, "tx": -0.4763, "ty": 0.275, "targetID": 4, "y": 0.337106424, "x": -0.4293142641}], [{"q1": 1.261157845, "distance": 0.7730476644, "q3": -0.1950311812, "q2": 2.129109755, "tx": 0.4763, "ty": 0.275, "targetID": 6, "y": 0.4564030528, "x": -0.2751623236}]], "block": 2}], [{"trials": [[{"q1": 1.425755909, "distance": 0.5250773134, "q3": 0.0327356406, "q2": 2.050899017, "tx": 0.175, "ty": 0.3031, "targetID": 9, "y": 0.3893374048, "x": -0.3429471933}], [{"q1": 1.383173668, "distance": 0.1642146154, "q3": 0.03913245186, "q2": 2.097279925, "tx": -0.175, "ty": 0.3031, "targetID": 7, "y": 0.3825171552, "x": -0.3187336264}], [{"q1": 1.03622445, "distance": 0.1578631715, "q3": -0.1959505094, "q2": 1.899639217, "tx": 0.0, "ty": 0.55, "targetID": 5, "y": 0.6071980002, "x": -0.1471365682}], [{"q1": 0.7896121423, "distance": 0.3228104562, "q3": -0.2743381948, "q2": 1.761541501, "tx": 0.375, "ty": 0.6495, "targetID": 3, "y": 0.6870213355, "x": 0.05437757403}], [{"q1": 1.188242034, "distance": 0.1554775328, "q3": -0.1034398324, "q2": 1.865175288, "tx": -0.375, "ty": 0.6495, "targetID": 1, "y": 0.5729066113, "x": -0.2396976867}], [{"q1": 1.529672057, "distance": 0.4020950545, "q3": 0.1223069071, "q2": 2.08490147, "tx": 0.0, "ty": 0.15, "targetID": 8, "y": 0.320869964, "x": -0.3639833626}], [{"q1": 0.6286505581, "distance": 0.3387722292, "q3": -0.3785150386, "q2": 1.59337136, "tx": 0.0, "ty": 0.95, "targetID": 2, "y": 0.7190664274, "x": 0.2478634872}], [{"q1": 1.660468962, "distance": 0.05719904598, "q3": 0.08211635408, "q2": 2.014942719, "tx": -0.4763, "ty": 0.275, "targetID": 4, "y": 0.3033170826, "x": -0.4266021762}], [{"q1": 1.126853784, "distance": 0.7360300276, "q3": -0.1401946374, "q2": 1.989773483, "tx": 0.4763, "ty": 0.275, "targetID": 6, "y": 0.5392948621, "x": -0.2106413566}]], "block": 3}], [{"trials": [[{"q1": 1.42743482, "distance": 0.5263980914, "q3": 0.05348384095, "q2": 2.036661277, "tx": 0.175, "ty": 0.3031, "targetID": 9, "y": 0.3904278151, "x": -0.3441038464}], [{"q1": 1.382104382, "distance": 0.1633145445, "q3": 0.0368106562, "q2": 2.100526565, "tx": -0.175, "ty": 0.3031, "targetID": 7, "y": 0.3819754884, "x": -0.3180045376}], [{"q1": 1.007100079, "distance": 0.1427698385, "q3": -0.206278667, "q2": 1.907857576, "tx": 0.0, "ty": 0.55, "targetID": 5, "y": 0.6098561553, "x": -0.1296166172}], [{"q1": 0.7895822484, "distance": 0.3216199826, "q3": -0.277653547, "q2": 1.758952429, "tx": 0.375, "ty": 0.6495, "targetID": 3, "y": 0.6883621154, "x": 0.05573655203}], [{"q1": 1.193554413, "distance": 0.1527798423, "q3": -0.1120908728, "q2": 1.86478745, "tx": -0.375, "ty": 0.6495, "targetID": 1, "y": 0.5737089563, "x": -0.2423448158}], [{"q1": 1.536580092, "distance": 0.4042201113, "q3": 0.1388334104, "q2": 2.073072525, "tx": 0.0, "ty": 0.15, "targetID": 8, "y": 0.3198463982, "x": -0.3668052609}], [{"q1": 0.603968138, "distance": 0.3614216808, "q3": -0.3917223864, "q2": 1.57395203, "tx": 0.0, "ty": 0.95, "targetID": 2, "y": 0.7169433494, "x": 0.2762430614}], [{"q1": 1.686096797, "distance": 0.04453708493, "q3": 0.07889564669, "q2": 1.998009159, "tx": -0.4763, "ty": 0.275, "targetID": 4, "y": 0.2991920912, "x": -0.4389062217}], [{"q1": 1.128822323, "distance": 0.7371861882, "q3": -0.1433314719, "q2": 1.988339738, "tx": 0.4763, "ty": 0.275, "targetID": 6, "y": 0.5402159952, "x": -0.2115255243}]], "block": 4}], [{"trials": [[{"q1": 1.436569627, "distance": 0.5325885408, "q3": 0.00771279003, "q2": 2.045758532, "tx": 0.175, "ty": 0.3031, "targetID": 9, "y": 0.3930382746, "x": -0.3499396732}], [{"q1": 1.379236192, "distance": 0.1611346725, "q3": 0.0461008119, "q2": 2.100652772, "tx": -0.175, "ty": 0.3031, "targetID": 7, "y": 0.380891444, "x": -0.3161129828}], [{"q1": 0.9917187237, "distance": 0.1354837197, "q3": -0.1636351153, "q2": 1.897285418, "tx": 0.0, "ty": 0.55, "targetID": 5, "y": 0.6075319101, "x": -0.1226618019}], [{"q1": 0.7901603519, "distance": 0.3222770268, "q3": -0.2815716339, "q2": 1.762316101, "tx": 0.375, "ty": 0.6495, "targetID": 3, "y": 0.6878460796, "x": 0.05501240621}], [{"q1": 1.193669624, "distance": 0.1527120867, "q3": -0.1040130393, "q2": 1.861148624, "tx": -0.375, "ty": 0.6495, "targetID": 1, "y": 0.5735165838, "x": -0.2425330159}], [{"q1": 1.551033626, "distance": 0.4110781391, "q3": 0.09287701102, "q2": 2.083757435, "tx": 0.0, "ty": 0.15, "targetID": 8, "y": 0.3189208308, "x": -0.374767914}], [{"q1": 0.6089440964, "distance": 0.3589705775, "q3": -0.3614161518, "q2": 1.547163493, "tx": 0.0, "ty": 0.95, "targetID": 2, "y": 0.7215314613, "x": 0.2768790391}], [{"q1": 1.623687741, "distance": 0.07720915434, "q3": 0.07567516106, "q2": 1.991766879, "tx": -0.4763, "ty": 0.275, "targetID": 4, "y": 0.3290416658, "x": -0.4211569871}], [{"q1": 1.128980921, "distance": 0.7368427205, "q3": -0.1491372588, "q2": 1.993886583, "tx": 0.4763, "ty": 0.275, "targetID": 6, "y": 0.5389921351, "x": -0.2116283011}]], "block": 5}], [{"trials": [[{"q1": 1.407742342, "distance": 0.5217577945, "q3": 0.009634889365, "q2": 2.050852533, "tx": 0.175, "ty": 0.3031, "targetID": 9, "y": 0.4003745217, "x": -0.3376098551}], [{"q1": 1.37444795, "distance": 0.1580139512, "q3": 0.04099094634, "q2": 2.109831296, "tx": -0.175, "ty": 0.3031, "targetID": 7, "y": 0.3796028658, "x": -0.313259612}], [{"q1": 0.877484603, "distance": 0.07365589677, "q3": -0.2457661865, "q2": 2.014180903, "tx": 0.0, "ty": 0.55, "targetID": 5, "y": 0.5856929444, "x": -0.06442984438}], [{"q1": 0.7305035241, "distance": 0.2779423667, "q3": -0.2809683975, "q2": 1.750439588, "tx": 0.375, "ty": 0.6495, "targetID": 3, "y": 0.6869663765, "x": 0.0995944266}], [{"q1": 1.198759758, "distance": 0.1495663729, "q3": -0.1065269922, "q2": 1.854891099, "tx": -0.375, "ty": 0.6495, "targetID": 1, "y": 0.5756155433, "x": -0.2449569804}], [{"q1": 1.567244975, "distance": 0.4176669118, "q3": 0.115354458, "q2": 2.060245558, "tx": 0.0, "ty": 0.15, "targetID": 8, "y": 0.3176439519, "x": -0.3825456242}], [{"q1": 0.6134631497, "distance": 0.363249434, "q3": -0.3462652684, "q2": 1.501963239, "tx": 0.0, "ty": 0.95, "targetID": 2, "y": 0.7296709787, "x": 0.2887997121}], [{"q1": 1.625204899, "distance": 0.07551002937, "q3": 0.06623094113, "q2": 2.004365705, "tx": -0.4763, "ty": 0.275, "targetID": 4, "y": 0.3252860155, "x": -0.419969891}], [{"q1": 0.9754710749, "distance": 0.6679509998, "q3": -0.1637429485, "q2": 2.011515463, "tx": 0.4763, "ty": 0.275, "targetID": 6, "y": 0.5604541163, "x": -0.127582841}]], "block": 6}], [{"trials": [[{"q1": 1.32207588, "distance": 0.489893957, "q3": 0.01539073268, "q2": 2.06317568, "tx": 0.175, "ty": 0.3031, "targetID": 9, "y": 0.4211566642, "x": -0.3004563209}], [{"q1": 1.347568055, "distance": 0.1400168839, "q3": 0.03148991345, "q2": 2.152714579, "tx": -0.175, "ty": 0.3031, "targetID": 7, "y": 0.3717877201, "x": -0.297011167}], [{"q1": 0.8274842754, "distance": 0.04875390852, "q3": -0.1995151052, "q2": 2.026310545, "tx": 0.0, "ty": 0.55, "targetID": 5, "y": 0.5741484716, "x": -0.04235321613}], [{"q1": 0.7288048936, "distance": 0.2768553143, "q3": -0.2823610509, "q2": 1.751594526, "tx": 0.375, "ty": 0.6495, "targetID": 3, "y": 0.6866226023, "x": 0.100644797}], [{"q1": 1.205060473, "distance": 0.1464757951, "q3": -0.1050921843, "q2": 1.849968847, "tx": -0.375, "ty": 0.6495, "targetID": 1, "y": 0.5759348815, "x": -0.2483377251}], [{"q1": 1.554978418, "distance": 0.4128970157, "q3": 0.1298389362, "q2": 2.061089211, "tx": 0.0, "ty": 0.15, "targetID": 8, "y": 0.3192906436, "x": -0.3765961014}], [{"q1": 0.6532012464, "distance": 0.3388651222, "q3": -0.3316539954, "q2": 1.467805885, "tx": 0.0, "ty": 0.95, "targetID": 2, "y": 0.7456932505, "x": 0.2703485216}], [{"q1": 1.63323909, "distance": 0.0709183651, "q3": 0.05326973174, "q2": 2.014917103, "tx": -0.4763, "ty": 0.275, "targetID": 4, "y": 0.3202785628, "x": -0.4217173447}], [{"q1": 0.9649706047, "distance": 0.6628893113, "q3": -0.1588735311, "q2": 2.013449336, "tx": 0.4763, "ty": 0.275, "targetID": 6, "y": 0.5598832155, "x": -0.1222514118}]], "block": 7}], [{"trials": [[{"q1": 1.156226992, "distance": 0.4189800479, "q3": 0.009636533788, "q2": 2.135711955, "tx": 0.175, "ty": 0.3031, "targetID": 9, "y": 0.4338660308, "x": -0.2230509085}], [{"q1": 1.319192338, "distance": 0.1262241396, "q3": 0.04635766692, "q2": 2.170332058, "tx": -0.175, "ty": 0.3031, "targetID": 7, "y": 0.3695339416, "x": -0.2823269064}], [{"q1": 0.7676397385, "distance": 0.01966337763, "q3": -0.1180424568, "q2": 2.022354521, "tx": 0.0, "ty": 0.55, "targetID": 5, "y": 0.5612584685, "x": -0.01612126878}], [{"q1": 0.6929810166, "distance": 0.2321807185, "q3": -0.3168752449, "q2": 1.702401844, "tx": 0.375, "ty": 0.6495, "targetID": 3, "y": 0.7007204268, "x": 0.1485395092}], [{"q1": 1.212817533, "distance": 0.1423329475, "q3": -0.1061014872, "q2": 1.843026299, "tx": -0.375, "ty": 0.6495, "targetID": 1, "y": 0.5773056672, "x": -0.2523352281}], [{"q1": 1.515364251, "distance": 0.3978135899, "q3": 0.1001013666, "q2": 2.102725875, "tx": 0.0, "ty": 0.15, "targetID": 8, "y": 0.3232899927, "x": -0.3580869039}], [{"q1": 0.7449895399, "distance": 0.2837311751, "q3": -0.3429715764, "q2": 1.410029756, "tx": 0.0, "ty": 0.95, "targetID": 2, "y": 0.7790459165, "x": 0.2264466406}], [{"q1": 1.638442495, "distance": 0.06819049907, "q3": 0.06236844418, "q2": 2.012099713, "tx": -0.4763, "ty": 0.275, "targetID": 4, "y": 0.3174417609, "x": -0.4229273376}], [{"q1": 0.900213024, "distance": 0.6379713585, "q3": -0.1919143263, "q2": 1.954263395, "tx": 0.4763, "ty": 0.275, "targetID": 6, "y": 0.5983266416, "x": -0.07367030563}]], "block": 8}], [{"trials": [[{"q1": 0.05685472438, "distance": 0.07962367258, "q3": -0.3399692264, "q2": 2.797315079, "tx": 0.175, "ty": 0.3031, "targetID": 9, "y": 0.2271196296, "x": 0.1511900745}], [{"q1": 1.293790198, "distance": 0.110913779, "q3": 0.01710761185, "q2": 2.2159437, "tx": -0.175, "ty": 0.3031, "targetID": 7, "y": 0.363507066, "x": -0.2680207115}], [{"q1": 0.7074456806, "distance": 0.0132754999, "q3": -0.2170720983, "q2": 2.118093827, "tx": 0.0, "ty": 0.55, "targetID": 5, "y": 0.5417271216, "x": 0.0103825999}], [{"q1": 0.6037722203, "distance": 0.1546517347, "q3": -0.4191149388, "q2": 1.719020283, "tx": 0.375, "ty": 0.6495, "targetID": 3, "y": 0.6892355787, "x": 0.2255401632}], [{"q1": 1.250839458, "distance": 0.1198567257, "q3": -0.1351735264, "q2": 1.805749795, "tx": -0.375, "ty": 0.6495, "targetID": 1, "y": 0.590330196, "x": -0.2707667568}], [{"q1": 0.7150608527, "distance": 0.03920875008, "q3": -0.0001697202614, "q2": 2.81740812, "tx": 0.0, "ty": 0.15, "targetID": 8, "y": 0.1892007057, "x": -0.0007941994512}], [{"q1": 0.8761617103, "distance": 0.2024387963, "q3": -0.3536581197, "q2": 1.334246434, "tx": 0.0, "ty": 0.95, "targetID": 2, "y": 0.8189453343, "x": 0.1542923874}], [{"q1": 1.632130965, "distance": 0.07097855116, "q3": 0.041421087, "q2": 2.028226436, "tx": -0.4763, "ty": 0.275, "targetID": 4, "y": 0.3178567215, "x": -0.4197203557}], [{"q1": -0.8363634037, "distance": 0.3648531177, "q3": -0.7253900924, "q2": 3.070458728, "tx": 0.4763, "ty": 0.275, "targetID": 6, "y": -0.006357397434, "x": 0.2440160953}]], "block": 9}], [{"trials": [[{"q1": -0.1392902106, "distance": 0.1525426913, "q3": -0.3693923717, "q2": 2.926076607, "tx": 0.175, "ty": 0.3031, "targetID": 9, "y": 0.1508752934, "x": 0.1651556431}], [{"q1": 1.256585281, "distance": 0.08195352289, "q3": 0.02592625267, "q2": 2.273848251, "tx": -0.175, "ty": 0.3031, "targetID": 7, "y": 0.3471013815, "x": -0.2441394124}], [{"q1": 0.7146909655, "distance": 0.01115988662, "q3": -0.2627461114, "q2": 2.138674334, "tx": 0.0, "ty": 0.55, "targetID": 5, "y": 0.5422094771, "x": 0.00799067098}], [{"q1": 0.5035538369, "distance": 0.08292186193, "q3": -0.5564693654, "q2": 1.79881973, "tx": 0.375, "ty": 0.6495, "targetID": 3, "y": 0.6543843275, "x": 0.2922221133}], [{"q1": 1.25775226, "distance": 0.1158217234, "q3": -0.1350109733, "q2": 1.796833074, "tx": -0.375, "ty": 0.6495, "targetID": 1, "y": 0.5923669889, "x": -0.2742503566}], [{"q1": 0.7478604381, "distance": 0.05377106121, "q3": -0.04241322889, "q2": 2.806661955, "tx": 0.0, "ty": 0.15, "targetID": 8, "y": 0.2022763564, "x": -0.01259005907}], [{"q1": 0.9733779199, "distance": 0.1434801676, "q3": -0.3081977684, "q2": 1.242303328, "tx": 0.0, "ty": 0.95, "targetID": 2, "y": 0.8469150235, "x": 0.09980003071}], [{"q1": 1.643803792, "distance": 0.06515326417, "q3": 0.05334686203, "q2": 2.022419549, "tx": -0.4763, "ty": 0.275, "targetID": 4, "y": 0.3129093618, "x": -0.4233110567}], [{"q1": -0.5481289654, "distance": 0.224043493, "q3": -0.7520126068, "q2": 2.840174851, "tx": 0.4763, "ty": 0.275, "targetID": 6, "y": 0.1072641462, "x": 0.3277733354}]], "block": 10}]]}], "condition": "H2"}], "type": "simulation", "subjectID": "S_H2_62"}}
