# Supplementary material for: Goal-related feedback guides motor exploration and redundancy resolution in human motor skill acquisition
Source: PLoS Comput Biol. 2019 Mar 5;15(3):e1006676. doi: 10.1371/journal.pcbi.1006676 (PMC6420027; doi:10.1371/journal.pcbi.1006676)
Supplement: S1 Dataset — The 220 .json files contain the data (20 for the participants, 200 for simulation runs), the text file legend_json.txt explains the data format. (ZIP) [file pcbi.1006676.s001.zip › S_H2_015.json]

{"data": {"data": [{"phases": [{"phase": "test", "blocks": [[{"trials": [[{"q1": 1.145436508, "distance": 0.4398287581, "q3": -0.225814489, "q2": 2.119682975, "tx": 0.175, "ty": 0.3031, "targetID": 9, "y": 0.4962413764, "x": -0.2201528125}], [{"q1": 1.360512226, "distance": 0.1465443965, "q3": -0.06572916592, "q2": 2.188892106, "tx": -0.175, "ty": 0.3031, "targetID": 7, "y": 0.3731729141, "x": -0.3037052713}], [{"q1": 1.124657189, "distance": 0.2065779943, "q3": -0.05998420804, "q2": 1.845746678, "tx": 0.0, "ty": 0.55, "targetID": 5, "y": 0.586047355, "x": -0.2034085935}], [{"q1": 1.143999856, "distance": 0.5789961565, "q3": 0.0001056571729, "q2": 1.708316883, "tx": 0.375, "ty": 0.6495, "targetID": 3, "y": 0.6290065471, "x": -0.203633362}], [{"q1": 1.244696057, "distance": 0.1252555068, "q3": 0.1722529405, "q2": 1.667171202, "tx": -0.375, "ty": 0.6495, "targetID": 1, "y": 0.585173321, "x": -0.2675243267}], [{"q1": 1.355438515, "distance": 0.3180317068, "q3": -0.1559514281, "q2": 2.383129435, "tx": 0.0, "ty": 0.15, "targetID": 8, "y": 0.3147679517, "x": -0.2720214856}], [{"q1": 1.106801568, "distance": 0.26409569, "q3": 0.200922126, "q2": 1.389153828, "tx": 0.0, "ty": 0.95, "targetID": 2, "y": 0.7240289024, "x": -0.1366879531}], [{"q1": 1.539193504, "distance": 0.1267625405, "q3": 0.007997969049, "q2": 2.000291617, "tx": -0.4763, "ty": 0.275, "targetID": 4, "y": 0.3737048729, "x": -0.3967632804}], [{"q1": 1.168031819, "distance": 0.7395910322, "q3": -0.2437591668, "q2": 2.12757828, "tx": 0.4763, "ty": 0.275, "targetID": 6, "y": 0.4916372235, "x": -0.2308514748}]], "block": 1}], [{"trials": [[{"q1": 0.3645185809, "distance": 0.0746719499, "q3": -0.6241955651, "q2": 2.741785346, "tx": 0.175, "ty": 0.3031, "targetID": 9, "y": 0.3418726741, "x": 0.1111832323}], [{"q1": 1.196332298, "distance": 0.02631122758, "q3": -0.03983570422, "q2": 2.432170772, "tx": -0.175, "ty": 0.3031, "targetID": 7, "y": 0.3093359667, "x": -0.2005615613}], [{"q1": 0.9072493832, "distance": 0.09095121807, "q3": -0.1160890796, "q2": 1.959358625, "tx": 0.0, "ty": 0.55, "targetID": 5, "y": 0.5801574435, "x": -0.08580590113}], [{"q1": -0.1120978642, "distance": 0.3138297871, "q3": -0.7635627839, "q2": 2.298477185, "tx": 0.375, "ty": 0.6495, "targetID": 3, "y": 0.3447144943, "x": 0.4497992697}], [{"q1": 1.260049074, "distance": 0.115240136, "q3": 0.177094456, "q2": 1.638262893, "tx": -0.375, "ty": 0.6495, "targetID": 1, "y": 0.5927387724, "x": -0.2747081659}], [{"q1": 0.9717787906, "distance": 0.1039128681, "q3": -0.3564450521, "q2": 2.887211812, "tx": 0.0, "ty": 0.15, "targetID": 8, "y": 0.2268562558, "x": -0.06993568545}], [{"q1": 1.152247042, "distance": 0.274838109, "q3": 0.1180419146, "q2": 1.400552711, "tx": 0.0, "ty": 0.95, "targetID": 2, "y": 0.729529231, "x": -0.16409944}], [{"q1": 1.537669631, "distance": 0.1253976358, "q3": 0.002163699657, "q2": 2.013970072, "tx": -0.4763, "ty": 0.275, "targetID": 4, "y": 0.3698583688, "x": -0.3942850201}], [{"q1": -0.1525583512, "distance": 0.2557108091, "q3": -1.103703321, "q2": 3.156852205, "tx": 0.4763, "ty": 0.275, "targetID": 6, "y": 0.1600877951, "x": 0.2478635689}]], "block": 2}], [{"trials": [[{"q1": 0.3659278812, "distance": 0.07711130627, "q3": -0.625425789, "q2": 2.722699386, "tx": 0.175, "ty": 0.3031, "targetID": 9, "y": 0.3499071614, "x": 0.1137199609}], [{"q1": 1.175449834, "distance": 0.0134303834, "q3": -0.05083666698, "q2": 2.46575635, "tx": -0.175, "ty": 0.3031, "targetID": 7, "y": 0.3021609556, "x": -0.1883975145}], [{"q1": 0.865331481, "distance": 0.06882865421, "q3": -0.1519795895, "q2": 1.989010886, "tx": 0.0, "ty": 0.55, "targetID": 5, "y": 0.5781463628, "x": -0.06281055565}], [{"q1": 0.1220331063, "distance": 0.1809082489, "q3": -0.6009999764, "q2": 1.963927629, "tx": 0.375, "ty": 0.6495, "targetID": 3, "y": 0.4869210217, "x": 0.4543465207}], [{"q1": 1.358106491, "distance": 0.05961212396, "q3": 0.2509248019, "q2": 1.469244463, "tx": -0.375, "ty": 0.6495, "targetID": 1, "y": 0.6213899081, "x": -0.322431682}], [{"q1": 0.8810960812, "distance": 0.06840747347, "q3": -0.4333327848, "q2": 2.987461996, "tx": 0.0, "ty": 0.15, "targetID": 8, "y": 0.2096320051, "x": -0.03352023857}], [{"q1": 1.347331274, "distance": 0.3199245952, "q3": 0.3492352212, "q2": 1.08404931, "tx": 0.0, "ty": 0.95, "targetID": 2, "y": 0.7624906254, "x": -0.2592141606}], [{"q1": 1.535579221, "distance": 0.1239577722, "q3": -0.002475187451, "q2": 2.030337567, "tx": -0.4763, "ty": 0.275, "targetID": 4, "y": 0.3648995526, "x": -0.3909559919}], [{"q1": -0.1394426647, "distance": 0.2121380592, "q3": -1.042497906, "q2": 2.992188031, "tx": 0.4763, "ty": 0.275, "targetID": 6, "y": 0.2062258781, "x": 0.275619467}]], "block": 3}], [{"trials": [[{"q1": 0.3125865189, "distance": 0.0599397977, "q3": -0.6381388526, "q2": 2.716143705, "tx": 0.175, "ty": 0.3031, "targetID": 9, "y": 0.348010118, "x": 0.1353028886}], [{"q1": 1.172876451, "distance": 0.01134200511, "q3": -0.06304055484, "q2": 2.483330591, "tx": -0.175, "ty": 0.3031, "targetID": 7, "y": 0.2980971641, "x": -0.185179033}], [{"q1": 0.8448157095, "distance": 0.05803729892, "q3": -0.1640959829, "q2": 2.006575459, "tx": 0.0, "ty": 0.55, "targetID": 5, "y": 0.5744365281, "x": -0.05264203797}], [{"q1": 0.1237142053, "distance": 0.1798319535, "q3": -0.5998177004, "q2": 1.962890896, "tx": 0.375, "ty": 0.6495, "targetID": 3, "y": 0.4878020454, "x": 0.4536975412}], [{"q1": 1.399919387, "distance": 0.03691443914, "q3": 0.3122677257, "q2": 1.344088042, "tx": -0.375, "ty": 0.6495, "targetID": 1, "y": 0.648281408, "x": -0.33810568}], [{"q1": 0.8233569198, "distance": 0.0476681764, "q3": -0.4519868306, "q2": 3.036824997, "tx": 0.0, "ty": 0.15, "targetID": 8, "y": 0.1959872874, "x": -0.01254688944}], [{"q1": 1.299515683, "distance": 0.2521611559, "q3": 0.3064686016, "q2": 1.03000414, "tx": 0.0, "ty": 0.95, "targetID": 2, "y": 0.8021471575, "x": -0.2042664572}], [{"q1": 1.536117146, "distance": 0.1218541514, "q3": -0.02398318176, "q2": 2.052670705, "tx": -0.4763, "ty": 0.275, "targetID": 4, "y": 0.3599651792, "x": -0.3889538349}], [{"q1": -0.1662434415, "distance": 0.1869176052, "q3": -1.029331856, "q2": 2.922324312, "tx": 0.4763, "ty": 0.275, "targetID": 6, "y": 0.2158636015, "x": 0.2989836796}]], "block": 4}], [{"trials": [[{"q1": 0.3135589792, "distance": 0.06014356165, "q3": -0.6540315235, "q2": 2.718973757, "tx": 0.175, "ty": 0.3031, "targetID": 9, "y": 0.3496459456, "x": 0.1369116428}], [{"q1": 1.169258063, "distance": 0.01005406875, "q3": -0.06562520146, "q2": 2.485522063, "tx": -0.175, "ty": 0.3031, "targetID": 7, "y": 0.2984151749, "x": -0.1838958818}], [{"q1": 0.794447462, "distance": 0.03117871418, "q3": -0.213646306, "q2": 2.06021805, "tx": 0.0, "ty": 0.55, "targetID": 5, "y": 0.5640724931, "x": -0.0278222421}], [{"q1": 0.1505416947, "distance": 0.163390499, "q3": -0.5756771857, "q2": 1.932957839, "tx": 0.375, "ty": 0.6495, "targetID": 3, "y": 0.5031094283, "x": 0.4475689719}], [{"q1": 1.42550505, "distance": 0.02361466208, "q3": 0.3137557491, "q2": 1.313876647, "tx": -0.375, "ty": 0.6495, "targetID": 1, "y": 0.6521586635, "x": -0.3515354784}], [{"q1": 0.7767617813, "distance": 0.03579348269, "q3": -0.5150697391, "q2": 3.100510467, "tx": 0.0, "ty": 0.15, "targetID": 8, "y": 0.1853044294, "x": 0.005896665974}], [{"q1": 1.26868977, "distance": 0.1934739134, "q3": 0.2611834921, "q2": 0.9712538474, "tx": 0.0, "ty": 0.95, "targetID": 2, "y": 0.8360234418, "x": -0.1563377732}], [{"q1": 1.551036776, "distance": 0.1144106285, "q3": -0.01431836182, "q2": 2.044583026, "tx": -0.4763, "ty": 0.275, "targetID": 4, "y": 0.3554331872, "x": -0.3949348089}], [{"q1": -0.169474304, "distance": 0.1549988667, "q3": -0.9933860635, "q2": 2.815833736, "tx": 0.4763, "ty": 0.275, "targetID": 6, "y": 0.2384036882, "x": 0.3256834052}]], "block": 5}], [{"trials": [[{"q1": 0.3101862312, "distance": 0.05699988379, "q3": -0.6696906129, "q2": 2.732308475, "tx": 0.175, "ty": 0.3031, "targetID": 9, "y": 0.3465749839, "x": 0.1381365692}], [{"q1": 1.168000692, "distance": 0.009583854535, "q3": -0.1002521685, "q2": 2.497496895, "tx": -0.175, "ty": 0.3031, "targetID": 7, "y": 0.3009272168, "x": -0.1843343067}], [{"q1": 0.7876623558, "distance": 0.02733683149, "q3": -0.2258192136, "q2": 2.074306108, "tx": 0.0, "ty": 0.55, "targetID": 5, "y": 0.5608310243, "x": -0.02509962688}], [{"q1": 0.1584395496, "distance": 0.1585684266, "q3": -0.5697305082, "q2": 1.925207194, "tx": 0.375, "ty": 0.6495, "targetID": 3, "y": 0.507467371, "x": 0.4455030369}], [{"q1": 1.4295727, "distance": 0.02073553487, "q3": 0.2751264125, "q2": 1.326699414, "tx": -0.375, "ty": 0.6495, "targetID": 1, "y": 0.6538356537, "x": -0.354722808}], [{"q1": 0.7411228135, "distance": 0.03663846896, "q3": -0.5848402423, "q2": 3.149478726, "tx": 0.0, "ty": 0.15, "targetID": 8, "y": 0.1813364311, "x": 0.01898434866}], [{"q1": 1.270772872, "distance": 0.1850449718, "q3": 0.2802499879, "q2": 0.9391250916, "tx": 0.0, "ty": 0.95, "targetID": 2, "y": 0.8424490139, "x": -0.1505803007}], [{"q1": 1.557030376, "distance": 0.1110938479, "q3": -0.02893346297, "q2": 2.053099168, "tx": -0.4763, "ty": 0.275, "targetID": 4, "y": 0.3525864446, "x": -0.3967878207}], [{"q1": -0.1804313934, "distance": 0.1373683608, "q3": -0.9869374743, "q2": 2.769733357, "tx": 0.4763, "ty": 0.275, "targetID": 6, "y": 0.2442319215, "x": 0.3424217273}]], "block": 6}], [{"trials": [[{"q1": 0.2877620821, "distance": 0.04542877714, "q3": -0.688538355, "q2": 2.758492641, "tx": 0.175, "ty": 0.3031, "targetID": 9, "y": 0.3363691373, "x": 0.1440655807}], [{"q1": 1.172732851, "distance": 0.01129711319, "q3": -0.1065792312, "q2": 2.498872329, "tx": -0.175, "ty": 0.3031, "targetID": 7, "y": 0.3007990147, "x": -0.1860602999}], [{"q1": 0.7599310909, "distance": 0.01223390717, "q3": -0.2638414823, "q2": 2.107659187, "tx": 0.0, "ty": 0.55, "targetID": 5, "y": 0.5550255495, "x": -0.01115402784}], [{"q1": 0.1953638795, "distance": 0.1357466078, "q3": -0.5391068712, "q2": 1.888395102, "tx": 0.375, "ty": 0.6495, "targetID": 3, "y": 0.5277322716, "x": 0.4349980152}], [{"q1": 1.429280384, "distance": 0.02076837848, "q3": 0.2673065253, "q2": 1.33042635, "tx": -0.375, "ty": 0.6495, "targetID": 1, "y": 0.6540768358, "x": -0.3547422085}], [{"q1": 0.6886962987, "distance": 0.03833486482, "q3": -0.5747869302, "q2": 3.163476949, "tx": 0.0, "ty": 0.15, "targetID": 8, "y": 0.1723207404, "x": 0.03116643077}], [{"q1": 1.192455673, "distance": 0.1046361866, "q3": 0.2334905725, "q2": 0.9062683946, "tx": 0.0, "ty": 0.95, "targetID": 2, "y": 0.8683383358, "x": -0.06542250481}], [{"q1": 1.561509466, "distance": 0.1083550068, "q3": -0.02173685624, "q2": 2.052064897, "tx": -0.4763, "ty": 0.275, "targetID": 4, "y": 0.3497626823, "x": -0.3978694649}], [{"q1": -0.1650147123, "distance": 0.118048016, "q3": -0.9570213188, "q2": 2.692436018, "tx": 0.4763, "ty": 0.275, "targetID": 6, "y": 0.2643165566, "x": 0.3587364082}]], "block": 7}], [{"trials": [[{"q1": 0.3033762913, "distance": 0.0471583785, "q3": -0.7304544755, "q2": 2.78258277, "tx": 0.175, "ty": 0.3031, "targetID": 9, "y": 0.3360290587, "x": 0.1412421897}], [{"q1": 1.189781349, "distance": 0.01736873177, "q3": -0.1475016798, "q2": 2.511902705, "tx": -0.175, "ty": 0.3031, "targetID": 7, "y": 0.3008027147, "x": -0.1922161356}], [{"q1": 0.756554539, "distance": 0.005369001488, "q3": -0.4148100557, "q2": 2.190851277, "tx": 0.0, "ty": 0.55, "targetID": 5, "y": 0.5496590636, "x": -0.005358165672}], [{"q1": 0.2210464604, "distance": 0.1217567414, "q3": -0.5529074764, "q2": 1.882345111, "tx": 0.375, "ty": 0.6495, "targetID": 3, "y": 0.5393772348, "x": 0.4269392014}], [{"q1": 1.431849272, "distance": 0.01890608739, "q3": 0.2367605282, "q2": 1.342209103, "tx": -0.375, "ty": 0.6495, "targetID": 1, "y": 0.6548855885, "x": -0.3568772084}], [{"q1": 0.684391097, "distance": 0.04206933334, "q3": -0.6319070927, "q2": 3.204556032, "tx": 0.0, "ty": 0.15, "targetID": 8, "y": 0.1688600908, "x": 0.03760486381}], [{"q1": 1.181495794, "distance": 0.09252039964, "q3": 0.2250829983, "q2": 0.8966129974, "tx": 0.0, "ty": 0.95, "targetID": 2, "y": 0.8728124538, "x": -0.05101085244}], [{"q1": 1.576910804, "distance": 0.1002206882, "q3": -0.03385225868, "q2": 2.058551096, "tx": -0.4763, "ty": 0.275, "targetID": 4, "y": 0.3434397977, "x": -0.4030867469}], [{"q1": -0.160098221, "distance": 0.09885651776, "q3": -0.9660537255, "q2": 2.642245587, "tx": 0.4763, "ty": 0.275, "targetID": 6, "y": 0.2748377672, "x": 0.3774436154}]], "block": 8}], [{"trials": [[{"q1": 0.3042468056, "distance": 0.04582571669, "q3": -0.7498495643, "q2": 2.79329323, "tx": 0.175, "ty": 0.3031, "targetID": 9, "y": 0.3351209332, "x": 0.1422180515}], [{"q1": 1.181943246, "distance": 0.01385188727, "q3": -0.1951850154, "q2": 2.536749855, "tx": -0.175, "ty": 0.3031, "targetID": 7, "y": 0.3023231319, "x": -0.1888300852}], [{"q1": 0.7555123245, "distance": 0.005176353711, "q3": -0.4533281505, "q2": 2.215591273, "tx": 0.0, "ty": 0.55, "targetID": 5, "y": 0.5467193788, "x": -0.004004018305}], [{"q1": 0.2638106501, "distance": 0.09739979647, "q3": -0.5489818132, "q2": 1.851625379, "tx": 0.375, "ty": 0.6495, "targetID": 3, "y": 0.5608622212, "x": 0.4153740575}], [{"q1": 1.438733282, "distance": 0.01590491463, "q3": 0.2236619236, "q2": 1.339590242, "tx": -0.375, "ty": 0.6495, "targetID": 1, "y": 0.6564701533, "x": -0.3607037322}], [{"q1": 0.6813947549, "distance": 0.04388732147, "q3": -0.651826071, "q2": 3.219890242, "tx": 0.0, "ty": 0.15, "targetID": 8, "y": 0.167252297, "x": 0.04035412287}], [{"q1": 1.173897895, "distance": 0.06820174965, "q3": 0.1537912811, "q2": 0.8813942618, "tx": 0.0, "ty": 0.95, "targetID": 2, "y": 0.8870515671, "x": -0.02624830377}], [{"q1": 1.578235178, "distance": 0.09970313752, "q3": -0.02771844287, "q2": 2.053861917, "tx": -0.4763, "ty": 0.275, "targetID": 4, "y": 0.3435442008, "x": -0.4038955239}], [{"q1": -0.1538153835, "distance": 0.09399904557, "q3": -0.9657373159, "q2": 2.623481646, "tx": 0.4763, "ty": 0.275, "targetID": 6, "y": 0.2802932308, "x": 0.3824501078}]], "block": 9}], [{"trials": [[{"q1": 0.2954272676, "distance": 0.04209934252, "q3": -0.7527064183, "q2": 2.79829146, "tx": 0.175, "ty": 0.3031, "targetID": 9, "y": 0.3323953354, "x": 0.1447652855}], [{"q1": 1.176844296, "distance": 0.01211383426, "q3": -0.188038168, "q2": 2.534736884, "tx": -0.175, "ty": 0.3031, "targetID": 7, "y": 0.3025901179, "x": -0.1871030988}], [{"q1": 0.7575897052, "distance": 0.007278369894, "q3": -0.4680622176, "q2": 2.226927188, "tx": 0.0, "ty": 0.55, "targetID": 5, "y": 0.5448137631, "x": -0.005106624605}], [{"q1": 0.2787012529, "distance": 0.08922122488, "q3": -0.5583682929, "q2": 1.852616895, "tx": 0.375, "ty": 0.6495, "targetID": 3, "y": 0.5668784721, "x": 0.4086765512}], [{"q1": 1.437986308, "distance": 0.01612804269, "q3": 0.2200385068, "q2": 1.342328522, "tx": -0.375, "ty": 0.6495, "targetID": 1, "y": 0.6563605504, "x": -0.3604038837}], [{"q1": 0.6655958506, "distance": 0.04321090757, "q3": -0.6063918479, "q2": 3.204383608, "tx": 0.0, "ty": 0.15, "targetID": 8, "y": 0.1624845215, "x": 0.04136809465}], [{"q1": 1.174064717, "distance": 0.05821902532, "q3": 0.07608411407, "q2": 0.893348334, "tx": 0.0, "ty": 0.95, "targetID": 2, "y": 0.8941998666, "x": -0.01660722797}], [{"q1": 1.580110807, "distance": 0.098672222, "q3": -0.02591831099, "q2": 2.053262791, "tx": -0.4763, "ty": 0.275, "targetID": 4, "y": 0.3426633458, "x": -0.4044816247}], [{"q1": -0.1425160827, "distance": 0.08514396618, "q3": -0.9529623946, "q2": 2.578554748, "tx": 0.4763, "ty": 0.275, "targetID": 6, "y": 0.2919186366, "x": 0.3928538814}]], "block": 10}]]}], "condition": "H2"}], "type": "simulation", "subjectID": "S_H2_15"}}
