# Supplementary material for: Goal-related feedback guides motor exploration and redundancy resolution in human motor skill acquisition
Source: PLoS Comput Biol. 2019 Mar 5;15(3):e1006676. doi: 10.1371/journal.pcbi.1006676 (PMC6420027; doi:10.1371/journal.pcbi.1006676)
Supplement: S1 Dataset — The 220 .json files contain the data (20 for the participants, 200 for simulation runs), the text file legend_json.txt explains the data format. (ZIP) [file pcbi.1006676.s001.zip › S_H2_042.json]

{"data": {"data": [{"phases": [{"phase": "test", "blocks": [[{"trials": [[{"q1": 0.9198704379, "distance": 0.355337855, "q3": -0.180905836, "q2": 2.130208834, "tx": 0.175, "ty": 0.3031, "targetID": 9, "y": 0.5186385009, "x": -0.1075033554}], [{"q1": 1.196576047, "distance": 0.1591761071, "q3": -0.08630117774, "q2": 2.133884486, "tx": -0.175, "ty": 0.3031, "targetID": 7, "y": 0.4466559629, "x": -0.2437656789}], [{"q1": 0.7763049041, "distance": 0.03808928666, "q3": -0.259588902, "q2": 2.171304386, "tx": 0.0, "ty": 0.55, "targetID": 5, "y": 0.5273196538, "x": -0.03060058261}], [{"q1": 0.5627927719, "distance": 0.3247141246, "q3": -0.2932414936, "q2": 2.203489905, "tx": 0.375, "ty": 0.6495, "targetID": 3, "y": 0.5153951237, "x": 0.07927183961}], [{"q1": 1.259505937, "distance": 0.2044301967, "q3": -0.09591007794, "q2": 2.050247477, "tx": -0.375, "ty": 0.6495, "targetID": 1, "y": 0.4696661581, "x": -0.2777812022}], [{"q1": 1.027032772, "distance": 0.3641622489, "q3": -0.1582641232, "q2": 2.18374898, "tx": 0.0, "ty": 0.15, "targetID": 8, "y": 0.4751324562, "x": -0.1640214299}], [{"q1": 0.5441612503, "distance": 0.4241281427, "q3": -0.3433244501, "q2": 2.156089487, "tx": 0.0, "ty": 0.95, "targetID": 2, "y": 0.5398273897, "x": 0.1079032492}], [{"q1": 1.595040394, "distance": 0.09506150594, "q3": 0.002554320726, "q2": 2.009973302, "tx": -0.4763, "ty": 0.275, "targetID": 4, "y": 0.3481696716, "x": -0.4156131886}], [{"q1": 0.6625093197, "distance": 0.5124644667, "q3": -0.2588194951, "q2": 2.192054135, "tx": 0.4763, "ty": 0.275, "targetID": 6, "y": 0.5188092632, "x": 0.0255485465}]], "block": 1}], [{"trials": [[{"q1": 0.8918174932, "distance": 0.3460584277, "q3": -0.1942506116, "q2": 2.133523916, "tx": 0.175, "ty": 0.3031, "targetID": 9, "y": 0.5228613032, "x": -0.09232266079}], [{"q1": 1.105254322, "distance": 0.04973259994, "q3": 0.00381692245, "q2": 2.348478243, "tx": -0.175, "ty": 0.3031, "targetID": 7, "y": 0.3524581787, "x": -0.1810911155}], [{"q1": 0.6967473586, "distance": 0.02392697432, "q3": -0.2591729984, "q2": 2.16830723, "tx": 0.0, "ty": 0.55, "targetID": 5, "y": 0.5292324778, "x": 0.01188318659}], [{"q1": 0.5163831149, "distance": 0.2998964369, "q3": -0.3213440047, "q2": 2.205334866, "tx": 0.375, "ty": 0.6495, "targetID": 3, "y": 0.5151934616, "x": 0.1068589427}], [{"q1": 1.44476741, "distance": 0.1052661885, "q3": -0.196705657, "q2": 1.798168849, "tx": -0.375, "ty": 0.6495, "targetID": 1, "y": 0.5442985308, "x": -0.3786907076}], [{"q1": 0.7999773105, "distance": 0.2041730236, "q3": 0.003472039137, "q2": 2.452641828, "tx": 0.0, "ty": 0.15, "targetID": 8, "y": 0.3439015729, "x": -0.06394375333}], [{"q1": 0.3038371722, "distance": 0.5105960177, "q3": -0.4537200565, "q2": 2.187086106, "tx": 0.0, "ty": 0.95, "targetID": 2, "y": 0.50180561, "x": 0.2446018848}], [{"q1": 1.629079862, "distance": 0.07752992944, "q3": 0.004653549001, "q2": 2.003592664, "tx": -0.4763, "ty": 0.275, "targetID": 4, "y": 0.335933648, "x": -0.4283627441}], [{"q1": 0.7175156248, "distance": 0.5380647676, "q3": -0.2245894148, "q2": 2.192983714, "tx": 0.4763, "ty": 0.275, "targetID": 6, "y": 0.5121845925, "x": -0.006667041554}]], "block": 2}], [{"trials": [[{"q1": 0.5368361646, "distance": 0.2362359437, "q3": -0.3017884001, "q2": 2.168113885, "tx": 0.175, "ty": 0.3031, "targetID": 9, "y": 0.5278871505, "x": 0.1023490672}], [{"q1": 1.086760047, "distance": 0.01895802623, "q3": 0.07073718012, "q2": 2.428492348, "tx": -0.175, "ty": 0.3031, "targetID": 7, "y": 0.307956937, "x": -0.1566746918}], [{"q1": 0.6928614193, "distance": 0.02358186364, "q3": -0.2692014079, "q2": 2.165210336, "tx": 0.0, "ty": 0.55, "targetID": 5, "y": 0.5323751489, "x": 0.01566744769}], [{"q1": 0.4348173889, "distance": 0.244725563, "q3": -0.4023623832, "q2": 2.190953809, "tx": 0.375, "ty": 0.6495, "targetID": 3, "y": 0.5214283014, "x": 0.1664616554}], [{"q1": 1.462781867, "distance": 0.07510897105, "q3": -0.2103987122, "q2": 1.720032953, "tx": -0.375, "ty": 0.6495, "targetID": 1, "y": 0.5754057078, "x": -0.3873042021}], [{"q1": 0.5368495557, "distance": 0.2486089098, "q3": 0.3598038533, "q2": 3.225488287, "tx": 0.0, "ty": 0.15, "targetID": 8, "y": -0.03651282274, "x": 0.1643756581}], [{"q1": 0.303126815, "distance": 0.512021646, "q3": -0.4431991317, "q2": 2.199592095, "tx": 0.0, "ty": 0.95, "targetID": 2, "y": 0.4970037928, "x": 0.238664204}], [{"q1": 1.631928362, "distance": 0.07261721539, "q3": 0.01651456722, "q2": 2.020752116, "tx": -0.4763, "ty": 0.275, "targetID": 4, "y": 0.3256399575, "x": -0.4242533414}], [{"q1": 0.8342440244, "distance": 0.5894800859, "q3": -0.1420724783, "q2": 2.184238787, "tx": 0.4763, "ty": 0.275, "targetID": 6, "y": 0.4940328708, "x": -0.07097632254}]], "block": 3}], [{"trials": [[{"q1": 0.5137310382, "distance": 0.2182112697, "q3": -0.2809724258, "q2": 2.202903566, "tx": 0.175, "ty": 0.3031, "targetID": 9, "y": 0.5090171203, "x": 0.1027899049}], [{"q1": 1.098766006, "distance": 0.01582763553, "q3": 0.07768682152, "q2": 2.431114318, "tx": -0.175, "ty": 0.3031, "targetID": 7, "y": 0.3035788337, "x": -0.1591796092}], [{"q1": 0.7198251109, "distance": 0.009176377451, "q3": -0.2618545752, "q2": 2.137616368, "tx": 0.0, "ty": 0.55, "targetID": 5, "y": 0.5425038921, "x": 0.005292850808}], [{"q1": 0.338908081, "distance": 0.147599137, "q3": -0.5081747264, "q2": 2.084797219, "tx": 0.375, "ty": 0.6495, "targetID": 3, "y": 0.5426176595, "x": 0.2732077089}], [{"q1": 1.442369134, "distance": 0.01712772774, "q3": -0.1505989256, "q2": 1.577655383, "tx": -0.375, "ty": 0.6495, "targetID": 1, "y": 0.6332403688, "x": -0.3696163718}], [{"q1": 0.5618237847, "distance": 0.2184397279, "q3": 0.3395608282, "q2": 3.172910752, "tx": 0.0, "ty": 0.15, "targetID": 8, "y": -0.01349361099, "x": 0.1448646054}], [{"q1": 0.3644031204, "distance": 0.4788801147, "q3": -0.4444553494, "q2": 2.139831659, "tx": 0.0, "ty": 0.95, "targetID": 2, "y": 0.5285395673, "x": 0.2273703322}], [{"q1": 1.628026644, "distance": 0.07333443166, "q3": 0.02110502191, "q2": 2.032930474, "tx": -0.4763, "ty": 0.275, "targetID": 4, "y": 0.3216544327, "x": -0.4197199436}], [{"q1": 0.8554441742, "distance": 0.5958220633, "q3": -0.1323435191, "q2": 2.211822127, "tx": 0.4763, "ty": 0.275, "targetID": 6, "y": 0.4780527111, "x": -0.08385491398}]], "block": 4}], [{"trials": [[{"q1": 0.4467116875, "distance": 0.1720288475, "q3": -0.2080881825, "q2": 2.27416764, "tx": 0.175, "ty": 0.3031, "targetID": 9, "y": 0.4618334402, "x": 0.1086854515}], [{"q1": 1.125459321, "distance": 0.007241476935, "q3": 0.08577359098, "q2": 2.401286518, "tx": -0.175, "ty": 0.3031, "targetID": 7, "y": 0.309738018, "x": -0.1721059188}], [{"q1": 0.7188123962, "distance": 0.01191748238, "q3": -0.2150907958, "q2": 2.125482162, "tx": 0.0, "ty": 0.55, "targetID": 5, "y": 0.5383899434, "x": 0.002689418583}], [{"q1": 0.2557185689, "distance": 0.1302498766, "q3": -0.5636148723, "q2": 2.064916943, "tx": 0.375, "ty": 0.6495, "targetID": 3, "y": 0.5248818481, "x": 0.3371140318}], [{"q1": 1.444242925, "distance": 0.01034519788, "q3": -0.1293101498, "q2": 1.548442773, "tx": -0.375, "ty": 0.6495, "targetID": 1, "y": 0.6407763201, "x": -0.3694393769}], [{"q1": 0.6519798056, "distance": 0.1375713173, "q3": 0.3269876074, "q2": 3.017482507, "tx": 0.0, "ty": 0.15, "targetID": 8, "y": 0.05063016291, "x": 0.09513938624}], [{"q1": 0.4304646995, "distance": 0.4426516765, "q3": -0.4904547921, "q2": 2.064964735, "tx": 0.0, "ty": 0.95, "targetID": 2, "y": 0.569113536, "x": 0.2255349378}], [{"q1": 1.630306153, "distance": 0.07210969485, "q3": 0.02520351554, "q2": 2.031797807, "tx": -0.4763, "ty": 0.275, "targetID": 4, "y": 0.3203469685, "x": -0.4202334276}], [{"q1": 0.8513281166, "distance": 0.5928731594, "q3": -0.1278815455, "q2": 2.223478633, "tx": 0.4763, "ty": 0.275, "targetID": 6, "y": 0.4722256746, "x": -0.08280698123}]], "block": 5}], [{"trials": [[{"q1": 0.3841769404, "distance": 0.1271677253, "q3": -0.1884450459, "q2": 2.368610455, "tx": 0.175, "ty": 0.3031, "targetID": 9, "y": 0.4142190271, "x": 0.1131599468}], [{"q1": 1.134627488, "distance": 0.002283585808, "q3": 0.06572134928, "q2": 2.42363032, "tx": -0.175, "ty": 0.3031, "targetID": 7, "y": 0.3030705067, "x": -0.1727166047}], [{"q1": 0.7300128154, "distance": 0.006743985822, "q3": -0.2711952612, "q2": 2.140217931, "tx": 0.0, "ty": 0.55, "targetID": 5, "y": 0.5432671098, "x": 0.000386696706}], [{"q1": 0.2604242565, "distance": 0.1127261656, "q3": -0.6253648843, "q2": 2.016747645, "tx": 0.375, "ty": 0.6495, "targetID": 3, "y": 0.5370437534, "x": 0.367203782}], [{"q1": 1.439999669, "distance": 0.01146998833, "q3": -0.1358243858, "q2": 1.553629613, "tx": -0.375, "ty": 0.6495, "targetID": 1, "y": 0.6414711105, "x": -0.3668086896}], [{"q1": 0.6794951685, "distance": 0.1160481545, "q3": 0.3136185673, "q2": 2.982121407, "tx": 0.0, "ty": 0.15, "targetID": 8, "y": 0.06723096146, "x": 0.08134162785}], [{"q1": 0.4850395944, "distance": 0.4130560165, "q3": -0.5081322717, "q2": 2.007400479, "tx": 0.0, "ty": 0.95, "targetID": 2, "y": 0.598484946, "x": 0.2169157431}], [{"q1": 1.628544496, "distance": 0.07255303855, "q3": 0.01259563686, "q2": 2.045922222, "tx": -0.4763, "ty": 0.275, "targetID": 4, "y": 0.3180462631, "x": -0.4178965529}], [{"q1": 0.8400278553, "distance": 0.5864704307, "q3": -0.1171774452, "q2": 2.238090215, "tx": 0.4763, "ty": 0.275, "targetID": 6, "y": 0.4642621162, "x": -0.07879226031}]], "block": 6}], [{"trials": [[{"q1": 0.3201973629, "distance": 0.08854329348, "q3": -0.1927027807, "q2": 2.453437352, "tx": 0.175, "ty": 0.3031, "targetID": 9, "y": 0.3736923993, "x": 0.121552568}], [{"q1": 1.138183542, "distance": 0.0011972388, "q3": 0.06420402761, "q2": 2.419935105, "tx": -0.175, "ty": 0.3031, "targetID": 7, "y": 0.3042525878, "x": -0.1746760831}], [{"q1": 0.7381079271, "distance": 0.002732739375, "q3": -0.2983673166, "q2": 2.142458048, "tx": 0.0, "ty": 0.55, "targetID": 5, "y": 0.5475568888, "x": -0.001224366071}], [{"q1": 0.3337551179, "distance": 0.07327706509, "q3": -0.7274281646, "q2": 1.856126917, "tx": 0.375, "ty": 0.6495, "targetID": 3, "y": 0.5870991404, "x": 0.4134143331}], [{"q1": 1.440508349, "distance": 0.01080609131, "q3": -0.1369176797, "q2": 1.551688437, "tx": -0.375, "ty": 0.6495, "targetID": 1, "y": 0.6423716546, "x": -0.3668785283}], [{"q1": 0.6855677726, "distance": 0.1072869934, "q3": 0.3008383095, "q2": 2.97024893, "tx": 0.0, "ty": 0.15, "targetID": 8, "y": 0.0737956851, "x": 0.07552086692}], [{"q1": 0.5804900362, "distance": 0.3606811448, "q3": -0.5250986688, "q2": 1.896743888, "tx": 0.0, "ty": 0.95, "targetID": 2, "y": 0.6492009204, "x": 0.1990246265}], [{"q1": 1.628565748, "distance": 0.07248438184, "q3": 0.02110152145, "q2": 2.043513509, "tx": -0.4763, "ty": 0.275, "targetID": 4, "y": 0.3173339337, "x": -0.4174627357}], [{"q1": 0.7966684165, "distance": 0.5591773568, "q3": -0.07157856407, "q2": 2.328311144, "tx": 0.4763, "ty": 0.275, "targetID": 6, "y": 0.4168222218, "x": -0.06459349575}]], "block": 7}], [{"trials": [[{"q1": 0.3077569969, "distance": 0.07944799057, "q3": -0.1872607464, "q2": 2.479090636, "tx": 0.175, "ty": 0.3031, "targetID": 9, "y": 0.3608284647, "x": 0.1204160502}], [{"q1": 1.143372565, "distance": 0.004227284869, "q3": 0.06496492425, "q2": 2.430398334, "tx": -0.175, "ty": 0.3031, "targetID": 7, "y": 0.298972775, "x": -0.1740856964}], [{"q1": 0.7454329253, "distance": 0.003408231488, "q3": -0.3115079257, "q2": 2.140244348, "tx": 0.0, "ty": 0.55, "targetID": 5, "y": 0.5509426964, "x": -0.003275265686}], [{"q1": 0.3390677518, "distance": 0.07050566867, "q3": -0.7340308896, "q2": 1.857648953, "tx": 0.375, "ty": 0.6495, "targetID": 3, "y": 0.5889662894, "x": 0.4111485712}], [{"q1": 1.439931696, "distance": 0.01061748358, "q3": -0.1390098851, "q2": 1.550772112, "tx": -0.375, "ty": 0.6495, "targetID": 1, "y": 0.6434359178, "x": -0.3662846191}], [{"q1": 0.6994148752, "distance": 0.09419358672, "q3": 0.2897211946, "q2": 2.949584065, "tx": 0.0, "ty": 0.15, "targetID": 8, "y": 0.08378917446, "x": 0.0669967041}], [{"q1": 0.6426797031, "distance": 0.3266708113, "q3": -0.5341745796, "q2": 1.813629288, "tx": 0.0, "ty": 0.95, "targetID": 2, "y": 0.6832947539, "x": 0.1886322629}], [{"q1": 1.654814454, "distance": 0.05957417188, "q3": 0.02706055038, "q2": 2.043270014, "tx": -0.4763, "ty": 0.275, "targetID": 4, "y": 0.3052393416, "x": -0.4249710201}], [{"q1": 0.7963741091, "distance": 0.559050835, "q3": -0.07115459725, "q2": 2.328275009, "tx": 0.4763, "ty": 0.275, "targetID": 6, "y": 0.4167624211, "x": -0.06447837607}]], "block": 8}], [{"trials": [[{"q1": 0.2718387398, "distance": 0.06219893032, "q3": -0.1835212823, "q2": 2.516650244, "tx": 0.175, "ty": 0.3031, "targetID": 9, "y": 0.3405129408, "x": 0.1253111804}], [{"q1": 1.141503723, "distance": 0.001721943, "q3": 0.03916499384, "q2": 2.430607223, "tx": -0.175, "ty": 0.3031, "targetID": 7, "y": 0.3043554353, "x": -0.1761785456}], [{"q1": 0.7461923203, "distance": 0.004270052635, "q3": -0.2985092754, "q2": 2.130683514, "tx": 0.0, "ty": 0.55, "targetID": 5, "y": 0.5523656447, "x": -0.00355486635}], [{"q1": 0.3496206496, "distance": 0.06427402943, "q3": -0.7296513858, "q2": 1.846633199, "tx": 0.375, "ty": 0.6495, "targetID": 3, "y": 0.5945840026, "x": 0.4083973665}], [{"q1": 1.439303926, "distance": 0.01064487758, "q3": -0.136240182, "q2": 1.54841883, "tx": -0.375, "ty": 0.6495, "targetID": 1, "y": 0.6440992875, "x": -0.3658269022}], [{"q1": 0.6939572975, "distance": 0.09093195817, "q3": 0.2844566926, "q2": 2.943543021, "tx": 0.0, "ty": 0.15, "targetID": 8, "y": 0.08641340337, "x": 0.06500281337}], [{"q1": 0.7282100092, "distance": 0.2822876719, "q3": -0.5679181164, "q2": 1.710160259, "tx": 0.0, "ty": 0.95, "targetID": 2, "y": 0.7265204386, "x": 0.1724622142}], [{"q1": 1.652235731, "distance": 0.06083196168, "q3": 0.02800078543, "q2": 2.044029401, "tx": -0.4763, "ty": 0.275, "targetID": 4, "y": 0.3058694352, "x": -0.4238823929}], [{"q1": 0.7935220527, "distance": 0.5575123234, "q3": -0.07093714979, "q2": 2.332996453, "tx": 0.4763, "ty": 0.275, "targetID": 6, "y": 0.414775557, "x": -0.06340620197}]], "block": 9}], [{"trials": [[{"q1": 0.2598035858, "distance": 0.0566743026, "q3": -0.2086901539, "q2": 2.539441839, "tx": 0.175, "ty": 0.3031, "targetID": 9, "y": 0.3346257381, "x": 0.1279032441}], [{"q1": 1.139923611, "distance": 0.0005977085867, "q3": 0.03793045997, "q2": 2.436293756, "tx": -0.175, "ty": 0.3031, "targetID": 7, "y": 0.3025784626, "x": -0.1747080165}], [{"q1": 0.7477228324, "distance": 0.005634320587, "q3": -0.2939634322, "q2": 2.124039664, "tx": 0.0, "ty": 0.55, "targetID": 5, "y": 0.5542009047, "x": -0.003754726117}], [{"q1": 0.3567307344, "distance": 0.06206723064, "q3": -0.7152644722, "q2": 1.814538255, "tx": 0.375, "ty": 0.6495, "targetID": 3, "y": 0.6012266035, "x": 0.4140130787}], [{"q1": 1.438456692, "distance": 0.01109998269, "q3": -0.1509886296, "q2": 1.554816643, "tx": -0.375, "ty": 0.6495, "targetID": 1, "y": 0.6447836351, "x": -0.3649518401}], [{"q1": 0.691100257, "distance": 0.0888809693, "q3": 0.2730959844, "q2": 2.94399327, "tx": 0.0, "ty": 0.15, "targetID": 8, "y": 0.08789695253, "x": 0.0635848897}], [{"q1": 0.7957204639, "distance": 0.2477847031, "q3": -0.590854533, "q2": 1.63043617, "tx": 0.0, "ty": 0.95, "targetID": 2, "y": 0.7576652657, "x": 0.1562197461}], [{"q1": 1.651358766, "distance": 0.06130451838, "q3": 0.03511598362, "q2": 2.042021012, "tx": -0.4763, "ty": 0.275, "targetID": 4, "y": 0.3056672588, "x": -0.4232173926}], [{"q1": 0.7956868685, "distance": 0.5580252298, "q3": -0.07309381749, "q2": 2.337405394, "tx": 0.4763, "ty": 0.275, "targetID": 6, "y": 0.4131403399, "x": -0.06435645617}]], "block": 10}]]}], "condition": "H2"}], "type": "simulation", "subjectID": "S_H2_42"}}
