# Supplementary material for: Goal-related feedback guides motor exploration and redundancy resolution in human motor skill acquisition
Source: PLoS Comput Biol. 2019 Mar 5;15(3):e1006676. doi: 10.1371/journal.pcbi.1006676 (PMC6420027; doi:10.1371/journal.pcbi.1006676)
Supplement: S1 Dataset — The 220 .json files contain the data (20 for the participants, 200 for simulation runs), the text file legend_json.txt explains the data format. (ZIP) [file pcbi.1006676.s001.zip › P_11.json]

{"data": {"data": [[{"phases": [[{"phase": "test", "blocks": [[{"trials": [[{"q1": 3.32081519, "distance": 0.698999841, "q3": 2.661934327, "q2": 2.202905024, "tx": -0.375, "ty": 0.6495, "targetID": 1, "f2": -0.210612, "f1": -1.386071, "f3": 1.091138, "y": -0.04609267, "x": -0.44393196}], [{"q1": 0.3837401902, "distance": 0.6693896954, "q3": 1.479061822, "q2": 0.5237865536, "tx": 0, "ty": 0.95, "targetID": 2, "f2": 1.468506, "f1": 1.551004, "f3": -0.091735, "y": 0.51909879, "x": 0.51225649}], [{"q1": 0.4737782902, "distance": 0.5061513696, "q3": 2.755428127, "q2": 3.908676754, "tx": 0.375, "ty": 0.6495, "targetID": 3, "f2": -1.916384, "f1": 1.460966, "f3": 1.184632, "y": 0.18407793, "x": 0.57392588}], [{"q1": 1.01237289, "distance": 0.5280664697, "q3": 1.58989721, "q2": 2.024965218, "tx": -0.4763, "ty": 0.275, "targetID": 4, "f2": -0.032673, "f1": 0.922372, "f3": 0.019101, "y": 0.26786219, "x": 0.051718227}], [{"q1": 1.22047198, "distance": 0.3077637222, "q3": 2.633974127, "q2": 3.064266854, "tx": 0, "ty": 0.55, "targetID": 5, "f2": -1.071974, "f1": 0.714273, "f3": 1.063178, "y": 0.43736936, "x": 0.28641377}], [{"q1": 1.33966401, "distance": 0.6007724428, "q3": 1.611197209, "q2": 1.645272334, "tx": 0.4763, "ty": 0.275, "targetID": 6, "f2": 0.34702, "f1": 0.59508, "f3": 0.040401, "y": 0.35265166, "x": -0.11943295}], [{"q1": 1.55310381, "distance": 0.09103521737, "q3": 1.139706987, "q2": 1.867822754, "tx": -0.175, "ty": 0.3031, "targetID": 7, "f2": 0.12447, "f1": 0.381641, "f3": -0.431089, "y": 0.26621237, "x": -0.25822688}], [{"q1": 2.57569222, "distance": 0.3187067232, "q3": 2.375546697, "q2": 2.075419196, "tx": 0, "ty": 0.15, "targetID": 8, "f2": -0.083127, "f1": -0.640948, "f3": 0.80475, "y": 0.21412369, "x": -0.31218925}], [{"q1": 1.40777374, "distance": 0.138048049, "q3": 2.577048427, "q2": 2.712974004, "tx": 0.175, "ty": 0.3031, "targetID": 9, "f2": -0.720681, "f1": 0.526971, "f3": 1.006252, "y": 0.44105719, "x": 0.18000775}]], "block": 1}], [{"trials": [[{"q1": 1.59915956, "distance": 0.1645111955, "q3": 2.002513987, "q2": 0.6140759536, "tx": -0.375, "ty": 0.6495, "targetID": 1, "f2": 1.378217, "f1": 0.335585, "f3": 0.431718, "y": 0.54611935, "x": -0.24702979}], [{"q1": 0.4138366902, "distance": 0.8152070389, "q3": 2.411486517, "q2": -0.3095522464, "tx": 0, "ty": 0.95, "targetID": 2, "f2": 2.301845, "f1": 1.520908, "f3": 0.84069, "y": 0.36001677, "x": 0.5625676}], [{"q1": 0.6120082902, "distance": 0.4069936397, "q3": 3.445133327, "q2": -0.01487084641, "tx": 0.375, "ty": 0.6495, "targetID": 3, "f2": 2.007163, "f1": 1.322736, "f3": 1.874337, "y": 0.2609319, "x": 0.49607293}], [{"q1": 0.6880976902, "distance": 0.8285260936, "q3": 2.088405137, "q2": 0.4787361536, "tx": -0.4763, "ty": 0.275, "targetID": 4, "f2": 1.513556, "f1": 1.246647, "f3": 0.517609, "y": 0.53050793, "x": 0.31184414}], [{"q1": 0.7487303902, "distance": 0.8127000477, "q3": 0.3014672268, "q2": -0.3886575464, "tx": 0, "ty": 0.55, "targetID": 5, "f2": 2.38095, "f1": 1.186014, "f3": -1.269329, "y": 0.55971911, "x": 0.81264193}], [{"q1": 0.6762852902, "distance": 0.3267800005, "q3": 1.957463547, "q2": 0.3871901536, "tx": 0.4763, "ty": 0.275, "targetID": 6, "f2": 1.605103, "f1": 1.258459, "f3": 0.386667, "y": 0.56923346, "x": 0.33413165}], [{"q1": 0.8251339902, "distance": 0.5112678305, "q3": 2.047124607, "q2": 0.3741839536, "tx": -0.175, "ty": 0.3031, "targetID": 7, "f2": 1.618109, "f1": 1.109611, "f3": 0.476328, "y": 0.60036012, "x": 0.24097021}], [{"q1": 0.07410479019, "distance": 0.4036151237, "q3": 2.203513087, "q2": 1.258165284, "tx": 0, "ty": 0.15, "targetID": 8, "f2": 0.734127, "f1": 1.86064, "f3": 0.632717, "y": 0.16849063, "x": 0.40319135}], [{"q1": 0.1499428902, "distance": 0.5199327586, "q3": 1.942886557, "q2": -0.1187947464, "tx": 0.175, "ty": 0.3031, "targetID": 9, "f2": 2.111087, "f1": 1.784802, "f3": 0.37209, "y": 0.28063145, "x": 0.69444705}]], "block": 2}], [{"trials": [[{"q1": 2.2896188, "distance": 0.2378209748, "q3": 3.031825427, "q2": 0.7213299536, "tx": -0.375, "ty": 0.6495, "targetID": 1, "f2": 1.270963, "f1": -0.354874, "f3": 1.461029, "y": 0.41397305, "x": -0.34204743}], [{"q1": 3.19314089, "distance": 1.209371691, "q3": 2.711697127, "q2": -0.4850416464, "tx": 0, "ty": 0.95, "targetID": 2, "f2": 2.477334, "f1": -1.258396, "f3": 1.140901, "y": -0.092912933, "x": -0.61230099}], [{"q1": 2.80019043, "distance": 0.9987425964, "q3": 3.136817427, "q2": -0.1579390464, "tx": 0.375, "ty": 0.6495, "targetID": 3, "f2": 2.150232, "f1": -0.865446, "f3": 1.566021, "y": 0.19644179, "x": -0.51507024}], [{"q1": 2.022143598, "distance": 0.06445366165, "q3": 1.884515767, "q2": 1.068664414, "tx": -0.4763, "ty": 0.275, "targetID": 4, "f2": 0.923628, "f1": -0.087399, "f3": 0.313719, "y": 0.29781462, "x": -0.41601926}], [{"q1": 2.87433202, "distance": 0.6969218449, "q3": 2.972637827, "q2": 0.02377065359, "tx": 0, "ty": 0.55, "targetID": 5, "f2": 1.968522, "f1": -0.939588, "f3": 1.401841, "y": 0.11407024, "x": -0.54375114}], [{"q1": 0.2507251902, "distance": 0.1271130922, "q3": 2.923880327, "q2": 0.8578007536, "tx": 0.4763, "ty": 0.275, "targetID": 6, "f2": 1.134492, "f1": 1.684019, "f3": 1.353084, "y": 0.1496278, "x": 0.49726544}], [{"q1": 1.54367904, "distance": 0.2112729237, "q3": 2.675317427, "q2": 1.267590064, "tx": -0.175, "ty": 0.3031, "targetID": 7, "f2": 0.724703, "f1": 0.391065, "f3": 1.104521, "y": 0.4604881, "x": -0.034055918}], [{"q1": 0.9640551902, "distance": 0.4104452299, "q3": 3.034652827, "q2": 1.193448474, "tx": 0, "ty": 0.15, "targetID": 8, "f2": 0.798844, "f1": 0.970689, "f3": 1.463856, "y": 0.43213151, "x": 0.29810585}], [{"q1": 1.24026402, "distance": 0.3785690496, "q3": 2.028337877, "q2": 0.4780449536, "tx": 0.175, "ty": 0.3031, "targetID": 9, "f2": 1.514248, "f1": 0.69448, "f3": 0.457542, "y": 0.6201492, "x": -0.031867905}]], "block": 3}], [{"trials": [[{"q1": 1.6497392, "distance": 0.3550126259, "q3": 3.168044827, "q2": 0.8176511536, "tx": -0.375, "ty": 0.6495, "targetID": 1, "f2": 1.174641, "f1": 0.285005, "f3": 1.597249, "y": 0.5489147, "x": -0.034534786}], [{"q1": 0.2638569902, "distance": 0.8914059563, "q3": 2.700073227, "q2": -0.06362844641, "tx": 0, "ty": 0.95, "targetID": 2, "f2": 2.055921, "f1": 1.670888, "f3": 1.129277, "y": 0.24150602, "x": 0.5409629}], [{"q1": 1.74851088, "distance": 0.6527547358, "q3": 1.172882197, "q2": -0.2481655464, "tx": 0.375, "ty": 0.6495, "targetID": 3, "f2": 2.240458, "f1": 0.186234, "f3": -0.397914, "y": 0.88342321, "x": -0.23440026}], [{"q1": 2.71272849, "distance": 0.2214862311, "q3": 2.291854677, "q2": 1.599530744, "tx": -0.4763, "ty": 0.275, "targetID": 4, "f2": 0.392762, "f1": -0.777984, "f3": 0.721058, "y": 0.078760454, "x": -0.37360535}], [{"q1": 1.1548127, "distance": 0.2676038035, "q3": 3.292389127, "q2": -0.07255054641, "tx": 0, "ty": 0.55, "targetID": 5, "f2": 2.064843, "f1": 0.779932, "f3": 1.721593, "y": 0.48562417, "x": 0.25974516}], [{"q1": 2.88608158, "distance": 1.012331996, "q3": 3.130220127, "q2": 0.3848025536, "tx": 0.4763, "ty": 0.275, "targetID": 6, "f2": 1.60749, "f1": -0.951337, "f3": 1.559424, "y": 0.14638466, "x": -0.52782856}], [{"q1": 2.70763911, "distance": 0.3188444603, "q3": 2.998901527, "q2": 1.122197154, "tx": -0.175, "ty": 0.3031, "targetID": 7, "f2": 0.870096, "f1": -0.772895, "f3": 1.428105, "y": 0.2046691, "x": -0.47827075}], [{"q1": 1.941027675, "distance": 0.430682761, "q3": 3.469951927, "q2": 0.1163848536, "tx": 0, "ty": 0.15, "targetID": 8, "f2": 1.875908, "f1": -0.006283, "f3": 1.899156, "y": 0.55121841, "x": -0.15656126}], [{"q1": 1.74832238, "distance": 0.3889442866, "q3": 2.882411227, "q2": 0.3348511536, "tx": 0.175, "ty": 0.3031, "targetID": 9, "f2": 1.657442, "f1": 0.186422, "f3": 1.311615, "y": 0.52269042, "x": -0.14602602}]], "block": 4}], [{"trials": [[{"q1": 1.57622594, "distance": 0.1169100559, "q3": 1.340706077, "q2": 1.002188314, "tx": -0.375, "ty": 0.6495, "targetID": 1, "f2": 0.990104, "f1": 0.358519, "f3": -0.23009, "y": 0.53855989, "x": -0.33811839}], [{"q1": 1.49228258, "distance": 0.09610245151, "q3": -0.1478181732, "q2": 0.5340281536, "tx": 0, "ty": 0.95, "targetID": 2, "f2": 1.458265, "f1": 0.442462, "f3": -1.718614, "y": 0.97198508, "x": -0.093553928}], [{"q1": 1.16781889, "distance": 0.4642750912, "q3": 0.7134556868, "q2": 0.8978874536, "tx": 0.375, "ty": 0.6495, "targetID": 3, "f2": 1.094405, "f1": 0.766926, "f3": -0.857341, "y": 0.79704131, "x": -0.065207817}], [{"q1": 2.19116128, "distance": 0.1077017654, "q3": 1.965191867, "q2": 1.297937844, "tx": -0.4763, "ty": 0.275, "targetID": 4, "f2": 0.694355, "f1": -0.256417, "f3": 0.394396, "y": 0.21433644, "x": -0.38730785}], [{"q1": 1.45081356, "distance": 0.3292166105, "q3": 0.4693539268, "q2": 1.149466174, "tx": 0, "ty": 0.55, "targetID": 5, "f2": 0.842826, "f1": 0.483931, "f3": -1.101442, "y": 0.62123148, "x": -0.32141819}], [{"q1": 0.8935578902, "distance": 0.5705997829, "q3": 1.182998127, "q2": 0.8936148536, "tx": 0.4763, "ty": 0.275, "targetID": 6, "f2": 1.098678, "f1": 1.041187, "f3": -0.387798, "y": 0.69387914, "x": 0.088841127}], [{"q1": 1.5777339, "distance": 0.3185125198, "q3": 0.7269645368, "q2": 1.324138724, "tx": -0.175, "ty": 0.3031, "targetID": 7, "f2": 0.668154, "f1": 0.357011, "f3": -0.843832, "y": 0.52314333, "x": -0.40528495}], [{"q1": 2.8865214, "distance": 0.3882938814, "q3": 1.694198087, "q2": 1.791921874, "tx": 0, "ty": 0.15, "targetID": 8, "f2": 0.200371, "f1": -0.951777, "f3": 0.123402, "y": -0.060333882, "x": -0.32639209}], [{"q1": 2.16276128, "distance": 0.7284325178, "q3": 1.070089287, "q2": 1.402552884, "tx": 0.175, "ty": 0.3031, "targetID": 9, "f2": 0.58974, "f1": -0.228017, "f3": -0.500707, "y": 0.15932246, "x": -0.5391022}]], "block": 5}], [{"trials": [[{"q1": 2.17105509, "distance": 0.4571525204, "q3": 1.315070687, "q2": 0.9516086536, "tx": -0.375, "ty": 0.6495, "targetID": 1, "f2": 1.040684, "f1": -0.236311, "f3": -0.255726, "y": 0.25732401, "x": -0.6099179}], [{"q1": 0.6738348902, "distance": 0.6373531313, "q3": 0.4291415268, "q2": 0.3591042536, "tx": 0, "ty": 0.95, "targetID": 2, "f2": 1.633188, "f1": 1.26091, "f3": -1.141655, "y": 0.74420664, "x": 0.60321481}], [{"q1": 1.08745695, "distance": 0.3234412662, "q3": 1.260155647, "q2": 0.3966149536, "tx": 0.375, "ty": 0.6495, "targetID": 3, "f2": 1.595678, "f1": 0.847288, "f3": -0.310641, "y": 0.80734234, "x": 0.09268803}], [{"q1": 1.88422768, "distance": 0.2606151127, "q3": 1.728692777, "q2": 1.800781164, "tx": -0.4763, "ty": 0.275, "targetID": 4, "f2": 0.191511, "f1": 0.050517, "f3": 0.157896, "y": 0.23773813, "x": -0.21836243}], [{"q1": 1.47205072, "distance": 0.2405484609, "q3": 1.670510478, "q2": 0.6608228536, "tx": 0, "ty": 0.55, "targetID": 5, "f2": 1.33147, "f1": 0.462694, "f3": 0.099714, "y": 0.62227106, "x": -0.22943508}], [{"q1": 0.3542091902, "distance": 0.2429929091, "q3": 1.610317563, "q2": 1.666383834, "tx": 0.4763, "ty": 0.275, "targetID": 6, "f2": 0.325909, "f1": 1.580535, "f3": 0.039521, "y": 0.28980078, "x": 0.23375827}], [{"q1": 1.57038257, "distance": 0.1555951866, "q3": 1.740819317, "q2": 1.168190074, "tx": -0.175, "ty": 0.3031, "targetID": 7, "f2": 0.824103, "f1": 0.364362, "f3": 0.170023, "y": 0.43788875, "x": -0.25272937}], [{"q1": 1.11686226, "distance": 0.2199820471, "q3": 1.931890987, "q2": 1.589854634, "tx": 0, "ty": 0.15, "targetID": 8, "f2": 0.402438, "f1": 0.817882, "f3": 0.361095, "y": 0.36897564, "x": 0.021018329}], [{"q1": 0.7511180902, "distance": 0.3361170405, "q3": 1.513996332, "q2": 0.7544423536, "tx": 0.175, "ty": 0.3031, "targetID": 9, "f2": 1.23785, "f1": 1.183626, "f3": -0.0568, "y": 0.63602956, "x": 0.22117979}]], "block": 6}], [{"trials": [[{"q1": 1.986203778, "distance": 0.3894514055, "q3": 0.9233140768, "q2": 1.224927234, "tx": -0.375, "ty": 0.6495, "targetID": 1, "f2": 0.767365, "f1": -0.051459, "f3": -0.647482, "y": 0.3156688, "x": -0.575572}], [{"q1": 0.5060737902, "distance": 0.6785493069, "q3": -0.1029939732, "q2": 0.8802316536, "tx": 0, "ty": 0.95, "targetID": 2, "f2": 1.112061, "f1": 1.428671, "f3": -1.67379, "y": 0.67932416, "x": 0.62222484}], [{"q1": 0.6081755902, "distance": 0.1027164072, "q3": 0.2367504268, "q2": 1.064894504, "tx": 0.375, "ty": 0.6495, "targetID": 3, "f2": 0.927398, "f1": 1.326569, "f3": -1.334046, "y": 0.74071937, "x": 0.42221956}], [{"q1": 2.05751793, "distance": 0.1576963482, "q3": 1.894066207, "q2": 1.482223674, "tx": -0.4763, "ty": 0.275, "targetID": 4, "f2": 0.510069, "f1": -0.122773, "f3": 0.32327, "y": 0.23605268, "x": -0.32348886}], [{"q1": 1.20979057, "distance": 0.2152782567, "q3": 0.7510291368, "q2": 1.367367044, "tx": 0, "ty": 0.55, "targetID": 5, "f2": 0.624926, "f1": 0.724954, "f3": -0.819767, "y": 0.60964585, "x": -0.20685043}], [{"q1": 0.1471153902, "distance": 0.05458040366, "q3": 1.872389217, "q2": 0.8255051536, "tx": 0.4763, "ty": 0.275, "targetID": 6, "f2": 1.166788, "f1": 1.787629, "f3": 0.301593, "y": 0.32954618, "x": 0.47436746}], [{"q1": 1.10888261, "distance": 0.2960376255, "q3": 2.028400717, "q2": 0.9615989536, "tx": -0.175, "ty": 0.3031, "targetID": 7, "f2": 1.030694, "f1": 0.825862, "f3": 0.457604, "y": 0.51968847, "x": 0.026811076}], [{"q1": 1.22964543, "distance": 0.2840830864, "q3": 2.130313977, "q2": 1.305666164, "tx": 0, "ty": 0.15, "targetID": 8, "f2": 0.686626, "f1": 0.705099, "f3": 0.559518, "y": 0.43378283, "x": -0.013057771}], [{"q1": 1.15751447, "distance": 0.4060170187, "q3": 1.065062737, "q2": 1.398154654, "tx": 0.175, "ty": 0.3031, "targetID": 9, "f2": 0.594138, "f1": 0.77723, "f3": -0.505734, "y": 0.54054829, "x": -0.154345}]], "block": 7}], [{"trials": [[{"q1": 1.12949146, "distance": 0.3117778068, "q3": 1.323050327, "q2": 0.8228033536, "tx": -0.375, "ty": 0.6495, "targetID": 1, "f2": 1.169489, "f1": 0.805253, "f3": -0.247746, "y": 0.69522518, "x": -0.066593436}], [{"q1": 0.8661002902, "distance": 0.3276208016, "q3": 1.479187485, "q2": 0.4159671536, "tx": 0, "ty": 0.95, "targetID": 2, "f2": 1.576326, "f1": 1.068644, "f3": -0.091609, "y": 0.72640712, "x": 0.23946109}], [{"q1": 0.4992879902, "distance": 0.3591006444, "q3": 0.8195786868, "q2": 0.1390043536, "tx": 0.375, "ty": 0.6495, "targetID": 3, "f2": 1.853288, "f1": 1.435456, "f3": -0.751218, "y": 0.58983708, "x": 0.7291096}], [{"q1": 2.032196694, "distance": 0.2093309922, "q3": 2.374415727, "q2": 1.314211294, "tx": -0.4763, "ty": 0.275, "targetID": 4, "f2": 0.678081, "f1": -0.097452, "f3": 0.803619, "y": 0.33020544, "x": -0.27437966}], [{"q1": 0.8611365902, "distance": 0.2340448682, "q3": 1.070717607, "q2": 0.7974193536, "tx": 0, "ty": 0.55, "targetID": 5, "f2": 1.194873, "f1": 1.073608, "f3": -0.500079, "y": 0.73291744, "x": 0.14600757}], [{"q1": 0.2264720902, "distance": 0.1762508022, "q3": 1.537809604, "q2": 1.457153764, "tx": 0.4763, "ty": 0.275, "targetID": 6, "f2": 0.535139, "f1": 1.708272, "f3": -0.032987, "y": 0.3279487, "x": 0.30819057}], [{"q1": 1.50905869, "distance": 0.06839433642, "q3": 1.724420207, "q2": 1.448294474, "tx": -0.175, "ty": 0.3031, "targetID": 7, "f2": 0.543998, "f1": 0.425686, "f3": 0.153624, "y": 0.36651948, "x": -0.20060771}], [{"q1": 1.2496888, "distance": 0.254668536, "q3": 1.714618437, "q2": 1.531421014, "tx": 0, "ty": 0.15, "targetID": 8, "f2": 0.460872, "f1": 0.685056, "f3": 0.143822, "y": 0.39077662, "x": -0.082961934}], [{"q1": 0.4088728902, "distance": 0.09527463611, "q3": 1.479627308, "q2": 1.500570574, "tx": 0.175, "ty": 0.3031, "targetID": 9, "f2": 0.491722, "f1": 1.525872, "f3": -0.091169, "y": 0.38333683, "x": 0.22637419}]], "block": 8}], [{"trials": [[{"q1": 1.43604807, "distance": 0.109165192, "q3": 1.246269807, "q2": 0.8297777536, "tx": -0.375, "ty": 0.6495, "targetID": 1, "f2": 1.162515, "f1": 0.498696, "f3": -0.324527, "y": 0.65148464, "x": -0.26585285}], [{"q1": 0.9727888202, "distance": 0.3492554274, "q3": 1.323992807, "q2": -0.02014874641, "tx": 0, "ty": 0.95, "targetID": 2, "f2": 2.012441, "f1": 0.961956, "f3": -0.246804, "y": 0.80477305, "x": 0.31762948}], [{"q1": -0.2121571098, "distance": 0.4923907395, "q3": 1.668688354, "q2": 0.9548759536, "tx": 0.375, "ty": 0.6495, "targetID": 3, "f2": 1.037417, "f1": 2.146902, "f3": 0.097892, "y": 0.18791541, "x": 0.54643018}], [{"q1": 1.957238293, "distance": 0.1987996988, "q3": 2.221106007, "q2": 1.246415724, "tx": -0.4763, "ty": 0.275, "targetID": 4, "f2": 0.745877, "f1": -0.022494, "f3": 0.65031, "y": 0.32388372, "x": -0.28360412}], [{"q1": 0.9434463402, "distance": 0.2320033416, "q3": 1.298922897, "q2": 0.6420361536, "tx": 0, "ty": 0.55, "targetID": 5, "f2": 1.350256, "f1": 0.991298, "f3": -0.271873, "y": 0.7353573, "x": 0.13952857}], [{"q1": -0.1811810098, "distance": 0.1534169184, "q3": 2.051711327, "q2": 1.068287424, "tx": 0.4763, "ty": 0.275, "targetID": 6, "f2": 0.924005, "f1": 2.115925, "f3": 0.480915, "y": 0.12167049, "x": 0.47112195}], [{"q1": 1.57031974, "distance": 0.2633352824, "q3": 1.554711373, "q2": 0.9299316536, "tx": -0.175, "ty": 0.3031, "targetID": 7, "f2": 1.062361, "f1": 0.364425, "f3": -0.016085, "y": 0.52913106, "x": -0.31011266}], [{"q1": 1.10881978, "distance": 0.2726019306, "q3": 2.241149367, "q2": 1.359261734, "tx": 0, "ty": 0.15, "targetID": 8, "f2": 0.633031, "f1": 0.825925, "f3": 0.670353, "y": 0.41429274, "x": 0.066791917}], [{"q1": 0.7650038902, "distance": 0.2009116628, "q3": 1.909020197, "q2": 0.9760502536, "tx": 0.175, "ty": 0.3031, "targetID": 9, "f2": 1.016242, "f1": 1.169741, "f3": 0.338224, "y": 0.50392638, "x": 0.16914668}]], "block": 9}], [{"trials": [[{"q1": 1.23460915, "distance": 0.2667508146, "q3": 1.505199872, "q2": 1.119558214, "tx": -0.375, "ty": 0.6495, "targetID": 1, "f2": 0.872734, "f1": 0.700135, "f3": -0.065596, "y": 0.54790038, "x": -0.12835549}], [{"q1": 0.5940383902, "distance": 0.6801236505, "q3": 0.1903805268, "q2": 0.5932786536, "tx": 0, "ty": 0.95, "targetID": 2, "f2": 1.399014, "f1": 1.340706, "f3": -1.380416, "y": 0.70916892, "x": 0.63605705}], [{"q1": 1.06169589, "distance": 0.4156714798, "q3": 0.8226574568, "q2": 1.017393624, "tx": 0.375, "ty": 0.6495, "targetID": 3, "f2": 0.974899, "f1": 0.873049, "f3": -0.748139, "y": 0.75321023, "x": -0.027525735}], [{"q1": 1.82749052, "distance": 0.196626839, "q3": 1.793095427, "q2": 1.449488274, "tx": -0.4763, "ty": 0.275, "targetID": 4, "f2": 0.542804, "f1": 0.107254, "f3": 0.222299, "y": 0.29951377, "x": -0.28120723}], [{"q1": 1.01978705, "distance": 0.1481760891, "q3": 1.010713187, "q2": 1.046421934, "tx": 0, "ty": 0.55, "targetID": 5, "f2": 0.945871, "f1": 0.914957, "f3": -0.560083, "y": 0.69616642, "x": -0.024321411}], [{"q1": 0.4228844902, "distance": 0.1125553364, "q3": 2.413811297, "q2": 1.124710424, "tx": 0.4763, "ty": 0.275, "targetID": 6, "f2": 0.867582, "f1": 1.51186, "f3": 0.843015, "y": 0.27767478, "x": 0.36377645}], [{"q1": 1.40312418, "distance": 0.09315083429, "q3": 1.816029047, "q2": 1.463185624, "tx": -0.175, "ty": 0.3031, "targetID": 7, "f2": 0.529107, "f1": 0.53162, "f3": 0.245233, "y": 0.38578537, "x": -0.13210236}], [{"q1": 1.18371535, "distance": 0.2732181206, "q3": 2.021991867, "q2": 1.349334304, "tx": 0, "ty": 0.15, "targetID": 8, "f2": 0.642958, "f1": 0.751029, "f3": 0.451196, "y": 0.42308786, "x": -0.0084357672}], [{"q1": 0.8348728902, "distance": 0.3561316661, "q3": 1.052307877, "q2": 1.153613084, "tx": 0.175, "ty": 0.3031, "targetID": 9, "f2": 0.83868, "f1": 1.099872, "f3": -0.518488, "y": 0.64968913, "x": 0.093111426}]], "block": 10}], [{"trials": [[{"q1": 1.70188964, "distance": 0.2458867027, "q3": 1.337690157, "q2": 1.215251124, "tx": -0.375, "ty": 0.6495, "targetID": 1, "f2": 0.777042, "f1": 0.232855, "f3": -0.233106, "y": 0.40444931, "x": -0.39525907}], [{"q1": 0.7138587902, "distance": 0.5030538688, "q3": 1.131036187, "q2": 0.2829520536, "tx": 0, "ty": 0.95, "targetID": 2, "f2": 1.709341, "f1": 1.220886, "f3": -0.43976, "y": 0.73308849, "x": 0.4538861}], [{"q1": 1.22738349, "distance": 0.4604221967, "q3": 1.518834385, "q2": 0.7362210536, "tx": 0.375, "ty": 0.6495, "targetID": 3, "f2": 1.256072, "f1": 0.707361, "f3": -0.051962, "y": 0.66940956, "x": -0.084991531}], [{"q1": 1.867640071, "distance": 0.2101524435, "q3": 2.007603367, "q2": 1.416187394, "tx": -0.4763, "ty": 0.275, "targetID": 4, "f2": 0.576105, "f1": 0.067104, "f3": 0.436807, "y": 0.30981815, "x": -0.26905197}], [{"q1": 1.02330563, "distance": 0.1530173443, "q3": 1.393610497, "q2": 0.7416246536, "tx": 0, "ty": 0.55, "targetID": 5, "f2": 1.250668, "f1": 0.911439, "f3": -0.177186, "y": 0.69224799, "x": 0.056389866}], [{"q1": 0.5231640902, "distance": 0.2430178682, "q3": 1.958531697, "q2": 1.146827244, "tx": 0.4763, "ty": 0.275, "targetID": 6, "f2": 0.845465, "f1": 1.41158, "f3": 0.387735, "y": 0.39372019, "x": 0.26425472}], [{"q1": 1.23680827, "distance": 0.1486566609, "q3": 1.783859137, "q2": 1.393630754, "tx": -0.175, "ty": 0.3031, "targetID": 7, "f2": 0.598662, "f1": 0.697936, "f3": 0.213063, "y": 0.42032057, "x": -0.083577132}], [{"q1": 1.13313571, "distance": 0.2332898319, "q3": 1.960165317, "q2": 1.548574104, "tx": 0, "ty": 0.15, "targetID": 8, "f2": 0.443719, "f1": 0.801609, "f3": 0.389369, "y": 0.38235803, "x": 0.020830064}], [{"q1": 0.8361923902, "distance": 0.2542567402, "q3": 1.846879487, "q2": 0.8400821536, "tx": 0.175, "ty": 0.3031, "targetID": 9, "f2": 1.152211, "f1": 1.098552, "f3": 0.276083, "y": 0.55595994, "x": 0.14838533}]], "block": 11}], [{"trials": [[{"q1": 1.72325247, "distance": 0.2306362781, "q3": 1.601269776, "q2": 1.109065294, "tx": -0.375, "ty": 0.6495, "targetID": 1, "f2": 0.883227, "f1": 0.211492, "f3": 0.030473, "y": 0.4192914, "x": -0.36096101}], [{"q1": 1.11673659, "distance": 0.3245216634, "q3": 1.136314067, "q2": 1.097127244, "tx": 0, "ty": 0.95, "targetID": 2, "f2": 0.895165, "f1": 0.818008, "f3": -0.434482, "y": 0.64094896, "x": -0.099003862}], [{"q1": 0.6346277902, "distance": 0.07912007437, "q3": 0.7395937468, "q2": 0.7755538536, "tx": 0.375, "ty": 0.6495, "targetID": 3, "f2": 1.216739, "f1": 1.300117, "f3": -0.831203, "y": 0.72589613, "x": 0.39558197}], [{"q1": 1.863053346, "distance": 0.26214168, "q3": 2.064403367, "q2": 1.593059064, "tx": -0.4763, "ty": 0.275, "targetID": 4, "f2": 0.399234, "f1": 0.071691, "f3": 0.493607, "y": 0.30137059, "x": -0.21548809}], [{"q1": 0.9499808602, "distance": 0.1767505437, "q3": 1.60039013, "q2": 0.6241918536, "tx": 0, "ty": 0.55, "targetID": 5, "f2": 1.368101, "f1": 0.984764, "f3": 0.029594, "y": 0.67326914, "x": 0.12667073}], [{"q1": 0.4965861902, "distance": 0.1896557718, "q3": 2.162735217, "q2": 0.8834989536, "tx": 0.4763, "ty": 0.275, "targetID": 6, "f2": 1.108794, "f1": 1.438158, "f3": 0.591939, "y": 0.39809716, "x": 0.3320211}], [{"q1": 1.06483748, "distance": 0.2311667316, "q3": 1.947850277, "q2": 1.406008634, "tx": -0.175, "ty": 0.3031, "targetID": 7, "f2": 0.586284, "f1": 0.869907, "f3": 0.377054, "y": 0.41300358, "x": 0.028369764}], [{"q1": 1.14978615, "distance": 0.2069955741, "q3": 1.963181247, "q2": 1.657084714, "tx": 0, "ty": 0.15, "targetID": 8, "f2": 0.335208, "f1": 0.784958, "f3": 0.392385, "y": 0.3554829, "x": 0.024978901}], [{"q1": 0.6683056902, "distance": 0.2026359665, "q3": 2.072634337, "q2": 0.7687679536, "tx": 0.175, "ty": 0.3031, "targetID": 9, "f2": 1.223525, "f1": 1.266439, "f3": 0.501838, "y": 0.48152352, "x": 0.27105406}]], "block": 12}], [{"trials": [[{"q1": 1.45075073, "distance": 0.1266470858, "q3": 1.123307867, "q2": 1.196338744, "tx": -0.375, "ty": 0.6495, "targetID": 1, "f2": 0.795954, "f1": 0.483994, "f3": -0.447488, "y": 0.5492553, "x": -0.29760178}], [{"q1": 1.33363215, "distance": 0.3619431063, "q3": 0.8235370968, "q2": 1.134637864, "tx": 0, "ty": 0.95, "targetID": 2, "f2": 0.857655, "f1": 0.601112, "f3": -0.747259, "y": 0.67511721, "x": -0.23546181}], [{"q1": 0.5548312902, "distance": 0.2296672444, "q3": 0.3536176268, "q2": 0.6374494536, "tx": 0.375, "ty": 0.6495, "targetID": 3, "f2": 1.354843, "f1": 1.379913, "f3": -1.217179, "y": 0.70678467, "x": 0.59740843}], [{"q1": 2.022583421, "distance": 0.247506804, "q3": 1.749615777, "q2": 1.858083814, "tx": -0.4763, "ty": 0.275, "targetID": 4, "f2": 0.134209, "f1": -0.087839, "f3": 0.178819, "y": 0.20543931, "x": -0.2387691}], [{"q1": 0.9590914802, "distance": 0.06728040033, "q3": 1.332914927, "q2": 1.425737834, "tx": 0, "ty": 0.55, "targetID": 5, "f2": 0.566555, "f1": 0.975653, "f3": -0.237881, "y": 0.48952405, "x": -0.029484093}], [{"q1": 0.3153162902, "distance": 0.1862376808, "q3": 1.774874187, "q2": 1.382132524, "tx": 0.4763, "ty": 0.275, "targetID": 6, "f2": 0.61016, "f1": 1.619428, "f3": 0.204078, "y": 0.3220459, "x": 0.29610245}], [{"q1": 1.48863833, "distance": 0.1343266038, "q3": 1.653797205, "q2": 1.282544044, "tx": -0.175, "ty": 0.3031, "targetID": 7, "f2": 0.709749, "f1": 0.446106, "f3": 0.083001, "y": 0.42521918, "x": -0.23095125}], [{"q1": 0.9985498802, "distance": 0.2311225466, "q3": 1.880934357, "q2": 1.556113934, "tx": 0, "ty": 0.15, "targetID": 8, "f2": 0.436179, "f1": 0.936195, "f3": 0.310138, "y": 0.37544782, "x": 0.050901002}], [{"q1": 0.5636277902, "distance": 0.1063595358, "q3": 1.783482147, "q2": 1.299822804, "tx": 0.175, "ty": 0.3031, "targetID": 9, "f2": 0.69247, "f1": 1.371117, "f3": 0.212686, "y": 0.40210365, "x": 0.2138668}]], "block": 13}], [{"trials": [[{"q1": 1.6329631, "distance": 0.3093211381, "q3": 1.171688397, "q2": 1.557182074, "tx": -0.375, "ty": 0.6495, "targetID": 1, "f2": 0.435111, "f1": 0.301781, "f3": -0.399108, "y": 0.34323382, "x": -0.33163419}], [{"q1": 0.9392994402, "distance": 0.2771526174, "q3": 1.406679527, "q2": 0.7285555536, "tx": 0, "ty": 0.95, "targetID": 2, "f2": 1.263737, "f1": 0.995445, "f3": -0.164117, "y": 0.69467199, "x": 0.10780158}], [{"q1": -0.1492624098, "distance": 0.4371852281, "q3": 1.542459161, "q2": 1.048998044, "tx": 0.375, "ty": 0.6495, "targetID": 3, "f2": 0.943295, "f1": 2.084007, "f3": -0.028337, "y": 0.24183506, "x": 0.53292473}], [{"q1": 1.70591088, "distance": 0.2760196788, "q3": 1.855361787, "q2": 1.614359054, "tx": -0.4763, "ty": 0.275, "targetID": 4, "f2": 0.377934, "f1": 0.228834, "f3": 0.284565, "y": 0.30397054, "x": -0.20180488}], [{"q1": 1.00338793, "distance": 0.1081070746, "q3": 1.472778636, "q2": 1.456085624, "tx": 0, "ty": 0.55, "targetID": 5, "f2": 0.536207, "f1": 0.931357, "f3": -0.098018, "y": 0.44870173, "x": -0.037759768}], [{"q1": 0.3082791902, "distance": 0.1199494716, "q3": 2.114040527, "q2": 1.122448484, "tx": 0.4763, "ty": 0.275, "targetID": 6, "f2": 0.869844, "f1": 1.626465, "f3": 0.543244, "y": 0.29824371, "x": 0.35862415}], [{"q1": 0.9560755502, "distance": 0.2561491276, "q3": 1.804279497, "q2": 1.424041374, "tx": -0.175, "ty": 0.3031, "targetID": 7, "f2": 0.568251, "f1": 0.978669, "f3": 0.233483, "y": 0.41251007, "x": 0.056607021}], [{"q1": 0.7465312902, "distance": 0.2800067548, "q3": 2.042726377, "q2": 1.424229874, "tx": 0, "ty": 0.15, "targetID": 8, "f2": 0.568063, "f1": 1.188213, "f3": 0.47193, "y": 0.37129535, "x": 0.17155801}], [{"q1": 0.4701967902, "distance": 0.06067818841, "q3": 1.810185687, "q2": 1.485490924, "tx": 0.175, "ty": 0.3031, "targetID": 9, "f2": 0.506802, "f1": 1.464548, "f3": 0.239389, "y": 0.32531575, "x": 0.23146506}]], "block": 14}], [{"trials": [[{"q1": 1.60669939, "distance": 0.2802375435, "q3": 1.712733487, "q2": 1.284743154, "tx": -0.375, "ty": 0.6495, "targetID": 1, "f2": 0.70755, "f1": 0.328045, "f3": 0.141937, "y": 0.39027173, "x": -0.26853975}], [{"q1": 0.5719215902, "distance": 0.51969017, "q3": 0.9049671768, "q2": 0.6962600536, "tx": 0, "ty": 0.95, "targetID": 2, "f2": 1.296033, "f1": 1.362823, "f3": -0.665829, "y": 0.68634149, "x": 0.44784156}], [{"q1": 0.8694932902, "distance": 0.2939940579, "q3": 1.437278637, "q2": 0.9882396536, "tx": 0.375, "ty": 0.6495, "targetID": 3, "f2": 1.004053, "f1": 1.065251, "f3": -0.133518, "y": 0.60931793, "x": 0.083764859}], [{"q1": 2.56808957, "distance": 0.2722283112, "q3": 1.803714007, "q2": 1.841810364, "tx": -0.4763, "ty": 0.275, "targetID": 4, "f2": 0.150482, "f1": -0.633345, "f3": 0.232918, "y": 0.059542651, "x": -0.30990774}], [{"q1": 0.7129790902, "distance": 0.1577912315, "q3": 1.594169776, "q2": 1.134072374, "tx": 0, "ty": 0.55, "targetID": 5, "f2": 0.85822, "f1": 1.221765, "f3": 0.023373, "y": 0.52108224, "x": 0.15511878}], [{"q1": 0.2299906902, "distance": 0.08818854049, "q3": 2.018724607, "q2": 1.040829904, "tx": 0.4763, "ty": 0.275, "targetID": 6, "f2": 0.951463, "f1": 1.704754, "f3": 0.447928, "y": 0.30063003, "x": 0.39191801}], [{"q1": 1.03335873, "distance": 0.2750988192, "q3": 1.980271517, "q2": 1.192820154, "tx": -0.175, "ty": 0.3031, "targetID": 7, "f2": 0.799473, "f1": 0.901386, "f3": 0.409475, "y": 0.47232532, "x": 0.041892027}], [{"q1": 1.04127554, "distance": 0.2675186279, "q3": 2.080299827, "q2": 1.356936954, "tx": 0, "ty": 0.15, "targetID": 8, "f2": 0.635356, "f1": 0.893469, "f3": 0.509503, "y": 0.40741331, "x": 0.072832713}], [{"q1": 0.7876861902, "distance": 0.1309520563, "q3": 1.752945867, "q2": 1.414302434, "tx": 0.175, "ty": 0.3031, "targetID": 9, "f2": 0.57799, "f1": 1.147058, "f3": 0.18215, "y": 0.41767952, "x": 0.11159673}]], "block": 15}], [{"trials": [[{"q1": 1.39658967, "distance": 0.1890960684, "q3": 1.347240597, "q2": 1.208025464, "tx": -0.375, "ty": 0.6495, "targetID": 1, "f2": 0.784267, "f1": 0.538155, "f3": -0.223556, "y": 0.50679592, "x": -0.250932}], [{"q1": 0.8288410902, "distance": 0.3313241303, "q3": 0.8207096668, "q2": 0.6681113536, "tx": 0, "ty": 0.95, "targetID": 2, "f2": 1.324181, "f1": 1.105903, "f3": -0.750087, "y": 0.79316743, "x": 0.2918548}], [{"q1": 0.6032118902, "distance": 0.1796717126, "q3": 1.181929987, "q2": 1.217701574, "tx": 0.375, "ty": 0.6495, "targetID": 3, "f2": 0.774591, "f1": 1.331533, "f3": -0.388866, "y": 0.55815788, "x": 0.22027915}], [{"q1": 1.66042062, "distance": 0.3105696861, "q3": 1.854859137, "q2": 1.674300644, "tx": -0.4763, "ty": 0.275, "targetID": 4, "f2": 0.317992, "f1": 0.274324, "f3": 0.284063, "y": 0.30722216, "x": -0.16740639}], [{"q1": 1.08437819, "distance": 0.1064339867, "q3": 1.160127337, "q2": 1.490768804, "tx": 0, "ty": 0.55, "targetID": 5, "f2": 0.501524, "f1": 0.850366, "f3": -0.410669, "y": 0.50916434, "x": -0.098288567}], [{"q1": 0.03238449019, "distance": 0.1397907704, "q3": 1.616537916, "q2": 1.491397124, "tx": 0.4763, "ty": 0.275, "targetID": 6, "f2": 0.500896, "f1": 1.90236, "f3": 0.045742, "y": 0.24889935, "x": 0.3389675}], [{"q1": 1.25100826, "distance": 0.1312978401, "q3": 1.528321994, "q2": 1.476505974, "tx": -0.175, "ty": 0.3031, "targetID": 7, "f2": 0.515787, "f1": 0.683736, "f3": -0.042474, "y": 0.42596533, "x": -0.12870493}], [{"q1": 1.05346492, "distance": 0.2414082351, "q3": 1.964123727, "q2": 1.487313054, "tx": 0, "ty": 0.15, "targetID": 8, "f2": 0.50498, "f1": 0.88128, "f3": 0.393327, "y": 0.38772859, "x": 0.04198873}], [{"q1": 0.6647870902, "distance": 0.1214026937, "q3": 1.717068877, "q2": 1.349836954, "tx": 0.175, "ty": 0.3031, "targetID": 9, "f2": 0.642456, "f1": 1.269957, "f3": 0.146273, "y": 0.42408702, "x": 0.16496232}]], "block": 16}], [{"trials": [[{"q1": 1.41713568, "distance": 0.2422120751, "q3": 1.642047648, "q2": 1.175604224, "tx": -0.375, "ty": 0.6495, "targetID": 1, "f2": 0.816688, "f1": 0.517609, "f3": 0.071251, "y": 0.48253589, "x": -0.19953013}], [{"q1": 0.7756224902, "distance": 0.3887456498, "q3": 1.51223704, "q2": 0.9597139536, "tx": 0, "ty": 0.95, "targetID": 2, "f2": 1.032579, "f1": 1.159122, "f3": -0.058559, "y": 0.59343493, "x": 0.1548694}], [{"q1": 0.3724932902, "distance": 0.1093680858, "q3": 1.026546817, "q2": 0.8988927536, "tx": 0.375, "ty": 0.6495, "targetID": 3, "f2": 1.0934, "f1": 1.562251, "f3": -0.54425, "y": 0.57578891, "x": 0.45579637}], [{"q1": 1.77515158, "distance": 0.2562881629, "q3": 1.850712237, "q2": 1.636098874, "tx": -0.4763, "ty": 0.275, "targetID": 4, "f2": 0.356194, "f1": 0.159593, "f3": 0.279916, "y": 0.29069929, "x": -0.22049313}], [{"q1": 0.9017887902, "distance": 0.08536666728, "q3": 1.474160937, "q2": 1.439435174, "tx": 0, "ty": 0.55, "targetID": 5, "f2": 0.552857, "f1": 1.032956, "f3": -0.096635, "y": 0.46608851, "x": 0.015694895}], [{"q1": 0.06801009019, "distance": 0.08604439424, "q3": 2.161227247, "q2": 1.049752024, "tx": 0.4763, "ty": 0.275, "targetID": 6, "f2": 0.942541, "f1": 1.866734, "f3": 0.590431, "y": 0.20031705, "x": 0.43356717}], [{"q1": 1.31358879, "distance": 0.1293365598, "q3": 1.590085706, "q2": 1.394824564, "tx": -0.175, "ty": 0.3031, "targetID": 7, "f2": 0.597468, "f1": 0.621156, "f3": 0.019289, "y": 0.42983292, "x": -0.14917922}], [{"q1": 0.7578410902, "distance": 0.2806478944, "q3": 2.073451147, "q2": 1.400730754, "tx": 0, "ty": 0.15, "targetID": 8, "f2": 0.591562, "f1": 1.176903, "f3": 0.502655, "y": 0.3674147, "x": 0.17746574}], [{"q1": 0.9000923902, "distance": 0.1771595976, "q3": 1.803399847, "q2": 1.301205104, "tx": 0.175, "ty": 0.3031, "targetID": 9, "f2": 0.691088, "f1": 1.034652, "f3": 0.232604, "y": 0.44585747, "x": 0.070091336}]], "block": 17}], [{"trials": [[{"q1": 1.22556136, "distance": 0.2756281401, "q3": 1.451792797, "q2": 1.298943154, "tx": -0.375, "ty": 0.6495, "targetID": 1, "f2": 0.693349, "f1": 0.709183, "f3": -0.119004, "y": 0.5060023, "x": -0.13967197}], [{"q1": 0.9596569602, "distance": 0.2157032474, "q3": 0.7278441868, "q2": 1.111515734, "tx": 0, "ty": 0.95, "targetID": 2, "f2": 0.880777, "f1": 0.975088, "f3": -0.842952, "y": 0.73479409, "x": 0.014639236}], [{"q1": 0.7071357902, "distance": 0.2587623195, "q3": 1.003236197, "q2": 1.331615714, "tx": 0.375, "ty": 0.6495, "targetID": 3, "f2": 0.660677, "f1": 1.227609, "f3": -0.56756, "y": 0.58575447, "x": 0.12421235}], [{"q1": 1.64131974, "distance": 0.334575343, "q3": 1.948101607, "q2": 1.659409494, "tx": -0.4763, "ty": 0.275, "targetID": 4, "f2": 0.332883, "f1": 0.293425, "f3": 0.377305, "y": 0.32496815, "x": -0.14547702}], [{"q1": 0.7944719902, "distance": 0.109539429, "q3": 1.719456487, "q2": 1.174913074, "tx": 0, "ty": 0.55, "targetID": 5, "f2": 0.81738, "f1": 1.140273, "f3": 0.14866, "y": 0.49289322, "x": 0.093475677}], [{"q1": 0.3495596902, "distance": 0.07243448343, "q3": 2.341303337, "q2": 0.8385741536, "tx": 0.4763, "ty": 0.275, "targetID": 6, "f2": 1.153719, "f1": 1.585185, "f3": 0.770507, "y": 0.31117313, "x": 0.41354445}], [{"q1": 1.0356835, "distance": 0.2484645562, "q3": 1.879552057, "q2": 1.229262634, "tx": -0.175, "ty": 0.3031, "targetID": 7, "f2": 0.76303, "f1": 0.899061, "f3": 0.308756, "y": 0.46916417, "x": 0.0098170098}], [{"q1": 1.2043242, "distance": 0.2852486395, "q3": 1.947787447, "q2": 1.306294484, "tx": 0, "ty": 0.15, "targetID": 8, "f2": 0.685998, "f1": 0.73042, "f3": 0.376991, "y": 0.43419773, "x": -0.024462964}], [{"q1": 0.5302012902, "distance": 0.1784769923, "q3": 1.997236117, "q2": 0.9309998536, "tx": 0.175, "ty": 0.3031, "targetID": 9, "f2": 1.061293, "f1": 1.404543, "f3": 0.42644, "y": 0.43123917, "x": 0.29923522}]], "block": 18}], [{"trials": [[{"q1": 0.9442003302, "distance": 0.424327443, "q3": 1.305583077, "q2": 0.9813909536, "tx": -0.375, "ty": 0.6495, "targetID": 1, "f2": 1.010902, "f1": 0.990544, "f3": -0.265213, "y": 0.65065134, "x": 0.049325881}], [{"q1": 0.2906233902, "distance": 0.8023670278, "q3": 0.8486070068, "q2": 0.5805865536, "tx": 0, "ty": 0.95, "targetID": 2, "f2": 1.411706, "f1": 1.644121, "f3": -0.722189, "y": 0.52043448, "x": 0.6776919}], [{"q1": 0.1989516902, "distance": 0.2547352483, "q3": 1.435079527, "q2": 0.8677281536, "tx": 0.375, "ty": 0.6495, "targetID": 3, "f2": 1.124564, "f1": 1.735793, "f3": -0.135717, "y": 0.42480791, "x": 0.49501463}], [{"q1": 1.977847141, "distance": 0.2066962701, "q3": 1.782916667, "q2": 1.656393564, "tx": -0.4763, "ty": 0.275, "targetID": 4, "f2": 0.335899, "f1": -0.043103, "f3": 0.21212, "y": 0.2335479, "x": -0.27380291}], [{"q1": 0.5298870902, "distance": 0.285257046, "q3": 1.433131737, "q2": 0.9894334536, "tx": 0, "ty": 0.55, "targetID": 5, "f2": 1.002859, "f1": 1.404857, "f3": -0.137665, "y": 0.54492119, "x": 0.28521183}], [{"q1": 0.2986029902, "distance": 0.1203991253, "q3": 2.081430797, "q2": 1.094362644, "tx": 0.4763, "ty": 0.275, "targetID": 6, "f2": 0.89793, "f1": 1.636141, "f3": 0.510634, "y": 0.31025338, "x": 0.36117768}], [{"q1": 1.11918704, "distance": 0.20541184, "q3": 1.944645857, "q2": 1.501764374, "tx": -0.175, "ty": 0.3031, "targetID": 7, "f2": 0.490528, "f1": 0.815557, "f3": 0.37385, "y": 0.39103335, "x": 0.010638762}], [{"q1": 1.17259411, "distance": 0.2400181509, "q3": 1.988690977, "q2": 1.511251984, "tx": 0, "ty": 0.15, "targetID": 8, "f2": 0.481041, "f1": 0.76215, "f3": 0.417895, "y": 0.38995932, "x": 0.0053138997}], [{"q1": 0.4612118902, "distance": 0.192715422, "q3": 1.824008697, "q2": 0.9886166536, "tx": 0.175, "ty": 0.3031, "targetID": 9, "f2": 1.003676, "f1": 1.473533, "f3": 0.253212, "y": 0.44228062, "x": 0.30829662}]], "block": 19}], [{"trials": [[{"q1": 1.37610648, "distance": 0.2213230363, "q3": 1.541830843, "q2": 1.159456444, "tx": -0.375, "ty": 0.6495, "targetID": 1, "f2": 0.832836, "f1": 0.558638, "f3": -0.028965, "y": 0.50588332, "x": -0.20660126}], [{"q1": 1.03844811, "distance": 0.1712743683, "q3": 0.7975247068, "q2": 0.9137838536, "tx": 0, "ty": 0.95, "targetID": 2, "f2": 1.078509, "f1": 0.896296, "f3": -0.773272, "y": 0.78051594, "x": 0.024699446}], [{"q1": 0.5721100902, "distance": 0.193065222, "q3": 1.625083048, "q2": 1.028389194, "tx": 0.375, "ty": 0.6495, "targetID": 3, "f2": 0.963903, "f1": 1.362634, "f3": 0.054287, "y": 0.49779433, "x": 0.25558656}], [{"q1": 1.82950114, "distance": 0.2713648802, "q3": 1.950489217, "q2": 1.679390024, "tx": -0.4763, "ty": 0.275, "targetID": 4, "f2": 0.312903, "f1": 0.105243, "f3": 0.379693, "y": 0.28313923, "x": -0.20505721}], [{"q1": 0.7492330902, "distance": 0.1472998676, "q3": 1.623889243, "q2": 1.077775034, "tx": 0, "ty": 0.55, "targetID": 5, "f2": 0.914518, "f1": 1.185511, "f3": 0.053093, "y": 0.52734757, "x": 0.14554765}], [{"q1": 0.3877613902, "distance": 0.1496200966, "q3": 2.158336987, "q2": 1.248300684, "tx": 0.4763, "ty": 0.275, "targetID": 6, "f2": 0.743992, "f1": 1.546983, "f3": 0.587541, "y": 0.29074483, "x": 0.32751064}], [{"q1": 1.04975784, "distance": 0.211802204, "q3": 1.853162677, "q2": 1.514330744, "tx": -0.175, "ty": 0.3031, "targetID": 7, "f2": 0.477962, "f1": 0.884987, "f3": 0.282366, "y": 0.39646009, "x": 0.015115931}], [{"q1": 0.9843498802, "distance": 0.2287711371, "q3": 2.026452927, "q2": 1.592493574, "tx": 0, "ty": 0.15, "targetID": 8, "f2": 0.399799, "f1": 0.950395, "f3": 0.455657, "y": 0.3561964, "x": 0.099092269}], [{"q1": 0.3096614902, "distance": 0.1700187288, "q3": 1.747667997, "q2": 1.188547594, "tx": 0.175, "ty": 0.3031, "targetID": 9, "f2": 0.803745, "f1": 1.625083, "f3": 0.176872, "y": 0.3696035, "x": 0.33147253}]], "block": 20}], [{"trials": [[{"q1": 1.09707022, "distance": 0.342646196, "q3": 1.314316707, "q2": 1.533808624, "tx": -0.375, "ty": 0.6495, "targetID": 1, "f2": 0.458484, "f1": 0.837674, "f3": -0.25648, "y": 0.45373453, "x": -0.093784253}], [{"q1": 0.6570587902, "distance": 0.35580978, "q3": 0.8416955068, "q2": 1.159582104, "tx": 0, "ty": 0.95, "targetID": 2, "f2": 0.832711, "f1": 1.277686, "f3": -0.729101, "y": 0.66485755, "x": 0.21282477}], [{"q1": -0.01052970981, "distance": 0.4697092393, "q3": 0.6509379968, "q2": 0.7933980536, "tx": 0.375, "ty": 0.6495, "targetID": 3, "f2": 1.198895, "f1": 1.945274, "f3": -0.919858, "y": 0.37503773, "x": 0.75617874}], [{"q1": 1.66217991, "distance": 0.3001938478, "q3": 1.685652957, "q2": 1.664373214, "tx": -0.4763, "ty": 0.275, "targetID": 4, "f2": 0.327919, "f1": 0.272565, "f3": 0.114857, "y": 0.31943538, "x": -0.17941308}], [{"q1": 0.7115339902, "distance": 0.09723935185, "q3": 0.9534105368, "q2": 1.459541374, "tx": 0, "ty": 0.55, "targetID": 5, "f2": 0.532751, "f1": 1.22321, "f3": -0.617386, "y": 0.55896581, "x": 0.09682513}], [{"q1": -0.2910111098, "distance": 0.1201668332, "q3": 1.539066241, "q2": 1.415621904, "tx": 0.4763, "ty": 0.275, "targetID": 6, "f2": 0.576671, "f1": 2.225756, "f3": -0.03173, "y": 0.16156568, "x": 0.43664243}], [{"q1": 1.35738259, "distance": 0.1641548853, "q3": 1.557224647, "q2": 1.298628994, "tx": -0.175, "ty": 0.3031, "targetID": 7, "f2": 0.693664, "f1": 0.577362, "f3": -0.013572, "y": 0.46718864, "x": -0.17966311}], [{"q1": 0.9939003202, "distance": 0.1851710781, "q3": 1.818102497, "q2": 1.783628074, "tx": 0, "ty": 0.15, "targetID": 8, "f2": 0.208665, "f1": 0.940844, "f3": 0.247306, "y": 0.32117842, "x": 0.070613573}], [{"q1": 0.4723330902, "distance": 0.03415793177, "q3": 1.527191021, "q2": 1.638674984, "tx": 0.175, "ty": 0.3031, "targetID": 9, "f2": 0.353618, "f1": 1.462411, "f3": -0.043605, "y": 0.33554727, "x": 0.18567422}]], "block": 21}], [{"trials": [[{"q1": 1.19087818, "distance": 0.2425093347, "q3": 1.117401677, "q2": 1.465761724, "tx": -0.375, "ty": 0.6495, "targetID": 1, "f2": 0.526531, "f1": 0.743866, "f3": -0.453395, "y": 0.49921062, "x": -0.18467428}], [{"q1": 0.6280932902, "distance": 0.3831810575, "q3": 0.9186016968, "q2": 1.205826354, "tx": 0, "ty": 0.95, "targetID": 2, "f2": 0.786466, "f1": 1.306651, "f3": -0.652195, "y": 0.62452747, "x": 0.202226}], [{"q1": 0.3818552902, "distance": 0.1090050514, "q3": 0.8137353268, "q2": 1.366361734, "tx": 0.375, "ty": 0.6495, "targetID": 3, "f2": 0.625931, "f1": 1.552889, "f3": -0.757061, "y": 0.5537277, "x": 0.32294457}], [{"q1": 1.76371619, "distance": 0.3476187519, "q3": 1.969464437, "q2": 1.717843124, "tx": -0.4763, "ty": 0.275, "targetID": 4, "f2": 0.27445, "f1": 0.171028, "f3": 0.398668, "y": 0.33166042, "x": -0.13333004}], [{"q1": 0.8410303902, "distance": 0.1200213123, "q3": 1.731206047, "q2": 1.150031664, "tx": 0, "ty": 0.55, "targetID": 5, "f2": 0.842261, "f1": 1.093714, "f3": 0.16041, "y": 0.48957143, "x": 0.1036991}], [{"q1": 0.1097304902, "distance": 0.1448058407, "q3": 1.745783037, "q2": 1.471479424, "tx": 0.4763, "ty": 0.275, "targetID": 6, "f2": 0.520813, "f1": 1.825014, "f3": 0.174987, "y": 0.22389305, "x": 0.34081269}], [{"q1": 1.16976668, "distance": 0.1300126228, "q3": 1.65228924, "q2": 1.703140464, "tx": -0.175, "ty": 0.3031, "targetID": 7, "f2": 0.289152, "f1": 0.764978, "f3": 0.081493, "y": 0.34960683, "x": -0.053589964}], [{"q1": 1.33344366, "distance": 0.2169635199, "q3": 1.993654697, "q2": 1.619636934, "tx": 0, "ty": 0.15, "targetID": 8, "f2": 0.372656, "f1": 0.601301, "f3": 0.422858, "y": 0.35922778, "x": -0.057418682}], [{"q1": 0.3227932902, "distance": 0.1291875224, "q3": 1.786875067, "q2": 1.351219254, "tx": 0.175, "ty": 0.3031, "targetID": 9, "f2": 0.641073, "f1": 1.611951, "f3": 0.216079, "y": 0.32925186, "x": 0.30151283}]], "block": 22}], [{"trials": [[{"q1": 1.956547143, "distance": 0.4294014496, "q3": 1.565581283, "q2": 1.580932514, "tx": -0.375, "ty": 0.6495, "targetID": 1, "f2": 0.41136, "f1": -0.021803, "f3": -0.005215, "y": 0.22117332, "x": -0.34463785}], [{"q1": 0.2793136902, "distance": 0.6033666001, "q3": 1.096541497, "q2": 1.041332554, "tx": 0, "ty": 0.95, "targetID": 2, "f2": 0.95096, "f1": 1.655431, "f3": -0.474255, "y": 0.52861021, "x": 0.4318355}], [{"q1": 0.05355879019, "distance": 0.3214931578, "q3": 1.191166267, "q2": 1.019529904, "tx": 0.375, "ty": 0.6495, "targetID": 3, "f2": 0.972763, "f1": 1.881186, "f3": -0.37963, "y": 0.37606691, "x": 0.54409227}], [{"q1": 2.63733027, "distance": 0.2582580473, "q3": 1.960039657, "q2": 1.700878524, "tx": -0.4763, "ty": 0.275, "targetID": 4, "f2": 0.291414, "f1": -0.702586, "f3": 0.389243, "y": 0.055764811, "x": -0.3397967}], [{"q1": 0.9731029802, "distance": 0.08494185009, "q3": 1.458641467, "q2": 1.430261724, "tx": 0, "ty": 0.55, "targetID": 5, "f2": 0.562031, "f1": 0.961642, "f3": -0.112155, "y": 0.46615429, "x": -0.013602015}], [{"q1": -0.6000809098, "distance": 0.3316064615, "q3": 1.970658237, "q2": 1.180065294, "tx": 0.4763, "ty": 0.275, "targetID": 6, "f2": 0.812227, "f1": 2.534825, "f3": 0.399862, "y": -0.056333147, "x": 0.46283928}], [{"q1": 1.24994012, "distance": 0.1612772972, "q3": 1.919198957, "q2": 1.417444034, "tx": -0.175, "ty": 0.3031, "targetID": 7, "f2": 0.574849, "f1": 0.684804, "f3": 0.348403, "y": 0.41243747, "x": -0.056443329}], [{"q1": 0.9269843902, "distance": 0.2419707665, "q3": 1.978386557, "q2": 1.550773224, "tx": 0, "ty": 0.15, "targetID": 8, "f2": 0.441519, "f1": 1.00776, "f3": 0.40759, "y": 0.36860567, "x": 0.10373723}], [{"q1": 0.3102268902, "distance": 0.1322295287, "q3": 1.836575067, "q2": 1.356371474, "tx": 0.175, "ty": 0.3031, "targetID": 9, "f2": 0.635921, "f1": 1.624518, "f3": 0.265779, "y": 0.30880526, "x": 0.30710639}]], "block": 23}], [{"trials": [[{"q1": 1.14036137, "distance": 0.3747679354, "q3": 1.627910481, "q2": 1.437613054, "tx": -0.375, "ty": 0.6495, "targetID": 1, "f2": 0.55468, "f1": 0.794383, "f3": 0.057114, "y": 0.44592885, "x": -0.060341785}], [{"q1": 1.30202773, "distance": 0.44486988, "q3": 0.4574787268, "q2": 1.540720124, "tx": 0, "ty": 0.95, "targetID": 2, "f2": 0.451573, "f1": 0.632717, "f3": -1.113318, "y": 0.59178124, "x": -0.26379638}], [{"q1": -0.06280580981, "distance": 0.3181721532, "q3": 1.029499917, "q2": 1.284743154, "tx": 0.375, "ty": 0.6495, "targetID": 3, "f2": 0.70755, "f1": 1.99755, "f3": -0.541296, "y": 0.35669375, "x": 0.49949104}], [{"q1": 1.66287106, "distance": 0.2976430744, "q3": 1.757532597, "q2": 1.712879404, "tx": -0.4763, "ty": 0.275, "targetID": 4, "f2": 0.279413, "f1": 0.271873, "f3": 0.186736, "y": 0.29505573, "x": -0.17933339}], [{"q1": 0.8743940902, "distance": 0.05974462456, "q3": 1.371933517, "q2": 1.401421904, "tx": 0, "ty": 0.55, "targetID": 5, "f2": 0.590871, "f1": 1.06035, "f3": -0.198863, "y": 0.49454563, "x": 0.022231352}], [{"q1": 0.08541459019, "distance": 0.139082796, "q3": 2.250259987, "q2": 1.296304214, "tx": 0.4763, "ty": 0.275, "targetID": 6, "f2": 0.695988, "f1": 1.84933, "f3": 0.679464, "y": 0.16475778, "x": 0.39150214}], [{"q1": 1.24849499, "distance": 0.1574530885, "q3": 1.910590987, "q2": 1.407076774, "tx": -0.175, "ty": 0.3031, "targetID": 7, "f2": 0.585216, "f1": 0.686249, "f3": 0.339795, "y": 0.41408753, "x": -0.063316325}], [{"q1": 1.16913836, "distance": 0.2024666123, "q3": 1.775125517, "q2": 1.714198874, "tx": 0, "ty": 0.15, "targetID": 8, "f2": 0.278094, "f1": 0.765606, "f3": 0.204329, "y": 0.35106806, "x": -0.023756354}], [{"q1": 0.6750286902, "distance": 0.1211411753, "q3": 2.174798927, "q2": 1.084875034, "tx": 0.175, "ty": 0.3031, "targetID": 9, "f2": 0.907418, "f1": 1.259716, "f3": 0.604003, "y": 0.4030873, "x": 0.24339389}]], "block": 24}]]}], [{"phase": "train", "blocks": [[{"trials": [[{"q1": 1.24340561, "distance": 0.2301948682, "q3": 2.316421927, "q2": 3.885215354, "tx": 0.601, "ty": 0.601, "targetID": 1, "f2": -1.892923, "f1": 0.691339, "f3": 0.745626, "y": 0.48444428, "x": 0.40249448}], [{"q1": 1.4307702, "distance": 0.4067412898, "q3": -0.6711635732, "q2": 1.229388294, "tx": 0.22, "ty": 0.821, "targetID": 2, "f2": 0.762904, "f1": 0.503974, "f3": -2.24196, "y": 0.86946108, "x": -0.18384403}], [{"q1": 1.46978878, "distance": 0.5690244484, "q3": 1.684082157, "q2": 1.990093539, "tx": -0.22, "ty": 0.821, "targetID": 3, "f2": 0.002199, "f1": 0.464956, "f3": 0.113286, "y": 0.27369038, "x": -0.064304776}], [{"q1": 1.46639586, "distance": 0.4880931919, "q3": 0.8847981568, "q2": 1.962636019, "tx": -0.601, "ty": 0.601, "targetID": 4, "f2": 0.029657, "f1": 0.468349, "f3": -0.685998, "y": 0.2763953, "x": -0.23649108}], [{"q1": 2.04218696, "distance": 1.005980748, "q3": 1.069963627, "q2": 1.077900694, "tx": 0.4596, "ty": 0.4596, "targetID": 5, "f2": 0.914392, "f1": -0.107442, "f3": -0.500833, "y": 0.2695393, "x": -0.52826345}], [{"q1": 2.07354005, "distance": 0.704056731, "q3": 0.8363547968, "q2": 2.218738654, "tx": 0.1682, "ty": 0.6279, "targetID": 6, "f2": -0.226446, "f1": -0.138796, "f3": -0.734442, "y": 0.069744321, "x": -0.26093648}], [{"q1": 1.34619852, "distance": 0.3395767391, "q3": 1.006754777, "q2": 1.995999733, "tx": -0.1682, "ty": 0.6279, "targetID": 7, "f2": -0.003707, "f1": 0.588546, "f3": -0.564042, "y": 0.28832327, "x": -0.16827846}], [{"q1": 1.68014982, "distance": 0.3144286237, "q3": 0.3879238268, "q2": 2.285843074, "tx": -0.4596, "ty": 0.4596, "targetID": 8, "f2": -0.29355, "f1": 0.254595, "f3": -1.182872, "y": 0.18487397, "x": -0.30665894}], [{"q1": 1.15776579, "distance": 0.6364096111, "q3": 0.08545132679, "q2": 2.139193524, "tx": 0.3182, "ty": 0.3182, "targetID": 9, "f2": -0.146901, "f1": 0.776979, "f3": -1.485345, "y": 0.34547574, "x": -0.31762484}], [{"q1": 0.6246374902, "distance": 0.1202377421, "q3": 1.439980407, "q2": 1.931974075, "tx": 0.1165, "ty": 0.4347, "targetID": 10, "f2": 0.060319, "f1": 1.310107, "f3": -0.130816, "y": 0.31452063, "x": 0.11275385}], [{"q1": 1.888751574, "distance": 0.3118393074, "q3": 1.191857417, "q2": 1.898798857, "tx": -0.1165, "ty": 0.4347, "targetID": 11, "f2": 0.093494, "f1": 0.045993, "f3": -0.378939, "y": 0.18067814, "x": -0.29737744}], [{"q1": 1.23109057, "distance": 0.5691116597, "q3": -0.06520687321, "q2": 1.182013074, "tx": -0.3182, "ty": 0.3182, "targetID": 12, "f2": 0.81028, "f1": 0.703654, "f3": -1.636003, "y": 0.84384157, "x": -0.10005092}], [{"q1": 0.9462109502, "distance": 0.2645856937, "q3": 1.834187457, "q2": 1.543987384, "tx": 0.1768, "ty": 0.1768, "targetID": 13, "f2": 0.448305, "f1": 0.988534, "f3": 0.263391, "y": 0.41251007, "x": 0.056607021}], [{"q1": 1.33633392, "distance": 0.1237525194, "q3": 2.323459097, "q2": 1.907658148, "tx": 0.0647, "ty": 0.2415, "targetID": 14, "f2": 0.084635, "f1": 0.598411, "f3": 0.752663, "y": 0.36513384, "x": 0.070118455}], [{"q1": 1.77339229, "distance": 0.05603809538, "q3": 1.923094527, "q2": 1.931848411, "tx": -0.0647, "ty": 0.2415, "targetID": 15, "f2": 0.060444, "f1": 0.161352, "f3": 0.352298, "y": 0.28324541, "x": -0.10208434}], [{"q1": 1.64351885, "distance": 0.1358895796, "q3": 1.103013177, "q2": 2.515179334, "tx": -0.1768, "ty": 0.1768, "targetID": 16, "f2": -0.522887, "f1": 0.291226, "f3": -0.467783, "y": 0.16315901, "x": -0.041596815}]], "block": 1}], [{"trials": [[{"q1": 0.6324286902, "distance": 0.3145446918, "q3": 3.058214827, "q2": -0.05891604641, "tx": 0.601, "ty": 0.601, "targetID": 1, "f2": 2.051209, "f1": 1.302316, "f3": 1.487418, "y": 0.32787984, "x": 0.44497519}], [{"q1": 1.51012683, "distance": 0.3253759792, "q3": 2.779869627, "q2": 3.332558954, "tx": 0.22, "ty": 0.821, "targetID": 2, "f2": -1.340266, "f1": 0.424618, "f3": 1.209073, "y": 0.49702428, "x": 0.25015395}], [{"q1": "_NaN_", "distance": 0.9585783884, "q3": 2.308693607, "q2": 0.6838193536, "tx": -0.22, "ty": 0.821, "targetID": 3, "f2": 1.308473, "f1": "_NaN_", "f3": 0.737897, "y": 0.19250263, "x": 0.50378421}], [{"q1": "_NaN_", "distance": 1.093554107, "q3": 2.256480337, "q2": 1.308305104, "tx": -0.601, "ty": 0.601, "targetID": 4, "f2": 0.683988, "f1": "_NaN_", "f3": 0.685684, "y": 0.15329308, "x": 0.39670692}], [{"q1": "_NaN_", "distance": 0.3562620141, "q3": 1.896893647, "q2": 1.740274094, "tx": 0.4596, "ty": 0.4596, "targetID": 5, "f2": 0.252019, "f1": "_NaN_", "f3": 0.326097, "y": 0.13386753, "x": 0.31530523}], [{"q1": 1.35021976, "distance": 0.1916350663, "q3": 2.705602427, "q2": 1.021352024, "tx": 0.1682, "ty": 0.6279, "targetID": 6, "f2": 0.970941, "f1": 0.584525, "f3": 1.134806, "y": 0.4806726, "x": 0.045529338}], [{"q1": "_NaN_", "distance": 0.9677739855, "q3": 2.838491827, "q2": -0.7888336464, "tx": -0.1682, "ty": 0.6279, "targetID": 7, "f2": 2.781126, "f1": "_NaN_", "f3": 1.267696, "y": 0.044871786, "x": 0.60424067}], [{"q1": "_NaN_", "distance": 1.045911446, "q3": 2.877573227, "q2": 1.241514844, "tx": -0.4596, "ty": 0.4596, "targetID": 8, "f2": 0.750778, "f1": "_NaN_", "f3": 1.306777, "y": 0.027894587, "x": 0.49306006}], [{"q1": 1.2822357, "distance": 0.4424949454, "q3": 1.570733495, "q2": 1.401359074, "tx": 0.3182, "ty": 0.3182, "targetID": 9, "f2": 0.590934, "f1": 0.652509, "f3": -6.3e-05, "y": 0.41602924, "x": -0.11334515}], [{"q1": 1.2226711, "distance": 0.2133588739, "q3": 2.716095327, "q2": 4.446121554, "tx": 0.1165, "ty": 0.4347, "targetID": 10, "f2": -2.453829, "f1": 0.712073, "f3": 1.145299, "y": 0.57629439, "x": 0.27610275}], [{"q1": 0.9767472302, "distance": 0.2176816345, "q3": 1.127643267, "q2": 1.139098924, "tx": -0.1165, "ty": 0.4347, "targetID": 11, "f2": 0.853194, "f1": 0.957997, "f3": -0.443153, "y": 0.63443341, "x": -0.029944475}], [{"q1": "_NaN_", "distance": 0.7406209717, "q3": 2.235871487, "q2": 2.012461679, "tx": -0.3182, "ty": 0.3182, "targetID": 12, "f2": -0.020169, "f1": "_NaN_", "f3": 0.665075, "y": 0.0031096189, "x": 0.3520518}], [{"q1": 1.23561446, "distance": 0.365195324, "q3": 2.438127227, "q2": 0.8087918536, "tx": 0.1768, "ty": 0.1768, "targetID": 13, "f2": 1.183501, "f1": 0.69913, "f3": 0.867331, "y": 0.50708279, "x": 0.020976692}], [{"q1": "_NaN_", "distance": 0.5399108576, "q3": 2.414879437, "q2": 2.870242134, "tx": 0.0647, "ty": 0.2415, "targetID": 14, "f2": -0.877949, "f1": "_NaN_", "f3": 0.844083, "y": -0.13401856, "x": 0.45262982}], [{"q1": 1.54072594, "distance": 0.1131908995, "q3": 2.172411317, "q2": 1.786078514, "tx": -0.0647, "ty": 0.2415, "targetID": 15, "f2": 0.206214, "f1": 0.394019, "f3": 0.601615, "y": 0.35193973, "x": -0.039895852}], [{"q1": 1.38502861, "distance": 0.2263337086, "q3": 2.025824607, "q2": 1.740776744, "tx": -0.1768, "ty": 0.1768, "targetID": 16, "f2": 0.251516, "f1": 0.549716, "f3": 0.455028, "y": 0.34168238, "x": -0.021749207}]], "block": 2}], [{"trials": [[{"q1": 0.4810666902, "distance": 0.240292005, "q3": 2.317113077, "q2": 0.2902405536, "tx": 0.601, "ty": 0.601, "targetID": 1, "f2": 1.702052, "f1": 1.453678, "f3": 0.746317, "y": 0.42668992, "x": 0.43560277}], [{"q1": 0.9917640402, "distance": 0.1377918468, "q3": 1.979831687, "q2": -0.02706024641, "tx": 0.22, "ty": 0.821, "targetID": 2, "f2": 2.019353, "f1": 0.94298, "f3": 0.409035, "y": 0.68551722, "x": 0.2451199}], [{"q1": 0.8319197902, "distance": 0.5433887264, "q3": 2.268041397, "q2": 0.8080378536, "tx": -0.22, "ty": 0.821, "targetID": 3, "f2": 1.184255, "f1": 1.102825, "f3": 0.697245, "y": 0.47702655, "x": 0.2006585}], [{"q1": 2.69909398, "distance": 0.6960484361, "q3": 1.48917775, "q2": 1.897039565, "tx": -0.601, "ty": 0.601, "targetID": 4, "f2": 0.095253, "f1": -0.764349, "f3": -0.081619, "y": -0.034092855, "x": -0.3161483}], [{"q1": 0.3002994902, "distance": 0.1477430295, "q3": 1.983727267, "q2": 1.030839634, "tx": 0.4596, "ty": 0.4596, "targetID": 5, "f2": 0.961453, "f1": 1.634445, "f3": 0.412931, "y": 0.33663929, "x": 0.37769355}], [{"q1": 1.07419943, "distance": 0.2035318355, "q3": 2.296504227, "q2": 1.165865294, "tx": 0.1682, "ty": 0.6279, "targetID": 6, "f2": 0.826427, "f1": 0.860545, "f3": 0.725708, "y": 0.44606629, "x": 0.076757614}], [{"q1": 1.68838079, "distance": 0.182002037, "q3": 2.092363537, "q2": 0.7861095536, "tx": -0.1682, "ty": 0.6279, "targetID": 7, "f2": 1.206183, "f1": 0.246364, "f3": 0.521567, "y": 0.47677298, "x": -0.26961679}], [{"q1": 2.1365604, "distance": 0.2628955838, "q3": 2.211367067, "q2": 1.537767024, "tx": -0.4596, "ty": 0.4596, "targetID": 8, "f2": 0.454526, "f1": -0.201816, "f3": 0.640571, "y": 0.26018544, "x": -0.28828765}], [{"q1": 1.903642723, "distance": 0.8641415287, "q3": 0.9994034568, "q2": -0.3417221464, "tx": 0.3182, "ty": 0.3182, "targetID": 9, "f2": 2.334015, "f1": 0.031102, "f3": -0.571393, "y": 0.88554118, "x": -0.33361636}], [{"q1": 1.10574102, "distance": 0.117677747, "q3": 2.023688327, "q2": 1.823212134, "tx": 0.1165, "ty": 0.4347, "targetID": 10, "f2": 0.169081, "f1": 0.829003, "f3": 0.452892, "y": 0.32499418, "x": 0.073924359}], [{"q1": 1.51370824, "distance": 0.03824225952, "q3": 2.274764407, "q2": 1.365670584, "tx": -0.1165, "ty": 0.4347, "targetID": 11, "f2": 0.626622, "f1": 0.421036, "f3": 0.703968, "y": 0.40519291, "x": -0.092173018}], [{"q1": 1.980109088, "distance": 0.1455636737, "q3": 2.516164387, "q2": 1.868576734, "tx": -0.3182, "ty": 0.3182, "targetID": 12, "f2": 0.123716, "f1": -0.045365, "f3": 0.945368, "y": 0.35133899, "x": -0.17645872}], [{"q1": 1.53569939, "distance": 0.5879917057, "q3": 2.122334337, "q2": 0.07485295359, "tx": 0.1768, "ty": 0.1768, "targetID": 13, "f2": 1.91744, "f1": 0.399045, "f3": 0.551538, "y": 0.65938038, "x": -0.15913217}], [{"q1": 0.9629870502, "distance": 0.1719276535, "q3": 1.969778597, "q2": 1.373838724, "tx": 0.0647, "ty": 0.2415, "targetID": 14, "f2": 0.618454, "f1": 0.971757, "f3": 0.398982, "y": 0.41325787, "x": 0.072338857}], [{"q1": 1.20677464, "distance": 0.175231016, "q3": 2.150294507, "q2": 1.449488274, "tx": -0.0647, "ty": 0.2415, "targetID": 15, "f2": 0.542804, "f1": 0.72797, "f3": 0.579498, "y": 0.39521563, "x": 0.019427368}], [{"q1": 1.876059539, "distance": 0.1498282696, "q3": 2.238133437, "q2": 1.637669674, "tx": -0.1768, "ty": 0.1768, "targetID": 16, "f2": 0.354623, "f1": 0.058685, "f3": 0.667337, "y": 0.32638102, "x": -0.185404}]], "block": 3}], [{"trials": [[{"q1": 0.7482277902, "distance": 0.2745552435, "q3": 3.427414727, "q2": 0.6387688536, "tx": 0.601, "ty": 0.601, "targetID": 1, "f2": 1.353524, "f1": 1.186517, "f3": 1.856618, "y": 0.35676376, "x": 0.47558373}], [{"q1": 1.2779003, "distance": 0.2784222671, "q3": 3.320726227, "q2": 0.8620104536, "tx": 0.22, "ty": 0.821, "targetID": 2, "f2": 1.130282, "f1": 0.656844, "f3": 1.74993, "y": 0.54338256, "x": 0.19884543}], [{"q1": 1.78036663, "distance": 0.2674469413, "q3": 3.539758127, "q2": 0.6185998536, "tx": -0.22, "ty": 0.821, "targetID": 3, "f2": 1.373693, "f1": 0.154378, "f3": 1.968962, "y": 0.60999874, "x": -0.055663958}], [{"q1": 3.51862869, "distance": 0.8070930055, "q3": 3.367724527, "q2": 1.532300654, "tx": -0.601, "ty": 0.601, "targetID": 4, "f2": 0.459992, "f1": -1.583884, "f3": 1.796928, "y": -0.20520293, "x": -0.563106}], [{"q1": 0.9386711202, "distance": 0.1023499051, "q3": 3.372436927, "q2": -0.1580018464, "tx": 0.4596, "ty": 0.4596, "targetID": 5, "f2": 2.150295, "f1": 0.996073, "f3": 1.801641, "y": 0.40251523, "x": 0.37464806}], [{"q1": 1.43761887, "distance": 0.01293151573, "q3": 3.611386427, "q2": 0.7543166536, "tx": 0.1682, "ty": 0.6279, "targetID": 6, "f2": 1.237976, "f1": 0.497126, "f3": 2.04059, "y": 0.61866805, "x": 0.15914488}], [{"q1": 1.970244487, "distance": 0.1638060711, "q3": 2.966417427, "q2": 1.038505124, "tx": -0.1682, "ty": 0.6279, "targetID": 7, "f2": 0.953788, "f1": -0.0355, "f3": 1.395621, "y": 0.47070984, "x": -0.21428343}], [{"q1": 1.20664898, "distance": 0.6288898644, "q3": 3.430430727, "q2": 2.531578444, "tx": -0.4596, "ty": 0.4596, "targetID": 8, "f2": -0.539286, "f1": 0.728096, "f3": 1.859634, "y": 0.55959103, "x": 0.16128989}], [{"q1": 1.35229321, "distance": 0.2704036128, "q3": 3.220320927, "q2": 0.1085308536, "tx": 0.3182, "ty": 0.3182, "targetID": 9, "f2": 1.883762, "f1": 0.582451, "f3": 1.649525, "y": 0.53050956, "x": 0.15074026}], [{"q1": 1.35845073, "distance": 0.1551143301, "q3": 3.402847527, "q2": 1.054213084, "tx": 0.1165, "ty": 0.4347, "targetID": 10, "f2": 0.93808, "f1": 0.576294, "f3": 1.832051, "y": 0.57161844, "x": 0.18939579}], [{"q1": 1.80776131, "distance": 0.1933201434, "q3": 3.571928027, "q2": 1.267213074, "tx": -0.1165, "ty": 0.4347, "targetID": 11, "f2": 0.72508, "f1": 0.126983, "f3": 2.001132, "y": 0.6277272, "x": -0.12713851}], [{"q1": 2.22402234, "distance": 0.1602412605, "q3": 3.465930727, "q2": 2.022703271, "tx": -0.3182, "ty": 0.3182, "targetID": 12, "f2": -0.030411, "f1": -0.289278, "f3": 1.895134, "y": 0.443422, "x": -0.41818356}], [{"q1": 1.55624541, "distance": 0.477942282, "q3": 3.584180227, "q2": 2.629784634, "tx": 0.1768, "ty": 0.1768, "targetID": 13, "f2": -0.637492, "f1": 0.378499, "f3": 2.013384, "y": 0.58298063, "x": -0.075085134}], [{"q1": 0.7689622902, "distance": 0.4023657815, "q3": 3.430556327, "q2": 1.984627167, "tx": 0.0647, "ty": 0.2415, "targetID": 14, "f2": 0.007665, "f1": 1.165782, "f3": 1.85976, "y": 0.43815456, "x": 0.41573448}], [{"q1": 1.68014982, "distance": 0.314617802, "q3": 3.234332427, "q2": 0.4671750536, "tx": -0.0647, "ty": 0.2415, "targetID": 15, "f2": 1.525118, "f1": 0.254595, "f3": 1.663536, "y": 0.55513291, "x": -0.039825131}], [{"q1": -0.08762440981, "distance": 0.7672750875, "q3": 3.250857227, "q2": 0.4195485536, "tx": -0.1768, "ty": 0.1768, "targetID": 16, "f2": 1.572744, "f1": 2.022369, "f3": 1.680061, "y": -0.075689103, "x": 0.54774145}]], "block": 4}], [{"trials": [[{"q1": -0.05086770981, "distance": 0.6016239175, "q3": 2.950144027, "q2": 0.8547219536, "tx": 0.601, "ty": 0.601, "targetID": 1, "f2": 1.137571, "f1": 1.985612, "f3": 1.379348, "y": 0.0049539945, "x": 0.51926569}], [{"q1": 0.9455198002, "distance": 0.1123225121, "q3": 0.5059221268, "q2": 1.014063534, "tx": 0.22, "ty": 0.821, "targetID": 2, "f2": 0.978229, "f1": 0.989225, "f3": -1.064874, "y": 0.807672, "x": 0.10847103}], [{"q1": 1.875305557, "distance": 0.3822708843, "q3": 2.780686527, "q2": 2.039793535, "tx": -0.22, "ty": 0.821, "targetID": 3, "f2": -0.047501, "f1": 0.059439, "f3": 1.20989, "y": 0.4601416, "x": -0.093856256}], [{"q1": 1.53042152, "distance": 0.3976841624, "q3": 1.888662667, "q2": 1.051951144, "tx": -0.601, "ty": 0.601, "targetID": 4, "f2": 0.940342, "f1": 0.404323, "f3": 0.317866, "y": 0.46368529, "x": -0.22777438}], [{"q1": 0.7726064902, "distance": 0.3580761489, "q3": 1.272407857, "q2": 1.152293614, "tx": 0.4596, "ty": 0.4596, "targetID": 5, "f2": 0.839999, "f1": 1.162138, "f3": -0.298388, "y": 0.58685503, "x": 0.12489911}], [{"q1": 1.835595826, "distance": 0.4450147847, "q3": 2.594515727, "q2": 0.3435848536, "tx": 0.1682, "ty": 0.6279, "targetID": 6, "f2": 1.648708, "f1": 0.099149, "f3": 1.023719, "y": 0.49769452, "x": -0.25734047}], [{"q1": 1.41374276, "distance": 0.329731225, "q3": 2.829381127, "q2": 2.223765204, "tx": -0.1682, "ty": 0.6279, "targetID": 7, "f2": -0.231473, "f1": 0.521002, "f3": 1.258585, "y": 0.47265762, "x": 0.12269944}], [{"q1": 1.30347286, "distance": 0.1802338419, "q3": 0.6331565868, "q2": 1.779167004, "tx": -0.4596, "ty": 0.4596, "targetID": 8, "f2": 0.213126, "f1": 0.631272, "f3": -0.93764, "y": 0.43231429, "x": -0.28144353}], [{"q1": 1.63371708, "distance": 0.2664338106, "q3": 2.415067937, "q2": 2.305006784, "tx": 0.3182, "ty": 0.3182, "targetID": 9, "f2": -0.312714, "f1": 0.301027, "f3": 0.844272, "y": 0.40714149, "x": 0.067049872}], [{"q1": 1.33400914, "distance": 0.05650130311, "q3": 2.460306867, "q2": 2.149623614, "tx": 0.1165, "ty": 0.4347, "targetID": 10, "f2": -0.157331, "f1": 0.600735, "f3": 0.889511, "y": 0.38036389, "x": 0.13199143}], [{"q1": 1.44899143, "distance": 0.2012663132, "q3": 1.905187447, "q2": 2.126312994, "tx": -0.1165, "ty": 0.4347, "targetID": 11, "f2": -0.13402, "f1": 0.485753, "f3": 0.334391, "y": 0.28703508, "x": 0.020259644}], [{"q1": 2.20975951, "distance": 0.2570184898, "q3": 1.447457397, "q2": 2.568209424, "tx": -0.3182, "ty": 0.3182, "targetID": 12, "f2": -0.575917, "f1": -0.275015, "f3": -0.123339, "y": 0.17620334, "x": -0.10396776}], [{"q1": 1.03951625, "distance": 0.1370403732, "q3": 2.273696267, "q2": 2.394102354, "tx": 0.1768, "ty": 0.1768, "targetID": 13, "f2": -0.40181, "f1": 0.895228, "f3": 0.7029, "y": 0.29074607, "x": 0.25293381}], [{"q1": 0.9448286402, "distance": 0.245561371, "q3": 1.064308757, "q2": 1.639743124, "tx": 0.0647, "ty": 0.2415, "targetID": 14, "f2": 0.35255, "f1": 0.989916, "f3": -0.506488, "y": 0.45890615, "x": -0.049470718}], [{"q1": 1.67078788, "distance": 0.1990045108, "q3": 0.7225663068, "q2": 3.120250054, "tx": -0.0647, "ty": 0.2415, "targetID": 15, "f2": -1.127957, "f1": 0.263957, "f3": -0.84823, "y": 0.15898513, "x": 0.11639139}], [{"q1": 0.9372888202, "distance": 0.4002401618, "q3": 1.970658237, "q2": 2.411506774, "tx": -0.1768, "ty": 0.1768, "targetID": 16, "f2": -0.419214, "f1": 0.997456, "f3": 0.399862, "y": 0.21624188, "x": 0.22149201}]], "block": 5}], [{"trials": [[{"q1": 0.1675357902, "distance": 0.3403405649, "q3": 1.256260067, "q2": 1.433717484, "tx": 0.601, "ty": 0.601, "targetID": 1, "f2": 0.558575, "f1": 1.767209, "f3": -0.314536, "y": 0.35433657, "x": 0.36650298}], [{"q1": 1.43560825, "distance": 0.1403097411, "q3": -0.2867017732, "q2": 0.4629025536, "tx": 0.22, "ty": 0.821, "targetID": 2, "f2": 1.52939, "f1": 0.499136, "f3": -1.857498, "y": 0.94375276, "x": 0.28796016}], [{"q1": 1.42882241, "distance": 0.5687057079, "q3": 2.093683007, "q2": 2.064360789, "tx": -0.22, "ty": 0.821, "targetID": 3, "f2": -0.072068, "f1": 0.505922, "f3": 0.522887, "y": 0.31838596, "x": 0.04609267}], [{"q1": 1.45847904, "distance": 0.2845270074, "q3": 0.6214698568, "q2": 1.049500694, "tx": -0.601, "ty": 0.601, "targetID": 4, "f2": 0.942792, "f1": 0.476265, "f3": -0.949326, "y": 0.69769504, "x": -0.33340761}], [{"q1": 1.30221623, "distance": 0.6704694214, "q3": 1.081336187, "q2": 0.5356618536, "tx": 0.4596, "ty": 0.4596, "targetID": 5, "f2": 1.456631, "f1": 0.632528, "f3": -0.48946, "y": 0.8105158, "x": -0.1117032}], [{"q1": 1.03304457, "distance": 0.1644030902, "q3": 1.911093647, "q2": 1.022294504, "tx": 0.1682, "ty": 0.6279, "targetID": 6, "f2": 0.969998, "f1": 0.9017, "f3": 0.340297, "y": 0.51259394, "x": 0.051012592}], [{"q1": 1.26269499, "distance": 0.05938638344, "q3": 1.241243257, "q2": 1.187228124, "tx": -0.1682, "ty": 0.6279, "targetID": 7, "f2": 0.805065, "f1": 0.672049, "f3": -0.329553, "y": 0.56935966, "x": -0.17818855}], [{"q1": 1.64521531, "distance": 0.3152170277, "q3": 1.607113138, "q2": 1.734430724, "tx": -0.4596, "ty": 0.4596, "targetID": 8, "f2": 0.257862, "f1": 0.289529, "f3": 0.036317, "y": 0.28655318, "x": -0.19612975}], [{"q1": 0.4478914902, "distance": 0.1145143584, "q3": 1.562628186, "q2": 1.608578524, "tx": 0.3182, "ty": 0.3182, "targetID": 9, "f2": 0.383714, "f1": 1.486853, "f3": -0.008168, "y": 0.34209811, "x": 0.20620706}], [{"q1": 1.69460115, "distance": 0.1086794722, "q3": 2.624612127, "q2": 3.175479254, "tx": 0.1165, "ty": 0.4347, "targetID": 10, "f2": -1.183187, "f1": 0.240143, "f3": 1.053816, "y": 0.53082806, "x": 0.065798681}], [{"q1": 1.980360415, "distance": 0.3909865157, "q3": 1.250479537, "q2": 1.504089154, "tx": -0.1165, "ty": 0.4347, "targetID": 11, "f2": 0.488204, "f1": -0.045616, "f3": -0.320317, "y": 0.22537826, "x": -0.44673456}], [{"q1": 1.15487553, "distance": 0.5121231845, "q3": 0.5521035268, "q2": 1.059930784, "tx": -0.3182, "ty": 0.3182, "targetID": 12, "f2": 0.932362, "f1": 0.779869, "f3": -1.018693, "y": 0.77954835, "x": -0.095876236}], [{"q1": 1.55825603, "distance": 0.2537492915, "q3": 1.890861787, "q2": 2.001905927, "tx": 0.1768, "ty": 0.1768, "targetID": 13, "f2": -0.009613, "f1": 0.376488, "f3": 0.320065, "y": 0.2935351, "x": -0.048503394}], [{"q1": 1.25144809, "distance": 0.5327532313, "q3": 1.161006977, "q2": 0.7384201536, "tx": 0.0647, "ty": 0.2415, "targetID": 14, "f2": 1.253872, "f1": 0.683296, "f3": -0.409789, "y": 0.740812, "x": -0.12107818}], [{"q1": 1.16461447, "distance": 0.2732323645, "q3": 1.372436167, "q2": 1.321876784, "tx": -0.0647, "ty": 0.2415, "targetID": 15, "f2": 0.670416, "f1": 0.77013, "f3": -0.19836, "y": 0.50882359, "x": -0.12121569}], [{"q1": 1.849921488, "distance": 0.05325305913, "q3": 1.669756496, "q2": 1.913564342, "tx": -0.1768, "ty": 0.1768, "targetID": 16, "f2": 0.078728, "f1": 0.084823, "f3": 0.09896, "y": 0.22390789, "x": -0.20163415}]], "block": 6}], [{"trials": [[{"q1": -0.01115800981, "distance": 0.1771126287, "q3": 0.4018097268, "q2": 1.368058194, "tx": 0.601, "ty": 0.601, "targetID": 1, "f2": 0.624234, "f1": 1.945903, "f3": -1.168987, "y": 0.42465674, "x": 0.58450946}], [{"q1": 0.6254542902, "distance": 0.2161529198, "q3": 0.8335273668, "q2": 1.327091824, "tx": 0.22, "ty": 0.821, "targetID": 2, "f2": 0.665201, "f1": 1.30929, "f3": -0.737269, "y": 0.61020231, "x": 0.17218349}], [{"q1": 1.13250739, "distance": 0.2217209326, "q3": 0.08482302679, "q2": 1.776779394, "tx": -0.22, "ty": 0.821, "targetID": 3, "f2": 0.215513, "f1": 0.802237, "f3": -1.485973, "y": 0.60190882, "x": -0.18595258}], [{"q1": 2.09672501, "distance": 0.4424600459, "q3": 1.814395417, "q2": 1.367367044, "tx": -0.601, "ty": 0.601, "targetID": 4, "f2": 0.624926, "f1": -0.161981, "f3": 0.243599, "y": 0.22202667, "x": -0.37263602}], [{"q1": 1.904522369, "distance": 1.035608975, "q3": 0.7196760468, "q2": 1.174913074, "tx": 0.4596, "ty": 0.4596, "targetID": 5, "f2": 0.81738, "f1": 0.030222, "f3": -0.85112, "y": 0.41902938, "x": -0.57521398}], [{"q1": 0.7896339902, "distance": 0.1114275998, "q3": 0.6325910968, "q2": 1.458975884, "tx": 0.1682, "ty": 0.6279, "targetID": 6, "f2": 0.533317, "f1": 1.14511, "f3": -0.938205, "y": 0.63474576, "x": 0.05698289}], [{"q1": 1.47205072, "distance": 0.1446409118, "q3": 1.570419336, "q2": 1.063952024, "tx": -0.1682, "ty": 0.6279, "targetID": 7, "f2": 0.928341, "f1": 0.462694, "f3": -0.000377, "y": 0.51020169, "x": -0.252272}], [{"q1": 2.06128784, "distance": 0.2616205019, "q3": -0.2006095732, "q2": 1.772004174, "tx": -0.4596, "ty": 0.4596, "targetID": 8, "f2": 0.220288, "f1": -0.126543, "f3": -1.771406, "y": 0.26844363, "x": -0.63821839}], [{"q1": 0.4788675902, "distance": 0.2855205361, "q3": 0.2811725268, "q2": 1.640057284, "tx": 0.3182, "ty": 0.3182, "targetID": 9, "f2": 0.352235, "f1": 1.455877, "f3": -1.289624, "y": 0.5998023, "x": 0.27106062}], [{"q1": 0.9300631902, "distance": 0.2331620969, "q3": 0.9720087668, "q2": 1.277580324, "tx": 0.1165, "ty": 0.4347, "targetID": 10, "f2": 0.714712, "f1": 1.004681, "f3": -0.598788, "y": 0.62774581, "x": -0.014258857}], [{"q1": 1.22373924, "distance": 0.1472984869, "q3": 1.150576897, "q2": 1.273684754, "tx": -0.1165, "ty": 0.4347, "targetID": 11, "f2": 0.718608, "f1": 0.711005, "f3": -0.420219, "y": 0.57081396, "x": -0.17280128}], [{"q1": 2.006309971, "distance": 0.1557399427, "q3": 1.275423787, "q2": 1.750075864, "tx": -0.3182, "ty": 0.3182, "targetID": 12, "f2": 0.242217, "f1": -0.071565, "f3": -0.295373, "y": 0.1662728, "x": -0.3524499}], [{"q1": 0.6896684902, "distance": 0.2513553228, "q3": 1.615469775, "q2": 1.320620144, "tx": 0.1768, "ty": 0.1768, "targetID": 13, "f2": 0.671673, "f1": 1.245076, "f3": 0.044673, "y": 0.42615065, "x": 0.14511796}], [{"q1": 1.08293306, "distance": 0.1560401539, "q3": 0.9214291268, "q2": 2.144408574, "tx": 0.0647, "ty": 0.2415, "targetID": 14, "f2": -0.152116, "f1": 0.851811, "f3": -0.649367, "y": 0.28174768, "x": -0.086060253}], [{"q1": 1.30271888, "distance": 0.02258878999, "q3": 1.198140607, "q2": 2.125936004, "tx": -0.0647, "ty": 0.2415, "targetID": 15, "f2": -0.133643, "f1": 0.632026, "f3": -0.372656, "y": 0.25176898, "x": -0.084819679}], [{"q1": 1.82541707, "distance": 0.05636549604, "q3": 1.665672425, "q2": 1.945985578, "tx": -0.1768, "ty": 0.1768, "targetID": 16, "f2": 0.046307, "f1": 0.109327, "f3": 0.094876, "y": 0.23250058, "x": -0.16816782}]], "block": 7}], [{"trials": [[{"q1": 0.8433551902, "distance": 0.6574002854, "q3": 0.9590025768, "q2": 1.616683834, "tx": 0.601, "ty": 0.601, "targetID": 1, "f2": 0.375609, "f1": 1.091389, "f3": -0.611794, "y": 0.49326097, "x": -0.047511709}], [{"q1": 0.9015374902, "distance": 0.156362102, "q3": 0.4510070268, "q2": 0.4767255536, "tx": 0.22, "ty": 0.821, "targetID": 2, "f2": 1.515567, "f1": 1.033207, "f3": -1.119789, "y": 0.86086299, "x": 0.3711954}], [{"q1": 1.17064632, "distance": 0.1468426936, "q3": 0.9710662868, "q2": 0.8920440536, "tx": -0.22, "ty": 0.821, "targetID": 3, "f2": 1.100249, "f1": 0.764098, "f3": -0.59973, "y": 0.76991998, "x": -0.082327896}], [{"q1": 2.56356568, "distance": 0.6341560492, "q3": 0.9466875268, "q2": 1.167938744, "tx": -0.601, "ty": 0.601, "targetID": 4, "f2": 0.824354, "f1": -0.628821, "f3": -0.624109, "y": -0.028614269, "x": -0.67676125}], [{"q1": 0.4424879902, "distance": 0.3014961891, "q3": 1.577833494, "q2": 1.686804184, "tx": 0.4596, "ty": 0.4596, "targetID": 5, "f2": 0.305488, "f1": 1.492257, "f3": 0.007037, "y": 0.31345248, "x": 0.195894}], [{"q1": 0.8105569902, "distance": 0.1584550946, "q3": 1.197198127, "q2": 1.401170584, "tx": 0.1682, "ty": 0.6279, "targetID": 6, "f2": 0.591122, "f1": 1.124187, "f3": -0.373598, "y": 0.53284106, "x": 0.041425338}], [{"q1": 1.50887019, "distance": 0.1192094903, "q3": 1.485345007, "q2": 0.8405847536, "tx": -0.1682, "ty": 0.6279, "targetID": 7, "f2": 1.151708, "f1": 0.425874, "f3": -0.085451, "y": 0.58408239, "x": -0.27906442}], [{"q1": 2.87031078, "distance": 0.2134990776, "q3": 2.520813947, "q2": 2.928801424, "tx": -0.4596, "ty": 0.4596, "targetID": 8, "f2": -0.936509, "f1": -0.935566, "f3": 0.950018, "y": 0.24863662, "x": -0.42679286}], [{"q1": 0.2653649902, "distance": 0.03346757209, "q3": 1.767585687, "q2": 1.207648474, "tx": 0.3182, "ty": 0.3182, "targetID": 9, "f2": 0.784644, "f1": 1.66938, "f3": 0.196789, "y": 0.33514124, "x": 0.347063}], [{"q1": 1.17931712, "distance": 0.3301809443, "q3": 1.038170707, "q2": 1.235231654, "tx": 0.1165, "ty": 0.4347, "targetID": 10, "f2": 0.757061, "f1": 0.755427, "f3": -0.532626, "y": 0.61478184, "x": -0.16024896}], [{"q1": 1.16379765, "distance": 0.05972798506, "q3": 1.397191917, "q2": 1.673986484, "tx": -0.1165, "ty": 0.4347, "targetID": 11, "f2": 0.318306, "f1": 0.770947, "f3": -0.173604, "y": 0.38020395, "x": -0.092053881}], [{"q1": 2.28258163, "distance": 0.3328300483, "q3": 1.570482168, "q2": 0.7264193536, "tx": -0.3182, "ty": 0.3182, "targetID": 12, "f2": 1.265873, "f1": -0.347837, "f3": -0.000314, "y": 0.2681022, "x": -0.64723807}], [{"q1": 1.09317465, "distance": 0.2213299289, "q3": 2.194967957, "q2": 1.490328984, "tx": 0.1768, "ty": 0.1768, "targetID": 13, "f2": 0.501964, "f1": 0.84157, "f3": 0.624172, "y": 0.38077082, "x": 0.090876534}], [{"q1": 1.07174899, "distance": 0.197296663, "q3": 2.315982107, "q2": 1.205072364, "tx": 0.0647, "ty": 0.2415, "targetID": 14, "f2": 0.78722, "f1": 0.862996, "f3": 0.745186, "y": 0.43585567, "x": 0.098638868}], [{"q1": 1.998330325, "distance": 0.1592765463, "q3": 2.359838737, "q2": 1.725445774, "tx": -0.0647, "ty": 0.2415, "targetID": 15, "f2": 0.266847, "f1": -0.063586, "f3": 0.789042, "y": 0.3342755, "x": -0.19416708}], [{"q1": 1.55511443, "distance": 0.1382803343, "q3": 1.714744107, "q2": 1.690008604, "tx": -0.1768, "ty": 0.1768, "targetID": 16, "f2": 0.302284, "f1": 0.37963, "f3": 0.143948, "y": 0.31458611, "x": -0.1651193}]], "block": 8}], [{"trials": [[{"q1": 0.4300472902, "distance": 0.2057053858, "q3": 1.321228207, "q2": 0.8453600536, "tx": 0.601, "ty": 0.601, "targetID": 1, "f2": 1.146933, "f1": 1.504697, "f3": -0.249568, "y": 0.56238119, "x": 0.39895225}], [{"q1": 1.26382596, "distance": 0.139309588, "q3": -0.1196632732, "q2": 0.4643476536, "tx": 0.22, "ty": 0.821, "targetID": 2, "f2": 1.527945, "f1": 0.670919, "f3": -1.69046, "y": 0.96026749, "x": 0.21657545}], [{"q1": 1.64395867, "distance": 0.1085913952, "q3": 0.4456035268, "q2": 0.5462175536, "tx": -0.22, "ty": 0.821, "targetID": 3, "f2": 1.446075, "f1": 0.290786, "f3": -1.125193, "y": 0.87564725, "x": -0.31383906}], [{"q1": 3.13024619, "distance": 0.9377438413, "q3": 1.186830877, "q2": 1.636978524, "tx": -0.601, "ty": 0.601, "targetID": 4, "f2": 0.355314, "f1": -1.195502, "f3": -0.383965, "y": -0.3034134, "x": -0.35320994}], [{"q1": 0.5141162902, "distance": 0.2036963183, "q3": 2.034055577, "q2": 1.204632544, "tx": 0.4596, "ty": 0.4596, "targetID": 5, "f2": 0.78766, "f1": 1.420628, "f3": 0.463259, "y": 0.36585621, "x": 0.27875672}], [{"q1": 1.28726224, "distance": 0.3352400612, "q3": 1.951934347, "q2": 1.445781194, "tx": 0.1682, "ty": 0.6279, "targetID": 6, "f2": 0.546511, "f1": 0.647482, "f3": 0.381138, "y": 0.40073606, "x": -0.078340956}], [{"q1": 1.68065248, "distance": 0.3254793426, "q3": 2.283309537, "q2": 2.435320054, "tx": -0.1682, "ty": 0.6279, "targetID": 7, "f2": -0.443027, "f1": 0.254092, "f3": 0.712513, "y": 0.38264032, "x": 0.04577311}], [{"q1": 1.52325868, "distance": 0.10874373, "q3": 0.8646919668, "q2": 1.449299784, "tx": -0.4596, "ty": 0.4596, "targetID": 8, "f2": 0.542993, "f1": 0.411486, "f3": -0.706104, "y": 0.47704555, "x": -0.35226477}], [{"q1": 1.18484632, "distance": 0.5267392973, "q3": 1.342214047, "q2": 1.131810424, "tx": 0.3182, "ty": 0.3182, "targetID": 9, "f2": 0.860482, "f1": 0.749898, "f3": -0.228582, "y": 0.57175748, "x": -0.14349567}], [{"q1": 1.05553837, "distance": 0.3355508573, "q3": 1.048223807, "q2": 0.7613538536, "tx": 0.1165, "ty": 0.4347, "targetID": 10, "f2": 1.230939, "f1": 0.879206, "f3": -0.522573, "y": 0.76161102, "x": 0.040845768}], [{"q1": 1.31729587, "distance": 0.1933360571, "q3": 1.441488377, "q2": 0.8958768536, "tx": -0.1165, "ty": 0.4347, "targetID": 11, "f2": 1.096416, "f1": 0.617449, "f3": -0.129308, "y": 0.61845432, "x": -0.17660974}], [{"q1": 1.842004675, "distance": 0.2492433753, "q3": 2.382521037, "q2": 2.048213003, "tx": -0.3182, "ty": 0.3182, "targetID": 12, "f2": -0.05592, "f1": 0.09274, "f3": 0.811725, "y": 0.37065015, "x": -0.074537853}], [{"q1": 0.9016002902, "distance": 0.3431647495, "q3": 1.815400727, "q2": 1.107557334, "tx": 0.1768, "ty": 0.1768, "targetID": 13, "f2": 0.884735, "f1": 1.033144, "f3": 0.244604, "y": 0.50651323, "x": 0.081662041}], [{"q1": 1.0528366, "distance": 0.05615586599, "q3": 1.827652947, "q2": 1.91281036, "tx": 0.0647, "ty": 0.2415, "targetID": 14, "f2": 0.079482, "f1": 0.881908, "f3": 0.256857, "y": 0.29749034, "x": 0.060391507}], [{"q1": 1.35116224, "distance": 0.2630465094, "q3": 1.553831727, "q2": 1.261998024, "tx": -0.0647, "ty": 0.2415, "targetID": 15, "f2": 0.730295, "f1": 0.583582, "f3": -0.016965, "y": 0.47716067, "x": -0.18156537}], [{"q1": 1.41738701, "distance": 0.2940805102, "q3": 2.004964427, "q2": 1.104478574, "tx": -0.1768, "ty": 0.1768, "targetID": 16, "f2": 0.887814, "f1": 0.517357, "f3": 0.434168, "y": 0.46761231, "x": -0.13307876}]], "block": 9}], [{"trials": [[{"q1": 0.1319729902, "distance": 0.2845373508, "q3": 1.349691037, "q2": 1.220152014, "tx": 0.601, "ty": 0.601, "targetID": 1, "f2": 0.772141, "f1": 1.802771, "f3": -0.221105, "y": 0.39525907, "x": 0.40444931}], [{"q1": 0.4913082902, "distance": 0.2438145543, "q3": 0.9657884168, "q2": 1.244216614, "tx": 0.22, "ty": 0.821, "targetID": 2, "f2": 0.748076, "f1": 1.443436, "f3": -0.605008, "y": 0.58131516, "x": 0.26468461}], [{"q1": 1.2242419, "distance": 0.1001206958, "q3": 0.7042194068, "q2": 0.9725316536, "tx": -0.22, "ty": 0.821, "targetID": 3, "f2": 1.019761, "f1": 0.710503, "f3": -0.866577, "y": 0.77756688, "x": -0.1297907}], [{"q1": 1.74518079, "distance": 0.2606432274, "q3": 1.183437957, "q2": 1.253138734, "tx": -0.601, "ty": 0.601, "targetID": 4, "f2": 0.739154, "f1": 0.189564, "f3": -0.387358, "y": 0.41271649, "x": -0.42076623}], [{"q1": 0.4426136902, "distance": 0.1586366445, "q3": 1.264805207, "q2": 1.183458214, "tx": 0.4596, "ty": 0.4596, "targetID": 5, "f2": 0.808834, "f1": 1.492131, "f3": -0.305991, "y": 0.5101855, "x": 0.30924478}], [{"q1": "_NaN_", "distance": 0.385026126, "q3": 1.261223787, "q2": 1.309875894, "tx": 0.1682, "ty": 0.6279, "targetID": 6, "f2": 0.682417, "f1": "_NaN_", "f3": -0.309573, "y": 0.34253484, "x": 0.42667987}], [{"q1": 1.36800118, "distance": 0.1171757297, "q3": 1.002607877, "q2": 1.271736964, "tx": -0.1682, "ty": 0.6279, "targetID": 7, "f2": 0.720556, "f1": 0.566743, "f3": -0.568188, "y": 0.58039495, "x": -0.27531406}], [{"q1": 1.961071036, "distance": 0.1249143987, "q3": 1.561434381, "q2": 1.101839634, "tx": -0.4596, "ty": 0.4596, "targetID": 8, "f2": 0.890453, "f1": -0.026327, "f3": -0.009362, "y": 0.33726421, "x": -0.43435002}], [{"q1": "_NaN_", "distance": 0.2738397086, "q3": 2.563665267, "q2": 1.326589174, "tx": 0.3182, "ty": 0.3182, "targetID": 9, "f2": 0.665703, "f1": "_NaN_", "f3": 0.992869, "y": 0.072645682, "x": 0.43940752}], [{"q1": 0.9429436902, "distance": 0.1136026166, "q3": 1.443813147, "q2": 1.391431644, "tx": 0.1165, "ty": 0.4347, "targetID": 10, "f2": 0.600861, "f1": 0.991801, "f3": -0.126983, "y": 0.48261344, "x": 0.013495841}], [{"q1": "_NaN_", "distance": 0.5797840859, "q3": 2.032861777, "q2": 1.768045774, "tx": -0.1165, "ty": 0.4347, "targetID": 11, "f2": 0.224247, "f1": "_NaN_", "f3": 0.462065, "y": 0.10443897, "x": 0.36002622}], [{"q1": 1.38948967, "distance": 0.2033600682, "q3": 1.684710477, "q2": 1.168755554, "tx": -0.3182, "ty": 0.3182, "targetID": 12, "f2": 0.823537, "f1": 0.545255, "f3": 0.113914, "y": 0.47884271, "x": -0.19350342}], [{"q1": 0.9430065202, "distance": 0.2231502608, "q3": 2.001634347, "q2": 1.483920134, "tx": 0.1768, "ty": 0.1768, "targetID": 13, "f2": 0.508373, "f1": 0.991738, "f3": 0.430838, "y": 0.38448457, "x": 0.095171829}], [{"q1": 1.48612506, "distance": 0.383604121, "q3": 1.287236177, "q2": 1.418009514, "tx": 0.0647, "ty": 0.2415, "targetID": 14, "f2": 0.574283, "f1": 0.448619, "f3": -0.28356, "y": 0.42234296, "x": -0.27360156}], [{"q1": 1.20237641, "distance": 0.156213296, "q3": 1.692061807, "q2": 1.524509504, "tx": -0.0647, "ty": 0.2415, "targetID": 15, "f2": 0.467783, "f1": 0.732368, "f3": 0.121265, "y": 0.3977132, "x": -0.064873152}], [{"q1": 2.19191526, "distance": 0.2773057906, "q3": 1.607804288, "q2": 1.249682984, "tx": -0.1768, "ty": 0.1768, "targetID": 16, "f2": 0.74261, "f1": -0.257171, "f3": 0.037008, "y": 0.21166605, "x": -0.45190518}]], "block": 10}], [{"trials": [[{"q1": 0.4221932902, "distance": 0.0893832642, "q3": 1.177091937, "q2": 0.4275281536, "tx": 0.601, "ty": 0.601, "targetID": 1, "f2": 1.564764, "f1": 1.512551, "f3": -0.393704, "y": 0.52744471, "x": 0.65178373}], [{"q1": 1.62768522, "distance": 0.5152978874, "q3": 1.658321098, "q2": 0.2303618536, "tx": 0.22, "ty": 0.821, "targetID": 2, "f2": 1.761931, "f1": 0.307059, "f3": 0.087525, "y": 0.70653688, "x": -0.28242423}], [{"q1": 1.61549584, "distance": 0.1465889504, "q3": 0.2703654268, "q2": 0.7482219536, "tx": -0.22, "ty": 0.821, "targetID": 3, "f2": 1.244071, "f1": 0.319249, "f3": -1.300431, "y": 0.82938866, "x": -0.36634873}], [{"q1": 1.66946841, "distance": 0.190435342, "q3": 0.6342875568, "q2": 1.420082964, "tx": -0.601, "ty": 0.601, "targetID": 4, "f2": 0.57221, "f1": 0.265276, "f3": -0.936509, "y": 0.47496682, "x": -0.45823706}], [{"q1": 0.8538480902, "distance": 0.332401226, "q3": 1.53598748, "q2": 0.5263626536, "tx": 0.4596, "ty": 0.4596, "targetID": 5, "f2": 1.46593, "f1": 1.080896, "f3": -0.034809, "y": 0.68839278, "x": 0.21846842}], [{"q1": 1.32420737, "distance": 0.3429569227, "q3": 1.297603427, "q2": 0.8143839536, "tx": 0.1682, "ty": 0.6279, "targetID": 6, "f2": 1.177909, "f1": 0.610537, "f3": -0.273193, "y": 0.6864772, "x": -0.16971739}], [{"q1": 1.46476223, "distance": 0.3722023596, "q3": 0.2657159268, "q2": 0.2690034536, "tx": -0.1682, "ty": 0.6279, "targetID": 7, "f2": 1.723289, "f1": 0.469982, "f3": -1.30508, "y": 0.9780886, "x": -0.042094723}], [{"q1": 1.70188964, "distance": 0.2278105479, "q3": 0.7826963968, "q2": 0.7303777536, "tx": -0.4596, "ty": 0.4596, "targetID": 8, "f2": 1.261915, "f1": 0.232855, "f3": -0.7881, "y": 0.68739083, "x": -0.46259725}], [{"q1": 0.5217817902, "distance": 0.1249161319, "q3": 1.867425507, "q2": 1.072497154, "tx": 0.3182, "ty": 0.3182, "targetID": 9, "f2": 0.919795, "f1": 1.412963, "f3": 0.296629, "y": 0.43389827, "x": 0.27110488}], [{"q1": 0.9541277602, "distance": 0.1878260634, "q3": 1.348999887, "q2": 1.125904234, "tx": 0.1165, "ty": 0.4347, "targetID": 10, "f2": 0.866388, "f1": 0.980617, "f3": -0.221796, "y": 0.59601055, "x": 0.020283907}], [{"q1": 1.20363305, "distance": 0.1567698557, "q3": 1.361314927, "q2": 1.054401584, "tx": -0.1165, "ty": 0.4347, "targetID": 11, "f2": 0.937891, "f1": 0.731111, "f3": -0.209481, "y": 0.58894221, "x": -0.14453798}], [{"q1": 1.7390861, "distance": 0.0259677351, "q3": 1.545349427, "q2": 1.533368804, "tx": -0.3182, "ty": 0.3182, "targetID": 12, "f2": 0.458924, "f1": 0.195658, "f3": -0.025447, "y": 0.29716524, "x": -0.30297298}], [{"q1": 1.02104368, "distance": 0.2731113065, "q3": 2.070749377, "q2": 1.402301554, "tx": 0.1768, "ty": 0.1768, "targetID": 13, "f2": 0.589991, "f1": 0.913701, "f3": 0.499953, "y": 0.40694304, "x": 0.029749101}], [{"q1": 1.02148351, "distance": 0.2600787462, "q3": 2.035060887, "q2": 0.9763644536, "tx": 0.0647, "ty": 0.2415, "targetID": 14, "f2": 1.015928, "f1": 0.913261, "f3": 0.464265, "y": 0.49984804, "x": 0.094654039}], [{"q1": 1.24510207, "distance": 0.2593458997, "q3": 1.873520197, "q2": 1.079785654, "tx": -0.0647, "ty": 0.2415, "targetID": 15, "f2": 0.912507, "f1": 0.689642, "f3": 0.302724, "y": 0.5005211, "x": -0.051724429}], [{"q1": 1.37528967, "distance": 0.2049179105, "q3": 1.610883049, "q2": 1.560135164, "tx": -0.1768, "ty": 0.1768, "targetID": 16, "f2": 0.432157, "f1": 0.559455, "f3": 0.040087, "y": 0.37591247, "x": -0.12836887}]], "block": 11}], [{"trials": [[{"q1": 0.5815976902, "distance": 0.3390886852, "q3": 1.405108727, "q2": 0.9784378536, "tx": 0.601, "ty": 0.601, "targetID": 1, "f2": 1.013855, "f1": 1.353147, "f3": -0.165688, "y": 0.58203375, "x": 0.26244215}], [{"q1": -0.3591836098, "distance": 1.06193289, "q3": 0.8652574468, "q2": 0.5447724536, "tx": 0.22, "ty": 0.821, "targetID": 2, "f2": 1.44752, "f1": 2.293928, "f3": -0.705539, "y": -0.030975416, "x": 0.853908}], [{"q1": 1.21758172, "distance": 0.08383471944, "q3": 0.2772769268, "q2": 1.276260854, "tx": -0.22, "ty": 0.821, "targetID": 3, "f2": 0.716032, "f1": 0.717163, "f3": -1.293519, "y": 0.75059781, "x": -0.17448306}], [{"q1": 1.71263389, "distance": 0.3355046057, "q3": 1.463416687, "q2": 1.330484744, "tx": -0.601, "ty": 0.601, "targetID": 4, "f2": 0.661808, "f1": 0.222111, "f3": -0.10738, "y": 0.36687312, "x": -0.36069198}], [{"q1": 0.4992879902, "distance": 0.1846177336, "q3": 2.051020177, "q2": 1.082487424, "tx": 0.4596, "ty": 0.4596, "targetID": 5, "f2": 0.909805, "f1": 1.435456, "f3": 0.480224, "y": 0.38522548, "x": 0.29062622}], [{"q1": 0.6360100902, "distance": 0.2604729626, "q3": 0.4068991268, "q2": 0.9331989536, "tx": 0.1682, "ty": 0.6279, "targetID": 6, "f2": 1.059094, "f1": 1.298734, "f3": -1.163897, "y": 0.74768959, "x": 0.39949336}], [{"q1": 1.32697198, "distance": 0.08089361251, "q3": 1.114511407, "q2": 1.212298034, "tx": -0.1682, "ty": 0.6279, "targetID": 7, "f2": 0.779995, "f1": 0.607773, "f3": -0.456285, "y": 0.57670734, "x": -0.23083456}], [{"q1": 2.37651525, "distance": 0.3209160731, "q3": 2.092991857, "q2": 3.151540354, "tx": -0.4596, "ty": 0.4596, "targetID": 8, "f2": -1.159248, "f1": -0.441771, "f3": 0.522196, "y": 0.45548427, "x": -0.13871032}], [{"q1": 0.5301383902, "distance": 0.08487281507, "q3": 1.943891867, "q2": 1.260238734, "tx": 0.3182, "ty": 0.3182, "targetID": 9, "f2": 0.732054, "f1": 1.404606, "f3": 0.373096, "y": 0.37266008, "x": 0.25310396}], [{"q1": 1.13948173, "distance": 0.2207120774, "q3": 1.579467122, "q2": 1.045102464, "tx": 0.1165, "ty": 0.4347, "targetID": 10, "f2": 0.94719, "f1": 0.795263, "f3": 0.008671, "y": 0.56918623, "x": -0.0585065}], [{"q1": 1.32339056, "distance": 0.1398658678, "q3": 1.532217569, "q2": 1.028829014, "tx": -0.1165, "ty": 0.4347, "targetID": 11, "f2": 0.963464, "f1": 0.611354, "f3": -0.038579, "y": 0.55331828, "x": -0.19060914}], [{"q1": 2.03998784, "distance": 0.033620429, "q3": 2.118627257, "q2": 1.330359084, "tx": -0.3182, "ty": 0.3182, "targetID": 12, "f2": 0.661934, "f1": -0.105243, "f3": 0.547831, "y": 0.28671909, "x": -0.30639807}], [{"q1": 1.49944541, "distance": 0.5745738097, "q3": 1.653671541, "q2": 0.8101741536, "tx": 0.1768, "ty": 0.1768, "targetID": 13, "f2": 1.182119, "f1": 0.435299, "f3": 0.082875, "y": 0.57465279, "x": -0.2377458}], [{"q1": 1.53318612, "distance": 0.2191711544, "q3": 2.239264407, "q2": 1.413171464, "tx": 0.0647, "ty": 0.2415, "targetID": 14, "f2": 0.579121, "f1": 0.401558, "f3": 0.668468, "y": 0.39863391, "x": -0.088090475}], [{"q1": 1.03813395, "distance": 0.2144920679, "q3": 2.003959127, "q2": 1.343302444, "tx": -0.0647, "ty": 0.2415, "targetID": 15, "f2": 0.64899, "f1": 0.896611, "f3": 0.433163, "y": 0.42190351, "x": 0.051323363}], [{"q1": 1.62008257, "distance": 0.2149778599, "q3": 2.066602477, "q2": 1.299571474, "tx": -0.1768, "ty": 0.1768, "targetID": 16, "f2": 0.692721, "f1": 0.314662, "f3": 0.495806, "y": 0.39175837, "x": -0.17390528}]], "block": 12}], [{"trials": [[{"q1": 0.1476808902, "distance": 0.08562170936, "q3": 0.03908142679, "q2": 1.335008644, "tx": 0.601, "ty": 0.601, "targetID": 1, "f2": 0.657284, "f1": 1.787064, "f3": -1.531715, "y": 0.51538489, "x": 0.60206304}], [{"q1": 0.2170472902, "distance": 0.4967452342, "q3": 0.2111778268, "q2": 1.113714854, "tx": 0.22, "ty": 0.821, "targetID": 2, "f2": 0.878578, "f1": 1.717697, "f3": -1.359619, "y": 0.54235161, "x": 0.63123096}], [{"q1": 1.43108436, "distance": 0.03742775439, "q3": 0.3525495268, "q2": 0.8029485536, "tx": -0.22, "ty": 0.821, "targetID": 3, "f2": 1.189344, "f1": 0.50366, "f3": -1.218247, "y": 0.85750909, "x": -0.22824155}], [{"q1": 1.949824135, "distance": 0.2676713013, "q3": 0.2424053268, "q2": 1.562397114, "tx": -0.601, "ty": 0.601, "targetID": 4, "f2": 0.429896, "f1": -0.01508, "f3": -1.328391, "y": 0.33342128, "x": -0.59396053}], [{"q1": 0.2091304902, "distance": 0.07732412526, "q3": 0.6293238368, "q2": 1.422219254, "tx": 0.4596, "ty": 0.4596, "targetID": 5, "f2": 0.570073, "f1": 1.725614, "f3": -0.941472, "y": 0.50997752, "x": 0.40093889}], [{"q1": 0.6933755902, "distance": 0.02455126159, "q3": 0.7816910868, "q2": 1.330421914, "tx": 0.1682, "ty": 0.6279, "targetID": 6, "f2": 0.661871, "f1": 1.241369, "f3": -0.789105, "y": 0.64209893, "x": 0.14817115}], [{"q1": 1.30278171, "distance": 0.181627202, "q3": 0.1392354268, "q2": 1.162346704, "tx": -0.1682, "ty": 0.6279, "targetID": 7, "f2": 0.829946, "f1": 0.631963, "f3": -1.431561, "y": 0.80935586, "x": -0.17608742}], [{"q1": 1.7179746, "distance": 0.2066186081, "q3": 1.735415787, "q2": 1.350653774, "tx": -0.4596, "ty": 0.4596, "targetID": 8, "f2": 0.641639, "f1": 0.21677, "f3": 0.164619, "y": 0.34897409, "x": -0.28509167}], [{"q1": 0.7340905902, "distance": 0.3223136954, "q3": 1.063554777, "q2": 1.460232524, "tx": 0.3182, "ty": 0.3182, "targetID": 9, "f2": 0.53206, "f1": 1.200654, "f3": -0.507242, "y": 0.53348956, "x": 0.078332279}], [{"q1": 1.62580027, "distance": 0.5911701069, "q3": "_NaN_", "q2": "_NaN_", "tx": 0.1165, "ty": 0.4347, "targetID": 10, "f2": "_NaN_", "f1": 0.308944, "f3": "_NaN_", "y": 0.99802673, "x": -0.06279052}], [{"q1": 1.43699055, "distance": 0.1808227808, "q3": 1.371933517, "q2": 1.107620164, "tx": -0.1165, "ty": 0.4347, "targetID": 11, "f2": 0.884672, "f1": 0.497754, "f3": -0.198863, "y": 0.53771228, "x": -0.2651114}], [{"q1": 1.58747284, "distance": 0.7523978203, "q3": "_NaN_", "q2": "_NaN_", "tx": -0.3182, "ty": 0.3182, "targetID": 12, "f2": "_NaN_", "f1": 0.347272, "f3": "_NaN_", "y": 1, "x": -1.6081226e-16}], [{"q1": 0.5736808902, "distance": 0.1126194342, "q3": 1.775628167, "q2": 1.727267894, "tx": 0.1768, "ty": 0.1768, "targetID": 13, "f2": 0.265025, "f1": 1.361064, "f3": 0.204832, "y": 0.28898267, "x": 0.18670886}], [{"q1": 1.72187017, "distance": 0.2509074411, "q3": 1.612076854, "q2": 1.862921864, "tx": 0.0647, "ty": 0.2415, "targetID": 14, "f2": 0.129371, "f1": 0.212874, "f3": 0.041281, "y": 0.24981002, "x": -0.18606979}], [{"q1": 0.7661976902, "distance": 0.2961083042, "q3": 1.179165387, "q2": 1.457907744, "tx": -0.0647, "ty": 0.2415, "targetID": 15, "f2": 0.534385, "f1": 1.168547, "f3": -0.391631, "y": 0.50765386, "x": 0.065077697}], [{"q1": 1.31427994, "distance": 0.2419651755, "q3": 1.638277737, "q2": 1.434094474, "tx": -0.1768, "ty": 0.1768, "targetID": 16, "f2": 0.558198, "f1": 0.620465, "f3": 0.067481, "y": 0.41476216, "x": -0.132969}]], "block": 13}], [{"trials": [[{"q1": 0.04231189019, "distance": 0.2200086746, "q3": 0.7521601168, "q2": 1.428439604, "tx": 0.601, "ty": 0.601, "targetID": 1, "f2": 0.563853, "f1": 1.892433, "f3": -0.818636, "y": 0.41939888, "x": 0.47680318}], [{"q1": 0.7213357902, "distance": 0.1627081763, "q3": 1.244322017, "q2": 0.8852582536, "tx": 0.22, "ty": 0.821, "targetID": 2, "f2": 1.107034, "f1": 1.213409, "f3": -0.326474, "y": 0.65830019, "x": 0.22164999}], [{"q1": 1.3047295, "distance": 0.1571261211, "q3": 0.6505610068, "q2": 1.250248474, "tx": -0.22, "ty": 0.821, "targetID": 3, "f2": 0.742044, "f1": 0.630015, "f3": -0.920235, "y": 0.66748063, "x": -0.25347269}], [{"q1": 1.910240067, "distance": 0.2547627507, "q3": 1.481323768, "q2": 1.009036984, "tx": -0.601, "ty": 0.601, "targetID": 4, "f2": 0.983256, "f1": 0.024504, "f3": -0.089473, "y": 0.37935929, "x": -0.4753837}], [{"q1": 0.3834259902, "distance": 0.2122832349, "q3": 2.059313987, "q2": 1.275318374, "tx": 0.4596, "ty": 0.4596, "targetID": 5, "f2": 0.716974, "f1": 1.551319, "f3": 0.488518, "y": 0.30904697, "x": 0.30994053}], [{"q1": 0.8001896902, "distance": 0.1523525209, "q3": 1.287801657, "q2": 0.5089582536, "tx": 0.1682, "ty": 0.6279, "targetID": 6, "f2": 1.483334, "f1": 1.134555, "f3": -0.282995, "y": 0.73514813, "x": 0.27640873}], [{"q1": 1.21720473, "distance": 0.03633207098, "q3": 1.345104307, "q2": 0.9699555536, "tx": -0.1682, "ty": 0.6279, "targetID": 7, "f2": 1.022337, "f1": 0.71754, "f3": -0.225692, "y": 0.63182203, "x": -0.13208024}], [{"q1": 1.39954277, "distance": 0.3550244787, "q3": 1.871383917, "q2": 1.419328984, "tx": -0.4596, "ty": 0.4596, "targetID": 8, "f2": 0.572964, "f1": 0.535202, "f3": 0.300588, "y": 0.3955808, "x": -0.1103953}], [{"q1": 0.4639136902, "distance": 0.1511497122, "q3": 1.724671537, "q2": 0.9433776536, "tx": 0.3182, "ty": 0.3182, "targetID": 9, "f2": 1.048915, "f1": 1.470831, "f3": 0.153875, "y": 0.46932111, "x": 0.31525966}], [{"q1": 1.04479412, "distance": 0.1565101638, "q3": 1.534730843, "q2": 1.419643144, "tx": 0.1165, "ty": 0.4347, "targetID": 10, "f2": 0.57265, "f1": 0.88995, "f3": -0.036065, "y": 0.45915243, "x": -0.038088195}], [{"q1": 0.9191303902, "distance": 0.2248794727, "q3": 1.093902567, "q2": 1.177552014, "tx": -0.1165, "ty": 0.4347, "targetID": 11, "f2": 0.814741, "f1": 1.015614, "f3": -0.476894, "y": 0.62468684, "x": 0.0038153268}], [{"q1": 1.890950688, "distance": 0.103104473, "q3": 1.478056512, "q2": 1.412731644, "tx": -0.3182, "ty": 0.3182, "targetID": 12, "f2": 0.579561, "f1": 0.043794, "f3": -0.09274, "y": 0.25739769, "x": -0.40146831}], [{"q1": 0.4901773902, "distance": 0.1318269111, "q3": 1.811002497, "q2": 1.585770564, "tx": 0.1768, "ty": 0.1768, "targetID": 13, "f2": 0.406522, "f1": 1.444567, "f3": 0.240206, "y": 0.29986061, "x": 0.22406966}], [{"q1": 0.9274870902, "distance": 0.3032350912, "q3": 1.830103387, "q2": 0.9378484536, "tx": 0.0647, "ty": 0.2415, "targetID": 14, "f2": 1.054444, "f1": 1.007257, "f3": 0.259307, "y": 0.54412189, "x": 0.083974652}], [{"q1": 0.5929702902, "distance": 0.3358744918, "q3": 1.772046757, "q2": 1.229576794, "tx": -0.0647, "ty": 0.2415, "targetID": 15, "f2": 0.762716, "f1": 1.341774, "f3": 0.20125, "y": 0.42636109, "x": 0.21572477}], [{"q1": 1.29693835, "distance": 0.2606785734, "q3": 1.765260917, "q2": 1.354612174, "tx": -0.1768, "ty": 0.1768, "targetID": 16, "f2": 0.63768, "f1": 0.637806, "f3": 0.194465, "y": 0.42870813, "x": -0.10975067}]], "block": 14}], [{"trials": [[{"q1": 0.7034914902, "distance": 0.3117595036, "q3": 1.309918477, "q2": 0.6731378536, "tx": 0.601, "ty": 0.601, "targetID": 1, "f2": 1.319155, "f1": 1.231253, "f3": -0.260878, "y": 0.66956441, "x": 0.29687353}], [{"q1": 0.5558366902, "distance": 0.151968212, "q3": 0.2420911268, "q2": 1.355617484, "tx": 0.22, "ty": 0.821, "targetID": 2, "f2": 0.636675, "f1": 1.378908, "f3": -1.328705, "y": 0.69320786, "x": 0.30224054}], [{"q1": 1.25616048, "distance": 0.3001711962, "q3": 1.249976887, "q2": 1.306168814, "tx": -0.22, "ty": 0.821, "targetID": 3, "f2": 0.686124, "f1": 0.678584, "f3": -0.320819, "y": 0.52326734, "x": -0.1818161}], [{"q1": 1.65526841, "distance": 0.2998822246, "q3": 0.7311114468, "q2": 1.611280294, "tx": -0.601, "ty": 0.601, "targetID": 4, "f2": 0.381012, "f1": 0.279476, "f3": -0.839685, "y": 0.35534116, "x": -0.42900848}], [{"q1": 0.4864702902, "distance": 0.202153927, "q3": 1.791713127, "q2": 1.213429004, "tx": 0.4596, "ty": 0.4596, "targetID": 5, "f2": 0.778864, "f1": 1.448274, "f3": 0.220917, "y": 0.4027794, "x": 0.2655958}], [{"q1": 1.41393126, "distance": 0.4983106671, "q3": 1.319845907, "q2": 0.7122193536, "tx": 0.1682, "ty": 0.6279, "targetID": 6, "f2": 1.280073, "f1": 0.520813, "f3": -0.25095, "y": 0.64468546, "x": -0.32982788}], [{"q1": 1.4378702, "distance": 0.138940348, "q3": 1.303321127, "q2": 1.145319274, "tx": -0.1682, "ty": 0.6279, "targetID": 7, "f2": 0.846973, "f1": 0.496874, "f3": -0.267475, "y": 0.53757618, "x": -0.27377475}], [{"q1": 2.09484005, "distance": 0.2419402862, "q3": 1.775628167, "q2": 1.314839614, "tx": -0.4596, "ty": 0.4596, "targetID": 8, "f2": 0.677453, "f1": -0.160096, "f3": 0.204832, "y": 0.22639165, "x": -0.39518752}], [{"q1": 0.8511463902, "distance": 0.3048137891, "q3": 1.802394537, "q2": 0.7866122536, "tx": 0.3182, "ty": 0.3182, "targetID": 9, "f2": 1.20568, "f1": 1.083598, "f3": 0.231598, "y": 0.57685052, "x": 0.15691964}], [{"q1": 1.02380828, "distance": 0.1951792893, "q3": 1.349753867, "q2": 1.222853784, "tx": 0.1165, "ty": 0.4347, "targetID": 10, "f2": 0.769439, "f1": 0.910936, "f3": -0.221042, "y": 0.56477141, "x": -0.029021075}], [{"q1": 1.01105342, "distance": 0.1257502239, "q3": 1.447960057, "q2": 1.284366164, "tx": -0.1165, "ty": 0.4347, "targetID": 11, "f2": 0.707926, "f1": 0.923691, "f3": -0.122836, "y": 0.51814488, "x": -0.022425185}], [{"q1": 1.15851978, "distance": 0.9333747147, "q3": "_NaN_", "q2": "_NaN_", "tx": -0.3182, "ty": 0.3182, "targetID": 12, "f2": "_NaN_", "f1": 0.776225, "f3": "_NaN_", "y": 0.91775463, "x": 0.39714789}], [{"q1": 0.6988419902, "distance": 0.1092142439, "q3": 1.800195427, "q2": 1.801723644, "tx": 0.1768, "ty": 0.1768, "targetID": 13, "f2": 0.190569, "f1": 1.235902, "f3": 0.229399, "y": 0.28335027, "x": 0.1528252}], [{"q1": 0.8377002902, "distance": 0.1844118389, "q3": 1.401778647, "q2": 1.586650214, "tx": 0.0647, "ty": 0.2415, "targetID": 14, "f2": 0.405642, "f1": 1.097044, "f3": -0.169018, "y": 0.42270416, "x": 0.030454143}], [{"q1": 1.24459942, "distance": 0.1443044352, "q3": 1.066633537, "q2": 1.873100624, "tx": -0.0647, "ty": 0.2415, "targetID": 15, "f2": 0.119192, "f1": 0.690145, "f3": -0.504163, "y": 0.34551916, "x": -0.16471892}], [{"q1": 1.31622773, "distance": 0.2469807003, "q3": 1.755898967, "q2": 1.402804204, "tx": -0.1768, "ty": 0.1768, "targetID": 16, "f2": 0.589488, "f1": 0.618517, "f3": 0.185103, "y": 0.41632167, "x": -0.11656018}]], "block": 15}], [{"trials": [[{"q1": 0.2740357902, "distance": 0.1084115258, "q3": 0.3771796268, "q2": 0.7910104536, "tx": 0.601, "ty": 0.601, "targetID": 1, "f2": 1.201282, "f1": 1.660709, "f3": -1.193617, "y": 0.54776785, "x": 0.69544256}], [{"q1": 0.8155834902, "distance": 0.07041710533, "q3": 0.7204300268, "q2": 0.9735369536, "tx": 0.22, "ty": 0.821, "targetID": 2, "f2": 1.018756, "f1": 1.119161, "f3": -0.850366, "y": 0.75993378, "x": 0.18493598}], [{"q1": 1.19238615, "distance": 0.2253599622, "q3": 1.036788407, "q2": 1.274690064, "tx": -0.22, "ty": 0.821, "targetID": 3, "f2": 0.717603, "f1": 0.742358, "f3": -0.534008, "y": 0.60283292, "x": -0.16351781}], [{"q1": 1.54135426, "distance": 0.2285252279, "q3": 0.6803433068, "q2": 1.455708624, "tx": -0.601, "ty": 0.601, "targetID": 4, "f2": 0.536584, "f1": 0.39339, "f3": -0.890453, "y": 0.4827785, "x": -0.40543043}], [{"q1": 0.3200914902, "distance": 0.219452222, "q3": 1.794477727, "q2": 1.431204204, "tx": 0.4596, "ty": 0.4596, "targetID": 5, "f2": 0.561088, "f1": 1.614653, "f3": 0.223681, "y": 0.32149133, "x": 0.28905595}], [{"q1": 0.9112763902, "distance": 0.183487396, "q3": 1.383808737, "q2": 1.310818374, "tx": 0.1682, "ty": 0.6279, "targetID": 6, "f2": 0.681474, "f1": 1.023468, "f3": -0.186988, "y": 0.52704739, "x": 0.014914725}], [{"q1": 1.08293306, "distance": 0.04292390478, "q3": 0.8138609968, "q2": 1.399097134, "tx": -0.1682, "ty": 0.6279, "targetID": 7, "f2": 0.593196, "f1": 0.851811, "f3": -0.756935, "y": 0.6042147, "x": -0.1324024}], [{"q1": 1.929278119, "distance": 0.2766266093, "q3": 1.700921097, "q2": 1.593059064, "tx": -0.4596, "ty": 0.4596, "targetID": 8, "f2": 0.399234, "f1": 0.005466, "f3": 0.130125, "y": 0.23138004, "x": -0.30327364}], [{"q1": 0.6039029902, "distance": 0.1396834178, "q3": 1.845622857, "q2": 1.239127234, "tx": 0.3182, "ty": 0.3182, "targetID": 9, "f2": 0.753165, "f1": 1.330842, "f3": 0.274827, "y": 0.41213815, "x": 0.21482166}], [{"q1": 0.8753994902, "distance": 0.1287962982, "q3": 1.445572447, "q2": 1.216319264, "tx": 0.1165, "ty": 0.4347, "targetID": 10, "f2": 0.775973, "f1": 1.059345, "f3": -0.125224, "y": 0.54350873, "x": 0.047585947}], [{"q1": 1.10109146, "distance": 0.1846071523, "q3": 1.511734385, "q2": 0.9697042536, "tx": -0.1165, "ty": 0.4347, "targetID": 11, "f2": 1.022588, "f1": 0.833653, "f3": -0.059062, "y": 0.60272674, "x": -0.040035529}], [{"q1": 2.12198341, "distance": 0.2086405083, "q3": 1.360372447, "q2": 2.026975837, "tx": -0.3182, "ty": 0.3182, "targetID": 12, "f2": -0.034683, "f1": -0.187239, "f3": -0.210424, "y": 0.11853999, "x": -0.25764637}], [{"q1": 0.9136011902, "distance": 0.3251236836, "q3": 1.711162687, "q2": 1.258165284, "tx": 0.1768, "ty": 0.1768, "targetID": 13, "f2": 0.734127, "f1": 1.021143, "f3": 0.140366, "y": 0.47954515, "x": 0.058263998}], [{"q1": 0.9365976702, "distance": 0.3855378496, "q3": 1.192737067, "q2": 1.120312194, "tx": 0.0647, "ty": 0.2415, "targetID": 14, "f2": 0.87198, "f1": 0.998147, "f3": -0.378059, "y": 0.62404348, "x": 0.016742525}], [{"q1": 1.02902333, "distance": 0.3508213576, "q3": 1.306462717, "q2": 1.167436084, "tx": -0.0647, "ty": 0.2415, "targetID": 15, "f2": 0.824857, "f1": 0.905721, "f3": -0.264334, "y": 0.59158114, "x": -0.041922371}], [{"q1": 1.64389584, "distance": 0.1898891484, "q3": 1.798373297, "q2": 1.400542264, "tx": -0.1768, "ty": 0.1768, "targetID": 16, "f2": 0.59175, "f1": 0.290849, "f3": 0.227577, "y": 0.36037035, "x": -0.22537793}]], "block": 16}], [{"trials": [[{"q1": 0.01454019019, "distance": 0.1765790213, "q3": 0.6424556968, "q2": 1.352224564, "tx": 0.601, "ty": 0.601, "targetID": 1, "f2": 0.640068, "f1": 1.920204, "f3": -0.928341, "y": 0.4300538, "x": 0.55675582}], [{"q1": 0.8105569902, "distance": 0.03560339346, "q3": 0.6018034868, "q2": 0.9436918536, "tx": 0.22, "ty": 0.821, "targetID": 2, "f2": 1.048601, "f1": 1.124187, "f3": -0.968993, "y": 0.78550002, "x": 0.21728835}], [{"q1": 1.3597702, "distance": 0.02336611222, "q3": 0.3099495268, "q2": 1.018901584, "tx": -0.22, "ty": 0.821, "targetID": 3, "f2": 0.973391, "f1": 0.574974, "f3": -1.260847, "y": 0.80424782, "x": -0.23628925}], [{"q1": 1.61153744, "distance": 0.3163706296, "q3": 0.9050928468, "q2": 1.603866134, "tx": -0.601, "ty": 0.601, "targetID": 4, "f2": 0.388427, "f1": 0.323207, "f3": -0.665703, "y": 0.36929571, "x": -0.38558529}], [{"q1": 0.3153162902, "distance": 0.1236095229, "q3": 0.7196132168, "q2": 1.358570584, "tx": 0.4596, "ty": 0.4596, "targetID": 5, "f2": 0.633722, "f1": 1.619428, "f3": -0.851183, "y": 0.54710908, "x": 0.37229894}], [{"q1": 0.6038401902, "distance": 0.1023838099, "q3": 1.332852097, "q2": 1.232027234, "tx": 0.1682, "ty": 0.6279, "targetID": 6, "f2": 0.760265, "f1": 1.330904, "f3": -0.237944, "y": 0.52984724, "x": 0.19766355}], [{"q1": 1.1857888, "distance": 0.1603561096, "q3": 1.027614957, "q2": 1.590859944, "tx": -0.1682, "ty": 0.6279, "targetID": 7, "f2": 0.401433, "f1": 0.748956, "f3": -0.543181, "y": 0.46765456, "x": -0.17415658}], [{"q1": 1.43227816, "distance": 0.2699123182, "q3": 1.463228197, "q2": 1.560323664, "tx": -0.4596, "ty": 0.4596, "targetID": 8, "f2": 0.431969, "f1": 0.502466, "f3": -0.107568, "y": 0.37140167, "x": -0.2045045}], [{"q1": 0.5809065902, "distance": 0.1534208248, "q3": 1.618485703, "q2": 1.545809504, "tx": 0.3182, "ty": 0.3182, "targetID": 9, "f2": 0.446483, "f1": 1.353838, "f3": 0.047689, "y": 0.36260746, "x": 0.17134658}], [{"q1": 1.08085961, "distance": 0.2297412244, "q3": 1.277183077, "q2": 1.323573244, "tx": 0.1165, "ty": 0.4347, "targetID": 10, "f2": 0.668719, "f1": 0.853885, "f3": -0.293613, "y": 0.53267312, "x": -0.091303508}], [{"q1": 1.34198879, "distance": 0.09449828497, "q3": 1.359115817, "q2": 1.364099784, "tx": -0.1165, "ty": 0.4347, "targetID": 11, "f2": 0.628193, "f1": 0.592756, "f3": -0.211681, "y": 0.46150312, "x": -0.20711743}], [{"q1": 1.67248434, "distance": 0.04989543054, "q3": 1.574691902, "q2": 1.560009504, "tx": -0.3182, "ty": 0.3182, "targetID": 12, "f2": 0.432283, "f1": 0.26226, "f3": 0.003896, "y": 0.30854224, "x": -0.26924817}], [{"q1": 0.7400595902, "distance": 0.3120868328, "q3": 1.314505197, "q2": 1.479584734, "tx": 0.1768, "ty": 0.1768, "targetID": 13, "f2": 0.512708, "f1": 1.194685, "f3": -0.256291, "y": 0.46953432, "x": 0.068611234}], [{"q1": 1.3047295, "distance": 0.2008306939, "q3": 1.932833467, "q2": 1.470536944, "tx": 0.0647, "ty": 0.2415, "targetID": 14, "f2": 0.521756, "f1": 0.630015, "f3": 0.362037, "y": 0.39296379, "x": -0.067177549}], [{"q1": 1.40500914, "distance": 0.1948525007, "q3": 1.889290987, "q2": 1.312577664, "tx": -0.0647, "ty": 0.2415, "targetID": 15, "f2": 0.679715, "f1": 0.529735, "f3": 0.318495, "y": 0.42139122, "x": -0.13957754}], [{"q1": 1.975019708, "distance": 0.1277599822, "q3": 2.149414857, "q2": 1.970490001, "tx": -0.1768, "ty": 0.1768, "targetID": 16, "f2": 0.021803, "f1": -0.040275, "f3": 0.578619, "y": 0.30139874, "x": -0.14855523}]], "block": 17}], [{"trials": [[{"q1": 0.5416366902, "distance": 0.1165098581, "q3": 0.4278221268, "q2": 0.8777184536, "tx": 0.601, "ty": 0.601, "targetID": 1, "f2": 1.114574, "f1": 1.393108, "f3": -1.142974, "y": 0.68898666, "x": 0.52462661}], [{"q1": 0.9159259902, "distance": 0.1225722491, "q3": 0.8406901968, "q2": 0.9555042536, "tx": 0.22, "ty": 0.821, "targetID": 2, "f2": 1.036788, "f1": 1.018819, "f3": -0.730106, "y": 0.76392458, "x": 0.11152718}], [{"q1": 1.12188881, "distance": 0.2433501299, "q3": 1.323490157, "q2": 1.064643174, "tx": -0.22, "ty": 0.821, "targetID": 3, "f2": 0.927649, "f1": 0.812856, "f3": -0.247306, "y": 0.61725437, "x": -0.086932333}], [{"q1": 1.840999365, "distance": 0.3321937633, "q3": 0.9723229268, "q2": 1.453321014, "tx": -0.601, "ty": 0.601, "targetID": 4, "f2": 0.538972, "f1": 0.093745, "f3": -0.598473, "y": 0.2924873, "x": -0.47782285}], [{"q1": 0.06882699019, "distance": 0.2301741793, "q3": 1.60987774, "q2": 1.281224574, "tx": 0.4596, "ty": 0.4596, "targetID": 5, "f2": 0.711068, "f1": 1.865917, "f3": 0.039081, "y": 0.23045315, "x": 0.43787734}], [{"q1": 0.5824144902, "distance": 0.1026937253, "q3": 1.316578647, "q2": 1.263820154, "tx": 0.1682, "ty": 0.6279, "targetID": 6, "f2": 0.728472, "f1": 1.35233, "f3": -0.254218, "y": 0.52521194, "x": 0.16712132}], [{"q1": 2.10489315, "distance": 0.5408751147, "q3": 1.303886617, "q2": 1.004261764, "tx": -0.1682, "ty": 0.6279, "targetID": 7, "f2": 0.988031, "f1": -0.170149, "f3": -0.26691, "y": 0.28538278, "x": -0.58680225}], [{"q1": 4.09468999, "distance": 1.047097551, "q3": 1.260155647, "q2": 1.657964364, "tx": -0.4596, "ty": 0.4596, "targetID": 8, "f2": 0.334328, "f1": -2.159946, "f3": -0.310641, "y": -0.42374592, "x": 0.10263951}], [{"q1": 0.5503073902, "distance": 0.1449315432, "q3": 1.661337027, "q2": 1.328348464, "tx": 0.3182, "ty": 0.3182, "targetID": 9, "f2": 0.663944, "f1": 1.384437, "f3": 0.090541, "y": 0.42177279, "x": 0.21682037}], [{"q1": 1.06226138, "distance": 0.07366335357, "q3": 2.032610447, "q2": 1.297560854, "tx": 0.1165, "ty": 0.4347, "targetID": 10, "f2": 0.694732, "f1": 0.872483, "f3": 0.461814, "y": 0.42822635, "x": 0.043121655}], [{"q1": 1.31622773, "distance": 0.1433084202, "q3": 1.631554729, "q2": 0.9410529536, "tx": -0.1165, "ty": 0.4347, "targetID": 11, "f2": 1.05124, "f1": 0.618517, "f3": 0.060758, "y": 0.57228626, "x": -0.15659145}], [{"q1": "_NaN_", "distance": 0.803692994, "q3": 2.560649337, "q2": 1.165236974, "tx": -0.3182, "ty": 0.3182, "targetID": 12, "f2": 0.827056, "f1": "_NaN_", "f3": 0.989853, "y": 0.089051768, "x": 0.45213338}], [{"q1": 0.8987100902, "distance": 0.206836713, "q3": 2.175238757, "q2": 1.407328104, "tx": 0.1768, "ty": 0.1768, "targetID": 13, "f2": 0.584965, "f1": 1.036034, "f3": 0.604442, "y": 0.38108168, "x": 0.1443898}], [{"q1": 0.9808313002, "distance": 0.2192462966, "q3": 2.078477697, "q2": 1.156189184, "tx": 0.0647, "ty": 0.2415, "targetID": 14, "f2": 0.836103, "f1": 0.953913, "f3": 0.507681, "y": 0.46068719, "x": 0.05960939}], [{"q1": 1.06867023, "distance": 0.2592194423, "q3": 1.697339677, "q2": 1.230833424, "tx": -0.0647, "ty": 0.2415, "targetID": 15, "f2": 0.761459, "f1": 0.866074, "f3": 0.126543, "y": 0.49716989, "x": -0.02194925}], [{"q1": 1.19778969, "distance": 0.3711602596, "q3": 1.848198957, "q2": 0.9896219536, "tx": -0.1768, "ty": 0.1768, "targetID": 16, "f2": 1.002671, "f1": 0.736955, "f3": 0.277403, "y": 0.52596384, "x": -0.050924859}]], "block": 18}], [{"trials": [[{"q1": 0.4695056902, "distance": 0.2784748384, "q3": 1.000534427, "q2": 1.123705114, "tx": 0.601, "ty": 0.601, "targetID": 1, "f2": 0.868588, "f1": 1.465239, "f3": -0.570262, "y": 0.59131927, "x": 0.32269348}], [{"q1": 0.5166923902, "distance": 0.2371061507, "q3": 1.109861857, "q2": 0.8725661536, "tx": 0.22, "ty": 0.821, "targetID": 2, "f2": 1.119727, "f1": 1.418052, "f3": -0.460934, "y": 0.62796619, "x": 0.35768542}], [{"q1": 1.06194722, "distance": 0.2467556896, "q3": 1.083975127, "q2": 1.188170594, "tx": -0.22, "ty": 0.821, "targetID": 3, "f2": 0.804122, "f1": 0.872797, "f3": -0.486821, "y": 0.63634562, "x": -0.056320037}], [{"q1": 1.69133389, "distance": 0.379848151, "q3": 1.508278633, "q2": 1.404500664, "tx": -0.601, "ty": 0.601, "targetID": 4, "f2": 0.587792, "f1": 0.243411, "f3": -0.062518, "y": 0.34771882, "x": -0.31792181}], [{"q1": -0.5050164098, "distance": 0.400513705, "q3": 1.480255627, "q2": 1.356622794, "tx": 0.4596, "ty": 0.4596, "targetID": 5, "f2": 0.63567, "f1": 2.439761, "f3": -0.090541, "y": 0.061155071, "x": 0.50025546}], [{"q1": 0.6035888902, "distance": 0.1033711691, "q3": 1.101065397, "q2": 1.413925444, "tx": 0.1682, "ty": 0.6279, "targetID": 6, "f2": 0.578367, "f1": 1.331156, "f3": -0.469731, "y": 0.52507882, "x": 0.15755089}], [{"q1": 1.39589852, "distance": 0.1358889468, "q3": 0.8309512568, "q2": 1.186788294, "tx": -0.1682, "ty": 0.6279, "targetID": 7, "f2": 0.805504, "f1": 0.538846, "f3": -0.739845, "y": 0.62456595, "x": -0.30404804}], [{"q1": 2.11984713, "distance": 0.2589789208, "q3": 1.978135227, "q2": 1.415056424, "tx": -0.4596, "ty": 0.4596, "targetID": 8, "f2": 0.577236, "f1": -0.185103, "f3": 0.407339, "y": 0.22841709, "x": -0.34287578}], [{"q1": 0.5650100902, "distance": 0.09462482151, "q3": 1.981590987, "q2": 1.485051104, "tx": 0.3182, "ty": 0.3182, "targetID": 9, "f2": 0.507242, "f1": 1.369734, "f3": 0.410795, "y": 0.31954092, "x": 0.22358468}], [{"q1": 1.11749058, "distance": 0.1035284819, "q3": 2.000566207, "q2": 1.412354654, "tx": 0.1165, "ty": 0.4347, "targetID": 10, "f2": 0.579938, "f1": 0.817254, "f3": 0.42977, "y": 0.41002646, "x": 0.015954672}], [{"q1": 1.31704454, "distance": 0.01316596712, "q3": 1.697779507, "q2": 1.350339614, "tx": -0.1165, "ty": 0.4347, "targetID": 11, "f2": 0.641953, "f1": 0.6177, "f3": 0.126983, "y": 0.43620105, "x": -0.12958012}], [{"q1": 1.36536224, "distance": 0.1652291228, "q3": 1.550815798, "q2": 1.419831644, "tx": -0.3182, "ty": 0.3182, "targetID": 12, "f2": 0.572461, "f1": 0.569382, "f3": -0.019981, "y": 0.41599616, "x": -0.18502127}], [{"q1": 0.6022065902, "distance": 0.1612839412, "q3": 2.193208667, "q2": 1.407830754, "tx": 0.1768, "ty": 0.1768, "targetID": 13, "f2": 0.584462, "f1": 1.332538, "f3": 0.622412, "y": 0.31781132, "x": 0.25508357}], [{"q1": 0.9178109902, "distance": 0.1509660603, "q3": 1.882567977, "q2": 1.457656414, "tx": 0.0647, "ty": 0.2415, "targetID": 14, "f2": 0.534636, "f1": 1.016933, "f3": 0.311772, "y": 0.39063122, "x": 0.088165519}], [{"q1": 1.47500382, "distance": 0.1271302833, "q3": 1.926361787, "q2": 1.548699774, "tx": -0.0647, "ty": 0.2415, "targetID": 15, "f2": 0.443593, "f1": 0.459741, "f3": 0.355565, "y": 0.35984621, "x": -0.1111358}], [{"q1": 1.19464809, "distance": 0.3006503542, "q3": 2.094876817, "q2": 1.370948454, "tx": -0.1768, "ty": 0.1768, "targetID": 16, "f2": 0.621344, "f1": 0.740096, "f3": 0.52408, "y": 0.41379092, "x": 0.0082025386}]], "block": 19}], [{"trials": [[{"q1": 0.5857445902, "distance": 0.187095521, "q3": 0.8967990368, "q2": 0.6804892536, "tx": 0.601, "ty": 0.601, "targetID": 1, "f2": 1.311803, "f1": 1.349, "f3": -0.673997, "y": 0.70438091, "x": 0.44506052}], [{"q1": 0.3094729902, "distance": 0.3771683642, "q3": 0.4545256268, "q2": 1.131056444, "tx": 0.22, "ty": 0.821, "targetID": 2, "f2": 0.861236, "f1": 1.625271, "f3": -1.116271, "y": 0.59404101, "x": 0.52124009}], [{"q1": 1.6116631, "distance": 0.395510261, "q3": 0.9833184968, "q2": 1.231210414, "tx": -0.22, "ty": 0.821, "targetID": 3, "f2": 0.761082, "f1": 0.323081, "f3": -0.587478, "y": 0.48619184, "x": -0.43055133}], [{"q1": 1.74612327, "distance": 0.311896105, "q3": 0.7837645368, "q2": 1.595760834, "tx": -0.601, "ty": 0.601, "targetID": 4, "f2": 0.396532, "f1": 0.188621, "f3": -0.787032, "y": 0.33024595, "x": -0.44617292}], [{"q1": 0.1042012902, "distance": 0.1197686898, "q3": 0.9395875268, "q2": 0.9740396536, "tx": 0.4596, "ty": 0.4596, "targetID": 5, "f2": 1.018253, "f1": 1.830543, "f3": -0.631209, "y": 0.45462624, "x": 0.57926537}], [{"q1": 0.8420356902, "distance": 0.1189011388, "q3": 0.3711477268, "q2": 1.346506864, "tx": 0.1682, "ty": 0.6279, "targetID": 6, "f2": 0.645786, "f1": 1.092709, "f3": -1.199649, "y": 0.72599608, "x": 0.10100893}], [{"q1": 1.47487816, "distance": 0.2502708004, "q3": -0.08447117321, "q2": 1.912056378, "tx": -0.1682, "ty": 0.6279, "targetID": 7, "f2": 0.080236, "f1": 0.459866, "f3": -1.655267, "y": 0.48937442, "x": -0.37663737}], [{"q1": 1.74147371, "distance": 0.1285276183, "q3": 1.819170647, "q2": 0.9714007536, "tx": -0.4596, "ty": 0.4596, "targetID": 8, "f2": 1.020892, "f1": 0.193271, "f3": 0.248374, "y": 0.42579518, "x": -0.33559765}], [{"q1": 0.6307950902, "distance": 0.1094178872, "q3": 2.025007797, "q2": 1.318106874, "tx": 0.3182, "ty": 0.3182, "targetID": 9, "f2": 0.674186, "f1": 1.303949, "f3": 0.454211, "y": 0.36911048, "x": 0.22134755}], [{"q1": 0.9925180202, "distance": 0.1562388337, "q3": 1.688731717, "q2": 0.9849095536, "tx": 0.1165, "ty": 0.4347, "targetID": 10, "f2": 1.007383, "f1": 0.942226, "f3": 0.117935, "y": 0.56194616, "x": 0.025841366}], [{"q1": 1.29524189, "distance": 0.1585732174, "q3": 1.386196347, "q2": 1.102782114, "tx": -0.1165, "ty": 0.4347, "targetID": 11, "f2": 0.889511, "f1": 0.639503, "f3": -0.1846, "y": 0.56027508, "x": -0.21333163}], [{"q1": 1.39464188, "distance": 0.230905943, "q3": 1.700229947, "q2": 1.050254684, "tx": -0.3182, "ty": 0.3182, "targetID": 12, "f2": 0.942038, "f1": 0.540103, "f3": 0.129434, "y": 0.5043073, "x": -0.18151925}], [{"q1": 0.4111348902, "distance": 0.1719270941, "q3": 1.607615793, "q2": 1.549202424, "tx": 0.1768, "ty": 0.1768, "targetID": 13, "f2": 0.44309, "f1": 1.52361, "f3": 0.036819, "y": 0.34024019, "x": 0.23015007}], [{"q1": 1.46413391, "distance": 0.1706637676, "q3": 1.790267987, "q2": 1.800781164, "tx": 0.0647, "ty": 0.2415, "targetID": 14, "f2": 0.191511, "f1": 0.470611, "f3": 0.219472, "y": 0.30842264, "x": -0.092295165}], [{"q1": 1.53205514, "distance": 0.158394686, "q3": 2.096259117, "q2": 1.411663504, "tx": -0.0647, "ty": 0.2415, "targetID": 15, "f2": 0.580629, "f1": 0.402689, "f3": 0.525463, "y": 0.38693871, "x": -0.1274412}], [{"q1": 1.16241535, "distance": 0.3344097889, "q3": 2.080865307, "q2": 1.189741394, "tx": -0.1768, "ty": 0.1768, "targetID": 16, "f2": 0.802551, "f1": 0.772329, "f3": 0.510069, "y": 0.4547317, "x": 0.0091674086}]], "block": 20}], [{"trials": [[{"q1": 0.2324410902, "distance": 0.2741867377, "q3": 1.337501657, "q2": 1.197155554, "tx": 0.601, "ty": 0.601, "targetID": 1, "f2": 0.795137, "f1": 1.702303, "f3": -0.233295, "y": 0.41236474, "x": 0.40201481}], [{"q1": 0.5403171902, "distance": 0.1615730978, "q3": 0.5451920268, "q2": 1.237116614, "tx": 0.22, "ty": 0.821, "targetID": 2, "f2": 0.755176, "f1": 1.394427, "f3": -1.025604, "y": 0.67435289, "x": 0.28782692}], [{"q1": 1.28430915, "distance": 0.06012219786, "q3": -0.2320819732, "q2": 1.477762614, "tx": -0.22, "ty": 0.821, "targetID": 3, "f2": 0.51453, "f1": 0.650435, "f3": -1.802878, "y": 0.76230182, "x": -0.20699222}], [{"q1": 1.6004162, "distance": 0.2811180088, "q3": 0.7201786968, "q2": 1.587718354, "tx": -0.601, "ty": 0.601, "targetID": 4, "f2": 0.404574, "f1": 0.334328, "f3": -0.850618, "y": 0.39386602, "x": -0.41093988}], [{"q1": 0.2719622902, "distance": 0.167793204, "q3": 1.779083917, "q2": 1.224110414, "tx": 0.4596, "ty": 0.4596, "targetID": 5, "f2": 0.768182, "f1": 1.662782, "f3": 0.208288, "y": 0.33514124, "x": 0.347063}], [{"q1": 1.01984988, "distance": 0.3105458302, "q3": 0.9172822268, "q2": 1.711371434, "tx": 0.1682, "ty": 0.6279, "targetID": 6, "f2": 0.280921, "f1": 0.914895, "f3": -0.653514, "y": 0.4676839, "x": -0.097825401}], [{"q1": 1.23812773, "distance": 0.06880957265, "q3": 0.7214981668, "q2": 1.411914824, "tx": -0.1682, "ty": 0.6279, "targetID": 7, "f2": 0.580378, "f1": 0.696617, "f3": -0.849298, "y": 0.59682099, "x": -0.22959098}], [{"q1": 1.62039673, "distance": 0.0356194076, "q3": 0.7086176368, "q2": 1.466264384, "tx": -0.4596, "ty": 0.4596, "targetID": 8, "f2": 0.526028, "f1": 0.314348, "f3": -0.862179, "y": 0.44443422, "x": -0.42737049}], [{"q1": 0.5212790902, "distance": 0.1198328666, "q3": 1.783293657, "q2": 1.617186494, "tx": 0.3182, "ty": 0.3182, "targetID": 9, "f2": 0.375106, "f1": 1.413465, "f3": 0.212497, "y": 0.30983631, "x": 0.19865936}], [{"q1": 0.8253224902, "distance": 0.1097834036, "q3": 1.174955657, "q2": 1.772695324, "tx": 0.1165, "ty": 0.4347, "targetID": 10, "f2": 0.219597, "f1": 1.109422, "f3": -0.395841, "y": 0.38890873, "x": 0.016722471}], [{"q1": 1.47814541, "distance": 0.1779801922, "q3": 1.284283077, "q2": 1.363282974, "tx": -0.1165, "ty": 0.4347, "targetID": 11, "f2": 0.62901, "f1": 0.456599, "f3": -0.286513, "y": 0.43505908, "x": -0.29447983}], [{"q1": 1.29618437, "distance": 0.1881612926, "q3": 1.395683957, "q2": 1.735561704, "tx": -0.3182, "ty": 0.3182, "targetID": 12, "f2": 0.256731, "f1": 0.63856, "f3": -0.175112, "y": 0.35604217, "x": -0.13388331}], [{"q1": 0.6970197902, "distance": 0.1773825839, "q3": 1.750935247, "q2": 1.574523664, "tx": 0.1768, "ty": 0.1768, "targetID": 13, "f2": 0.417769, "f1": 1.237725, "f3": 0.180139, "y": 0.35086582, "x": 0.14265807}], [{"q1": 1.05403041, "distance": 0.1265163535, "q3": 1.899469747, "q2": 1.591299764, "tx": 0.0647, "ty": 0.2415, "targetID": 14, "f2": 0.400993, "f1": 0.880714, "f3": 0.328673, "y": 0.36701018, "x": 0.048775729}], [{"q1": 1.70578522, "distance": 0.1220664571, "q3": 1.939493637, "q2": 1.686050204, "tx": -0.0647, "ty": 0.2415, "targetID": 15, "f2": 0.306242, "f1": 0.228959, "f3": 0.368697, "y": 0.30660707, "x": -0.16795352}], [{"q1": 1.05692067, "distance": 0.336623558, "q3": 1.693004277, "q2": 1.259736084, "tx": -0.1768, "ty": 0.1768, "targetID": 16, "f2": 0.732557, "f1": 0.877824, "f3": 0.122208, "y": 0.47340811, "x": -0.017617561}]], "block": 21}], [{"trials": [[{"q1": 0.2829578902, "distance": 0.08218846789, "q3": 0.8815308968, "q2": 0.8937405536, "tx": 0.601, "ty": 0.601, "targetID": 1, "f2": 1.098552, "f1": 1.651787, "f3": -0.689265, "y": 0.54686032, "x": 0.5391628}], [{"q1": 0.9015374902, "distance": 0.08483692216, "q3": 0.1586504268, "q2": 0.7511122536, "tx": 0.22, "ty": 0.821, "targetID": 2, "f2": 1.24118, "f1": 1.033207, "f3": -1.412146, "y": 0.8801559, "x": 0.28081022}], [{"q1": 1.26897817, "distance": 0.05381291752, "q3": 0.4043858268, "q2": 1.060810434, "tx": -0.22, "ty": 0.821, "targetID": 3, "f2": 0.931482, "f1": 0.665766, "f3": -1.166411, "y": 0.81098088, "x": -0.16712801}], [{"q1": 1.47242772, "distance": 0.5082581668, "q3": 2.229148487, "q2": 1.036557334, "tx": -0.601, "ty": 0.601, "targetID": 4, "f2": 0.955735, "f1": 0.462317, "f3": 0.658352, "y": 0.46419451, "x": -0.11149962}], [{"q1": 0.5772622902, "distance": 0.1567618167, "q3": 2.257171487, "q2": 0.8920440536, "tx": 0.4596, "ty": 0.4596, "targetID": 5, "f2": 1.100249, "f1": 1.357482, "f3": 0.686375, "y": 0.39883955, "x": 0.31509244}], [{"q1": 0.6318631902, "distance": 0.05146782446, "q3": 0.6253654368, "q2": 1.298252004, "tx": 0.1682, "ty": 0.6279, "targetID": 6, "f2": 0.694041, "f1": 1.302881, "f3": -0.945431, "y": 0.66103766, "x": 0.20758061}], [{"q1": 1.67116487, "distance": 0.3645328525, "q3": 0.7169742768, "q2": 1.677190914, "tx": -0.1682, "ty": 0.6279, "targetID": 7, "f2": 0.315102, "f1": 0.26358, "f3": -0.853822, "y": 0.35669678, "x": -0.41178369}], [{"q1": 1.29442508, "distance": 0.233004193, "q3": 0.8831016968, "q2": 1.728838694, "tx": -0.4596, "ty": 0.4596, "targetID": 8, "f2": 0.263454, "f1": 0.640319, "f3": -0.687695, "y": 0.42733779, "x": -0.22884016}], [{"q1": 0.4515985902, "distance": 0.1165095399, "q3": 1.540699869, "q2": 1.497805974, "tx": 0.3182, "ty": 0.3182, "targetID": 9, "f2": 0.494487, "f1": 1.483146, "f3": -0.030096, "y": 0.37646383, "x": 0.21730501}], [{"q1": 1.00062333, "distance": 0.05323025118, "q3": 2.123339647, "q2": 1.033792734, "tx": 0.1165, "ty": 0.4347, "targetID": 10, "f2": 0.9585, "f1": 0.934121, "f3": 0.552543, "y": 0.47936028, "x": 0.087535901}], [{"q1": 1.28173304, "distance": 0.2350303973, "q3": 1.007822927, "q2": 1.079157334, "tx": -0.1165, "ty": 0.4347, "targetID": 11, "f2": 0.913135, "f1": 0.653011, "f3": -0.562973, "y": 0.65190127, "x": -0.20629363}], [{"q1": 1.28600561, "distance": 0.2297122339, "q3": 0.9973928368, "q2": 1.412166154, "tx": -0.3182, "ty": 0.3182, "targetID": 12, "f2": 0.580126, "f1": 0.648739, "f3": -0.573403, "y": 0.5293278, "x": -0.22768612}], [{"q1": 0.9256648902, "distance": 0.1725090831, "q3": 1.809997187, "q2": 1.733299754, "tx": 0.1768, "ty": 0.1768, "targetID": 13, "f2": 0.258993, "f1": 1.00908, "f3": 0.239201, "y": 0.32432889, "x": 0.087387415}], [{"q1": 1.00389059, "distance": 0.181291139, "q3": 2.367755547, "q2": 1.293476784, "tx": 0.0647, "ty": 0.2415, "targetID": 14, "f2": 0.698816, "f1": 0.930854, "f3": 0.796959, "y": 0.40425835, "x": 0.14455109}], [{"q1": 1.29128348, "distance": 0.09782019316, "q3": 1.803776837, "q2": 1.730095334, "tx": -0.0647, "ty": 0.2415, "targetID": 15, "f2": 0.262197, "f1": 0.643461, "f3": 0.232981, "y": 0.33880327, "x": -0.054656901}], [{"q1": 1.13634013, "distance": 0.3843434963, "q3": 1.571738805, "q2": 1.087639634, "tx": -0.1768, "ty": 0.1768, "targetID": 16, "f2": 0.904653, "f1": 0.798404, "f3": 0.000942, "y": 0.54561365, "x": -0.068650036}]], "block": 22}], [{"trials": [[{"q1": 0.1569799902, "distance": 0.07123907336, "q3": 0.5193052268, "q2": 1.080790964, "tx": 0.601, "ty": 0.601, "targetID": 1, "f2": 0.911502, "f1": 1.777764, "f3": -1.051491, "y": 0.53806207, "x": 0.56762602}], [{"q1": 0.6143958902, "distance": 0.1205435725, "q3": 0.3786876268, "q2": 1.288450234, "tx": 0.22, "ty": 0.821, "targetID": 2, "f2": 0.703842, "f1": 1.320349, "f3": -1.192109, "y": 0.70724076, "x": 0.25986964}], [{"q1": 1.28537729, "distance": 0.12140674, "q3": 0.02871412679, "q2": 1.499565264, "tx": -0.22, "ty": 0.821, "targetID": 3, "f2": 0.492727, "f1": 0.649367, "f3": -1.542082, "y": 0.70179763, "x": -0.24303023}], [{"q1": 1.72878168, "distance": 0.3196929115, "q3": 1.698847647, "q2": 1.069858224, "tx": -0.601, "ty": 0.601, "targetID": 4, "f2": 0.922434, "f1": 0.205963, "f3": 0.128051, "y": 0.41895528, "x": -0.33820107}], [{"q1": 0.4608348902, "distance": 0.3223429136, "q3": 1.761742327, "q2": 1.778538694, "tx": 0.4596, "ty": 0.4596, "targetID": 5, "f2": 0.213754, "f1": 1.47391, "f3": 0.190946, "y": 0.25050137, "x": 0.21427834}], [{"q1": 0.8160233902, "distance": 0.1162674989, "q3": 0.4373097268, "q2": 1.332369704, "tx": 0.1682, "ty": 0.6279, "targetID": 6, "f2": 0.659923, "f1": 1.118721, "f3": -1.133487, "y": 0.72398182, "x": 0.10272928}], [{"q1": 1.1463304, "distance": 0.05061780008, "q3": 1.175458307, "q2": 1.083555564, "tx": -0.1682, "ty": 0.6279, "targetID": 7, "f2": 0.908737, "f1": 0.788414, "f3": -0.395338, "y": 0.63060147, "x": -0.11765434}], [{"q1": 1.61907726, "distance": 0.2591368139, "q3": 1.881185677, "q2": 1.414553764, "tx": -0.4596, "ty": 0.4596, "targetID": 8, "f2": 0.577739, "f1": 0.315667, "f3": 0.310389, "y": 0.3548848, "x": -0.22256284}], [{"q1": 0.3374959902, "distance": 0.1831162103, "q3": 0.5137760268, "q2": 1.877184704, "tx": 0.3182, "ty": 0.3182, "targetID": 9, "f2": 0.115108, "f1": 1.597249, "f3": -1.05702, "y": 0.45185282, "x": 0.19302624}], [{"q1": 0.9291206902, "distance": 0.1484907261, "q3": 1.5139335, "q2": 1.154555554, "tx": 0.1165, "ty": 0.4347, "targetID": 10, "f2": 0.837737, "f1": 1.005624, "f3": -0.056863, "y": 0.5522337, "x": 0.025751308}], [{"q1": 0.9772498802, "distance": 0.1738849636, "q3": 1.978135227, "q2": 1.216570594, "tx": -0.1165, "ty": 0.4347, "targetID": 11, "f2": 0.775722, "f1": 0.957495, "f3": 0.407339, "y": 0.45489432, "x": 0.056208338}], [{"q1": 1.77816751, "distance": 0.1456206729, "q3": 1.755333477, "q2": 1.827736034, "tx": -0.3182, "ty": 0.3182, "targetID": 12, "f2": 0.164557, "f1": 0.156577, "f3": 0.184537, "y": 0.25257753, "x": -0.18820357}], [{"q1": 0.5105976902, "distance": 0.1439534881, "q3": 1.793535247, "q2": 1.606756404, "tx": 0.1768, "ty": 0.1768, "targetID": 13, "f2": 0.385536, "f1": 1.424147, "f3": 0.222739, "y": 0.31961664, "x": 0.19485586}], [{"q1": 0.9125330902, "distance": 0.1348929533, "q3": 1.046464517, "q2": 2.073722736, "tx": 0.0647, "ty": 0.2415, "targetID": 14, "f2": -0.08143, "f1": 1.022211, "f3": -0.524332, "y": 0.32456846, "x": -0.041581418}], [{"q1": 1.36240914, "distance": 0.3592188242, "q3": 1.488109608, "q2": 1.021854684, "tx": -0.0647, "ty": 0.2415, "targetID": 15, "f2": 0.970438, "f1": 0.572335, "f3": -0.082687, "y": 0.57502697, "x": -0.19810886}], [{"q1": 1.43862418, "distance": 0.1998575957, "q3": 1.715372417, "q2": 1.498559954, "tx": -0.1768, "ty": 0.1768, "targetID": 16, "f2": 0.493733, "f1": 0.49612, "f3": 0.144576, "y": 0.375958, "x": -0.16009223}]], "block": 23}], [{"trials": [[{"q1": 0.3166985902, "distance": 0.2034771689, "q3": 1.196444147, "q2": 1.025561764, "tx": 0.601, "ty": 0.601, "targetID": 1, "f2": 0.966731, "f1": 1.618046, "f3": -0.374352, "y": 0.51293159, "x": 0.41756905}], [{"q1": 0.4823233902, "distance": 0.3688787585, "q3": 0.6497441968, "q2": 0.7325768536, "tx": 0.22, "ty": 0.821, "targetID": 2, "f2": 1.259716, "f1": 1.452421, "f3": -0.921052, "y": 0.65877933, "x": 0.55129442}], [{"q1": 1.22147729, "distance": 0.1224442222, "q3": 0.6611167568, "q2": 1.211355554, "tx": -0.22, "ty": 0.821, "targetID": 3, "f2": 0.780937, "f1": 0.713267, "f3": -0.90968, "y": 0.70567385, "x": -0.1788604}], [{"q1": 1.44666666, "distance": 0.2990068059, "q3": 0.8398105468, "q2": 1.487250224, "tx": -0.601, "ty": 0.601, "targetID": 4, "f2": 0.505042, "f1": 0.488078, "f3": -0.730986, "y": 0.48464949, "x": -0.32555921}], [{"q1": 0.1775888902, "distance": 0.0655142206, "q3": 1.545914913, "q2": 0.8985785536, "tx": 0.4596, "ty": 0.4596, "targetID": 5, "f2": 1.093714, "f1": 1.757156, "f3": -0.024881, "y": 0.39424023, "x": 0.46409595}], [{"q1": 0.9831560802, "distance": 0.1734250715, "q3": 1.766643217, "q2": 1.125715734, "tx": 0.1682, "ty": 0.6279, "targetID": 6, "f2": 0.866577, "f1": 0.951588, "f3": 0.195847, "y": 0.50753173, "x": 0.043349149}], [{"q1": 1.32728613, "distance": 0.1062625487, "q3": 0.6848043668, "q2": 1.198600684, "tx": -0.1682, "ty": 0.6279, "targetID": 7, "f2": 0.793692, "f1": 0.607458, "f3": -0.885992, "y": 0.657905, "x": -0.27013836}], [{"q1": 2.17677279, "distance": 0.2786117232, "q3": 2.108699817, "q2": 1.558187384, "tx": -0.4596, "ty": 0.4596, "targetID": 8, "f2": 0.434105, "f1": -0.242028, "f3": 0.537903, "y": 0.23218542, "x": -0.29864317}], [{"q1": 0.3214109902, "distance": 0.05273976151, "q3": 1.708900737, "q2": 1.238436084, "tx": 0.3182, "ty": 0.3182, "targetID": 9, "f2": 0.753857, "f1": 1.613333, "f3": 0.138104, "y": 0.3709337, "x": 0.31740042}], [{"q1": 0.5155613902, "distance": 0.2043719618, "q3": 1.117904327, "q2": 1.153864404, "tx": 0.1165, "ty": 0.4347, "targetID": 10, "f2": 0.838428, "f1": 1.419183, "f3": -0.452892, "y": 0.57887881, "x": 0.26134602}], [{"q1": 0.9768100602, "distance": 0.3205691645, "q3": 0.3830858268, "q2": 1.315782094, "tx": -0.1165, "ty": 0.4347, "targetID": 11, "f2": 0.676511, "f1": 0.957934, "f3": -1.18771, "y": 0.74279411, "x": -0.027941496}], [{"q1": 1.29806932, "distance": 0.2233445638, "q3": 1.545600754, "q2": 1.259610414, "tx": -0.3182, "ty": 0.3182, "targetID": 12, "f2": 0.732682, "f1": 0.636675, "f3": -0.025196, "y": 0.48704773, "x": -0.17200411}], [{"q1": 0.5198339902, "distance": 0.2600399234, "q3": 2.239390077, "q2": 0.8661573536, "tx": 0.1768, "ty": 0.1768, "targetID": 13, "f2": 1.126135, "f1": 1.41491, "f3": 0.668594, "y": 0.38874545, "x": 0.32746482}], [{"q1": 0.9203870902, "distance": 0.1823384615, "q3": 2.216016627, "q2": 1.283612184, "tx": 0.0647, "ty": 0.2415, "targetID": 14, "f2": 0.70868, "f1": 1.014357, "f3": 0.64522, "y": 0.40726128, "x": 0.14066389}], [{"q1": 1.47990471, "distance": 0.1346196455, "q3": 1.923848507, "q2": 1.534122784, "tx": -0.0647, "ty": 0.2415, "targetID": 15, "f2": 0.45817, "f1": 0.45484, "f3": 0.353052, "y": 0.365594, "x": -0.1168836}], [{"q1": 1.04925518, "distance": 0.3047335314, "q3": 1.773806047, "q2": 1.368435184, "tx": -0.1768, "ty": 0.1768, "targetID": 16, "f2": 0.623857, "f1": 0.885489, "f3": 0.20301, "y": 0.43709689, "x": -0.018344788}]], "block": 24}]]}]], "condition": "H1"}], [{"phases": [[{"phase": "test", "blocks": [[{"trials": [[{"q1": 3.13891699, "distance": 0.6590588855, "q3": 1.775753827, "q2": 2.278680244, "tx": -0.375, "ty": 0.6495, "targetID": 1, "f2": 0.204957, "f1": 0.286388, "f3": 1.204173, "y": 0, "x": -0.2631592}], [{"q1": 1.84998432, "distance": 0.2552158872, "q3": 2.028903367, "q2": 4.214655254, "tx": 0, "ty": 0.95, "targetID": 2, "f2": 0.458107, "f1": 2.222363, "f3": -0.08476, "y": 0.69778015, "x": 0.038990978}], [{"q1": 2.86113733, "distance": 0.8614469184, "q3": 1.436461827, "q2": 4.211388054, "tx": 0.375, "ty": 0.6495, "targetID": 3, "f2": -0.134334, "f1": 2.219095, "f3": 0.926393, "y": 0.5087283, "x": -0.47486712}], [{"q1": 2.56174355, "distance": 0.2879855906, "q3": 1.899092757, "q2": 2.490486414, "tx": -0.4763, "ty": 0.275, "targetID": 4, "f2": 0.328296, "f1": 0.498194, "f3": 0.626999, "y": 0.22777684, "x": -0.19221256}], [{"q1": 2.39190905, "distance": 0.3345025038, "q3": 2.549779427, "q2": 3.672667754, "tx": 0, "ty": 0.55, "targetID": 5, "f2": 0.978983, "f1": 1.680375, "f3": 0.457165, "y": 0.49619367, "x": -0.33014664}], [{"q1": 3.26671699, "distance": 1.087878606, "q3": 2.985329827, "q2": 3.671913754, "tx": 0.4763, "ty": 0.275, "targetID": 6, "f2": 1.414534, "f1": 1.679621, "f3": 1.331973, "y": -0.032481937, "x": -0.56722035}], [{"q1": 1.78401087, "distance": 0.3503262683, "q3": 1.829600727, "q2": 3.163918254, "tx": -0.175, "ty": 0.3031, "targetID": 7, "f2": 0.258804, "f1": 1.171626, "f3": -0.150734, "y": 0.45152481, "x": 0.14233038}], [{"q1": 2.79861964, "distance": 0.2904967754, "q3": 2.067356457, "q2": 2.597300564, "tx": 0, "ty": 0.15, "targetID": 8, "f2": 0.49656, "f1": 0.605008, "f3": 0.863875, "y": 0.21210707, "x": -0.28378}], [{"q1": 0.9453941302, "distance": 0.3023829331, "q3": 2.158525477, "q2": 3.461364254, "tx": 0.175, "ty": 0.3031, "targetID": 9, "f2": 0.587729, "f1": 1.469072, "f3": -0.98935, "y": 0.26754634, "x": 0.47528549}]], "block": 1}], [{"trials": [[{"q1": 1.65841, "distance": 0.4175826794, "q3": 2.553863497, "q2": 1.877059034, "tx": -0.375, "ty": 0.6495, "targetID": 1, "f2": 0.983067, "f1": -0.115234, "f3": -0.276334, "y": 0.41674344, "x": -0.028301748}], [{"q1": 1.856456001, "distance": 0.5616580917, "q3": 3.714367827, "q2": 3.610401354, "tx": 0, "ty": 0.95, "targetID": 2, "f2": 2.143572, "f1": 1.618109, "f3": -0.078288, "y": 0.42671875, "x": -0.20405035}], [{"q1": 3.59369389, "distance": 1.244538559, "q3": 3.829978427, "q2": 3.228509354, "tx": 0.375, "ty": 0.6495, "targetID": 3, "f2": 2.259182, "f1": 1.236217, "f3": 1.658949, "y": -0.33227882, "x": -0.38984415}], [{"q1": 2.17030111, "distance": 0.3346914954, "q3": 1.675914017, "q2": 2.265988204, "tx": -0.4763, "ty": 0.275, "targetID": 4, "f2": 0.105118, "f1": 0.273696, "f3": 0.235557, "y": 0.19666744, "x": -0.15090423}], [{"q1": 2.85699043, "distance": 0.6086525426, "q3": 2.818259927, "q2": 3.385212054, "tx": 0, "ty": 0.55, "targetID": 5, "f2": 1.247464, "f1": 1.392919, "f3": 0.922246, "y": 0.22214527, "x": -0.51280522}], [{"q1": 2.5356055, "distance": 0.557475578, "q3": 1.216487507, "q2": 2.907815584, "tx": 0.4763, "ty": 0.275, "targetID": 6, "f2": -0.354309, "f1": 0.915523, "f3": 0.600861, "y": 0.20358913, "x": -0.076582906}], [{"q1": 2.6176639, "distance": 0.04005241336, "q3": 1.978952047, "q2": 2.712659854, "tx": -0.175, "ty": 0.3031, "targetID": 7, "f2": 0.408156, "f1": 0.720367, "f3": 0.682919, "y": 0.28675978, "x": -0.21156765}], [{"q1": 3.00219489, "distance": 0.5621506671, "q3": 2.008483017, "q2": 3.842627854, "tx": 0, "ty": 0.15, "targetID": 8, "f2": 0.437687, "f1": 1.850335, "f3": 1.06745, "y": 0.33282496, "x": -0.53159045}], [{"q1": 2.25782588, "distance": 0.4168689921, "q3": 2.652635127, "q2": 2.457813854, "tx": 0.175, "ty": 0.3031, "targetID": 9, "f2": 1.081839, "f1": 0.465521, "f3": 0.323081, "y": 0.40336324, "x": -0.22963198}]], "block": 2}], [{"trials": [[{"q1": 1.31497109, "distance": 0.5700693937, "q3": 2.243474147, "q2": 2.133789984, "tx": -0.375, "ty": 0.6495, "targetID": 1, "f2": 0.672678, "f1": 0.141497, "f3": -0.619773, "y": 0.33204365, "x": 0.098498236}], [{"q1": 0.8513348902, "distance": 0.6772056927, "q3": 3.082467927, "q2": 2.347229794, "tx": 0, "ty": 0.95, "targetID": 2, "f2": 1.511672, "f1": 0.354937, "f3": -1.08341, "y": 0.38680488, "x": 0.37605692}], [{"q1": 0.6698135902, "distance": 0.3199327223, "q3": 3.220446627, "q2": 2.456682884, "tx": 0.375, "ty": 0.6495, "targetID": 3, "f2": 1.64965, "f1": 0.46439, "f3": -1.264931, "y": 0.33740976, "x": 0.44540333}], [{"q1": 1.983502008, "distance": 0.3451148723, "q3": 2.105998047, "q2": 2.048966985, "tx": -0.4763, "ty": 0.275, "targetID": 4, "f2": 0.535202, "f1": 0.056674, "f3": 0.048758, "y": 0.29351985, "x": -0.1316824}], [{"q1": 1.34167463, "distance": 0.1656373988, "q3": 2.929283827, "q2": 2.242866084, "tx": 0, "ty": 0.55, "targetID": 5, "f2": 1.358488, "f1": 0.250573, "f3": -0.59307, "y": 0.48600263, "x": 0.15277462}], [{"q1": 2.12317722, "distance": 0.9100547113, "q3": 3.686407627, "q2": 2.310787314, "tx": 0.4763, "ty": 0.275, "targetID": 6, "f2": 2.115611, "f1": 0.318495, "f3": 0.188433, "y": 0.46624549, "x": -0.41343296}], [{"q1": 2.07002147, "distance": 0.03457683535, "q3": 2.112658227, "q2": 2.021006811, "tx": -0.175, "ty": 0.3031, "targetID": 7, "f2": 0.541862, "f1": 0.028714, "f3": 0.135277, "y": 0.26898604, "x": -0.18063873}], [{"q1": 2.027044482, "distance": 0.2212226213, "q3": 2.259873257, "q2": 2.190966974, "tx": 0, "ty": 0.15, "targetID": 8, "f2": 0.689077, "f1": 0.198674, "f3": 0.0923, "y": 0.3321879, "x": -0.12548712}], [{"q1": 3.49875499, "distance": 0.833852733, "q3": 3.095348427, "q2": 1.828113024, "tx": 0.175, "ty": 0.3031, "targetID": 9, "f2": 1.524552, "f1": -0.16418, "f3": 1.56401, "y": -0.17873203, "x": -0.50554998}]], "block": 3}], [{"trials": [[{"q1": 1.39640117, "distance": 0.5091925532, "q3": 2.250574147, "q2": 1.912559032, "tx": -0.375, "ty": 0.6495, "targetID": 1, "f2": 0.679778, "f1": -0.079734, "f3": -0.538343, "y": 0.35295898, "x": 0.038932941}], [{"q1": 1.0952481, "distance": 0.6345141374, "q3": 2.652949327, "q2": 2.268375814, "tx": 0, "ty": 0.95, "targetID": 2, "f2": 1.082153, "f1": 0.276083, "f3": -0.839496, "y": 0.37027905, "x": 0.25793761}], [{"q1": 0.4935074902, "distance": 0.3809711107, "q3": 3.417173127, "q2": 2.016859909, "tx": 0.375, "ty": 0.6495, "targetID": 3, "f2": 1.846377, "f1": 0.024567, "f3": -1.441237, "y": 0.29731483, "x": 0.5202742}], [{"q1": 1.946179887, "distance": 0.4044457717, "q3": 1.791273297, "q2": 2.341449264, "tx": -0.4763, "ty": 0.275, "targetID": 4, "f2": 0.220477, "f1": 0.349157, "f3": 0.011435, "y": 0.25423496, "x": -0.072387639}], [{"q1": 1.33495162, "distance": 0.214808184, "q3": 2.551224567, "q2": 2.279245724, "tx": 0, "ty": 0.55, "targetID": 5, "f2": 0.980428, "f1": 0.286953, "f3": -0.599793, "y": 0.40172264, "x": 0.15542323}], [{"q1": 2.017179881, "distance": 0.77242467, "q3": 3.276241327, "q2": 2.203596174, "tx": 0.4763, "ty": 0.275, "targetID": 6, "f2": 1.705445, "f1": 0.211304, "f3": 0.082435, "y": 0.51048271, "x": -0.25935465}], [{"q1": 1.66764628, "distance": 0.1085909104, "q3": 1.904119307, "q2": 2.019875837, "tx": -0.175, "ty": 0.3031, "targetID": 7, "f2": 0.333323, "f1": 0.027583, "f3": -0.267098, "y": 0.28649703, "x": -0.067685848}], [{"q1": 1.82183565, "distance": 0.2272566711, "q3": 2.199303357, "q2": 2.557151014, "tx": 0, "ty": 0.15, "targetID": 8, "f2": 0.628507, "f1": 0.564858, "f3": -0.112909, "y": 0.37663674, "x": 0.016774464}], [{"q1": 1.847471046, "distance": 0.250277156, "q3": 2.434294487, "q2": 2.217482014, "tx": 0.175, "ty": 0.3031, "targetID": 9, "f2": 0.863498, "f1": 0.225189, "f3": -0.087273, "y": 0.39455301, "x": -0.057969959}]], "block": 4}], [{"trials": [[{"q1": 2.3939825, "distance": 0.4524703508, "q3": 2.289781217, "q2": 1.178431664, "tx": -0.375, "ty": 0.6495, "targetID": 1, "f2": 0.718985, "f1": -0.813861, "f3": 0.459238, "y": 0.19815838, "x": -0.40693995}], [{"q1": 2.41383737, "distance": 0.6503988156, "q3": 3.372311227, "q2": 0.03935295359, "tx": 0, "ty": 0.95, "targetID": 2, "f2": 1.801515, "f1": -1.95294, "f3": 0.479093, "y": 0.41598969, "x": -0.37128373}], [{"q1": 1.12000385, "distance": 0.1502897356, "q3": 3.703497927, "q2": 0.3299754536, "tx": 0.375, "ty": 0.6495, "targetID": 3, "f2": 2.132702, "f1": -1.662317, "f3": -0.814741, "y": 0.49937005, "x": 0.3680716}], [{"q1": 2.10131173, "distance": 0.2535485364, "q3": 1.685652957, "q2": 1.918025404, "tx": -0.4763, "ty": 0.275, "targetID": 4, "f2": 0.114857, "f1": -0.074267, "f3": 0.166567, "y": 0.18004665, "x": -0.24120274}], [{"q1": 2.60095063, "distance": 0.5351781107, "q3": 3.114449327, "q2": 0.2955624536, "tx": 0, "ty": 0.55, "targetID": 5, "f2": 1.543653, "f1": -1.69673, "f3": 0.666206, "y": 0.28801753, "x": -0.4666699}], [{"q1": 2.15823739, "distance": 0.8861826781, "q3": 2.501964387, "q2": -1.495069946, "tx": 0.4763, "ty": 0.275, "targetID": 6, "f2": 0.931168, "f1": -3.487363, "f3": 0.223493, "y": 0.61641231, "x": -0.34147587}], [{"q1": 2.19995774, "distance": 0.2447763608, "q3": 1.893626387, "q2": 1.309436074, "tx": -0.175, "ty": 0.3031, "targetID": 7, "f2": 0.32283, "f1": -0.682857, "f3": 0.265213, "y": 0.19927236, "x": -0.39666481}], [{"q1": 2.29282322, "distance": 0.3829663174, "q3": 1.973108687, "q2": 1.396269694, "tx": 0, "ty": 0.15, "targetID": 8, "f2": 0.402312, "f1": -0.596023, "f3": 0.358079, "y": 0.17283925, "x": -0.38228467}], [{"q1": 2.97266389, "distance": 0.727647162, "q3": 2.685182027, "q2": 0.9370945536, "tx": 0.175, "ty": 0.3031, "targetID": 9, "f2": 1.114386, "f1": -1.055198, "f3": 1.037919, "y": 0.010219778, "x": -0.49110177}]], "block": 5}], [{"trials": [[{"q1": 1.39715516, "distance": 0.633762998, "q3": 1.576199866, "q2": 2.536290834, "tx": -0.375, "ty": 0.6495, "targetID": 1, "f2": 0.005404, "f1": 0.543998, "f3": -0.537589, "y": 0.22221695, "x": 0.093064881}], [{"q1": 1.15638349, "distance": 0.8141666549, "q3": 1.59360429, "q2": 3.637356254, "tx": 0, "ty": 0.95, "targetID": 2, "f2": 0.022808, "f1": 1.645064, "f3": -0.778361, "y": 0.28722673, "x": 0.47286249}], [{"q1": 0.9125958902, "distance": 0.4593054322, "q3": 1.729635247, "q2": 3.897857054, "tx": 0.375, "ty": 0.6495, "targetID": 3, "f2": 0.158839, "f1": 1.905564, "f3": -1.022149, "y": 0.24138707, "x": 0.58572569}], [{"q1": 1.905276351, "distance": 0.3873349312, "q3": 1.773680377, "q2": 2.236582894, "tx": -0.4763, "ty": 0.275, "targetID": 4, "f2": 0.202884, "f1": 0.24429, "f3": -0.029468, "y": 0.24762968, "x": -0.089933316}], [{"q1": 1.43158701, "distance": 0.2135939783, "q3": 2.551978547, "q2": 3.106364254, "tx": 0, "ty": 0.55, "targetID": 5, "f2": 0.981182, "f1": 1.114072, "f3": -0.503157, "y": 0.47767041, "x": 0.20097467}], [{"q1": 1.38534277, "distance": 0.1592787724, "q3": 1.771167107, "q2": 3.533872154, "tx": 0.4763, "ty": 0.275, "targetID": 6, "f2": 0.200371, "f1": 1.54158, "f3": -0.549402, "y": 0.39074037, "x": 0.36687471}], [{"q1": 2.04840731, "distance": 0.1168047321, "q3": 1.880180367, "q2": 2.482443944, "tx": -0.175, "ty": 0.3031, "targetID": 7, "f2": 0.309384, "f1": 0.490151, "f3": 0.113663, "y": 0.29220147, "x": -0.058704826}], [{"q1": 1.97068431, "distance": 0.2237231095, "q3": 1.849141437, "q2": 2.798048334, "tx": 0, "ty": 0.15, "targetID": 8, "f2": 0.278345, "f1": 0.805756, "f3": 0.03594, "y": 0.37097928, "x": 0.034931183}], [{"q1": 1.32062596, "distance": 0.1243267421, "q3": 2.672050227, "q2": 2.426586424, "tx": 0.175, "ty": 0.3031, "targetID": 9, "f2": 1.101254, "f1": 0.434294, "f3": -0.614119, "y": 0.42742635, "x": 0.17468775}]], "block": 6}], [{"trials": [[{"q1": 1.26703039, "distance": 0.5984382968, "q3": 2.289906887, "q2": 2.140638664, "tx": -0.375, "ty": 0.6495, "targetID": 1, "f2": 0.719111, "f1": 0.148346, "f3": -0.667714, "y": 0.33487418, "x": 0.13405696}], [{"q1": 1.08349854, "distance": 0.4989105526, "q3": 3.325690027, "q2": 2.111107684, "tx": 0, "ty": 0.95, "targetID": 2, "f2": 1.754894, "f1": 0.118815, "f3": -0.851246, "y": 0.52398348, "x": 0.25965682}], [{"q1": 1.27739764, "distance": 0.2391296362, "q3": 3.444882027, "q2": 2.169541314, "tx": 0.375, "ty": 0.6495, "targetID": 3, "f2": 1.874086, "f1": 0.177249, "f3": -0.657347, "y": 0.58166018, "x": 0.14569509}], [{"q1": 1.73449937, "distance": 0.3246232381, "q3": 1.824699847, "q2": 1.848721874, "tx": -0.4763, "ty": 0.275, "targetID": 4, "f2": 0.253904, "f1": -0.143571, "f3": -0.200245, "y": 0.26964337, "x": -0.15172096}], [{"q1": 1.22851446, "distance": 0.22642118, "q3": 2.398103337, "q2": 1.869644874, "tx": 0, "ty": 0.55, "targetID": 5, "f2": 0.827307, "f1": -0.122648, "f3": -0.70623, "y": 0.35918596, "x": 0.12188746}], [{"q1": 0.2312283902, "distance": 0.2620321112, "q3": 2.264648477, "q2": 2.159802374, "tx": 0.4763, "ty": 0.275, "targetID": 6, "f2": 0.693852, "f1": 0.16751, "f3": -1.703516, "y": 0.044847788, "x": 0.35103713}], [{"q1": 1.34940295, "distance": 0.2789681918, "q3": 2.298326357, "q2": 2.105327154, "tx": -0.175, "ty": 0.3031, "targetID": 7, "f2": 0.72753, "f1": 0.113034, "f3": -0.585342, "y": 0.34451383, "x": 0.10087705}], [{"q1": 0.7729834902, "distance": 0.2059920492, "q3": 1.866168867, "q2": 2.200014764, "tx": 0, "ty": 0.15, "targetID": 8, "f2": 0.295373, "f1": 0.207722, "f3": -1.161761, "y": 0.19466026, "x": 0.20109248}], [{"q1": 0.2962530902, "distance": 0.2324478166, "q3": 2.038705137, "q2": 2.089996186, "tx": 0.175, "ty": 0.3031, "targetID": 9, "f2": 0.467909, "f1": 0.097704, "f3": -1.638491, "y": 0.097211292, "x": 0.2828973}]], "block": 7}], [{"trials": [[{"q1": 1.51496488, "distance": 0.5272004223, "q3": 2.495932527, "q2": 2.420805894, "tx": -0.375, "ty": 0.6495, "targetID": 1, "f2": 0.925136, "f1": 0.428513, "f3": -0.41978, "y": 0.41801565, "x": 0.098661568}], [{"q1": 1.52244187, "distance": 0.4226248202, "q3": 3.082279427, "q2": 2.130774054, "tx": 0, "ty": 0.95, "targetID": 2, "f2": 1.511483, "f1": 0.138481, "f3": -0.412303, "y": 0.52959486, "x": 0.043258027}], [{"q1": 1.0867658, "distance": 0.2467693008, "q3": 2.746003327, "q2": 2.931566024, "tx": 0.375, "ty": 0.6495, "targetID": 3, "f2": 1.175207, "f1": 0.939273, "f3": -0.847979, "y": 0.40899402, "x": 0.31975544}], [{"q1": 1.905716174, "distance": 0.3558595313, "q3": 1.721404277, "q2": 2.165143084, "tx": -0.4763, "ty": 0.275, "targetID": 4, "f2": 0.150608, "f1": 0.17285, "f3": -0.029028, "y": 0.22915458, "x": -0.12340596}], [{"q1": 1.10316491, "distance": 0.3512864801, "q3": 2.308442287, "q2": 2.418481114, "tx": 0, "ty": 0.55, "targetID": 5, "f2": 0.737646, "f1": 0.426188, "f3": -0.83158, "y": 0.29790553, "x": 0.24464376}], [{"q1": 0.8148923902, "distance": 0.1956780879, "q3": 1.916560017, "q2": 2.890222664, "tx": 0.4763, "ty": 0.275, "targetID": 6, "f2": 0.345764, "f1": 0.89793, "f3": -1.119852, "y": 0.12766184, "x": 0.34753129}], [{"q1": 1.870341841, "distance": 0.1624219786, "q3": 1.859068867, "q2": 2.498089074, "tx": -0.175, "ty": 0.3031, "targetID": 7, "f2": 0.288273, "f1": 0.505796, "f3": -0.064403, "y": 0.29076184, "x": -0.013047325}], [{"q1": 1.82340645, "distance": 0.1340373555, "q3": 1.851466217, "q2": 2.430858984, "tx": 0, "ty": 0.15, "targetID": 8, "f2": 0.28067, "f1": 0.438566, "f3": -0.111338, "y": 0.28362999, "x": -0.010442148}], [{"q1": 1.953154223, "distance": 0.3407419079, "q3": 2.608652827, "q2": 1.93348204, "tx": 0.175, "ty": 0.3031, "targetID": 9, "f2": 1.037856, "f1": -0.058811, "f3": 0.01841, "y": 0.40474269, "x": -0.15022886}]], "block": 8}], [{"trials": [[{"q1": 1.63937195, "distance": 0.5035489378, "q3": 2.227514857, "q2": 2.340506784, "tx": -0.375, "ty": 0.6495, "targetID": 1, "f2": 0.656719, "f1": 0.348214, "f3": -0.295373, "y": 0.35669678, "x": 0.034667923}], [{"q1": 2.013095811, "distance": 0.4925671537, "q3": 3.211964327, "q2": 1.728587364, "tx": 0, "ty": 0.95, "targetID": 2, "f2": 1.641168, "f1": -0.263705, "f3": 0.078351, "y": 0.51054797, "x": -0.22249565}], [{"q1": 0.2352999902, "distance": 0.5824032175, "q3": 3.028306827, "q2": 2.141392644, "tx": 0.375, "ty": 0.6495, "targetID": 3, "f2": 1.45751, "f1": 0.1491, "f3": -1.699445, "y": 0.08504884, "x": 0.51848657}], [{"q1": 1.911056881, "distance": 0.3778441513, "q3": 1.887029047, "q2": 2.191720954, "tx": -0.4763, "ty": 0.275, "targetID": 4, "f2": 0.316233, "f1": 0.199428, "f3": -0.023688, "y": 0.26246818, "x": -0.098663725}], [{"q1": 1.27991092, "distance": 0.2229054927, "q3": 2.713393527, "q2": 2.270512104, "tx": 0, "ty": 0.55, "targetID": 5, "f2": 1.142597, "f1": 0.278219, "f3": -0.654834, "y": 0.42612519, "x": 0.18531565}], [{"q1": 0.1301005902, "distance": 0.3018962958, "q3": 2.105683897, "q2": 2.187197064, "tx": 0.4763, "ty": 0.275, "targetID": 6, "f2": 0.534888, "f1": 0.194904, "f3": -1.804644, "y": 0.015925343, "x": 0.32131066}], [{"q1": 1.1970357, "distance": 0.3185529407, "q3": 1.814144097, "q2": 2.439089964, "tx": -0.175, "ty": 0.3031, "targetID": 7, "f2": 0.243348, "f1": 0.446797, "f3": -0.737709, "y": 0.23779185, "x": 0.1367865}], [{"q1": 1.16536845, "distance": 0.2572719633, "q3": 2.022180357, "q2": 2.594975784, "tx": 0, "ty": 0.15, "targetID": 8, "f2": 0.451384, "f1": 0.602683, "f3": -0.769376, "y": 0.25653282, "x": 0.23417861}], [{"q1": 1.76874273, "distance": 0.2081764811, "q3": 2.333198037, "q2": 2.301865194, "tx": 0.175, "ty": 0.3031, "targetID": 9, "f2": 0.762402, "f1": 0.309573, "f3": -0.166002, "y": 0.38364748, "x": -0.016962368}]], "block": 9}], [{"trials": [[{"q1": 1.28858171, "distance": 0.6321953896, "q3": 2.179825477, "q2": 2.354266964, "tx": -0.375, "ty": 0.6495, "targetID": 1, "f2": 0.609029, "f1": 0.361974, "f3": -0.646163, "y": 0.31274642, "x": 0.16004022}], [{"q1": 1.98865422, "distance": 0.5087007573, "q3": 3.396375827, "q2": 2.352507664, "tx": 0, "ty": 0.95, "targetID": 2, "f2": 1.825579, "f1": 0.360215, "f3": 0.05391, "y": 0.52050013, "x": -0.27259186}], [{"q1": 0.3332296902, "distance": 0.5274152875, "q3": 2.995697127, "q2": 2.419863414, "tx": 0.375, "ty": 0.6495, "targetID": 3, "f2": 1.424901, "f1": 0.427571, "f3": -1.601515, "y": 0.13875659, "x": 0.50656008}], [{"q1": 1.944986082, "distance": 0.3307088413, "q3": 1.765386577, "q2": 2.100237774, "tx": -0.4763, "ty": 0.275, "targetID": 4, "f2": 0.19459, "f1": 0.107945, "f3": 0.010242, "y": 0.22961701, "x": -0.1487199}], [{"q1": 1.40727108, "distance": 0.1887635763, "q3": 2.637618327, "q2": 2.396427134, "tx": 0, "ty": 0.55, "targetID": 5, "f2": 1.066822, "f1": 0.404134, "f3": -0.527473, "y": 0.42918068, "x": 0.14503234}], [{"q1": 0.2994637902, "distance": 0.3161855602, "q3": 1.983287447, "q2": 2.635376674, "tx": 0.4763, "ty": 0.275, "targetID": 6, "f2": 0.412491, "f1": 0.643084, "f3": -1.635281, "y": -0.012829544, "x": 0.34542807}], [{"q1": 1.920670155, "distance": 0.152698793, "q3": 2.158713977, "q2": 2.478548364, "tx": -0.175, "ty": 0.3031, "targetID": 7, "f2": 0.587918, "f1": 0.486256, "f3": -0.014074, "y": 0.35604217, "x": -0.03177274}], [{"q1": 1.10153129, "distance": 0.2341178751, "q3": 2.053219297, "q2": 2.419674914, "tx": 0, "ty": 0.15, "targetID": 8, "f2": 0.482423, "f1": 0.427382, "f3": -0.833213, "y": 0.25334082, "x": 0.21007583}], [{"q1": 0.6627764902, "distance": 0.115021683, "q3": 1.717634367, "q2": 2.155466974, "tx": 0.175, "ty": 0.3031, "targetID": 9, "f2": 0.146838, "f1": 0.163174, "f3": -1.271968, "y": 0.1881787, "x": 0.17980441}]], "block": 10}], [{"trials": [[{"q1": 1.70302062, "distance": 0.429130115, "q3": 2.566869697, "q2": 2.249086434, "tx": -0.375, "ty": 0.6495, "targetID": 1, "f2": 0.996073, "f1": 0.256794, "f3": -0.231724, "y": 0.42872486, "x": -0.0070176728}], [{"q1": 1.93034626, "distance": 0.463832178, "q3": 3.268450127, "q2": 1.999706812, "tx": 0, "ty": 0.95, "targetID": 2, "f2": 1.697654, "f1": 0.007414, "f3": -0.004398, "y": 0.53223631, "x": -0.20152863}], [{"q1": 0.5881321902, "distance": 0.3776895513, "q3": 3.101568727, "q2": 2.292817404, "tx": 0.375, "ty": 0.6495, "targetID": 3, "f2": 1.530772, "f1": 0.300525, "f3": -1.346612, "y": 0.28140554, "x": 0.45959235}], [{"q1": 1.884541839, "distance": 0.3138244248, "q3": 1.617731721, "q2": 2.042181145, "tx": -0.4763, "ty": 0.275, "targetID": 4, "f2": 0.046935, "f1": 0.049888, "f3": -0.050203, "y": 0.21534842, "x": -0.168197}], [{"q1": 0.9569551902, "distance": 0.3584380282, "q3": 2.269046707, "q2": 2.148178484, "tx": 0, "ty": 0.55, "targetID": 5, "f2": 0.69825, "f1": 0.155886, "f3": -0.977789, "y": 0.28572173, "x": 0.24214627}], [{"q1": 0.2527545902, "distance": 0.2838521993, "q3": 2.230216627, "q2": 2.386562534, "tx": 0.4763, "ty": 0.275, "targetID": 6, "f2": 0.65942, "f1": 0.39427, "f3": -1.68199, "y": 0.011287294, "x": 0.37128724}], [{"q1": 1.53921797, "distance": 0.2240756396, "q3": 2.262889187, "q2": 2.162629804, "tx": -0.175, "ty": 0.3031, "targetID": 7, "f2": 0.692093, "f1": 0.170337, "f3": -0.395527, "y": 0.35116185, "x": 0.043860574}], [{"q1": 1.45521179, "distance": 0.1410979217, "q3": 1.926675947, "q2": 2.267056344, "tx": 0, "ty": 0.15, "targetID": 8, "f2": 0.35588, "f1": 0.274764, "f3": -0.479533, "y": 0.28081091, "x": 0.052887894}], [{"q1": 0.8623932902, "distance": 0.1377370701, "q3": 1.773868877, "q2": 2.449268724, "tx": 0.175, "ty": 0.3031, "targetID": 9, "f2": 0.203073, "f1": 0.456976, "f3": -1.072351, "y": 0.16829503, "x": 0.20326872}]], "block": 11}], [{"trials": [[{"q1": 1.840371047, "distance": 0.3962062333, "q3": 2.535453767, "q2": 2.345156344, "tx": -0.375, "ty": 0.6495, "targetID": 1, "f2": 0.964657, "f1": 0.352864, "f3": -0.094373, "y": 0.42557498, "x": -0.048140757}], [{"q1": 1.53481975, "distance": 0.3619538981, "q3": 3.383746627, "q2": 1.981234248, "tx": 0, "ty": 0.95, "targetID": 2, "f2": 1.81295, "f1": -0.011058, "f3": -0.399925, "y": 0.58804689, "x": -0.00075529945}], [{"q1": 0.7381118902, "distance": 0.2823354307, "q3": 3.122366127, "q2": "_NaN_", "tx": 0.375, "ty": 0.6495, "targetID": 3, "f2": 1.55157, "f1": "_NaN_", "f3": -1.196633, "y": 0.3690963, "x": 0.4079706}], [{"q1": 1.8168091, "distance": 0.4339061659, "q3": 1.740253837, "q2": 2.358413864, "tx": -0.4763, "ty": 0.275, "targetID": 4, "f2": 0.169458, "f1": 0.366121, "f3": -0.117935, "y": 0.25486075, "x": -0.042861456}], [{"q1": 1.17937995, "distance": 0.2487447406, "q3": 2.748453727, "q2": 2.295079354, "tx": 0, "ty": 0.55, "targetID": 5, "f2": 1.177657, "f1": 0.302787, "f3": -0.755365, "y": 0.42067387, "x": 0.21248223}], [{"q1": 0.09635989019, "distance": 0.3707758569, "q3": 2.188998927, "q2": 2.585676674, "tx": 0.4763, "ty": 0.275, "targetID": 6, "f2": 0.618203, "f1": 0.593384, "f3": -1.838385, "y": -0.08107208, "x": 0.37292007}], [{"q1": 1.66167726, "distance": 0.1807041604, "q3": 2.120009557, "q2": 2.213020954, "tx": -0.175, "ty": 0.3031, "targetID": 7, "f2": 0.549213, "f1": 0.220728, "f3": -0.273067, "y": 0.32927827, "x": 0.0037979076}], [{"q1": 2.18399845, "distance": 0.7687972234, "q3": 1.343093687, "q2": "_NaN_", "tx": 0, "ty": 0.15, "targetID": 8, "f2": -0.227703, "f1": "_NaN_", "f3": 0.249254, "y": 0.56477141, "x": -0.64731279}], [{"q1": 0.7014180902, "distance": 0.2124072447, "q3": 2.004084787, "q2": 2.505628894, "tx": 0.175, "ty": 0.3031, "targetID": 9, "f2": 0.433288, "f1": 0.513336, "f3": -1.233326, "y": 0.13060409, "x": 0.29894353}]], "block": 12}], [{"trials": [[{"q1": 1.843324144, "distance": 0.3087898844, "q3": 2.713267927, "q2": 1.349774124, "tx": -0.375, "ty": 0.6495, "targetID": 1, "f2": 1.142472, "f1": -0.642519, "f3": -0.09142, "y": 0.43576485, "x": -0.15213574}], [{"q1": 1.81347901, "distance": 0.4429795475, "q3": 2.931294427, "q2": 2.559727124, "tx": 0, "ty": 0.95, "targetID": 2, "f2": 1.360498, "f1": 0.567434, "f3": -0.121265, "y": 0.51364764, "x": -0.076338047}], [{"q1": 0.5261799902, "distance": 0.4057942962, "q3": 2.955296227, "q2": 1.544050214, "tx": 0.375, "ty": 0.6495, "targetID": 3, "f2": 1.3845, "f1": -0.448242, "f3": -1.408564, "y": 0.24937491, "x": 0.44259381}], [{"q1": 1.916586084, "distance": 0.3859210058, "q3": 1.872326387, "q2": 2.209565204, "tx": -0.4763, "ty": 0.275, "targetID": 4, "f2": 0.30153, "f1": 0.217273, "f3": -0.018158, "y": 0.26483623, "x": -0.090512856}], [{"q1": 1.20011446, "distance": 0.2522357587, "q3": 2.543119257, "q2": 2.123862554, "tx": 0, "ty": 0.55, "targetID": 5, "f2": 0.972323, "f1": 0.13157, "f3": -0.73463, "y": 0.37403145, "x": 0.1807151}], [{"q1": -0.4543362098, "distance": 0.5020407303, "q3": 2.069429917, "q2": 2.302619174, "tx": 0.4763, "ty": 0.275, "targetID": 6, "f2": 0.498634, "f1": 0.310327, "f3": -2.389081, "y": -0.18055873, "x": 0.26532337}], [{"q1": 1.26401446, "distance": 0.2671202962, "q3": 1.990136117, "q2": 2.136240434, "tx": -0.175, "ty": 0.3031, "targetID": 7, "f2": 0.41934, "f1": 0.143948, "f3": -0.67073, "y": 0.2892305, "x": 0.091759985}], [{"q1": 0.9651233302, "distance": 0.2062545456, "q3": 1.717697197, "q2": 2.529379334, "tx": 0, "ty": 0.15, "targetID": 8, "f2": 0.146901, "f1": 0.537087, "f3": -0.969621, "y": 0.17184444, "x": 0.20509451}], [{"q1": 0.7401224902, "distance": 0.2107973288, "q3": 2.188998927, "q2": 2.503492614, "tx": 0.175, "ty": 0.3031, "targetID": 9, "f2": 0.618203, "f1": 0.5112, "f3": -1.194622, "y": 0.16148695, "x": 0.33114499}]], "block": 13}], [{"trials": [[{"q1": 2.18739137, "distance": 0.27965794, "q3": 2.806761727, "q2": 2.102311224, "tx": -0.375, "ty": 0.6495, "targetID": 1, "f2": 1.235965, "f1": 0.110019, "f3": 0.252647, "y": 0.40321302, "x": -0.24251873}], [{"q1": 1.54945957, "distance": 0.4817935184, "q3": 2.801860827, "q2": 2.145853704, "tx": 0, "ty": 0.95, "targetID": 2, "f2": 1.231065, "f1": 0.153561, "f3": -0.385285, "y": 0.47039204, "x": 0.045838838}], [{"q1": 0.7584064902, "distance": 0.3677364275, "q3": 2.749396227, "q2": 2.201585554, "tx": 0.375, "ty": 0.6495, "targetID": 3, "f2": 1.1786, "f1": 0.209293, "f3": -1.176338, "y": 0.28177266, "x": 0.37241475}], [{"q1": 1.850172816, "distance": 0.3364340059, "q3": 1.6115742, "q2": 2.081702381, "tx": -0.4763, "ty": 0.275, "targetID": 4, "f2": 0.040778, "f1": 0.08941, "f3": -0.084572, "y": 0.21459357, "x": -0.14533338}], [{"q1": 0.9254135902, "distance": 0.3672686108, "q3": 2.479030767, "q2": 2.129643084, "tx": 0, "ty": 0.55, "targetID": 5, "f2": 0.908234, "f1": 0.13735, "f3": -1.009331, "y": 0.29876729, "x": 0.26789617}], [{"q1": -0.01589550981, "distance": 0.3158550527, "q3": 2.109013977, "q2": 2.105892644, "tx": 0.4763, "ty": 0.275, "targetID": 6, "f2": 0.538218, "f1": 0.1136, "f3": -1.95064, "y": -2.7755576e-16, "x": 0.32093136}], [{"q1": 1.78068079, "distance": 0.1096645951, "q3": 2.032924607, "q2": 2.119338664, "tx": -0.175, "ty": 0.3031, "targetID": 7, "f2": 0.462128, "f1": 0.127046, "f3": -0.154064, "y": 0.30210454, "x": -0.065339923}], [{"q1": 0.5980596902, "distance": 0.2527151148, "q3": 1.945211337, "q2": 2.238719184, "tx": 0, "ty": 0.15, "targetID": 8, "f2": 0.374415, "f1": 0.246427, "f3": -1.336685, "y": 0.14592077, "x": 0.25268219}], [{"q1": 0.5162525902, "distance": 0.1530087413, "q3": 1.747416667, "q2": 2.159551044, "tx": 0.175, "ty": 0.3031, "targetID": 9, "f2": 0.17662, "f1": 0.167258, "f3": -1.418492, "y": 0.15502938, "x": 0.21355861}]], "block": 14}], [{"trials": [[{"q1": 2.12342854, "distance": 0.3153527926, "q3": 2.624360827, "q2": 2.138942204, "tx": -0.375, "ty": 0.6495, "targetID": 1, "f2": 1.053565, "f1": 0.14665, "f3": 0.188684, "y": 0.39077343, "x": -0.1947004}], [{"q1": 2.58618514, "distance": 0.8981094826, "q3": 3.692439527, "q2": 2.163886444, "tx": 0, "ty": 0.95, "targetID": 2, "f2": 2.121643, "f1": 0.171594, "f3": 0.651441, "y": 0.26337169, "x": -0.57891468}], [{"q1": 0.5558366902, "distance": 0.3777328765, "q3": 3.183501527, "q2": 2.01045106, "tx": 0.375, "ty": 0.6495, "targetID": 3, "f2": 1.612705, "f1": 0.018158, "f3": -1.378908, "y": 0.28588051, "x": 0.47728877}], [{"q1": 1.76836574, "distance": 0.3432300432, "q3": 1.650404285, "q2": 2.090938663, "tx": -0.4763, "ty": 0.275, "targetID": 4, "f2": 0.079608, "f1": 0.098646, "f3": -0.166379, "y": 0.22467454, "x": -0.13677944}], [{"q1": 1.11472598, "distance": 0.2934498816, "q3": 2.439949347, "q2": 2.127695294, "tx": 0, "ty": 0.55, "targetID": 5, "f2": 0.869153, "f1": 0.135403, "f3": -0.820019, "y": 0.33802163, "x": 0.20292364}], [{"q1": 0.1094414902, "distance": 0.3007263467, "q3": 2.112029907, "q2": 2.198129804, "tx": 0.4763, "ty": 0.275, "targetID": 6, "f2": 0.541234, "f1": 0.205837, "f3": -1.825303, "y": 0.013426879, "x": 0.32792265}], [{"q1": 1.79324716, "distance": 0.1003066822, "q3": 1.912350277, "q2": 2.111924504, "tx": -0.175, "ty": 0.3031, "targetID": 7, "f2": 0.341554, "f1": 0.119632, "f3": -0.141497, "y": 0.2769285, "x": -0.078167758}], [{"q1": 1.3088764, "distance": 0.1213011433, "q3": 1.771418437, "q2": 2.190652814, "tx": 0, "ty": 0.15, "targetID": 8, "f2": 0.200622, "f1": 0.19836, "f3": -0.625868, "y": 0.2614637, "x": 0.047851969}], [{"q1": 0.6319888902, "distance": 0.1035657539, "q3": 1.812573297, "q2": 2.083587337, "tx": 0.175, "ty": 0.3031, "targetID": 9, "f2": 0.241777, "f1": 0.091295, "f3": -1.302756, "y": 0.20147436, "x": 0.19495231}]], "block": 15}], [{"trials": [[{"q1": 1.928524137, "distance": 0.3706726599, "q3": 2.511514827, "q2": 2.180599714, "tx": -0.375, "ty": 0.6495, "targetID": 1, "f2": 0.940719, "f1": 0.188307, "f3": -0.00622, "y": 0.3982286, "x": -0.10249146}], [{"q1": 1.936817941, "distance": 0.4711148654, "q3": 3.386008527, "q2": 2.245505024, "tx": 0, "ty": 0.95, "targetID": 2, "f2": 1.815212, "f1": 0.253212, "f3": 0.002073, "y": 0.53920881, "x": -0.23065085}], [{"q1": 0.5885719902, "distance": 0.4502463102, "q3": 2.636298927, "q2": 2.272208564, "tx": 0.375, "ty": 0.6495, "targetID": 3, "f2": 1.065503, "f1": 0.279916, "f3": -1.346172, "y": 0.20021562, "x": 0.40441574}], [{"q1": 2.13718872, "distance": 0.3318102424, "q3": 1.792844097, "q2": 2.202842194, "tx": -0.4763, "ty": 0.275, "targetID": 4, "f2": 0.222048, "f1": 0.21055, "f3": 0.202444, "y": 0.22475253, "x": -0.14831642}], [{"q1": 1.22449322, "distance": 0.2592624371, "q3": 2.525651997, "q2": 2.183427154, "tx": 0, "ty": 0.55, "targetID": 5, "f2": 0.954856, "f1": 0.191135, "f3": -0.710251, "y": 0.37293656, "x": 0.18938202}], [{"q1": 0.3059291902, "distance": 0.2893011698, "q3": 1.923408687, "q2": 2.324296164, "tx": 0.4763, "ty": 0.275, "targetID": 6, "f2": 0.352612, "f1": 0.332004, "f3": -1.628815, "y": 0.054424866, "x": 0.28910551}], [{"q1": 1.8294383, "distance": 0.1386969482, "q3": 1.956206917, "q2": 2.339752804, "tx": -0.175, "ty": 0.3031, "targetID": 7, "f2": 0.385411, "f1": 0.34746, "f3": -0.105306, "y": 0.30058616, "x": -0.036325835}], [{"q1": 1.15500119, "distance": 0.08101025404, "q3": 1.363137057, "q2": 2.211198834, "tx": 0, "ty": 0.15, "targetID": 8, "f2": -0.207659, "f1": 0.218906, "f3": -0.779743, "y": 0.23079384, "x": 0.0059174892}], [{"q1": 0.9489127202, "distance": 0.07045366804, "q3": 1.950866207, "q2": 2.174567864, "tx": 0.175, "ty": 0.3031, "targetID": 9, "f2": 0.38007, "f1": 0.182275, "f3": -0.985832, "y": 0.23264704, "x": 0.17531586}]], "block": 16}], [{"trials": [[{"q1": 2.2653657, "distance": 0.3787637567, "q3": 2.354435197, "q2": 2.108217424, "tx": -0.375, "ty": 0.6495, "targetID": 1, "f2": 0.783639, "f1": 0.115925, "f3": 0.330621, "y": 0.30821357, "x": -0.21072719}], [{"q1": 2.11614005, "distance": 0.6031479233, "q3": 3.732337727, "q2": 2.107777604, "tx": 0, "ty": 0.95, "targetID": 2, "f2": 2.161541, "f1": 0.115485, "f3": 0.181396, "y": 0.50079513, "x": -0.40249522}], [{"q1": 0.7146755902, "distance": 0.352471667, "q3": 2.916654627, "q2": 2.207303254, "tx": 0.375, "ty": 0.6495, "targetID": 3, "f2": 1.345858, "f1": 0.215011, "f3": -1.220069, "y": 0.29814384, "x": 0.40302008}], [{"q1": 2.016363067, "distance": 0.2906646608, "q3": 1.896202497, "q2": 1.945922746, "tx": -0.4763, "ty": 0.275, "targetID": 4, "f2": 0.325406, "f1": -0.04637, "f3": 0.081619, "y": 0.24919758, "x": -0.18678285}], [{"q1": 1.33306666, "distance": 0.1906785245, "q3": 2.690962627, "q2": 2.107526274, "tx": 0, "ty": 0.55, "targetID": 5, "f2": 1.120166, "f1": 0.115234, "f3": -0.601678, "y": 0.42086551, "x": 0.14029463}], [{"q1": 0.01677709019, "distance": 0.3283489422, "q3": 2.050077707, "q2": 2.188705024, "tx": 0.4763, "ty": 0.275, "targetID": 6, "f2": 0.479281, "f1": 0.196412, "f3": -1.917967, "y": -0.011075874, "x": 0.31513666}], [{"q1": 1.0331074, "distance": 0.339729954, "q3": 1.933524617, "q2": 2.215220064, "tx": -0.175, "ty": 0.3031, "targetID": 7, "f2": 0.362728, "f1": 0.222927, "f3": -0.901637, "y": 0.2437577, "x": 0.159507}], [{"q1": 1.17994544, "distance": 0.1524523517, "q3": 1.880117537, "q2": 2.235263434, "tx": 0, "ty": 0.15, "targetID": 8, "f2": 0.309321, "f1": 0.242971, "f3": -0.754799, "y": 0.25863029, "x": 0.10696345}], [{"q1": 0.6101861902, "distance": 0.1670563891, "q3": 1.755207817, "q2": 2.315562534, "tx": 0.175, "ty": 0.3031, "targetID": 9, "f2": 0.184411, "f1": 0.32327, "f3": -1.324558, "y": 0.14109964, "x": 0.21578873}]], "block": 17}], [{"trials": [[{"q1": 1.77408344, "distance": 0.4622644148, "q3": 2.255914857, "q2": 2.316882004, "tx": -0.375, "ty": 0.6495, "targetID": 1, "f2": 0.685119, "f1": 0.324589, "f3": -0.160661, "y": 0.36529658, "x": -0.010422429}], [{"q1": 1.69472681, "distance": 0.3709306785, "q3": 3.482078427, "q2": 2.204538654, "tx": 0, "ty": 0.95, "targetID": 2, "f2": 1.911282, "f1": 0.212246, "f3": -0.240018, "y": 0.59411247, "x": -0.10456402}], [{"q1": 0.5033091902, "distance": 0.4160307086, "q3": 3.154473227, "q2": 2.132596184, "tx": 0.375, "ty": 0.6495, "targetID": 3, "f2": 1.583677, "f1": 0.140304, "f3": -1.431435, "y": 0.24969477, "x": 0.49005359}], [{"q1": 1.866634761, "distance": 0.3297661216, "q3": 1.731708707, "q2": 2.031248403, "tx": -0.4763, "ty": 0.275, "targetID": 4, "f2": 0.160912, "f1": 0.038956, "f3": -0.06811, "y": 0.23594596, "x": -0.14885462}], [{"q1": 1.15431004, "distance": 0.3110841027, "q3": 2.473187397, "q2": 2.369158104, "tx": 0, "ty": 0.55, "targetID": 5, "f2": 0.902391, "f1": 0.376865, "f3": -0.780434, "y": 0.34522281, "x": 0.23417861}], [{"q1": 0.2450765902, "distance": 0.3001714147, "q3": 2.079357347, "q2": 2.404029784, "tx": 0.4763, "ty": 0.275, "targetID": 6, "f2": 0.508561, "f1": 0.411737, "f3": -1.689668, "y": 0.0096241252, "x": 0.33601984}], [{"q1": 1.15229942, "distance": 0.3239184237, "q3": 2.005215757, "q2": 2.245693514, "tx": -0.175, "ty": 0.3031, "targetID": 7, "f2": 0.434419, "f1": 0.253401, "f3": -0.782445, "y": 0.26654383, "x": 0.14684902}], [{"q1": 1.18805075, "distance": 0.1247859641, "q3": 1.759606047, "q2": 2.109788224, "tx": 0, "ty": 0.15, "targetID": 8, "f2": 0.18881, "f1": 0.117496, "f3": -0.746694, "y": 0.26049899, "x": 0.057978531}], [{"q1": 1.08795961, "distance": 0.06087884726, "q3": 2.186234327, "q2": 2.407799694, "tx": 0.175, "ty": 0.3031, "targetID": 9, "f2": 0.615438, "f1": 0.415507, "f3": -0.846785, "y": 0.27453576, "x": 0.22876168}]], "block": 18}], [{"trials": [[{"q1": 2.22345685, "distance": 0.3168403438, "q3": 2.628067927, "q2": 2.054747516, "tx": -0.375, "ty": 0.6495, "targetID": 1, "f2": 1.057272, "f1": 0.062455, "f3": 0.288712, "y": 0.36504391, "x": -0.23545597}], [{"q1": 2.39856923, "distance": 0.7292227205, "q3": 3.419372227, "q2": 2.136680254, "tx": 0, "ty": 0.95, "targetID": 2, "f2": 1.848576, "f1": 0.144388, "f3": 0.463825, "y": 0.38180861, "x": -0.4570824}], [{"q1": 0.5915250902, "distance": 0.3881469856, "q3": 3.003299727, "q2": 2.214591754, "tx": 0.375, "ty": 0.6495, "targetID": 3, "f2": 1.432503, "f1": 0.222299, "f3": -1.343219, "y": 0.26913818, "x": 0.45234965}], [{"q1": 1.98186838, "distance": 0.3498308682, "q3": 1.814960907, "q2": 2.152828034, "tx": -0.4763, "ty": 0.275, "targetID": 4, "f2": 0.244165, "f1": 0.160535, "f3": 0.047124, "y": 0.23998997, "x": -0.12822539}], [{"q1": 1.47406134, "distance": 0.2184935789, "q3": 2.196413087, "q2": 2.094959904, "tx": 0, "ty": 0.55, "targetID": 5, "f2": 0.625617, "f1": 0.102667, "f3": -0.460683, "y": 0.3363663, "x": 0.045826698}], [{"q1": 0.1669765902, "distance": 0.2809369626, "q3": 2.485879437, "q2": 2.360487314, "tx": 0.4763, "ty": 0.275, "targetID": 6, "f2": 0.915083, "f1": 0.368195, "f3": -1.767768, "y": 0.00035942628, "x": 0.41715499}], [{"q1": 1.51597019, "distance": 0.253872984, "q3": 2.011624607, "q2": 2.354581114, "tx": -0.175, "ty": 0.3031, "targetID": 7, "f2": 0.440828, "f1": 0.362288, "f3": -0.418774, "y": 0.30199082, "x": 0.078870561}], [{"q1": 1.32238525, "distance": 0.1154415676, "q3": 1.816531707, "q2": 2.145853704, "tx": 0, "ty": 0.15, "targetID": 8, "f2": 0.245735, "f1": 0.153561, "f3": -0.612359, "y": 0.26271545, "x": 0.024939584}], [{"q1": 0.7935923902, "distance": 0.1850706854, "q3": 2.336088297, "q2": 2.439215624, "tx": 0.175, "ty": 0.3031, "targetID": 9, "f2": 0.765292, "f1": 0.446923, "f3": -1.141152, "y": 0.21033446, "x": 0.33514279}]], "block": 19}], [{"trials": [[{"q1": 1.897736529, "distance": 0.3944427494, "q3": 2.328045817, "q2": 1.992606813, "tx": -0.375, "ty": 0.6495, "targetID": 1, "f2": 0.757249, "f1": 0.000314, "f3": -0.037008, "y": 0.35311154, "x": -0.1147329}], [{"q1": 2.14535686, "distance": 0.5894624148, "q3": 3.505828927, "q2": 2.071774948, "tx": 0, "ty": 0.95, "targetID": 2, "f2": 1.935033, "f1": 0.079482, "f3": 0.210612, "y": 0.48944123, "x": -0.36790156}], [{"q1": 1.20011446, "distance": 0.1587872125, "q3": 3.570420027, "q2": 1.720544894, "tx": 0.375, "ty": 0.6495, "targetID": 3, "f2": 1.999624, "f1": -0.271748, "f3": -0.73463, "y": 0.59573802, "x": 0.22559107}], [{"q1": 1.956924134, "distance": 0.3058887914, "q3": 1.563633495, "q2": 2.062978489, "tx": -0.4763, "ty": 0.275, "targetID": 4, "f2": -0.007163, "f1": 0.070686, "f3": 0.02218, "y": 0.19436746, "x": -0.18122993}], [{"q1": 1.0190959, "distance": 0.2737881456, "q3": 2.626874127, "q2": 1.680458164, "tx": 0, "ty": 0.55, "targetID": 5, "f2": 1.056078, "f1": -0.311834, "f3": -0.915649, "y": 0.37286127, "x": 0.20876259}], [{"q1": -0.02344160981, "distance": 0.3658159611, "q3": 2.205523707, "q2": 2.340632444, "tx": 0.4763, "ty": 0.275, "targetID": 6, "f2": 0.634727, "f1": 0.34834, "f3": -1.958186, "y": -0.066432138, "x": 0.34497821}], [{"q1": 1.08274456, "distance": 0.4101722918, "q3": 2.312840507, "q2": 2.385745714, "tx": -0.175, "ty": 0.3031, "targetID": 7, "f2": 0.742044, "f1": 0.393453, "f3": -0.852, "y": 0.30544298, "x": 0.2351656}], [{"q1": 1.03907642, "distance": 0.1712444258, "q3": 1.843737897, "q2": 2.316567844, "tx": 0, "ty": 0.15, "targetID": 8, "f2": 0.272942, "f1": 0.324275, "f3": -0.895668, "y": 0.23933141, "x": 0.14609775}], [{"q1": 0.8406533902, "distance": 0.06395176514, "q3": 1.948415767, "q2": 2.07862362, "tx": 0.175, "ty": 0.3031, "targetID": 9, "f2": 0.377619, "f1": 0.086331, "f3": -1.094091, "y": 0.23914973, "x": 0.1745627}]], "block": 20}], [{"trials": [[{"q1": 2.23036836, "distance": 0.2783324259, "q3": 2.783828127, "q2": 2.152765204, "tx": -0.375, "ty": 0.6495, "targetID": 1, "f2": 1.213032, "f1": 0.160473, "f3": 0.295624, "y": 0.39977758, "x": -0.25208681}], [{"q1": 2.71800637, "distance": 0.9512775857, "q3": 3.569100627, "q2": 2.233189974, "tx": 0, "ty": 0.95, "targetID": 2, "f2": 1.998304, "f1": 0.240897, "f3": 0.783262, "y": 0.19662616, "x": -0.58082433}], [{"q1": 0.2768066902, "distance": 0.5669839314, "q3": 2.799159027, "q2": 2.126250164, "tx": 0.375, "ty": 0.6495, "targetID": 3, "f2": 1.228363, "f1": 0.133958, "f3": -1.657938, "y": 0.089383673, "x": 0.46297999}], [{"q1": 2.033013508, "distance": 0.3910962914, "q3": 2.078100707, "q2": 2.372990854, "tx": -0.4763, "ty": 0.275, "targetID": 4, "f2": 0.507304, "f1": 0.380698, "f3": 0.098269, "y": 0.31415668, "x": -0.087168835}], [{"q1": 0.9835959002, "distance": 0.3477781949, "q3": 2.759512127, "q2": 2.066120081, "tx": 0, "ty": 0.55, "targetID": 5, "f2": 1.188716, "f1": 0.073827, "f3": -0.951149, "y": 0.35959607, "x": 0.2910258}], [{"q1": -0.03149040981, "distance": 0.2686083626, "q3": 2.503221027, "q2": 1.795691784, "tx": 0.4763, "ty": 0.275, "targetID": 6, "f2": 0.932425, "f1": -0.196601, "f3": -1.966235, "y": 0.015995185, "x": 0.40511743}], [{"q1": 0.7526887902, "distance": 0.4209451294, "q3": 2.248689187, "q2": 1.894274963, "tx": -0.175, "ty": 0.3031, "targetID": 7, "f2": 0.677893, "f1": -0.098018, "f3": -1.182056, "y": 0.26028111, "x": 0.24376168}], [{"q1": 1.09047288, "distance": 0.1530839669, "q3": 1.807609577, "q2": 2.238028034, "tx": 0, "ty": 0.15, "targetID": 8, "f2": 0.236813, "f1": 0.245735, "f3": -0.844272, "y": 0.23757121, "x": 0.12556267}], [{"q1": 0.6311091902, "distance": 0.1797517667, "q3": 1.985737887, "q2": 2.282512984, "tx": 0.175, "ty": 0.3031, "targetID": 9, "f2": 0.414942, "f1": 0.29022, "f3": -1.303635, "y": 0.14869305, "x": 0.26702821}]], "block": 21}], [{"trials": [[{"q1": 1.869964849, "distance": 0.3039105585, "q3": 2.958312127, "q2": 1.853811254, "tx": -0.375, "ty": 0.6495, "targetID": 1, "f2": 1.387516, "f1": -0.138481, "f3": -0.06478, "y": 0.49925867, "x": -0.1108236}], [{"q1": 2.51317453, "distance": 0.9833428933, "q3": 4.384469527, "q2": 2.110605034, "tx": 0, "ty": 0.95, "targetID": 2, "f2": 2.813673, "f1": 0.118312, "f3": 0.57843, "y": 0.23061857, "x": -0.67041301}], [{"q1": 0.08856239019, "distance": 0.6390227979, "q3": 3.033898827, "q2": 1.887614784, "tx": 0.375, "ty": 0.6495, "targetID": 3, "f2": 1.463102, "f1": -0.104678, "f3": -1.846182, "y": 0.02750787, "x": 0.52154667}], [{"q1": 1.875556884, "distance": 0.3372799056, "q3": 1.814018427, "q2": 2.074099727, "tx": -0.4763, "ty": 0.275, "targetID": 4, "f2": 0.243222, "f1": 0.081807, "f3": -0.059188, "y": 0.25131862, "x": -0.13985249}], [{"q1": 0.8029542902, "distance": 0.4109886503, "q3": 2.738275027, "q2": 1.959745754, "tx": 0, "ty": 0.55, "targetID": 5, "f2": 1.167479, "f1": -0.032547, "f3": -1.13179, "y": 0.30708815, "x": 0.33151999}], [{"q1": -0.04532600981, "distance": 0.283709935, "q3": 2.341052017, "q2": 1.902380272, "tx": 0.4763, "ty": 0.275, "targetID": 6, "f2": 0.770256, "f1": -0.089912, "f3": -1.980071, "y": 0.010681511, "x": 0.37321235}], [{"q1": 1.42140825, "distance": 0.2262243086, "q3": 2.204204237, "q2": 1.949064339, "tx": -0.175, "ty": 0.3031, "targetID": 7, "f2": 0.633408, "f1": -0.043228, "f3": -0.513336, "y": 0.3425515, "x": 0.047757754}], [{"q1": 1.00640386, "distance": 0.1366347091, "q3": 1.718074187, "q2": 2.179468744, "tx": 0, "ty": 0.15, "targetID": 8, "f2": 0.147278, "f1": 0.187176, "f3": -0.928341, "y": 0.24446617, "x": 0.098717711}], [{"q1": 1.05321359, "distance": 0.03232088537, "q3": 2.175364417, "q2": 2.087357248, "tx": 0.175, "ty": 0.3031, "targetID": 9, "f2": 0.604568, "f1": 0.095065, "f3": -0.881531, "y": 0.28479967, "x": 0.1483591}]], "block": 22}], [{"trials": [[{"q1": 2.2568834, "distance": 0.2901128052, "q3": 2.765983827, "q2": 2.083838664, "tx": -0.375, "ty": 0.6495, "targetID": 1, "f2": 1.195188, "f1": 0.091546, "f3": 0.322139, "y": 0.38211356, "x": -0.26243921}], [{"q1": 2.56350284, "distance": 0.8807576249, "q3": 3.706639527, "q2": 2.099860784, "tx": 0, "ty": 0.95, "targetID": 2, "f2": 2.135843, "f1": 0.107568, "f3": 0.628758, "y": 0.28562088, "x": -0.57821655}], [{"q1": 0.5994419902, "distance": 0.328228636, "q3": 3.411958127, "q2": 1.940456375, "tx": 0.375, "ty": 0.6495, "targetID": 3, "f2": 1.841162, "f1": -0.051836, "f3": -1.335303, "y": 0.34325055, "x": 0.49309027}], [{"q1": 1.77288964, "distance": 0.4196946278, "q3": 1.878421077, "q2": 2.228289094, "tx": -0.4763, "ty": 0.275, "targetID": 4, "f2": 0.307625, "f1": 0.235996, "f3": -0.161855, "y": 0.27409218, "x": -0.056606354}], [{"q1": 1.08186492, "distance": 0.3178455004, "q3": 2.719236927, "q2": 2.182610334, "tx": 0, "ty": 0.55, "targetID": 5, "f2": 1.148441, "f1": 0.190318, "f3": -0.85288, "y": 0.36992197, "x": 0.26191156}], [{"q1": 0.1505648902, "distance": 0.2837101782, "q3": 2.287205117, "q2": 2.212392634, "tx": 0.4763, "ty": 0.275, "targetID": 6, "f2": 0.716409, "f1": 0.2201, "f3": -1.78418, "y": 0.015478392, "x": 0.36167016}], [{"q1": 1.45785073, "distance": 0.2363646001, "q3": 2.034495407, "q2": 2.240604134, "tx": -0.175, "ty": 0.3031, "targetID": 7, "f2": 0.463699, "f1": 0.248311, "f3": -0.476894, "y": 0.30466001, "x": 0.061359452}], [{"q1": 1.69202504, "distance": 0.1896750908, "q3": 2.114857347, "q2": 2.301802364, "tx": 0, "ty": 0.15, "targetID": 8, "f2": 0.544061, "f1": 0.30951, "f3": -0.242719, "y": 0.33925584, "x": -0.012604249}], [{"q1": 1.28254986, "distance": 0.1435045612, "q3": 2.817317427, "q2": 2.224205024, "tx": 0.175, "ty": 0.3031, "targetID": 9, "f2": 1.246521, "f1": 0.231912, "f3": -0.652195, "y": 0.44648484, "x": 0.18086061}]], "block": 23}], [{"trials": [[{"q1": 1.907349802, "distance": 0.3470065089, "q3": 2.647231627, "q2": 2.171300604, "tx": -0.375, "ty": 0.6495, "targetID": 1, "f2": 1.076435, "f1": 0.179008, "f3": -0.027395, "y": 0.43254363, "x": -0.10418004}], [{"q1": 2.17953739, "distance": 0.6347039891, "q3": 3.684020027, "q2": 2.089619194, "tx": 0, "ty": 0.95, "targetID": 2, "f2": 2.113224, "f1": 0.097327, "f3": 0.244793, "y": 0.47897386, "x": -0.42542159}], [{"q1": 0.4088100902, "distance": 0.552693696, "q3": 2.401559087, "q2": 2.247704134, "tx": 0.375, "ty": 0.6495, "targetID": 3, "f2": 0.830763, "f1": 0.255411, "f3": -1.525934, "y": 0.096875364, "x": 0.38373689}], [{"q1": 1.973134752, "distance": 0.263245666, "q3": 1.907700727, "q2": 1.706721884, "tx": -0.4763, "ty": 0.275, "targetID": 4, "f2": 0.336904, "f1": -0.285571, "f3": 0.03839, "y": 0.24148791, "x": -0.21519615}], [{"q1": 1.2380649, "distance": 0.2601519076, "q3": 2.568880317, "q2": 2.225021834, "tx": 0, "ty": 0.55, "targetID": 5, "f2": 0.998084, "f1": 0.232729, "f3": -0.69668, "y": 0.37920581, "x": 0.19623547}], [{"q1": 0.1247786902, "distance": 0.2934907825, "q3": 2.505105987, "q2": 2.296712984, "tx": 0.4763, "ty": 0.275, "targetID": 6, "f2": 0.93431, "f1": 0.30442, "f3": -1.809966, "y": -0.01236721, "x": 0.41666003}], [{"q1": 1.44742064, "distance": 0.2158820682, "q3": 2.036631687, "q2": 2.131276714, "tx": -0.175, "ty": 0.3031, "targetID": 7, "f2": 0.465835, "f1": 0.138984, "f3": -0.487324, "y": 0.30637746, "x": 0.040857188}], [{"q1": 1.39445339, "distance": 0.5460909011, "q3": 2.080739647, "q2": "_NaN_", "tx": 0, "ty": 0.15, "targetID": 8, "f2": 0.509943, "f1": "_NaN_", "f3": -0.540291, "y": 0.6917438, "x": -0.068767197}], [{"q1": 0.8633985902, "distance": 0.0857479541, "q3": 2.176181227, "q2": 2.150880254, "tx": 0.175, "ty": 0.3031, "targetID": 9, "f2": 0.605385, "f1": 0.158588, "f3": -1.071346, "y": 0.24417276, "x": 0.23729199}]], "block": 24}]]}], [{"phase": "train", "blocks": [[{"trials": [[{"q1": 1.993178113, "distance": 0.6883704791, "q3": 2.639189127, "q2": 3.467961554, "tx": 0.601, "ty": 0.601, "targetID": 1, "f2": 1.068393, "f1": 1.475669, "f3": 0.058434, "y": 0.5682907, "x": -0.086592916}], [{"q1": 1.97238077, "distance": 0.546247076, "q3": 2.660426327, "q2": 1.991475839, "tx": 0.22, "ty": 0.821, "targetID": 2, "f2": 1.08963, "f1": -0.000817, "f3": 0.037636, "y": 0.41505104, "x": -0.14550145}], [{"q1": 0.7086436902, "distance": 0.7971792484, "q3": 3.450285527, "q2": 2.055815657, "tx": -0.22, "ty": 0.821, "targetID": 3, "f2": 1.879489, "f1": 0.063523, "f3": -1.226101, "y": 0.39708595, "x": 0.45512342}], [{"q1": 2.2866657, "distance": 0.4341149727, "q3": 1.878986567, "q2": 4.016420754, "tx": -0.601, "ty": 0.601, "targetID": 4, "f2": 0.30819, "f1": 2.024128, "f3": 0.351921, "y": 0.6383886, "x": -0.16849809}], [{"q1": 2.1521427, "distance": 0.7544567452, "q3": 2.131193627, "q2": 1.91519797, "tx": 0.4596, "ty": 0.4596, "targetID": 5, "f2": 0.560397, "f1": -0.077095, "f3": 0.217398, "y": 0.24364825, "x": -0.26328991}], [{"q1": 1.02091802, "distance": 0.1851104179, "q3": 2.239829897, "q2": 1.085440514, "tx": 0.1682, "ty": 0.6279, "targetID": 6, "f2": 0.669034, "f1": -0.906852, "f3": -0.913826, "y": 0.4517847, "x": 0.11119765}], [{"q1": 1.43441444, "distance": 0.4616622899, "q3": 2.261821047, "q2": 3.727645554, "tx": -0.1682, "ty": 0.6279, "targetID": 7, "f2": 0.691025, "f1": 1.735353, "f3": -0.50033, "y": 0.5339028, "x": 0.28379181}], [{"q1": 1.51307992, "distance": 0.6621833829, "q3": 2.433791827, "q2": 2.774989044, "tx": -0.4596, "ty": 0.4596, "targetID": 8, "f2": 0.862996, "f1": 0.782696, "f3": -0.421665, "y": 0.40623943, "x": 0.20042991}], [{"q1": 2.87106476, "distance": 0.870045703, "q3": 3.183690027, "q2": 0.3192123536, "tx": 0.3182, "ty": 0.3182, "targetID": 9, "f2": 1.612894, "f1": -1.67308, "f3": 0.93632, "y": 0.13677944, "x": -0.53272074}], [{"q1": 1.2496888, "distance": 0.1381034299, "q3": 3.347806827, "q2": 2.050537782, "tx": 0.1165, "ty": 0.4347, "targetID": 10, "f2": 1.777011, "f1": 0.058245, "f3": -0.685056, "y": 0.55881327, "x": 0.17706776}], [{"q1": 2.06072236, "distance": 0.1632670995, "q3": 1.862775947, "q2": 2.525609424, "tx": -0.1165, "ty": 0.4347, "targetID": 11, "f2": 0.29198, "f1": 0.533317, "f3": 0.125978, "y": 0.27972367, "x": -0.065133835}], [{"q1": 3.19860719, "distance": 0.3949886303, "q3": 1.799001617, "q2": 2.026850173, "tx": -0.3182, "ty": 0.3182, "targetID": 12, "f2": 0.228205, "f1": 0.034558, "f3": 1.263863, "y": -0.074331988, "x": -0.27421527}], [{"q1": 1.23523747, "distance": 0.03816276343, "q3": 1.703748527, "q2": 2.685327994, "tx": 0.1768, "ty": 0.1768, "targetID": 13, "f2": 0.132952, "f1": 0.693035, "f3": -0.699507, "y": 0.21466615, "x": 0.18154881}], [{"q1": 2.41647631, "distance": 0.2838244231, "q3": 1.916622847, "q2": 1.926444872, "tx": 0.0647, "ty": 0.2415, "targetID": 14, "f2": 0.345827, "f1": -0.065848, "f3": 0.481732, "y": 0.20335326, "x": -0.21654923}], [{"q1": 1.62536045, "distance": 0.07482964587, "q3": 1.817474187, "q2": 2.334286434, "tx": -0.0647, "ty": 0.2415, "targetID": 15, "f2": 0.246678, "f1": 0.341994, "f3": -0.309384, "y": 0.26923675, "x": 0.0047992705}], [{"q1": 1.73814362, "distance": 0.660988336, "q3": 1.589017564, "q2": -1.721861546, "tx": -0.1768, "ty": 0.1768, "targetID": 16, "f2": 0.018221, "f1": -3.714154, "f3": -0.196601, "y": 0.74605566, "x": 0.15913686}]], "block": 1}], [{"trials": [[{"q1": 2.81250548, "distance": 1.223320535, "q3": 3.528071427, "q2": 1.019341414, "tx": 0.601, "ty": 0.601, "targetID": 1, "f2": 1.957275, "f1": -0.972951, "f3": 0.877761, "y": 0.22897859, "x": -0.56438114}], [{"q1": 1.10178261, "distance": 0.3427031524, "q3": 2.797211227, "q2": 0.8054617536, "tx": 0.22, "ty": 0.821, "targetID": 2, "f2": 1.226415, "f1": -1.186831, "f3": -0.832962, "y": 0.48156365, "x": 0.17279391}], [{"q1": 2.10011793, "distance": 0.3913191864, "q3": 2.914832527, "q2": 1.131307774, "tx": -0.22, "ty": 0.821, "targetID": 3, "f2": 1.344036, "f1": -0.860985, "f3": 0.165373, "y": 0.43274046, "x": -0.26883887}], [{"q1": 1.19182066, "distance": 0.5635274808, "q3": 1.136628227, "q2": 0.7195078536, "tx": -0.601, "ty": 0.601, "targetID": 4, "f2": -0.434168, "f1": -1.272785, "f3": -0.742924, "y": 0.75789401, "x": -0.059753761}], [{"q1": 1.61480469, "distance": 0.1597845536, "q3": 1.438535277, "q2": 3.575655354, "tx": 0.4596, "ty": 0.4596, "targetID": 5, "f2": -0.132261, "f1": 1.583363, "f3": -0.31994, "y": 0.42877564, "x": 0.30281683}], [{"q1": 2.3150657, "distance": 0.8051157589, "q3": 0.6105999468, "q2": 2.255243964, "tx": 0.1682, "ty": 0.6279, "targetID": 6, "f2": -0.960196, "f1": 0.262951, "f3": 0.380321, "y": -0.014948334, "x": -0.31652405}], [{"q1": 1.2735649, "distance": 0.3414440876, "q3": 1.492445006, "q2": 1.877875854, "tx": -0.1682, "ty": 0.6279, "targetID": 7, "f2": -0.078351, "f1": -0.114417, "f3": -0.66118, "y": 0.29907964, "x": -0.076215024}], [{"q1": 1.882468388, "distance": 0.07497737533, "q3": -1.835739373, "q2": 2.237462544, "tx": -0.4596, "ty": 0.4596, "targetID": 8, "f2": -3.406536, "f1": 0.24517, "f3": -0.052276, "y": 0.52816153, "x": -0.42925328}], [{"q1": 3.73858419, "distance": 0.9844896893, "q3": 3.271089127, "q2": 1.265642274, "tx": 0.3182, "ty": 0.3182, "targetID": 9, "f2": 1.700293, "f1": -0.72665, "f3": 1.80384, "y": -0.26507554, "x": -0.47490125}], [{"q1": 0.9780038602, "distance": 0.0667271962, "q3": 1.763941447, "q2": 1.405631644, "tx": 0.1165, "ty": 0.4347, "targetID": 10, "f2": 0.193145, "f1": -0.586661, "f3": -0.956741, "y": 0.42557537, "x": 0.050399623}], [{"q1": 1.974956876, "distance": 0.1198163363, "q3": 2.217336097, "q2": 2.021446634, "tx": -0.1165, "ty": 0.4347, "targetID": 11, "f2": 0.64654, "f1": 0.029154, "f3": 0.040212, "y": 0.31708029, "x": -0.13933765}], [{"q1": 4.17193549, "distance": 0.5406902315, "q3": 1.659954727, "q2": 2.392405894, "tx": -0.3182, "ty": 0.3182, "targetID": 12, "f2": 0.089158, "f1": 0.400113, "f3": 2.237191, "y": -0.19443742, "x": -0.14630235}], [{"q1": 3.24403469, "distance": 0.7419818728, "q3": 3.082279427, "q2": 1.689757284, "tx": 0.1768, "ty": 0.1768, "targetID": 13, "f2": 1.511483, "f1": -0.302535, "f3": 1.30929, "y": -0.03320458, "x": -0.53484259}], [{"q1": 3.99839389, "distance": 0.6797146872, "q3": 2.703089127, "q2": 2.172620074, "tx": 0.0647, "ty": 0.2415, "targetID": 14, "f2": 1.132293, "f1": 0.180327, "f3": 2.063649, "y": -0.31429231, "x": -0.32658885}], [{"q1": 2.09289226, "distance": 0.1513670937, "q3": 1.561245885, "q2": 2.122103264, "tx": -0.0647, "ty": 0.2415, "targetID": 15, "f2": -0.00955, "f1": 0.129811, "f3": 0.158148, "y": 0.16183296, "x": -0.19340571}], [{"q1": 2.21755066, "distance": 0.1444965897, "q3": 2.108825487, "q2": 2.456934204, "tx": -0.1768, "ty": 0.1768, "targetID": 16, "f2": 0.538029, "f1": 0.464642, "f3": 0.282806, "y": 0.31675825, "x": -0.14087017}]], "block": 2}], [{"trials": [[{"q1": 1.0909127, "distance": 0.4043607629, "q3": 3.808489927, "q2": 2.246824494, "tx": 0.601, "ty": 0.601, "targetID": 1, "f2": 2.237694, "f1": 0.254532, "f3": -0.843832, "y": 0.61078886, "x": 0.19675774}], [{"q1": 0.7387401902, "distance": 0.5233395981, "q3": 3.751815627, "q2": 4.064926954, "tx": 0.22, "ty": 0.821, "targetID": 2, "f2": 2.181019, "f1": 2.072634, "f3": -1.196004, "y": 0.30381206, "x": 0.30000606}], [{"q1": 2.013535634, "distance": 0.2929985283, "q3": 3.389150127, "q2": 2.122794414, "tx": -0.22, "ty": 0.821, "targetID": 3, "f2": 1.818354, "f1": 0.130502, "f3": 0.078791, "y": 0.53193593, "x": -0.267855}], [{"q1": 1.76377902, "distance": 0.25971892, "q3": 1.707455607, "q2": "_NaN_", "tx": -0.601, "ty": 0.601, "targetID": 4, "f2": 0.136659, "f1": "_NaN_", "f3": -0.170965, "y": 0.70531739, "x": -0.36315173}], [{"q1": 0.9384826302, "distance": 0.1207967666, "q3": 3.221703227, "q2": 2.074916541, "tx": 0.4596, "ty": 0.4596, "targetID": 5, "f2": 1.650907, "f1": 0.082624, "f3": -0.996262, "y": 0.44854608, "x": 0.33931006}], [{"q1": 1.13011978, "distance": 0.2451442957, "q3": 2.675757327, "q2": 2.041113004, "tx": 0.1682, "ty": 0.6279, "targetID": 6, "f2": 1.104961, "f1": 0.04882, "f3": -0.804625, "y": 0.38872643, "x": 0.2219748}], [{"q1": 1.74825955, "distance": 0.3345116878, "q3": 2.130188317, "q2": 2.320149264, "tx": -0.1682, "ty": 0.6279, "targetID": 7, "f2": 0.559392, "f1": 0.327857, "f3": -0.186485, "y": 0.33466535, "x": -0.0072294768}], [{"q1": 2.1874542, "distance": 0.291072271, "q3": 2.390123687, "q2": 2.045259906, "tx": -0.4596, "ty": 0.4596, "targetID": 8, "f2": 0.819327, "f1": 0.052967, "f3": 0.25271, "y": 0.31718258, "x": -0.20574897}], [{"q1": 2.35219932, "distance": 0.9697430374, "q3": -1.665439973, "q2": 1.592367914, "tx": 0.3182, "ty": 0.3182, "targetID": 9, "f2": -3.236236, "f1": -0.399925, "f3": 0.417455, "y": 0.50621043, "x": -0.63314307}], [{"q1": 1.17215429, "distance": 0.1409453705, "q3": 2.086897167, "q2": 1.985758141, "tx": 0.1165, "ty": 0.4347, "targetID": 10, "f2": 0.516101, "f1": -0.006535, "f3": -0.76259, "y": 0.29394334, "x": 0.1237911}], [{"q1": 2.3868825, "distance": 0.283314331, "q3": 2.153813087, "q2": 1.814792674, "tx": -0.1165, "ty": 0.4347, "targetID": 11, "f2": 0.583017, "f1": -0.1775, "f3": 0.452138, "y": 0.20230919, "x": -0.27855407}], [{"q1": 2.027861296, "distance": 0.1979173169, "q3": 2.346078567, "q2": "_NaN_", "tx": -0.3182, "ty": 0.3182, "targetID": 12, "f2": 0.775282, "f1": "_NaN_", "f3": 0.093117, "y": 0.49204126, "x": -0.41280698}], [{"q1": 1.38842153, "distance": 0.349247001, "q3": 3.026044827, "q2": 2.051103268, "tx": 0.1768, "ty": 0.1768, "targetID": 13, "f2": 1.455248, "f1": 0.058811, "f3": -0.546323, "y": 0.51586056, "x": 0.093065871}], [{"q1": 1.38722772, "distance": 0.2685887278, "q3": 2.989916527, "q2": 2.101431584, "tx": 0.0647, "ty": 0.2415, "targetID": 14, "f2": 1.41912, "f1": 0.109139, "f3": -0.547517, "y": 0.49320716, "x": 0.15841985}], [{"q1": 2.31575685, "distance": 0.2671786759, "q3": 2.807452827, "q2": 2.112050164, "tx": -0.0647, "ty": 0.2415, "targetID": 15, "f2": 1.236657, "f1": 0.119758, "f3": 0.381012, "y": 0.37635825, "x": -0.29534626}], [{"q1": 2.04457457, "distance": 0.1362464168, "q3": 2.251390957, "q2": 1.961819205, "tx": -0.1768, "ty": 0.1768, "targetID": 16, "f2": 0.680595, "f1": -0.030473, "f3": 0.10983, "y": 0.31246257, "x": -0.16420027}]], "block": 3}], [{"trials": [[{"q1": 0.8299719902, "distance": 0.2514843124, "q3": 3.456317427, "q2": 2.145036884, "tx": 0.601, "ty": 0.601, "targetID": 1, "f2": 1.885521, "f1": 0.152744, "f3": -1.104772, "y": 0.45916533, "x": 0.3933289}], [{"q1": 2.69601522, "distance": 1.057508484, "q3": 3.756653627, "q2": 2.599939504, "tx": 0.22, "ty": 0.821, "targetID": 2, "f2": 2.185857, "f1": 0.607647, "f3": 0.761271, "y": 0.1335631, "x": -0.58358864}], [{"q1": 1.871786973, "distance": 0.2633792705, "q3": 3.421131527, "q2": 2.268689974, "tx": -0.22, "ty": 0.821, "targetID": 3, "f2": 1.850335, "f1": 0.276397, "f3": -0.062958, "y": 0.55783088, "x": -0.20948076}], [{"q1": 2.16690819, "distance": 0.458941249, "q3": 2.642519227, "q2": 2.272836874, "tx": -0.601, "ty": 0.601, "targetID": 4, "f2": 1.071723, "f1": 0.280544, "f3": 0.232164, "y": 0.39058627, "x": -0.19313589}], [{"q1": 1.10084014, "distance": 0.2446090601, "q3": 3.611700627, "q2": 2.033636013, "tx": 0.4596, "ty": 0.4596, "targetID": 5, "f2": 2.040904, "f1": 0.041343, "f3": -0.833904, "y": 0.58597107, "x": 0.25016279}], [{"q1": 1.3019649, "distance": 0.138496781, "q3": 3.663976727, "q2": 2.492371374, "tx": 0.1682, "ty": 0.6279, "targetID": 6, "f2": 2.09318, "f1": 0.500079, "f3": -0.63278, "y": 0.60534492, "x": 0.03155218}], [{"q1": 2.1902188, "distance": 0.2235756468, "q3": 2.641136927, "q2": 2.335920054, "tx": -0.1682, "ty": 0.6279, "targetID": 7, "f2": 1.070341, "f1": 0.343627, "f3": 0.255474, "y": 0.40554817, "x": -0.19156094}], [{"q1": 1.80512238, "distance": 0.4297665165, "q3": 1.895637007, "q2": 2.312483774, "tx": -0.4596, "ty": 0.4596, "targetID": 8, "f2": 0.324841, "f1": 0.320191, "f3": -0.129622, "y": 0.28880798, "x": -0.065227911}], [{"q1": 0.6503985902, "distance": 0.1482989059, "q3": 2.620213927, "q2": 2.569403224, "tx": 0.3182, "ty": 0.3182, "targetID": 9, "f2": 1.049418, "f1": 0.577111, "f3": -1.284346, "y": 0.20781989, "x": 0.41723937}], [{"q1": 2.29583915, "distance": 0.534760894, "q3": 2.157708667, "q2": 4.647315454, "tx": 0.1165, "ty": 0.4347, "targetID": 10, "f2": 0.586912, "f1": 2.655023, "f3": 0.361095, "y": 0.63886199, "x": -0.37775408}], [{"q1": 1.914009978, "distance": 0.1362987875, "q3": 3.296159027, "q2": 2.051543091, "tx": -0.1165, "ty": 0.4347, "targetID": 11, "f2": 1.725363, "f1": 0.05925, "f3": -0.020735, "y": 0.53617027, "x": -0.20750079}], [{"q1": 2.43645684, "distance": 0.1874872382, "q3": 1.795231707, "q2": 2.222194404, "tx": -0.3182, "ty": 0.3182, "targetID": 12, "f2": 0.224435, "f1": 0.229902, "f3": 0.501712, "y": 0.16122494, "x": -0.21568027}], [{"q1": 2.76148601, "distance": 0.5060795693, "q3": 2.361472367, "q2": 2.225775824, "tx": 0.1768, "ty": 0.1768, "targetID": 13, "f2": 0.790676, "f1": 0.233483, "f3": 0.826742, "y": 0.1849432, "x": -0.32921405}], [{"q1": 1.878509982, "distance": 0.3484458755, "q3": 3.091390027, "q2": 2.450211204, "tx": 0.0647, "ty": 0.2415, "targetID": 14, "f2": 1.520594, "f1": 0.457919, "f3": -0.056235, "y": 0.52337352, "x": -0.14014591}], [{"q1": 2.35697454, "distance": 0.1475945313, "q3": 2.111275927, "q2": 2.707570474, "tx": -0.0647, "ty": 0.2415, "targetID": 15, "f2": 0.54048, "f1": 0.715278, "f3": 0.42223, "y": 0.35572002, "x": -0.15817691}], [{"q1": 2.03665776, "distance": 0.1345722718, "q3": 1.943703377, "q2": 2.343020054, "tx": -0.1768, "ty": 0.1768, "targetID": 16, "f2": 0.372907, "f1": 0.350727, "f3": 0.101913, "y": 0.28138775, "x": -0.092117659}]], "block": 4}], [{"trials": [[{"q1": 1.55674806, "distance": 0.3222282512, "q3": 4.379945627, "q2": -0.5376381464, "tx": 0.601, "ty": 0.601, "targetID": 1, "f2": 2.809149, "f1": -2.529931, "f3": -0.377996, "y": 0.55803686, "x": 0.28164876}], [{"q1": 2.12493651, "distance": 0.6108554512, "q3": 2.735636027, "q2": 1.974574071, "tx": 0.22, "ty": 0.821, "targetID": 2, "f2": 1.16484, "f1": -0.017719, "f3": 0.190192, "y": 0.39142358, "x": -0.21429078}], [{"q1": 1.38534277, "distance": 0.1531098035, "q3": 1.726682157, "q2": 0.4864644536, "tx": -0.22, "ty": 0.821, "targetID": 3, "f2": 0.155886, "f1": -1.505828, "f3": -0.549402, "y": 0.6962111, "x": -0.13128505}], [{"q1": -0.04029310981, "distance": 1.326789217, "q3": -0.3038611732, "q2": 1.498497124, "tx": -0.601, "ty": 0.601, "targetID": 4, "f2": -1.874658, "f1": -0.493796, "f3": -1.975038, "y": 0.36292202, "x": 0.70425419}], [{"q1": 0.8155834902, "distance": 0.1412624735, "q3": 2.964532527, "q2": 2.313551914, "tx": 0.4596, "ty": 0.4596, "targetID": 5, "f2": 1.393736, "f1": 0.321259, "f3": -1.119161, "y": 0.3291485, "x": 0.40540136}], [{"q1": 1.52300736, "distance": 0.2710173102, "q3": 2.597720127, "q2": 0.6102432536, "tx": 0.1682, "ty": 0.6279, "targetID": 6, "f2": 1.026924, "f1": -1.382049, "f3": -0.411737, "y": 0.52119473, "x": -0.080927212}], [{"q1": 1.994057759, "distance": 0.1329864876, "q3": 3.148818327, "q2": 2.209565204, "tx": -0.1682, "ty": 0.6279, "targetID": 7, "f2": 1.578022, "f1": 0.217273, "f3": 0.059313, "y": 0.50476504, "x": -0.21843134}], [{"q1": 2.007755103, "distance": 0.3434678715, "q3": 2.118061767, "q2": 2.027478492, "tx": -0.4596, "ty": 0.4596, "targetID": 8, "f2": 0.547265, "f1": 0.035186, "f3": 0.073011, "y": 0.28406873, "x": -0.16437305}], [{"q1": 2.34484799, "distance": 0.5574035823, "q3": 2.269486537, "q2": 2.059397073, "tx": 0.3182, "ty": 0.3182, "targetID": 9, "f2": 0.69869, "f1": 0.067104, "f3": 0.410104, "y": 0.2688393, "x": -0.23701372}], [{"q1": 1.41619321, "distance": 0.1671836657, "q3": 2.592944927, "q2": 0.5429502536, "tx": 0.1165, "ty": 0.4347, "targetID": 10, "f2": 1.022149, "f1": -1.449342, "f3": -0.518551, "y": 0.52844307, "x": -0.021929097}], [{"q1": 1.4163817, "distance": 0.04043755015, "q3": 1.804090997, "q2": 1.226812184, "tx": -0.1165, "ty": 0.4347, "targetID": 11, "f2": 0.233295, "f1": -0.76548, "f3": -0.518363, "y": 0.43258649, "x": -0.15688228}], [{"q1": 1.36718436, "distance": 0.4061026128, "q3": 2.463385627, "q2": 1.938005933, "tx": -0.3182, "ty": 0.3182, "targetID": 12, "f2": 0.892589, "f1": -0.054287, "f3": -0.56756, "y": 0.38208548, "x": 0.082846104}], [{"q1": 1.886238299, "distance": 0.329542955, "q3": 2.199366187, "q2": 2.030243093, "tx": 0.1768, "ty": 0.1768, "targetID": 13, "f2": 0.62857, "f1": 0.03795, "f3": -0.048506, "y": 0.31833069, "x": -0.12080313}], [{"q1": 1.39847462, "distance": 0.1096109773, "q3": 2.276272377, "q2": 2.090561672, "tx": 0.0647, "ty": 0.2415, "targetID": 14, "f2": 0.705476, "f1": 0.098269, "f3": -0.53627, "y": 0.35016814, "x": 0.07904579}], [{"q1": 2.29954623, "distance": 0.6108497199, "q3": 1.827150287, "q2": -0.2623781464, "tx": -0.0647, "ty": 0.2415, "targetID": 15, "f2": 0.256354, "f1": -2.254671, "f3": 0.364802, "y": 0.43463628, "x": -0.64421338}], [{"q1": 2.25493561, "distance": 0.1448808808, "q3": 2.360027237, "q2": 1.632266134, "tx": -0.1768, "ty": 0.1768, "targetID": 16, "f2": 0.789231, "f1": -0.360027, "f3": 0.320191, "y": 0.26085925, "x": -0.29480217}]], "block": 5}], [{"trials": [[{"q1": 1.7459976, "distance": 0.6975001317, "q3": 2.905030727, "q2": 2.05455902, "tx": 0.601, "ty": 0.601, "targetID": 1, "f2": 1.334234, "f1": 0.062266, "f3": -0.188747, "y": 0.46837896, "x": -0.083775944}], [{"q1": 1.07331978, "distance": 0.4709382942, "q3": 2.658415727, "q2": 2.04607672, "tx": 0.22, "ty": 0.821, "targetID": 2, "f2": 1.087619, "f1": 0.053784, "f3": -0.861425, "y": 0.35218798, "x": 0.26470086}], [{"q1": 1.923623252, "distance": 0.5781623147, "q3": 1.666489239, "q2": 2.824751874, "tx": -0.22, "ty": 0.821, "targetID": 3, "f2": 0.095693, "f1": 0.832459, "f3": -0.011121, "y": 0.31220895, "x": 0.054596667}], [{"q1": 2.54553293, "distance": 0.4539301108, "q3": 2.400051127, "q2": 0.6540370536, "tx": -0.601, "ty": 0.601, "targetID": 4, "f2": 0.829255, "f1": -1.338256, "f3": 0.610788, "y": 0.15512276, "x": -0.51587637}], [{"q1": 1.00803749, "distance": 0.1703342433, "q3": 3.487356327, "q2": 2.087357248, "tx": 0.4596, "ty": 0.4596, "targetID": 5, "f2": 1.91656, "f1": 0.095065, "f3": -0.926707, "y": 0.53217652, "x": 0.30550132}], [{"q1": 1.76503565, "distance": 0.02710858661, "q3": 1.813829937, "q2": 3.912748254, "tx": 0.1682, "ty": 0.6279, "targetID": 6, "f2": 0.243034, "f1": 1.920456, "f3": -0.169709, "y": 0.60891059, "x": 0.18754626}], [{"q1": 1.835658658, "distance": 0.2052356963, "q3": 2.681035127, "q2": 1.928895314, "tx": -0.1682, "ty": 0.6279, "targetID": 7, "f2": 1.110239, "f1": -0.063397, "f3": -0.099086, "y": 0.43445196, "x": -0.099646759}], [{"q1": 1.52193922, "distance": 0.4947478452, "q3": 2.332192727, "q2": 2.049720968, "tx": -0.4596, "ty": 0.4596, "targetID": 8, "f2": 0.761396, "f1": 0.057428, "f3": -0.412805, "y": 0.36393881, "x": 0.025811544}], [{"q1": 1.47582064, "distance": 0.1245749828, "q3": 1.978952047, "q2": 3.484800454, "tx": 0.3182, "ty": 0.3182, "targetID": 9, "f2": 0.408156, "f1": 1.492508, "f3": -0.458924, "y": 0.44277498, "x": 0.31817353}], [{"q1": 1.47343302, "distance": 0.2422636515, "q3": 1.389903427, "q2": 3.429194254, "tx": 0.1165, "ty": 0.4347, "targetID": 10, "f2": -0.180893, "f1": 1.436902, "f3": -0.461311, "y": 0.29346167, "x": 0.31333346}], [{"q1": 2.4210002, "distance": 0.6080998062, "q3": 1.143037067, "q2": 1.251442274, "tx": -0.1165, "ty": 0.4347, "targetID": 11, "f2": -0.427759, "f1": -0.74085, "f3": 0.486256, "y": 0.049797032, "x": -0.58728135}], [{"q1": 1.74549495, "distance": 0.2259610862, "q3": 1.818667987, "q2": 2.053302383, "tx": -0.3182, "ty": 0.3182, "targetID": 12, "f2": 0.247872, "f1": 0.06101, "f3": -0.18925, "y": 0.26218174, "x": -0.099292789}], [{"q1": 0.6907365902, "distance": 0.1064856271, "q3": 2.282241397, "q2": 2.015728935, "tx": 0.1768, "ty": 0.1768, "targetID": 13, "f2": 0.711445, "f1": 0.023436, "f3": -1.244008, "y": 0.22326358, "x": 0.27261401}], [{"q1": 2.08089138, "distance": 0.2344811493, "q3": 1.881625507, "q2": 2.124805034, "tx": 0.0647, "ty": 0.2415, "targetID": 14, "f2": 0.310829, "f1": 0.132512, "f3": 0.146147, "y": 0.22922189, "x": -0.16945947}], [{"q1": 1.78093211, "distance": 0.09808093143, "q3": 2.208036977, "q2": 2.054433357, "tx": -0.0647, "ty": 0.2415, "targetID": 15, "f2": 0.637241, "f1": 0.062141, "f3": -0.153812, "y": 0.3395809, "x": -0.064778522}], [{"q1": 2.024154217, "distance": 0.120475899, "q3": 2.097955577, "q2": 2.127381134, "tx": -0.1768, "ty": 0.1768, "targetID": 16, "f2": 0.527159, "f1": 0.135088, "f3": 0.08941, "y": 0.29038738, "x": -0.13664593}]], "block": 6}], [{"trials": [[{"q1": 1.64722593, "distance": 0.6368693567, "q3": -0.6624424732, "q2": 3.855885454, "tx": 0.601, "ty": 0.601, "targetID": 1, "f2": -2.233239, "f1": 1.863593, "f3": -0.287519, "y": 0.16089532, "x": 0.14066268}], [{"q1": 0.9581490002, "distance": 0.4943455072, "q3": 1.860765327, "q2": 1.621459054, "tx": 0.22, "ty": 0.821, "targetID": 2, "f2": 0.289969, "f1": -0.370834, "f3": -0.976595, "y": 0.36971497, "x": 0.018209757}], [{"q1": 1.65677637, "distance": 0.5852764858, "q3": 1.564513141, "q2": 1.547882954, "tx": -0.22, "ty": 0.821, "targetID": 3, "f2": -0.006283, "f1": -0.44441, "f3": -0.277968, "y": 0.24399466, "x": -0.12195204}], [{"q1": 2.023651562, "distance": 0.442155904, "q3": 2.627502427, "q2": 1.526457294, "tx": -0.601, "ty": 0.601, "targetID": 4, "f2": 1.056706, "f1": -0.465835, "f3": 0.088907, "y": 0.37266606, "x": -0.22236369}], [{"q1": 1.911748032, "distance": 0.2492985159, "q3": 1.272533517, "q2": 3.775586354, "tx": 0.4596, "ty": 0.4596, "targetID": 5, "f2": -0.298263, "f1": 1.783294, "f3": -0.022996, "y": 0.49297726, "x": 0.21254594}], [{"q1": 1.43988082, "distance": 0.206150696, "q3": 2.711194427, "q2": 1.843004174, "tx": 0.1682, "ty": 0.6279, "targetID": 6, "f2": 1.140398, "f1": -0.149288, "f3": -0.494864, "y": 0.4462727, "x": 0.070682651}], [{"q1": 0.9375401502, "distance": 0.2976609408, "q3": 1.490245891, "q2": 1.644769674, "tx": -0.1682, "ty": 0.6279, "targetID": 7, "f2": -0.08055, "f1": -0.347523, "f3": -0.997204, "y": 0.38768854, "x": 0.0075853526}], [{"q1": 1.27362773, "distance": 0.3921171837, "q3": 1.970281247, "q2": 1.342736954, "tx": -0.4596, "ty": 0.4596, "targetID": 8, "f2": 0.399485, "f1": -0.649556, "f3": -0.661117, "y": 0.42406084, "x": -0.069096666}], [{"q1": 0.7130418902, "distance": 0.08119263873, "q3": 2.280733437, "q2": 1.632140474, "tx": 0.3182, "ty": 0.3182, "targetID": 9, "f2": 0.709937, "f1": -0.360152, "f3": -1.221703, "y": 0.29712831, "x": 0.23978936}], [{"q1": 0.8399622902, "distance": 0.1468639091, "q3": 2.395841387, "q2": 1.559067024, "tx": 0.1165, "ty": 0.4347, "targetID": 10, "f2": 0.825045, "f1": -0.433226, "f3": -1.094782, "y": 0.33514279, "x": 0.2244693}], [{"q1": 2.04268961, "distance": 0.05053018494, "q3": 2.331941397, "q2": 2.780329754, "tx": -0.1165, "ty": 0.4347, "targetID": 11, "f2": 0.761145, "f1": 0.788037, "f3": 0.107945, "y": 0.43711681, "x": -0.066027645}], [{"q1": 2.05092059, "distance": 0.03812841422, "q3": 2.123339647, "q2": 1.220529004, "tx": -0.3182, "ty": 0.3182, "targetID": 12, "f2": 0.552543, "f1": -0.771764, "f3": 0.116176, "y": 0.28149035, "x": -0.32850425}], [{"q1": 2.75451168, "distance": 0.6332764616, "q3": 2.894600627, "q2": 1.876053724, "tx": 0.1768, "ty": 0.1768, "targetID": 13, "f2": 1.323804, "f1": -0.116239, "f3": 0.819767, "y": 0.19016523, "x": -0.45633541}], [{"q1": 0.3680950902, "distance": 0.1973498806, "q3": 1.330024667, "q2": 1.614107734, "tx": 0.0647, "ty": 0.2415, "targetID": 14, "f2": -0.240772, "f1": -0.378185, "f3": -1.566649, "y": 0.37433119, "x": 0.21065496}], [{"q1": 2.12575332, "distance": 0.1212844871, "q3": 2.173290967, "q2": 2.067376718, "tx": -0.0647, "ty": 0.2415, "targetID": 15, "f2": 0.602495, "f1": 0.075084, "f3": 0.191009, "y": 0.29050175, "x": -0.17564483}], [{"q1": 1.07759235, "distance": 0.227844314, "q3": 1.536867126, "q2": 1.783502404, "tx": -0.1768, "ty": 0.1768, "targetID": 16, "f2": -0.033929, "f1": -0.20879, "f3": -0.857152, "y": 0.34312936, "x": -0.02108367}]], "block": 7}], [{"trials": [[{"q1": 0.7021091902, "distance": 0.5109618689, "q3": 1.428293687, "q2": 4.295017254, "tx": 0.601, "ty": 0.601, "targetID": 1, "f2": -0.142503, "f1": 2.302725, "f3": -1.232635, "y": 0.10226726, "x": 0.71212014}], [{"q1": 1.7317976, "distance": 0.5977184119, "q3": 0.3762999268, "q2": 3.661672154, "tx": 0.22, "ty": 0.821, "targetID": 2, "f2": -1.194496, "f1": 1.66938, "f3": -0.202947, "y": 0.22343762, "x": 0.23365657}], [{"q1": 3.28493819, "distance": 0.8115346859, "q3": 2.800478527, "q2": 3.103599654, "tx": -0.22, "ty": 0.821, "targetID": 3, "f2": 1.229682, "f1": 1.111307, "f3": 1.350194, "y": 0.063733997, "x": -0.51178202}], [{"q1": 0.8970135902, "distance": 0.7905547296, "q3": 2.022180357, "q2": 1.748882054, "tx": -0.601, "ty": 0.601, "targetID": 4, "f2": 0.451384, "f1": -0.243411, "f3": -1.037731, "y": 0.31431516, "x": 0.13574187}], [{"q1": 0.8650949902, "distance": 0.1060635847, "q3": 3.102825427, "q2": 2.130020074, "tx": 0.4596, "ty": 0.4596, "targetID": 5, "f2": 1.532029, "f1": 0.137727, "f3": -1.069649, "y": 0.38203573, "x": 0.38725867}], [{"q1": "_NaN_", "distance": 0.6843107745, "q3": "_NaN_", "q2": 0.9677564536, "tx": 0.1682, "ty": 0.6279, "targetID": 6, "f2": "_NaN_", "f1": -1.024536, "f3": "_NaN_", "y": 0.37218626, "x": 0.80293752}], [{"q1": 1.43001621, "distance": 0.4515444937, "q3": 1.631868888, "q2": 2.400699694, "tx": -0.1682, "ty": 0.6279, "targetID": 7, "f2": 0.061073, "f1": 0.408407, "f3": -0.504728, "y": 0.23654951, "x": 0.057049248}], [{"q1": "_NaN_", "distance": 0.709473945, "q3": "_NaN_", "q2": "_NaN_", "tx": -0.4596, "ty": 0.4596, "targetID": 8, "f2": "_NaN_", "f1": "_NaN_", "f3": "_NaN_", "y": 0.99448535, "x": 0.0065018569}], [{"q1": 0.9240312902, "distance": 0.2876994429, "q3": 3.959223527, "q2": 2.191658124, "tx": 0.3182, "ty": 0.3182, "targetID": 9, "f2": 2.388427, "f1": 0.199365, "f3": -1.010713, "y": 0.60405568, "x": 0.28568078}], [{"q1": "_NaN_", "distance": 0.4282799836, "q3": "_NaN_", "q2": "_NaN_", "tx": 0.1165, "ty": 0.4347, "targetID": 10, "f2": "_NaN_", "f1": "_NaN_", "f3": "_NaN_", "y": 0.68525931, "x": -0.23083813}], [{"q1": 1.80543654, "distance": 1.198138698, "q3": 1.620559155, "q2": 2.229420064, "tx": -0.1165, "ty": 0.4347, "targetID": 11, "f2": 0.049763, "f1": 0.237127, "f3": -0.129308, "y": 0, "x": 1}], [{"q1": 0.8219923902, "distance": 0.4528549619, "q3": 1.815526397, "q2": 1.460358184, "tx": -0.3182, "ty": 0.3182, "targetID": 12, "f2": 0.24473, "f1": -0.531934, "f3": -1.112752, "y": 0.38154862, "x": 0.13020224}], [{"q1": 1.26030738, "distance": 0.5832743915, "q3": 1.786812237, "q2": "_NaN_", "tx": 0.1768, "ty": 0.1768, "targetID": 13, "f2": 0.216016, "f1": "_NaN_", "f3": -0.674437, "y": 0.74331046, "x": 0.037965874}], [{"q1": 1.5197401, "distance": 0.1613487117, "q3": 1.461406067, "q2": 2.631292604, "tx": 0.0647, "ty": 0.2415, "targetID": 14, "f2": -0.10939, "f1": 0.639, "f3": -0.415004, "y": 0.23277912, "x": -0.096412858}], [{"q1": 0.9572065202, "distance": 0.5972170805, "q3": 1.702743217, "q2": "_NaN_", "tx": -0.0647, "ty": 0.2415, "targetID": 15, "f2": 0.131947, "f1": "_NaN_", "f3": -0.977538, "y": 0.74152249, "x": 0.26186661}], [{"q1": 1.05754899, "distance": 0.7743914716, "q3": 1.219817597, "q2": "_NaN_", "tx": -0.1768, "ty": 0.1768, "targetID": 16, "f2": -0.350979, "f1": "_NaN_", "f3": -0.877196, "y": 0.854548, "x": 0.19781954}]], "block": 8}], [{"trials": [[{"q1": 1.77621972, "distance": 0.9764936753, "q3": 1.534730843, "q2": "_NaN_", "tx": 0.601, "ty": 0.601, "targetID": 1, "f2": -0.036065, "f1": "_NaN_", "f3": -0.158525, "y": 0.72607486, "x": -0.3674504}], [{"q1": 0.7722295902, "distance": 0.5699983691, "q3": 2.602181227, "q2": 2.428911204, "tx": 0.22, "ty": 0.821, "targetID": 2, "f2": 1.031385, "f1": 0.436619, "f3": -1.162515, "y": 0.26463861, "x": 0.34393605}], [{"q1": 1.50283833, "distance": 0.32485406, "q3": 2.504477667, "q2": 0.6471255536, "tx": -0.22, "ty": 0.821, "targetID": 3, "f2": 0.933681, "f1": -1.345167, "f3": -0.431906, "y": 0.52249821, "x": -0.091832759}], [{"q1": 2.39655861, "distance": 0.6037508519, "q3": 1.669316673, "q2": 1.999769644, "tx": -0.601, "ty": 0.601, "targetID": 4, "f2": 0.09852, "f1": 0.007477, "f3": 0.461814, "y": 0.10202974, "x": -0.2610827}], [{"q1": 1.74474097, "distance": 0.6281533197, "q3": 1.954447617, "q2": 1.888431604, "tx": 0.4596, "ty": 0.4596, "targetID": 5, "f2": 0.383651, "f1": -0.103861, "f3": -0.190004, "y": 0.28493924, "x": -0.14378231}], [{"q1": 1.68668433, "distance": 0.260468519, "q3": 3.430116527, "q2": 1.899175848, "tx": 0.1682, "ty": 0.6279, "targetID": 6, "f2": 1.85932, "f1": -0.093117, "f3": -0.24806, "y": 0.60578184, "x": -0.091327718}], [{"q1": 1.47757993, "distance": 0.2196987823, "q3": 2.178694507, "q2": 1.273119264, "tx": -0.1682, "ty": 0.6279, "targetID": 7, "f2": 0.607898, "f1": -0.719173, "f3": -0.457165, "y": 0.41923355, "x": -0.099455054}], [{"q1": 1.867577239, "distance": 0.2038352549, "q3": 2.006221067, "q2": 1.259170594, "tx": -0.4596, "ty": 0.4596, "targetID": 8, "f2": 0.435425, "f1": -0.733122, "f3": -0.067167, "y": 0.33059122, "x": -0.30178509}], [{"q1": 1.80675601, "distance": 0.4896596679, "q3": 3.173259927, "q2": 0.2808597536, "tx": 0.3182, "ty": 0.3182, "targetID": 9, "f2": 1.602464, "f1": -1.711433, "f3": -0.127988, "y": 0.53675422, "x": -0.11997878}], [{"q1": 1.44628966, "distance": 0.05826901596, "q3": 2.683862627, "q2": 1.639114804, "tx": 0.1165, "ty": 0.4347, "targetID": 10, "f2": 1.113066, "f1": -0.353178, "f3": -0.488455, "y": 0.45520859, "x": 0.06195941}], [{"q1": 1.62781089, "distance": 0.1841557855, "q3": 2.038328147, "q2": 2.280753694, "tx": -0.1165, "ty": 0.4347, "targetID": 11, "f2": 0.467532, "f1": 0.288461, "f3": -0.306934, "y": 0.31157516, "x": 0.020443883}], [{"q1": 1.875242725, "distance": 0.1964393372, "q3": 1.765889227, "q2": 2.058580259, "tx": -0.3182, "ty": 0.3182, "targetID": 12, "f2": 0.195093, "f1": 0.066288, "f3": -0.059502, "y": 0.23623434, "x": -0.13967817}], [{"q1": 1.54958523, "distance": 0.2819787456, "q3": 2.017970627, "q2": 1.848721874, "tx": 0.1768, "ty": 0.1768, "targetID": 13, "f2": 0.447174, "f1": -0.143571, "f3": -0.385159, "y": 0.3228615, "x": -0.064401267}], [{"q1": 1.37007463, "distance": 0.07189857712, "q3": 2.112658227, "q2": 2.142083794, "tx": 0.0647, "ty": 0.2415, "targetID": 14, "f2": 0.541862, "f1": 0.149791, "f3": -0.56467, "y": 0.3132023, "x": 0.070009008}], [{"q1": 1.42241356, "distance": 0.2849814838, "q3": 2.506802447, "q2": 2.641471364, "tx": -0.0647, "ty": 0.2415, "targetID": 15, "f2": 0.936006, "f1": 0.649179, "f3": -0.512331, "y": 0.4120239, "x": 0.16363319}], [{"q1": 1.70553389, "distance": 0.1417283627, "q3": 1.896767977, "q2": 1.603426314, "tx": -0.1768, "ty": 0.1768, "targetID": 16, "f2": 0.325972, "f1": -0.388866, "f3": -0.229211, "y": 0.31279054, "x": -0.21671869}]], "block": 9}], [{"trials": [[{"q1": 0.9320737902, "distance": 0.234315873, "q3": 3.929566927, "q2": 1.681903304, "tx": 0.601, "ty": 0.601, "targetID": 1, "f2": 2.358771, "f1": -0.310389, "f3": -1.002671, "y": 0.60422851, "x": 0.36670637}], [{"q1": 1.29819499, "distance": 0.1573866321, "q3": 3.988377527, "q2": 1.704145774, "tx": 0.22, "ty": 0.821, "targetID": 2, "f2": 2.417581, "f1": -0.288147, "f3": -0.636549, "y": 0.70822641, "x": 0.11021535}], [{"q1": 1.66607549, "distance": 0.2802628106, "q3": 3.345607727, "q2": 1.905961688, "tx": -0.22, "ty": 0.821, "targetID": 3, "f2": 1.774811, "f1": -0.086331, "f3": -0.268669, "y": 0.59255544, "x": -0.057641366}], [{"q1": 2.032699349, "distance": 0.5633004592, "q3": 1.992146737, "q2": 2.096090874, "tx": -0.601, "ty": 0.601, "targetID": 4, "f2": 0.42135, "f1": 0.103798, "f3": 0.097955, "y": 0.25487823, "x": -0.15658226}], [{"q1": 0.6973967902, "distance": 0.061133508, "q3": 4.073514727, "q2": 1.930843102, "tx": 0.4596, "ty": 0.4596, "targetID": 5, "f2": 2.502718, "f1": -0.06145, "f3": -1.237348, "y": 0.51927947, "x": 0.47285393}], [{"q1": 0.7969224902, "distance": 0.3419852177, "q3": 2.709560827, "q2": 1.652246664, "tx": 0.1682, "ty": 0.6279, "targetID": 6, "f2": 1.138764, "f1": -0.340046, "f3": -1.137822, "y": 0.3213243, "x": 0.31974283}], [{"q1": 1.39728082, "distance": 0.2916605741, "q3": 2.419905987, "q2": 1.605625434, "tx": -0.1682, "ty": 0.6279, "targetID": 7, "f2": 0.84911, "f1": -0.386667, "f3": -0.537464, "y": 0.40038996, "x": 0.014296773}], [{"q1": 2.05789492, "distance": 0.3842548989, "q3": 1.907952047, "q2": 2.204475824, "tx": -0.4596, "ty": 0.4596, "targetID": 8, "f2": 0.337156, "f1": 0.212183, "f3": 0.12315, "y": 0.25072379, "x": -0.13707472}], [{"q1": 0.7247286902, "distance": 0.06598628119, "q3": 2.405705987, "q2": 1.862042224, "tx": 0.3182, "ty": 0.3182, "targetID": 9, "f2": 0.83491, "f1": -0.13025, "f3": -1.210016, "y": 0.26182024, "x": 0.28391426}], [{"q1": 1.15273925, "distance": 0.07288836748, "q3": 2.981434227, "q2": 1.652686484, "tx": 0.1165, "ty": 0.4347, "targetID": 10, "f2": 1.410638, "f1": -0.339606, "f3": -0.782005, "y": 0.46637157, "x": 0.18214774}], [{"q1": 1.56435072, "distance": 0.1072576281, "q3": 2.368509537, "q2": 1.795314794, "tx": -0.1165, "ty": 0.4347, "targetID": 11, "f2": 0.797713, "f1": -0.196978, "f3": -0.370394, "y": 0.38227917, "x": -0.022925135}], [{"q1": 1.70685336, "distance": 0.1475433244, "q3": 1.895385677, "q2": 1.732671434, "tx": -0.3182, "ty": 0.3182, "targetID": 12, "f2": 0.324589, "f1": -0.259621, "f3": -0.227891, "y": 0.29604091, "x": -0.17233017}], [{"q1": 1.09015872, "distance": 0.1095016854, "q3": 1.982470627, "q2": 2.080382912, "tx": 0.1768, "ty": 0.1768, "targetID": 13, "f2": 0.411674, "f1": 0.08809, "f3": -0.844586, "y": 0.27547388, "x": 0.1293228}], [{"q1": 0.8049648902, "distance": 0.1081160248, "q3": 1.976627267, "q2": 1.923743102, "tx": 0.0647, "ty": 0.2415, "targetID": 14, "f2": 0.405831, "f1": -0.06855, "f3": -1.12978, "y": 0.26015306, "x": 0.17119478}], [{"q1": 1.16178703, "distance": 0.2201424026, "q3": 2.329993607, "q2": 1.757992674, "tx": -0.0647, "ty": 0.2415, "targetID": 15, "f2": 0.759197, "f1": -0.2343, "f3": -0.772957, "y": 0.35308762, "x": 0.12506533}], [{"q1": 1.79626309, "distance": 0.1156617748, "q3": 1.898841427, "q2": 2.022074952, "tx": -0.1768, "ty": 0.1768, "targetID": 16, "f2": 0.328045, "f1": 0.029782, "f3": -0.138481, "y": 0.27238137, "x": -0.11167053}]], "block": 10}], [{"trials": [[{"q1": -0.1629535098, "distance": 0.7122849045, "q3": 3.013101527, "q2": 1.945922746, "tx": 0.601, "ty": 0.601, "targetID": 1, "f2": 1.442305, "f1": -0.04637, "f3": -2.097698, "y": -0.10571882, "x": 0.51212765}], [{"q1": 2.3034418, "distance": 0.6735035896, "q3": 2.136094507, "q2": 2.244562544, "tx": 0.22, "ty": 0.821, "targetID": 2, "f2": 0.565298, "f1": 0.25227, "f3": 0.368697, "y": 0.28702904, "x": -0.19046571}], [{"q1": 2.40805684, "distance": 0.6428729281, "q3": 3.954448327, "q2": 2.434943054, "tx": -0.22, "ty": 0.821, "targetID": 3, "f2": 2.383652, "f1": 0.44265, "f3": 0.473312, "y": 0.2740775, "x": -0.55787776}], [{"q1": 1.5832631, "distance": 0.7143024363, "q3": 1.942572397, "q2": 2.383609434, "tx": -0.601, "ty": 0.601, "targetID": 4, "f2": 0.371776, "f1": 0.391317, "f3": -0.351481, "y": 0.29510063, "x": 0.044487061}], [{"q1": 0.6167206902, "distance": 0.2346085574, "q3": 2.781126327, "q2": 2.634622684, "tx": 0.4596, "ty": 0.4596, "targetID": 5, "f2": 1.21033, "f1": 0.64233, "f3": -1.318024, "y": 0.22548917, "x": 0.44432602}], [{"q1": 1.12967996, "distance": 0.2236204257, "q3": 2.783262627, "q2": 2.213774934, "tx": 0.1682, "ty": 0.6279, "targetID": 6, "f2": 1.212466, "f1": 0.221482, "f3": -0.805065, "y": 0.41965808, "x": 0.24969477}], [{"q1": 2.031631207, "distance": 0.3125999247, "q3": 1.968898947, "q2": 2.729373124, "tx": -0.1682, "ty": 0.6279, "targetID": 7, "f2": 0.398103, "f1": 0.73708, "f3": 0.096887, "y": 0.3560921, "x": -0.013800588}], [{"q1": 1.0966304, "distance": 0.6018115009, "q3": 1.896956477, "q2": 2.084404151, "tx": -0.4596, "ty": 0.4596, "targetID": 8, "f2": 0.32616, "f1": 0.092111, "f3": -0.838114, "y": 0.25887104, "x": 0.10774907}], [{"q1": 1.10586668, "distance": 0.06006008305, "q3": 2.560900667, "q2": 2.406605894, "tx": 0.3182, "ty": 0.3182, "targetID": 9, "f2": 0.990104, "f1": 0.414313, "f3": -0.828878, "y": 0.34966685, "x": 0.26704288}], [{"q1": 1.10065164, "distance": 0.2023715028, "q3": 1.729383927, "q2": 2.210319184, "tx": 0.1165, "ty": 0.4347, "targetID": 10, "f2": 0.158588, "f1": 0.218027, "f3": -0.834093, "y": 0.23265247, "x": 0.10505357}], [{"q1": "_NaN_", "distance": 0.4182605558, "q3": "_NaN_", "q2": 2.176389984, "tx": -0.1165, "ty": 0.4347, "targetID": 11, "f2": "_NaN_", "f1": 0.184097, "f3": "_NaN_", "y": 0.37218626, "x": 0.29706248}], [{"q1": 1.59859408, "distance": 0.2435061998, "q3": 1.849644087, "q2": 1.984187345, "tx": -0.3182, "ty": 0.3182, "targetID": 12, "f2": 0.278848, "f1": -0.008105, "f3": -0.33615, "y": 0.28514315, "x": -0.076948028}], [{"q1": 0.2965044902, "distance": 0.05407202118, "q3": 1.59360429, "q2": 1.919847527, "tx": 0.1768, "ty": 0.1768, "targetID": 13, "f2": 0.022808, "f1": -0.072445, "f3": -1.63824, "y": 0.20619219, "x": 0.22218593}], [{"q1": "_NaN_", "distance": 0.2963820798, "q3": "_NaN_", "q2": 2.033321854, "tx": 0.0647, "ty": 0.2415, "targetID": 14, "f2": "_NaN_", "f1": 0.041029, "f3": "_NaN_", "y": 0.20747701, "x": -0.22972278}], [{"q1": "_NaN_", "distance": 0.4152989984, "q3": "_NaN_", "q2": "_NaN_", "tx": -0.0647, "ty": 0.2415, "targetID": 15, "f2": "_NaN_", "f1": "_NaN_", "f3": "_NaN_", "y": 0.6312185, "x": 0.078801738}], [{"q1": 1.72890734, "distance": 0.1571444376, "q3": 1.802017547, "q2": 2.204475824, "tx": -0.1768, "ty": 0.1768, "targetID": 16, "f2": 0.231221, "f1": 0.212183, "f3": -0.205837, "y": 0.26517123, "x": -0.04685809}]], "block": 11}], [{"trials": [[{"q1": 0.2683620902, "distance": 0.5039632535, "q3": 2.890893527, "q2": 1.948875844, "tx": 0.601, "ty": 0.601, "targetID": 1, "f2": 1.320097, "f1": -0.043417, "f3": -1.666382, "y": 0.11117439, "x": 0.48246801}], [{"q1": 1.30146224, "distance": 0.2320484932, "q3": 3.782351927, "q2": 2.245630684, "tx": 0.22, "ty": 0.821, "targetID": 2, "f2": 2.211556, "f1": 0.253338, "f3": -0.633282, "y": 0.63683884, "x": 0.078822203}], [{"q1": 2.06461793, "distance": 0.368073855, "q3": 2.877196227, "q2": 2.220497944, "tx": -0.22, "ty": 0.821, "targetID": 3, "f2": 1.3064, "f1": 0.228205, "f3": 0.129873, "y": 0.45359506, "x": -0.19781954}], [{"q1": 1.51176046, "distance": 0.6060799823, "q3": 1.905941427, "q2": 1.836218334, "tx": -0.601, "ty": 0.601, "targetID": 4, "f2": 0.335145, "f1": -0.156074, "f3": -0.422984, "y": 0.31188486, "x": -0.068322442}], [{"q1": 1.32043746, "distance": 0.5230548888, "q3": 4.121204027, "q2": 2.579267824, "tx": 0.4596, "ty": 0.4596, "targetID": 5, "f2": 2.550408, "f1": 0.586975, "f3": -0.614307, "y": 0.60259217, "x": -0.04352986}], [{"q1": 1.55926134, "distance": 0.2833209753, "q3": 3.939368727, "q2": 2.324673154, "tx": 0.1682, "ty": 0.6279, "targetID": 6, "f2": 2.368572, "f1": 0.332381, "f3": -0.375483, "y": 0.63423642, "x": -0.11505011}], [{"q1": 1.52181355, "distance": 0.1545186806, "q3": 3.455437727, "q2": 2.315374044, "tx": -0.1682, "ty": 0.6279, "targetID": 7, "f2": 1.884641, "f1": 0.323081, "f3": -0.412931, "y": 0.59710374, "x": -0.016781332}], [{"q1": 2.000152449, "distance": 0.4061523683, "q3": 1.697465347, "q2": 2.228414754, "tx": -0.4596, "ty": 0.4596, "targetID": 8, "f2": 0.126669, "f1": 0.236122, "f3": 0.065408, "y": 0.21765785, "x": -0.13337348}], [{"q1": 0.6842649902, "distance": 0.1462276057, "q3": 2.151551147, "q2": 2.274156344, "tx": 0.3182, "ty": 0.3182, "targetID": 9, "f2": 0.580755, "f1": 0.281864, "f3": -1.250479, "y": 0.17448294, "x": 0.29122002}], [{"q1": 1.21293216, "distance": 0.1183156909, "q3": 3.206874927, "q2": 2.259202364, "tx": 0.1165, "ty": 0.4347, "targetID": 10, "f2": 1.636079, "f1": 0.26691, "f3": -0.721812, "y": 0.51813289, "x": 0.20039014}], [{"q1": 1.54895691, "distance": 0.1786295942, "q3": 2.837172327, "q2": 2.298220944, "tx": -0.1165, "ty": 0.4347, "targetID": 11, "f2": 1.266376, "f1": 0.305928, "f3": -0.385788, "y": 0.48252424, "x": 0.055608611}], [{"q1": 2.57500107, "distance": 0.07952066099, "q3": 2.253464407, "q2": 2.371357224, "tx": -0.3182, "ty": 0.3182, "targetID": 12, "f2": 0.682668, "f1": 0.379065, "f3": 0.640257, "y": 0.2545584, "x": -0.27052105}], [{"q1": 1.00772333, "distance": 0.05505626023, "q3": 1.945085677, "q2": 2.343522714, "tx": 0.1768, "ty": 0.1768, "targetID": 13, "f2": 0.374289, "f1": 0.35123, "f3": -0.927021, "y": 0.22602961, "x": 0.2014503}], [{"q1": 1.24987729, "distance": 0.1514344737, "q3": 2.344759097, "q2": 2.312546614, "tx": 0.0647, "ty": 0.2415, "targetID": 14, "f2": 0.773963, "f1": 0.320254, "f3": -0.684867, "y": 0.33885606, "x": 0.18069223}], [{"q1": 1.19464809, "distance": 0.1920164762, "q3": 1.814269757, "q2": 2.367335984, "tx": -0.0647, "ty": 0.2415, "targetID": 15, "f2": 0.243473, "f1": 0.375043, "f3": -0.740096, "y": 0.23857523, "x": 0.1272942}], [{"q1": 1.6173808, "distance": 0.09553140815, "q3": 1.381798117, "q2": 1.860282934, "tx": -0.1768, "ty": 0.1768, "targetID": 16, "f2": -0.188998, "f1": -0.13201, "f3": -0.317364, "y": 0.2623996, "x": -0.21921413}]], "block": 12}], [{"trials": [[{"q1": 0.2240278902, "distance": 0.4551801102, "q3": 3.717383727, "q2": 1.502518364, "tx": 0.601, "ty": 0.601, "targetID": 1, "f2": 2.146587, "f1": -0.489774, "f3": -1.710717, "y": 0.14927629, "x": 0.6569877}], [{"q1": 1.1828357, "distance": 0.2680135845, "q3": 3.368352827, "q2": 1.680521004, "tx": 0.22, "ty": 0.821, "targetID": 2, "f2": 1.797557, "f1": -0.311772, "f3": -0.751909, "y": 0.5531195, "x": 0.22844507}], [{"q1": 1.80147813, "distance": 0.4375803553, "q3": 2.418460857, "q2": 1.542479414, "tx": -0.22, "ty": 0.821, "targetID": 3, "f2": 0.847665, "f1": -0.449813, "f3": -0.133266, "y": 0.39149698, "x": -0.13631175}], [{"q1": 1.910491395, "distance": 0.4707953363, "q3": 2.675945827, "q2": 1.606316584, "tx": -0.601, "ty": 0.601, "targetID": 4, "f2": 1.10515, "f1": -0.385976, "f3": -0.024253, "y": 0.40645642, "x": -0.17227976}], [{"q1": 1.06954987, "distance": 0.1821767835, "q3": 3.353084627, "q2": 1.859654614, "tx": 0.4596, "ty": 0.4596, "targetID": 5, "f2": 1.782288, "f1": -0.132638, "f3": -0.865195, "y": 0.52205325, "x": 0.28846271}], [{"q1": 1.7872153, "distance": 0.2656763792, "q3": 3.463040427, "q2": 1.692961704, "tx": 0.1682, "ty": 0.6279, "targetID": 6, "f2": 1.892244, "f1": -0.299331, "f3": -0.147529, "y": 0.61026889, "x": -0.096890706}], [{"q1": 1.924440066, "distance": 0.2223674566, "q3": 2.665201527, "q2": 1.560198004, "tx": -0.1682, "ty": 0.6279, "targetID": 7, "f2": 1.094405, "f1": -0.432095, "f3": -0.010304, "y": 0.40723669, "x": -0.14072293}], [{"q1": 1.70170115, "distance": 0.3566086872, "q3": 1.892558247, "q2": 1.791042224, "tx": -0.4596, "ty": 0.4596, "targetID": 8, "f2": 0.321762, "f1": -0.20125, "f3": -0.233043, "y": 0.29869295, "x": -0.14135689}], [{"q1": 1.02066669, "distance": 0.07924868716, "q3": 2.823663527, "q2": 1.782120104, "tx": 0.3182, "ty": 0.3182, "targetID": 9, "f2": 1.252867, "f1": -0.210173, "f3": -0.914078, "y": 0.38457893, "x": 0.27490806}], [{"q1": 1.5323693, "distance": 0.1665342198, "q3": 3.301311227, "q2": 1.382760844, "tx": 0.1165, "ty": 0.4347, "targetID": 10, "f2": 1.730515, "f1": -0.609532, "f3": -0.402375, "y": 0.58348772, "x": 0.041694514}], [{"q1": 1.66425336, "distance": 0.05461705457, "q3": 2.406585637, "q2": 1.559192694, "tx": -0.1165, "ty": 0.4347, "targetID": 11, "f2": 0.835789, "f1": -0.4331, "f3": -0.270491, "y": 0.39570551, "x": -0.078257976}], [{"q1": 1.6712277, "distance": 0.2349257018, "q3": 2.252710427, "q2": 1.767668784, "tx": -0.3182, "ty": 0.3182, "targetID": 12, "f2": 0.681914, "f1": -0.224624, "f3": -0.263517, "y": 0.3525344, "x": -0.085796828}], [{"q1": 1.03210209, "distance": 0.2560676224, "q3": 2.886495327, "q2": 1.507293584, "tx": 0.1768, "ty": 0.1768, "targetID": 13, "f2": 1.315699, "f1": -0.484999, "f3": -0.902642, "y": 0.42320175, "x": 0.24649078}], [{"q1": 2.10439049, "distance": 0.3095019635, "q3": 2.692596227, "q2": 1.652874984, "tx": 0.0647, "ty": 0.2415, "targetID": 14, "f2": 1.1218, "f1": -0.339418, "f3": 0.169646, "y": 0.4012789, "x": -0.20037012}], [{"q1": 1.5974631, "distance": 0.2055438701, "q3": 2.662499727, "q2": 1.394070584, "tx": -0.0647, "ty": 0.2415, "targetID": 15, "f2": 1.091703, "f1": -0.598222, "f3": -0.337281, "y": 0.44702228, "x": -0.061720916}], [{"q1": 1.17052066, "distance": 0.2629198213, "q3": 1.954573287, "q2": 1.622464364, "tx": -0.1768, "ty": 0.1768, "targetID": 16, "f2": 0.383777, "f1": -0.369828, "f3": -0.764224, "y": 0.36259307, "x": 0.0092316305}]], "block": 13}], [{"trials": [[{"q1": 0.6201764902, "distance": 0.2478801581, "q3": 3.561623627, "q2": 1.936812128, "tx": 0.601, "ty": 0.601, "targetID": 1, "f2": 1.990827, "f1": -0.055481, "f3": -1.314568, "y": 0.36743795, "x": 0.51797385}], [{"q1": 1.53934364, "distance": 0.2845663932, "q3": 3.258082927, "q2": 2.063481144, "tx": 0.22, "ty": 0.821, "targetID": 2, "f2": 1.687287, "f1": 0.071188, "f3": -0.395401, "y": 0.55701503, "x": 0.11374574}], [{"q1": 1.17303394, "distance": 0.572652839, "q3": 3.051617427, "q2": 1.914946643, "tx": -0.22, "ty": 0.821, "targetID": 3, "f2": 1.480821, "f1": -0.077346, "f3": -0.761711, "y": 0.46308186, "x": 0.22701888}], [{"q1": 1.55542859, "distance": 0.5708707661, "q3": 1.687035257, "q2": 1.881268774, "tx": -0.601, "ty": 0.601, "targetID": 4, "f2": 0.116239, "f1": -0.111024, "f3": -0.379316, "y": 0.27972332, "x": -0.12911577}], [{"q1": 0.7229693902, "distance": 0.1327592563, "q3": 3.028181127, "q2": 1.590357294, "tx": 0.4596, "ty": 0.4596, "targetID": 5, "f2": 1.457385, "f1": -0.401935, "f3": -1.211775, "y": 0.34640339, "x": 0.39023468}], [{"q1": 1.559387, "distance": 0.2432135269, "q3": 2.739908627, "q2": 1.648853744, "tx": 0.1682, "ty": 0.6279, "targetID": 6, "f2": 1.169112, "f1": -0.343439, "f3": -0.375357, "y": 0.45330291, "x": -0.0011182678}], [{"q1": 1.17937995, "distance": 0.4213891603, "q3": 2.353304227, "q2": 1.963578497, "tx": -0.1682, "ty": 0.6279, "targetID": 7, "f2": 0.782508, "f1": -0.028714, "f3": -0.755365, "y": 0.34305747, "x": 0.14233753}], [{"q1": 1.55115603, "distance": 0.2507228573, "q3": 1.836637897, "q2": 1.251316614, "tx": -0.4596, "ty": 0.4596, "targetID": 8, "f2": 0.265842, "f1": -0.740976, "f3": -0.383588, "y": 0.4019432, "x": -0.21559663}], [{"q1": 0.02206119019, "distance": 0.2861703634, "q3": 1.736986577, "q2": 2.114374944, "tx": 0.3182, "ty": 0.3182, "targetID": 9, "f2": 0.16619, "f1": 0.122082, "f3": -1.912683, "y": 0.036472688, "x": 0.26796855}], [{"q1": 0.4217534902, "distance": 0.1272589325, "q3": 1.396940587, "q2": 1.711308604, "tx": 0.1165, "ty": 0.4347, "targetID": 10, "f2": -0.173856, "f1": -0.280984, "f3": -1.512991, "y": 0.33010868, "x": 0.18899477}], [{"q1": 0.6622737902, "distance": 0.4564505705, "q3": 2.362729007, "q2": 1.846397094, "tx": -0.1165, "ty": 0.4347, "targetID": 11, "f2": 0.791933, "f1": -0.145896, "f3": -1.272471, "y": 0.23796017, "x": 0.29537445}], [{"q1": 1.7984622, "distance": 0.1885694693, "q3": 1.377965367, "q2": 2.102374064, "tx": -0.3182, "ty": 0.3182, "targetID": 12, "f2": -0.192831, "f1": 0.110081, "f3": -0.136282, "y": 0.19636112, "x": -0.17427734}], [{"q1": 0.8260135902, "distance": 0.102638737, "q3": 2.258930777, "q2": 2.011770528, "tx": 0.1768, "ty": 0.1768, "targetID": 13, "f2": 0.688134, "f1": 0.019478, "f3": -1.108731, "y": 0.25567067, "x": 0.24248202}], [{"q1": 1.70446575, "distance": 0.1719293324, "q3": 1.955829927, "q2": 1.974699735, "tx": 0.0647, "ty": 0.2415, "targetID": 14, "f2": 0.385034, "f1": -0.017593, "f3": -0.230279, "y": 0.28324541, "x": -0.10208434}], [{"q1": 1.62102505, "distance": 0.1213071464, "q3": 2.240772377, "q2": 2.046516543, "tx": -0.0647, "ty": 0.2415, "targetID": 15, "f2": 0.669976, "f1": 0.054224, "f3": -0.313719, "y": 0.35178041, "x": -0.014166299}], [{"q1": 1.69604628, "distance": 0.02485025485, "q3": 1.245075997, "q2": 2.104510344, "tx": -0.1768, "ty": 0.1768, "targetID": 16, "f2": -0.32572, "f1": 0.112218, "f3": -0.238698, "y": 0.18513942, "x": -0.20020917}]], "block": 14}], [{"trials": [[{"q1": 0.5048171902, "distance": 0.3222402202, "q3": 3.379599727, "q2": 1.978658142, "tx": 0.601, "ty": 0.601, "targetID": 1, "f2": 1.808803, "f1": -0.013635, "f3": -1.429927, "y": 0.28918356, "x": 0.5197026}], [{"q1": 0.2768317902, "distance": 0.7515774683, "q3": 2.727656427, "q2": 2.06605725, "tx": 0.22, "ty": 0.821, "targetID": 2, "f2": 1.15686, "f1": 0.073765, "f3": -1.657913, "y": 0.10347533, "x": 0.44366725}], [{"q1": 1.71847725, "distance": 0.2901573933, "q3": -1.327825573, "q2": 1.976521859, "tx": -0.22, "ty": 0.821, "targetID": 3, "f2": -2.898622, "f1": -0.015771, "f3": -0.216267, "y": 0.6060435, "x": -0.41489745}], [{"q1": 2.05959138, "distance": 0.4903226285, "q3": 2.024065317, "q2": 2.161373174, "tx": -0.601, "ty": 0.601, "targetID": 4, "f2": 0.453269, "f1": 0.169081, "f3": 0.124847, "y": 0.2395662, "x": -0.2696665}], [{"q1": 1.057172, "distance": 0.2489703534, "q3": 3.742516527, "q2": 2.161561664, "tx": 0.4596, "ty": 0.4596, "targetID": 5, "f2": 2.17172, "f1": 0.169269, "f3": -0.877572, "y": 0.59663204, "x": 0.25173356}], [{"q1": 1.82302946, "distance": 0.4245641793, "q3": 3.793535927, "q2": 2.102813884, "tx": 0.1682, "ty": 0.6279, "targetID": 6, "f2": 2.22274, "f1": 0.110521, "f3": -0.111715, "y": 0.60595693, "x": -0.25579675}], [{"q1": 1.894657768, "distance": 0.1785663622, "q3": 2.744432527, "q2": 2.138188214, "tx": -0.1682, "ty": 0.6279, "targetID": 7, "f2": 1.173636, "f1": 0.145896, "f3": -0.040087, "y": 0.45645396, "x": -0.11827805}], [{"q1": 1.53054718, "distance": 0.4925216332, "q3": 2.098521057, "q2": 2.084781142, "tx": -0.4596, "ty": 0.4596, "targetID": 8, "f2": 0.527725, "f1": 0.092488, "f3": -0.404197, "y": 0.32086268, "x": 0.012977523}], [{"q1": 1.22097464, "distance": 0.2513163027, "q3": 3.271654627, "q2": 2.024148404, "tx": 0.3182, "ty": 0.3182, "targetID": 9, "f2": 1.700858, "f1": 0.031856, "f3": -0.71377, "y": 0.53941, "x": 0.19892712}], [{"q1": 1.67059938, "distance": 0.1110494584, "q3": 2.490026337, "q2": 2.150817424, "tx": 0.1165, "ty": 0.4347, "targetID": 10, "f2": 0.91923, "f1": 0.158525, "f3": -0.264145, "y": 0.4095956, "x": 0.0083253666}], [{"q1": 0.8447374902, "distance": 0.1508349565, "q3": 1.361943247, "q2": 1.714764354, "tx": -0.1165, "ty": 0.4347, "targetID": 11, "f2": -0.208853, "f1": -0.277528, "f3": -1.090007, "y": 0.38438926, "x": 0.025697094}], [{"q1": 1.925445376, "distance": 0.1974886831, "q3": 1.695957377, "q2": 2.063795303, "tx": -0.3182, "ty": 0.3182, "targetID": 12, "f2": 0.125161, "f1": 0.071503, "f3": -0.009299, "y": 0.22115906, "x": -0.14619757}], [{"q1": 0.3968720902, "distance": 0.1194094909, "q3": 1.404291917, "q2": 1.867068774, "tx": 0.1768, "ty": 0.1768, "targetID": 13, "f2": -0.166504, "f1": -0.125224, "f3": -1.537872, "y": 0.29618295, "x": 0.17931749}], [{"q1": 1.19471092, "distance": 0.1056878796, "q3": 2.104929907, "q2": 1.753091794, "tx": 0.0647, "ty": 0.2415, "targetID": 14, "f2": 0.534134, "f1": -0.239201, "f3": -0.740034, "y": 0.34647158, "x": 0.052416056}], [{"q1": 0.5838596902, "distance": 0.1909141911, "q3": 1.434074217, "q2": 1.954907701, "tx": -0.0647, "ty": 0.2415, "targetID": 15, "f2": -0.136722, "f1": -0.037385, "f3": -1.350885, "y": 0.27858573, "x": 0.12257754}], [{"q1": 1.70069584, "distance": 0.1845273783, "q3": 2.001320187, "q2": 2.101682914, "tx": -0.1768, "ty": 0.1768, "targetID": 16, "f2": 0.430524, "f1": 0.10939, "f3": -0.234049, "y": 0.30077308, "x": -0.04012144}]], "block": 15}], [{"trials": [[{"q1": 0.9736056302, "distance": 0.2595197227, "q3": 3.512174927, "q2": 1.863424524, "tx": 0.601, "ty": 0.601, "targetID": 1, "f2": 1.941379, "f1": -0.128868, "f3": -0.961139, "y": 0.51687611, "x": 0.35549306}], [{"q1": 1.29844631, "distance": 0.2682385429, "q3": 3.325752827, "q2": 1.871529834, "tx": 0.22, "ty": 0.821, "targetID": 2, "f2": 1.754957, "f1": -0.120763, "f3": -0.636298, "y": 0.5676751, "x": 0.1318047}], [{"q1": 2.19461703, "distance": 0.3740730263, "q3": 3.171123627, "q2": 1.918151067, "tx": -0.22, "ty": 0.821, "targetID": 3, "f2": 1.600327, "f1": -0.074142, "f3": 0.259873, "y": 0.45913826, "x": -0.31479826}], [{"q1": 1.74637459, "distance": 0.4751293005, "q3": 1.769721977, "q2": 1.589037824, "tx": -0.601, "ty": 0.601, "targetID": 4, "f2": 0.198926, "f1": -0.403255, "f3": -0.18837, "y": 0.32083265, "x": -0.21726297}], [{"q1": 0.7452118902, "distance": 0.07151427115, "q3": 3.324684627, "q2": 1.886106824, "tx": 0.4596, "ty": 0.4596, "targetID": 5, "f2": 1.753888, "f1": -0.106186, "f3": -1.189533, "y": 0.39492428, "x": 0.4290821}], [{"q1": 1.11214987, "distance": 0.235365844, "q3": 2.760643127, "q2": 1.935241331, "tx": 0.1682, "ty": 0.6279, "targetID": 6, "f2": 1.189847, "f1": -0.057051, "f3": -0.822595, "y": 0.40263211, "x": 0.2364016}], [{"q1": 1.74335867, "distance": 0.1859754009, "q3": 2.842261727, "q2": 2.043437782, "tx": -0.1682, "ty": 0.6279, "targetID": 7, "f2": 1.271465, "f1": 0.051145, "f3": -0.191386, "y": 0.47953283, "x": -0.056066006}], [{"q1": 2.23790818, "distance": 0.2820961386, "q3": 2.319814847, "q2": 1.929586465, "tx": -0.4596, "ty": 0.4596, "targetID": 8, "f2": 0.749019, "f1": -0.062706, "f3": 0.303164, "y": 0.28677227, "x": -0.23664528}], [{"q1": 0.9963507602, "distance": 0.09734328335, "q3": 2.951526327, "q2": 1.836281164, "tx": 0.3182, "ty": 0.3182, "targetID": 9, "f2": 1.38073, "f1": -0.156011, "f3": -0.938394, "y": 0.41054932, "x": 0.28742147}], [{"q1": 1.35612596, "distance": 0.1032914198, "q3": 3.161007727, "q2": 1.96301301, "tx": 0.1165, "ty": 0.4347, "targetID": 10, "f2": 1.590211, "f1": -0.02928, "f3": -0.578619, "y": 0.52308108, "x": 0.16995935}], [{"q1": 1.30183923, "distance": 0.134098696, "q3": 1.743960917, "q2": 1.797325414, "tx": -0.1165, "ty": 0.4347, "targetID": 11, "f2": 0.173165, "f1": -0.194967, "f3": -0.632905, "y": 0.31828795, "x": -0.049936535}], [{"q1": 1.865943611, "distance": 0.1718014362, "q3": 1.751814897, "q2": 1.978343983, "tx": -0.3182, "ty": 0.3182, "targetID": 12, "f2": 0.181019, "f1": -0.013949, "f3": -0.068801, "y": 0.23623434, "x": -0.16721204}], [{"q1": 0.7805861902, "distance": 0.04655367394, "q3": 1.808426397, "q2": 2.108343084, "tx": 0.1768, "ty": 0.1768, "targetID": 13, "f2": 0.23763, "f1": 0.11605, "f3": -1.154158, "y": 0.22202829, "x": 0.16577066}], [{"q1": 1.30133658, "distance": 0.09691934553, "q3": 2.207848487, "q2": 2.063229816, "tx": 0.0647, "ty": 0.2415, "targetID": 14, "f2": 0.637052, "f1": 0.070937, "f3": -0.633408, "y": 0.3287843, "x": 0.1068285}], [{"q1": 1.44729497, "distance": 0.1550207336, "q3": 2.339921037, "q2": 1.621333394, "tx": -0.0647, "ty": 0.2415, "targetID": 15, "f2": 0.769125, "f1": -0.370959, "f3": -0.48745, "y": 0.38905258, "x": -0.017164077}], [{"q1": 1.58024717, "distance": 0.1065872273, "q3": 1.633816676, "q2": 2.034829819, "tx": -0.1768, "ty": 0.1768, "targetID": 16, "f2": 0.06302, "f1": 0.042537, "f3": -0.354497, "y": 0.25391379, "x": -0.10321807}]], "block": 16}], [{"trials": [[{"q1": 0.9735428002, "distance": 0.3419487816, "q3": 3.394993527, "q2": 1.670782064, "tx": 0.601, "ty": 0.601, "targetID": 1, "f2": 1.824197, "f1": -0.321511, "f3": -0.961202, "y": 0.54468164, "x": 0.26372087}], [{"q1": 0.9687047502, "distance": 0.5046952968, "q3": 1.615909598, "q2": 1.711120114, "tx": 0.22, "ty": 0.821, "targetID": 2, "f2": 0.045113, "f1": -0.281173, "f3": -0.96604, "y": 0.34075723, "x": 0.064809071}], [{"q1": 1.14362863, "distance": 0.5733013553, "q3": 2.518614827, "q2": 1.732859934, "tx": -0.22, "ty": 0.821, "targetID": 3, "f2": 0.947819, "f1": -0.259433, "f3": -0.791116, "y": 0.38515488, "x": 0.15244258}], [{"q1": 1.23856756, "distance": 0.5026654127, "q3": 1.456316687, "q2": 1.562836934, "tx": -0.601, "ty": 0.601, "targetID": 4, "f2": -0.11448, "f1": -0.429456, "f3": -0.696177, "y": 0.40664549, "x": -0.13742817}], [{"q1": 0.8479418902, "distance": 0.08519276336, "q3": 3.873646527, "q2": 1.539086494, "tx": 0.4596, "ty": 0.4596, "targetID": 5, "f2": 2.30285, "f1": -0.453206, "f3": -1.086803, "y": 0.54377632, "x": 0.44647925}], [{"q1": 1.22656667, "distance": 0.1438191327, "q3": 3.023845727, "q2": 1.606379414, "tx": 0.1682, "ty": 0.6279, "targetID": 6, "f2": 1.453049, "f1": -0.385913, "f3": -0.708178, "y": 0.48581051, "x": 0.1904378}], [{"q1": 1.44302241, "distance": 0.2870024189, "q3": 2.683422827, "q2": 1.641502414, "tx": -0.1682, "ty": 0.6279, "targetID": 7, "f2": 1.112626, "f1": -0.35079, "f3": -0.491722, "y": 0.44384193, "x": 0.052011297}], [{"q1": 1.48310913, "distance": 0.409050397, "q3": 1.998178587, "q2": 1.765469664, "tx": -0.4596, "ty": 0.4596, "targetID": 8, "f2": 0.427382, "f1": -0.226823, "f3": -0.451635, "y": 0.33295475, "x": -0.070648579}], [{"q1": 0.9827790802, "distance": 0.1268611777, "q3": 3.178412127, "q2": 1.493093584, "tx": 0.3182, "ty": 0.3182, "targetID": 9, "f2": 1.607616, "f1": -0.499199, "f3": -0.951965, "y": 0.44495935, "x": 0.32328189}], [{"q1": 0.5286932902, "distance": 0.1129381796, "q3": 1.280952987, "q2": 1.860157264, "tx": 0.1165, "ty": 0.4347, "targetID": 10, "f2": -0.289843, "f1": -0.132135, "f3": -1.406051, "y": 0.32191568, "x": 0.12239318}], [{"q1": 1.27350207, "distance": 0.1881913568, "q3": 1.957023727, "q2": 1.893395317, "tx": -0.1165, "ty": 0.4347, "targetID": 11, "f2": 0.386227, "f1": -0.098897, "f3": -0.661242, "y": 0.31388137, "x": 0.027787371}], [{"q1": 1.40903038, "distance": 0.1840802888, "q3": 1.611951191, "q2": 1.689568784, "tx": -0.3182, "ty": 0.3182, "targetID": 12, "f2": 0.041155, "f1": -0.302724, "f3": -0.525714, "y": 0.33687634, "x": -0.13506959}], [{"q1": 0.7433896902, "distance": 0.1336899134, "q3": 1.720838797, "q2": 1.819505054, "tx": 0.1768, "ty": 0.1768, "targetID": 13, "f2": 0.150042, "f1": -0.172788, "f3": -1.191355, "y": 0.2988042, "x": 0.12213769}], [{"q1": 0.6601374902, "distance": 0.09007535634, "q3": 1.502309607, "q2": 1.825285584, "tx": 0.0647, "ty": 0.2415, "targetID": 14, "f2": -0.068487, "f1": -0.167007, "f3": -1.274607, "y": 0.31805396, "x": 0.11216642}], [{"q1": 1.06590563, "distance": 0.1632283399, "q3": 1.168106977, "q2": 1.751520994, "tx": -0.0647, "ty": 0.2415, "targetID": 15, "f2": -0.402689, "f1": -0.240772, "f3": -0.868839, "y": 0.40221304, "x": -0.093244872}], [{"q1": 0.8686763902, "distance": 0.3303164617, "q3": 1.705382157, "q2": 1.477888274, "tx": -0.1768, "ty": 0.1768, "targetID": 16, "f2": 0.134586, "f1": -0.514404, "f3": -1.066068, "y": 0.42378228, "x": 0.042536997}]], "block": 17}], [{"trials": [[{"q1": 0.6215587902, "distance": 0.2650057243, "q3": 3.457448427, "q2": 1.995874069, "tx": 0.601, "ty": 0.601, "targetID": 1, "f2": 1.886652, "f1": 0.003581, "f3": -1.313186, "y": 0.3584005, "x": 0.49435331}], [{"q1": 1.52621178, "distance": 0.2054341509, "q3": 4.204204927, "q2": 1.269726344, "tx": 0.22, "ty": 0.821, "targetID": 2, "f2": 2.633409, "f1": -0.722566, "f3": -0.408533, "y": 0.78033775, "x": 0.018630261}], [{"q1": 1.64433567, "distance": 0.382255221, "q3": 2.806447527, "q2": 1.498559954, "tx": -0.22, "ty": 0.821, "targetID": 3, "f2": 1.235651, "f1": -0.493733, "f3": -0.290409, "y": 0.47976609, "x": -0.047725589}], [{"q1": 1.987523247, "distance": 0.5122880305, "q3": 2.313845817, "q2": 1.98337053, "tx": -0.601, "ty": 0.601, "targetID": 4, "f2": 0.743049, "f1": -0.008922, "f3": 0.052779, "y": 0.34300776, "x": -0.15841777}], [{"q1": 0.9443259902, "distance": 0.1314443927, "q3": 3.114449327, "q2": 2.046390879, "tx": 0.4596, "ty": 0.4596, "targetID": 5, "f2": 1.543653, "f1": 0.054098, "f3": -0.990418, "y": 0.42079083, "x": 0.33401546}], [{"q1": 0.9369118302, "distance": 0.226010081, "q3": 3.418115627, "q2": 1.869456384, "tx": 0.1682, "ty": 0.6279, "targetID": 6, "f2": 1.847319, "f1": -0.122836, "f3": -0.997833, "y": 0.49623891, "x": 0.35190061}], [{"q1": 1.53104983, "distance": 0.31115241, "q3": 2.270994497, "q2": 1.979097965, "tx": -0.1682, "ty": 0.6279, "targetID": 7, "f2": 0.700198, "f1": -0.013195, "f3": -0.403695, "y": 0.3587774, "x": -0.012030706}], [{"q1": 1.974705549, "distance": 0.2644790441, "q3": 1.923157357, "q2": 1.504089154, "tx": -0.4596, "ty": 0.4596, "targetID": 8, "f2": 0.352361, "f1": -0.488204, "f3": 0.039961, "y": 0.25187446, "x": -0.29589519}], [{"q1": 1.28870738, "distance": 0.2991368749, "q3": 3.368541327, "q2": 2.044945747, "tx": 0.3182, "ty": 0.3182, "targetID": 9, "f2": 1.797745, "f1": 0.052653, "f3": -0.646037, "y": 0.57109714, "x": 0.15843171}], [{"q1": 1.09034722, "distance": 0.1526659565, "q3": 3.156295327, "q2": 1.929146642, "tx": 0.1165, "ty": 0.4347, "targetID": 10, "f2": 1.585499, "f1": -0.063146, "f3": -0.844397, "y": 0.47500563, "x": 0.26374928}], [{"q1": 0.7553277902, "distance": 0.3419722867, "q3": 2.076592747, "q2": 1.707098874, "tx": -0.1165, "ty": 0.4347, "targetID": 11, "f2": 0.505796, "f1": -0.285194, "f3": -1.179417, "y": 0.29293542, "x": 0.19470387}], [{"q1": 1.8961029, "distance": 0.2174252466, "q3": 2.510823677, "q2": 1.911616555, "tx": -0.3182, "ty": 0.3182, "targetID": 12, "f2": 0.940027, "f1": -0.080676, "f3": -0.038642, "y": 0.39462535, "x": -0.11464926}], [{"q1": 1.17284544, "distance": 0.1514469904, "q3": 2.022431687, "q2": 1.955347524, "tx": 0.1768, "ty": 0.1768, "targetID": 13, "f2": 0.451635, "f1": -0.036945, "f3": -0.761899, "y": 0.30258304, "x": 0.092450621}], [{"q1": 0.6393401902, "distance": 0.2856315666, "q3": 2.641074127, "q2": 1.275004224, "tx": 0.0647, "ty": 0.2415, "targetID": 14, "f2": 1.070278, "f1": -0.717288, "f3": -1.295404, "y": 0.30563067, "x": 0.34303909}], [{"q1": 1.839365737, "distance": 0.1409529165, "q3": 2.454463507, "q2": 1.943974959, "tx": -0.0647, "ty": 0.2415, "targetID": 15, "f2": 0.883667, "f1": -0.048318, "f3": -0.095379, "y": 0.378052, "x": -0.099646759}], [{"q1": 1.31943215, "distance": 0.2447688147, "q3": 1.897207807, "q2": 2.095965214, "tx": -0.1768, "ty": 0.1768, "targetID": 16, "f2": 0.326411, "f1": 0.103673, "f3": -0.615312, "y": 0.28883173, "x": 0.040825054}]], "block": 18}], [{"trials": [[{"q1": 0.7026118902, "distance": 0.1927827438, "q3": 3.600202327, "q2": 1.806059044, "tx": 0.601, "ty": 0.601, "targetID": 1, "f2": 2.029406, "f1": -0.186234, "f3": -1.232133, "y": 0.4602873, "x": 0.46922321}], [{"q1": 1.872729451, "distance": 0.4762323338, "q3": 3.348120927, "q2": 1.858586474, "tx": 0.22, "ty": 0.821, "targetID": 2, "f2": 1.777325, "f1": -0.133706, "f3": -0.062015, "y": 0.5616236, "x": -0.17940095}], [{"q1": 1.5818808, "distance": 0.3807576825, "q3": 3.002231627, "q2": 1.893269654, "tx": -0.22, "ty": 0.821, "targetID": 3, "f2": 1.431435, "f1": -0.099023, "f3": -0.352864, "y": 0.51542698, "x": 0.0071597285}], [{"q1": 1.59300204, "distance": 0.5914269448, "q3": 1.878735237, "q2": 1.835024524, "tx": -0.601, "ty": 0.601, "targetID": 4, "f2": 0.307939, "f1": -0.157268, "f3": -0.341742, "y": 0.28177155, "x": -0.10312549}], [{"q1": 0.7084551902, "distance": 0.03796039157, "q3": 3.851089927, "q2": 1.750515684, "tx": 0.4596, "ty": 0.4596, "targetID": 5, "f2": 2.280294, "f1": -0.241777, "f3": -1.226289, "y": 0.49696274, "x": 0.46630947}], [{"q1": 0.8702471902, "distance": 0.2848956723, "q3": 2.564230757, "q2": 1.512634284, "tx": 0.1682, "ty": 0.6279, "targetID": 6, "f2": 0.993434, "f1": -0.479658, "f3": -1.064497, "y": 0.3555644, "x": 0.25185922}], [{"q1": 1.42806843, "distance": 0.1595493986, "q3": 3.923912027, "q2": 2.086351938, "tx": -0.1682, "ty": 0.6279, "targetID": 7, "f2": 2.353116, "f1": 0.094059, "f3": -0.506676, "y": 0.67412254, "x": -0.015492805}], [{"q1": 1.80958344, "distance": 0.3621624434, "q3": 1.991706907, "q2": 1.862356384, "tx": -0.4596, "ty": 0.4596, "targetID": 8, "f2": 0.420911, "f1": -0.129936, "f3": -0.125161, "y": 0.29045556, "x": -0.13936291}], [{"q1": 1.01984988, "distance": 0.06807944153, "q3": 2.703780327, "q2": 2.266490864, "tx": 0.3182, "ty": 0.3182, "targetID": 9, "f2": 1.132984, "f1": 0.274198, "f3": -0.914895, "y": 0.3630532, "x": 0.26698476}], [{"q1": 1.62372682, "distance": 0.1379003774, "q3": 2.696931627, "q2": 1.765783824, "tx": 0.1165, "ty": 0.4347, "targetID": 10, "f2": 1.126135, "f1": -0.226509, "f3": -0.311018, "y": 0.45161259, "x": -0.020359338}], [{"q1": 1.72306398, "distance": 0.1247688307, "q3": 3.207251927, "q2": 2.010828051, "tx": -0.1165, "ty": 0.4347, "targetID": 11, "f2": 1.636456, "f1": 0.018535, "f3": -0.211681, "y": 0.55157082, "x": -0.072813932}], [{"q1": 1.78300556, "distance": 0.2274180488, "q3": 1.818542327, "q2": 2.093828924, "tx": -0.3182, "ty": 0.3182, "targetID": 12, "f2": 0.247746, "f1": 0.101536, "f3": -0.151739, "y": 0.2589335, "x": -0.098640325}], [{"q1": 1.46067816, "distance": 0.3322103807, "q3": 2.689328927, "q2": 1.621647554, "tx": 0.1768, "ty": 0.1768, "targetID": 13, "f2": 1.118533, "f1": -0.370645, "f3": -0.474066, "y": 0.46165588, "x": 0.0058588854}], [{"q1": 1.844015294, "distance": 0.1845269969, "q3": 2.353806877, "q2": 2.214214764, "tx": 0.0647, "ty": 0.2415, "targetID": 14, "f2": 0.783011, "f1": 0.221922, "f3": -0.090729, "y": 0.36655429, "x": -0.070989488}], [{"q1": 2.09509138, "distance": 0.1593204395, "q3": 1.783293657, "q2": 3.041270454, "tx": -0.0647, "ty": 0.2415, "targetID": 15, "f2": 0.212497, "f1": 1.048978, "f3": 0.160347, "y": 0.38480482, "x": 0.0049184674}], [{"q1": 1.62667991, "distance": 0.4787288986, "q3": 2.178882997, "q2": "_NaN_", "tx": -0.1768, "ty": 0.1768, "targetID": 16, "f2": 0.608087, "f1": "_NaN_", "f3": -0.308065, "y": 0.65405656, "x": -0.21431712}]], "block": 19}], [{"trials": [[{"q1": 0.2570083902, "distance": 0.4195286021, "q3": 3.485471427, "q2": 2.158168744, "tx": 0.601, "ty": 0.601, "targetID": 1, "f2": 1.914675, "f1": 0.165876, "f3": -1.677736, "y": 0.18184886, "x": 0.58320759}], [{"q1": 0.9484100602, "distance": 0.3072612, "q3": 3.511169627, "q2": 2.118144854, "tx": 0.22, "ty": 0.821, "targetID": 2, "f2": 1.940373, "f1": 0.125852, "f3": -0.986334, "y": 0.52890672, "x": 0.31534653}], [{"q1": 2.21616836, "distance": 0.4181337038, "q3": 2.804939627, "q2": 2.156786444, "tx": -0.22, "ty": 0.821, "targetID": 3, "f2": 1.234143, "f1": 0.164494, "f3": 0.281424, "y": 0.40453463, "x": -0.25731474}], [{"q1": 2.10533297, "distance": 0.5180454514, "q3": 2.372090947, "q2": 2.148366974, "tx": -0.601, "ty": 0.601, "targetID": 4, "f2": 0.801295, "f1": 0.156074, "f3": 0.170588, "y": 0.3442652, "x": -0.1510463}], [{"q1": 0.2389944902, "distance": 0.3847974824, "q3": 2.227012197, "q2": 1.898798857, "tx": 0.4596, "ty": 0.4596, "targetID": 5, "f2": 0.656216, "f1": -0.093494, "f3": -1.69575, "y": 0.091029017, "x": 0.34903539}], [{"q1": 1.50007373, "distance": 0.254281247, "q3": 2.592190927, "q2": 1.635784724, "tx": 0.1682, "ty": 0.6279, "targetID": 6, "f2": 1.021395, "f1": -0.356508, "f3": -0.434671, "y": 0.42943527, "x": 0.0092323822}], [{"q1": 0.8902277902, "distance": 0.5637333502, "q3": 2.908612127, "q2": 2.103379374, "tx": -0.1682, "ty": 0.6279, "targetID": 7, "f2": 1.337816, "f1": 0.111087, "f3": -1.044517, "y": 0.37014274, "x": 0.33315465}], [{"q1": 2.10545863, "distance": 0.3187202828, "q3": 2.239515737, "q2": 2.057009463, "tx": -0.4596, "ty": 0.4596, "targetID": 8, "f2": 0.668719, "f1": 0.064717, "f3": 0.170714, "y": 0.31163431, "x": -0.177308}], [{"q1": 0.9211409902, "distance": 0.1087065985, "q3": 2.373536077, "q2": 1.721424534, "tx": 0.3182, "ty": 0.3182, "targetID": 9, "f2": 0.80274, "f1": -0.270868, "f3": -1.013604, "y": 0.32476204, "x": 0.20969164}], [{"q1": 1.25861092, "distance": 0.05738265269, "q3": 2.393956437, "q2": 1.639743124, "tx": 0.1165, "ty": 0.4347, "targetID": 10, "f2": 0.82316, "f1": -0.35255, "f3": -0.676134, "y": 0.38984424, "x": 0.080712717}], [{"q1": 1.902323254, "distance": 0.1961240906, "q3": 3.616035927, "q2": 2.068256364, "tx": -0.1165, "ty": 0.4347, "targetID": 11, "f2": 2.04524, "f1": 0.075964, "f3": -0.032421, "y": 0.57568023, "x": -0.25284234}], [{"q1": 2.16992412, "distance": 0.1379414503, "q3": 2.426063507, "q2": 2.165959894, "tx": -0.3182, "ty": 0.3182, "targetID": 12, "f2": 0.855267, "f1": 0.173667, "f3": 0.23518, "y": 0.35015255, "x": -0.18401029}], [{"q1": 1.15858261, "distance": 0.09517707217, "q3": 1.834375947, "q2": 2.249589094, "tx": 0.1768, "ty": 0.1768, "targetID": 13, "f2": 0.26358, "f1": 0.257296, "f3": -0.776162, "y": 0.24498656, "x": 0.11039768}], [{"q1": 1.04737023, "distance": 0.07136369333, "q3": 1.932016647, "q2": 2.021069643, "tx": 0.0647, "ty": 0.2415, "targetID": 14, "f2": 0.36122, "f1": 0.028777, "f3": -0.887374, "y": 0.26244215, "x": 0.13292172}], [{"q1": 1.40865338, "distance": 0.09506448259, "q3": 1.942509567, "q2": 2.026221855, "tx": -0.0647, "ty": 0.2415, "targetID": 15, "f2": 0.371713, "f1": 0.033929, "f3": -0.526091, "y": 0.29820963, "x": 0.011597272}], [{"q1": 1.860037417, "distance": 0.1204578803, "q3": 2.056926377, "q2": 1.978909469, "tx": -0.1768, "ty": 0.1768, "targetID": 16, "f2": 0.48613, "f1": -0.013383, "f3": -0.074707, "y": 0.28810958, "x": -0.13075352}]], "block": 20}], [{"trials": [[{"q1": 0.9030454902, "distance": 0.2506835674, "q3": 3.897459827, "q2": 1.911490891, "tx": 0.601, "ty": 0.601, "targetID": 1, "f2": 2.326663, "f1": -0.080802, "f3": -1.031699, "y": 0.58943833, "x": 0.35058319}], [{"q1": 1.34890029, "distance": 0.2431604094, "q3": 3.528888227, "q2": 2.103882024, "tx": 0.22, "ty": 0.821, "targetID": 2, "f2": 1.958092, "f1": 0.111589, "f3": -0.585844, "y": 0.6090172, "x": 0.10087705}], [{"q1": 1.72494893, "distance": 0.2090278278, "q3": 3.619617427, "q2": 1.762830724, "tx": -0.22, "ty": 0.821, "targetID": 3, "f2": 2.048821, "f1": -0.229462, "f3": -0.209796, "y": 0.63691319, "x": -0.12098142}], [{"q1": 1.871095823, "distance": 0.544345234, "q3": 2.131633447, "q2": 1.894526291, "tx": -0.601, "ty": 0.601, "targetID": 4, "f2": 0.560837, "f1": -0.097766, "f3": -0.063649, "y": 0.31180016, "x": -0.1398328}], [{"q1": 1.45370382, "distance": 0.4421075513, "q3": 3.667243927, "q2": 1.668331624, "tx": 0.4596, "ty": 0.4596, "targetID": 5, "f2": 2.096448, "f1": -0.323961, "f3": -0.481041, "y": 0.6602033, "x": 0.065623601}], [{"q1": 0.5110374902, "distance": 0.5343595299, "q3": 2.190758217, "q2": 2.283895284, "tx": 0.1682, "ty": 0.6279, "targetID": 6, "f2": 0.619962, "f1": 0.291603, "f3": -1.423707, "y": 0.11947178, "x": 0.33264103}], [{"q1": 1.65551973, "distance": 0.1156262317, "q3": 2.728033427, "q2": -1.242460746, "tx": -0.1682, "ty": 0.6279, "targetID": 7, "f2": 1.157237, "f1": -3.234753, "f3": -0.279225, "y": 0.63827298, "x": -0.053039995}], [{"q1": 1.911371041, "distance": 0.3715795673, "q3": 2.019101597, "q2": 2.013027166, "tx": -0.4596, "ty": 0.4596, "targetID": 8, "f2": 0.448305, "f1": 0.020735, "f3": -0.023373, "y": 0.27848557, "x": -0.13514825}], [{"q1": 0.8033941902, "distance": 0.01943609278, "q3": 2.636110427, "q2": 1.839548424, "tx": 0.3182, "ty": 0.3182, "targetID": 9, "f2": 1.065314, "f1": -0.152744, "f3": -1.13135, "y": 0.30899329, "x": 0.30108281}], [{"q1": 1.48461709, "distance": 0.2257254168, "q3": 3.627974027, "q2": 1.837663464, "tx": 0.1165, "ty": 0.4347, "targetID": 10, "f2": 2.057178, "f1": -0.154629, "f3": -0.450127, "y": 0.64393187, "x": 0.0318006}], [{"q1": 1.6175693, "distance": 0.1427228963, "q3": 2.311395377, "q2": 2.166085564, "tx": -0.1165, "ty": 0.4347, "targetID": 11, "f2": 0.740599, "f1": 0.173793, "f3": -0.317175, "y": 0.36639458, "x": 0.0088163785}], [{"q1": 2.07228342, "distance": 0.1790000481, "q3": 2.002136997, "q2": 2.166525384, "tx": -0.3182, "ty": 0.3182, "targetID": 12, "f2": 0.431341, "f1": 0.174233, "f3": 0.137539, "y": 0.25659969, "x": -0.15013329}], [{"q1": 0.9354038702, "distance": 0.1630272429, "q3": 2.497754657, "q2": 2.214214764, "tx": 0.1768, "ty": 0.1768, "targetID": 13, "f2": 0.926958, "f1": 0.221922, "f3": -0.999341, "y": 0.29823228, "x": 0.28557538}], [{"q1": 1.28795339, "distance": 0.09004779198, "q3": 2.200622827, "q2": 2.081828045, "tx": 0.0647, "ty": 0.2415, "targetID": 14, "f2": 0.629826, "f1": 0.089535, "f3": -0.646791, "y": 0.32610612, "x": 0.095528709}], [{"q1": 1.32370472, "distance": 0.1475378475, "q3": 1.901983027, "q2": 2.238028034, "tx": -0.0647, "ty": 0.2415, "targetID": 15, "f2": 0.331187, "f1": 0.245735, "f3": -0.61104, "y": 0.27458747, "x": 0.079079817}], [{"q1": 1.79475512, "distance": 0.202558611, "q3": 2.311206887, "q2": 1.934298854, "tx": -0.1768, "ty": 0.1768, "targetID": 16, "f2": 0.740411, "f1": -0.057994, "f3": -0.139989, "y": 0.35619485, "x": -0.082738963}]], "block": 21}], [{"trials": [[{"q1": 0.7766277902, "distance": 0.2264161873, "q3": 3.817286427, "q2": 2.152576714, "tx": 0.601, "ty": 0.601, "targetID": 1, "f2": 2.24649, "f1": 0.160284, "f3": -1.158117, "y": 0.52825647, "x": 0.38658762}], [{"q1": 1.77075335, "distance": 0.4007824992, "q3": 3.660018227, "q2": 1.659597994, "tx": 0.22, "ty": 0.821, "targetID": 2, "f2": 2.089222, "f1": -0.332695, "f3": -0.163991, "y": 0.64816946, "x": -0.14160229}], [{"q1": 1.836978127, "distance": 0.1903333281, "q3": 3.644624427, "q2": 1.542479414, "tx": -0.22, "ty": 0.821, "targetID": 3, "f2": 2.073828, "f1": -0.449813, "f3": -0.097766, "y": 0.63801382, "x": -0.16762793}], [{"q1": 1.67455779, "distance": 0.5799288812, "q3": 1.869875947, "q2": 1.904139564, "tx": -0.601, "ty": 0.601, "targetID": 4, "f2": 0.29908, "f1": -0.088153, "f3": -0.260187, "y": 0.28483533, "x": -0.11483397}], [{"q1": 0.2874691902, "distance": 0.364556774, "q3": 2.829695327, "q2": 2.112678484, "tx": 0.4596, "ty": 0.4596, "targetID": 5, "f2": 1.258899, "f1": 0.120386, "f3": -1.647275, "y": 0.095401996, "x": 0.47576958}], [{"q1": 1.60148434, "distance": 0.2584983985, "q3": 3.783797027, "q2": 1.962698851, "tx": 0.1682, "ty": 0.6279, "targetID": 6, "f2": 2.213001, "f1": -0.029594, "f3": -0.33326, "y": 0.65714576, "x": -0.08863868}], [{"q1": 1.76327636, "distance": 0.03935833951, "q3": 3.536239527, "q2": 1.703077634, "tx": -0.1682, "ty": 0.6279, "targetID": 7, "f2": 1.965443, "f1": -0.289215, "f3": -0.171468, "y": 0.61442366, "x": -0.13122072}], [{"q1": 1.73965159, "distance": 0.3097234997, "q3": 1.815275067, "q2": 1.648602414, "tx": -0.4596, "ty": 0.4596, "targetID": 8, "f2": 0.244479, "f1": -0.34369, "f3": -0.195093, "y": 0.28381803, "x": -0.20459148}], [{"q1": 1.06534014, "distance": 0.1598464193, "q3": 3.184632427, "q2": 1.739080284, "tx": 0.3182, "ty": 0.3182, "targetID": 9, "f2": 1.613836, "f1": -0.253212, "f3": -0.869404, "y": 0.47340811, "x": 0.27997278}], [{"q1": 1.11384633, "distance": 0.107206747, "q3": 2.821527227, "q2": 1.865686474, "tx": 0.1165, "ty": 0.4347, "targetID": 10, "f2": 1.250731, "f1": -0.126606, "f3": -0.820898, "y": 0.41768007, "x": 0.2223471}], [{"q1": 1.11623394, "distance": 0.379105412, "q3": 3.267759027, "q2": 1.510937824, "tx": -0.1165, "ty": 0.4347, "targetID": 11, "f2": 1.696963, "f1": -0.481355, "f3": -0.818511, "y": 0.50244004, "x": 0.25650429}], [{"q1": 1.51289143, "distance": 0.2487896493, "q3": 2.066099827, "q2": 1.692082064, "tx": -0.3182, "ty": 0.3182, "targetID": 12, "f2": 0.495304, "f1": -0.300211, "f3": -0.421853, "y": 0.34708261, "x": -0.071092565}], [{"q1": 0.9788206802, "distance": 0.0581145862, "q3": 1.712733487, "q2": 2.270512104, "tx": 0.1768, "ty": 0.1768, "targetID": 13, "f2": 0.141937, "f1": 0.278219, "f3": -0.955924, "y": 0.21566205, "x": 0.13359067}], [{"q1": 0.8040852902, "distance": 0.1796866731, "q3": 2.331815727, "q2": 1.560009504, "tx": 0.0647, "ty": 0.2415, "targetID": 14, "f2": 0.761019, "f1": -0.432283, "f3": -1.130659, "y": 0.33368228, "x": 0.21893919}], [{"q1": 1.27576401, "distance": 0.1119375758, "q3": 1.849706927, "q2": 1.685798874, "tx": -0.0647, "ty": 0.2415, "targetID": 15, "f2": 0.278911, "f1": -0.306494, "f3": -0.65898, "y": 0.34843965, "x": -0.031625355}], [{"q1": 1.77867017, "distance": 0.1375312901, "q3": 1.965317537, "q2": 1.94026788, "tx": -0.1768, "ty": 0.1768, "targetID": 16, "f2": 0.394521, "f1": -0.052025, "f3": -0.156074, "y": 0.28744528, "x": -0.095114764}]], "block": 22}], [{"trials": [[{"q1": 1.19967464, "distance": 0.4523420568, "q3": 4.206843927, "q2": 1.823212134, "tx": 0.601, "ty": 0.601, "targetID": 1, "f2": 2.636048, "f1": -0.169081, "f3": -0.73507, "y": 0.7155121, "x": 0.16339251}], [{"q1": 1.24723835, "distance": 0.2147056253, "q3": 3.575446627, "q2": 1.788403294, "tx": 0.22, "ty": 0.821, "targetID": 2, "f2": 2.00465, "f1": -0.203889, "f3": -0.687506, "y": 0.61405406, "x": 0.16279962}], [{"q1": 1.928461305, "distance": 0.2429326266, "q3": 3.483774927, "q2": 1.639868794, "tx": -0.22, "ty": 0.821, "targetID": 3, "f2": 1.912979, "f1": -0.352424, "f3": -0.006283, "y": 0.5780768, "x": -0.22214009}], [{"q1": 2.22050376, "distance": 0.4995119981, "q3": 2.092489207, "q2": 1.665252854, "tx": -0.601, "ty": 0.601, "targetID": 4, "f2": 0.521693, "f1": -0.32704, "f3": 0.285759, "y": 0.20872803, "x": -0.29175101}], [{"q1": 0.9114648902, "distance": 0.08218418583, "q3": 3.663599727, "q2": 1.758306834, "tx": 0.4596, "ty": 0.4596, "targetID": 5, "f2": 2.092803, "f1": -0.233986, "f3": -1.02328, "y": 0.51785548, "x": 0.40162984}], [{"q1": 1.66444186, "distance": 0.222248731, "q3": 3.311364327, "q2": 1.896662574, "tx": 0.1682, "ty": 0.6279, "targetID": 6, "f2": 1.740568, "f1": -0.09563, "f3": -0.270303, "y": 0.58109325, "x": -0.049063956}], [{"q1": 1.47154807, "distance": 0.267755132, "q3": 2.936446627, "q2": 1.785764354, "tx": -0.1682, "ty": 0.6279, "targetID": 7, "f2": 1.36565, "f1": -0.206528, "f3": -0.463196, "y": 0.49643487, "x": 0.065058934}], [{"q1": 1.70528256, "distance": 0.35263952, "q3": 1.861205147, "q2": 1.836846654, "tx": -0.4596, "ty": 0.4596, "targetID": 8, "f2": 0.290409, "f1": -0.155446, "f3": -0.229462, "y": 0.28335392, "x": -0.15416269}], [{"q1": 0.5837967902, "distance": 0.1319113386, "q3": 3.034087327, "q2": 1.811148424, "tx": 0.3182, "ty": 0.3182, "targetID": 9, "f2": 1.463291, "f1": -0.181144, "f3": -1.350948, "y": 0.27601889, "x": 0.44318542}], [{"q1": 1.03090828, "distance": 0.09326385493, "q3": 2.420597137, "q2": 1.649230734, "tx": 0.1165, "ty": 0.4347, "targetID": 10, "f2": 0.849801, "f1": -0.343062, "f3": -0.903836, "y": 0.36107676, "x": 0.17375177}], [{"q1": 1.42046577, "distance": 0.1542868077, "q3": 2.555874117, "q2": 1.559506854, "tx": -0.1165, "ty": 0.4347, "targetID": 11, "f2": 0.985078, "f1": -0.432786, "f3": -0.514279, "y": 0.42532228, "x": 0.03750155}], [{"q1": 1.76943388, "distance": 0.2410254689, "q3": 1.876221967, "q2": 2.132282024, "tx": -0.3182, "ty": 0.3182, "targetID": 12, "f2": 0.305426, "f1": 0.139989, "f3": -0.165311, "y": 0.27090179, "x": -0.08186093}], [{"q1": 0.7847330902, "distance": 0.1106819449, "q3": 1.374949437, "q2": 2.147927154, "tx": 0.1768, "ty": 0.1768, "targetID": 13, "f2": -0.195847, "f1": 0.155635, "f3": -1.150011, "y": 0.23197966, "x": 0.080853671}], [{"q1": 1.09656757, "distance": 0.1191879983, "q3": 2.231913087, "q2": 1.811525414, "tx": 0.0647, "ty": 0.2415, "targetID": 14, "f2": 0.661117, "f1": -0.180767, "f3": -0.838177, "y": 0.33563643, "x": 0.13780343}], [{"q1": 1.70723035, "distance": 0.1167246127, "q3": 1.426974217, "q2": 1.986826282, "tx": -0.0647, "ty": 0.2415, "targetID": 15, "f2": -0.143822, "f1": -0.005466, "f3": -0.227514, "y": 0.22192906, "x": -0.17977221}], [{"q1": 0.8023887902, "distance": 0.3284016056, "q3": 1.844617547, "q2": 1.800843994, "tx": -0.1768, "ty": 0.1768, "targetID": 16, "f2": 0.273821, "f1": -0.191449, "f3": -1.132356, "y": 0.29548204, "x": 0.12940612}]], "block": 23}], [{"trials": [[{"q1": 1.01136758, "distance": 0.243496791, "q3": 3.774120927, "q2": 1.371765274, "tx": 0.601, "ty": 0.601, "targetID": 1, "f2": 2.203325, "f1": -0.620527, "f3": -0.923377, "y": 0.58828163, "x": 0.35783559}], [{"q1": 2.027170146, "distance": 0.4838638939, "q3": 4.078541227, "q2": 1.211606884, "tx": 0.22, "ty": 0.821, "targetID": 2, "f2": 2.507745, "f1": -0.780686, "f3": 0.092426, "y": 0.71057443, "x": -0.25109496}], [{"q1": 1.872540955, "distance": 0.2199120941, "q3": 3.590903227, "q2": 1.862482044, "tx": -0.22, "ty": 0.821, "targetID": 3, "f2": 2.020107, "f1": -0.129811, "f3": -0.062204, "y": 0.60126745, "x": -0.22888457}], [{"q1": 2.12933474, "distance": 0.4087569864, "q3": 2.423047587, "q2": 1.241703334, "tx": -0.601, "ty": 0.601, "targetID": 4, "f2": 0.852251, "f1": -0.750589, "f3": 0.19459, "y": 0.30690355, "x": -0.31711701}], [{"q1": -0.06724170981, "distance": 0.4019706516, "q3": 2.061513097, "q2": 1.712376744, "tx": 0.4596, "ty": 0.4596, "targetID": 5, "f2": 0.490717, "f1": -0.279916, "f3": -2.001986, "y": 0.07548691, "x": 0.34111988}], [{"q1": 0.6621480902, "distance": 0.371453486, "q3": 3.081399727, "q2": 1.242771474, "tx": 0.1682, "ty": 0.6279, "targetID": 6, "f2": 1.510603, "f1": -0.749521, "f3": -1.272596, "y": 0.34621529, "x": 0.41033925}], [{"q1": 1.4619348, "distance": 0.2671036482, "q3": 2.430398907, "q2": 1.548259944, "tx": -0.1682, "ty": 0.6279, "targetID": 7, "f2": 0.859603, "f1": -0.444033, "f3": -0.47281, "y": 0.40579506, "x": -0.019829671}], [{"q1": 2.15616394, "distance": 0.234436289, "q3": 2.305049357, "q2": 1.363031644, "tx": -0.4596, "ty": 0.4596, "targetID": 8, "f2": 0.734253, "f1": -0.629261, "f3": 0.221419, "y": 0.29272692, "x": -0.29493747}], [{"q1": 1.05509855, "distance": 0.09171608531, "q3": 2.742861727, "q2": 1.915889121, "tx": 0.3182, "ty": 0.3182, "targetID": 9, "f2": 1.172065, "f1": -0.076404, "f3": -0.879646, "y": 0.3880839, "x": 0.25880235}], [{"q1": 1.495864, "distance": 0.1608050349, "q3": 3.367159027, "q2": 1.241891834, "tx": 0.1165, "ty": 0.4347, "targetID": 10, "f2": 1.796363, "f1": -0.750401, "f3": -0.43888, "y": 0.5874042, "x": 0.066104697}], [{"q1": 1.76911973, "distance": 0.1242787372, "q3": 2.048758237, "q2": 1.856513024, "tx": -0.1165, "ty": 0.4347, "targetID": 11, "f2": 0.477962, "f1": -0.13578, "f3": -0.165625, "y": 0.31044991, "x": -0.11916827}], [{"q1": 1.83151176, "distance": 0.0955571974, "q3": 2.028400717, "q2": 1.501575884, "tx": -0.3182, "ty": 0.3182, "targetID": 12, "f2": 0.457604, "f1": -0.490717, "f3": -0.103233, "y": 0.31858046, "x": -0.22264356}], [{"q1": 0.6625250902, "distance": 0.2086701973, "q3": 2.175741407, "q2": 1.230959094, "tx": 0.1768, "ty": 0.1768, "targetID": 13, "f2": 0.604945, "f1": -0.761334, "f3": -1.272219, "y": 0.37719516, "x": 0.23498102}], [{"q1": 0.8059073902, "distance": 0.1785236509, "q3": 2.178945837, "q2": 1.360581204, "tx": 0.0647, "ty": 0.2415, "targetID": 14, "f2": 0.60815, "f1": -0.631711, "f3": -1.128837, "y": 0.3789896, "x": 0.17857407}], [{"q1": 1.1096366, "distance": 0.2388447973, "q3": 2.063335227, "q2": 1.230205104, "tx": -0.0647, "ty": 0.2415, "targetID": 15, "f2": 0.492539, "f1": -0.762088, "f3": -0.825108, "y": 0.43975414, "x": 0.068499599}], [{"q1": 1.67851619, "distance": 0.3509576875, "q3": 2.968302427, "q2": 1.567926314, "tx": -0.1768, "ty": 0.1768, "targetID": 16, "f2": 1.397506, "f1": -0.424366, "f3": -0.256228, "y": 0.50523124, "x": -0.053089778}]], "block": 24}]]}]], "condition": "H2"}]], "type": "human", "subjectID": "P_11"}}
