# Supplementary material for: Goal-related feedback guides motor exploration and redundancy resolution in human motor skill acquisition
Source: PLoS Comput Biol. 2019 Mar 5;15(3):e1006676. doi: 10.1371/journal.pcbi.1006676 (PMC6420027; doi:10.1371/journal.pcbi.1006676)
Supplement: S1 Dataset — The 220 .json files contain the data (20 for the participants, 200 for simulation runs), the text file legend_json.txt explains the data format. (ZIP) [file pcbi.1006676.s001.zip › S_H2_054.json]

{"data": {"data": [{"phases": [{"phase": "test", "blocks": [[{"trials": [[{"q1": 1.40378205, "distance": 0.5078498811, "q3": 0.1414224452, "q2": 2.037442202, "tx": 0.175, "ty": 0.3031, "targetID": 9, "y": 0.3798832766, "x": -0.3270117829}], [{"q1": 1.366450819, "distance": 0.195630489, "q3": 0.07069873162, "q2": 1.985515182, "tx": -0.175, "ty": 0.3031, "targetID": 7, "y": 0.4291592636, "x": -0.3246006361}], [{"q1": 1.334221017, "distance": 0.3294835053, "q3": 0.09571839525, "q2": 1.973142843, "tx": 0.0, "ty": 0.55, "targetID": 5, "y": 0.4393856006, "x": -0.3103608141}], [{"q1": 1.355894156, "distance": 0.7285285252, "q3": 0.1713315836, "q2": 2.00963488, "tx": 0.375, "ty": 0.6495, "targetID": 3, "y": 0.4007453832, "x": -0.3097444433}], [{"q1": 1.28251482, "distance": 0.1624236194, "q3": 0.008516198434, "q2": 1.895189302, "tx": -0.375, "ty": 0.6495, "targetID": 1, "y": 0.5091424199, "x": -0.2932615034}], [{"q1": 1.413999661, "distance": 0.407009255, "q3": 0.1104435937, "q2": 2.037418911, "tx": 0.0, "ty": 0.15, "targetID": 8, "y": 0.3828505522, "x": -0.3338220394}], [{"q1": 1.253157708, "distance": 0.5326286549, "q3": 0.08151227555, "q2": 1.908684582, "tx": 0.0, "ty": 0.95, "targetID": 2, "y": 0.4950737803, "x": -0.2770115856}], [{"q1": 1.636979013, "distance": 0.06980496066, "q3": 0.02123676079, "q2": 2.019824209, "tx": -0.4763, "ty": 0.275, "targetID": 4, "y": 0.3229400682, "x": -0.4255606425}], [{"q1": 1.443091906, "distance": 0.80374807, "q3": 0.2060123234, "q2": 2.084173231, "tx": 0.4763, "ty": 0.275, "targetID": 6, "y": 0.3353842103, "x": -0.3251765793}]], "block": 1}], [{"trials": [[{"q1": 1.384230386, "distance": 0.4501660355, "q3": 0.2437239736, "q2": 2.200781423, "tx": 0.175, "ty": 0.3031, "targetID": 9, "y": 0.3011994669, "x": -0.2751620236}], [{"q1": 1.330823772, "distance": 0.1337233813, "q3": 0.166874056, "q2": 2.092091364, "tx": -0.175, "ty": 0.3031, "targetID": 7, "y": 0.3742718337, "x": -0.2882100384}], [{"q1": 1.304850032, "distance": 0.3106190899, "q3": 0.05827157846, "q2": 1.924887294, "tx": 0.0, "ty": 0.55, "targetID": 5, "y": 0.4780313678, "x": -0.3021667338}], [{"q1": 1.338468554, "distance": 0.7192649053, "q3": 0.1096437993, "q2": 1.977830085, "tx": 0.375, "ty": 0.6495, "targetID": 3, "y": 0.4329939901, "x": -0.3109060808}], [{"q1": 1.356467242, "distance": 0.06923543907, "q3": -0.1036740571, "q2": 1.700776746, "tx": -0.375, "ty": 0.6495, "targetID": 1, "y": 0.5984278627, "x": -0.3282540609}], [{"q1": 1.398585694, "distance": 0.2881042956, "q3": 0.2709974729, "q2": 2.256866076, "tx": 0.0, "ty": 0.15, "targetID": 8, "y": 0.2722548929, "x": -0.2608789496}], [{"q1": 1.143712648, "distance": 0.3405464306, "q3": -0.08893631505, "q2": 1.662702016, "tx": 0.0, "ty": 0.95, "targetID": 2, "y": 0.6671991565, "x": -0.1897249437}], [{"q1": 1.631136695, "distance": 0.07447506683, "q3": 0.06792266044, "q2": 2.07499405, "tx": -0.4763, "ty": 0.275, "targetID": 4, "y": 0.2956137229, "x": -0.4047345753}], [{"q1": 1.425374052, "distance": 0.7083313334, "q3": 0.3460234393, "q2": 2.339116718, "tx": 0.4763, "ty": 0.275, "targetID": 6, "y": 0.2274695612, "x": -0.2304348409}]], "block": 2}], [{"trials": [[{"q1": 0.4979455579, "distance": 0.1345491903, "q3": 0.6436003622, "q2": 2.378658287, "tx": 0.175, "ty": 0.3031, "targetID": 9, "y": 0.2384521174, "x": 0.05699942416}], [{"q1": 1.18934086, "distance": 0.02045301534, "q3": 0.3412074782, "q2": 2.241794109, "tx": -0.175, "ty": 0.3031, "targetID": 7, "y": 0.3135336692, "x": -0.1925915998}], [{"q1": 0.9548661062, "distance": 0.1262986529, "q3": 0.1972407832, "q2": 1.918850397, "tx": 0.0, "ty": 0.55, "targetID": 5, "y": 0.5243636468, "x": -0.1236694267}], [{"q1": -0.1467776684, "distance": 0.3421889554, "q3": 0.5577508727, "q2": 1.894652763, "tx": 0.375, "ty": 0.6495, "targetID": 3, "y": 0.3079810119, "x": 0.3535976178}], [{"q1": 1.401242338, "distance": 0.0313782216, "q3": -0.1023908609, "q2": 1.581180057, "tx": -0.375, "ty": 0.6495, "targetID": 1, "y": 0.6359578461, "x": -0.346694473}], [{"q1": 0.9760037082, "distance": 0.02519300875, "q3": 0.611640533, "q2": 2.583574112, "tx": 0.0, "ty": 0.15, "targetID": 8, "y": 0.1713647153, "x": -0.01335052927}], [{"q1": 1.135680396, "distance": 0.3462414972, "q3": -0.1056893051, "q2": 1.693666366, "tx": 0.0, "ty": 0.95, "targetID": 2, "y": 0.6591926115, "x": -0.1879208268}], [{"q1": 1.665618817, "distance": 0.06328236131, "q3": 0.06414582806, "q2": 2.082641609, "tx": -0.4763, "ty": 0.275, "targetID": 4, "y": 0.2793840241, "x": -0.4131696778}], [{"q1": -0.07306907763, "distance": 0.385408643, "q3": 0.9018714333, "q2": 2.512919301, "tx": 0.4763, "ty": 0.275, "targetID": 6, "y": 0.06036732614, "x": 0.1561865241}]], "block": 3}], [{"trials": [[{"q1": 0.2176504366, "distance": 0.02478135962, "q3": 0.6024938739, "q2": 2.170677488, "tx": 0.175, "ty": 0.3031, "targetID": 9, "y": 0.3064652892, "x": 0.1504482055}], [{"q1": 1.189609906, "distance": 0.01429758809, "q3": 0.3533218592, "q2": 2.253017635, "tx": -0.175, "ty": 0.3031, "targetID": 7, "y": 0.3068626702, "x": -0.1887935977}], [{"q1": 0.9558264787, "distance": 0.1251019566, "q3": 0.1887463792, "q2": 1.911099353, "tx": 0.0, "ty": 0.55, "targetID": 5, "y": 0.5295691951, "x": -0.1234223714}], [{"q1": -0.4288100682, "distance": 0.4787402844, "q3": 0.5525819825, "q2": 1.619822562, "tx": 0.375, "ty": 0.6495, "targetID": 3, "y": 0.2019328738, "x": 0.5449291836}], [{"q1": 1.423007633, "distance": 0.01947428776, "q3": -0.1529166181, "q2": 1.562842816, "tx": -0.375, "ty": 0.6495, "targetID": 1, "y": 0.6472557698, "x": -0.3556554578}], [{"q1": 0.9112139812, "distance": 0.02288482101, "q3": 0.6271403398, "q2": 2.574918247, "tx": 0.0, "ty": 0.15, "targetID": 8, "y": 0.1728270796, "x": -0.001624644218}], [{"q1": 1.232009327, "distance": 0.3993507826, "q3": -0.1287787518, "q2": 1.703836353, "tx": 0.0, "ty": 0.95, "targetID": 2, "y": 0.6385765938, "x": -0.2499930191}], [{"q1": 1.667237507, "distance": 0.06082650159, "q3": 0.05859540472, "q2": 2.077237446, "tx": -0.4763, "ty": 0.275, "targetID": 4, "y": 0.281651161, "x": -0.4158382323}], [{"q1": -0.1146412002, "distance": 0.3432771411, "q3": 0.8492142844, "q2": 2.394482922, "tx": 0.4763, "ty": 0.275, "targetID": 6, "y": 0.1106773828, "x": 0.1749077754}]], "block": 4}], [{"trials": [[{"q1": 0.160909096, "distance": 0.005288551251, "q3": 0.6037157025, "q2": 2.140828807, "tx": 0.175, "ty": 0.3031, "targetID": 9, "y": 0.3082803598, "x": 0.1739357414}], [{"q1": 1.191093551, "distance": 0.01200321241, "q3": 0.3469011452, "q2": 2.268615341, "tx": -0.175, "ty": 0.3031, "targetID": 7, "y": 0.3016097591, "x": -0.1869103438}], [{"q1": 0.8977569511, "distance": 0.0920194017, "q3": 0.2012734936, "q2": 1.897060269, "tx": 0.0, "ty": 0.55, "targetID": 5, "y": 0.5391544613, "x": -0.09137803117}], [{"q1": -0.3588188736, "distance": 0.4391515004, "q3": 0.5263845727, "q2": 1.618390997, "tx": 0.375, "ty": 0.6495, "targetID": 3, "y": 0.2408601368, "x": 0.5358337728}], [{"q1": 1.423257907, "distance": 0.02004625233, "q3": -0.1796069736, "q2": 1.572760279, "tx": -0.375, "ty": 0.6495, "targetID": 1, "y": 0.6485466176, "x": -0.3549764315}], [{"q1": 0.8774080696, "distance": 0.02133033559, "q3": 0.6310342662, "q2": 2.580373436, "tx": 0.0, "ty": 0.15, "targetID": 8, "y": 0.1703793268, "x": 0.006298115352}], [{"q1": 1.164223058, "distance": 0.3406398108, "q3": -0.1143087565, "q2": 1.650360244, "tx": 0.0, "ty": 0.95, "targetID": 2, "y": 0.67354214, "x": -0.1990139}], [{"q1": 1.674404266, "distance": 0.05465797304, "q3": 0.04060807425, "q2": 2.06878869, "tx": -0.4763, "ty": 0.275, "targetID": 4, "y": 0.2849418571, "x": -0.4225538048}], [{"q1": -0.1267972312, "distance": 0.3276484557, "q3": 0.8315882576, "q2": 2.354561447, "tx": 0.4763, "ty": 0.275, "targetID": 6, "y": 0.1270971504, "x": 0.1839333508}]], "block": 5}], [{"trials": [[{"q1": 0.1356538712, "distance": 0.006395661298, "q3": 0.5600109466, "q2": 2.158598279, "tx": 0.175, "ty": 0.3031, "targetID": 9, "y": 0.3067868424, "x": 0.1802260575}], [{"q1": 1.1868784, "distance": 0.01071207285, "q3": 0.3201025048, "q2": 2.291392864, "tx": -0.175, "ty": 0.3031, "targetID": 7, "y": 0.2982542724, "x": -0.1845533988}], [{"q1": 0.891296249, "distance": 0.08693963451, "q3": 0.189704742, "q2": 1.891064689, "tx": 0.0, "ty": 0.55, "targetID": 5, "y": 0.544898857, "x": -0.08678985188}], [{"q1": -0.2860314786, "distance": 0.3993543754, "q3": 0.4846884993, "q2": 1.607988248, "tx": 0.375, "ty": 0.6495, "targetID": 3, "y": 0.2816599727, "x": 0.53049158}], [{"q1": 1.430497284, "distance": 0.01607612496, "q3": -0.1954661092, "q2": 1.580352187, "tx": -0.375, "ty": 0.6495, "targetID": 1, "y": 0.6460315726, "x": -0.3593024905}], [{"q1": 0.8721508161, "distance": 0.02044564332, "q3": 0.6161961802, "q2": 2.588985794, "tx": 0.0, "ty": 0.15, "targetID": 8, "y": 0.1693290392, "x": 0.006664276115}], [{"q1": 1.120567534, "distance": 0.3031316546, "q3": -0.1136466046, "q2": 1.617993496, "tx": 0.0, "ty": 0.95, "targetID": 2, "y": 0.6945869607, "x": -0.1632574022}], [{"q1": 1.679920228, "distance": 0.05059477505, "q3": 0.02480704576, "q2": 2.065677089, "tx": -0.4763, "ty": 0.275, "targetID": 4, "y": 0.2865998989, "x": -0.427052933}], [{"q1": -0.1273623666, "distance": 0.3241417426, "q3": 0.830598441, "q2": 2.344621714, "tx": 0.4763, "ty": 0.275, "targetID": 6, "y": 0.1307987522, "x": 0.1860003799}]], "block": 6}], [{"trials": [[{"q1": 0.1255204486, "distance": 0.01282997696, "q3": 0.5511644998, "q2": 2.150272081, "tx": 0.175, "ty": 0.3031, "targetID": 9, "y": 0.3098490111, "x": 0.1859114233}], [{"q1": 1.194730299, "distance": 0.01444579633, "q3": 0.2912473535, "q2": 2.305805424, "tx": -0.175, "ty": 0.3031, "targetID": 7, "y": 0.2963240096, "x": -0.1877580165}], [{"q1": 0.8793295209, "distance": 0.07921498488, "q3": 0.171045972, "q2": 1.889038269, "tx": 0.0, "ty": 0.55, "targetID": 5, "y": 0.5508918405, "x": -0.07920996433}], [{"q1": -0.2313619506, "distance": 0.3685717794, "q3": 0.4513211126, "q2": 1.602703929, "tx": 0.375, "ty": 0.6495, "targetID": 3, "y": 0.3123234697, "x": 0.5238527593}], [{"q1": 1.452363237, "distance": 0.005467785474, "q3": -0.2186743965, "q2": 1.574250588, "tx": -0.375, "ty": 0.6495, "targetID": 1, "y": 0.6456473373, "x": -0.3711200944}], [{"q1": 0.872730924, "distance": 0.02046763062, "q3": 0.6162657192, "q2": 2.588764395, "tx": 0.0, "ty": 0.15, "targetID": 8, "y": 0.1694004183, "x": 0.006522857878}], [{"q1": 1.127536574, "distance": 0.2319341146, "q3": -0.2571371316, "q2": 1.52264077, "tx": 0.0, "ty": 0.95, "targetID": 2, "y": 0.7561490624, "x": -0.1273391044}], [{"q1": 1.678928142, "distance": 0.05030983165, "q3": 0.01123702719, "q2": 2.068446055, "tx": -0.4763, "ty": 0.275, "targetID": 4, "y": 0.2884852709, "x": -0.4278311788}], [{"q1": -0.1337308591, "distance": 0.316537904, "q3": 0.8226849323, "q2": 2.325869252, "tx": 0.4763, "ty": 0.275, "targetID": 6, "y": 0.1380608642, "x": 0.1909161921}]], "block": 7}], [{"trials": [[{"q1": 0.1252204075, "distance": 0.01451707488, "q3": 0.603485588, "q2": 2.124378385, "tx": 0.175, "ty": 0.3031, "targetID": 9, "y": 0.3078320969, "x": 0.1887241656}], [{"q1": 1.206882765, "distance": 0.01769520466, "q3": 0.3205943828, "q2": 2.29247827, "tx": -0.175, "ty": 0.3031, "targetID": 7, "y": 0.2939976784, "x": -0.1901745844}], [{"q1": 0.8647849549, "distance": 0.07058963159, "q3": 0.1852242696, "q2": 1.878960878, "tx": 0.0, "ty": 0.55, "targetID": 5, "y": 0.5531787959, "x": -0.07051802142}], [{"q1": -0.2030034005, "distance": 0.3512656667, "q3": 0.4450080142, "q2": 1.605093204, "tx": 0.375, "ty": 0.6495, "targetID": 3, "y": 0.3273850125, "x": 0.5151053297}], [{"q1": 1.457233298, "distance": 0.00444852183, "q3": -0.2152319468, "q2": 1.569542692, "tx": -0.375, "ty": 0.6495, "targetID": 1, "y": 0.6451543103, "x": -0.3740490389}], [{"q1": 0.894726564, "distance": 0.01953498923, "q3": 0.6440811931, "q2": 2.580928538, "tx": 0.0, "ty": 0.15, "targetID": 8, "y": 0.1686181696, "x": 0.005914352329}], [{"q1": 1.08991235, "distance": 0.188167725, "q3": -0.2951420475, "q2": 1.482054961, "tx": 0.0, "ty": 0.95, "targetID": 2, "y": 0.7801812193, "x": -0.08104735924}], [{"q1": 1.679204308, "distance": 0.04993897682, "q3": 0.01620538418, "q2": 2.064130193, "tx": -0.4763, "ty": 0.275, "targetID": 4, "y": 0.2890467309, "x": -0.4283772418}], [{"q1": -0.1368313491, "distance": 0.3131559592, "q3": 0.8191254044, "q2": 2.317721289, "tx": 0.4763, "ty": 0.275, "targetID": 6, "y": 0.141134697, "x": 0.1931980122}]], "block": 8}], [{"trials": [[{"q1": 0.08788766282, "distance": 0.02668843676, "q3": 0.5814456441, "q2": 2.124800494, "tx": 0.175, "ty": 0.3031, "targetID": 9, "y": 0.305107693, "x": 0.2016128132}], [{"q1": 1.201561092, "distance": 0.01628019045, "q3": 0.3080135006, "q2": 2.299125165, "tx": -0.175, "ty": 0.3031, "targetID": 7, "y": 0.2946501169, "x": -0.1889156055}], [{"q1": 0.8263416371, "distance": 0.0497351396, "q3": 0.1778528273, "q2": 1.883407885, "tx": 0.0, "ty": 0.55, "targetID": 5, "y": 0.5552097001, "x": -0.04946153189}], [{"q1": -0.08438584689, "distance": 0.2825682463, "q3": 0.3725622425, "q2": 1.595975863, "tx": 0.375, "ty": 0.6495, "targetID": 3, "y": 0.392292109, "x": 0.4919996352}], [{"q1": 1.457934204, "distance": 0.005645645284, "q3": -0.2137869626, "q2": 1.571203473, "tx": -0.375, "ty": 0.6495, "targetID": 1, "y": 0.6438591087, "x": -0.3747683634}], [{"q1": 1.084355065, "distance": 0.01050570518, "q3": 0.6709077273, "q2": 2.664153721, "tx": 0.0, "ty": 0.15, "targetID": 8, "y": 0.1424626455, "x": 0.007318341886}], [{"q1": 1.061555186, "distance": 0.1757270775, "q3": -0.2911757736, "q2": 1.474950461, "tx": 0.0, "ty": 0.95, "targetID": 2, "y": 0.7839252902, "x": -0.0574386326}], [{"q1": 1.678391916, "distance": 0.05005929121, "q3": 0.0263441036, "q2": 2.057411632, "tx": -0.4763, "ty": 0.275, "targetID": 4, "y": 0.2900175296, "x": -0.4285463986}], [{"q1": -0.1446573092, "distance": 0.3078155739, "q3": 0.8038728034, "q2": 2.308967627, "tx": 0.4763, "ty": 0.275, "targetID": 6, "y": 0.1460581759, "x": 0.1967925161}]], "block": 9}], [{"trials": [[{"q1": 0.08819472597, "distance": 0.02570586815, "q3": 0.5774197771, "q2": 2.129313644, "tx": 0.175, "ty": 0.3031, "targetID": 9, "y": 0.3044564294, "x": 0.2006700556}], [{"q1": 1.20018325, "distance": 0.01596849423, "q3": 0.3031225513, "q2": 2.301762936, "tx": -0.175, "ty": 0.3031, "targetID": 7, "y": 0.2947535417, "x": -0.1886135756}], [{"q1": 0.8134788399, "distance": 0.04262562984, "q3": 0.1625953266, "q2": 1.886846858, "tx": 0.0, "ty": 0.55, "targetID": 5, "y": 0.5576617312, "x": -0.04193139868}], [{"q1": 0.01301251567, "distance": 0.225874277, "q3": 0.3049705309, "q2": 1.585112773, "tx": 0.375, "ty": 0.6495, "targetID": 3, "y": 0.4447639731, "x": 0.4704062278}], [{"q1": 1.462346844, "distance": 0.009751299374, "q3": -0.2271615613, "q2": 1.582455199, "tx": -0.375, "ty": 0.6495, "targetID": 1, "y": 0.6401337314, "x": -0.377713089}], [{"q1": 1.074658177, "distance": 0.01060536604, "q3": 0.6701714557, "q2": 2.66225248, "tx": 0.0, "ty": 0.15, "targetID": 8, "y": 0.1429165772, "x": 0.007892965845}], [{"q1": 1.077171698, "distance": 0.1235232906, "q3": -0.4894836943, "q2": 1.407115586, "tx": 0.0, "ty": 0.95, "targetID": 2, "y": 0.8268892102, "x": -0.01008646382}], [{"q1": 1.676271335, "distance": 0.05093015513, "q3": 0.02296712355, "q2": 2.059219591, "tx": -0.4763, "ty": 0.275, "targetID": 4, "y": 0.2908761091, "x": -0.4279075433}], [{"q1": -0.1489809115, "distance": 0.3056600738, "q3": 0.8022782403, "q2": 2.304037549, "tx": 0.4763, "ty": 0.275, "targetID": 6, "y": 0.1472641532, "x": 0.1986101835}]], "block": 10}]]}], "condition": "H2"}], "type": "simulation", "subjectID": "S_H2_54"}}
