# Supplementary material for: Goal-related feedback guides motor exploration and redundancy resolution in human motor skill acquisition
Source: PLoS Comput Biol. 2019 Mar 5;15(3):e1006676. doi: 10.1371/journal.pcbi.1006676 (PMC6420027; doi:10.1371/journal.pcbi.1006676)
Supplement: S1 Dataset — The 220 .json files contain the data (20 for the participants, 200 for simulation runs), the text file legend_json.txt explains the data format. (ZIP) [file pcbi.1006676.s001.zip › P_07.json]

{"data": {"data": [[{"phases": [[{"phase": "test", "blocks": [[{"trials": [[{"q1": 1.86047724, "distance": 0.2830498619, "q3": 3.307531627, "q2": 0.4237582536, "tx": -0.375, "ty": 0.6495, "targetID": 1, "f2": 1.736735, "f1": 1.568534, "f3": 0.074267, "y": 0.56171045, "x": -0.10590853}], [{"q1": 1.74518079, "distance": 0.21272363, "q3": 4.420786327, "q2": 0.1143742536, "tx": 0, "ty": 0.95, "targetID": 2, "f2": 2.84999, "f1": 1.877918, "f3": 0.189564, "y": 0.75409238, "x": 0.082894796}], [{"q1": 0.8318569902, "distance": 0.5234438466, "q3": 4.899942027, "q2": -0.5373805464, "tx": 0.375, "ty": 0.6495, "targetID": 3, "f2": 3.329146, "f1": 2.529673, "f3": 1.102888, "y": 0.24127787, "x": 0.70264028}], [{"q1": 1.28141888, "distance": 0.6053692487, "q3": 2.720996227, "q2": 1.338024564, "tx": -0.4763, "ty": 0.275, "targetID": 4, "f2": 1.1502, "f1": 0.654268, "f3": 0.653326, "y": 0.45152227, "x": 0.10276115}], [{"q1": 1.6412569, "distance": 0.03546188794, "q3": 3.373379327, "q2": 0.6947520536, "tx": 0, "ty": 0.55, "targetID": 5, "f2": 1.802583, "f1": 1.297541, "f3": 0.293488, "y": 0.58543801, "x": -0.0013011317}], [{"q1": 0.09377119019, "distance": 0.3422894772, "q3": 3.572053727, "q2": 0.1195264536, "tx": 0.4763, "ty": 0.275, "targetID": 6, "f2": 2.001257, "f1": 1.872766, "f3": 1.840973, "y": -0.050828488, "x": 0.58117079}], [{"q1": -0.3159553098, "distance": 0.8369634068, "q3": 3.093463427, "q2": 0.2306131536, "tx": -0.175, "ty": 0.3031, "targetID": 7, "f2": 1.522667, "f1": 1.76168, "f3": 2.2507, "y": -0.15593596, "x": 0.52485265}], [{"q1": 0.7005383902, "distance": 0.5556677319, "q3": 3.848011227, "q2": -0.1356965464, "tx": 0, "ty": 0.15, "targetID": 8, "f2": 2.277215, "f1": 2.127989, "f3": 1.234206, "y": 0.23629375, "x": 0.54892624}], [{"q1": 0.6134534902, "distance": 0.3854950479, "q3": 3.710283727, "q2": 0.4554255536, "tx": 0.175, "ty": 0.3031, "targetID": 9, "f2": 2.139487, "f1": 1.536867, "f3": 1.321291, "y": 0.29556192, "x": 0.56042134}]], "block": 1}], [{"trials": [[{"q1": 1.76082592, "distance": 0.4151036121, "q3": 2.656342227, "q2": 2.545150134, "tx": -0.375, "ty": 0.6495, "targetID": 1, "f2": 1.085546, "f1": -0.552857, "f3": 0.173919, "y": 0.47189418, "x": 0.00018952736}], [{"q1": 4.76643789, "distance": 1.091532072, "q3": -0.5065817732, "q2": 3.677254454, "tx": 0, "ty": 0.95, "targetID": 2, "f2": -2.077378, "f1": -1.684962, "f3": -2.831693, "y": -0.13519881, "x": -0.11741298}], [{"q1": 1.35235604, "distance": 0.2459963802, "q3": 3.257140427, "q2": 0.2742184536, "tx": 0.375, "ty": 0.6495, "targetID": 3, "f2": 1.686344, "f1": 1.718074, "f3": 0.582388, "y": 0.5337193, "x": 0.15795381}], [{"q1": 0.7457772902, "distance": 1.060808224, "q3": 1.894003377, "q2": -0.5289611464, "tx": -0.4763, "ty": 0.275, "targetID": 4, "f2": 0.323207, "f1": 2.521254, "f3": 1.188967, "y": 0.60635879, "x": 0.53142786}], [{"q1": 0.9357180302, "distance": 0.4995745068, "q3": 3.805411227, "q2": 0.2305503536, "tx": 0, "ty": 0.55, "targetID": 5, "f2": 2.234615, "f1": 1.761742, "f3": 0.999026, "y": 0.41859007, "x": 0.48198145}], [{"q1": -0.07688010981, "distance": 0.3369156925, "q3": 3.250103227, "q2": 0.7540024536, "tx": 0.4763, "ty": 0.275, "targetID": 6, "f2": 1.679307, "f1": 1.23829, "f3": 2.011625, "y": -0.050653798, "x": 0.56268164}], [{"q1": 0.1794738902, "distance": 0.7181006575, "q3": 2.905973227, "q2": 0.2340689536, "tx": -0.175, "ty": 0.3031, "targetID": 7, "f2": 1.335177, "f1": 1.758224, "f3": 1.755271, "y": 0.13910459, "x": 0.52412378}], [{"q1": 0.4568136902, "distance": 0.5188733956, "q3": 2.288901577, "q2": 0.3016131536, "tx": 0, "ty": 0.15, "targetID": 8, "f2": 0.718105, "f1": 1.690679, "f3": 1.477931, "y": 0.41817153, "x": 0.44419999}], [{"q1": 0.9090144902, "distance": 0.187949006, "q3": 2.965789127, "q2": 0.5488564536, "tx": 0.175, "ty": 0.3031, "targetID": 9, "f2": 1.394993, "f1": 1.443436, "f3": 1.02573, "y": 0.43431399, "x": 0.30956492}]], "block": 2}], [{"trials": [[{"q1": 2.35113118, "distance": 0.3410696561, "q3": 2.731803327, "q2": 0.6420361536, "tx": -0.375, "ty": 0.6495, "targetID": 1, "f2": 1.161007, "f1": 1.350256, "f3": -0.416387, "y": 0.31084186, "x": -0.41548672}], [{"q1": 6.95086889, "distance": 0.7225229609, "q3": -2.478873673, "q2": 3.958269954, "tx": 0, "ty": 0.95, "targetID": 2, "f2": -4.04967, "f1": -1.965977, "f3": -5.016124, "y": 0.29372304, "x": 0.30222505}], [{"q1": 3.59572339, "distance": 1.408557642, "q3": 0.3982283268, "q2": 1.539274994, "tx": 0.375, "ty": 0.6495, "targetID": 3, "f2": -1.172568, "f1": 0.453018, "f3": -1.660979, "y": -0.60739626, "x": -0.26080376}], [{"q1": 1.76666928, "distance": 0.3524854307, "q3": 2.202947597, "q2": 1.684919224, "tx": -0.4763, "ty": 0.275, "targetID": 4, "f2": 0.632151, "f1": 0.307373, "f3": 0.168075, "y": 0.34385297, "x": -0.13060469}], [{"q1": 2.17633297, "distance": 0.527601068, "q3": 2.214571497, "q2": 0.2338804536, "tx": 0, "ty": 0.55, "targetID": 5, "f2": 0.643775, "f1": 1.758412, "f3": -0.241588, "y": 0.38569161, "x": -0.50136378}], [{"q1": 1.79425247, "distance": 0.5871563661, "q3": 3.532092627, "q2": 0.00221935359, "tx": 0.4763, "ty": 0.275, "targetID": 6, "f2": 1.961296, "f1": 1.990073, "f3": 0.140492, "y": 0.55772415, "x": -0.038306309}], [{"q1": 2.47534975, "distance": 0.3275340293, "q3": 1.252992817, "q2": 2.002408582, "tx": -0.175, "ty": 0.3031, "targetID": 7, "f2": -0.317804, "f1": -0.010116, "f3": -0.540605, "y": 0.0022654333, "x": -0.30452646}], [{"q1": 0.9788835102, "distance": 0.3657708075, "q3": 2.657096227, "q2": 0.8752679536, "tx": 0, "ty": 0.15, "targetID": 8, "f2": 1.0863, "f1": 1.117025, "f3": 0.955861, "y": 0.44847454, "x": 0.21142666}], [{"q1": 1.76861707, "distance": 0.4558397952, "q3": 2.345136087, "q2": 0.7404308536, "tx": 0.175, "ty": 0.3031, "targetID": 9, "f2": 0.77434, "f1": 1.251862, "f3": 0.166127, "y": 0.46176001, "x": -0.25233701}]], "block": 3}], [{"trials": [[{"q1": 2.29640464, "distance": 0.2618118814, "q3": 3.001163427, "q2": 0.9140352536, "tx": -0.375, "ty": 0.6495, "targetID": 1, "f2": 1.430367, "f1": 1.078257, "f3": -0.36166, "y": 0.38858453, "x": -0.35335332}], [{"q1": 4.10407079, "distance": 1.413401482, "q3": 2.895480327, "q2": 0.9216378536, "tx": 0, "ty": 0.95, "targetID": 2, "f2": 1.324684, "f1": 1.070655, "f3": -2.169326, "y": -0.43789056, "x": -0.26732666}], [{"q1": 2.87005945, "distance": 0.9520502862, "q3": 3.902046527, "q2": -0.1411000464, "tx": 0.375, "ty": 0.6495, "targetID": 3, "f2": 2.33125, "f1": 2.133393, "f3": -0.935315, "y": 0.31877427, "x": -0.5177599}], [{"q1": 1.82397193, "distance": 0.342110695, "q3": 2.215074147, "q2": 1.762139574, "tx": -0.4763, "ty": 0.275, "targetID": 4, "f2": 0.644278, "f1": 0.230153, "f3": 0.110773, "y": 0.33336517, "x": -0.13920471}], [{"q1": 2.43155595, "distance": 0.4422810989, "q3": 3.516573127, "q2": 0.7950316536, "tx": 0, "ty": 0.55, "targetID": 5, "f2": 1.945777, "f1": 1.197261, "f3": -0.496811, "y": 0.43948213, "x": -0.42825036}], [{"q1": 1.60852151, "distance": 0.7839619621, "q3": 2.098772387, "q2": 0.3864361536, "tx": 0.4763, "ty": 0.275, "targetID": 6, "f2": 0.527976, "f1": 1.605857, "f3": 0.326223, "y": 0.58556284, "x": -0.24352434}], [{"q1": 1.66620115, "distance": 0.1473439897, "q3": 2.465961737, "q2": 1.035866184, "tx": -0.175, "ty": 0.3031, "targetID": 7, "f2": 0.895165, "f1": 0.956426, "f3": 0.268543, "y": 0.44810957, "x": -0.14887576}], [{"q1": 1.2013711, "distance": 0.3098391746, "q3": 2.547391817, "q2": 1.114782994, "tx": 0, "ty": 0.15, "targetID": 8, "f2": 0.976595, "f1": 0.87751, "f3": 0.733373, "y": 0.45817867, "x": 0.032034692}], [{"q1": 1.65608522, "distance": 0.3440281593, "q3": 2.613679427, "q2": 0.9485927536, "tx": 0.175, "ty": 0.3031, "targetID": 9, "f2": 1.042883, "f1": 1.0437, "f3": 0.278659, "y": 0.47179737, "x": -0.12482757}]], "block": 4}], [{"trials": [[{"q1": 4.05362939, "distance": 0.9384358261, "q3": 1.655242338, "q2": 2.085032469, "tx": -0.375, "ty": 0.6495, "targetID": 1, "f2": 0.084446, "f1": -0.09274, "f3": -2.118885, "y": -0.24578157, "x": -0.093694632}], [{"q1": 2.60635417, "distance": 0.7441454327, "q3": 3.998556327, "q2": 0.6933697536, "tx": 0, "ty": 0.95, "targetID": 2, "f2": 2.42776, "f1": 1.298923, "f3": -0.67161, "y": 0.45555919, "x": -0.55613012}], [{"q1": 1.70647637, "distance": 0.7639526749, "q3": 1.663096319, "q2": 0.8594971536, "tx": 0.375, "ty": 0.6495, "targetID": 3, "f2": 0.0923, "f1": 1.132796, "f3": 0.228268, "y": 0.47846489, "x": -0.36956073}], [{"q1": 2.41741879, "distance": 0.1279794996, "q3": 2.736955527, "q2": 1.570816584, "tx": -0.4763, "ty": 0.275, "targetID": 4, "f2": 1.166159, "f1": 0.421476, "f3": -0.482674, "y": 0.30022991, "x": -0.35083206}], [{"q1": 2.11318695, "distance": 0.2946568985, "q3": 2.925262627, "q2": 1.106112194, "tx": 0, "ty": 0.55, "targetID": 5, "f2": 1.354466, "f1": 0.88618, "f3": -0.178442, "y": 0.43288644, "x": -0.27038325}], [{"q1": 0.4380268902, "distance": 0.1939403049, "q3": 3.825391727, "q2": 0.5770051536, "tx": 0.4763, "ty": 0.275, "targetID": 6, "f2": 2.254595, "f1": 1.415288, "f3": 1.496718, "y": 0.17996846, "x": 0.64536167}], [{"q1": 0.4874755902, "distance": 0.7718550555, "q3": 3.673087327, "q2": 0.2353255536, "tx": -0.175, "ty": 0.3031, "targetID": 7, "f2": 2.102291, "f1": 1.756967, "f3": 1.447269, "y": 0.181417, "x": 0.58720304}], [{"q1": 1.58533656, "distance": 0.3019644052, "q3": 2.430650237, "q2": 1.212109534, "tx": 0, "ty": 0.15, "targetID": 8, "f2": 0.859854, "f1": 0.780183, "f3": 0.349408, "y": 0.43235156, "x": -0.10705185}], [{"q1": 1.49774895, "distance": 0.3465549041, "q3": 2.023499827, "q2": 1.258416614, "tx": 0.175, "ty": 0.3031, "targetID": 9, "f2": 0.452703, "f1": 0.733876, "f3": 0.436996, "y": 0.41835942, "x": -0.15182651}]], "block": 5}], [{"trials": [[{"q1": 1.839679896, "distance": 0.3144766227, "q3": 2.553235177, "q2": 1.346129874, "tx": -0.375, "ty": 0.6495, "targetID": 1, "f2": 0.982439, "f1": 0.646163, "f3": 0.095065, "y": 0.40625198, "x": -0.17568631}], [{"q1": 3.07080719, "distance": 0.9934672163, "q3": 3.495587327, "q2": -0.1121346464, "tx": 0, "ty": 0.95, "targetID": 2, "f2": 1.924791, "f1": 2.104427, "f3": -1.136063, "y": 0.12835582, "x": -0.55846034}], [{"q1": 1.81894538, "distance": 0.4165058879, "q3": 3.555717427, "q2": -0.1693115464, "tx": 0.375, "ty": 0.6495, "targetID": 3, "f2": 1.984921, "f1": 2.161604, "f3": 0.115799, "y": 0.56083377, "x": -0.031958787}], [{"q1": 1.78099495, "distance": 0.3008833302, "q3": 2.033552927, "q2": 1.644518344, "tx": -0.4763, "ty": 0.275, "targetID": 4, "f2": 0.462757, "f1": 0.347774, "f3": 0.15375, "y": 0.31093728, "x": -0.17757054}], [{"q1": 1.964966611, "distance": 0.2924913383, "q3": 2.687506827, "q2": 0.8061529536, "tx": 0, "ty": 0.55, "targetID": 5, "f2": 1.11671, "f1": 1.18614, "f3": -0.030222, "y": 0.42736986, "x": -0.2655429}], [{"q1": 1.03832244, "distance": 0.2883050522, "q3": 3.010022727, "q2": 0.6652210536, "tx": 0.4763, "ty": 0.275, "targetID": 6, "f2": 1.439226, "f1": 1.327072, "f3": 0.896422, "y": 0.46493493, "x": 0.2594025}], [{"q1": 1.66978257, "distance": 0.1517125594, "q3": 2.619334327, "q2": 0.9067467536, "tx": -0.175, "ty": 0.3031, "targetID": 7, "f2": 1.048538, "f1": 1.085546, "f3": 0.264962, "y": 0.45080203, "x": -0.20965272}], [{"q1": 1.07130917, "distance": 0.3555888955, "q3": 2.769439627, "q2": 1.039259104, "tx": 0, "ty": 0.15, "targetID": 8, "f2": 1.198643, "f1": 0.953034, "f3": 0.863435, "y": 0.44932857, "x": 0.19195278}], [{"q1": 1.20771712, "distance": 0.2105653728, "q3": 3.169929827, "q2": 0.8417157536, "tx": 0.175, "ty": 0.3031, "targetID": 9, "f2": 1.599133, "f1": 1.150577, "f3": 0.727027, "y": 0.50767375, "x": 0.22487341}]], "block": 6}], [{"trials": [[{"q1": 1.36328879, "distance": 0.5009844495, "q3": 3.125821827, "q2": 0.3676494536, "tx": -0.375, "ty": 0.6495, "targetID": 1, "f2": 1.555025, "f1": 1.624643, "f3": 0.571456, "y": 0.53597858, "x": 0.11295318}], [{"q1": 1.19163216, "distance": 0.6494830226, "q3": 3.990765127, "q2": -0.4323257464, "tx": 0, "ty": 0.95, "targetID": 2, "f2": 2.419969, "f1": 2.424618, "f3": 0.743112, "y": 0.42856021, "x": 0.38720633}], [{"q1": 1.6625569, "distance": 0.2538582421, "q3": 4.107381027, "q2": 0.2029043536, "tx": 0.375, "ty": 0.6495, "targetID": 3, "f2": 2.536585, "f1": 1.789388, "f3": 0.272188, "y": 0.6791377, "x": 0.12287778}], [{"q1": 1.17937995, "distance": 0.7652749014, "q3": 3.269581127, "q2": 0.9255334536, "tx": -0.4763, "ty": 0.275, "targetID": 4, "f2": 1.698785, "f1": 1.066759, "f3": 0.755365, "y": 0.50815756, "x": 0.25259178}], [{"q1": 1.00602687, "distance": 0.3795541684, "q3": 3.388836027, "q2": 0.3055715536, "tx": 0, "ty": 0.55, "targetID": 5, "f2": 1.81804, "f1": 1.686721, "f3": 0.928718, "y": 0.44432602, "x": 0.36454681}], [{"q1": 0.2374676902, "distance": 0.3745765128, "q3": 4.109140327, "q2": 0.2584476536, "tx": 0.4763, "ty": 0.275, "targetID": 6, "f2": 2.538344, "f1": 1.733845, "f3": 1.697277, "y": -0.027163273, "x": 0.69767055}], [{"q1": 0.9492268702, "distance": 0.5393931009, "q3": 3.197450127, "q2": 0.1672158536, "tx": -0.175, "ty": 0.3031, "targetID": 7, "f2": 1.626654, "f1": 1.825077, "f3": 0.985518, "y": 0.42816817, "x": 0.34969312}], [{"q1": 1.19546491, "distance": 0.3239691218, "q3": 2.439886517, "q2": 1.019906894, "tx": 0, "ty": 0.15, "targetID": 8, "f2": 0.86909, "f1": 0.972386, "f3": 0.73928, "y": 0.46763237, "x": 0.063762602}], [{"q1": 0.9830304102, "distance": 0.2797648166, "q3": 3.534543027, "q2": 0.6554821536, "tx": 0.175, "ty": 0.3031, "targetID": 9, "f2": 1.963747, "f1": 1.33681, "f3": 0.951714, "y": 0.46075964, "x": 0.40610991}]], "block": 7}], [{"trials": [[{"q1": 1.66990823, "distance": 0.3612005405, "q3": 3.217556327, "q2": 0.7980476536, "tx": -0.375, "ty": 0.6495, "targetID": 1, "f2": 1.64676, "f1": 1.194245, "f3": 0.264836, "y": 0.5595174, "x": -0.025187247}], [{"q1": 2.8482568, "distance": 1.055424972, "q3": 4.685308427, "q2": 0.7734803536, "tx": 0, "ty": 0.95, "targetID": 2, "f2": 3.114512, "f1": 1.218812, "f3": -0.913512, "y": 0.2806538, "x": -0.81602545}], [{"q1": 1.63855513, "distance": 0.4710981651, "q3": 4.114166927, "q2": 1.404312174, "tx": 0.375, "ty": 0.6495, "targetID": 3, "f2": 2.543371, "f1": 0.58798, "f3": 0.296189, "y": 0.7489443, "x": -0.085482695}], [{"q1": 1.81398167, "distance": 0.647041876, "q3": 1.697842337, "q2": 3.244845654, "tx": -0.4763, "ty": 0.275, "targetID": 4, "f2": 0.127046, "f1": -1.252553, "f3": 0.120763, "y": 0.41212478, "x": 0.15604483}], [{"q1": 1.60688788, "distance": 0.1328838412, "q3": 3.791588127, "q2": 0.8317883536, "tx": 0, "ty": 0.55, "targetID": 5, "f2": 2.220792, "f1": 1.160504, "f3": 0.327857, "y": 0.67734941, "x": 0.037950534}], [{"q1": 0.9983613802, "distance": 0.2643671866, "q3": 3.047030727, "q2": 0.7542538536, "tx": 0.4763, "ty": 0.275, "targetID": 6, "f2": 1.476234, "f1": 1.238039, "f3": 0.936383, "y": 0.45312012, "x": 0.28094588}], [{"q1": 1.76503565, "distance": 0.06667435986, "q3": 2.143006017, "q2": 1.797890904, "tx": -0.175, "ty": 0.3031, "targetID": 7, "f2": 0.57221, "f1": 0.194402, "f3": 0.169709, "y": 0.32814888, "x": -0.11320984}], [{"q1": 1.3317472, "distance": 0.1665285955, "q3": 1.940121957, "q2": 1.871027174, "tx": 0, "ty": 0.15, "targetID": 8, "f2": 0.369326, "f1": 0.121265, "f3": 0.602997, "y": 0.31646335, "x": 0.0046611404}], [{"q1": 1.895851573, "distance": 0.4221409822, "q3": 2.802866127, "q2": 0.8007493536, "tx": 0.175, "ty": 0.3031, "targetID": 9, "f2": 1.23207, "f1": 1.191543, "f3": 0.038893, "y": 0.46121101, "x": -0.21641272}]], "block": 8}], [{"trials": [[{"q1": 1.51207461, "distance": 0.3939105262, "q3": 2.955044927, "q2": 0.4161556536, "tx": -0.375, "ty": 0.6495, "targetID": 1, "f2": 1.384249, "f1": 1.576137, "f3": 0.42267, "y": 0.53906915, "x": 0.0031144404}], [{"q1": 3.18704619, "distance": 1.340953234, "q3": 2.029594517, "q2": 0.4191715536, "tx": 0, "ty": 0.95, "targetID": 2, "f2": 0.458798, "f1": 1.573121, "f3": -1.252302, "y": -0.25542936, "x": -0.58744841}], [{"q1": 2.002540059, "distance": 0.5072650879, "q3": 3.634822727, "q2": -0.2623027464, "tx": 0.375, "ty": 0.6495, "targetID": 3, "f2": 2.064026, "f1": 2.254595, "f3": -0.067796, "y": 0.5449661, "x": -0.12137741}], [{"q1": 1.14758703, "distance": 0.7067414355, "q3": 2.499702447, "q2": 2.280753694, "tx": -0.4763, "ty": 0.275, "targetID": 4, "f2": 0.928906, "f1": -0.288461, "f3": 0.787157, "y": 0.35887163, "x": 0.22544711}], [{"q1": 2.09301793, "distance": 0.1744481644, "q3": 3.840471327, "q2": -0.2292531464, "tx": 0, "ty": 0.55, "targetID": 5, "f2": 2.269675, "f1": 2.221546, "f3": -0.158273, "y": 0.53401681, "x": -0.17371442}], [{"q1": -0.3362500098, "distance": 0.6795042414, "q3": 4.268167827, "q2": 0.4154016536, "tx": 0.4763, "ty": 0.275, "targetID": 6, "f2": 2.697372, "f1": 1.576891, "f3": 2.270995, "y": -0.38282452, "x": 0.64657306}], [{"q1": 1.56887461, "distance": 0.2258964905, "q3": 2.655965227, "q2": 0.6423502536, "tx": -0.175, "ty": 0.3031, "targetID": 7, "f2": 1.085169, "f1": 1.349942, "f3": 0.36587, "y": 0.51481342, "x": -0.096217691}], [{"q1": 0.5448410902, "distance": 0.419810092, "q3": 2.764224527, "q2": 0.9821449536, "tx": 0, "ty": 0.15, "targetID": 8, "f2": 1.193428, "f1": 1.010148, "f3": 1.389903, "y": 0.30094271, "x": 0.39173564}], [{"q1": 1.69315601, "distance": 0.3419835135, "q3": 3.408376727, "q2": 0.4809352536, "tx": 0.175, "ty": 0.3031, "targetID": 9, "f2": 1.83758, "f1": 1.511357, "f3": 0.241588, "y": 0.58867288, "x": -0.013151146}]], "block": 9}], [{"trials": [[{"q1": 1.66720646, "distance": 0.3417020245, "q3": 3.064183827, "q2": 0.5941582536, "tx": -0.375, "ty": 0.6495, "targetID": 1, "f2": 1.493388, "f1": 1.398134, "f3": 0.267538, "y": 0.53727657, "x": -0.052252149}], [{"q1": 1.66865159, "distance": 0.4522423272, "q3": 4.248627027, "q2": -0.6910044464, "tx": 0, "ty": 0.95, "targetID": 2, "f2": 2.677831, "f1": 2.683297, "f3": 0.266093, "y": 0.53648321, "x": 0.18310376}], [{"q1": 2.13511527, "distance": 0.7987829058, "q3": 2.684176727, "q2": 0.1166990536, "tx": 0.375, "ty": 0.6495, "targetID": 3, "f2": 1.11338, "f1": 1.875594, "f3": -0.200371, "y": 0.42115061, "x": -0.39044803}], [{"q1": 1.28732508, "distance": 0.6294307491, "q3": 2.879081127, "q2": 0.7286812536, "tx": -0.4763, "ty": 0.275, "targetID": 4, "f2": 1.308285, "f1": 1.263611, "f3": 0.647419, "y": 0.50827935, "x": 0.10830569}], [{"q1": 1.7672976, "distance": 0.117646394, "q3": 2.983382027, "q2": 0.5803980536, "tx": 0, "ty": 0.55, "targetID": 5, "f2": 1.412586, "f1": 1.411895, "f3": 0.167447, "y": 0.52202979, "x": -0.1142731}], [{"q1": 0.9949684602, "distance": 0.3019499058, "q3": 2.925890927, "q2": -0.1225646464, "tx": 0.4763, "ty": 0.275, "targetID": 6, "f2": 1.355095, "f1": 2.114857, "f3": 0.939776, "y": 0.49720055, "x": 0.2718479}], [{"q1": 1.47977904, "distance": 0.3231337039, "q3": 3.077567027, "q2": 0.7985502536, "tx": -0.175, "ty": 0.3031, "targetID": 7, "f2": 1.506771, "f1": 1.193742, "f3": 0.454965, "y": 0.53347418, "x": 0.05159022}], [{"q1": 1.04316049, "distance": 0.3616908653, "q3": 2.743364327, "q2": 0.9323192536, "tx": 0, "ty": 0.15, "targetID": 8, "f2": 1.172568, "f1": 1.059973, "f3": 0.891584, "y": 0.45771885, "x": 0.19007733}], [{"q1": 0.9467764302, "distance": 0.2002426341, "q3": 3.118156327, "q2": 0.6475024536, "tx": 0.175, "ty": 0.3031, "targetID": 9, "f2": 1.54736, "f1": 1.34479, "f3": 0.987968, "y": 0.44507037, "x": 0.31621447}]], "block": 10}], [{"trials": [[{"q1": 2.33988428, "distance": 0.4185332891, "q3": 2.407025457, "q2": 1.443582084, "tx": -0.375, "ty": 0.6495, "targetID": 1, "f2": 0.836229, "f1": 0.548711, "f3": -0.40514, "y": 0.23230319, "x": -0.34157941}], [{"q1": 1.856958656, "distance": 0.2349877041, "q3": 4.106564227, "q2": 0.5185715536, "tx": 0, "ty": 0.95, "targetID": 2, "f2": 2.535768, "f1": 1.473721, "f3": 0.077786, "y": 0.72493866, "x": -0.067576729}], [{"q1": 1.990602007, "distance": 0.599795978, "q3": 3.780027127, "q2": 0.9271042536, "tx": 0.375, "ty": 0.6495, "targetID": 3, "f2": 2.209231, "f1": 1.065188, "f3": -0.055858, "y": 0.6369363, "x": -0.22466438}], [{"q1": 1.81567813, "distance": 0.2747744368, "q3": 1.946719307, "q2": 1.683851084, "tx": -0.4763, "ty": 0.275, "targetID": 4, "f2": 0.375923, "f1": 0.308442, "f3": 0.119066, "y": 0.28519657, "x": -0.20171482}], [{"q1": 1.34060649, "distance": 0.3375117154, "q3": 4.078666927, "q2": 0.4179149536, "tx": 0, "ty": 0.55, "targetID": 5, "f2": 2.507871, "f1": 1.574378, "f3": 0.594138, "y": 0.63762865, "x": 0.32593769}], [{"q1": 0.6351304902, "distance": 0.2663790443, "q3": 4.324276627, "q2": 1.406385624, "tx": 0.4763, "ty": 0.275, "targetID": 6, "f2": 2.75348, "f1": 0.585907, "f3": 1.299614, "y": 0.51564065, "x": 0.59053604}], [{"q1": 1.67964717, "distance": 0.1451875112, "q3": 2.533694477, "q2": 1.633397114, "tx": -0.175, "ty": 0.3031, "targetID": 7, "f2": 0.962898, "f1": 0.358896, "f3": 0.255097, "y": 0.41096453, "x": -0.077816377}], [{"q1": 0.6293498902, "distance": 0.4716362373, "q3": 3.101505927, "q2": 0.6225582536, "tx": 0, "ty": 0.15, "targetID": 8, "f2": 1.53071, "f1": 1.369734, "f3": 1.305395, "y": 0.31475948, "x": 0.441922}], [{"q1": 1.48794718, "distance": 0.4386851998, "q3": 4.004776627, "q2": 1.129988304, "tx": 0.175, "ty": 0.3031, "targetID": 9, "f2": 2.43398, "f1": 0.862304, "f3": 0.446797, "y": 0.73089311, "x": 0.077851868}]], "block": 11}], [{"trials": [[{"q1": 2.4336294, "distance": 0.4163898339, "q3": 2.573278527, "q2": 1.216067944, "tx": -0.375, "ty": 0.6495, "targetID": 1, "f2": 1.002482, "f1": 0.776225, "f3": -0.498885, "y": 0.23337369, "x": -0.38981175}], [{"q1": 2.61100372, "distance": 0.7819434202, "q3": 4.085012927, "q2": 0.8536538536, "tx": 0, "ty": 0.95, "targetID": 2, "f2": 2.514217, "f1": 1.138639, "f3": -0.676259, "y": 0.44794922, "x": -0.59948355}], [{"q1": 2.21560287, "distance": 0.6151328493, "q3": 3.858252727, "q2": 0.03482905359, "tx": 0.375, "ty": 0.6495, "targetID": 3, "f2": 2.287456, "f1": 1.957464, "f3": -0.280858, "y": 0.57790594, "x": -0.2359523}], [{"q1": 1.77219849, "distance": 0.3204177303, "q3": 2.423236077, "q2": 1.312891824, "tx": -0.4763, "ty": 0.275, "targetID": 4, "f2": 0.85244, "f1": 0.679401, "f3": 0.162546, "y": 0.39265737, "x": -0.178266}], [{"q1": 1.5538578, "distance": 0.0130552374, "q3": 3.121235127, "q2": 0.8082263536, "tx": 0, "ty": 0.55, "targetID": 5, "f2": 1.550439, "f1": 1.184066, "f3": 0.380887, "y": 0.54497156, "x": 0.012047988}], [{"q1": -0.2132881098, "distance": 0.4691439506, "q3": 3.575069627, "q2": 0.9697042536, "tx": 0.4763, "ty": 0.275, "targetID": 6, "f2": 2.004273, "f1": 1.022588, "f3": 2.148033, "y": -0.1747697, "x": 0.60972887}], [{"q1": 1.54920824, "distance": 0.3339176705, "q3": 3.251862527, "q2": 0.9080661536, "tx": -0.175, "ty": 0.3031, "targetID": 7, "f2": 1.681066, "f1": 1.084226, "f3": 0.385536, "y": 0.56668025, "x": 0.030003567}], [{"q1": 0.9805171402, "distance": 0.3840823621, "q3": 2.714964327, "q2": 0.7189423536, "tx": 0, "ty": 0.15, "targetID": 8, "f2": 1.144168, "f1": 1.27335, "f3": 0.954227, "y": 0.46031565, "x": 0.226326}], [{"q1": 0.4657357902, "distance": 0.5005939766, "q3": 3.989948327, "q2": 0.01786445359, "tx": 0.175, "ty": 0.3031, "targetID": 9, "f2": 2.419152, "f1": 1.974428, "f3": 1.469009, "y": 0.11391287, "x": 0.63846797}]], "block": 12}], [{"trials": [[{"q1": 2.13850819, "distance": 0.1927957141, "q3": 3.224656327, "q2": 0.5247918536, "tx": -0.375, "ty": 0.6495, "targetID": 1, "f2": 1.65386, "f1": 1.467501, "f3": -0.203764, "y": 0.48579457, "x": -0.27316327}], [{"q1": 1.923497588, "distance": 0.2864808977, "q3": 4.076970427, "q2": 0.1329724536, "tx": 0, "ty": 0.95, "targetID": 2, "f2": 2.506174, "f1": 1.85932, "f3": 0.011247, "y": 0.66680288, "x": -0.043251543}], [{"q1": 2.51147807, "distance": 0.880467746, "q3": 4.618329727, "q2": 0.1919087536, "tx": 0.375, "ty": 0.6495, "targetID": 3, "f2": 3.047533, "f1": 1.800384, "f3": -0.576734, "y": 0.63158659, "x": -0.5052855}], [{"q1": 1.5595755, "distance": 0.4432691044, "q3": 2.573027227, "q2": 1.204883874, "tx": -0.4763, "ty": 0.275, "targetID": 4, "f2": 1.002231, "f1": 0.787409, "f3": 0.375169, "y": 0.4491131, "x": -0.068657844}], [{"q1": 0.8698702902, "distance": 0.5690012497, "q3": 4.097579327, "q2": 0.2488972536, "tx": 0, "ty": 0.55, "targetID": 5, "f2": 2.526783, "f1": 1.743395, "f3": 1.064874, "y": 0.39803192, "x": 0.54833213}], [{"q1": 0.4870985902, "distance": 0.05618375983, "q3": 3.285980227, "q2": 0.3366104536, "tx": 0.4763, "ty": 0.275, "targetID": 6, "f2": 1.715184, "f1": 1.655682, "f3": 1.447646, "y": 0.23100892, "x": 0.51124853}], [{"q1": 1.38854719, "distance": 0.3586765637, "q3": 3.130031627, "q2": 0.6344334536, "tx": -0.175, "ty": 0.3031, "targetID": 7, "f2": 1.559235, "f1": 1.357859, "f3": 0.546197, "y": 0.53734928, "x": 0.096617658}], [{"q1": 0.5349135902, "distance": 0.5048000269, "q3": 3.206623627, "q2": 0.4194857536, "tx": 0, "ty": 0.15, "targetID": 8, "f2": 1.635827, "f1": 1.572807, "f3": 1.399831, "y": 0.25665627, "x": 0.493404}], [{"q1": 0.2987914902, "distance": 0.4578814932, "q3": 3.534166027, "q2": 0.1748812536, "tx": 0.175, "ty": 0.3031, "targetID": 9, "f2": 1.96337, "f1": 1.817411, "f3": 1.635953, "y": 0.085227508, "x": 0.57772452}]], "block": 13}], [{"trials": [[{"q1": 1.929215287, "distance": 0.2425393304, "q3": 2.851875027, "q2": 0.8470564536, "tx": -0.375, "ty": 0.6495, "targetID": 1, "f2": 1.281079, "f1": 1.145236, "f3": 0.005529, "y": 0.4634223, "x": -0.21943517}], [{"q1": 3.27438239, "distance": 1.089299714, "q3": 3.963998827, "q2": 0.1086565536, "tx": 0, "ty": 0.95, "targetID": 2, "f2": 2.393203, "f1": 1.883636, "f3": -1.339638, "y": 0.071958275, "x": -0.64468333}], [{"q1": 2.027924128, "distance": 0.6064359193, "q3": 4.365117327, "q2": 0.5105918536, "tx": 0.375, "ty": 0.6495, "targetID": 3, "f2": 2.794321, "f1": 1.481701, "f3": -0.09318, "y": 0.75611999, "x": -0.2219897}], [{"q1": 1.30510649, "distance": 0.5748247292, "q3": 2.686627227, "q2": 1.053898924, "tx": -0.4763, "ty": 0.275, "targetID": 4, "f2": 1.115831, "f1": 0.938394, "f3": 0.629638, "y": 0.47611339, "x": 0.062195008}], [{"q1": 2.07881793, "distance": 0.2674455001, "q3": 3.248972327, "q2": 0.9933918536, "tx": 0, "ty": 0.55, "targetID": 5, "f2": 1.678176, "f1": 0.998901, "f3": -0.144073, "y": 0.50310123, "x": -0.26330135}], [{"q1": -0.1687403098, "distance": 0.353897641, "q3": 3.088625427, "q2": 0.05204505359, "tx": 0.4763, "ty": 0.275, "targetID": 6, "f2": 1.517829, "f1": 1.940248, "f3": 2.103485, "y": -0.072078138, "x": 0.54543976}], [{"q1": 1.868017062, "distance": 0.1692205442, "q3": 2.869907727, "q2": 0.9544361536, "tx": -0.175, "ty": 0.3031, "targetID": 7, "f2": 1.299111, "f1": 1.037856, "f3": 0.066727, "y": 0.47212588, "x": -0.18311446}], [{"q1": 1.15851978, "distance": 0.3374466165, "q3": 2.552795357, "q2": 0.9786891536, "tx": 0, "ty": 0.15, "targetID": 8, "f2": 0.981999, "f1": 1.013604, "f3": 0.776225, "y": 0.47082244, "x": 0.10460966}], [{"q1": 1.07036669, "distance": 0.3013479079, "q3": 3.713236827, "q2": 0.6340564536, "tx": 0.175, "ty": 0.3031, "targetID": 9, "f2": 2.142441, "f1": 1.358236, "f3": 0.864378, "y": 0.511871, "x": 0.39231367}]], "block": 14}], [{"trials": [[{"q1": 2.1407073, "distance": 0.2000962925, "q3": 3.142912127, "q2": 1.010796274, "tx": -0.375, "ty": 0.6495, "targetID": 1, "f2": 1.572116, "f1": 0.981496, "f3": -0.205963, "y": 0.47340811, "x": -0.27997278}], [{"q1": 2.38342675, "distance": 0.6011496793, "q3": 4.052214727, "q2": 0.1751954536, "tx": 0, "ty": 0.95, "targetID": 2, "f2": 2.481418, "f1": 1.817097, "f3": -0.448682, "y": 0.49231859, "x": -0.38975462}], [{"q1": 1.24290296, "distance": 0.1535925723, "q3": 3.724797927, "q2": 0.03244145359, "tx": 0.375, "ty": 0.6495, "targetID": 3, "f2": 2.154002, "f1": 1.959851, "f3": 0.691842, "y": 0.50960132, "x": 0.31160412}], [{"q1": 1.27827729, "distance": 0.5718948332, "q3": 2.587038727, "q2": 1.242457324, "tx": -0.4763, "ty": 0.275, "targetID": 4, "f2": 1.016242, "f1": 0.749835, "f3": 0.656467, "y": 0.449287, "x": 0.068390501}], [{"q1": 1.65834717, "distance": 0.02420239684, "q3": 3.215608527, "q2": 0.5699051536, "tx": 0, "ty": 0.55, "targetID": 5, "f2": 1.644812, "f1": 1.422387, "f3": 0.276397, "y": 0.55722295, "x": -0.023099459}], [{"q1": 0.3774569902, "distance": 0.07659323139, "q3": 2.999404127, "q2": 0.1440308536, "tx": 0.4763, "ty": 0.275, "targetID": 6, "f2": 1.428608, "f1": 1.848262, "f3": 1.557287, "y": 0.20562569, "x": 0.50876118}], [{"q1": 1.0116189, "distance": 0.4127220084, "q3": 2.708304227, "q2": 0.9012175536, "tx": -0.175, "ty": 0.3031, "targetID": 7, "f2": 1.137508, "f1": 1.091075, "f3": 0.923126, "y": 0.44873052, "x": 0.2111751}], [{"q1": 1.45973568, "distance": 0.2769643398, "q3": 2.111024597, "q2": 1.312200674, "tx": 0, "ty": 0.15, "targetID": 8, "f2": 0.540228, "f1": 0.680092, "f3": 0.475009, "y": 0.40626123, "x": -0.10506868}], [{"q1": -0.2863615098, "distance": 0.8446833333, "q3": 4.416639427, "q2": 0.1623777536, "tx": 0.175, "ty": 0.3031, "targetID": 9, "f2": 2.845843, "f1": 1.829915, "f3": 2.221106, "y": -0.39222895, "x": 0.65459106}]], "block": 15}], [{"trials": [[{"q1": 1.41154365, "distance": 0.5792429236, "q3": 3.622067827, "q2": 0.3804671536, "tx": -0.375, "ty": 0.6495, "targetID": 1, "f2": 2.051271, "f1": 1.611825, "f3": 0.523201, "y": 0.58045904, "x": 0.20011365}], [{"q1": 1.61945425, "distance": 0.5031952793, "q3": 4.570954527, "q2": -0.8284177464, "tx": 0, "ty": 0.95, "targetID": 2, "f2": 3.000158, "f1": 2.82071, "f3": 0.31529, "y": 0.53546215, "x": 0.28524351}], [{"q1": 0.7380489902, "distance": 0.6036190266, "q3": 4.635545627, "q2": -0.9743132464, "tx": 0.375, "ty": 0.6495, "targetID": 3, "f2": 3.064749, "f1": 2.966606, "f3": 1.196695, "y": 0.076112022, "x": 0.56363233}], [{"q1": 1.65614805, "distance": 0.3371158258, "q3": 1.996796287, "q2": 1.632705954, "tx": -0.4763, "ty": 0.275, "targetID": 4, "f2": 0.426, "f1": 0.359587, "f3": 0.278596, "y": 0.32704777, "x": -0.14322627}], [{"q1": 1.34795781, "distance": 0.1830971816, "q3": 3.415790827, "q2": 0.7964768536, "tx": 0, "ty": 0.55, "targetID": 5, "f2": 1.844995, "f1": 1.195816, "f3": 0.586787, "y": 0.5658718, "x": 0.18240796}], [{"q1": 0.6972082902, "distance": 0.06961252153, "q3": 3.197701527, "q2": 0.6280246536, "tx": 0.4763, "ty": 0.275, "targetID": 6, "f2": 1.626905, "f1": 1.364268, "f3": 1.237536, "y": 0.33523375, "x": 0.44140303}], [{"q1": 1.37384454, "distance": 0.3421691871, "q3": 3.007383827, "q2": 0.7458971536, "tx": -0.175, "ty": 0.3031, "targetID": 7, "f2": 1.436587, "f1": 1.246395, "f3": 0.5609, "y": 0.52222505, "x": 0.087800238}], [{"q1": 0.6040286902, "distance": 0.4463221489, "q3": 2.935127227, "q2": 0.7324511536, "tx": 0, "ty": 0.15, "targetID": 8, "f2": 1.364331, "f1": 1.259842, "f3": 1.330716, "y": 0.32804293, "x": 0.40927274}], [{"q1": 1.05937111, "distance": 0.2378477316, "q3": 3.501682027, "q2": 0.1791538536, "tx": 0.175, "ty": 0.3031, "targetID": 9, "f2": 1.930886, "f1": 1.813139, "f3": 0.875373, "y": 0.45771885, "x": 0.35573338}]], "block": 16}], [{"trials": [[{"q1": 1.42304188, "distance": 0.7089956227, "q3": 4.362666927, "q2": -0.1608921464, "tx": -0.375, "ty": 0.6495, "targetID": 1, "f2": 2.791871, "f1": 2.153185, "f3": 0.511703, "y": 0.61931222, "x": 0.33335266}], [{"q1": 2.07756129, "distance": 0.3749292638, "q3": 4.427949227, "q2": -0.8127097464, "tx": 0, "ty": 0.95, "targetID": 2, "f2": 2.857153, "f1": 2.805002, "f3": -0.142817, "y": 0.575283, "x": 0.012614386}], [{"q1": 0.7601029902, "distance": 0.5634770499, "q3": 4.420283727, "q2": -0.9827955464, "tx": 0.375, "ty": 0.6495, "targetID": 3, "f2": 2.849487, "f1": 2.975088, "f3": 1.174641, "y": 0.10728983, "x": 0.52834444}], [{"q1": 1.38842153, "distance": 0.6187604339, "q3": 3.037291827, "q2": 0.1903379536, "tx": -0.4763, "ty": 0.275, "targetID": 4, "f2": 1.466495, "f1": 1.801955, "f3": 0.546323, "y": 0.54192116, "x": 0.081927166}], [{"q1": 1.14117819, "distance": 0.3986722645, "q3": 3.865729727, "q2": -0.5330451464, "tx": 0, "ty": 0.55, "targetID": 5, "f2": 2.294933, "f1": 2.525338, "f3": 0.793566, "y": 0.40454237, "x": 0.37118951}], [{"q1": -0.3730066098, "distance": 0.7343041417, "q3": 4.411989927, "q2": -0.5128133464, "tx": 0.4763, "ty": 0.275, "targetID": 6, "f2": 2.841194, "f1": 2.505106, "f3": 2.307751, "y": -0.45866201, "x": 0.44559776}], [{"q1": 1.27205694, "distance": 0.5208997736, "q3": 3.744338627, "q2": -0.07757704641, "tx": -0.175, "ty": 0.3031, "targetID": 7, "f2": 2.173542, "f1": 2.06987, "f3": 0.662688, "y": 0.51269952, "x": 0.3018696}], [{"q1": 0.8962595902, "distance": 0.4294274329, "q3": 3.064497927, "q2": 0.6751485536, "tx": 0, "ty": 0.15, "targetID": 8, "f2": 1.493702, "f1": 1.317144, "f3": 1.038485, "y": 0.42544545, "x": 0.32945064}], [{"q1": -0.3582411098, "distance": 0.7535876408, "q3": 4.158840327, "q2": -0.3858929464, "tx": 0.175, "ty": 0.3031, "targetID": 9, "f2": 2.588044, "f1": 2.378186, "f3": 2.292986, "y": -0.39105625, "x": 0.4683282}]], "block": 17}], [{"trials": [[{"q1": 3.31936999, "distance": 0.8104415196, "q3": 2.438881207, "q2": 1.134763524, "tx": -0.375, "ty": 0.6495, "targetID": 1, "f2": 0.868085, "f1": 0.857529, "f3": -1.384626, "y": -0.16046959, "x": -0.40265357}], [{"q1": 3.42624699, "distance": 1.197367241, "q3": 3.365274027, "q2": 0.2651078536, "tx": 0, "ty": 0.95, "targetID": 2, "f2": 1.794478, "f1": 1.727185, "f3": -1.491502, "y": -0.11392007, "x": -0.54932904}], [{"q1": 2.02559935, "distance": 0.448544575, "q3": 4.096951027, "q2": -0.1875328464, "tx": 0.375, "ty": 0.6495, "targetID": 3, "f2": 2.526155, "f1": 2.179826, "f3": -0.090855, "y": 0.62286917, "x": -0.072753319}], [{"q1": 2.09917545, "distance": 0.2140003619, "q3": 1.834564447, "q2": 1.733488254, "tx": -0.4763, "ty": 0.275, "targetID": 4, "f2": 0.263768, "f1": 0.258804, "f3": -0.164431, "y": 0.20629659, "x": -0.27362786}], [{"q1": 1.905276351, "distance": 0.1996111111, "q3": 3.020641327, "q2": 0.6928042536, "tx": 0, "ty": 0.55, "targetID": 5, "f2": 1.449845, "f1": 1.299488, "f3": 0.029468, "y": 0.49552675, "x": -0.19203453}], [{"q1": 0.8057817902, "distance": 0.1619711266, "q3": 3.072540427, "q2": 0.4901087536, "tx": 0.4763, "ty": 0.275, "targetID": 6, "f2": 1.501744, "f1": 1.502184, "f3": 1.128963, "y": 0.39640166, "x": 0.36907928}], [{"q1": 1.57239319, "distance": 0.102260878, "q3": 2.187051137, "q2": 1.472044914, "tx": -0.175, "ty": 0.3031, "targetID": 7, "f2": 0.616255, "f1": 0.520248, "f3": 0.362351, "y": 0.38134028, "x": -0.10915362}], [{"q1": 1.36052418, "distance": 0.2366242031, "q3": 2.178129017, "q2": 1.379682084, "tx": 0, "ty": 0.15, "targetID": 8, "f2": 0.607333, "f1": 0.612611, "f3": 0.57422, "y": 0.38618348, "x": -0.014435279}], [{"q1": 0.8689905902, "distance": 0.2751810631, "q3": 3.512363427, "q2": 0.4643476536, "tx": 0.175, "ty": 0.3031, "targetID": 9, "f2": 1.941567, "f1": 1.527945, "f3": 1.065754, "y": 0.38750021, "x": 0.43691835}]], "block": 18}], [{"trials": [[{"q1": 1.64069142, "distance": 0.3439140787, "q3": 3.080268727, "q2": 0.7068785536, "tx": -0.375, "ty": 0.6495, "targetID": 1, "f2": 1.509472, "f1": 1.285414, "f3": 0.294053, "y": 0.53514776, "x": -0.050653798}], [{"q1": 2.46567365, "distance": 0.5712193457, "q3": 3.819297027, "q2": -0.1818779464, "tx": 0, "ty": 0.95, "targetID": 2, "f2": 2.248501, "f1": 2.174171, "f3": -0.530929, "y": 0.48555118, "x": -0.33253396}], [{"q1": 2.19090995, "distance": 0.6925604809, "q3": 3.858064227, "q2": 0.6889715536, "tx": 0.375, "ty": 0.6495, "targetID": 3, "f2": 2.287268, "f1": 1.303321, "f3": -0.256165, "y": 0.61378141, "x": -0.31663878}], [{"q1": 1.5325578, "distance": 0.3251664379, "q3": 1.765009587, "q2": 1.623406844, "tx": -0.4763, "ty": 0.275, "targetID": 4, "f2": 0.194213, "f1": 0.368886, "f3": 0.402187, "y": 0.32668482, "x": -0.15526746}], [{"q1": 2.1353666, "distance": 0.3296905037, "q3": 2.873300627, "q2": 0.6362555536, "tx": 0, "ty": 0.55, "targetID": 5, "f2": 1.302504, "f1": 1.356037, "f3": -0.200622, "y": 0.42237591, "x": -0.30398671}], [{"q1": 0.2363366902, "distance": 0.2347426778, "q3": 3.479502327, "q2": 0.3293848536, "tx": 0.4763, "ty": 0.275, "targetID": 6, "f2": 1.908706, "f1": 1.662908, "f3": 1.698408, "y": 0.064355418, "x": 0.57990012}], [{"q1": 1.00596404, "distance": 0.3455993835, "q3": 2.421036967, "q2": 1.118175914, "tx": -0.175, "ty": 0.3031, "targetID": 7, "f2": 0.850241, "f1": 0.874117, "f3": 0.92878, "y": 0.43413211, "x": 0.14479606}], [{"q1": 1.06672244, "distance": 0.3138321455, "q3": 2.514342267, "q2": 1.188610424, "tx": 0, "ty": 0.15, "targetID": 8, "f2": 0.943546, "f1": 0.803682, "f3": 0.868022, "y": 0.43054796, "x": 0.14065368}], [{"q1": 1.53714452, "distance": 0.2878535353, "q3": 2.891521927, "q2": 0.7589662536, "tx": 0.175, "ty": 0.3031, "targetID": 9, "f2": 1.320726, "f1": 1.233326, "f3": 0.3976, "y": 0.52020479, "x": -0.014011026}]], "block": 19}], [{"trials": [[{"q1": 2.06637722, "distance": 0.2423741892, "q3": 2.821778527, "q2": 0.8674768536, "tx": -0.375, "ty": 0.6495, "targetID": 1, "f2": 1.250982, "f1": 1.124816, "f3": -0.131633, "y": 0.43395912, "x": -0.26415156}], [{"q1": 1.93914272, "distance": 0.1868673059, "q3": 4.924320827, "q2": -0.4014752464, "tx": 0, "ty": 0.95, "targetID": 2, "f2": 3.353524, "f1": 2.393768, "f3": -0.004398, "y": 0.77024041, "x": 0.051047819}], [{"q1": 0.9287436902, "distance": 0.3316698565, "q3": 5.043827027, "q2": -0.01424254641, "tx": 0.375, "ty": 0.6495, "targetID": 3, "f2": 3.473031, "f1": 2.006535, "f3": 1.006001, "y": 0.5361541, "x": 0.68670114}], [{"q1": 0.9647463402, "distance": 0.7032354553, "q3": 2.628759027, "q2": 0.8731316536, "tx": -0.4763, "ty": 0.275, "targetID": 4, "f2": 1.057963, "f1": 1.119161, "f3": 0.969998, "y": 0.4505529, "x": 0.20467084}], [{"q1": 1.65451443, "distance": 0.04547068256, "q3": 3.433006827, "q2": 0.6210502536, "tx": 0, "ty": 0.55, "targetID": 5, "f2": 1.86221, "f1": 1.371242, "f3": 0.28023, "y": 0.5944479, "x": 0.0095899509}], [{"q1": -0.08021020981, "distance": 0.4284261794, "q3": 3.910151927, "q2": -1.262397346, "tx": 0.4763, "ty": 0.275, "targetID": 6, "f2": 2.339356, "f1": 3.25469, "f3": 2.014955, "y": -0.148453, "x": 0.41121123}], [{"q1": 1.24799234, "distance": 0.2911502399, "q3": 2.523013057, "q2": 0.9043591536, "tx": -0.175, "ty": 0.3031, "targetID": 7, "f2": 0.952217, "f1": 1.087934, "f3": 0.686752, "y": 0.48714994, "x": 0.050597167}], [{"q1": 0.9150463902, "distance": 0.3724226096, "q3": 2.642519227, "q2": 0.8549732536, "tx": 0, "ty": 0.15, "targetID": 8, "f2": 1.071723, "f1": 1.137319, "f3": 1.019698, "y": 0.4405133, "x": 0.23302494}], [{"q1": 0.6341879902, "distance": 0.4871831236, "q3": 4.222426227, "q2": 0.07259105359, "tx": 0.175, "ty": 0.3031, "targetID": 9, "f2": 2.65163, "f1": 1.919702, "f3": 1.300556, "y": 0.2389561, "x": 0.65794198}]], "block": 20}], [{"trials": [[{"q1": 1.82975246, "distance": 0.2889238811, "q3": 3.215420127, "q2": 0.1631945536, "tx": -0.375, "ty": 0.6495, "targetID": 1, "f2": 1.644624, "f1": 1.829098, "f3": 0.104992, "y": 0.5419576, "x": -0.10683654}], [{"q1": 1.90898343, "distance": 0.33170608, "q3": 4.016966027, "q2": -0.1406602464, "tx": 0, "ty": 0.95, "targetID": 2, "f2": 2.44617, "f1": 2.132953, "f3": 0.025761, "y": 0.6188422, "x": -0.019063972}], [{"q1": 0.6848932902, "distance": 0.5601423157, "q3": 4.313720827, "q2": -0.7801000464, "tx": 0.375, "ty": 0.6495, "targetID": 3, "f2": 2.742924, "f1": 2.772393, "f3": 1.249851, "y": 0.11523195, "x": 0.54327675}], [{"q1": 1.02632156, "distance": 0.6482210024, "q3": 2.503346687, "q2": 1.165174144, "tx": -0.4763, "ty": 0.275, "targetID": 4, "f2": 0.93255, "f1": 0.827119, "f3": 0.908423, "y": 0.42591747, "x": 0.15410811}], [{"q1": 1.55115603, "distance": 0.05244162135, "q3": 3.330465227, "q2": 0.1237990536, "tx": 0, "ty": 0.55, "targetID": 5, "f2": 1.759669, "f1": 1.868494, "f3": 0.383588, "y": 0.55470335, "x": 0.05223028}], [{"q1": -0.1248836098, "distance": 0.4568360941, "q3": 3.904057227, "q2": -1.065984946, "tx": 0.4763, "ty": 0.275, "targetID": 6, "f2": 2.333261, "f1": 3.058278, "f3": 2.059628, "y": -0.17962773, "x": 0.43143527}], [{"q1": 0.6162180902, "distance": 0.5642962359, "q3": 2.756244927, "q2": 0.4835113536, "tx": -0.175, "ty": 0.3031, "targetID": 7, "f2": 1.185449, "f1": 1.508781, "f3": 1.318526, "y": 0.36841077, "x": 0.38550401}], [{"q1": 0.5398773902, "distance": 0.4442449167, "q3": 2.840251127, "q2": 0.7832193536, "tx": 0, "ty": 0.15, "targetID": 8, "f2": 1.269455, "f1": 1.209073, "f3": 1.394867, "y": 0.29692341, "x": 0.41924582}], [{"q1": 0.6245118902, "distance": 0.4171980742, "q3": 3.889040427, "q2": -0.1341257464, "tx": 0.175, "ty": 0.3031, "targetID": 9, "f2": 2.318244, "f1": 2.126418, "f3": 1.310233, "y": 0.19959555, "x": 0.57915475}]], "block": 21}], [{"trials": [[{"q1": 1.79601176, "distance": 0.2715859946, "q3": 3.059785627, "q2": 0.6510210536, "tx": -0.375, "ty": 0.6495, "targetID": 1, "f2": 1.488989, "f1": 1.341272, "f3": 0.138733, "y": 0.52200233, "x": -0.13520155}], [{"q1": 1.49140293, "distance": 0.6702691578, "q3": 5.057147327, "q2": -1.063534546, "tx": 0, "ty": 0.95, "targetID": 2, "f2": 3.486351, "f1": 3.055827, "f3": 0.443342, "y": 0.41054818, "x": 0.3978096}], [{"q1": 1.82478875, "distance": 0.3521871443, "q3": 3.894569627, "q2": -0.5255681464, "tx": 0.375, "ty": 0.6495, "targetID": 3, "f2": 2.323773, "f1": 2.517861, "f3": 0.109956, "y": 0.54424714, "x": 0.038908316}], [{"q1": 1.2098534, "distance": 0.5348001355, "q3": 2.310138747, "q2": 1.051008664, "tx": -0.4763, "ty": 0.275, "targetID": 4, "f2": 0.739342, "f1": 0.941284, "f3": 0.724891, "y": 0.46814731, "x": 0.022403621}], [{"q1": 1.904710864, "distance": 0.07804442511, "q3": 3.634948327, "q2": -0.1014531464, "tx": 0, "ty": 0.55, "targetID": 5, "f2": 2.064152, "f1": 2.093746, "f3": 0.030034, "y": 0.56929688, "x": -0.075621179}], [{"q1": "_NaN_", "distance": 0.3942716743, "q3": "_NaN_", "q2": 0.7076325536, "tx": 0.4763, "ty": 0.275, "targetID": 6, "f2": "_NaN_", "f1": 1.28466, "f3": "_NaN_", "y": 0.31819805, "x": 0.86819805}], [{"q1": 0.8704356902, "distance": 0.5292035498, "q3": 3.060979427, "q2": 0.7442007536, "tx": -0.175, "ty": 0.3031, "targetID": 7, "f2": 1.490183, "f1": 1.248092, "f3": 1.064309, "y": 0.41355965, "x": 0.34254716}], [{"q1": 0.5876295902, "distance": 0.4534068776, "q3": 2.775094427, "q2": 0.4410998536, "tx": 0, "ty": 0.15, "targetID": 8, "f2": 1.204298, "f1": 1.551193, "f3": 1.347115, "y": 0.35432911, "x": 0.40475599}], [{"q1": 0.8924268902, "distance": 0.2905719018, "q3": 3.520468727, "q2": 0.6529060536, "tx": 0.175, "ty": 0.3031, "targetID": 9, "f2": 1.949672, "f1": 1.339387, "f3": 1.042318, "y": 0.43435058, "x": 0.43423988}]], "block": 22}], [{"trials": [[{"q1": 2.06166483, "distance": 0.3053305892, "q3": 2.550470577, "q2": 1.306231654, "tx": -0.375, "ty": 0.6495, "targetID": 1, "f2": 0.979674, "f1": 0.686061, "f3": -0.12692, "y": 0.36048464, "x": -0.27652721}], [{"q1": 1.24321712, "distance": 0.827690546, "q3": 5.015678327, "q2": -1.562922046, "tx": 0, "ty": 0.95, "targetID": 2, "f2": 3.444882, "f1": 3.555215, "f3": 0.691527, "y": 0.21671238, "x": 0.38387616}], [{"q1": 0.8281498902, "distance": 0.5445764592, "q3": 4.608716427, "q2": -1.016033646, "tx": 0.375, "ty": 0.6495, "targetID": 3, "f2": 3.03792, "f1": 3.008326, "f3": 1.106595, "y": 0.12812833, "x": 0.53227397}], [{"q1": 0.6857728902, "distance": 0.8889277154, "q3": 3.019196227, "q2": 0.2827635536, "tx": -0.4763, "ty": 0.275, "targetID": 4, "f2": 1.4484, "f1": 1.709529, "f3": 1.248972, "y": 0.36086066, "x": 0.4084714}], [{"q1": 2.027170146, "distance": 0.2156269699, "q3": 3.277435127, "q2": 0.2592644536, "tx": 0, "ty": 0.55, "targetID": 5, "f2": 1.706639, "f1": 1.733028, "f3": -0.092426, "y": 0.51634073, "x": -0.21298367}], [{"q1": 0.2632914902, "distance": 0.3953961577, "q3": 4.231159827, "q2": -0.3468744464, "tx": 0.4763, "ty": 0.275, "targetID": 6, "f2": 2.660363, "f1": 2.339167, "f3": 1.671453, "y": -0.090250019, "x": 0.62772835}], [{"q1": 0.5976197902, "distance": 0.5506610171, "q3": 2.641765227, "q2": 0.6381405536, "tx": -0.175, "ty": 0.3031, "targetID": 7, "f2": 1.070969, "f1": 1.354152, "f3": 1.337125, "y": 0.36894785, "x": 0.37170981}], [{"q1": 0.1750755902, "distance": 0.5663434849, "q3": 3.576389127, "q2": -0.3335540464, "tx": 0, "ty": 0.15, "targetID": 8, "f2": 2.005593, "f1": 2.325847, "f3": 1.759669, "y": -0.0052040693, "x": 0.54466195}], [{"q1": 0.5378666902, "distance": 0.2453169569, "q3": 2.857718327, "q2": 0.7152980536, "tx": 0.175, "ty": 0.3031, "targetID": 9, "f2": 1.286922, "f1": 1.276995, "f3": 1.396878, "y": 0.29887782, "x": 0.42028062}]], "block": 23}], [{"trials": [[{"q1": 1.40381533, "distance": 0.4008864369, "q3": 2.755113927, "q2": 0.3874414536, "tx": -0.375, "ty": 0.6495, "targetID": 1, "f2": 1.184318, "f1": 1.604851, "f3": 0.530929, "y": 0.54455665, "x": 0.011906744}], [{"q1": 1.30033127, "distance": 0.5129918693, "q3": 3.501996127, "q2": -0.4677628464, "tx": 0, "ty": 0.95, "targetID": 2, "f2": 1.9312, "f1": 2.460056, "f3": 0.634413, "y": 0.48568468, "x": 0.21810993}], [{"q1": 0.7844188902, "distance": 0.4521237542, "q3": 4.635859827, "q2": -0.1046576464, "tx": 0.375, "ty": 0.6495, "targetID": 3, "f2": 3.065063, "f1": 2.09695, "f3": 1.150326, "y": 0.31081891, "x": 0.67451796}], [{"q1": 1.26703039, "distance": 0.723794488, "q3": 3.326318327, "q2": 0.1524503536, "tx": -0.4763, "ty": 0.275, "targetID": 4, "f2": 1.755522, "f1": 1.839842, "f3": 0.667714, "y": 0.51920674, "x": 0.20505272}], [{"q1": 1.27406755, "distance": 0.413001769, "q3": 4.285572227, "q2": -0.4643699464, "tx": 0, "ty": 0.55, "targetID": 5, "f2": 2.714776, "f1": 2.456663, "f3": 0.660677, "y": 0.47048194, "x": 0.4052744}], [{"q1": 0.3180808902, "distance": 0.1185377218, "q3": 3.097673227, "q2": 0.4321777536, "tx": 0.4763, "ty": 0.275, "targetID": 6, "f2": 1.526877, "f1": 1.560115, "f3": 1.616664, "y": 0.16461382, "x": 0.51949818}], [{"q1": 0.7085808902, "distance": 0.5159882057, "q3": 2.727405127, "q2": 0.7297493536, "tx": -0.175, "ty": 0.3031, "targetID": 7, "f2": 1.156609, "f1": 1.262543, "f3": 1.226164, "y": 0.389569, "x": 0.3336914}], [{"q1": 1.50491178, "distance": 0.2976640717, "q3": 2.070372387, "q2": 1.293099794, "tx": 0, "ty": 0.15, "targetID": 8, "f2": 0.499576, "f1": 0.699193, "f3": 0.429833, "y": 0.41236134, "x": -0.14060735}], [{"q1": 0.5036233902, "distance": 0.2184199976, "q3": 2.223744947, "q2": 0.6800493536, "tx": 0.175, "ty": 0.3031, "targetID": 9, "f2": 0.652949, "f1": 1.312243, "f3": 1.431121, "y": 0.41112007, "x": 0.3648393}]], "block": 24}]]}], [{"phase": "train", "blocks": [[{"trials": [[{"q1": -1.00006851, "distance": 1.227579688, "q3": 4.030726227, "q2": 0.3654503536, "tx": 0.601, "ty": 0.601, "targetID": 1, "f2": 2.45993, "f1": 1.626842, "f3": 2.934813, "y": -0.58661721, "x": 0.29032774}], [{"q1": 0.3634454902, "distance": 0.546132742, "q3": 2.343313957, "q2": 0.4726414536, "tx": 0.22, "ty": 0.821, "targetID": 2, "f2": 0.772518, "f1": 1.519651, "f3": 1.571299, "y": 0.32905837, "x": 0.45718011}], [{"q1": 0.5599206902, "distance": 0.74328146, "q3": 0.7208698468, "q2": 0.4701281536, "tx": -0.22, "ty": 0.821, "targetID": 3, "f2": -0.849926, "f1": 1.522164, "f3": 1.374824, "y": 0.69651533, "x": 0.51278298}], [{"q1": 1.03750563, "distance": 0.9081393823, "q3": 2.903711227, "q2": 2.119841314, "tx": -0.601, "ty": 0.601, "targetID": 4, "f2": 1.332915, "f1": -0.127549, "f3": 0.897239, "y": 0.42236555, "x": 0.28939703}], [{"q1": 0.08692249019, "distance": 0.3893890236, "q3": 2.773146627, "q2": 1.070737864, "tx": 0.4596, "ty": 0.4596, "targetID": 5, "f2": 1.20235, "f1": 0.921555, "f3": 1.847822, "y": 0.071024523, "x": 0.48475771}], [{"q1": -0.04106600981, "distance": 0.6158280788, "q3": 2.634539627, "q2": 1.196087414, "tx": 0.1682, "ty": 0.6279, "targetID": 6, "f2": 1.063743, "f1": 0.796205, "f3": 1.97581, "y": 0.081052688, "x": 0.4514}], [{"q1": -0.2999960098, "distance": 1.088373044, "q3": 3.362572327, "q2": 1.498748444, "tx": -0.1682, "ty": 0.6279, "targetID": 7, "f2": 1.791776, "f1": 0.493544, "f3": 2.234741, "y": -0.16647528, "x": 0.5757918}], [{"q1": 0.9039250902, "distance": 0.6436775178, "q3": 2.381390067, "q2": 1.443205094, "tx": -0.4596, "ty": 0.4596, "targetID": 8, "f2": 0.810594, "f1": 0.549088, "f3": 1.030819, "y": 0.38339472, "x": 0.17955061}], [{"q1": -0.06406240981, "distance": 0.4540293128, "q3": 3.230248427, "q2": 1.132941404, "tx": 0.3182, "ty": 0.3182, "targetID": 9, "f2": 1.659452, "f1": 0.859351, "f3": 1.998807, "y": -0.062262257, "x": 0.56597225}], [{"q1": 0.4133339902, "distance": 0.3543646605, "q3": 2.688700627, "q2": 1.029457334, "tx": 0.1165, "ty": 0.4347, "targetID": 10, "f2": 1.117904, "f1": 0.962835, "f3": 1.52141, "y": 0.24266956, "x": 0.41432314}], [{"q1": 0.1042640902, "distance": 0.5977618356, "q3": 2.249506007, "q2": 1.376980314, "tx": -0.1165, "ty": 0.4347, "targetID": 11, "f2": 0.67871, "f1": 0.615312, "f3": 1.83048, "y": 0.12550891, "x": 0.39508585}], [{"q1": 0.8346843902, "distance": 0.8619899214, "q3": 3.822250127, "q2": 0.5637476536, "tx": -0.3182, "ty": 0.3182, "targetID": 12, "f2": 2.251454, "f1": 1.428545, "f3": 1.10006, "y": 0.38412072, "x": 0.54126558}], [{"q1": 0.2010879902, "distance": 0.59961951, "q3": 4.474193427, "q2": 1.260615724, "tx": 0.1768, "ty": 0.1768, "targetID": 13, "f2": 2.903397, "f1": 0.731677, "f3": 1.733656, "y": 0.25384632, "x": 0.77144899}], [{"q1": 0.2320012902, "distance": 0.740031117, "q3": 1.430555627, "q2": -0.1928735464, "tx": 0.0647, "ty": 0.2415, "targetID": 14, "f2": -0.140241, "f1": 2.185166, "f3": 1.702743, "y": 0.34927608, "x": 0.79684095}], [{"q1": -0.1211137098, "distance": 0.6718105555, "q3": 3.124188227, "q2": 1.299948464, "tx": -0.0647, "ty": 0.2415, "targetID": 15, "f2": 1.553392, "f1": 0.692344, "f3": 2.055858, "y": -0.049054654, "x": 0.54102883}], [{"q1": 0.6178516902, "distance": 0.4019066146, "q3": 1.958783017, "q2": 1.699244894, "tx": -0.1768, "ty": 0.1768, "targetID": 16, "f2": 0.387987, "f1": 0.293048, "f3": 1.316893, "y": 0.27882266, "x": 0.21194195}]], "block": 1}], [{"trials": [[{"q1": 1.12848615, "distance": 0.3944869417, "q3": 3.160442227, "q2": 1.431706864, "tx": 0.601, "ty": 0.601, "targetID": 1, "f2": 1.589646, "f1": 0.560586, "f3": 0.806258, "y": 0.50476504, "x": 0.21843134}], [{"q1": 0.9964136002, "distance": 0.3769035386, "q3": 2.333260867, "q2": 1.039887424, "tx": 0.22, "ty": 0.821, "targetID": 2, "f2": 0.762465, "f1": 0.952405, "f3": 0.938331, "y": 0.45489432, "x": 0.13042931}], [{"q1": 0.8221179902, "distance": 0.6552760397, "q3": 2.696177627, "q2": 1.548888264, "tx": -0.22, "ty": 0.821, "targetID": 3, "f2": 1.125381, "f1": 0.443404, "f3": 1.112626, "y": 0.37441957, "x": 0.25953374}], [{"q1": 2.40881082, "distance": 0.4688912311, "q3": 2.136094507, "q2": 1.227252014, "tx": -0.601, "ty": 0.601, "targetID": 4, "f2": 0.565298, "f1": 0.765041, "f3": -0.474066, "y": 0.17308169, "x": -0.40931039}], [{"q1": 0.7706587902, "distance": 0.1984157165, "q3": 2.575917527, "q2": 0.9686989536, "tx": 0.4596, "ty": 0.4596, "targetID": 5, "f2": 1.005121, "f1": 1.023594, "f3": 1.164086, "y": 0.39925025, "x": 0.27058491}], [{"q1": 1.32100295, "distance": 0.1912211768, "q3": 2.761648427, "q2": 1.636287374, "tx": 0.1682, "ty": 0.6279, "targetID": 6, "f2": 1.190852, "f1": 0.356005, "f3": 0.613742, "y": 0.44955129, "x": 0.09922699}], [{"q1": 1.35342419, "distance": 0.263599527, "q3": 2.803682927, "q2": 1.040955564, "tx": -0.1682, "ty": 0.6279, "targetID": 7, "f2": 1.232887, "f1": 0.951337, "f3": 0.58132, "y": 0.48507292, "x": 0.053351655}], [{"q1": 1.12898881, "distance": 0.4610262503, "q3": 2.091860887, "q2": 1.148963524, "tx": -0.4596, "ty": 0.4596, "targetID": 8, "f2": 0.521065, "f1": 0.843329, "f3": 0.805756, "y": 0.46452557, "x": 0.0013999373}], [{"q1": 0.6593834902, "distance": 0.01628455221, "q3": 2.644152827, "q2": 1.298314834, "tx": 0.3182, "ty": 0.3182, "targetID": 9, "f2": 1.073357, "f1": 0.693978, "f3": 1.275361, "y": 0.31275019, "x": 0.33354556}], [{"q1": 1.860665735, "distance": 0.309922648, "q3": 2.490151997, "q2": 1.249745814, "tx": 0.1165, "ty": 0.4347, "targetID": 10, "f2": 0.919356, "f1": 0.742547, "f3": 0.074079, "y": 0.40509994, "x": -0.19200589}], [{"q1": 1.30265605, "distance": 0.2496036365, "q3": 2.831454627, "q2": 1.702889134, "tx": -0.1165, "ty": 0.4347, "targetID": 11, "f2": 1.260658, "f1": 0.289404, "f3": 0.632088, "y": 0.46121142, "x": 0.1316917}], [{"q1": 0.8731374902, "distance": 0.4305490229, "q3": 1.805661797, "q2": 1.733236924, "tx": -0.3182, "ty": 0.3182, "targetID": 12, "f2": 0.234865, "f1": 0.259056, "f3": 1.061607, "y": 0.33082505, "x": 0.11216388}], [{"q1": 0.7492330902, "distance": 0.1121563057, "q3": 2.238698927, "q2": 1.773072314, "tx": 0.1768, "ty": 0.1768, "targetID": 13, "f2": 0.667903, "f1": 0.21922, "f3": 1.185511, "y": 0.27673664, "x": 0.22770879}], [{"q1": 0.7983047902, "distance": 0.2317629878, "q3": 2.531118367, "q2": 1.808635144, "tx": 0.0647, "ty": 0.2415, "targetID": 14, "f2": 0.960322, "f1": 0.183658, "f3": 1.13644, "y": 0.2912715, "x": 0.29105565}], [{"q1": 1.62385248, "distance": 0.2222064798, "q3": 2.712199727, "q2": 1.286062624, "tx": -0.0647, "ty": 0.2415, "targetID": 15, "f2": 1.141403, "f1": 0.70623, "f3": 0.310892, "y": 0.46370644, "x": -0.064567006}], [{"q1": 0.6999728902, "distance": 0.5001832341, "q3": 2.565990047, "q2": 1.476254644, "tx": -0.1768, "ty": 0.1768, "targetID": 16, "f2": 0.995194, "f1": 0.516038, "f3": 1.234772, "y": 0.29423873, "x": 0.309401}]], "block": 2}], [{"trials": [[{"q1": 0.9639295302, "distance": 0.2578404144, "q3": 2.732745827, "q2": -0.9746902464, "tx": 0.601, "ty": 0.601, "targetID": 1, "f2": 1.161949, "f1": 2.966983, "f3": 0.970815, "y": 0.53922606, "x": 0.3506689}], [{"q1": 1.25063127, "distance": 0.2472692714, "q3": 2.386605107, "q2": 0.03916445359, "tx": 0.22, "ty": 0.821, "targetID": 2, "f2": 0.815809, "f1": 1.953128, "f3": 0.684113, "y": 0.63338226, "x": 0.058935801}], [{"q1": 1.52319585, "distance": 0.2716996387, "q3": 2.419591827, "q2": 0.3747494536, "tx": -0.22, "ty": 0.821, "targetID": 3, "f2": 0.848796, "f1": 1.617543, "f3": 0.411549, "y": 0.56450431, "x": -0.13038608}], [{"q1": 2.029369261, "distance": 0.33546013, "q3": 2.399862627, "q2": 0.7638670536, "tx": -0.601, "ty": 0.601, "targetID": 4, "f2": 0.829066, "f1": 1.228426, "f3": -0.094625, "y": 0.37398811, "x": -0.35402004}], [{"q1": 1.06339235, "distance": 0.1668382525, "q3": 3.215734227, "q2": 0.7976706536, "tx": 0.4596, "ty": 0.4596, "targetID": 5, "f2": 1.644938, "f1": 1.194622, "f3": 0.871352, "y": 0.47692331, "x": 0.29366355}], [{"q1": 0.7014180902, "distance": 0.409439807, "q3": 3.308411227, "q2": 0.4319264536, "tx": 0.1682, "ty": 0.6279, "targetID": 6, "f2": 1.737615, "f1": 1.560366, "f3": 1.233326, "y": 0.33707195, "x": 0.45640132}], [{"q1": 1.64169673, "distance": 0.09121381307, "q3": 2.603312127, "q2": 0.3318352536, "tx": -0.1682, "ty": 0.6279, "targetID": 7, "f2": 1.032516, "f1": 1.660457, "f3": 0.293048, "y": 0.53709978, "x": -0.15952361}], [{"q1": 0.2232676902, "distance": 0.9862713842, "q3": 2.470171467, "q2": 0.3983742536, "tx": -0.4596, "ty": 0.4596, "targetID": 8, "f2": 0.899375, "f1": 1.593918, "f3": 1.711477, "y": 0.28359533, "x": 0.5108399}], [{"q1": 0.6796153902, "distance": 0.2073004711, "q3": 2.552983857, "q2": -0.4208903464, "tx": 0.3182, "ty": 0.3182, "targetID": 9, "f2": 0.982188, "f1": 2.413183, "f3": 1.255129, "y": 0.50277917, "x": 0.41256109}], [{"q1": 1.56271709, "distance": 0.421519469, "q3": 1.847570637, "q2": 0.2277857536, "tx": 0.1165, "ty": 0.4347, "targetID": 10, "f2": 0.276774, "f1": 1.764507, "f3": 0.372027, "y": 0.68260021, "x": -0.22441663}], [{"q1": 1.79418963, "distance": 0.2718574655, "q3": 2.166253797, "q2": -0.1606407464, "tx": -0.1165, "ty": 0.4347, "targetID": 11, "f2": 0.595457, "f1": 2.152933, "f3": 0.140555, "y": 0.6386782, "x": -0.29622027}], [{"q1": 1.51634718, "distance": 0.1836100212, "q3": 1.894631697, "q2": 1.499313934, "tx": -0.3182, "ty": 0.3182, "targetID": 12, "f2": 0.323835, "f1": 0.492979, "f3": 0.418397, "y": 0.36649407, "x": -0.14105508}], [{"q1": 1.02651005, "distance": 0.3516923647, "q3": 2.884107727, "q2": -0.2178806464, "tx": 0.1768, "ty": 0.1768, "targetID": 13, "f2": 1.313311, "f1": 2.210173, "f3": 0.908234, "y": 0.52547781, "x": 0.22274893}], [{"q1": 1.27658083, "distance": 0.3163482505, "q3": 3.234269627, "q2": 0.5744918536, "tx": 0.0647, "ty": 0.2415, "targetID": 14, "f2": 1.663473, "f1": 1.417801, "f3": 0.658164, "y": 0.53240687, "x": 0.18899565}], [{"q1": 1.70364893, "distance": 0.4539813812, "q3": 2.117873267, "q2": -0.03384614641, "tx": -0.0647, "ty": 0.2415, "targetID": 15, "f2": 0.547077, "f1": 2.026139, "f3": 0.231096, "y": 0.61785222, "x": -0.318586}], [{"q1": 1.977658646, "distance": 0.3185000855, "q3": 2.517483857, "q2": 0.3920281536, "tx": -0.1768, "ty": 0.1768, "targetID": 16, "f2": 0.946688, "f1": 1.600264, "f3": -0.042914, "y": 0.43986263, "x": -0.356356}]], "block": 3}], [{"trials": [[{"q1": 2.10219138, "distance": 1.024449036, "q3": 1.844617547, "q2": 1.441445794, "tx": 0.601, "ty": 0.601, "targetID": 1, "f2": 0.273821, "f1": 0.550847, "f3": -0.167447, "y": 0.22634672, "x": -0.35248348}], [{"q1": "_NaN_", "distance": 0.7922080262, "q3": "_NaN_", "q2": 0.8831847536, "tx": 0.22, "ty": 0.821, "targetID": 2, "f2": "_NaN_", "f1": 1.109108, "f3": "_NaN_", "y": 0.33754998, "x": 0.84759034}], [{"q1": 1.64094275, "distance": 0.3294119624, "q3": 2.944991827, "q2": 0.8246883536, "tx": -0.22, "ty": 0.821, "targetID": 3, "f2": 1.374195, "f1": 1.167604, "f3": 0.293802, "y": 0.50270881, "x": -0.13512975}], [{"q1": 2.20064889, "distance": 0.3398686647, "q3": 3.105464327, "q2": 1.300011294, "tx": -0.601, "ty": 0.601, "targetID": 4, "f2": 1.534668, "f1": 0.692281, "f3": -0.265904, "y": 0.41808655, "x": -0.31455039}], [{"q1": 0.3568481902, "distance": 0.190395736, "q3": 2.066853807, "q2": -0.00488064641, "tx": 0.4596, "ty": 0.4596, "targetID": 5, "f2": 0.496057, "f1": 1.997173, "f3": 1.577896, "y": 0.32308411, "x": 0.59231755}], [{"q1": "_NaN_", "distance": 0.8171186081, "q3": "_NaN_", "q2": 0.6534086536, "tx": 0.1682, "ty": 0.6279, "targetID": 6, "f2": "_NaN_", "f1": 1.338884, "f3": "_NaN_", "y": 0.27580817, "x": 0.90556976}], [{"q1": "_NaN_", "distance": 1.398785357, "q3": "_NaN_", "q2": -1.352372546, "tx": -0.1682, "ty": 0.6279, "targetID": 7, "f2": "_NaN_", "f1": 3.344665, "f3": "_NaN_", "y": -0.22906864, "x": 0.93733391}], [{"q1": 2.1933604, "distance": 0.3577613056, "q3": 1.708272417, "q2": 1.878441334, "tx": -0.4596, "ty": 0.4596, "targetID": 8, "f2": 0.137476, "f1": 0.113851, "f3": -0.258616, "y": 0.16096781, "x": -0.26259247}], [{"q1": 1.00150298, "distance": 0.1453139071, "q3": 3.033270527, "q2": 0.4062910536, "tx": 0.3182, "ty": 0.3182, "targetID": 9, "f2": 1.462474, "f1": 1.586002, "f3": 0.933242, "y": 0.46048787, "x": 0.28869926}], [{"q1": 1.78357105, "distance": 0.2640226631, "q3": 2.299582987, "q2": 1.763961704, "tx": 0.1165, "ty": 0.4347, "targetID": 10, "f2": 0.728787, "f1": 0.228331, "f3": 0.151173, "y": 0.34553162, "x": -0.13200949}], [{"q1": 1.99273829, "distance": 0.2776169508, "q3": 1.863090107, "q2": 1.281790064, "tx": -0.1165, "ty": 0.4347, "targetID": 11, "f2": 0.292294, "f1": 0.710503, "f3": -0.057994, "y": 0.30943885, "x": -0.36425152}], [{"q1": "_NaN_", "distance": 0.7285157245, "q3": "_NaN_", "q2": 2.963233284, "tx": -0.3182, "ty": 0.3182, "targetID": 12, "f2": "_NaN_", "f1": -0.970941, "f3": "_NaN_", "y": -0.22906864, "x": 0.16266609}], [{"q1": 1.6840454, "distance": 0.5046203777, "q3": 2.311835207, "q2": 0.6417219536, "tx": 0.1768, "ty": 0.1768, "targetID": 13, "f2": 0.741039, "f1": 1.350571, "f3": 0.250699, "y": 0.48210209, "x": -0.22498646}], [{"q1": 1.850047152, "distance": 0.2201060256, "q3": 2.171154687, "q2": 1.799901524, "tx": 0.0647, "ty": 0.2415, "targetID": 14, "f2": 0.600358, "f1": 0.192391, "f3": 0.084697, "y": 0.3221783, "x": -0.1400869}], [{"q1": 1.64458699, "distance": 0.1769154916, "q3": 2.440389177, "q2": 2.215220064, "tx": -0.0647, "ty": 0.2415, "targetID": 15, "f2": 0.869593, "f1": -0.222927, "f3": 0.290158, "y": 0.39842688, "x": 0.016988711}], [{"q1": 1.913632987, "distance": 0.1181620663, "q3": 2.083378587, "q2": 1.852868774, "tx": -0.1768, "ty": 0.1768, "targetID": 16, "f2": 0.512582, "f1": 0.139424, "f3": 0.021112, "y": 0.29412548, "x": -0.16276413}]], "block": 4}], [{"trials": [[{"q1": 1.12924013, "distance": 0.09819112099, "q3": 4.471051827, "q2": 0.2515989536, "tx": 0.601, "ty": 0.601, "targetID": 1, "f2": 2.900256, "f1": 1.740694, "f3": 0.805504, "y": 0.59959022, "x": 0.502819}], [{"q1": 1.50384364, "distance": 0.2604926977, "q3": 3.489304127, "q2": 1.226498024, "tx": 0.22, "ty": 0.821, "targetID": 2, "f2": 1.918508, "f1": 0.765795, "f3": 0.430901, "y": 0.6135205, "x": 0.062492214}], [{"q1": 1.32408171, "distance": 0.4586899831, "q3": 3.147561727, "q2": 1.549642254, "tx": -0.22, "ty": 0.821, "targetID": 3, "f2": 1.576765, "f1": 0.44265, "f3": 0.610663, "y": 0.53272074, "x": 0.13677944}], [{"q1": 1.47569497, "distance": 0.4017648555, "q3": 1.741321977, "q2": 0.4580644536, "tx": -0.601, "ty": 0.601, "targetID": 4, "f2": 0.170526, "f1": 1.534228, "f3": 0.45905, "y": 0.66385046, "x": -0.20418163}], [{"q1": 1.58451974, "distance": 0.6175291529, "q3": 1.675222867, "q2": 1.946174074, "tx": 0.4596, "ty": 0.4596, "targetID": 5, "f2": 0.104427, "f1": 0.046119, "f3": 0.350225, "y": 0.33366253, "x": -0.14495108}], [{"q1": 1.21387464, "distance": 0.1273927634, "q3": 3.092520927, "q2": 0.9430007536, "tx": 0.1682, "ty": 0.6279, "targetID": 6, "f2": 1.521725, "f1": 1.049292, "f3": 0.72087, "y": 0.50145794, "x": 0.18373453}], [{"q1": 1.4589817, "distance": 0.06146297781, "q3": 2.199052027, "q2": 0.4678662536, "tx": -0.1682, "ty": 0.6279, "targetID": 7, "f2": 0.628256, "f1": 1.524426, "f3": 0.475763, "y": 0.57762198, "x": -0.13284723}], [{"q1": 1.73921176, "distance": 0.2202604059, "q3": 1.678113137, "q2": 1.428942264, "tx": -0.4596, "ty": 0.4596, "targetID": 8, "f2": 0.107317, "f1": 0.56335, "f3": 0.195533, "y": 0.31922715, "x": -0.28986459}], [{"q1": 1.10655783, "distance": 0.183937318, "q3": 3.114512127, "q2": 0.7935865536, "tx": 0.3182, "ty": 0.3182, "targetID": 9, "f2": 1.543716, "f1": 1.198706, "f3": 0.828187, "y": 0.48636042, "x": 0.24366806}], [{"q1": 1.30234189, "distance": 0.1328327683, "q3": 2.104238757, "q2": 1.837097974, "tx": 0.1165, "ty": 0.4347, "targetID": 10, "f2": 0.533442, "f1": 0.155195, "f3": 0.632403, "y": 0.33870331, "x": 0.024689435}], [{"q1": 1.67443212, "distance": 0.2489422667, "q3": 1.647074197, "q2": 0.7641184536, "tx": -0.1165, "ty": 0.4347, "targetID": 11, "f2": 0.076278, "f1": 1.228174, "f3": 0.260312, "y": 0.53923874, "x": -0.34242898}], [{"q1": 1.332941, "distance": 0.5958423189, "q3": 1.790393657, "q2": 3.058926154, "tx": -0.3182, "ty": 0.3182, "targetID": 12, "f2": 0.219597, "f1": -1.066634, "f3": 0.601803, "y": 0.26862022, "x": 0.27557598}], [{"q1": 1.60286664, "distance": 0.4498552235, "q3": 2.001634347, "q2": 1.221220154, "tx": 0.1768, "ty": 0.1768, "targetID": 13, "f2": 0.430838, "f1": 0.771073, "f3": 0.331878, "y": 0.40782802, "x": -0.20919971}], [{"q1": 1.31427994, "distance": 0.2110404783, "q3": 2.834533427, "q2": 1.374592704, "tx": 0.0647, "ty": 0.2415, "targetID": 14, "f2": 1.263737, "f1": 0.6177, "f3": 0.620465, "y": 0.45059639, "x": 0.093279419}], [{"q1": 1.45935869, "distance": 0.06533566819, "q3": 1.764946757, "q2": 1.830312134, "tx": -0.0647, "ty": 0.2415, "targetID": 15, "f2": 0.19415, "f1": 0.161981, "f3": 0.475386, "y": 0.30598814, "x": -0.075189487}], [{"q1": 1.4516932, "distance": 0.1783613423, "q3": 1.836826397, "q2": 1.600221894, "tx": -0.1768, "ty": 0.1768, "targetID": 16, "f2": 0.26603, "f1": 0.392071, "f3": 0.483051, "y": 0.34687255, "x": -0.12305899}]], "block": 5}], [{"trials": [[{"q1": 1.44522152, "distance": 0.50005857, "q3": 3.325061627, "q2": 0.01422025359, "tx": 0.601, "ty": 0.601, "targetID": 1, "f2": 1.754265, "f1": 1.978072, "f3": 0.489523, "y": 0.54399992, "x": 0.10420068}], [{"q1": 1.1137835, "distance": 0.3541443294, "q3": 3.018253727, "q2": 0.8518945536, "tx": 0.22, "ty": 0.821, "targetID": 2, "f2": 1.447457, "f1": 1.140398, "f3": 0.820961, "y": 0.46989292, "x": 0.26628201}], [{"q1": 1.35084808, "distance": 0.4427332456, "q3": 2.966982927, "q2": 1.159959094, "tx": -0.22, "ty": 0.821, "targetID": 3, "f2": 1.396187, "f1": 0.832334, "f3": 0.583896, "y": 0.50588332, "x": 0.090989075}], [{"q1": 1.53777284, "distance": 0.4702713021, "q3": 1.640916675, "q2": 1.526959954, "tx": -0.601, "ty": 0.601, "targetID": 4, "f2": 0.07012, "f1": 0.465333, "f3": 0.396972, "y": 0.36618652, "x": -0.19354727}], [{"q1": 1.01821625, "distance": 0.09665930572, "q3": 3.490183727, "q2": 0.03859905359, "tx": 0.4596, "ty": 0.4596, "targetID": 5, "f2": 1.919387, "f1": 1.953694, "f3": 0.916528, "y": 0.43477287, "x": 0.36618354}], [{"q1": 1.37007463, "distance": 0.1228730433, "q3": 3.083410327, "q2": 0.9217635536, "tx": 0.1682, "ty": 0.6279, "targetID": 6, "f2": 1.512614, "f1": 1.070529, "f3": 0.56467, "y": 0.53159464, "x": 0.091891007}], [{"q1": 1.892144494, "distance": 0.1837128121, "q3": 2.548459957, "q2": 0.9818936536, "tx": -0.1682, "ty": 0.6279, "targetID": 7, "f2": 0.977664, "f1": 1.010399, "f3": 0.0426, "y": 0.44489998, "x": -0.18436756}], [{"q1": 1.66833743, "distance": 0.2417198729, "q3": 2.047061777, "q2": 1.182138744, "tx": -0.4596, "ty": 0.4596, "targetID": 8, "f2": 0.476265, "f1": 0.810154, "f3": 0.266407, "y": 0.40112929, "x": -0.22505859}], [{"q1": 1.0485012, "distance": 0.1290057774, "q3": 3.622382027, "q2": -0.03127004641, "tx": 0.3182, "ty": 0.3182, "targetID": 9, "f2": 2.051586, "f1": 2.023563, "f3": 0.886243, "y": 0.42417931, "x": 0.39175866}], [{"q1": 1.37390737, "distance": 0.107575919, "q3": 3.014546627, "q2": 0.2329379536, "tx": 0.1165, "ty": 0.4347, "targetID": 10, "f2": 1.44375, "f1": 1.759355, "f3": 0.560837, "y": 0.53941332, "x": 0.091848449}], [{"q1": 1.80688167, "distance": 0.1444621253, "q3": 3.356414727, "q2": 1.298126344, "tx": -0.1165, "ty": 0.4347, "targetID": 11, "f2": 1.785618, "f1": 0.694166, "f3": 0.127863, "y": 0.57908206, "x": -0.12130899}], [{"q1": 1.67436929, "distance": 0.125271122, "q3": 1.884515767, "q2": 1.592053754, "tx": -0.3182, "ty": 0.3182, "targetID": 12, "f2": 0.313719, "f1": 0.400239, "f3": 0.260375, "y": 0.317185, "x": -0.19293299}], [{"q1": 0.9154232902, "distance": 0.296917137, "q3": 3.128272327, "q2": 0.4914910536, "tx": 0.1768, "ty": 0.1768, "targetID": 13, "f2": 1.557476, "f1": 1.500802, "f3": 1.019321, "y": 0.43888392, "x": 0.31634141}], [{"q1": 1.39753215, "distance": 0.2693005851, "q3": 2.662185627, "q2": 0.7178741536, "tx": 0.0647, "ty": 0.2415, "targetID": 14, "f2": 1.091389, "f1": 1.274418, "f3": 0.537212, "y": 0.50234968, "x": -0.0022346665}], [{"q1": 1.53915514, "distance": 0.2187981664, "q3": 2.157520167, "q2": 0.9919467536, "tx": -0.0647, "ty": 0.2415, "targetID": 15, "f2": 0.586724, "f1": 1.000346, "f3": 0.395589, "y": 0.42124433, "x": -0.18945822}], [{"q1": 2.05249138, "distance": 0.3176490197, "q3": 3.162641327, "q2": 1.361649344, "tx": -0.1768, "ty": 0.1768, "targetID": 16, "f2": 1.591845, "f1": 0.630643, "f3": -0.117747, "y": 0.48196867, "x": -0.26496452}]], "block": 6}], [{"trials": [[{"q1": "_NaN_", "distance": 0.2045275514, "q3": "_NaN_", "q2": 1.260175904, "tx": 0.601, "ty": 0.601, "targetID": 1, "f2": "_NaN_", "f1": 0.732117, "f3": "_NaN_", "y": 0.42339635, "x": 0.70243206}], [{"q1": 0.6044684902, "distance": 0.6222848034, "q3": 3.472465227, "q2": 0.8968821536, "tx": 0.22, "ty": 0.821, "targetID": 2, "f2": 1.901669, "f1": 1.095411, "f3": 1.330276, "y": 0.28369245, "x": 0.53390918}], [{"q1": 1.845334763, "distance": 0.4066959182, "q3": 2.599542227, "q2": 1.241640504, "tx": -0.22, "ty": 0.821, "targetID": 3, "f2": 1.028746, "f1": 0.750652, "f3": 0.08941, "y": 0.41599102, "x": -0.182996}], [{"q1": 2.18808252, "distance": 0.4892393564, "q3": 1.404543247, "q2": 1.468526324, "tx": -0.601, "ty": 0.601, "targetID": 4, "f2": -0.166253, "f1": 0.523766, "f3": -0.253338, "y": 0.13668037, "x": -0.44684933}], [{"q1": 0.6465029902, "distance": 0.1194974478, "q3": 2.853131627, "q2": 0.4225016536, "tx": 0.4596, "ty": 0.4596, "targetID": 5, "f2": 1.282335, "f1": 1.569791, "f3": 1.288242, "y": 0.35181859, "x": 0.4079976}], [{"q1": 1.16807022, "distance": 0.1456788273, "q3": 2.629952827, "q2": 0.7896909536, "tx": 0.1682, "ty": 0.6279, "targetID": 6, "f2": 1.059157, "f1": 1.202602, "f3": 0.766674, "y": 0.49206132, "x": 0.11556756}], [{"q1": 1.44358789, "distance": 0.2394563947, "q3": 2.755930727, "q2": 1.282921034, "tx": -0.1682, "ty": 0.6279, "targetID": 7, "f2": 1.185134, "f1": 0.709372, "f3": 0.491157, "y": 0.47268844, "x": 0.014142361}], [{"q1": "_NaN_", "distance": 0.4302021297, "q3": "_NaN_", "q2": 2.354643954, "tx": -0.4596, "ty": 0.4596, "targetID": 8, "f2": "_NaN_", "f1": -0.362351, "f3": "_NaN_", "y": 0.21892635, "x": -0.10301892}], [{"q1": -0.05451200981, "distance": 0.5104155383, "q3": 3.555968727, "q2": 0.2299848536, "tx": 0.3182, "ty": 0.3182, "targetID": 9, "f2": 1.985172, "f1": 1.762308, "f3": 1.989256, "y": -0.12086913, "x": 0.57847355}], [{"q1": 0.4546773902, "distance": 0.3487036946, "q3": 2.761459927, "q2": 1.271548464, "tx": 0.1165, "ty": 0.4347, "targetID": 10, "f2": 1.190664, "f1": 0.720744, "f3": 1.480067, "y": 0.24133834, "x": 0.4066819}], [{"q1": 1.49058612, "distance": 0.05015911998, "q3": 2.002639657, "q2": 1.162032544, "tx": -0.1165, "ty": 0.4347, "targetID": 11, "f2": 0.431843, "f1": 0.83026, "f3": 0.444158, "y": 0.43195222, "x": -0.1665838}], [{"q1": 1.5296047, "distance": 0.3809303486, "q3": 1.306085727, "q2": 2.586619154, "tx": -0.3182, "ty": 0.3182, "targetID": 12, "f2": -0.264711, "f1": -0.594326, "f3": 0.40514, "y": 0.189101, "x": 0.040187191}], [{"q1": 1.47921356, "distance": 0.3908350279, "q3": 2.434357317, "q2": 1.030399814, "tx": 0.1768, "ty": 0.1768, "targetID": 13, "f2": 0.863561, "f1": 0.961893, "f3": 0.455531, "y": 0.45758089, "x": -0.095071497}], [{"q1": 0.8600684902, "distance": 0.1747791583, "q3": 2.290472377, "q2": 1.369126334, "tx": 0.0647, "ty": 0.2415, "targetID": 14, "f2": 0.719676, "f1": 0.623166, "f3": 1.074676, "y": 0.3766587, "x": 0.17551462}], [{"q1": 1.76440734, "distance": 0.2462870092, "q3": 2.846220127, "q2": 1.082173264, "tx": -0.0647, "ty": 0.2415, "targetID": 15, "f2": 1.275424, "f1": 0.910119, "f3": 0.170337, "y": 0.47753513, "x": -0.13501862}], [{"q1": "_NaN_", "distance": 0.7497452493, "q3": "_NaN_", "q2": 1.846711254, "tx": -0.1768, "ty": 0.1768, "targetID": 16, "f2": "_NaN_", "f1": 0.145581, "f3": "_NaN_", "y": 0.44911203, "x": 0.52174427}]], "block": 7}], [{"trials": [[{"q1": 0.8248197902, "distance": 0.2684843733, "q3": 3.398951927, "q2": 0.7774387536, "tx": 0.601, "ty": 0.601, "targetID": 1, "f2": 1.828156, "f1": 1.214854, "f3": 1.109925, "y": 0.37882705, "x": 0.45025837}], [{"q1": 1.1715888, "distance": 0.2219886746, "q3": 2.461060857, "q2": -0.1059142464, "tx": 0.22, "ty": 0.821, "targetID": 2, "f2": 0.890265, "f1": 2.098207, "f3": 0.763156, "y": 0.6151058, "x": 0.13701476}], [{"q1": 1.956924134, "distance": 0.2505557874, "q3": 3.555905927, "q2": 0.3998821536, "tx": -0.22, "ty": 0.821, "targetID": 3, "f2": 1.98511, "f1": 1.59241, "f3": -0.02218, "y": 0.57959467, "x": -0.15290552}], [{"q1": 2.02798696, "distance": 0.5224887343, "q3": 1.859383027, "q2": 1.768171434, "tx": -0.601, "ty": 0.601, "targetID": 4, "f2": 0.288587, "f1": 0.224121, "f3": -0.093242, "y": 0.21424541, "x": -0.24969477}], [{"q1": 1.33356932, "distance": 0.2122870818, "q3": 3.678993527, "q2": -0.1745266464, "tx": 0.4596, "ty": 0.4596, "targetID": 5, "f2": 2.108197, "f1": 2.166819, "f3": 0.601175, "y": 0.50864119, "x": 0.25305517}], [{"q1": 1.0441658, "distance": 0.1108912757, "q3": 2.712011227, "q2": 0.07114595359, "tx": 0.1682, "ty": 0.6279, "targetID": 6, "f2": 1.141215, "f1": 1.921147, "f3": 0.890579, "y": 0.53157856, "x": 0.22314593}], [{"q1": 1.743233, "distance": 0.1091988003, "q3": 3.157426327, "q2": 0.7931467536, "tx": -0.1682, "ty": 0.6279, "targetID": 7, "f2": 1.58663, "f1": 1.199146, "f3": 0.191511, "y": 0.54025799, "x": -0.10305972}], [{"q1": 1.76076309, "distance": 0.2851799631, "q3": 2.115925487, "q2": 1.367367044, "tx": -0.4596, "ty": 0.4596, "targetID": 8, "f2": 0.545129, "f1": 0.624926, "f3": 0.173981, "y": 0.34956163, "x": -0.19650464}], [{"q1": 1.23881889, "distance": 0.207109505, "q3": 3.187962527, "q2": 0.1906520536, "tx": 0.3182, "ty": 0.3182, "targetID": 9, "f2": 1.617166, "f1": 1.801641, "f3": 0.695926, "y": 0.50333168, "x": 0.22535277}], [{"q1": 1.39866312, "distance": 0.1311496537, "q3": 2.561780317, "q2": 0.3320237536, "tx": 0.1165, "ty": 0.4347, "targetID": 10, "f2": 0.990984, "f1": 1.660269, "f3": 0.536081, "y": 0.56529034, "x": 0.10440063}], [{"q1": 1.48354895, "distance": 0.2536837627, "q3": 2.325155557, "q2": 2.509838624, "tx": -0.1165, "ty": 0.4347, "targetID": 11, "f2": 0.754359, "f1": -0.517546, "f3": 0.451196, "y": 0.37046562, "x": 0.12891678}], [{"q1": 1.44584984, "distance": 0.2040292393, "q3": 1.939179477, "q2": 1.295298904, "tx": -0.3182, "ty": 0.3182, "targetID": 12, "f2": 0.368383, "f1": 0.696994, "f3": 0.488895, "y": 0.42215064, "x": -0.14263749}], [{"q1": 1.52256753, "distance": 0.4919386401, "q3": 2.337910417, "q2": 0.4346910536, "tx": 0.1768, "ty": 0.1768, "targetID": 13, "f2": 0.767114, "f1": 1.557602, "f3": 0.412177, "y": 0.56437779, "x": -0.12616383}], [{"q1": 1.39420206, "distance": 0.4528115984, "q3": 3.838146527, "q2": 1.575780304, "tx": 0.0647, "ty": 0.2415, "targetID": 14, "f2": 2.26735, "f1": 0.416512, "f3": 0.540542, "y": 0.69344933, "x": 0.092631107}], [{"q1": 1.50063922, "distance": 0.250760446, "q3": 2.611543127, "q2": 0.8791007536, "tx": -0.0647, "ty": 0.2415, "targetID": 15, "f2": 1.040747, "f1": 1.113192, "f3": 0.434105, "y": 0.49199575, "x": -0.053181297}], [{"q1": 1.54901974, "distance": 0.3722856077, "q3": 2.826490927, "q2": 1.495606854, "tx": -0.1768, "ty": 0.1768, "targetID": 16, "f2": 1.255695, "f1": 0.496686, "f3": 0.385725, "y": 0.50209834, "x": 0.0042457502}]], "block": 8}], [{"trials": [[{"q1": 1.226818, "distance": 0.3583233403, "q3": 3.950238627, "q2": -0.5981389464, "tx": 0.601, "ty": 0.601, "targetID": 1, "f2": 2.379442, "f1": 2.590432, "f3": 0.707926, "y": 0.48906745, "x": 0.26060799}], [{"q1": 0.7814029902, "distance": 0.4077587985, "q3": 3.683266027, "q2": 0.6485078536, "tx": 0.22, "ty": 0.821, "targetID": 2, "f2": 2.11247, "f1": 1.343785, "f3": 1.153342, "y": 0.47629239, "x": 0.43781621}], [{"q1": 1.969302009, "distance": 0.2265656701, "q3": 3.598128927, "q2": 0.6302865536, "tx": -0.22, "ty": 0.821, "targetID": 3, "f2": 2.027333, "f1": 1.362006, "f3": -0.034558, "y": 0.5971261, "x": -0.18517932}], [{"q1": 1.847031223, "distance": 0.5102490784, "q3": 2.595081227, "q2": 1.715078514, "tx": -0.601, "ty": 0.601, "targetID": 4, "f2": 1.024285, "f1": 0.277214, "f3": 0.087713, "y": 0.40742248, "x": -0.12889634}], [{"q1": 1.25628614, "distance": 0.2020578869, "q3": 3.515128027, "q2": 0.03552025359, "tx": 0.4596, "ty": 0.4596, "targetID": 5, "f2": 1.944332, "f1": 1.956772, "f3": 0.678458, "y": 0.5041826, "x": 0.26252189}], [{"q1": 1.19961181, "distance": 0.1214574959, "q3": 3.148504127, "q2": 1.317101564, "tx": 0.1682, "ty": 0.6279, "targetID": 6, "f2": 1.577708, "f1": 0.675191, "f3": 0.735133, "y": 0.51137707, "x": 0.2024685}], [{"q1": 1.963709974, "distance": 0.02912945302, "q3": 3.594861627, "q2": 0.8671626536, "tx": -0.1682, "ty": 0.6279, "targetID": 7, "f2": 2.024065, "f1": 1.12513, "f3": -0.028965, "y": 0.60876747, "x": -0.19016523}], [{"q1": 2.3872595, "distance": 0.2992245681, "q3": 2.061136107, "q2": 0.9684476536, "tx": -0.4596, "ty": 0.4596, "targetID": 8, "f2": 0.49034, "f1": 1.023845, "f3": -0.452515, "y": 0.16097463, "x": -0.47852698}], [{"q1": 1.54009762, "distance": 0.4833644804, "q3": 2.564670577, "q2": 0.5567104536, "tx": 0.3182, "ty": 0.3182, "targetID": 9, "f2": 0.993874, "f1": 1.435582, "f3": 0.394647, "y": 0.5236718, "x": -0.11931864}], [{"q1": 1.54575249, "distance": 0.1513897174, "q3": 3.233390027, "q2": 0.6925529536, "tx": 0.1165, "ty": 0.4347, "targetID": 10, "f2": 1.662594, "f1": 1.29974, "f3": 0.388992, "y": 0.55803686, "x": 0.028711245}], [{"q1": 1.22342508, "distance": 0.1433995586, "q3": 2.407402447, "q2": 1.056600694, "tx": -0.1165, "ty": 0.4347, "targetID": 11, "f2": 0.836606, "f1": 0.935692, "f3": 0.711319, "y": 0.45661339, "x": 0.025215337}], [{"q1": 1.897862192, "distance": 0.0292096921, "q3": 1.943954707, "q2": 1.164294494, "tx": -0.3182, "ty": 0.3182, "targetID": 12, "f2": 0.373158, "f1": 0.827998, "f3": 0.036882, "y": 0.33169979, "x": -0.34410293}], [{"q1": 2.22150907, "distance": 0.5128124575, "q3": 1.880934357, "q2": 1.573329854, "tx": 0.1768, "ty": 0.1768, "targetID": 13, "f2": 0.310138, "f1": 0.418963, "f3": -0.286765, "y": 0.17507019, "x": -0.33600954}], [{"q1": 1.25446402, "distance": 0.2868142959, "q3": 2.193082997, "q2": 0.8757706536, "tx": 0.0647, "ty": 0.2415, "targetID": 14, "f2": 0.622287, "f1": 1.116522, "f3": 0.68028, "y": 0.51417696, "x": -0.024236583}], [{"q1": 1.78577017, "distance": 0.2722819889, "q3": 2.284000687, "q2": 0.8602511536, "tx": -0.0647, "ty": 0.2415, "targetID": 15, "f2": 0.713204, "f1": 1.132041, "f3": 0.148974, "y": 0.44647154, "x": -0.24393211}], [{"q1": 1.966097585, "distance": 0.3018430457, "q3": 2.948447527, "q2": 0.7500440536, "tx": -0.1768, "ty": 0.1768, "targetID": 16, "f2": 1.377651, "f1": 1.242249, "f3": -0.031353, "y": 0.47492573, "x": -0.22402577}]], "block": 9}], [{"trials": [[{"q1": 0.9518029802, "distance": 0.2058324719, "q3": 4.015206727, "q2": 0.1706087536, "tx": 0.601, "ty": 0.601, "targetID": 1, "f2": 2.44441, "f1": 1.821684, "f3": 0.982942, "y": 0.40669067, "x": 0.53309646}], [{"q1": 0.7175657902, "distance": 0.6142129329, "q3": 3.655054527, "q2": 0.3127972536, "tx": 0.22, "ty": 0.821, "targetID": 2, "f2": 2.084258, "f1": 1.679495, "f3": 1.217179, "y": 0.2959019, "x": 0.53863696}], [{"q1": 1.5453755, "distance": 0.3921749378, "q3": 2.921932527, "q2": 1.233472364, "tx": -0.22, "ty": 0.821, "targetID": 3, "f2": 1.351136, "f1": 0.75882, "f3": 0.389369, "y": 0.50036889, "x": 0.0058248727}], [{"q1": 2.029557756, "distance": 0.3798376197, "q3": 2.802928927, "q2": 0.9122759536, "tx": -0.601, "ty": 0.601, "targetID": 4, "f2": 1.232133, "f1": 1.080017, "f3": -0.094813, "y": 0.42617608, "x": -0.2637861}], [{"q1": 1.871849805, "distance": 0.6172612494, "q3": 3.248532427, "q2": 0.6848874536, "tx": 0.4596, "ty": 0.4596, "targetID": 5, "f2": 1.677736, "f1": 1.307405, "f3": 0.062895, "y": 0.54923141, "x": -0.15111897}], [{"q1": 1.75868964, "distance": 0.1723199787, "q3": 3.606422727, "q2": 0.1712370536, "tx": 0.1682, "ty": 0.6279, "targetID": 6, "f2": 2.035626, "f1": 1.821056, "f3": 0.176055, "y": 0.59051968, "x": -1.6784933e-05}], [{"q1": 1.927707323, "distance": 0.1183529439, "q3": 3.111810327, "q2": 1.539400654, "tx": -0.1682, "ty": 0.6279, "targetID": 7, "f2": 1.541014, "f1": 0.452892, "f3": 0.007037, "y": 0.51066665, "x": -0.18444072}], [{"q1": 1.58784983, "distance": 0.3603506976, "q3": 2.422670587, "q2": 1.315844924, "tx": -0.4596, "ty": 0.4596, "targetID": 8, "f2": 0.851874, "f1": 0.676448, "f3": 0.346895, "y": 0.41910604, "x": -0.10153176}], [{"q1": 1.3005826, "distance": 0.2723140152, "q3": 2.796708627, "q2": 1.075136094, "tx": 0.3182, "ty": 0.3182, "targetID": 9, "f2": 1.225912, "f1": 0.917157, "f3": 0.634162, "y": 0.48474839, "x": 0.10275498}], [{"q1": 1.30428968, "distance": 0.07339511329, "q3": 2.529107747, "q2": 1.286125454, "tx": 0.1165, "ty": 0.4347, "targetID": 10, "f2": 0.958311, "f1": 0.706167, "f3": 0.630455, "y": 0.44293211, "x": 0.043568011}], [{"q1": 1.944671923, "distance": 0.08373871021, "q3": 3.031762527, "q2": 1.550270564, "tx": -0.1165, "ty": 0.4347, "targetID": 11, "f2": 1.460966, "f1": 0.442022, "f3": -0.009927, "y": 0.49011639, "x": -0.17927894}], [{"q1": 1.27639233, "distance": 0.2669220658, "q3": 1.871760907, "q2": 1.412731644, "tx": -0.3182, "ty": 0.3182, "targetID": 12, "f2": 0.300965, "f1": 0.579561, "f3": 0.658352, "y": 0.40794779, "x": -0.066818371}], [{"q1": 1.994560414, "distance": 0.5168628837, "q3": 2.463762627, "q2": 0.9810139536, "tx": 0.1768, "ty": 0.1768, "targetID": 13, "f2": 0.892966, "f1": 1.011279, "f3": -0.059816, "y": 0.3760624, "x": -0.30010852}], [{"q1": 1.42461267, "distance": 0.2732846087, "q3": 2.764852827, "q2": 0.7667573536, "tx": 0.0647, "ty": 0.2415, "targetID": 14, "f2": 1.194057, "f1": 1.225535, "f3": 0.510132, "y": 0.51169507, "x": 0.023723159}], [{"q1": 1.75868964, "distance": 0.2233467771, "q3": 2.646100627, "q2": 1.094425474, "tx": -0.0647, "ty": 0.2415, "targetID": 15, "f2": 1.075304, "f1": 0.897867, "f3": 0.176055, "y": 0.44607914, "x": -0.15431673}], [{"q1": 1.50390647, "distance": 0.4217084289, "q3": 3.116459927, "q2": 0.8644608536, "tx": -0.1768, "ty": 0.1768, "targetID": 16, "f2": 1.545664, "f1": 1.127832, "f3": 0.430838, "y": 0.53725522, "x": 0.042083607}]], "block": 10}], [{"trials": [[{"q1": 1.26677906, "distance": 0.1370034369, "q3": 4.669474827, "q2": 0.04306005359, "tx": 0.601, "ty": 0.601, "targetID": 1, "f2": 3.098679, "f1": 1.949233, "f3": 0.667965, "y": 0.64635457, "x": 0.4717216}], [{"q1": 1.80801264, "distance": 0.3687626603, "q3": 3.557351027, "q2": 0.3970547536, "tx": 0.22, "ty": 0.821, "targetID": 2, "f2": 1.986555, "f1": 1.595238, "f3": 0.126732, "y": 0.60021524, "x": -0.075364164}], [{"q1": 2.41880109, "distance": 0.287622059, "q3": 4.388553627, "q2": 0.3171326536, "tx": -0.22, "ty": 0.821, "targetID": 3, "f2": 2.817757, "f1": 1.67516, "f3": -0.484057, "y": 0.63267187, "x": -0.43739127}], [{"q1": 2.21227279, "distance": 0.3028844408, "q3": 2.912696227, "q2": 0.1971866536, "tx": -0.601, "ty": 0.601, "targetID": 4, "f2": 1.3419, "f1": 1.795106, "f3": -0.277528, "y": 0.40900866, "x": -0.3667388}], [{"q1": 2.67905062, "distance": 0.7265975458, "q3": 1.927241427, "q2": 2.933388154, "tx": 0.4596, "ty": 0.4596, "targetID": 5, "f2": 0.356445, "f1": -0.941095, "f3": -0.744306, "y": 0.32234046, "x": -0.25391511}], [{"q1": 1.55970116, "distance": 0.03358289821, "q3": 3.818354527, "q2": 0.07447595359, "tx": 0.1682, "ty": 0.6279, "targetID": 6, "f2": 2.247558, "f1": 1.917817, "f3": 0.375043, "y": 0.59694373, "x": 0.15518}], [{"q1": 1.44327374, "distance": 0.03669766342, "q3": 1.997361777, "q2": 0.5572131536, "tx": -0.1682, "ty": 0.6279, "targetID": 7, "f2": 0.426565, "f1": 1.43508, "f3": 0.491471, "y": 0.59332927, "x": -0.15588809}], [{"q1": 1.78237725, "distance": 0.1914168507, "q3": 1.875216657, "q2": 1.256720154, "tx": -0.4596, "ty": 0.4596, "targetID": 8, "f2": 0.30442, "f1": 0.735572, "f3": 0.152367, "y": 0.34272432, "x": -0.30800684}], [{"q1": 2.005116165, "distance": 0.3429427449, "q3": 4.234489927, "q2": -1.038590246, "tx": 0.3182, "ty": 0.3182, "targetID": 9, "f2": 2.663694, "f1": 3.030883, "f3": -0.070372, "y": 0.47896384, "x": 0.015273088}], [{"q1": 0.9355295302, "distance": 0.1655239452, "q3": 2.468098017, "q2": 0.1754467536, "tx": 0.1165, "ty": 0.4347, "targetID": 10, "f2": 0.897302, "f1": 1.816846, "f3": 0.999215, "y": 0.54892624, "x": 0.23629375}], [{"q1": 1.48134984, "distance": 0.1558965546, "q3": 2.349785637, "q2": 0.3053202536, "tx": -0.1165, "ty": 0.4347, "targetID": 11, "f2": 0.778989, "f1": 1.686972, "f3": 0.453395, "y": 0.59010808, "x": -0.10416856}], [{"q1": 2.34434534, "distance": 0.1284597904, "q3": 3.468004127, "q2": 0.3353538536, "tx": -0.3182, "ty": 0.3182, "targetID": 12, "f2": 1.897208, "f1": 1.656939, "f3": -0.409601, "y": 0.43510137, "x": -0.37145399}], [{"q1": 1.32628082, "distance": 0.4656952576, "q3": 2.042914867, "q2": 0.5577786536, "tx": 0.1768, "ty": 0.1768, "targetID": 13, "f2": 0.472119, "f1": 1.434514, "f3": 0.608464, "y": 0.58372486, "x": -0.04966022}], [{"q1": 1.60494009, "distance": 0.3672920026, "q3": 2.670982027, "q2": 0.09565035359, "tx": 0.0647, "ty": 0.2415, "targetID": 14, "f2": 1.100186, "f1": 1.896642, "f3": 0.329804, "y": 0.5640261, "x": -0.111028}], [{"q1": 1.973574575, "distance": 0.3643436774, "q3": 2.718797127, "q2": -0.4566416464, "tx": -0.0647, "ty": 0.2415, "targetID": 15, "f2": 1.148001, "f1": 2.448934, "f3": -0.03883, "y": 0.53234699, "x": -0.28414098}], [{"q1": 2.19832411, "distance": 0.314729642, "q3": 3.281393527, "q2": -0.4313204464, "tx": -0.1768, "ty": 0.1768, "targetID": 16, "f2": 1.710597, "f1": 2.423613, "f3": -0.26358, "y": 0.48429481, "x": -0.24389463}]], "block": 11}], [{"trials": [[{"q1": 0.5924047902, "distance": 0.4170124564, "q3": 4.264397827, "q2": -0.0009222464102, "tx": 0.601, "ty": 0.601, "targetID": 1, "f2": 2.693602, "f1": 1.993215, "f3": 1.34234, "y": 0.19203996, "x": 0.68255412}], [{"q1": 1.6980569, "distance": 0.076957463, "q3": 4.784645627, "q2": 0.01145565359, "tx": 0.22, "ty": 0.821, "targetID": 2, "f2": 3.213849, "f1": 1.980837, "f3": 0.236688, "y": 0.78568839, "x": 0.15162207}], [{"q1": 2.15195421, "distance": 0.2571200027, "q3": 3.236154627, "q2": 0.1827981536, "tx": -0.22, "ty": 0.821, "targetID": 3, "f2": 1.665358, "f1": 1.809495, "f3": -0.21721, "y": 0.56394557, "x": -0.21419347}], [{"q1": 2.27617278, "distance": 0.4587584817, "q3": 1.445195457, "q2": 1.207020154, "tx": -0.601, "ty": 0.601, "targetID": 4, "f2": -0.125601, "f1": 0.785273, "f3": -0.341428, "y": 0.14858645, "x": -0.52496498}], [{"q1": 0.9420640402, "distance": 0.01739717461, "q3": 3.749428027, "q2": 0.4838255536, "tx": 0.4596, "ty": 0.4596, "targetID": 5, "f2": 2.178632, "f1": 1.508467, "f3": 0.99268, "y": 0.44496682, "x": 0.46900913}], [{"q1": 0.9827162502, "distance": 0.1188766226, "q3": 2.292357327, "q2": 0.7170573536, "tx": 0.1682, "ty": 0.6279, "targetID": 6, "f2": 0.721561, "f1": 1.275235, "f3": 0.952028, "y": 0.51041634, "x": 0.150055}], [{"q1": 1.70333478, "distance": 0.1119232497, "q3": 2.662311327, "q2": 0.4784219536, "tx": -0.1682, "ty": 0.6279, "targetID": 7, "f2": 1.091515, "f1": 1.513871, "f3": 0.23141, "y": 0.51633706, "x": -0.15922647}], [{"q1": 1.48870117, "distance": 0.4670538231, "q3": 2.375672367, "q2": 1.766286474, "tx": -0.4596, "ty": 0.4596, "targetID": 8, "f2": 0.804876, "f1": 0.226006, "f3": 0.446043, "y": 0.38296431, "x": 0.0011236099}], [{"q1": 1.44270825, "distance": 0.5293012636, "q3": 1.857435237, "q2": 0.7000299536, "tx": 0.3182, "ty": 0.3182, "targetID": 9, "f2": 0.286639, "f1": 1.292263, "f3": 0.492036, "y": 0.59715876, "x": -0.13162423}], [{"q1": 1.864372815, "distance": 0.3357326498, "q3": 2.954479427, "q2": 0.2850883536, "tx": 0.1165, "ty": 0.4347, "targetID": 10, "f2": 1.383683, "f1": 1.707204, "f3": 0.070372, "y": 0.50389727, "x": -0.2120242}], [{"q1": 1.69516663, "distance": 0.1365453107, "q3": 3.176715627, "q2": 0.5268653536, "tx": -0.1165, "ty": 0.4347, "targetID": 11, "f2": 1.605919, "f1": 1.465427, "f3": 0.239578, "y": 0.55162339, "x": -0.045976651}], [{"q1": 1.22015783, "distance": 0.365204737, "q3": 1.980522837, "q2": 1.104729894, "tx": -0.3182, "ty": 0.3182, "targetID": 12, "f2": 0.409727, "f1": 0.887563, "f3": 0.714587, "y": 0.47735498, "x": 0.010500764}], [{"q1": 1.74518079, "distance": 0.4507134207, "q3": 3.207943127, "q2": 0.4375184536, "tx": 0.1768, "ty": 0.1768, "targetID": 13, "f2": 1.637147, "f1": 1.554774, "f3": 0.189564, "y": 0.54710924, "x": -0.080131225}], [{"q1": 1.75215512, "distance": 0.3428084653, "q3": 3.378782927, "q2": 0.5779476536, "tx": 0.0647, "ty": 0.2415, "targetID": 14, "f2": 1.807987, "f1": 1.414345, "f3": 0.182589, "y": 0.58429654, "x": 0.061840625}], [{"q1": 2.10168872, "distance": 0.3668354033, "q3": 3.852786427, "q2": 0.04972025359, "tx": -0.0647, "ty": 0.2415, "targetID": 15, "f2": 2.28199, "f1": 1.942572, "f3": -0.166944, "y": 0.59280761, "x": -0.17029913}], [{"q1": 1.68486221, "distance": 0.1989438893, "q3": 2.011059117, "q2": 1.315907754, "tx": -0.1768, "ty": 0.1768, "targetID": 16, "f2": 0.440263, "f1": 0.676385, "f3": 0.249882, "y": 0.3701386, "x": -0.22369197}]], "block": 12}], [{"trials": [[{"q1": 0.8266418902, "distance": 0.2612976256, "q3": 3.993404127, "q2": 0.3098441536, "tx": 0.601, "ty": 0.601, "targetID": 1, "f2": 2.422608, "f1": 1.682449, "f3": 1.108103, "y": 0.33970759, "x": 0.60265094}], [{"q1": 1.06037642, "distance": 0.351430343, "q3": 3.219064327, "q2": 0.7470909536, "tx": 0.22, "ty": 0.821, "targetID": 2, "f2": 1.648268, "f1": 1.245202, "f3": 0.874368, "y": 0.47735161, "x": 0.29354638}], [{"q1": 1.16367199, "distance": 0.5409062415, "q3": 3.536239527, "q2": 1.492339604, "tx": -0.22, "ty": 0.821, "targetID": 3, "f2": 1.965443, "f1": 0.499953, "f3": 0.771073, "y": 0.57699144, "x": 0.26274153}], [{"q1": 1.900312635, "distance": 0.4955469239, "q3": 2.110836107, "q2": 1.624914814, "tx": -0.601, "ty": 0.601, "targetID": 4, "f2": 0.54004, "f1": 0.367378, "f3": 0.034432, "y": 0.29022206, "x": -0.21501577}], [{"q1": 1.17441624, "distance": 0.1560093312, "q3": 3.682386427, "q2": 0.7536883536, "tx": 0.4596, "ty": 0.4596, "targetID": 5, "f2": 2.11159, "f1": 1.238604, "f3": 0.760328, "y": 0.55648706, "x": 0.33732241}], [{"q1": 1.14884367, "distance": 0.1371888407, "q3": 3.274293527, "q2": 1.291089174, "tx": 0.1682, "ty": 0.6279, "targetID": 6, "f2": 1.703497, "f1": 0.701203, "f3": 0.785901, "y": 0.5194263, "x": 0.25218949}], [{"q1": 1.74285601, "distance": 0.2898966033, "q3": 2.013823727, "q2": 1.365042264, "tx": -0.1682, "ty": 0.6279, "targetID": 7, "f2": 0.443027, "f1": 0.62725, "f3": 0.191888, "y": 0.34565828, "x": -0.23437894}], [{"q1": 2.31104446, "distance": 0.2297489704, "q3": 2.567309517, "q2": 1.713256394, "tx": -0.4596, "ty": 0.4596, "targetID": 8, "f2": 0.996513, "f1": 0.279036, "f3": -0.3763, "y": 0.29974132, "x": -0.29458548}], [{"q1": 1.20281623, "distance": 0.2060901013, "q3": 3.074802427, "q2": 1.280784754, "tx": 0.3182, "ty": 0.3182, "targetID": 9, "f2": 1.504006, "f1": 0.711508, "f3": 0.731928, "y": 0.48954227, "x": 0.20367945}], [{"q1": 1.35229321, "distance": 0.164917342, "q3": 2.127423717, "q2": 1.475689154, "tx": 0.1165, "ty": 0.4347, "targetID": 10, "f2": 0.556627, "f1": 0.516603, "f3": 0.582451, "y": 0.40451964, "x": -0.045632278}], [{"q1": 1.74694008, "distance": 0.05092828689, "q3": 2.882725427, "q2": 1.153675914, "tx": -0.1165, "ty": 0.4347, "targetID": 11, "f2": 1.311929, "f1": 0.838617, "f3": 0.187804, "y": 0.48544056, "x": -0.11213125}], [{"q1": 1.954348028, "distance": 0.07593991613, "q3": 1.617291898, "q2": 1.394196244, "tx": -0.3182, "ty": 0.3182, "targetID": 12, "f2": 0.046496, "f1": 0.598096, "f3": -0.019604, "y": 0.26705457, "x": -0.37433391}], [{"q1": 1.70584805, "distance": 0.3857131078, "q3": 2.531495357, "q2": 1.404186514, "tx": 0.1768, "ty": 0.1768, "targetID": 13, "f2": 0.960699, "f1": 0.588106, "f3": 0.228896, "y": 0.41804229, "x": -0.12415973}], [{"q1": 1.3936994, "distance": 0.2032003178, "q3": 2.484120147, "q2": 1.316473244, "tx": 0.0647, "ty": 0.2415, "targetID": 14, "f2": 0.913324, "f1": 0.675819, "f3": 0.541045, "y": 0.43247224, "x": -0.0047260232}], [{"q1": 1.61945425, "distance": 0.2247475477, "q3": 2.666395327, "q2": 1.127098034, "tx": -0.0647, "ty": 0.2415, "targetID": 15, "f2": 1.095599, "f1": 0.865195, "f3": 0.31529, "y": 0.46605473, "x": -0.074007708}], [{"q1": 1.65049319, "distance": 0.2808448192, "q3": 2.107254687, "q2": 0.9154803536, "tx": -0.1768, "ty": 0.1768, "targetID": 16, "f2": 0.536458, "f1": 1.076812, "f3": 0.284251, "y": 0.44411867, "x": -0.26290773}]], "block": 13}], [{"trials": [[{"q1": 0.2463897902, "distance": 0.463580838, "q3": 2.979423627, "q2": 0.2671812536, "tx": 0.601, "ty": 0.601, "targetID": 1, "f2": 1.408627, "f1": 1.725111, "f3": 1.688355, "y": 0.14333577, "x": 0.52717151}], [{"q1": 1.21111004, "distance": 0.2922157292, "q3": 3.834565127, "q2": 0.05682025359, "tx": 0.22, "ty": 0.821, "targetID": 2, "f2": 2.263769, "f1": 1.935472, "f3": 0.723634, "y": 0.53959795, "x": 0.29875861}], [{"q1": 1.54342771, "distance": 0.4139296009, "q3": 2.544501557, "q2": 1.276198024, "tx": -0.22, "ty": 0.821, "targetID": 3, "f2": 0.973705, "f1": 0.716095, "f3": 0.391317, "y": 0.44176894, "x": -0.054103895}], [{"q1": 2.33133915, "distance": 0.5365652914, "q3": 1.927806917, "q2": 1.707601524, "tx": -0.601, "ty": 0.601, "targetID": 4, "f2": 0.357011, "f1": 0.284691, "f3": -0.396595, "y": 0.15135123, "x": -0.30822313}], [{"q1": 1.12842332, "distance": 0.03246038218, "q3": 4.013824427, "q2": -0.1894806464, "tx": 0.4596, "ty": 0.4596, "targetID": 5, "f2": 2.443028, "f1": 2.181773, "f3": 0.806321, "y": 0.44682383, "x": 0.42975966}], [{"q1": 0.8069126902, "distance": 0.2918506823, "q3": 2.981057227, "q2": 0.3894520536, "tx": 0.1682, "ty": 0.6279, "targetID": 6, "f2": 1.410261, "f1": 1.602841, "f3": 1.127832, "y": 0.40640169, "x": 0.35824031}], [{"q1": 1.67983566, "distance": 0.2898857488, "q3": 1.939242317, "q2": 1.469908624, "tx": -0.1682, "ty": 0.6279, "targetID": 7, "f2": 0.368446, "f1": 0.522384, "f3": 0.254909, "y": 0.34063879, "x": -0.20711972}], [{"q1": 1.8465914, "distance": 0.2928791186, "q3": 2.119255577, "q2": 1.570125434, "tx": -0.4596, "ty": 0.4596, "targetID": 8, "f2": 0.548459, "f1": 0.422167, "f3": 0.088153, "y": 0.31962057, "x": -0.20233761}], [{"q1": 1.33658525, "distance": 0.2816912061, "q3": 3.585499727, "q2": 0.6064104536, "tx": 0.3182, "ty": 0.3182, "targetID": 9, "f2": 2.014703, "f1": 1.385882, "f3": 0.598159, "y": 0.58269051, "x": 0.22127371}], [{"q1": 1.45194453, "distance": 0.09774834411, "q3": 3.048475827, "q2": 1.191375024, "tx": 0.1165, "ty": 0.4347, "targetID": 10, "f2": 1.47768, "f1": 0.800918, "f3": 0.4828, "y": 0.52036922, "x": 0.069430652}], [{"q1": 1.50202152, "distance": 0.04934515951, "q3": 2.161101587, "q2": 1.432021024, "tx": -0.1165, "ty": 0.4347, "targetID": 11, "f2": 0.590305, "f1": 0.560272, "f3": 0.432723, "y": 0.38952659, "x": -0.096642815}], [{"q1": 2.07862943, "distance": 0.1129571172, "q3": 2.337973257, "q2": 1.778036034, "tx": -0.3182, "ty": 0.3182, "targetID": 12, "f2": 0.767177, "f1": 0.214257, "f3": -0.143885, "y": 0.31695175, "x": -0.20524978}], [{"q1": 1.80235778, "distance": 0.452423946, "q3": 2.959380327, "q2": 0.1429627536, "tx": 0.1768, "ty": 0.1768, "targetID": 13, "f2": 1.388584, "f1": 1.84933, "f3": 0.132387, "y": 0.54658856, "x": -0.083860407}], [{"q1": 0.8079808902, "distance": 0.3915222885, "q3": 3.378657227, "q2": 0.3081476536, "tx": 0.0647, "ty": 0.2415, "targetID": 14, "f2": 1.807861, "f1": 1.684145, "f3": 1.126764, "y": 0.37001165, "x": 0.43453031}], [{"q1": 1.4392525, "distance": 0.1917292491, "q3": 2.421853777, "q2": 1.360581204, "tx": -0.0647, "ty": 0.2415, "targetID": 15, "f2": 0.851057, "f1": 0.631711, "f3": 0.495492, "y": 0.42900078, "x": -0.024655494}], [{"q1": 2.06430377, "distance": 0.142921909, "q3": 2.337093607, "q2": 1.743855504, "tx": -0.1768, "ty": 0.1768, "targetID": 16, "f2": 0.766297, "f1": 0.248437, "f3": -0.129559, "y": 0.31564111, "x": -0.21070897}]], "block": 14}], [{"trials": [[{"q1": 0.8787923902, "distance": 0.2963213454, "q3": 2.739405927, "q2": -0.1294761464, "tx": 0.601, "ty": 0.601, "targetID": 1, "f2": 1.16861, "f1": 2.121769, "f3": 1.055952, "y": 0.50138295, "x": 0.32192513}], [{"q1": 1.948944489, "distance": 0.1822744429, "q3": 5.118659727, "q2": -0.3813690464, "tx": 0.22, "ty": 0.821, "targetID": 2, "f2": 3.547863, "f1": 2.373662, "f3": -0.0142, "y": 0.83728621, "x": 0.038454601}], [{"q1": 1.929717942, "distance": 0.383786179, "q3": 2.802991827, "q2": 1.121191844, "tx": -0.22, "ty": 0.821, "targetID": 3, "f2": 1.232195, "f1": 0.871101, "f3": 0.005027, "y": 0.43728982, "x": -0.21236266}], [{"q1": 2.93345679, "distance": 0.7025459821, "q3": 2.210550257, "q2": 1.370822794, "tx": -0.601, "ty": 0.601, "targetID": 4, "f2": 0.639754, "f1": 0.62147, "f3": -0.998712, "y": -0.074078524, "x": -0.40647534}], [{"q1": 1.47249055, "distance": 0.3152627212, "q3": 3.874840427, "q2": 0.4254547536, "tx": 0.4596, "ty": 0.4596, "targetID": 5, "f2": 2.304044, "f1": 1.566838, "f3": 0.462254, "y": 0.63712554, "x": 0.19907118}], [{"q1": 1.29398525, "distance": 0.104833684, "q3": 3.124376727, "q2": 0.8698015536, "tx": 0.1682, "ty": 0.6279, "targetID": 6, "f2": 1.55358, "f1": 1.122491, "f3": 0.640759, "y": 0.52308108, "x": 0.16995935}], [{"q1": 1.30975605, "distance": 0.2777111464, "q3": 2.510823677, "q2": 1.259044924, "tx": -0.1682, "ty": 0.6279, "targetID": 7, "f2": 0.940027, "f1": 0.733248, "f3": 0.624988, "y": 0.44064257, "x": 0.036880803}], [{"q1": 1.37755162, "distance": 0.470761952, "q3": 2.468035187, "q2": 1.086131664, "tx": -0.4596, "ty": 0.4596, "targetID": 8, "f2": 0.897239, "f1": 0.906161, "f3": 0.557193, "y": 0.47351287, "x": 0.010956317}], [{"q1": 0.9315710902, "distance": 0.1455588426, "q3": 3.618737727, "q2": 0.01868135359, "tx": 0.3182, "ty": 0.3182, "targetID": 9, "f2": 2.047941, "f1": 1.973611, "f3": 1.003173, "y": 0.36340487, "x": 0.45656147}], [{"q1": 1.18296137, "distance": 0.09413808172, "q3": 2.481983857, "q2": 0.7223352536, "tx": 0.1165, "ty": 0.4347, "targetID": 10, "f2": 0.911188, "f1": 1.269957, "f3": 0.751783, "y": 0.51433633, "x": 0.066300066}], [{"q1": 1.40368967, "distance": 0.2221006481, "q3": 2.537338727, "q2": 2.102751054, "tx": -0.1165, "ty": 0.4347, "targetID": 11, "f2": 0.966542, "f1": -0.110458, "f3": 0.531055, "y": 0.40120034, "x": 0.10305972}], [{"q1": 2.36891259, "distance": 0.02060595933, "q3": 2.614873227, "q2": 1.949692658, "tx": -0.3182, "ty": 0.3182, "targetID": 12, "f2": 1.044077, "f1": 0.0426, "f3": -0.434168, "y": 0.3117914, "x": -0.29861594}], [{"q1": 0.8469994902, "distance": 0.3097054014, "q3": 2.355880327, "q2": 0.6413449536, "tx": 0.1768, "ty": 0.1768, "targetID": 13, "f2": 0.785084, "f1": 1.350948, "f3": 1.087745, "y": 0.47695451, "x": 0.25311976}], [{"q1": 1.34607286, "distance": 0.2852074473, "q3": 2.937451927, "q2": 0.5261113536, "tx": 0.0647, "ty": 0.2415, "targetID": 14, "f2": 1.366656, "f1": 1.466181, "f3": 0.588672, "y": 0.52576297, "x": 0.087891634}], [{"q1": 1.62089938, "distance": 0.2031314558, "q3": 1.832553827, "q2": 1.386719254, "tx": -0.0647, "ty": 0.2415, "targetID": 15, "f2": 0.261757, "f1": 0.605573, "f3": 0.313845, "y": 0.36733339, "x": -0.22416268}], [{"q1": 1.50956134, "distance": 0.2047990984, "q3": 2.081493627, "q2": 1.838040454, "tx": -0.1768, "ty": 0.1768, "targetID": 16, "f2": 0.510697, "f1": 0.154252, "f3": 0.425183, "y": 0.32418449, "x": -0.034601256}]], "block": 15}], [{"trials": [[{"q1": 1.25622331, "distance": 0.2532940921, "q3": 3.896328827, "q2": 0.3136140536, "tx": 0.601, "ty": 0.601, "targetID": 1, "f2": 2.325533, "f1": 1.678679, "f3": 0.678521, "y": 0.57326545, "x": 0.34922889}], [{"q1": 1.3996056, "distance": 0.2040386725, "q3": 3.955516527, "q2": 0.3097812536, "tx": 0.22, "ty": 0.821, "targetID": 2, "f2": 2.38472, "f1": 1.682511, "f3": 0.535139, "y": 0.6213936, "x": 0.26229734}], [{"q1": 2.28697986, "distance": 0.2016905652, "q3": 4.257674827, "q2": 0.2257751536, "tx": -0.22, "ty": 0.821, "targetID": 3, "f2": 2.686879, "f1": 1.766517, "f3": -0.352235, "y": 0.66499949, "x": -0.34783945}], [{"q1": 1.875305557, "distance": 0.3697203598, "q3": 2.099275047, "q2": 1.060182114, "tx": -0.601, "ty": 0.601, "targetID": 4, "f2": 0.528479, "f1": 0.932111, "f3": 0.059439, "y": 0.36618554, "x": -0.31542109}], [{"q1": 1.28060207, "distance": 0.3095020644, "q3": 3.623261627, "q2": 2.051354596, "tx": 0.4596, "ty": 0.4596, "targetID": 5, "f2": 2.052465, "f1": -0.059062, "f3": 0.654142, "y": 0.55065633, "x": 0.16379555}], [{"q1": 1.31962065, "distance": 0.09533444199, "q3": 3.268952827, "q2": 0.4280936536, "tx": 0.1682, "ty": 0.6279, "targetID": 6, "f2": 1.698157, "f1": 1.564199, "f3": 0.615124, "y": 0.53345612, "x": 0.18120036}], [{"q1": 1.63264894, "distance": 0.1844436666, "q3": 2.747888227, "q2": 1.137653784, "tx": -0.1682, "ty": 0.6279, "targetID": 7, "f2": 1.177092, "f1": 0.854639, "f3": 0.302096, "y": 0.4657214, "x": -0.080350311}], [{"q1": 1.56001532, "distance": 0.2390359402, "q3": 1.840282147, "q2": 1.209219274, "tx": -0.4596, "ty": 0.4596, "targetID": 8, "f2": 0.269486, "f1": 0.783073, "f3": 0.374729, "y": 0.41685701, "x": -0.22441663}], [{"q1": 1.26728171, "distance": 0.3081620071, "q3": 2.920801527, "q2": 0.5616741536, "tx": 0.3182, "ty": 0.3182, "targetID": 9, "f2": 1.350005, "f1": 1.430619, "f3": 0.667463, "y": 0.52043248, "x": 0.085679363}], [{"q1": 1.4633171, "distance": 0.1081535781, "q3": 3.230562527, "q2": 0.2683750536, "tx": 0.1165, "ty": 0.4347, "targetID": 10, "f2": 1.659766, "f1": 1.723918, "f3": 0.471427, "y": 0.54258413, "x": 0.12412961}], [{"q1": 1.45634276, "distance": 0.1123722437, "q3": 2.543433417, "q2": 0.5433272536, "tx": -0.1165, "ty": 0.4347, "targetID": 11, "f2": 0.972637, "f1": 1.448965, "f3": 0.478402, "y": 0.53693158, "x": -0.069849971}], [{"q1": 2.28584888, "distance": 0.1123078466, "q3": 2.152807787, "q2": 1.888682924, "tx": -0.3182, "ty": 0.3182, "targetID": 12, "f2": 0.582011, "f1": 0.10361, "f3": -0.351104, "y": 0.22258731, "x": -0.25928255}], [{"q1": 1.987837406, "distance": 0.5774203741, "q3": 2.479533417, "q2": 0.5171892536, "tx": 0.1768, "ty": 0.1768, "targetID": 13, "f2": 0.908737, "f1": 1.475103, "f3": -0.053093, "y": 0.44725029, "x": -0.33336755}], [{"q1": 1.3540525, "distance": 0.3156022437, "q3": 2.544438727, "q2": 0.5224671536, "tx": 0.0647, "ty": 0.2415, "targetID": 14, "f2": 0.973642, "f1": 1.469826, "f3": 0.580692, "y": 0.55014928, "x": -0.0011816984}], [{"q1": 1.4347286, "distance": 0.09825801174, "q3": 2.059753807, "q2": 1.782559924, "tx": -0.0647, "ty": 0.2415, "targetID": 15, "f2": 0.488957, "f1": 0.209733, "f3": 0.500016, "y": 0.3356847, "x": -0.036702158}], [{"q1": 2.24180376, "distance": 0.1069480289, "q3": 2.242782997, "q2": 1.885604164, "tx": -0.1768, "ty": 0.1768, "targetID": 16, "f2": 0.671987, "f1": 0.106688, "f3": -0.307059, "y": 0.25962385, "x": -0.24446159}]], "block": 16}], [{"trials": [[{"q1": 0.9779410302, "distance": 0.3578889134, "q3": 3.514059927, "q2": -0.8753531464, "tx": 0.601, "ty": 0.601, "targetID": 1, "f2": 1.943264, "f1": 2.867646, "f3": 0.956803, "y": 0.32221719, "x": 0.37657937}], [{"q1": 1.869525027, "distance": 0.1542956237, "q3": 5.223086327, "q2": -0.8939513464, "tx": 0.22, "ty": 0.821, "targetID": 2, "f2": 3.65229, "f1": 2.886244, "f3": 0.065219, "y": 0.66802956, "x": 0.1998212}], [{"q1": 2.15559845, "distance": 0.3830796919, "q3": 3.622444827, "q2": 2.139884674, "tx": -0.22, "ty": 0.821, "targetID": 3, "f2": 2.051649, "f1": -0.147592, "f3": -0.220854, "y": 0.48535029, "x": -0.40463294}], [{"q1": 2.33724534, "distance": 0.1457344775, "q3": 3.932394327, "q2": 0.9928892036, "tx": -0.601, "ty": 0.601, "targetID": 4, "f2": 2.361598, "f1": 0.999403, "f3": -0.402501, "y": 0.53794364, "x": -0.46961342}], [{"q1": 1.61870027, "distance": 0.3455822513, "q3": 3.992650127, "q2": -0.04590984641, "tx": 0.4596, "ty": 0.4596, "targetID": 5, "f2": 2.421854, "f1": 2.038203, "f3": 0.316044, "y": 0.62059449, "x": 0.15380944}], [{"q1": 1.835093171, "distance": 0.1064084667, "q3": 4.179009427, "q2": -0.3480682464, "tx": 0.1682, "ty": 0.6279, "targetID": 6, "f2": 2.608213, "f1": 2.340361, "f3": 0.099651, "y": 0.61881809, "x": 0.06217981}], [{"q1": 2.16960996, "distance": 0.02840433842, "q3": 4.177375727, "q2": -0.06444524641, "tx": -0.1682, "ty": 0.6279, "targetID": 7, "f2": 2.606579, "f1": 2.056738, "f3": -0.234865, "y": 0.65448194, "x": -0.17821034}], [{"q1": 2.62740284, "distance": 0.3822694464, "q3": 2.143759997, "q2": 1.532426324, "tx": -0.4596, "ty": 0.4596, "targetID": 8, "f2": 0.572964, "f1": 0.459866, "f3": -0.692658, "y": 0.086812229, "x": -0.3749879}], [{"q1": 1.905967501, "distance": 0.5014319798, "q3": 3.705634227, "q2": 0.2083706536, "tx": 0.3182, "ty": 0.3182, "targetID": 9, "f2": 2.134838, "f1": 1.783922, "f3": 0.028777, "y": 0.60466029, "x": -0.093351373}], [{"q1": 2.35251348, "distance": 0.559627224, "q3": 3.848451027, "q2": 0.8589945536, "tx": 0.1165, "ty": 0.4347, "targetID": 10, "f2": 2.277655, "f1": 1.133298, "f3": -0.417769, "y": 0.54266049, "x": -0.43261489}], [{"q1": 1.993303777, "distance": 0.261884668, "q3": 3.771921827, "q2": 2.002031591, "tx": -0.1165, "ty": 0.4347, "targetID": 11, "f2": 2.201125, "f1": -0.009739, "f3": -0.058559, "y": 0.56397291, "x": -0.34425446}], [{"q1": 1.63956044, "distance": 0.1658707092, "q3": 2.216456447, "q2": 1.316724574, "tx": -0.3182, "ty": 0.3182, "targetID": 12, "f2": 0.64566, "f1": 0.675568, "f3": 0.295184, "y": 0.38458071, "x": -0.16619114}], [{"q1": 1.33683658, "distance": 0.3981054451, "q3": 2.653452027, "q2": 0.4673007536, "tx": 0.1768, "ty": 0.1768, "targetID": 13, "f2": 1.082656, "f1": 1.524992, "f3": 0.597908, "y": 0.5420372, "x": 0.01840261}], [{"q1": 1.88862591, "distance": 0.2921036406, "q3": 3.672019127, "q2": -0.7154460464, "tx": 0.0647, "ty": 0.2415, "targetID": 14, "f2": 2.101223, "f1": 2.707739, "f3": 0.046119, "y": 0.50674761, "x": -0.057644768}], [{"q1": 2.18726571, "distance": 0.2870935523, "q3": 2.913387327, "q2": 1.106552024, "tx": -0.0647, "ty": 0.2415, "targetID": 15, "f2": 1.342591, "f1": 0.885741, "f3": -0.252521, "y": 0.38463772, "x": -0.31356603}], [{"q1": 1.834779012, "distance": 0.3255913338, "q3": 2.634351127, "q2": 0.3613034536, "tx": -0.1768, "ty": 0.1768, "targetID": 16, "f2": 1.063555, "f1": 1.630989, "f3": 0.099965, "y": 0.49425785, "x": -0.24912033}]], "block": 17}], [{"trials": [[{"q1": 0.6853330902, "distance": 0.1775600049, "q3": 4.765670427, "q2": 0.3833573536, "tx": 0.601, "ty": 0.601, "targetID": 1, "f2": 3.194874, "f1": 1.608935, "f3": 1.249411, "y": 0.49461548, "x": 0.74316149}], [{"q1": 1.09505961, "distance": 0.1288701638, "q3": 4.199995227, "q2": 1.535253754, "tx": 0.22, "ty": 0.821, "targetID": 2, "f2": 2.629199, "f1": 0.457039, "f3": 0.839685, "y": 0.70467757, "x": 0.27546721}], [{"q1": 2.15207987, "distance": 0.2618655937, "q3": 3.971727127, "q2": 1.189615734, "tx": -0.22, "ty": 0.821, "targetID": 3, "f2": 2.400931, "f1": 0.802677, "f3": -0.217335, "y": 0.61820921, "x": -0.38567886}], [{"q1": 1.34148613, "distance": 0.7569871695, "q3": 1.900035237, "q2": 2.230928034, "tx": -0.601, "ty": 0.601, "targetID": 4, "f2": 0.329239, "f1": -0.238635, "f3": 0.593258, "y": 0.26355492, "x": 0.076613749}], [{"q1": 1.2398242, "distance": 0.2477247105, "q3": 3.398135127, "q2": 1.048495394, "tx": 0.4596, "ty": 0.4596, "targetID": 5, "f2": 1.827339, "f1": 0.943797, "f3": 0.69492, "y": 0.56015715, "x": 0.23320258}], [{"q1": 0.9655631602, "distance": 0.2524830347, "q3": 2.984450227, "q2": 1.622841354, "tx": 0.1682, "ty": 0.6279, "targetID": 6, "f2": 1.413654, "f1": 0.369451, "f3": 0.969181, "y": 0.40741017, "x": 0.29121186}], [{"q1": 1.74511796, "distance": 0.2086294032, "q3": 2.567686507, "q2": 1.432775004, "tx": -0.1682, "ty": 0.6279, "targetID": 7, "f2": 0.99689, "f1": 0.559518, "f3": 0.189627, "y": 0.42382725, "x": -0.1248348}], [{"q1": 1.850361311, "distance": 0.3248122036, "q3": 1.643367117, "q2": 1.821138684, "tx": -0.4596, "ty": 0.4596, "targetID": 8, "f2": 0.072571, "f1": 0.171154, "f3": 0.084383, "y": 0.22979317, "x": -0.23005308}], [{"q1": 1.14287465, "distance": 0.1396214566, "q3": 2.897742227, "q2": 1.199480334, "tx": 0.3182, "ty": 0.3182, "targetID": 9, "f2": 1.326946, "f1": 0.792812, "f3": 0.79187, "y": 0.4468874, "x": 0.26403632}], [{"q1": 1.27959676, "distance": 0.2240090936, "q3": 3.567906727, "q2": 0.6405281536, "tx": 0.1165, "ty": 0.4347, "targetID": 10, "f2": 1.99711, "f1": 1.351765, "f3": 0.655148, "y": 0.52721373, "x": 0.32051295}], [{"q1": 1.55423479, "distance": 0.1018325268, "q3": 2.821150227, "q2": 1.304849354, "tx": -0.1165, "ty": 0.4347, "targetID": 11, "f2": 1.250354, "f1": 0.687443, "f3": 0.38051, "y": 0.47583703, "x": -0.023346319}], [{"q1": 1.75045866, "distance": 0.2016313736, "q3": 2.506739607, "q2": 1.460546684, "tx": -0.3182, "ty": 0.3182, "targetID": 12, "f2": 0.935943, "f1": 0.531746, "f3": 0.184286, "y": 0.39825708, "x": -0.13314305}], [{"q1": 1.15173394, "distance": 0.2353124747, "q3": 2.605322827, "q2": 1.492842254, "tx": 0.1768, "ty": 0.1768, "targetID": 13, "f2": 1.034526, "f1": 0.49945, "f3": 0.783011, "y": 0.40860311, "x": 0.13631199}], [{"q1": 1.60644806, "distance": 0.2472286886, "q3": 2.836104227, "q2": 1.513074114, "tx": 0.0647, "ty": 0.2415, "targetID": 14, "f2": 1.265308, "f1": 0.479219, "f3": 0.328296, "y": 0.46743775, "x": -0.035670103}], [{"q1": 1.66796044, "distance": 0.1383783614, "q3": 1.980271517, "q2": 1.571633394, "tx": -0.0647, "ty": 0.2415, "targetID": 15, "f2": 0.409475, "f1": 0.420659, "f3": 0.266784, "y": 0.33826119, "x": -0.16362342}], [{"q1": 1.30950472, "distance": 0.1718016991, "q3": 1.628852959, "q2": 1.949252835, "tx": -0.1768, "ty": 0.1768, "targetID": 16, "f2": 0.058057, "f1": 0.04304, "f3": 0.62524, "y": 0.28376135, "x": -0.042356356}]], "block": 18}], [{"trials": [[{"q1": -0.5309031098, "distance": 0.8173162848, "q3": 2.666144027, "q2": 0.9476502536, "tx": 0.601, "ty": 0.601, "targetID": 1, "f2": 1.095348, "f1": 1.044642, "f3": 2.465648, "y": -0.20824678, "x": 0.48643317}], [{"q1": 0.8871489902, "distance": 0.376713974, "q3": 2.785210427, "q2": 0.9253449536, "tx": 0.22, "ty": 0.821, "targetID": 2, "f2": 1.214414, "f1": 1.066948, "f3": 1.047595, "y": 0.44432602, "x": 0.22548917}], [{"q1": 0.9991782002, "distance": 0.3655581677, "q3": 1.876536127, "q2": 0.9353352536, "tx": -0.22, "ty": 0.821, "targetID": 3, "f2": 0.30574, "f1": 1.056957, "f3": 0.935566, "y": 0.54470374, "x": 0.019359877}], [{"q1": 1.92695334, "distance": 0.2627040299, "q3": 1.540951197, "q2": 0.9778723536, "tx": -0.601, "ty": 0.601, "targetID": 4, "f2": -0.029845, "f1": 1.01442, "f3": 0.007791, "y": 0.36855925, "x": -0.47858797}], [{"q1": 0.5499932902, "distance": 0.1723775932, "q3": 2.489963507, "q2": 0.9289263536, "tx": 0.4596, "ty": 0.4596, "targetID": 5, "f2": 0.919167, "f1": 1.063366, "f3": 1.384751, "y": 0.31033948, "x": 0.37337163}], [{"q1": 1.31522242, "distance": 0.143093158, "q3": 2.973768727, "q2": 1.736252854, "tx": 0.1682, "ty": 0.6279, "targetID": 6, "f2": 1.402972, "f1": 0.25604, "f3": 0.619522, "y": 0.48683268, "x": 0.14420702}], [{"q1": 1.54669497, "distance": 0.2752238795, "q3": 2.383337847, "q2": 1.776402404, "tx": -0.1682, "ty": 0.6279, "targetID": 7, "f2": 0.812542, "f1": 0.21589, "f3": 0.38805, "y": 0.37774713, "x": -0.053431862}], [{"q1": 1.878824141, "distance": 0.3186067163, "q3": 2.097075927, "q2": 1.706596214, "tx": -0.4596, "ty": 0.4596, "targetID": 8, "f2": 0.52628, "f1": 0.285696, "f3": 0.05592, "y": 0.29538285, "x": -0.18657442}], [{"q1": 0.9844755402, "distance": 0.1292757921, "q3": 3.107851927, "q2": 0.5462175536, "tx": 0.3182, "ty": 0.3182, "targetID": 9, "f2": 1.537056, "f1": 1.446075, "f3": 0.950269, "y": 0.44717052, "x": 0.30932107}], [{"q1": 1.61373655, "distance": 0.2797678754, "q3": 3.662217427, "q2": 1.337019254, "tx": 0.1165, "ty": 0.4347, "targetID": 10, "f2": 2.091421, "f1": 0.655273, "f3": 0.321008, "y": 0.68905765, "x": -5.5511151e-17}], [{"q1": 1.12082067, "distance": 0.09498714957, "q3": 1.815400727, "q2": 1.227629004, "tx": -0.1165, "ty": 0.4347, "targetID": 11, "f2": 0.244604, "f1": 0.764664, "f3": 0.813924, "y": 0.47679976, "x": -0.031352077}], [{"q1": 1.8085153, "distance": 0.09949854707, "q3": 1.968144967, "q2": 0.9133440536, "tx": -0.3182, "ty": 0.3182, "targetID": 12, "f2": 0.397349, "f1": 1.078949, "f3": 0.126229, "y": 0.41490064, "x": -0.34162962}], [{"q1": 0.7609826902, "distance": 0.335408684, "q3": 1.926738777, "q2": 0.9272927536, "tx": 0.1768, "ty": 0.1768, "targetID": 13, "f2": 0.355942, "f1": 1.065, "f3": 1.173762, "y": 0.51206151, "x": 0.18673505}], [{"q1": 1.26960649, "distance": 0.2771011749, "q3": 2.164745837, "q2": 0.9837157536, "tx": 0.0647, "ty": 0.2415, "targetID": 14, "f2": 0.59395, "f1": 1.008577, "f3": 0.665138, "y": 0.4959102, "x": -0.045120359}], [{"q1": 1.51150913, "distance": 0.213072494, "q3": 2.622161727, "q2": 1.390614824, "tx": -0.0647, "ty": 0.2415, "targetID": 15, "f2": 1.051365, "f1": 0.601678, "f3": 0.423235, "y": 0.44831291, "x": -0.013432974}], [{"q1": 1.84081087, "distance": 0.2791911688, "q3": 1.750683927, "q2": 0.9215750536, "tx": -0.1768, "ty": 0.1768, "targetID": 16, "f2": 0.179888, "f1": 1.070718, "f3": 0.093934, "y": 0.41784984, "x": -0.31766406}]], "block": 19}], [{"trials": [[{"q1": 1.55869585, "distance": 0.3625791745, "q3": 4.578431427, "q2": 0.2264034536, "tx": 0.601, "ty": 0.601, "targetID": 1, "f2": 3.007635, "f1": 1.765889, "f3": 0.376049, "y": 0.74424808, "x": 0.26791796}], [{"q1": 1.29631003, "distance": 0.2591442725, "q3": 3.726934227, "q2": 0.3985626536, "tx": 0.22, "ty": 0.821, "targetID": 2, "f2": 2.156138, "f1": 1.59373, "f3": 0.638434, "y": 0.57427162, "x": 0.29925188}], [{"q1": 2.19669049, "distance": 0.421025318, "q3": 2.747636927, "q2": 2.199072284, "tx": -0.22, "ty": 0.821, "targetID": 3, "f2": 1.176841, "f1": -0.20678, "f3": -0.261946, "y": 0.40613579, "x": -0.14823646}], [{"q1": 1.77012503, "distance": 0.5322115108, "q3": 1.871635237, "q2": 1.694029844, "tx": -0.601, "ty": 0.601, "targetID": 4, "f2": 0.300839, "f1": 0.298263, "f3": 0.164619, "y": 0.27540114, "x": -0.18000775}], [{"q1": 1.03141094, "distance": 0.1478884736, "q3": 3.628539527, "q2": 1.387536064, "tx": 0.4596, "ty": 0.4596, "targetID": 5, "f2": 2.057743, "f1": 0.604757, "f3": 0.903334, "y": 0.56070639, "x": 0.35167179}], [{"q1": 1.33162153, "distance": 0.1352943443, "q3": 3.016054627, "q2": 1.471667924, "tx": 0.1682, "ty": 0.6279, "targetID": 6, "f2": 1.445258, "f1": 0.520625, "f3": 0.603123, "y": 0.50101444, "x": 0.12124668}], [{"q1": 0.7038056902, "distance": 0.596509551, "q3": 2.497754657, "q2": 0.7193193536, "tx": -0.1682, "ty": 0.6279, "targetID": 7, "f2": 0.926958, "f1": 1.272973, "f3": 1.230939, "y": 0.36576965, "x": 0.3676277}], [{"q1": 1.68850646, "distance": 0.2525267861, "q3": 1.795106047, "q2": 1.458347564, "tx": -0.4596, "ty": 0.4596, "targetID": 8, "f2": 0.22431, "f1": 0.533945, "f3": 0.246238, "y": 0.33239662, "x": -0.24145079}], [{"q1": 1.02343129, "distance": 0.1535348236, "q3": 2.560398017, "q2": 1.328285634, "tx": 0.3182, "ty": 0.3182, "targetID": 9, "f2": 0.989602, "f1": 0.664007, "f3": 0.911313, "y": 0.4004435, "x": 0.18855067}], [{"q1": 1.27890561, "distance": 0.06094621075, "q3": 3.016620127, "q2": 1.460735174, "tx": 0.1165, "ty": 0.4347, "targetID": 10, "f2": 1.445824, "f1": 0.531557, "f3": 0.655839, "y": 0.48662974, "x": 0.14840208}], [{"q1": 1.68448522, "distance": 0.1142544975, "q3": 2.103421947, "q2": 1.857769654, "tx": -0.1165, "ty": 0.4347, "targetID": 11, "f2": 0.532626, "f1": 0.134523, "f3": 0.250259, "y": 0.32254788, "x": -0.094682755}], [{"q1": 1.53934364, "distance": 0.3022251614, "q3": 2.291917507, "q2": 0.3912742536, "tx": -0.3182, "ty": 0.3182, "targetID": 12, "f2": 0.721121, "f1": 1.601018, "f3": 0.395401, "y": 0.57292863, "x": -0.15555507}], [{"q1": 1.14130385, "distance": 0.275461566, "q3": 2.089347607, "q2": 1.387536064, "tx": 0.1768, "ty": 0.1768, "targetID": 13, "f2": 0.518551, "f1": 0.604757, "f3": 0.793441, "y": 0.41245935, "x": 0.034168499}], [{"q1": 1.59268788, "distance": 0.2247733383, "q3": 2.251076797, "q2": 1.468777654, "tx": 0.0647, "ty": 0.2415, "targetID": 14, "f2": 0.68028, "f1": 0.523515, "f3": 0.342057, "y": 0.38453302, "x": -0.10869149}], [{"q1": 1.57704275, "distance": 0.1649516386, "q3": 2.204078577, "q2": 1.382321024, "tx": -0.0647, "ty": 0.2415, "targetID": 15, "f2": 0.633282, "f1": 0.609972, "f3": 0.357702, "y": 0.38988252, "x": -0.13675325}], [{"q1": 1.66035779, "distance": 0.1149568566, "q3": 1.746851177, "q2": 1.990344866, "tx": -0.1768, "ty": 0.1768, "targetID": 16, "f2": 0.176055, "f1": 0.001948, "f3": 0.274387, "y": 0.26473801, "x": -0.10275957}]], "block": 20}], [{"trials": [[{"q1": 0.9831560802, "distance": 0.2197861082, "q3": 2.647985627, "q2": -1.296326546, "tx": 0.601, "ty": 0.601, "targetID": 1, "f2": 1.077189, "f1": 3.288619, "f3": 0.951588, "y": 0.53338595, "x": 0.39187259}], [{"q1": 0.7476622902, "distance": 0.4007464642, "q3": 3.208885527, "q2": 0.6202334536, "tx": 0.22, "ty": 0.821, "targetID": 2, "f2": 1.638089, "f1": 1.372059, "f3": 1.187082, "y": 0.44761845, "x": 0.36554706}], [{"q1": 2.53535417, "distance": 0.393791274, "q3": 3.848388127, "q2": -0.1171611464, "tx": -0.22, "ty": 0.821, "targetID": 3, "f2": 2.277592, "f1": 2.109454, "f3": -0.60061, "y": 0.46317712, "x": -0.38442127}], [{"q1": 2.16433208, "distance": 0.4600635605, "q3": 2.449185637, "q2": 1.838480274, "tx": -0.601, "ty": 0.601, "targetID": 4, "f2": 0.878389, "f1": 0.153812, "f3": -0.229588, "y": 0.32131708, "x": -0.23571115}], [{"q1": 0.6696250902, "distance": 0.07080080512, "q3": 2.726022827, "q2": "_NaN_", "tx": 0.4596, "ty": 0.4596, "targetID": 5, "f2": 1.155226, "f1": "_NaN_", "f3": 1.265119, "y": 0.41337277, "x": 0.40597354}], [{"q1": 2.12198341, "distance": 0.1595451621, "q3": 4.435112027, "q2": -0.7905301464, "tx": 0.1682, "ty": 0.6279, "targetID": 6, "f2": 2.864316, "f1": 2.782823, "f3": -0.187239, "y": 0.57392915, "x": 0.018060711}], [{"q1": 1.896982546, "distance": 0.1180744965, "q3": 3.056518327, "q2": 0.3710423536, "tx": -0.1682, "ty": 0.6279, "targetID": 7, "f2": 1.485722, "f1": 1.62125, "f3": 0.037762, "y": 0.51144295, "x": -0.18767671}], [{"q1": 0.8606967902, "distance": 0.6198735923, "q3": 0.7764132068, "q2": 1.027132554, "tx": -0.4596, "ty": 0.4596, "targetID": 8, "f2": -0.794383, "f1": 0.96516, "f3": 1.074048, "y": 0.73879358, "x": 0.093838538}], [{"q1": 1.62159053, "distance": 0.2533392923, "q3": 4.277592527, "q2": -0.5859496464, "tx": 0.3182, "ty": 0.3182, "targetID": 9, "f2": 2.706796, "f1": 2.578242, "f3": 0.313154, "y": 0.55767357, "x": 0.23553679}], [{"q1": 1.40475781, "distance": 0.2535713848, "q3": 2.081367967, "q2": 1.003570614, "tx": 0.1165, "ty": 0.4347, "targetID": 10, "f2": 0.510572, "f1": 0.988722, "f3": 0.529987, "y": 0.49983327, "x": -0.12856347}], [{"q1": 1.893212635, "distance": 0.1008505669, "q3": 3.093966127, "q2": 0.5397458536, "tx": -0.1165, "ty": 0.4347, "targetID": 11, "f2": 1.52317, "f1": 1.452547, "f3": 0.041532, "y": 0.51308624, "x": -0.17995419}], [{"q1": 1.49322506, "distance": 0.213089504, "q3": 2.182150257, "q2": 1.220403344, "tx": -0.3182, "ty": 0.3182, "targetID": 12, "f2": 0.611354, "f1": 0.771889, "f3": 0.441519, "y": 0.41935798, "x": -0.13065214}], [{"q1": 1.43026754, "distance": 0.3759254197, "q3": 2.807829827, "q2": 0.6895998536, "tx": 0.1768, "ty": 0.1768, "targetID": 13, "f2": 1.237033, "f1": 1.302693, "f3": 0.504477, "y": 0.52412378, "x": 0.032973323}], [{"q1": 1.16543128, "distance": 0.2923960085, "q3": 2.408847587, "q2": 0.6238148536, "tx": 0.0647, "ty": 0.2415, "targetID": 14, "f2": 0.838051, "f1": 1.368478, "f3": 0.769313, "y": 0.53379163, "x": 0.072512096}], [{"q1": 1.43014188, "distance": 0.1214087056, "q3": 2.165562647, "q2": 1.864241334, "tx": -0.0647, "ty": 0.2415, "targetID": 15, "f2": 0.594766, "f1": 0.128051, "f3": 0.504603, "y": 0.34426934, "x": -5.8399192e-05}], [{"q1": 2.03533829, "distance": 0.1646897965, "q3": 2.309573257, "q2": 1.408144914, "tx": -0.1768, "ty": 0.1768, "targetID": 16, "f2": 0.738777, "f1": 0.584148, "f3": -0.100594, "y": 0.31523089, "x": -0.26601669}]], "block": 21}], [{"trials": [[{"q1": 0.5417622902, "distance": 0.3912068864, "q3": 3.389087327, "q2": "_NaN_", "tx": 0.601, "ty": 0.601, "targetID": 1, "f2": 1.818291, "f1": "_NaN_", "f3": 1.392982, "y": 0.219336, "x": 0.51511974}], [{"q1": 0.9497923602, "distance": 0.3910128673, "q3": 3.674406727, "q2": 0.9667511536, "tx": 0.22, "ty": 0.821, "targetID": 2, "f2": 2.10361, "f1": 1.025542, "f3": 0.984952, "y": 0.49662824, "x": 0.43834382}], [{"q1": 1.72306398, "distance": 0.3656430039, "q3": 2.947756427, "q2": 1.149906004, "tx": -0.22, "ty": 0.821, "targetID": 3, "f2": 1.37696, "f1": 0.842387, "f3": 0.211681, "y": 0.4680975, "x": -0.12432016}], [{"q1": 1.874928566, "distance": 0.5031700498, "q3": 1.828909577, "q2": 1.650864364, "tx": -0.601, "ty": 0.601, "targetID": 4, "f2": 0.258113, "f1": 0.341428, "f3": 0.059816, "y": 0.22536278, "x": -0.2662213}], [{"q1": 0.5449038902, "distance": 0.2219872521, "q3": 2.964406827, "q2": 0.2044751536, "tx": 0.4596, "ty": 0.4596, "targetID": 5, "f2": 1.393611, "f1": 1.787818, "f3": 1.389841, "y": 0.24031835, "x": 0.49415283}], [{"q1": 1.07954014, "distance": 0.250274099, "q3": 4.152682827, "q2": 0.9355237536, "tx": 0.1682, "ty": 0.6279, "targetID": 6, "f2": 2.581886, "f1": 1.056769, "f3": 0.855204, "y": 0.64044703, "x": 0.41815939}], [{"q1": 2.25248517, "distance": 0.2697377324, "q3": 3.663662527, "q2": 1.421716594, "tx": -0.1682, "ty": 0.6279, "targetID": 7, "f2": 2.092866, "f1": 0.570576, "f3": -0.317741, "y": 0.51616446, "x": -0.41370685}], [{"q1": 1.75303477, "distance": 0.04669768952, "q3": 1.329145017, "q2": 1.125527244, "tx": -0.4596, "ty": 0.4596, "targetID": 8, "f2": -0.241651, "f1": 0.866765, "f3": 0.18171, "y": 0.42666428, "x": -0.42649543}], [{"q1": 1.17378792, "distance": 0.1707631906, "q3": 3.674783727, "q2": 0.05367865359, "tx": 0.3182, "ty": 0.3182, "targetID": 9, "f2": 2.103987, "f1": 1.938614, "f3": 0.760957, "y": 0.48803403, "x": 0.33598959}], [{"q1": 1.49002063, "distance": 0.2848683565, "q3": 3.967517327, "q2": 0.9928892036, "tx": 0.1165, "ty": 0.4347, "targetID": 10, "f2": 2.396721, "f1": 0.999403, "f3": 0.444724, "y": 0.71917946, "x": 0.1016199}], [{"q1": 1.66695513, "distance": 0.0632870498, "q3": 2.307374137, "q2": 0.9360263536, "tx": -0.1165, "ty": 0.4347, "targetID": 11, "f2": 0.736578, "f1": 1.056266, "f3": 0.267789, "y": 0.44386775, "x": -0.17911951}], [{"q1": 1.47035426, "distance": 0.2127600291, "q3": 2.007666197, "q2": 1.069167064, "tx": -0.3182, "ty": 0.3182, "targetID": 12, "f2": 0.43687, "f1": 0.923126, "f3": 0.46439, "y": 0.46563596, "x": -0.16480682}], [{"q1": 1.10844279, "distance": 0.3549892479, "q3": 2.845591827, "q2": "_NaN_", "tx": 0.1768, "ty": 0.1768, "targetID": 13, "f2": 1.274795, "f1": "_NaN_", "f3": 0.826302, "y": 0.53143103, "x": 0.19274361}], [{"q1": 1.22034632, "distance": 0.2536508617, "q3": 3.067451027, "q2": 1.142931664, "tx": 0.0647, "ty": 0.2415, "targetID": 14, "f2": 1.496655, "f1": 0.849361, "f3": 0.714398, "y": 0.49086357, "x": 0.11113888}], [{"q1": "_NaN_", "distance": 1.028316082, "q3": "_NaN_", "q2": "_NaN_", "tx": -0.0647, "ty": 0.2415, "targetID": 15, "f2": "_NaN_", "f1": "_NaN_", "f3": "_NaN_", "y": -0.57020934, "x": -0.6960176}], [{"q1": 1.1463304, "distance": 0.6145398436, "q3": 1.928812227, "q2": "_NaN_", "tx": -0.1768, "ty": 0.1768, "targetID": 16, "f2": 0.358016, "f1": "_NaN_", "f3": 0.788414, "y": 0.72241534, "x": 0.10597751}]], "block": 22}], [{"trials": [[{"q1": 1.07080651, "distance": 0.2675991583, "q3": 6.117120727, "q2": -1.057691146, "tx": 0.601, "ty": 0.601, "targetID": 1, "f2": 4.546324, "f1": 3.049984, "f3": 0.863938, "y": 0.35180638, "x": 0.69852871}], [{"q1": 1.34984277, "distance": 0.1722493298, "q3": 3.984921827, "q2": 0.6611370536, "tx": 0.22, "ty": 0.821, "targetID": 2, "f2": 2.414125, "f1": 1.331156, "f3": 0.584902, "y": 0.65735018, "x": 0.2737454}], [{"q1": 2.61709841, "distance": 0.6426702925, "q3": 2.439760857, "q2": 1.902380272, "tx": -0.22, "ty": 0.821, "targetID": 3, "f2": 0.868965, "f1": 0.089912, "f3": -0.682354, "y": 0.19274506, "x": -0.35535448}], [{"q1": 1.868771044, "distance": 0.5486526952, "q3": 1.613144996, "q2": 1.825662584, "tx": -0.601, "ty": 0.601, "targetID": 4, "f2": 0.042349, "f1": 0.16663, "f3": 0.065973, "y": 0.21080535, "x": -0.21529556}], [{"q1": 1.36875516, "distance": 0.08062472203, "q3": 4.384909327, "q2": -0.7353637464, "tx": 0.4596, "ty": 0.4596, "targetID": 5, "f2": 2.814113, "f1": 2.727656, "f3": 0.565989, "y": 0.43535056, "x": 0.38270845}], [{"q1": 1.915329447, "distance": 0.1723946911, "q3": 4.483052727, "q2": -0.1693744464, "tx": 0.1682, "ty": 0.6279, "targetID": 6, "f2": 2.912256, "f1": 2.161667, "f3": 0.019415, "y": 0.72513252, "x": 0.025842118}], [{"q1": 1.70333478, "distance": 0.1584589573, "q3": 2.845843127, "q2": 1.034295394, "tx": -0.1682, "ty": 0.6279, "targetID": 7, "f2": 1.275047, "f1": 0.957997, "f3": 0.23141, "y": 0.48933632, "x": -0.091327718}], [{"q1": 2.44487631, "distance": 0.3845061339, "q3": 1.772172417, "q2": 2.405160764, "tx": -0.4596, "ty": 0.4596, "targetID": 8, "f2": 0.201376, "f1": -0.412868, "f3": -0.510132, "y": 0.19512074, "x": -0.18050201}], [{"q1": 1.24686136, "distance": 0.2042861416, "q3": 3.441174927, "q2": 0.1108556536, "tx": 0.3182, "ty": 0.3182, "targetID": 9, "f2": 1.870379, "f1": 1.881437, "f3": 0.687883, "y": 0.51052666, "x": 0.2493285}], [{"q1": 1.06119324, "distance": 0.2864470928, "q3": 3.708587327, "q2": 0.4244494536, "tx": 0.1165, "ty": 0.4347, "targetID": 10, "f2": 2.137791, "f1": 1.567843, "f3": 0.873551, "y": 0.49013913, "x": 0.39753103}], [{"q1": 2.19285774, "distance": 0.1817230696, "q3": 3.719834227, "q2": 0.1966211536, "tx": -0.1165, "ty": 0.4347, "targetID": 11, "f2": 2.149038, "f1": 1.795672, "f3": -0.258113, "y": 0.56295703, "x": -0.24523775}], [{"q1": 2.33693118, "distance": 0.1533709644, "q3": 1.978512217, "q2": 2.182296174, "tx": -0.3182, "ty": 0.3182, "targetID": 12, "f2": 0.407716, "f1": -0.190004, "f3": -0.402187, "y": 0.21654923, "x": -0.20335326}], [{"q1": 1.37805427, "distance": 0.3134770656, "q3": 2.841633427, "q2": 1.352978544, "tx": 0.1768, "ty": 0.1768, "targetID": 13, "f2": 1.270837, "f1": 0.639314, "f3": 0.55669, "y": 0.47345553, "x": 0.075491722}], [{"q1": 1.71671796, "distance": 0.2525932839, "q3": 2.828941327, "q2": 1.603426314, "tx": 0.0647, "ty": 0.2415, "targetID": 14, "f2": 1.258145, "f1": 0.388866, "f3": 0.218027, "y": 0.48726721, "x": 0.0063746576}], [{"q1": 1.78055512, "distance": 0.1294352569, "q3": 2.230530787, "q2": 1.609144014, "tx": -0.0647, "ty": 0.2415, "targetID": 15, "f2": 0.659734, "f1": 0.383149, "f3": 0.154189, "y": 0.34088237, "x": -0.14762545}], [{"q1": 1.77804185, "distance": 0.198857313, "q3": 2.403255547, "q2": 1.546940484, "tx": -0.1768, "ty": 0.1768, "targetID": 16, "f2": 0.832459, "f1": 0.445352, "f3": 0.156703, "y": 0.37280855, "x": -0.14326078}]], "block": 23}], [{"trials": [[{"q1": 1.15072863, "distance": 0.2148624282, "q3": 4.674501327, "q2": -0.6060558464, "tx": 0.601, "ty": 0.601, "targetID": 1, "f2": 3.103705, "f1": 2.598349, "f3": 0.784016, "y": 0.39172498, "x": 0.55231911}], [{"q1": 1.41719852, "distance": 0.1258079996, "q3": 4.032736827, "q2": 0.7121564536, "tx": 0.22, "ty": 0.821, "targetID": 2, "f2": 2.46194, "f1": 1.280136, "f3": 0.517546, "y": 0.6952662, "x": 0.21567978}], [{"q1": 1.6627454, "distance": 0.3442998076, "q3": 3.014295327, "q2": 1.034295394, "tx": -0.22, "ty": 0.821, "targetID": 3, "f2": 1.443499, "f1": 0.957997, "f3": 0.271999, "y": 0.51940519, "x": -0.053918911}], [{"q1": 2.20938252, "distance": 0.6029877539, "q3": 1.764695427, "q2": 2.379839524, "tx": -0.601, "ty": 0.601, "targetID": 4, "f2": 0.193899, "f1": -0.387547, "f3": -0.274638, "y": 0.22880096, "x": -0.12659289}], [{"q1": 1.10837996, "distance": 0.1251376954, "q3": 4.239642127, "q2": -0.6911929464, "tx": 0.4596, "ty": 0.4596, "targetID": 5, "f2": 2.668846, "f1": 2.683486, "f3": 0.826365, "y": 0.3349589, "x": 0.44846272}], [{"q1": 1.47135957, "distance": 0.1113055346, "q3": 4.257172227, "q2": 0.00881675359, "tx": 0.1682, "ty": 0.6279, "targetID": 6, "f2": 2.686376, "f1": 1.983476, "f3": 0.463385, "y": 0.63663721, "x": 0.27916208}], [{"q1": 1.47462683, "distance": 0.1853916187, "q3": 2.749207727, "q2": 0.6468741536, "tx": -0.1682, "ty": 0.6279, "targetID": 7, "f2": 1.178411, "f1": 1.345419, "f3": 0.460118, "y": 0.51883065, "x": -0.018286928}], [{"q1": 1.976276345, "distance": 0.2405900255, "q3": 2.371965287, "q2": 1.354486514, "tx": -0.4596, "ty": 0.4596, "targetID": 8, "f2": 0.801169, "f1": 0.637806, "f3": -0.041532, "y": 0.345273, "x": -0.24790943}], [{"q1": 1.2593649, "distance": 0.2284247905, "q3": 3.370740427, "q2": 0.5496104536, "tx": 0.3182, "ty": 0.3182, "targetID": 9, "f2": 1.799944, "f1": 1.442682, "f3": 0.67538, "y": 0.53051459, "x": 0.23393613}], [{"q1": 1.41493657, "distance": 0.1107542356, "q3": 2.906727227, "q2": 0.6601945536, "tx": 0.1165, "ty": 0.4347, "targetID": 10, "f2": 1.335931, "f1": 1.332098, "f3": 0.519808, "y": 0.52282944, "x": 0.049420178}], [{"q1": 1.67581442, "distance": 0.04305706817, "q3": 2.366247587, "q2": 1.308619264, "tx": -0.1165, "ty": 0.4347, "targetID": 11, "f2": 0.795451, "f1": 0.683673, "f3": 0.25893, "y": 0.40362675, "x": -0.14630544}], [{"q1": 1.74122238, "distance": 0.09264858498, "q3": 1.856869757, "q2": 1.028577694, "tx": -0.3182, "ty": 0.3182, "targetID": 12, "f2": 0.286073, "f1": 0.963715, "f3": 0.193522, "y": 0.41035699, "x": -0.3277315}], [{"q1": 1.18654278, "distance": 0.3490567738, "q3": 3.436336827, "q2": 0.3928449536, "tx": 0.1768, "ty": 0.1768, "targetID": 13, "f2": 1.865541, "f1": 1.599448, "f3": 0.748202, "y": 0.50973979, "x": 0.28164144}], [{"q1": 1.52263037, "distance": 0.2789237318, "q3": 2.429644927, "q2": 1.007026364, "tx": 0.0647, "ty": 0.2415, "targetID": 14, "f2": 0.858849, "f1": 0.985266, "f3": 0.412114, "y": 0.46580416, "x": -0.1010893}], [{"q1": 1.67656841, "distance": 0.290399921, "q3": 2.950018327, "q2": 0.4481998536, "tx": -0.0647, "ty": 0.2415, "targetID": 15, "f2": 1.379222, "f1": 1.544093, "f3": 0.258176, "y": 0.53074037, "x": -0.090625325}], [{"q1": 1.70434008, "distance": 0.1923338443, "q3": 2.114920177, "q2": 1.339218374, "tx": -0.1768, "ty": 0.1768, "targetID": 16, "f2": 0.544124, "f1": 0.653074, "f3": 0.230404, "y": 0.36736827, "x": -0.20280081}]], "block": 24}]]}]], "condition": "H1"}], [{"phases": [[{"phase": "test", "blocks": [[{"trials": [[{"q1": 0.02974549019, "distance": 1.176541272, "q3": 3.543088227, "q2": 1.816928954, "tx": -0.375, "ty": 0.6495, "targetID": 1, "f2": 1.972292, "f1": 1.904999, "f3": 0.175364, "y": 0.033488142, "x": 0.62738653}], [{"q1": -0.2593438098, "distance": 1.159649956, "q3": 4.418398727, "q2": 1.953462569, "tx": 0, "ty": 0.95, "targetID": 2, "f2": 2.847602, "f1": 2.194088, "f3": 0.03883, "y": 0.052024249, "x": 0.73377624}], [{"q1": -0.6648606098, "distance": 1.27477504, "q3": 4.809715527, "q2": 0.5217131536, "tx": 0.375, "ty": 0.6495, "targetID": 3, "f2": 3.238919, "f1": 2.599605, "f3": 1.470579, "y": -0.59685265, "x": 0.64268727}], [{"q1": 0.5880065902, "distance": 0.8851301472, "q3": 2.921744027, "q2": 1.039950254, "tx": -0.4763, "ty": 0.275, "targetID": 4, "f2": 1.350948, "f1": 1.346738, "f3": 0.952342, "y": 0.30177353, "x": 0.40842513}], [{"q1": 0.4749091902, "distance": 0.6103136014, "q3": 3.172568727, "q2": 1.292911294, "tx": 0, "ty": 0.55, "targetID": 5, "f2": 1.601772, "f1": 1.459835, "f3": 0.699381, "y": 0.23947321, "x": 0.52541013}], [{"q1": -0.6583261098, "distance": 0.7242457307, "q3": 4.239013827, "q2": -0.5572354464, "tx": 0.4763, "ty": 0.275, "targetID": 6, "f2": 2.668217, "f1": 2.593071, "f3": 2.549528, "y": -0.42856133, "x": 0.30444735}], [{"q1": 1.40934453, "distance": 0.1205136098, "q3": 1.982973287, "q2": 1.646968794, "tx": -0.175, "ty": 0.3031, "targetID": 7, "f2": 0.412177, "f1": 0.5254, "f3": 0.345324, "y": 0.35052675, "x": -0.06421086}], [{"q1": 0.3699799902, "distance": 0.4998198046, "q3": 2.840628127, "q2": 0.2475777536, "tx": 0, "ty": 0.15, "targetID": 8, "f2": 1.269832, "f1": 1.564764, "f3": 1.744715, "y": 0.25091166, "x": 0.48952699}], [{"q1": 0.2411746902, "distance": 0.4118132344, "q3": 3.198015627, "q2": 0.4399060536, "tx": 0.175, "ty": 0.3031, "targetID": 9, "f2": 1.627219, "f1": 1.69357, "f3": 1.552387, "y": 0.11432638, "x": 0.54099817}]], "block": 1}], [{"trials": [[{"q1": 0.9360321902, "distance": 0.6479070373, "q3": 2.559895357, "q2": -0.03943814641, "tx": -0.375, "ty": 0.6495, "targetID": 1, "f2": 0.989099, "f1": 0.998712, "f3": 2.031731, "y": 0.54517774, "x": 0.2644532}], [{"q1": 0.4264658902, "distance": 0.904762184, "q3": 3.139016527, "q2": -1.181407046, "tx": 0, "ty": 0.95, "targetID": 2, "f2": 1.56822, "f1": 1.508279, "f3": 3.1737, "y": 0.20722555, "x": 0.516605}], [{"q1": -0.7663969098, "distance": 1.230504126, "q3": 4.103736827, "q2": 0.3606122536, "tx": 0.375, "ty": 0.6495, "targetID": 3, "f2": 2.532941, "f1": 2.701141, "f3": 1.63168, "y": -0.5803935, "x": 0.41376058}], [{"q1": 1.890573697, "distance": 0.3138244248, "q3": 1.629355614, "q2": 2.034138668, "tx": -0.4763, "ty": 0.275, "targetID": 4, "f2": 0.058559, "f1": 0.044171, "f3": -0.041846, "y": 0.21534842, "x": -0.168197}], [{"q1": 0.8785409902, "distance": 0.2849129822, "q3": 2.423361737, "q2": 0.07114595359, "tx": 0, "ty": 0.55, "targetID": 5, "f2": 0.852565, "f1": 1.056204, "f3": 1.921147, "y": 0.55072881, "x": 0.28491205}], [{"q1": 0.04231189019, "distance": 0.3344937893, "q3": 3.458328027, "q2": 1.018336104, "tx": 0.4763, "ty": 0.275, "targetID": 6, "f2": 1.887532, "f1": 1.892433, "f3": 0.973957, "y": -0.02997295, "x": 0.61369576}], [{"q1": 1.085195, "distance": 0.2895418198, "q3": 2.259621937, "q2": 1.097692734, "tx": -0.175, "ty": 0.3031, "targetID": 7, "f2": 0.688826, "f1": 0.849549, "f3": 0.8946, "y": 0.46024428, "x": 0.06818746}], [{"q1": 0.8882799902, "distance": 0.4194440476, "q3": 2.692219227, "q2": 0.4548600536, "tx": 0, "ty": 0.15, "targetID": 8, "f2": 1.121423, "f1": 1.046464, "f3": 1.537433, "y": 0.46744978, "x": 0.27415132}], [{"q1": 0.6054737902, "distance": 0.2266080002, "q3": 2.887060827, "q2": 1.027949374, "tx": 0.175, "ty": 0.3031, "targetID": 9, "f2": 1.316264, "f1": 1.329271, "f3": 0.964343, "y": 0.30363866, "x": 0.40160736}]], "block": 2}], [{"trials": [[{"q1": 1.06087908, "distance": 0.4283779172, "q3": 2.029029027, "q2": 0.3207768536, "tx": -0.375, "ty": 0.6495, "targetID": 1, "f2": 0.458233, "f1": 0.873865, "f3": 1.671516, "y": 0.65711176, "x": 0.053310286}], [{"q1": -0.7048845098, "distance": 1.329750767, "q3": 4.229400527, "q2": 2.330139524, "tx": 0, "ty": 0.95, "targetID": 2, "f2": 2.658604, "f1": 2.639629, "f3": -0.337847, "y": -0.22784208, "x": 0.61719133}], [{"q1": -0.02818540981, "distance": 0.7480209962, "q3": 3.538878427, "q2": 0.9590856536, "tx": 0.375, "ty": 0.6495, "targetID": 3, "f2": 1.968082, "f1": 1.96293, "f3": 1.033207, "y": -0.055557119, "x": 0.6248597}], [{"q1": 0.8846356902, "distance": 0.7152554818, "q3": 2.531558197, "q2": 1.022608664, "tx": -0.4763, "ty": 0.275, "targetID": 4, "f2": 0.960762, "f1": 1.050109, "f3": 0.969684, "y": 0.41692899, "x": 0.2247325}], [{"q1": 0.6918675902, "distance": 0.4668537896, "q3": 2.981874127, "q2": 1.681589144, "tx": 0, "ty": 0.55, "targetID": 5, "f2": 1.411078, "f1": 1.242877, "f3": 0.310704, "y": 0.31114304, "x": 0.40112319}], [{"q1": -0.4979164098, "distance": 0.7215307034, "q3": 4.135906727, "q2": -0.5904735464, "tx": 0.4763, "ty": 0.275, "targetID": 6, "f2": 2.56511, "f1": 2.432661, "f3": 2.582766, "y": -0.43724101, "x": 0.36089073}], [{"q1": 1.51766665, "distance": 0.1719857092, "q3": 2.029217527, "q2": 2.071083798, "tx": -0.175, "ty": 0.3031, "targetID": 7, "f2": 0.458421, "f1": 0.417078, "f3": -0.078791, "y": 0.31076126, "x": -0.0031850144}], [{"q1": 0.9919525302, "distance": 0.3304750855, "q3": 2.523013057, "q2": 1.127726354, "tx": 0, "ty": 0.15, "targetID": 8, "f2": 0.952217, "f1": 0.942792, "f3": 0.864566, "y": 0.42320594, "x": 0.18593627}], [{"q1": 0.6544826902, "distance": 0.201896995, "q3": 2.820836027, "q2": 0.8152007536, "tx": 0.175, "ty": 0.3031, "targetID": 9, "f2": 1.25004, "f1": 1.280262, "f3": 1.177092, "y": 0.34834276, "x": 0.37176252}]], "block": 3}], [{"trials": [[{"q1": 1.982810858, "distance": 0.2774659383, "q3": 1.449719347, "q2": 0.7859839536, "tx": -0.375, "ty": 0.6495, "targetID": 1, "f2": -0.121077, "f1": -0.048066, "f3": 1.206309, "y": 0.42108428, "x": -0.53252335}], [{"q1": 0.4061082902, "distance": 0.9157627127, "q3": 3.002671427, "q2": -1.541245146, "tx": 0, "ty": 0.95, "targetID": 2, "f2": 1.431875, "f1": 1.528636, "f3": 3.533538, "y": 0.21390492, "x": 0.54478012}], [{"q1": 0.1474923902, "distance": 0.6732499533, "q3": 3.862713827, "q2": -1.446117646, "tx": 0.375, "ty": 0.6495, "targetID": 3, "f2": 2.291917, "f1": 1.787252, "f3": 3.43841, "y": -0.022529173, "x": 0.41552518}], [{"q1": 1.878761309, "distance": 0.2703572523, "q3": 1.531337923, "q2": 1.941336021, "tx": -0.4763, "ty": 0.275, "targetID": 4, "f2": -0.039458, "f1": 0.055983, "f3": 0.050957, "y": 0.20593606, "x": -0.2149129}], [{"q1": 0.2701401902, "distance": 0.6887904002, "q3": 3.043072327, "q2": -0.8547442464, "tx": 0, "ty": 0.55, "targetID": 5, "f2": 1.472276, "f1": 1.664604, "f3": 2.847037, "y": 0.1417502, "x": 0.5547651}], [{"q1": -0.8250818098, "distance": 0.861275536, "q3": 4.384218227, "q2": -0.8232655464, "tx": 0.4763, "ty": 0.275, "targetID": 6, "f2": 2.813422, "f1": 2.759826, "f3": 2.815558, "y": -0.53096968, "x": 0.1726416}], [{"q1": 0.4656728902, "distance": 0.6801266972, "q3": 3.131351027, "q2": 0.2686264536, "tx": -0.175, "ty": 0.3031, "targetID": 7, "f2": 1.560555, "f1": 1.469072, "f3": 1.723666, "y": 0.22408375, "x": 0.5005211}], [{"q1": 0.9336445902, "distance": 0.3793986096, "q3": 2.746254627, "q2": 0.8312228536, "tx": 0, "ty": 0.15, "targetID": 8, "f2": 1.175458, "f1": 1.0011, "f3": 1.16107, "y": 0.43888392, "x": 0.2459459}], [{"q1": 0.9325135902, "distance": 0.1165828615, "q3": 2.540040497, "q2": 1.118552904, "tx": 0.175, "ty": 0.3031, "targetID": 9, "f2": 0.969244, "f1": 1.002231, "f3": 0.87374, "y": 0.41715671, "x": 0.19913774}]], "block": 4}], [{"trials": [[{"q1": 2.1239312, "distance": 0.4653385249, "q3": 1.074676017, "q2": 1.181070594, "tx": -0.375, "ty": 0.6495, "targetID": 1, "f2": -0.49612, "f1": -0.189187, "f3": 0.811222, "y": 0.24162205, "x": -0.59899893}], [{"q1": 1.20595783, "distance": 0.4759776789, "q3": 2.243411317, "q2": -1.635932746, "tx": 0, "ty": 0.95, "targetID": 2, "f2": 0.672615, "f1": 0.728787, "f3": 3.628225, "y": 0.635158, "x": 0.35697236}], [{"q1": 0.1792853902, "distance": 0.5849606667, "q3": 3.279194427, "q2": -1.617020346, "tx": 0.375, "ty": 0.6495, "targetID": 3, "f2": 1.708398, "f1": 1.755459, "f3": 3.609313, "y": 0.081618785, "x": 0.51532073}], [{"q1": 2.19266925, "distance": 0.2492671831, "q3": 1.482894565, "q2": 1.951766109, "tx": -0.4763, "ty": 0.275, "targetID": 4, "f2": -0.087902, "f1": -0.257925, "f3": 0.040527, "y": 0.13602469, "x": -0.26937008}], [{"q1": 0.5765082902, "distance": 0.550178511, "q3": 2.793378527, "q2": -0.8464504464, "tx": 0, "ty": 0.55, "targetID": 5, "f2": 1.222582, "f1": 1.358236, "f3": 2.838743, "y": 0.35386435, "x": 0.51403035}], [{"q1": -0.3718757098, "distance": 0.6334235073, "q3": 3.934279327, "q2": -0.4781301464, "tx": 0.4763, "ty": 0.275, "targetID": 6, "f2": 2.363483, "f1": 2.30662, "f3": 2.470423, "y": -0.35711563, "x": 0.43561622}], [{"q1": 1.06006226, "distance": 0.3428546378, "q3": 2.459364397, "q2": 0.9679449536, "tx": -0.175, "ty": 0.3031, "targetID": 7, "f2": 0.888568, "f1": 0.874682, "f3": 1.024348, "y": 0.46383683, "x": 0.1278415}], [{"q1": 0.2520445902, "distance": 0.5499372464, "q3": 3.266062527, "q2": 0.3008591536, "tx": 0, "ty": 0.15, "targetID": 8, "f2": 1.695266, "f1": 1.6827, "f3": 1.691434, "y": 0.1019046, "x": 0.54783009}], [{"q1": -0.2394261098, "distance": 0.5893654704, "q3": 3.711791727, "q2": -0.8387849464, "tx": 0.175, "ty": 0.3031, "targetID": 9, "f2": 2.140995, "f1": 2.174171, "f3": 2.831078, "y": -0.22272159, "x": 0.44120164}]], "block": 5}], [{"trials": [[{"q1": 1.77496309, "distance": 0.2783235609, "q3": 0.9968901768, "q2": 1.318106874, "tx": -0.375, "ty": 0.6495, "targetID": 1, "f2": -0.573906, "f1": 0.159781, "f3": 0.674186, "y": 0.38806688, "x": -0.47048156}], [{"q1": 1.1534304, "distance": 0.4213465162, "q3": 2.291226357, "q2": -1.113737146, "tx": 0, "ty": 0.95, "targetID": 2, "f2": 0.72043, "f1": 0.781314, "f3": 3.10603, "y": 0.67102036, "x": 0.31575821}], [{"q1": -0.8153429098, "distance": 1.013617069, "q3": 4.417142127, "q2": -1.667160146, "tx": 0.375, "ty": 0.6495, "targetID": 3, "f2": 2.846346, "f1": 2.750087, "f3": 3.659453, "y": -0.35169005, "x": 0.21676585}], [{"q1": 2.14322058, "distance": 0.2589577953, "q3": 1.250605207, "q2": 2.00674398, "tx": -0.4763, "ty": 0.275, "targetID": 4, "f2": -0.320191, "f1": -0.208476, "f3": -0.014451, "y": 0.096258406, "x": -0.28892182}], [{"q1": 0.09722699019, "distance": 0.753578245, "q3": 3.215545727, "q2": -0.8024053464, "tx": 0, "ty": 0.55, "targetID": 5, "f2": 1.644749, "f1": 1.837517, "f3": 2.794698, "y": 0.023932085, "x": 0.53956716}], [{"q1": -0.2955978098, "distance": 0.5004745209, "q3": 3.395559027, "q2": 0.6725095536, "tx": 0.4763, "ty": 0.275, "targetID": 6, "f2": 1.824763, "f1": 2.230342, "f3": 1.319783, "y": -0.22021207, "x": 0.54868613}], [{"q1": 1.14105252, "distance": 0.3476097548, "q3": 2.226635207, "q2": 0.5565848536, "tx": -0.175, "ty": 0.3031, "targetID": 7, "f2": 0.655839, "f1": 0.793692, "f3": 1.435708, "y": 0.57286115, "x": 0.044229249}], [{"q1": 0.9447029802, "distance": 0.3745354284, "q3": 2.654394427, "q2": 0.8180909536, "tx": 0, "ty": 0.15, "targetID": 8, "f2": 1.083598, "f1": 0.990042, "f3": 1.174202, "y": 0.44861136, "x": 0.22607088}], [{"q1": 0.5041259902, "distance": 0.3022579172, "q3": 3.017562527, "q2": -0.01304874641, "tx": 0.175, "ty": 0.3031, "targetID": 9, "f2": 1.446766, "f1": 1.430619, "f3": 2.005341, "y": 0.28231381, "x": 0.47654234}]], "block": 6}], [{"trials": [[{"q1": 2.52768869, "distance": 0.737301568, "q3": 0.9221202768, "q2": 1.671410384, "tx": -0.375, "ty": 0.6495, "targetID": 1, "f2": -0.648676, "f1": -0.592944, "f3": 0.320882, "y": -0.076798957, "x": -0.50189928}], [{"q1": 0.9552587302, "distance": 0.4509711189, "q3": 2.484120147, "q2": -0.2102151464, "tx": 0, "ty": 0.95, "targetID": 2, "f2": 0.913324, "f1": 0.979486, "f3": 2.202508, "y": 0.5866871, "x": 0.2671679}], [{"q1": 0.7733604902, "distance": 0.223974835, "q3": 2.891019227, "q2": -1.106323046, "tx": 0.375, "ty": 0.6495, "targetID": 3, "f2": 1.320223, "f1": 1.161384, "f3": 3.098616, "y": 0.43253656, "x": 0.43060209}], [{"q1": 1.26960649, "distance": 0.5027057271, "q3": 2.226760877, "q2": 1.086194504, "tx": -0.4763, "ty": 0.275, "targetID": 4, "f2": 0.655965, "f1": 0.665138, "f3": 0.906098, "y": 0.46667814, "x": -0.011571543}], [{"q1": 0.3536436902, "distance": 0.6650204477, "q3": 2.519997127, "q2": -0.6145381464, "tx": 0, "ty": 0.55, "targetID": 5, "f2": 0.949201, "f1": 1.581101, "f3": 2.606831, "y": 0.28652365, "x": 0.61060004}], [{"q1": -0.8395960098, "distance": 0.8862348452, "q3": 4.627880127, "q2": -1.022065546, "tx": 0.4763, "ty": 0.275, "targetID": 6, "f2": 3.057084, "f1": 2.774341, "f3": 3.014358, "y": -0.52440094, "x": 0.093716234}], [{"q1": 0.8638383902, "distance": 0.4433581295, "q3": 2.323207767, "q2": 0.5526892536, "tx": -0.175, "ty": 0.3031, "targetID": 7, "f2": 0.752411, "f1": 1.070906, "f3": 1.439603, "y": 0.5190414, "x": 0.21221537}], [{"q1": 0.7321427902, "distance": 0.4205613795, "q3": 2.914518327, "q2": 0.8560414536, "tx": 0, "ty": 0.15, "targetID": 8, "f2": 1.343722, "f1": 1.202602, "f3": 1.136251, "y": 0.37254442, "x": 0.35685551}], [{"q1": -0.5412703098, "distance": 0.6829116756, "q3": 3.287174027, "q2": 0.8129387536, "tx": 0.175, "ty": 0.3031, "targetID": 9, "f2": 1.716378, "f1": 2.476015, "f3": 1.179354, "y": -0.30684558, "x": 0.48213962}]], "block": 7}], [{"trials": [[{"q1": 0.7473480902, "distance": 0.7589388615, "q3": 2.131444947, "q2": -0.05954434641, "tx": -0.375, "ty": 0.6495, "targetID": 1, "f2": 0.560649, "f1": 1.187396, "f3": 2.051837, "y": 0.58445364, "x": 0.38114626}], [{"q1": 0.7796436902, "distance": 0.6239924904, "q3": 2.434168817, "q2": -0.7485584464, "tx": 0, "ty": 0.95, "targetID": 2, "f2": 0.863372, "f1": 1.155101, "f3": 2.740851, "y": 0.52529608, "x": 0.45715775}], [{"q1": -0.4870464098, "distance": 1.038024188, "q3": 4.253842127, "q2": 1.258165284, "tx": 0.375, "ty": 0.6495, "targetID": 3, "f2": 2.683046, "f1": 2.421791, "f3": 0.734127, "y": -0.33410056, "x": 0.70669889}], [{"q1": 0.5087755902, "distance": 0.9225992616, "q3": 2.969307727, "q2": 0.6288414536, "tx": -0.4763, "ty": 0.275, "targetID": 4, "f2": 1.398511, "f1": 1.425969, "f3": 1.363451, "y": 0.28765611, "x": 0.44621245}], [{"q1": 0.3851224902, "distance": 0.6275700304, "q3": 3.071472327, "q2": -0.6458911464, "tx": 0, "ty": 0.55, "targetID": 5, "f2": 1.500676, "f1": 1.549622, "f3": 2.638184, "y": 0.20613531, "x": 0.52497735}], [{"q1": -1.80745781, "distance": 0.9833858646, "q3": 5.350006627, "q2": -1.777932646, "tx": 0.4763, "ty": 0.275, "targetID": 6, "f2": 3.77921, "f1": 3.742202, "f3": 3.770225, "y": -0.20955824, "x": -0.3794167}], [{"q1": -0.8875995098, "distance": 0.8658180335, "q3": 4.182967827, "q2": -0.8600849464, "tx": -0.175, "ty": 0.3031, "targetID": 7, "f2": 2.612172, "f1": 2.822344, "f3": 2.852378, "y": -0.50259176, "x": 0.14201996}], [{"q1": 0.5434587902, "distance": 0.4954903023, "q3": 3.156232427, "q2": 0.4238839536, "tx": 0, "ty": 0.15, "targetID": 8, "f2": 1.585436, "f1": 1.391286, "f3": 1.568409, "y": 0.26496452, "x": 0.48196867}], [{"q1": -0.1566766098, "distance": 0.5655215713, "q3": 3.771356327, "q2": -0.8705150464, "tx": 0.175, "ty": 0.3031, "targetID": 9, "f2": 2.20056, "f1": 2.091421, "f3": 2.862808, "y": -0.19034764, "x": 0.45126812}]], "block": 8}], [{"trials": [[{"q1": 0.4534206902, "distance": 0.941555994, "q3": 2.075398937, "q2": -0.01769834641, "tx": -0.375, "ty": 0.6495, "targetID": 1, "f2": 0.504603, "f1": 1.481324, "f3": 2.009991, "y": 0.45005453, "x": 0.54518976}], [{"q1": 0.3414543902, "distance": 0.9054317464, "q3": 3.345607727, "q2": -2.319103446, "tx": 0, "ty": 0.95, "targetID": 2, "f2": 1.774811, "f1": 1.59329, "f3": 4.311396, "y": 0.18430447, "x": 0.48323597}], [{"q1": 1.46872064, "distance": 0.3038205364, "q3": 2.886935127, "q2": -1.386427446, "tx": 0.375, "ty": 0.6495, "targetID": 3, "f2": 1.316139, "f1": 0.466024, "f3": 3.37872, "y": 0.60887318, "x": 0.073908021}], [{"q1": 1.20325606, "distance": 0.5081851457, "q3": 2.198675037, "q2": 1.214434314, "tx": -0.4763, "ty": 0.275, "targetID": 4, "f2": 0.627879, "f1": 0.731488, "f3": 0.777858, "y": 0.44317029, "x": 0.0032528082}], [{"q1": 0.4531065902, "distance": 0.5676939399, "q3": 2.908172327, "q2": -0.4029204464, "tx": 0, "ty": 0.55, "targetID": 5, "f2": 1.337376, "f1": 1.481638, "f3": 2.395213, "y": 0.29013383, "x": 0.50472367}], [{"q1": -0.05457480981, "distance": 0.3220659635, "q3": 3.487984627, "q2": 1.781051964, "tx": 0.4763, "ty": 0.275, "targetID": 6, "f2": 1.917188, "f1": 1.989319, "f3": 0.211241, "y": -0.011785446, "x": 0.62286259}], [{"q1": 0.9739197902, "distance": 0.3944342117, "q3": 2.585090927, "q2": 1.049940524, "tx": -0.175, "ty": 0.3031, "targetID": 7, "f2": 1.014295, "f1": 0.960825, "f3": 0.942352, "y": 0.42922426, "x": 0.19872586}], [{"q1": 0.9223976902, "distance": 0.3935545056, "q3": 2.771827227, "q2": 0.7170573536, "tx": 0, "ty": 0.15, "targetID": 8, "f2": 1.201031, "f1": 1.012347, "f3": 1.275235, "y": 0.45038555, "x": 0.25427086}], [{"q1": 0.3376844902, "distance": 0.4074291704, "q3": 3.330842227, "q2": 0.1966211536, "tx": 0.175, "ty": 0.3031, "targetID": 9, "f2": 1.760046, "f1": 1.59706, "f3": 1.795672, "y": 0.13420312, "x": 0.54577267}]], "block": 9}], [{"trials": [[{"q1": 2.12631881, "distance": 0.2724585076, "q3": 2.416136077, "q2": 0.4677405536, "tx": -0.375, "ty": 0.6495, "targetID": 1, "f2": 0.84534, "f1": -0.191574, "f3": 1.524552, "y": 0.3802956, "x": -0.41698368}], [{"q1": 0.3608065902, "distance": 0.9376315423, "q3": 3.320474927, "q2": -0.9603017464, "tx": 0, "ty": 0.95, "targetID": 2, "f2": 1.749679, "f1": 1.573938, "f3": 2.952594, "y": 0.15620204, "x": 0.49903678}], [{"q1": -0.2908226098, "distance": 0.8205634871, "q3": 3.038297127, "q2": -1.146409746, "tx": 0.375, "ty": 0.6495, "targetID": 3, "f2": 1.467501, "f1": 2.225567, "f3": 3.138702, "y": -0.15078601, "x": 0.55629186}], [{"q1": 1.70942946, "distance": 0.2806623884, "q3": 1.720587467, "q2": 1.740776744, "tx": -0.4763, "ty": 0.275, "targetID": 4, "f2": 0.149791, "f1": 0.225315, "f3": 0.251516, "y": 0.2763953, "x": -0.19564108}], [{"q1": -0.08693320981, "distance": 0.7860810523, "q3": 2.837612127, "q2": -0.1444930464, "tx": 0, "ty": 0.55, "targetID": 5, "f2": 1.266816, "f1": 2.021678, "f3": 2.136786, "y": 0.018753963, "x": 0.57939716}], [{"q1": -0.7709208098, "distance": 0.642507843, "q3": 3.018505027, "q2": 0.4688715536, "tx": 0.4763, "ty": 0.275, "targetID": 6, "f2": 1.447709, "f1": 2.705665, "f3": 1.523421, "y": -0.3629769, "x": 0.40013043}], [{"q1": 0.3584817902, "distance": 0.6868809473, "q3": 3.049732527, "q2": 1.872912134, "tx": -0.175, "ty": 0.3031, "targetID": 7, "f2": 1.478936, "f1": 1.576263, "f3": 0.119381, "y": 0.17466772, "x": 0.49976706}], [{"q1": 0.6227525902, "distance": 0.3661193366, "q3": 2.193585657, "q2": 1.020723714, "tx": 0, "ty": 0.15, "targetID": 8, "f2": 0.622789, "f1": 1.311992, "f3": 0.971569, "y": 0.40178315, "x": 0.26579807}], [{"q1": 0.2061145902, "distance": 0.4975833011, "q3": 3.608998827, "q2": 0.01516275359, "tx": 0.175, "ty": 0.3031, "targetID": 9, "f2": 2.038203, "f1": 1.72863, "f3": 1.97713, "y": 0.012968837, "x": 0.5792438}]], "block": 10}], [{"trials": [[{"q1": 2.26461172, "distance": 0.3337619529, "q3": 2.281236087, "q2": 0.1332237536, "tx": -0.375, "ty": 0.6495, "targetID": 1, "f2": 0.71044, "f1": -0.329867, "f3": 1.859069, "y": 0.35324937, "x": -0.528729}], [{"q1": 0.8725091902, "distance": 0.6637801, "q3": 3.355283827, "q2": -1.672249546, "tx": 0, "ty": 0.95, "targetID": 2, "f2": 1.784488, "f1": 1.062235, "f3": 3.664542, "y": 0.37501191, "x": 0.3316515}], [{"q1": -0.5522031098, "distance": 0.9774858503, "q3": 2.706293527, "q2": -0.9290743464, "tx": 0.375, "ty": 0.6495, "targetID": 3, "f2": 1.135497, "f1": 2.486948, "f3": 2.921367, "y": -0.31006104, "x": 0.56133625}], [{"q1": 1.884290512, "distance": 0.1091591721, "q3": 1.296660957, "q2": 1.072559984, "tx": -0.4763, "ty": 0.275, "targetID": 4, "f2": -0.274135, "f1": 0.050454, "f3": 0.919733, "y": 0.3835768, "x": -0.4875607}], [{"q1": 1.59180824, "distance": 0.1119104513, "q3": 2.655399727, "q2": -0.5271389464, "tx": 0, "ty": 0.55, "targetID": 5, "f2": 1.084603, "f1": 0.342936, "f3": 2.519432, "y": 0.62913264, "x": -0.079132638}], [{"q1": 0.2213198902, "distance": 0.2457713418, "q3": 3.416482027, "q2": -0.1703797464, "tx": 0.4763, "ty": 0.275, "targetID": 6, "f2": 1.845686, "f1": 1.713425, "f3": 2.162672, "y": 0.040286724, "x": 0.54919191}], [{"q1": 1.939582543, "distance": 0.154117745, "q3": 2.369012187, "q2": 0.9159830536, "tx": -0.175, "ty": 0.3031, "targetID": 7, "f2": 0.798216, "f1": -0.004838, "f3": 1.07631, "y": 0.39011437, "x": -0.30220369}], [{"q1": 1.46702418, "distance": 0.4106113091, "q3": 2.347900687, "q2": 0.5783874536, "tx": 0, "ty": 0.15, "targetID": 8, "f2": 0.777104, "f1": 0.46772, "f3": 1.413905, "y": 0.54566309, "x": -0.10978327}], [{"q1": 0.9098940902, "distance": 0.4097582999, "q3": 1.702743217, "q2": 0.2450644536, "tx": 0.175, "ty": 0.3031, "targetID": 9, "f2": 0.131947, "f1": 1.02485, "f3": 1.747228, "y": 0.70708678, "x": 0.24353135}]], "block": 11}], [{"trials": [[{"q1": 2.42495861, "distance": 0.4171045169, "q3": 2.083441417, "q2": 0.01340345359, "tx": -0.375, "ty": 0.6495, "targetID": 1, "f2": 0.512645, "f1": -0.490214, "f3": 1.978889, "y": 0.3125928, "x": -0.62090591}], [{"q1": 1.76403035, "distance": 0.1669872669, "q3": 1.965443197, "q2": -1.215713246, "tx": 0, "ty": 0.95, "targetID": 2, "f2": 0.394647, "f1": 0.170714, "f3": 3.208006, "y": 0.79504356, "x": -0.062235432}], [{"q1": 1.56742948, "distance": 0.3304019595, "q3": 3.344853727, "q2": -0.04182574641, "tx": 0.375, "ty": 0.6495, "targetID": 3, "f2": 1.774057, "f1": 0.367315, "f3": 2.034118, "y": 0.55105881, "x": 0.059603762}], [{"q1": 2.80974088, "distance": 0.3639659949, "q3": 1.867865327, "q2": 0.1487432536, "tx": -0.4763, "ty": 0.275, "targetID": 4, "f2": 0.297069, "f1": -0.874996, "f3": 1.843549, "y": -0.0077240429, "x": -0.70551248}], [{"q1": 1.25804543, "distance": 0.1704945833, "q3": 2.700324527, "q2": -0.7257504464, "tx": 0, "ty": 0.55, "targetID": 5, "f2": 1.129528, "f1": 0.676699, "f3": 2.718043, "y": 0.61175113, "x": 0.15891885}], [{"q1": -0.1569907098, "distance": 0.4339960803, "q3": 3.602841327, "q2": 1.040013084, "tx": 0.4763, "ty": 0.275, "targetID": 6, "f2": 2.032045, "f1": 2.091735, "f3": 0.95228, "y": -0.13060469, "x": 0.63069376}], [{"q1": 1.58005868, "distance": 0.2549027038, "q3": 2.452641387, "q2": 0.3436476536, "tx": -0.175, "ty": 0.3031, "targetID": 7, "f2": 0.881845, "f1": 0.354686, "f3": 1.648645, "y": 0.55749293, "x": -0.1588871}], [{"q1": 1.18553747, "distance": 0.34646961, "q3": 2.849801527, "q2": 1.533682954, "tx": 0, "ty": 0.15, "targetID": 8, "f2": 1.279005, "f1": 0.749207, "f3": 0.45861, "y": 0.44781388, "x": 0.1770539}], [{"q1": 1.60801885, "distance": 0.4401997832, "q3": 2.534008637, "q2": -0.7963734464, "tx": 0.175, "ty": 0.3031, "targetID": 9, "f2": 0.963212, "f1": 0.326726, "f3": 2.788666, "y": 0.67582312, "x": -0.059207867}]], "block": 12}], [{"trials": [[{"q1": 2.41057011, "distance": 0.2869883113, "q3": 2.230719277, "q2": -0.7509460464, "tx": -0.375, "ty": 0.6495, "targetID": 1, "f2": 0.659923, "f1": -0.475826, "f3": 2.743239, "y": 0.45763652, "x": -0.58842609}], [{"q1": 3.12113549, "distance": 1.119714763, "q3": 2.244102467, "q2": -1.399873446, "tx": 0, "ty": 0.95, "targetID": 2, "f2": 0.673306, "f1": -1.186391, "f3": 3.392166, "y": 0.10451313, "x": -0.73410701}], [{"q1": 1.01564014, "distance": 0.2385972037, "q3": 3.188842227, "q2": -0.3752115464, "tx": 0.375, "ty": 0.6495, "targetID": 3, "f2": 1.618046, "f1": 0.919104, "f3": 2.367504, "y": 0.51866169, "x": 0.17547566}], [{"q1": 1.878824141, "distance": 0.1041076385, "q3": 1.628098977, "q2": 1.281790064, "tx": -0.4763, "ty": 0.275, "targetID": 4, "f2": 0.057303, "f1": 0.05592, "f3": 0.710503, "y": 0.31022895, "x": -0.37833408}], [{"q1": 0.5310808902, "distance": 0.5691245407, "q3": 2.262826357, "q2": -0.5841274464, "tx": 0, "ty": 0.55, "targetID": 5, "f2": 0.69203, "f1": 1.403664, "f3": 2.57642, "y": 0.45069024, "x": 0.560393}], [{"q1": 0.03188179019, "distance": 0.3350854469, "q3": 3.453741327, "q2": -0.5907248464, "tx": 0.4763, "ty": 0.275, "targetID": 6, "f2": 1.882945, "f1": 1.902863, "f3": 2.583017, "y": -0.056939936, "x": 0.52210541}], [{"q1": 1.35524631, "distance": 0.361141947, "q3": 2.466464397, "q2": 0.07654945359, "tx": -0.175, "ty": 0.3031, "targetID": 7, "f2": 0.895668, "f1": 0.579498, "f3": 1.915743, "y": 0.61439792, "x": 0.0080767895}], [{"q1": 1.02588174, "distance": 0.3123451937, "q3": 2.632968827, "q2": 1.722241354, "tx": 0, "ty": 0.15, "targetID": 8, "f2": 1.062172, "f1": 0.908863, "f3": 0.270051, "y": 0.37408757, "x": 0.21758741}], [{"q1": 0.5258029902, "distance": 0.2782547076, "q3": 2.495869697, "q2": 0.2007051536, "tx": 0.175, "ty": 0.3031, "targetID": 9, "f2": 0.925073, "f1": 1.408942, "f3": 1.791588, "y": 0.40286861, "x": 0.43475355}]], "block": 13}], [{"trials": [[{"q1": 2.94501789, "distance": 0.7624749049, "q3": 2.278911307, "q2": 0.3946671536, "tx": -0.375, "ty": 0.6495, "targetID": 1, "f2": 0.708115, "f1": -1.010273, "f3": 1.597625, "y": -0.080933201, "x": -0.59371287}], [{"q1": 1.82076751, "distance": 0.4313691935, "q3": 3.074048427, "q2": -1.131832746, "tx": 0, "ty": 0.95, "targetID": 2, "f2": 1.503252, "f1": 0.113977, "f3": 3.124125, "y": 0.54388945, "x": -0.14544278}], [{"q1": 1.14928349, "distance": 0.2090186237, "q3": 3.336622727, "q2": -0.3227469464, "tx": 0.375, "ty": 0.6495, "targetID": 3, "f2": 1.765826, "f1": 0.785461, "f3": 2.31504, "y": 0.47066078, "x": 0.26680888}], [{"q1": 2.18871084, "distance": 0.1383086882, "q3": 2.617637827, "q2": 0.8495697536, "tx": -0.4763, "ty": 0.275, "targetID": 4, "f2": 1.046841, "f1": -0.253966, "f3": 1.142723, "y": 0.34667167, "x": -0.35801025}], [{"q1": 1.51018966, "distance": 0.0899980496, "q3": 2.670039627, "q2": -0.2297558464, "tx": 0, "ty": 0.55, "targetID": 5, "f2": 1.099243, "f1": 0.424555, "f3": 2.222049, "y": 0.59888483, "x": -0.075564028}], [{"q1": 0.2111410902, "distance": 0.1944601521, "q3": 3.228740427, "q2": -0.5790381464, "tx": 0.4763, "ty": 0.275, "targetID": 6, "f2": 1.657944, "f1": 1.723603, "f3": 2.571331, "y": 0.089760522, "x": 0.53546998}], [{"q1": 1.01607997, "distance": 0.4321495024, "q3": 2.760014827, "q2": 0.6960715536, "tx": -0.175, "ty": 0.3031, "targetID": 7, "f2": 1.189218, "f1": 0.918665, "f3": 1.296221, "y": 0.46546261, "x": 0.22548917}], [{"q1": 2.2639834, "distance": 0.3893707471, "q3": 2.700513027, "q2": 1.061438754, "tx": 0, "ty": 0.15, "targetID": 8, "f2": 1.129717, "f1": -0.329239, "f3": 0.930854, "y": 0.32985868, "x": -0.34534104}], [{"q1": 0.8835675902, "distance": 0.2181686185, "q3": 3.157991727, "q2": 0.00712025359, "tx": 0.175, "ty": 0.3031, "targetID": 9, "f2": 1.587195, "f1": 1.051177, "f3": 1.985172, "y": 0.41256109, "x": 0.36372153}]], "block": 14}], [{"trials": [[{"q1": 2.97436029, "distance": 0.8350693139, "q3": 1.879552057, "q2": 0.3051945536, "tx": -0.375, "ty": 0.6495, "targetID": 1, "f2": 0.308756, "f1": -1.039616, "f3": 1.687098, "y": -0.12731436, "x": -0.68143141}], [{"q1": 3.22392849, "distance": 1.289095938, "q3": 1.948981247, "q2": -1.062906246, "tx": 0, "ty": 0.95, "targetID": 2, "f2": 0.378185, "f1": -1.289184, "f3": 3.055199, "y": -0.055823878, "x": -0.80627952}], [{"q1": 0.5268711902, "distance": 0.4034835212, "q3": 3.189659027, "q2": -1.148357546, "tx": 0.375, "ty": 0.6495, "targetID": 3, "f2": 1.618863, "f1": 1.407873, "f3": 3.14065, "y": 0.25931212, "x": 0.47772473}], [{"q1": 2.71762938, "distance": 0.3322960291, "q3": 1.671578617, "q2": 1.776025414, "tx": -0.4763, "ty": 0.275, "targetID": 4, "f2": 0.100782, "f1": -0.782885, "f3": 0.216267, "y": -0.020600416, "x": -0.32450723}], [{"q1": 1.31522242, "distance": 0.1481508554, "q3": 2.781880327, "q2": -0.7122416464, "tx": 0, "ty": 0.55, "targetID": 5, "f2": 1.211084, "f1": 0.619522, "f3": 2.704534, "y": 0.60148132, "x": 0.1389185}], [{"q1": 0.6512781902, "distance": 0.08466300101, "q3": 3.011719227, "q2": -0.8431203464, "tx": 0.4763, "ty": 0.275, "targetID": 6, "f2": 1.440923, "f1": 1.283466, "f3": 2.835413, "y": 0.35702768, "x": 0.45534091}], [{"q1": 2.14592235, "distance": 0.09645721528, "q3": 2.474632537, "q2": 1.543736054, "tx": -0.175, "ty": 0.3031, "targetID": 7, "f2": 0.903836, "f1": -0.211178, "f3": 0.448557, "y": 0.31382499, "x": -0.27085911}], [{"q1": 1.51477638, "distance": 0.4050416278, "q3": 3.164777627, "q2": 0.6122538536, "tx": 0, "ty": 0.15, "targetID": 8, "f2": 1.593981, "f1": 0.419968, "f3": 1.380039, "y": 0.55086655, "x": 0.058006287}], [{"q1": 0.8398994902, "distance": 0.2235480946, "q3": 3.349314727, "q2": -0.7907814464, "tx": 0.175, "ty": 0.3031, "targetID": 9, "f2": 1.778518, "f1": 1.094845, "f3": 2.783074, "y": 0.34689392, "x": 0.39421643}]], "block": 15}], [{"trials": [[{"q1": 2.85183822, "distance": 0.8424333718, "q3": 1.435959167, "q2": 1.039259104, "tx": -0.375, "ty": 0.6495, "targetID": 1, "f2": -0.134837, "f1": -0.917094, "f3": 0.953034, "y": -0.16712801, "x": -0.58191225}], [{"q1": 3.25408779, "distance": 1.181408868, "q3": 2.176432557, "q2": -1.548345146, "tx": 0, "ty": 0.95, "targetID": 2, "f2": 0.605636, "f1": -1.319343, "f3": 3.540638, "y": 0.034337783, "x": -0.74651833}], [{"q1": 1.18503482, "distance": 0.2017546643, "q3": 3.065063427, "q2": -0.5013151464, "tx": 0.375, "ty": 0.6495, "targetID": 3, "f2": 1.494267, "f1": 0.74971, "f3": 2.493608, "y": 0.52151198, "x": 0.21903843}], [{"q1": 2.79503822, "distance": 0.3328139823, "q3": 1.951997177, "q2": 1.370257304, "tx": -0.4763, "ty": 0.275, "targetID": 4, "f2": 0.381201, "f1": -0.860294, "f3": 0.622035, "y": -0.052750156, "x": -0.41846418}], [{"q1": 2.94043109, "distance": 0.9921714095, "q3": 1.730137907, "q2": 0.2977175536, "tx": 0, "ty": 0.55, "targetID": 5, "f2": 0.159342, "f1": -1.005687, "f3": 1.694575, "y": -0.13769592, "x": -0.7151772}], [{"q1": 0.5799012902, "distance": 0.07873083009, "q3": 2.899375827, "q2": -0.1656673464, "tx": 0.4763, "ty": 0.275, "targetID": 6, "f2": 1.32858, "f1": 1.354843, "f3": 2.15796, "y": 0.34933278, "x": 0.45035426}], [{"q1": 1.14827819, "distance": 0.4037343446, "q3": 2.262198037, "q2": 0.1991972536, "tx": -0.175, "ty": 0.3031, "targetID": 7, "f2": 0.691402, "f1": 0.786466, "f3": 1.793095, "y": 0.62854597, "x": 0.063927482}], [{"q1": 1.02104368, "distance": 0.331236923, "q3": 2.631775027, "q2": 1.230016614, "tx": 0, "ty": 0.15, "targetID": 8, "f2": 1.060979, "f1": 0.913701, "f3": 0.762276, "y": 0.41643143, "x": 0.19680496}], [{"q1": 1.2226711, "distance": 0.3809803, "q3": 2.120135217, "q2": 0.2737158536, "tx": 0.175, "ty": 0.3031, "targetID": 9, "f2": 0.549339, "f1": 0.712073, "f3": 1.718577, "y": 0.65177485, "x": 0.021468772}]], "block": 16}], [{"trials": [[{"q1": 1.53123833, "distance": 0.2230453815, "q3": 1.966574167, "q2": -0.02127974641, "tx": -0.375, "ty": 0.6495, "targetID": 1, "f2": 0.395778, "f1": 0.403506, "f3": 2.013572, "y": 0.71014314, "x": -0.16035692}], [{"q1": 2.70123027, "distance": 0.9598736688, "q3": 2.411549357, "q2": -0.8574460464, "tx": 0, "ty": 0.95, "targetID": 2, "f2": 0.840753, "f1": -0.766486, "f3": 2.849739, "y": 0.25494082, "x": -0.66200468}], [{"q1": 1.04718173, "distance": 0.3368385102, "q3": 3.925420027, "q2": -1.062529246, "tx": 0.375, "ty": 0.6495, "targetID": 3, "f2": 2.354624, "f1": 0.887563, "f3": 3.054822, "y": 0.31389254, "x": 0.34622823}], [{"q1": 1.56039231, "distance": 0.3402330498, "q3": 2.067607787, "q2": 1.352915714, "tx": -0.4763, "ty": 0.275, "targetID": 4, "f2": 0.496811, "f1": 0.374352, "f3": 0.639377, "y": 0.39148698, "x": -0.15662937}], [{"q1": 2.05236572, "distance": 0.4614365145, "q3": 2.170903357, "q2": -0.1928107464, "tx": 0, "ty": 0.55, "targetID": 5, "f2": 0.600107, "f1": -0.117621, "f3": 2.185103, "y": 0.53734468, "x": -0.46126294}], [{"q1": 0.3358622902, "distance": 0.2191151067, "q3": 3.641482827, "q2": -0.3142646464, "tx": 0.4763, "ty": 0.275, "targetID": 6, "f2": 2.070686, "f1": 1.598882, "f3": 2.306557, "y": 0.067811484, "x": 0.54760462}], [{"q1": 2.05286837, "distance": 0.3016874685, "q3": 2.495304217, "q2": -0.2621770464, "tx": -0.175, "ty": 0.3031, "targetID": 7, "f2": 0.924508, "f1": -0.118124, "f3": 2.25447, "y": 0.51059175, "x": -0.39400343}], [{"q1": 1.08374987, "distance": 0.4196746477, "q3": 2.808458127, "q2": 0.2322467536, "tx": 0, "ty": 0.15, "targetID": 8, "f2": 1.237662, "f1": 0.850995, "f3": 1.760046, "y": 0.51174081, "x": 0.21276841}], [{"q1": 0.8801746902, "distance": 0.202652644, "q3": 2.714273227, "q2": 0.3284423536, "tx": 0.175, "ty": 0.3031, "targetID": 9, "f2": 1.143477, "f1": 1.05457, "f3": 1.66385, "y": 0.4814819, "x": 0.27116648}]], "block": 17}], [{"trials": [[{"q1": 1.66481885, "distance": 0.2362809241, "q3": 2.624360827, "q2": -0.09114874641, "tx": -0.375, "ty": 0.6495, "targetID": 1, "f2": 1.053565, "f1": 0.269926, "f3": 2.083441, "y": 0.58382989, "x": -0.14802839}], [{"q1": 2.08189669, "distance": 0.5851814344, "q3": 2.627816627, "q2": -0.4390487464, "tx": 0, "ty": 0.95, "targetID": 2, "f2": 1.05702, "f1": -0.147152, "f3": 2.431341, "y": 0.50604822, "x": -0.38124025}], [{"q1": 0.8828135902, "distance": 0.2270345122, "q3": 3.166159927, "q2": -0.5402708464, "tx": 0.375, "ty": 0.6495, "targetID": 3, "f2": 1.595364, "f1": 1.051931, "f3": 2.532564, "y": 0.42378228, "x": 0.35058319}], [{"q1": 1.79594893, "distance": 0.1838963624, "q3": 1.781660027, "q2": 1.418449344, "tx": -0.4763, "ty": 0.275, "targetID": 4, "f2": 0.210864, "f1": 0.138796, "f3": 0.573843, "y": 0.31010553, "x": -0.29578553}], [{"q1": 1.15198526, "distance": 0.1759331905, "q3": 2.665515727, "q2": -0.2723558464, "tx": 0, "ty": 0.55, "targetID": 5, "f2": 1.094719, "f1": 0.782759, "f3": 2.264648, "y": 0.59021384, "x": 0.17127561}], [{"q1": 0.5227242902, "distance": 0.03262672265, "q3": 3.252113927, "q2": 0.1709228536, "tx": 0.4763, "ty": 0.275, "targetID": 6, "f2": 1.681318, "f1": 1.41202, "f3": 1.82137, "y": 0.24842103, "x": 0.49522251}], [{"q1": 2.04118165, "distance": 0.2102317498, "q3": 2.200999817, "q2": 0.8682307536, "tx": -0.175, "ty": 0.3031, "targetID": 7, "f2": 0.630203, "f1": -0.106437, "f3": 1.124062, "y": 0.34644016, "x": -0.38071587}], [{"q1": 0.9396136002, "distance": 0.3090723139, "q3": 2.373724577, "q2": 1.188924584, "tx": 0, "ty": 0.15, "targetID": 8, "f2": 0.802928, "f1": 0.995131, "f3": 0.803368, "y": 0.410321, "x": 0.16660934}], [{"q1": 1.24466225, "distance": 0.3097174924, "q3": 2.459364397, "q2": 0.2608352536, "tx": 0.175, "ty": 0.3031, "targetID": 9, "f2": 0.888568, "f1": 0.690082, "f3": 1.731457, "y": 0.58668713, "x": 0.050487893}]], "block": 18}], [{"trials": [[{"q1": 2.56626745, "distance": 0.4956860585, "q3": 2.235620167, "q2": -0.09001774641, "tx": -0.375, "ty": 0.6495, "targetID": 1, "f2": 0.664824, "f1": -0.631523, "f3": 2.08231, "y": 0.22767728, "x": -0.63532722}], [{"q1": 3.47205139, "distance": 1.539006483, "q3": 1.58650429, "q2": -0.3230611464, "tx": 0, "ty": 0.95, "targetID": 2, "f2": 0.015708, "f1": -1.537307, "f3": 2.315354, "y": -0.39495935, "x": -0.74808108}], [{"q1": 1.49064895, "distance": 0.3938123089, "q3": 2.611668827, "q2": -0.5807973464, "tx": 0.375, "ty": 0.6495, "targetID": 3, "f2": 1.040873, "f1": 0.444096, "f3": 2.57309, "y": 0.65139574, "x": -0.018807746}], [{"q1": 1.33564277, "distance": 0.4246908219, "q3": 1.750558257, "q2": 1.021791854, "tx": -0.4763, "ty": 0.275, "targetID": 4, "f2": 0.179762, "f1": 0.599102, "f3": 0.970501, "y": 0.53275202, "x": -0.13877046}], [{"q1": 2.18651173, "distance": 0.4561808643, "q3": 2.535893587, "q2": 0.4150246536, "tx": 0, "ty": 0.55, "targetID": 5, "f2": 0.965097, "f1": -0.251767, "f3": 1.577268, "y": 0.3696649, "x": -0.41902295}], [{"q1": 0.5388720902, "distance": 0.01152582658, "q3": 3.150263427, "q2": 1.713884714, "tx": 0.4763, "ty": 0.275, "targetID": 6, "f2": 1.579467, "f1": 1.395872, "f3": 0.278408, "y": 0.26496452, "x": 0.48196867}], [{"q1": 2.32002941, "distance": 0.3508211394, "q3": 1.800446747, "q2": 1.104227244, "tx": -0.175, "ty": 0.3031, "targetID": 7, "f2": 0.22965, "f1": -0.385285, "f3": 0.888065, "y": 0.15698407, "x": -0.49394452}], [{"q1": 2.5569055, "distance": 0.3491018681, "q3": 1.49018306, "q2": 1.889122754, "tx": 0, "ty": 0.15, "targetID": 8, "f2": -0.080613, "f1": -0.622161, "f3": 0.10317, "y": 0.0057998663, "x": -0.31792835}], [{"q1": 1.19835517, "distance": 0.2927283816, "q3": 2.478590937, "q2": 0.2372104536, "tx": 0.175, "ty": 0.3031, "targetID": 9, "f2": 0.907795, "f1": 0.736389, "f3": 1.755082, "y": 0.58235928, "x": 0.087226656}]], "block": 19}], [{"trials": [[{"q1": 2.60057364, "distance": 0.5630667454, "q3": 2.157206007, "q2": 0.3123573536, "tx": -0.375, "ty": 0.6495, "targetID": 1, "f2": 0.58641, "f1": -0.665829, "f3": 1.679935, "y": 0.14141166, "x": -0.61767344}], [{"q1": 2.98139749, "distance": 1.226343984, "q3": 2.079734337, "q2": -0.1330576464, "tx": 0, "ty": 0.95, "targetID": 2, "f2": 0.508938, "f1": -1.046653, "f3": 2.12535, "y": -0.048426085, "x": -0.71208491}], [{"q1": 1.36749852, "distance": 0.2963353878, "q3": 3.058591727, "q2": 0.08101055359, "tx": 0.375, "ty": 0.6495, "targetID": 3, "f2": 1.487795, "f1": 0.567246, "f3": 1.911282, "y": 0.54105288, "x": 0.099221313}], [{"q1": 2.87879308, "distance": 0.2464458474, "q3": 2.419528997, "q2": 1.302398904, "tx": -0.4763, "ty": 0.275, "targetID": 4, "f2": 0.848733, "f1": -0.944049, "f3": 0.689894, "y": 0.032948447, "x": -0.42996857}], [{"q1": 2.53629665, "distance": 0.7105667358, "q3": 2.058622837, "q2": 0.6549794536, "tx": 0, "ty": 0.55, "targetID": 5, "f2": 0.487827, "f1": -0.601552, "f3": 1.337313, "y": 0.12280542, "x": -0.56781148}], [{"q1": 0.4109463902, "distance": 0.1122687657, "q3": 3.364771427, "q2": 0.1543352536, "tx": 0.4763, "ty": 0.275, "targetID": 6, "f2": 1.793975, "f1": 1.523798, "f3": 1.837957, "y": 0.17894256, "x": 0.53441406}], [{"q1": 1.905087855, "distance": 0.1525195014, "q3": 2.648551127, "q2": 0.8465538536, "tx": -0.175, "ty": 0.3031, "targetID": 7, "f2": 1.077755, "f1": 0.029657, "f3": 1.145739, "y": 0.43913582, "x": -0.24396705}], [{"q1": 2.53365771, "distance": 0.4460388788, "q3": 2.223556447, "q2": 1.131307774, "tx": 0, "ty": 0.15, "targetID": 8, "f2": 0.65276, "f1": -0.598913, "f3": 0.860985, "y": 0.11898616, "x": -0.44495935}], [{"q1": 1.27193127, "distance": 0.2175840522, "q3": 3.136251927, "q2": 0.7576467536, "tx": 0.175, "ty": 0.3031, "targetID": 9, "f2": 1.565456, "f1": 0.662813, "f3": 1.234646, "y": 0.52037617, "x": 0.1634291}]], "block": 20}], [{"trials": [[{"q1": 2.48672232, "distance": 0.5141847411, "q3": 2.230405117, "q2": 0.7803290536, "tx": -0.375, "ty": 0.6495, "targetID": 1, "f2": 0.659609, "f1": -0.551978, "f3": 1.211964, "y": 0.15190657, "x": -0.5045636}], [{"q1": 2.013032979, "distance": 0.4897828576, "q3": 3.261727127, "q2": -0.5889027464, "tx": 0, "ty": 0.95, "targetID": 2, "f2": 1.690931, "f1": -0.078288, "f3": 2.581195, "y": 0.50177823, "x": -0.19744491}], [{"q1": 1.56290558, "distance": 0.4585484268, "q3": 2.551350227, "q2": -0.3887204464, "tx": 0.375, "ty": 0.6495, "targetID": 3, "f2": 0.980554, "f1": 0.371839, "f3": 2.381013, "y": 0.63566237, "x": -0.08333959}], [{"q1": 2.27504181, "distance": 0.1168176379, "q3": 2.340863517, "q2": 1.254709534, "tx": -0.4763, "ty": 0.275, "targetID": 4, "f2": 0.770067, "f1": -0.340297, "f3": 0.737583, "y": 0.23917167, "x": -0.36511236}], [{"q1": 2.04840731, "distance": 0.3241560091, "q3": 2.757438727, "q2": 0.07742905359, "tx": 0, "ty": 0.55, "targetID": 5, "f2": 1.186642, "f1": -0.113663, "f3": 1.914864, "y": 0.4741299, "x": -0.3151521}], [{"q1": 0.7280587902, "distance": 0.1260460887, "q3": 3.007572327, "q2": 0.3550202536, "tx": 0.4763, "ty": 0.275, "targetID": 6, "f2": 1.436776, "f1": 1.206686, "f3": 1.637272, "y": 0.37178199, "x": 0.39554814}], [{"q1": 1.37189675, "distance": 0.2845827421, "q3": 2.525400667, "q2": 0.5259856536, "tx": -0.175, "ty": 0.3031, "targetID": 7, "f2": 0.954604, "f1": 0.562848, "f3": 1.466307, "y": 0.54112213, "x": -0.019010248}], [{"q1": 1.75780999, "distance": 0.3445533671, "q3": 2.365116617, "q2": 1.049877694, "tx": 0, "ty": 0.15, "targetID": 8, "f2": 0.79432, "f1": 0.176934, "f3": 0.942415, "y": 0.42338715, "x": -0.20970572}], [{"q1": 1.12735518, "distance": 0.2591645583, "q3": 2.603060827, "q2": 0.1976892536, "tx": 0.175, "ty": 0.3031, "targetID": 9, "f2": 1.032264, "f1": 0.807389, "f3": 1.794603, "y": 0.56062091, "x": 0.14585812}]], "block": 21}], [{"trials": [[{"q1": 2.17652146, "distance": 0.4140722855, "q3": 1.971663547, "q2": 1.014691854, "tx": -0.375, "ty": 0.6495, "targetID": 1, "f2": 0.400867, "f1": -0.241777, "f3": 0.977601, "y": 0.2413321, "x": -0.44467656}], [{"q1": 2.6316754, "distance": 1.003668086, "q3": 1.952939657, "q2": -0.3681744464, "tx": 0, "ty": 0.95, "targetID": 2, "f2": 0.382143, "f1": -0.696931, "f3": 2.360467, "y": 0.25616926, "x": -0.72522309}], [{"q1": 0.8791064902, "distance": 0.3032591341, "q3": 3.375515627, "q2": -0.8641062464, "tx": 0.375, "ty": 0.6495, "targetID": 3, "f2": 1.804719, "f1": 1.055638, "f3": 2.856399, "y": 0.34655999, "x": 0.38890873}], [{"q1": 2.57638337, "distance": 0.3049990569, "q3": 1.572178628, "q2": 1.873917444, "tx": -0.4763, "ty": 0.275, "targetID": 4, "f2": 0.001382, "f1": -0.641639, "f3": 0.118375, "y": 0.023550955, "x": -0.3036796}], [{"q1": 2.08767722, "distance": 0.502335584, "q3": 2.046747617, "q2": -0.1365761464, "tx": 0, "ty": 0.55, "targetID": 5, "f2": 0.475951, "f1": -0.152933, "f3": 2.128869, "y": 0.52715044, "x": -0.50181564}], [{"q1": 0.4664268902, "distance": 0.03267593267, "q3": 3.101882927, "q2": 0.3767600536, "tx": 0.4763, "ty": 0.275, "targetID": 6, "f2": 1.531087, "f1": 1.468318, "f3": 1.615533, "y": 0.24448247, "x": 0.48797891}], [{"q1": 1.1786888, "distance": 0.2409006275, "q3": 2.217398927, "q2": 1.249808644, "tx": -0.175, "ty": 0.3031, "targetID": 7, "f2": 0.646603, "f1": 0.756056, "f3": 0.742484, "y": 0.43556234, "x": 0.026213421}], [{"q1": 1.936378118, "distance": 0.2837789383, "q3": 1.886400727, "q2": 1.628244894, "tx": 0, "ty": 0.15, "targetID": 8, "f2": 0.315604, "f1": -0.001634, "f3": 0.364048, "y": 0.26348351, "x": -0.26009994}], [{"q1": 1.23203305, "distance": 0.2075940861, "q3": 2.498131647, "q2": 0.9003378536, "tx": 0.175, "ty": 0.3031, "targetID": 9, "f2": 0.927335, "f1": 0.702711, "f3": 1.091955, "y": 0.48091942, "x": 0.067875967}]], "block": 22}], [{"trials": [[{"q1": 2.54138603, "distance": 0.5916401881, "q3": 1.933398947, "q2": 1.151602464, "tx": -0.375, "ty": 0.6495, "targetID": 1, "f2": 0.362603, "f1": -0.606642, "f3": 0.84069, "y": 0.066092142, "x": -0.47335336}], [{"q1": 2.57889665, "distance": 0.9713377914, "q3": 1.837391877, "q2": -0.4544425464, "tx": 0, "ty": 0.95, "targetID": 2, "f2": 0.266596, "f1": -0.644152, "f3": 2.446735, "y": 0.32557949, "x": -0.74404041}], [{"q1": 2.026478995, "distance": 0.8197727749, "q3": 2.210990077, "q2": -0.1200514464, "tx": 0.375, "ty": 0.6495, "targetID": 3, "f2": 0.640194, "f1": -0.091735, "f3": 2.112344, "y": 0.52961377, "x": -0.43595912}], [{"q1": 2.91115149, "distance": 0.4187043447, "q3": 1.391034397, "q2": 2.123297064, "tx": -0.4763, "ty": 0.275, "targetID": 4, "f2": -0.179762, "f1": -0.976407, "f3": -0.131004, "y": -0.072834563, "x": -0.24322395}], [{"q1": 2.2726542, "distance": 0.626157792, "q3": 1.899344087, "q2": 0.6797980536, "tx": 0, "ty": 0.55, "targetID": 5, "f2": 0.328548, "f1": -0.33791, "f3": 1.312495, "y": 0.24886307, "x": -0.5489901}], [{"q1": 0.7820941902, "distance": 0.119662344, "q3": 3.173574027, "q2": 0.2014591536, "tx": 0.4763, "ty": 0.275, "targetID": 6, "f2": 1.602778, "f1": 1.15265, "f3": 1.790833, "y": 0.37225696, "x": 0.40658515}], [{"q1": 2.04074183, "distance": 0.1944003012, "q3": 2.547266157, "q2": 0.6547909536, "tx": -0.175, "ty": 0.3031, "targetID": 7, "f2": 0.97647, "f1": -0.105997, "f3": 1.337502, "y": 0.39172498, "x": -0.34802338}], [{"q1": 1.43121002, "distance": 0.28896004, "q3": 2.301844937, "q2": 1.264134304, "tx": 0, "ty": 0.15, "targetID": 8, "f2": 0.731049, "f1": 0.503534, "f3": 0.728158, "y": 0.43060853, "x": -0.068969251}], [{"q1": 1.49064895, "distance": 0.4020878858, "q3": 2.172285657, "q2": 0.7487874536, "tx": 0.175, "ty": 0.3031, "targetID": 9, "f2": 0.601489, "f1": 0.444096, "f3": 1.243505, "y": 0.52038819, "x": -0.16332013}]], "block": 23}], [{"trials": [[{"q1": 2.11280996, "distance": 0.3047463631, "q3": 2.026515757, "q2": 0.4875954536, "tx": -0.375, "ty": 0.6495, "targetID": 1, "f2": 0.455719, "f1": -0.178065, "f3": 1.504697, "y": 0.37074334, "x": -0.49814654}], [{"q1": 2.95293469, "distance": 1.19297941, "q3": 2.046998937, "q2": -0.4005956464, "tx": 0, "ty": 0.95, "targetID": 2, "f2": 0.476203, "f1": -1.01819, "f3": 2.392888, "y": 0.031215833, "x": -0.76094384}], [{"q1": 1.51339408, "distance": 0.4168114895, "q3": 2.704848427, "q2": -0.4812089464, "tx": 0.375, "ty": 0.6495, "targetID": 3, "f2": 1.134052, "f1": 0.42135, "f3": 2.473502, "y": 0.62202063, "x": -0.040904679}], [{"q1": 2.59956833, "distance": 0.2257008259, "q3": 2.090227257, "q2": 1.499628094, "tx": -0.4763, "ty": 0.275, "targetID": 4, "f2": 0.519431, "f1": -0.664824, "f3": 0.492665, "y": 0.069743977, "x": -0.38243399}], [{"q1": 1.57302151, "distance": 0.03273620463, "q3": 2.920424527, "q2": 0.4147733536, "tx": 0, "ty": 0.55, "targetID": 5, "f2": 1.349628, "f1": 0.361723, "f3": 1.577519, "y": 0.53971488, "x": -0.031078536}], [{"q1": 0.4428649902, "distance": 0.04311578768, "q3": 3.021646627, "q2": 0.7191936536, "tx": 0.4763, "ty": 0.275, "targetID": 6, "f2": 1.45085, "f1": 1.49188, "f3": 1.273099, "y": 0.23204364, "x": 0.48000436}], [{"q1": 2.06417811, "distance": 0.2847786317, "q3": 1.911847627, "q2": 0.8317883536, "tx": -0.175, "ty": 0.3031, "targetID": 7, "f2": 0.341051, "f1": -0.129434, "f3": 1.160504, "y": 0.32793761, "x": -0.45869343}], [{"q1": 1.69108256, "distance": 0.312449001, "q3": 2.458107757, "q2": 1.162723694, "tx": 0, "ty": 0.15, "targetID": 8, "f2": 0.887311, "f1": 0.243662, "f3": 0.829569, "y": 0.42342095, "x": -0.15121297}], [{"q1": 0.9125958902, "distance": 0.1991744317, "q3": 3.014986427, "q2": 0.3080219536, "tx": 0.175, "ty": 0.3031, "targetID": 9, "f2": 1.44419, "f1": 1.022149, "f3": 1.684271, "y": 0.44030329, "x": 0.31938044}]], "block": 24}]]}], [{"phase": "train", "blocks": [[{"trials": [[{"q1": 0.9710295302, "distance": 0.301699285, "q3": 4.450254527, "q2": -0.4593434464, "tx": 0.601, "ty": 0.601, "targetID": 1, "f2": 2.879458, "f1": 0.963715, "f3": 2.451636, "y": 0.30071772, "x": 0.57179365}], [{"q1": 1.34965427, "distance": 0.3037366649, "q3": 3.563508527, "q2": 2.881174884, "tx": 0.22, "ty": 0.821, "targetID": 2, "f2": 1.992712, "f1": 0.58509, "f3": -0.888882, "y": 0.56764224, "x": 0.052471474}], [{"q1": 1.50390647, "distance": 0.4853378803, "q3": 2.650687427, "q2": 2.168787334, "tx": -0.22, "ty": 0.821, "targetID": 3, "f2": 1.079891, "f1": 0.430838, "f3": -0.176495, "y": 0.4391645, "x": 0.079590569}], [{"q1": 2.26599402, "distance": 0.3275832776, "q3": 1.145613177, "q2": 4.990333354, "tx": -0.601, "ty": 0.601, "targetID": 4, "f2": -0.425183, "f1": -0.33125, "f3": -2.998041, "y": 0.80270721, "x": -0.3428818}], [{"q1": 0.7692764902, "distance": 0.09631462996, "q3": 3.242374927, "q2": 0.6648440536, "tx": 0.4596, "ty": 0.4596, "targetID": 5, "f2": 1.671579, "f1": 1.165468, "f3": 1.327449, "y": 0.37428973, "x": 0.41489356}], [{"q1": 0.8328622902, "distance": 0.1816671421, "q3": 2.351356437, "q2": 0.8436635536, "tx": 0.1682, "ty": 0.6279, "targetID": 6, "f2": 0.78056, "f1": 1.101882, "f3": 1.148629, "y": 0.45156871, "x": 0.21190614}], [{"q1": 1.5408516, "distance": 0.1751273932, "q3": 3.569351927, "q2": 3.542165954, "tx": -0.1682, "ty": 0.6279, "targetID": 7, "f2": 1.998556, "f1": 0.393893, "f3": -1.549873, "y": 0.50370198, "x": -0.04473156}], [{"q1": 1.7122569, "distance": 0.5849753469, "q3": 2.241903347, "q2": 4.261622154, "tx": -0.4596, "ty": 0.4596, "targetID": 8, "f2": 0.671107, "f1": 0.222488, "f3": -2.269329, "y": 0.68551313, "x": 0.079991896}], [{"q1": 0.2058631902, "distance": 0.2537186115, "q3": 2.725520127, "q2": 1.674363474, "tx": 0.3182, "ty": 0.3182, "targetID": 9, "f2": 1.154724, "f1": 1.728881, "f3": 0.317929, "y": 0.096895926, "x": 0.44228723}], [{"q1": 1.3727764, "distance": 0.0870220236, "q3": 2.688260827, "q2": 2.864147444, "tx": 0.1165, "ty": 0.4347, "targetID": 10, "f2": 1.117465, "f1": 0.561968, "f3": -0.871855, "y": 0.46605398, "x": 0.19767734}], [{"q1": 1.50974984, "distance": 0.3476780342, "q3": 2.164494507, "q2": 3.154304954, "tx": -0.1165, "ty": 0.4347, "targetID": 11, "f2": 0.593698, "f1": 0.424995, "f3": -1.162012, "y": 0.4257055, "x": 0.23106167}], [{"q1": 1.44132595, "distance": 0.5281798053, "q3": 2.629010427, "q2": 3.154179254, "tx": -0.3182, "ty": 0.3182, "targetID": 12, "f2": 1.058214, "f1": 0.493419, "f3": -1.161887, "y": 0.50424278, "x": 0.17612984}], [{"q1": 1.48920382, "distance": 0.3844849091, "q3": 3.128335127, "q2": 1.756736034, "tx": 0.1768, "ty": 0.1768, "targetID": 13, "f2": 1.557539, "f1": 0.445541, "f3": 0.235557, "y": 0.54049863, "x": 0.052092535}], [{"q1": 1.26464278, "distance": 0.1077041618, "q3": 2.184600697, "q2": 1.774391784, "tx": 0.0647, "ty": 0.2415, "targetID": 14, "f2": 0.613804, "f1": 0.670102, "f3": 0.217901, "y": 0.34909609, "x": 0.05987632}], [{"q1": 1.48511975, "distance": 0.2622729555, "q3": 2.934498827, "q2": 1.539966144, "tx": -0.0647, "ty": 0.2415, "targetID": 15, "f2": 1.363703, "f1": 0.449625, "f3": 0.452327, "y": 0.47871298, "x": 0.04717987}], [{"q1": 1.64929938, "distance": 0.0878904718, "q3": 1.51833173, "q2": 2.155969634, "tx": -0.1768, "ty": 0.1768, "targetID": 16, "f2": -0.052465, "f1": 0.285445, "f3": -0.163677, "y": 0.22299606, "x": -0.10202929}]], "block": 1}], [{"trials": [[{"q1": 0.6261454902, "distance": 0.3692943841, "q3": 3.454055427, "q2": -0.2252947464, "tx": 0.601, "ty": 0.601, "targetID": 1, "f2": 1.883259, "f1": 1.308599, "f3": 2.217587, "y": 0.24855348, "x": 0.49072855}], [{"q1": 1.32659498, "distance": 0.124832597, "q3": 2.338475907, "q2": -1.241976946, "tx": 0.22, "ty": 0.821, "targetID": 2, "f2": 0.76768, "f1": 0.60815, "f3": 3.23427, "y": 0.69631249, "x": 0.21398318}], [{"q1": 1.17259411, "distance": 0.7607807687, "q3": 1.773240557, "q2": 2.778319134, "tx": -0.22, "ty": 0.821, "targetID": 3, "f2": 0.202444, "f1": 0.76215, "f3": -0.786026, "y": 0.21919726, "x": 0.24542544}], [{"q1": 1.58477107, "distance": 0.6150567261, "q3": 0.7766017068, "q2": 2.419360764, "tx": -0.601, "ty": 0.601, "targetID": 4, "f2": -0.794195, "f1": 0.349973, "f3": -0.427068, "y": 0.166012, "x": -0.16616645}], [{"q1": 0.5277507902, "distance": 0.1082381444, "q3": 2.683674127, "q2": -0.5791009464, "tx": 0.4596, "ty": 0.4596, "targetID": 5, "f2": 1.112878, "f1": 1.406994, "f3": 2.571394, "y": 0.36537097, "x": 0.51285773}], [{"q1": 0.8683622902, "distance": 0.1000206138, "q3": 1.358047677, "q2": 0.5814662536, "tx": 0.1682, "ty": 0.6279, "targetID": 6, "f2": -0.212749, "f1": 1.066382, "f3": 1.410826, "y": 0.722934, "x": 0.19938753}], [{"q1": 0.7576525902, "distance": 0.308630565, "q3": 1.323615817, "q2": 1.075261754, "tx": -0.1682, "ty": 0.6279, "targetID": 7, "f2": -0.247181, "f1": 1.177092, "f3": 0.917031, "y": 0.59743066, "x": 0.13892285}], [{"q1": 1.46683568, "distance": 0.3542122727, "q3": 0.4803495268, "q2": 2.355083774, "tx": -0.4596, "ty": 0.4596, "targetID": 8, "f2": -1.090447, "f1": 0.467909, "f3": -0.362791, "y": 0.20728253, "x": -0.21099946}], [{"q1": 0.6774162902, "distance": 0.0688188634, "q3": 2.879583827, "q2": 0.7672600536, "tx": 0.3182, "ty": 0.3182, "targetID": 9, "f2": 1.308787, "f1": 1.257328, "f3": 1.225033, "y": 0.35763704, "x": 0.37459819}], [{"q1": 0.6436755902, "distance": 0.1855126083, "q3": 1.020326467, "q2": 1.233032544, "tx": 0.1165, "ty": 0.4347, "targetID": 10, "f2": -0.55047, "f1": 1.291069, "f3": 0.75926, "y": 0.61074192, "x": 0.17501641}], [{"q1": 1.25075694, "distance": 0.2227173624, "q3": 0.7796804668, "q2": 1.292848464, "tx": -0.1165, "ty": 0.4347, "targetID": 11, "f2": -0.791116, "f1": 0.683988, "f3": 0.699444, "y": 0.63421414, "x": -0.21548046}], [{"q1": 1.842821489, "distance": 0.2292014829, "q3": 1.026609647, "q2": 2.318138644, "tx": -0.3182, "ty": 0.3182, "targetID": 12, "f2": -0.544187, "f1": 0.091923, "f3": -0.325846, "y": 0.14013282, "x": -0.17388992}], [{"q1": 0.7910162902, "distance": 0.2734408919, "q3": 1.880745857, "q2": 1.225869714, "tx": 0.1768, "ty": 0.1768, "targetID": 13, "f2": 0.30995, "f1": 1.143728, "f3": 0.766423, "y": 0.44779653, "x": 0.14031984}], [{"q1": 0.7675799902, "distance": 0.1934761909, "q3": 2.221608657, "q2": 1.284491834, "tx": 0.0647, "ty": 0.2415, "targetID": 14, "f2": 0.650812, "f1": 1.167164, "f3": 0.707801, "y": 0.38291799, "x": 0.19673783}], [{"q1": 1.31289764, "distance": 0.3730268198, "q3": 1.190726447, "q2": 1.098383884, "tx": -0.0647, "ty": 0.2415, "targetID": 15, "f2": -0.38007, "f1": 0.621847, "f3": 0.893909, "y": 0.58115636, "x": -0.21891597}], [{"q1": 1.30253038, "distance": 0.3828106827, "q3": 2.373787407, "q2": 0.7339591536, "tx": -0.1768, "ty": 0.1768, "targetID": 16, "f2": 0.802991, "f1": 0.632214, "f3": 1.258333, "y": 0.52545661, "x": -0.018741191}]], "block": 2}], [{"trials": [[{"q1": 0.5430817902, "distance": 0.1336252316, "q3": 2.013572397, "q2": -0.7449141464, "tx": 0.601, "ty": 0.601, "targetID": 1, "f2": 0.442776, "f1": 1.391663, "f3": 2.737207, "y": 0.47212521, "x": 0.63631276}], [{"q1": 0.9922038602, "distance": 0.1558876015, "q3": 2.095316637, "q2": -0.03290364641, "tx": 0.22, "ty": 0.821, "targetID": 2, "f2": 0.52452, "f1": 0.942541, "f3": 2.025196, "y": 0.66512312, "x": 0.21817173}], [{"q1": 1.22059765, "distance": 0.2661162599, "q3": 1.912664437, "q2": 0.5631193536, "tx": -0.22, "ty": 0.821, "targetID": 3, "f2": 0.341868, "f1": 0.714147, "f3": 1.429173, "y": 0.63145908, "x": -0.033205719}], [{"q1": 1.60406045, "distance": 0.239854532, "q3": 1.407245017, "q2": 0.7420016536, "tx": -0.601, "ty": 0.601, "targetID": 4, "f2": -0.163551, "f1": 0.330684, "f3": 1.250291, "y": 0.59318552, "x": -0.3612728}], [{"q1": 0.05619779019, "distance": 0.2101486886, "q3": 2.014075047, "q2": 0.8740113536, "tx": 0.4596, "ty": 0.4596, "targetID": 5, "f2": 0.443279, "f1": 1.878547, "f3": 1.118281, "y": 0.25160302, "x": 0.48959546}], [{"q1": 0.9078834902, "distance": 0.083652548, "q3": 2.179197157, "q2": 0.5773821536, "tx": 0.1682, "ty": 0.6279, "targetID": 6, "f2": 0.608401, "f1": 1.026861, "f3": 1.41491, "y": 0.54486023, "x": 0.1783067}], [{"q1": 1.44861444, "distance": 0.06875683722, "q3": 1.918759127, "q2": 0.7567042536, "tx": -0.1682, "ty": 0.6279, "targetID": 7, "f2": 0.347963, "f1": 0.48613, "f3": 1.235588, "y": 0.55983689, "x": -0.17794247}], [{"q1": 1.48888966, "distance": 0.3102066964, "q3": 1.265433517, "q2": 1.846774084, "tx": -0.4596, "ty": 0.4596, "targetID": 8, "f2": -0.305363, "f1": 0.445855, "f3": 0.145519, "y": 0.28316841, "x": -0.20445281}], [{"q1": 1.01406935, "distance": 0.2992320933, "q3": 2.197544057, "q2": 0.7212670536, "tx": 0.3182, "ty": 0.3182, "targetID": 9, "f2": 0.626748, "f1": 0.920675, "f3": 1.271026, "y": 0.52137705, "x": 0.098520843}], [{"q1": 0.9317595902, "distance": 0.07636362815, "q3": 2.473941387, "q2": 0.8354954536, "tx": 0.1165, "ty": 0.4347, "targetID": 10, "f2": 0.903145, "f1": 1.002985, "f3": 1.156797, "y": 0.46314818, "x": 0.18736681}], [{"q1": 0.8624560902, "distance": 0.2987185347, "q3": 1.511106067, "q2": 0.8706184536, "tx": -0.1165, "ty": 0.4347, "targetID": 11, "f2": -0.05969, "f1": 1.072288, "f3": 1.121674, "y": 0.62871948, "x": 0.11063257}], [{"q1": 1.83082061, "distance": 0.1329106316, "q3": 1.769093657, "q2": 1.795189134, "tx": -0.3182, "ty": 0.3182, "targetID": 12, "f2": 0.198297, "f1": 0.103924, "f3": 0.197104, "y": 0.24854405, "x": -0.20500422}], [{"q1": 1.04466846, "distance": 0.4137282472, "q3": 1.632245879, "q2": 1.047301584, "tx": 0.1768, "ty": 0.1768, "targetID": 13, "f2": 0.06145, "f1": 0.890076, "f3": 0.944991, "y": 0.55032251, "x": -0.0011100813}], [{"q1": 1.02374545, "distance": 0.05418749227, "q3": 1.804782147, "q2": 2.144659894, "tx": 0.0647, "ty": 0.2415, "targetID": 14, "f2": 0.233986, "f1": 0.910999, "f3": -0.152367, "y": 0.24479909, "x": 0.11878697}], [{"q1": 1.12433925, "distance": 0.1634072252, "q3": 1.436084837, "q2": 2.426209434, "tx": -0.0647, "ty": 0.2415, "targetID": 15, "f2": -0.134711, "f1": 0.810405, "f3": -0.433917, "y": 0.18764429, "x": 0.089577295}], [{"q1": 1.22964543, "distance": 0.4795639051, "q3": 1.164588397, "q2": 0.9990467236, "tx": -0.1768, "ty": 0.1768, "targetID": 16, "f2": -0.406208, "f1": 0.705099, "f3": 0.993246, "y": 0.6553094, "x": -0.14501489}]], "block": 3}], [{"trials": [[{"q1": 0.2192463902, "distance": 0.6049492315, "q3": 3.580787327, "q2": -0.3571788464, "tx": 0.601, "ty": 0.601, "targetID": 1, "f2": 2.009991, "f1": 1.715498, "f3": 2.349471, "y": -0.0016668553, "x": 0.54850015}], [{"q1": 0.5772622902, "distance": 0.3556107333, "q3": 1.787440557, "q2": 0.1167618536, "tx": 0.22, "ty": 0.821, "targetID": 2, "f2": 0.216644, "f1": 1.357482, "f3": 1.875531, "y": 0.58097952, "x": 0.48239124}], [{"q1": 1.65872416, "distance": 0.2385013314, "q3": 0.07558672679, "q2": 0.05129105359, "tx": -0.22, "ty": 0.821, "targetID": 3, "f2": -1.49521, "f1": 0.27602, "f3": 1.941002, "y": 0.99751043, "x": -0.059603762}], [{"q1": 1.75642769, "distance": 0.2263739319, "q3": 0.5995415468, "q2": 1.443519254, "tx": -0.601, "ty": 0.601, "targetID": 4, "f2": -0.971255, "f1": 0.178317, "f3": 0.548773, "y": 0.39387844, "x": -0.50964456}], [{"q1": 0.2545578902, "distance": 0.1272995174, "q3": 1.839214007, "q2": 0.4642848536, "tx": 0.4596, "ty": 0.4596, "targetID": 5, "f2": 0.268418, "f1": 1.680187, "f3": 1.528008, "y": 0.37832365, "x": 0.55757613}], [{"q1": 0.5756914902, "distance": 0.2073837838, "q3": 1.742327287, "q2": 1.374969694, "tx": 0.1682, "ty": 0.6279, "targetID": 6, "f2": 0.171531, "f1": 1.359053, "f3": 0.617323, "y": 0.42327767, "x": 0.20193034}], [{"q1": 0.7567100902, "distance": 0.3910116519, "q3": 1.517766243, "q2": 1.755102404, "tx": -0.1682, "ty": 0.6279, "targetID": 7, "f2": -0.05303, "f1": 1.178034, "f3": 0.23719, "y": 0.32719822, "x": 0.081737095}], [{"q1": 2.08510111, "distance": 0.4449599174, "q3": 0.7010778168, "q2": 2.222508564, "tx": -0.4596, "ty": 0.4596, "targetID": 8, "f2": -0.869719, "f1": -0.150357, "f3": -0.230216, "y": 0.056282785, "x": -0.27165173}], [{"q1": 1.00640386, "distance": 0.232256688, "q3": 2.340675027, "q2": 1.046547604, "tx": 0.3182, "ty": 0.3182, "targetID": 9, "f2": 0.769879, "f1": 0.928341, "f3": 0.945745, "y": 0.45489432, "x": 0.13042931}], [{"q1": 0.9173082902, "distance": 0.1348445636, "q3": 2.275329897, "q2": 0.5090210536, "tx": 0.1165, "ty": 0.4347, "targetID": 10, "f2": 0.704534, "f1": 1.017436, "f3": 1.483272, "y": 0.54121569, "x": 0.19918896}], [{"q1": 1.28173304, "distance": 0.3880115781, "q3": -0.4843644732, "q2": 1.415307744, "tx": -0.1165, "ty": 0.4347, "targetID": 11, "f2": -2.055161, "f1": 0.653011, "f3": 0.576985, "y": 0.82144944, "x": -0.14777068}], [{"q1": 1.6088985, "distance": 0.07911240283, "q3": 1.672144107, "q2": 1.504466144, "tx": -0.3182, "ty": 0.3182, "targetID": 12, "f2": 0.101348, "f1": 0.325846, "f3": 0.487827, "y": 0.33885648, "x": -0.24183193}], [{"q1": 0.6095578902, "distance": 0.1333118613, "q3": 1.939367977, "q2": 1.571633394, "tx": 0.1768, "ty": 0.1768, "targetID": 13, "f2": 0.368572, "f1": 1.325187, "f3": 0.420659, "y": 0.30689364, "x": 0.20591524}], [{"q1": 0.7650038902, "distance": 0.402071287, "q3": 1.723477727, "q2": 0.6480679536, "tx": 0.0647, "ty": 0.2415, "targetID": 14, "f2": 0.152681, "f1": 1.169741, "f3": 1.344225, "y": 0.60447717, "x": 0.23764188}], [{"q1": 1.00709501, "distance": 0.2334427378, "q3": 1.860513997, "q2": 1.273621914, "tx": -0.0647, "ty": 0.2415, "targetID": 15, "f2": 0.289718, "f1": 0.927649, "f3": 0.718671, "y": 0.45065037, "x": 0.038990089}], [{"q1": 1.37642064, "distance": 0.2445084816, "q3": 0.9497662868, "q2": 1.696605954, "tx": -0.1768, "ty": 0.1768, "targetID": 16, "f2": -0.62103, "f1": 0.558324, "f3": 0.295687, "y": 0.40585517, "x": -0.26234605}]], "block": 4}], [{"trials": [[{"q1": 0.2736587902, "distance": 0.274856195, "q3": 2.157771497, "q2": -0.01330014641, "tx": 0.601, "ty": 0.601, "targetID": 1, "f2": 0.586975, "f1": 1.661086, "f3": 2.005593, "y": 0.32615752, "x": 0.60374575}], [{"q1": 1.16869854, "distance": 0.1049225671, "q3": 1.668060036, "q2": -0.06168064641, "tx": 0.22, "ty": 0.821, "targetID": 2, "f2": 0.097264, "f1": 0.766046, "f3": 2.053973, "y": 0.80104185, "x": 0.11699312}], [{"q1": 1.19873216, "distance": 0.2368047381, "q3": 0.5937610068, "q2": 1.476568804, "tx": -0.22, "ty": 0.821, "targetID": 3, "f2": -0.977035, "f1": 0.736012, "f3": 0.515724, "y": 0.58508479, "x": -0.24050604}], [{"q1": 1.36850383, "distance": 0.3546686159, "q3": 1.058465397, "q2": 1.448545794, "tx": -0.601, "ty": 0.601, "targetID": 4, "f2": -0.512331, "f1": 0.566241, "f3": 0.543747, "y": 0.48167816, "x": -0.2670058}], [{"q1": 0.2541808902, "distance": 0.2204927709, "q3": 2.522384737, "q2": 0.00762295359, "tx": 0.4596, "ty": 0.4596, "targetID": 5, "f2": 0.951588, "f1": 1.680564, "f3": 1.98467, "y": 0.25841929, "x": 0.5498407}], [{"q1": 1.33250118, "distance": 0.1931343614, "q3": 2.004901597, "q2": -0.02310184641, "tx": 0.1682, "ty": 0.6279, "targetID": 6, "f2": 0.434105, "f1": 0.602243, "f3": 2.015395, "y": 0.72097487, "x": -0.00102751}], [{"q1": 1.11384633, "distance": 0.1568501923, "q3": 1.712544987, "q2": 1.119872374, "tx": -0.1682, "ty": 0.6279, "targetID": 7, "f2": 0.141749, "f1": 0.820898, "f3": 0.87242, "y": 0.52328724, "x": -0.051331898}], [{"q1": 1.46978878, "distance": 0.3721633568, "q3": 0.8052530268, "q2": 2.256877584, "tx": -0.4596, "ty": 0.4596, "targetID": 8, "f2": -0.765543, "f1": 0.464956, "f3": -0.264585, "y": 0.21319756, "x": -0.1806889}], [{"q1": 0.7311374902, "distance": 0.1359199776, "q3": 2.351607767, "q2": 0.7516148536, "tx": 0.3182, "ty": 0.3182, "targetID": 9, "f2": 0.780811, "f1": 1.203607, "f3": 1.240678, "y": 0.44634431, "x": 0.27288691}], [{"q1": 0.7638728902, "distance": 0.1486221832, "q3": 1.780529057, "q2": 0.8015033536, "tx": 0.1165, "ty": 0.4347, "targetID": 10, "f2": 0.209733, "f1": 1.170872, "f3": 1.190789, "y": 0.56619213, "x": 0.18577029}], [{"q1": 1.08506934, "distance": 0.05538805912, "q3": 1.359115817, "q2": 1.685296224, "tx": -0.1165, "ty": 0.4347, "targetID": 11, "f2": -0.211681, "f1": 0.849675, "f3": 0.306996, "y": 0.39354207, "x": -0.079434357}], [{"q1": 1.05773748, "distance": 0.2938967191, "q3": 1.412962717, "q2": 1.860408594, "tx": -0.3182, "ty": 0.3182, "targetID": 12, "f2": -0.157834, "f1": 0.877007, "f3": 0.131884, "y": 0.34342739, "x": -0.025388012}], [{"q1": 0.9005321902, "distance": 0.371612477, "q3": 2.018033457, "q2": 0.8272644536, "tx": 0.1768, "ty": 0.1768, "targetID": 13, "f2": 0.447237, "f1": 1.034212, "f3": 1.165028, "y": 0.54327675, "x": 0.11523195}], [{"q1": 1.31666755, "distance": 0.1462396249, "q3": 2.166505127, "q2": 1.633271444, "tx": 0.0647, "ty": 0.2415, "targetID": 14, "f2": 0.595709, "f1": 0.618077, "f3": 0.359021, "y": 0.36545718, "x": -0.012892818}], [{"q1": 1.29222596, "distance": 0.1663428683, "q3": 2.132575927, "q2": 1.440628984, "tx": -0.0647, "ty": 0.2415, "targetID": 15, "f2": 0.56178, "f1": 0.642519, "f3": 0.551664, "y": 0.40067293, "x": -0.016389254}], [{"q1": 1.24862065, "distance": 0.337197267, "q3": 1.924037007, "q2": 1.062255564, "tx": -0.1768, "ty": 0.1768, "targetID": 16, "f2": 0.353241, "f1": 0.686124, "f3": 0.930037, "y": 0.49718295, "x": -0.07164886}]], "block": 5}], [{"trials": [[{"q1": 0.7450861902, "distance": 0.191254554, "q3": 2.701958227, "q2": -1.103432746, "tx": 0.601, "ty": 0.601, "targetID": 1, "f2": 1.131162, "f1": 1.189658, "f3": 3.095725, "y": 0.45425898, "x": 0.4783404}], [{"q1": 1.11271536, "distance": 0.3156247691, "q3": 3.011593527, "q2": -1.215273446, "tx": 0.22, "ty": 0.821, "targetID": 2, "f2": 1.440797, "f1": 0.822029, "f3": 3.207566, "y": 0.50954392, "x": 0.27112832}], [{"q1": 1.15267641, "distance": 0.2401773597, "q3": 0.9933715968, "q2": 1.311006874, "tx": -0.22, "ty": 0.821, "targetID": 3, "f2": -0.577425, "f1": 0.782068, "f3": 0.681286, "y": 0.59049482, "x": -0.15252759}], [{"q1": 2.15057191, "distance": 0.6403884399, "q3": 1.225283967, "q2": 2.239159004, "tx": -0.601, "ty": 0.601, "targetID": 4, "f2": -0.345512, "f1": -0.215827, "f3": -0.246866, "y": 0.097486202, "x": -0.2053092}], [{"q1": 0.9539392602, "distance": 0.1870047481, "q3": 2.679464327, "q2": 0.7742971536, "tx": 0.4596, "ty": 0.4596, "targetID": 5, "f2": 1.108668, "f1": 0.980805, "f3": 1.217996, "y": 0.42865272, "x": 0.27517375}], [{"q1": 0.1221711902, "distance": 0.3908245846, "q3": 1.497785714, "q2": 1.591928084, "tx": 0.1682, "ty": 0.6279, "targetID": 6, "f2": -0.073011, "f1": 1.812573, "f3": 0.400365, "y": 0.2559654, "x": 0.28823545}], [{"q1": 1.37843126, "distance": 0.1645791393, "q3": 2.528165277, "q2": -0.05351244641, "tx": -0.1682, "ty": 0.6279, "targetID": 7, "f2": 0.957369, "f1": 0.556313, "f3": 2.045805, "y": 0.61291509, "x": -0.0043044675}], [{"q1": 0.9341471902, "distance": 0.5007673108, "q3": 1.281015817, "q2": 2.068256364, "tx": -0.4596, "ty": 0.4596, "targetID": 8, "f2": -0.289781, "f1": 1.000597, "f3": -0.075964, "y": 0.27957705, "x": 0.0076896714}], [{"q1": 1.19207199, "distance": 0.4526808009, "q3": 2.050706017, "q2": -0.07500094641, "tx": 0.3182, "ty": 0.3182, "targetID": 9, "f2": 0.47991, "f1": 0.742672, "f3": 2.067294, "y": 0.71606191, "x": 0.1022699}], [{"q1": 0.8343702902, "distance": 0.1598281347, "q3": 1.875970637, "q2": 0.6802378536, "tx": 0.1165, "ty": 0.4347, "targetID": 10, "f2": 0.305174, "f1": 1.100374, "f3": 1.312055, "y": 0.58277339, "x": 0.17666065}], [{"q1": 1.1644888, "distance": 0.2107972329, "q3": 2.486507757, "q2": 1.179688294, "tx": -0.1165, "ty": 0.4347, "targetID": 11, "f2": 0.915711, "f1": 0.770256, "f3": 0.812604, "y": 0.43711681, "x": 0.094283378}], [{"q1": 0.9092029902, "distance": 0.3931700044, "q3": 1.380101657, "q2": 1.326337844, "tx": -0.3182, "ty": 0.3182, "targetID": 12, "f2": -0.190695, "f1": 1.025542, "f3": 0.665955, "y": 0.52704739, "x": 0.014914725}], [{"q1": 1.00828882, "distance": 0.172610334, "q3": 2.245421937, "q2": 1.621207734, "tx": 0.1768, "ty": 0.1768, "targetID": 13, "f2": 0.674626, "f1": 0.926456, "f3": 0.371085, "y": 0.34620283, "x": 0.14367888}], [{"q1": 1.07369678, "distance": 0.1884769433, "q3": 1.50036182, "q2": 1.622841354, "tx": 0.0647, "ty": 0.2415, "targetID": 14, "f2": -0.070435, "f1": 0.861048, "f3": 0.369451, "y": 0.39570956, "x": -0.043664984}], [{"q1": 0.9589658102, "distance": 0.07381291922, "q3": 1.236593697, "q2": 2.040861676, "tx": -0.0647, "ty": 0.2415, "targetID": 15, "f2": -0.334203, "f1": 0.975779, "f3": -0.048569, "y": 0.29345319, "x": -0.012267061}], [{"q1": 1.14287465, "distance": 0.1602082241, "q3": 1.247275117, "q2": 2.175384674, "tx": -0.1768, "ty": 0.1768, "targetID": 16, "f2": -0.323521, "f1": 0.79187, "f3": -0.183092, "y": 0.24144249, "x": -0.030212062}]], "block": 6}], [{"trials": [[{"q1": 0.8566126902, "distance": 0.2289604896, "q3": 1.352769797, "q2": -0.03026474641, "tx": 0.601, "ty": 0.601, "targetID": 1, "f2": -0.218027, "f1": 1.078132, "f3": 2.022557, "y": 0.7486228, "x": 0.42598453}], [{"q1": 1.05082598, "distance": 0.317528976, "q3": 1.726179497, "q2": 0.8561670536, "tx": 0.22, "ty": 0.821, "targetID": 2, "f2": 0.155383, "f1": 0.883919, "f3": 1.136126, "y": 0.60015605, "x": -0.0081503898}], [{"q1": 1.10680916, "distance": 0.2009459307, "q3": 0.8200185168, "q2": 1.301707754, "tx": -0.22, "ty": 0.821, "targetID": 3, "f2": -0.750778, "f1": 0.827935, "f3": 0.690585, "y": 0.63700927, "x": -0.13921214}], [{"q1": 1.48354895, "distance": 0.3058834985, "q3": 0.6142441968, "q2": 1.684982064, "tx": -0.601, "ty": 0.601, "targetID": 4, "f2": -0.956552, "f1": 0.451196, "f3": 0.307311, "y": 0.43216948, "x": -0.34592948}], [{"q1": 0.6679286902, "distance": 0.1667932517, "q3": 1.681631717, "q2": 0.1231078536, "tx": 0.4596, "ty": 0.4596, "targetID": 5, "f2": 0.110835, "f1": 1.266816, "f3": 1.869185, "y": 0.62610016, "x": 0.4497164}], [{"q1": 0.8098029902, "distance": 0.02450228115, "q3": 1.596054732, "q2": 0.8121847536, "tx": 0.1682, "ty": 0.6279, "targetID": 6, "f2": 0.025258, "f1": 1.124942, "f3": 1.180108, "y": 0.60845731, "x": 0.18311119}], [{"q1": 1.14721004, "distance": 0.04419200236, "q3": 0.9898530168, "q2": 1.350905094, "tx": -0.1682, "ty": 0.6279, "targetID": 7, "f2": -0.580943, "f1": 0.787534, "f3": 0.641388, "y": 0.58512005, "x": -0.15711808}], [{"q1": 1.10674633, "distance": 0.379832896, "q3": 0.8733627568, "q2": 1.243462634, "tx": -0.4596, "ty": 0.4596, "targetID": 8, "f2": -0.697434, "f1": 0.827998, "f3": 0.74883, "y": 0.64700411, "x": -0.1292173}], [{"q1": 0.7449604902, "distance": 0.1547357144, "q3": 2.390437847, "q2": 0.5825971536, "tx": 0.3182, "ty": 0.3182, "targetID": 9, "f2": 0.819642, "f1": 1.189784, "f3": 1.409695, "y": 0.46931467, "x": 0.28492091}], [{"q1": 1.01256138, "distance": 0.1646653212, "q3": 1.651786586, "q2": 0.9497865536, "tx": 0.1165, "ty": 0.4347, "targetID": 10, "f2": 0.08099, "f1": 0.922183, "f3": 1.042506, "y": 0.58480939, "x": 0.048810717}], [{"q1": 1.58539939, "distance": 0.2526828614, "q3": 1.068958317, "q2": 1.172651134, "tx": -0.1165, "ty": 0.4347, "targetID": 11, "f2": -0.501838, "f1": 0.349345, "f3": 0.819642, "y": 0.54755908, "x": -0.34257843}], [{"q1": 1.6045631, "distance": 0.1801752038, "q3": 0.5358300268, "q2": 1.561831624, "tx": -0.3182, "ty": 0.3182, "targetID": 12, "f2": -1.034966, "f1": 0.330181, "f3": 0.430461, "y": 0.4807308, "x": -0.39596145}], [{"q1": 0.9952826202, "distance": 0.2216034574, "q3": 1.900349397, "q2": 1.588032514, "tx": 0.1768, "ty": 0.1768, "targetID": 13, "f2": 0.329553, "f1": 0.939462, "f3": 0.40426, "y": 0.365297, "x": 0.06027973}], [{"q1": 1.18233305, "distance": 0.2122859315, "q3": 1.63293703, "q2": 1.467269694, "tx": 0.0647, "ty": 0.2415, "targetID": 14, "f2": 0.062141, "f1": 0.752411, "f3": 0.525023, "y": 0.41694766, "x": -0.054813327}], [{"q1": 1.06138173, "distance": 0.16922772, "q3": 1.191229107, "q2": 1.698490914, "tx": -0.0647, "ty": 0.2415, "targetID": 15, "f2": -0.379567, "f1": 0.873363, "f3": 0.293802, "y": 0.40874329, "x": -0.090539953}], [{"q1": 1.55699939, "distance": 0.05705987675, "q3": 0.9215547868, "q2": 2.116259904, "tx": -0.1768, "ty": 0.1768, "targetID": 16, "f2": -0.649242, "f1": 0.377745, "f3": -0.123967, "y": 0.21910415, "x": -0.21509084}]], "block": 7}], [{"trials": [[{"q1": 0.6162180902, "distance": 0.1087848902, "q3": 1.051993717, "q2": 0.2712653536, "tx": 0.601, "ty": 0.601, "targetID": 1, "f2": -0.518803, "f1": 1.318526, "f3": 1.721027, "y": 0.69585206, "x": 0.54773426}], [{"q1": 0.8089861902, "distance": 0.07529031486, "q3": 1.030819377, "q2": 0.7663803536, "tx": 0.22, "ty": 0.821, "targetID": 2, "f2": -0.539977, "f1": 1.125758, "f3": 1.225912, "y": 0.74571643, "x": 0.22100777}], [{"q1": 0.7729206902, "distance": 0.3750231413, "q3": 0.1959725268, "q2": 2.031625394, "tx": -0.22, "ty": 0.821, "targetID": 3, "f2": -1.374824, "f1": 1.161824, "f3": -0.039333, "y": 0.50903503, "x": -0.011864914}], [{"q1": 1.873420601, "distance": 0.2034678377, "q3": 0.05202472679, "q2": 1.547568794, "tx": -0.601, "ty": 0.601, "targetID": 4, "f2": -1.518772, "f1": 0.061324, "f3": 0.444724, "y": 0.39753509, "x": -0.60209151}], [{"q1": -0.2630509098, "distance": 0.2160310507, "q3": 0.9768468168, "q2": 1.516718354, "tx": 0.4596, "ty": 0.4596, "targetID": 5, "f2": -0.59395, "f1": 2.197795, "f3": 0.475574, "y": 0.24434619, "x": 0.4779088}], [{"q1": 0.9130356902, "distance": 0.1663976245, "q3": 0.7740255968, "q2": 1.355805984, "tx": 0.1682, "ty": 0.6279, "targetID": 6, "f2": -0.796771, "f1": 1.021709, "f3": 0.636487, "y": 0.66583064, "x": 0.0061832231}], [{"q1": 0.7256082902, "distance": 0.2512466864, "q3": 0.2382584268, "q2": 1.652812154, "tx": -0.1682, "ty": 0.6279, "targetID": 7, "f2": -1.332538, "f1": 1.209136, "f3": 0.339481, "y": 0.6419339, "x": 0.082654434}], [{"q1": 1.60519142, "distance": 0.2593495489, "q3": 0.05516632679, "q2": 1.223293604, "tx": -0.4596, "ty": 0.4596, "targetID": 8, "f2": -1.51563, "f1": 0.329553, "f3": 0.768999, "y": 0.71565605, "x": -0.41839942}], [{"q1": 0.6296011902, "distance": 0.3376080112, "q3": 0.9840724868, "q2": 1.068538754, "tx": 0.3182, "ty": 0.3182, "targetID": 9, "f2": -0.586724, "f1": 1.305143, "f3": 0.923754, "y": 0.64823619, "x": 0.24709949}], [{"q1": 0.7761879902, "distance": 0.1371157286, "q3": 0.9706892968, "q2": 1.505659954, "tx": 0.1165, "ty": 0.4347, "targetID": 10, "f2": -0.600107, "f1": 1.158556, "f3": 0.486633, "y": 0.54721837, "x": 0.038139682}], [{"q1": 0.6149613902, "distance": 0.1652726181, "q3": 0.4860044268, "q2": 2.259956344, "tx": -0.1165, "ty": 0.4347, "targetID": 11, "f2": -1.084792, "f1": 1.319783, "f3": -0.267664, "y": 0.3367211, "x": 0.01659836}], [{"q1": 1.20199942, "distance": 0.1436911879, "q3": 0.07910532679, "q2": 2.154587334, "tx": -0.3182, "ty": 0.3182, "targetID": 12, "f2": -1.491691, "f1": 0.732745, "f3": -0.162295, "y": 0.42740649, "x": -0.22481317}], [{"q1": 0.7379861902, "distance": 0.272503478, "q3": 0.9389592168, "q2": 1.925251067, "tx": 0.1768, "ty": 0.1768, "targetID": 13, "f2": -0.631837, "f1": 1.196758, "f3": 0.067042, "y": 0.38928808, "x": 0.006192376}], [{"q1": 0.5112259902, "distance": 0.2102950194, "q3": 0.5353274268, "q2": 1.968605045, "tx": 0.0647, "ty": 0.2415, "targetID": 14, "f2": -1.035469, "f1": 1.423518, "f3": 0.023688, "y": 0.45054571, "x": 0.087588563}], [{"q1": 1.02035253, "distance": 0.07224076009, "q3": 0.4472999268, "q2": 2.356528904, "tx": -0.0647, "ty": 0.2415, "targetID": 15, "f2": -1.123496, "f1": 0.914392, "f3": -0.364236, "y": 0.2957508, "x": -0.11240302}], [{"q1": 0.6923702902, "distance": 0.2197697855, "q3": 0.1012221268, "q2": 2.464034204, "tx": -0.1768, "ty": 0.1768, "targetID": 16, "f2": -1.469574, "f1": 1.242374, "f3": -0.471742, "y": 0.33645533, "x": -0.02577373}]], "block": 8}], [{"trials": [[{"q1": 0.1995171902, "distance": 0.2614515546, "q3": 1.899783907, "q2": 0.2205600536, "tx": 0.601, "ty": 0.601, "targetID": 1, "f2": 0.328988, "f1": 1.735227, "f3": 1.771733, "y": 0.34003987, "x": 0.61702267}], [{"q1": 0.7616109902, "distance": 0.08046702034, "q3": 0.8146149768, "q2": 0.9027254536, "tx": 0.22, "ty": 0.821, "targetID": 2, "f2": -0.756181, "f1": 1.173134, "f3": 1.089567, "y": 0.74782055, "x": 0.25346206}], [{"q1": 1.10310208, "distance": 0.1862634409, "q3": 0.8169397568, "q2": 1.215753784, "tx": -0.22, "ty": 0.821, "targetID": 3, "f2": -0.753857, "f1": 0.831642, "f3": 0.776539, "y": 0.67650852, "x": -0.10245732}], [{"q1": 1.52470382, "distance": 0.2072084997, "q3": -0.1650027732, "q2": 1.661734274, "tx": -0.601, "ty": 0.601, "targetID": 4, "f2": -1.735799, "f1": 0.410041, "f3": 0.330558, "y": 0.60384774, "x": -0.39381107}], [{"q1": 0.2413631902, "distance": 0.01580184039, "q3": 1.302378647, "q2": 0.9602166536, "tx": 0.4596, "ty": 0.4596, "targetID": 5, "f2": -0.268418, "f1": 1.693381, "f3": 1.032076, "y": 0.45233136, "x": 0.47363086}], [{"q1": 0.5797127902, "distance": 0.05231081106, "q3": 0.9303512468, "q2": 1.400165274, "tx": 0.1682, "ty": 0.6279, "targetID": 6, "f2": -0.640445, "f1": 1.355032, "f3": 0.592127, "y": 0.57593173, "x": 0.17417661}], [{"q1": 1.11202421, "distance": 0.06341541626, "q3": 1.347994577, "q2": 1.070298044, "tx": -0.1682, "ty": 0.6279, "targetID": 7, "f2": -0.222802, "f1": 0.82272, "f3": 0.921995, "y": 0.61421918, "x": -0.10627787}], [{"q1": -0.2649358098, "distance": 1.063233123, "q3": 2.441834307, "q2": 0.9271042536, "tx": -0.4596, "ty": 0.4596, "targetID": 8, "f2": 0.871038, "f1": 2.19968, "f3": 1.065188, "y": -0.019908928, "x": 0.48936568}], [{"q1": 0.7345303902, "distance": 0.3528180988, "q3": 1.042631767, "q2": 1.229136964, "tx": 0.3182, "ty": 0.3182, "targetID": 9, "f2": -0.528165, "f1": 1.200214, "f3": 0.763156, "y": 0.62052614, "x": 0.13632225}], [{"q1": -1.95329061, "distance": 1.084779599, "q3": 2.653137827, "q2": -1.055429246, "tx": 0.1165, "ty": 0.4347, "targetID": 10, "f2": 1.082342, "f1": 3.888035, "f3": 3.047722, "y": -0.58835807, "x": -0.24419234}], [{"q1": 1.17240562, "distance": 0.2427096632, "q3": 0.7644751568, "q2": 1.236802454, "tx": -0.1165, "ty": 0.4347, "targetID": 11, "f2": -0.806321, "f1": 0.762339, "f3": 0.75549, "y": 0.67580069, "x": -0.1444005}], [{"q1": 1.42191091, "distance": 0.04712806708, "q3": 0.8181963868, "q2": 1.874168774, "tx": -0.3182, "ty": 0.3182, "targetID": 12, "f2": -0.7526, "f1": 0.512834, "f3": 0.118124, "y": 0.33724373, "x": -0.27509094}], [{"q1": 0.8527799902, "distance": 0.1840622524, "q3": 0.6427698568, "q2": 2.503429774, "tx": 0.1768, "ty": 0.1768, "targetID": 13, "f2": -0.928026, "f1": 1.081964, "f3": -0.511137, "y": 0.20663596, "x": -0.0048279941}], [{"q1": 1.25144809, "distance": 0.07306592792, "q3": 1.224404317, "q2": 2.440095274, "tx": 0.0647, "ty": 0.2415, "targetID": 14, "f2": -0.346392, "f1": 0.683296, "f3": -0.447803, "y": 0.18586404, "x": 0.017336831}], [{"q1": 1.03455253, "distance": 0.3398033931, "q3": 1.50714766, "q2": 1.125527244, "tx": -0.0647, "ty": 0.2415, "targetID": 15, "f2": -0.063649, "f1": 0.900192, "f3": 0.866765, "y": 0.57872134, "x": -0.022889549}], [{"q1": 1.37893392, "distance": 0.3377734948, "q3": 0.6866893268, "q2": 1.605374104, "tx": -0.1768, "ty": 0.1768, "targetID": 16, "f2": -0.884107, "f1": 0.555811, "f3": 0.386919, "y": 0.49003611, "x": -0.30318858}]], "block": 9}], [{"trials": [[{"q1": 0.9829047502, "distance": 0.04828271736, "q3": 4.716661527, "q2": 0.4534149536, "tx": 0.601, "ty": 0.601, "targetID": 1, "f2": 3.145865, "f1": 0.95184, "f3": 1.538878, "y": 0.64071119, "x": 0.57353653}], [{"q1": 1.28525162, "distance": 0.2693801632, "q3": 2.882536927, "q2": -0.3484452464, "tx": 0.22, "ty": 0.821, "targetID": 2, "f2": 1.311741, "f1": 0.649493, "f3": 2.340738, "y": 0.56861428, "x": 0.12583461}], [{"q1": 1.44365073, "distance": 0.02242816616, "q3": 0.9677990368, "q2": 0.5767538536, "tx": -0.22, "ty": 0.821, "targetID": 3, "f2": -0.602997, "f1": 0.491094, "f3": 1.415539, "y": 0.8081131, "x": -0.23835621}], [{"q1": 1.31541091, "distance": 0.5428313317, "q3": 0.5867238468, "q2": 0.8425954536, "tx": -0.601, "ty": 0.601, "targetID": 4, "f2": -0.984072, "f1": 0.619334, "f3": 1.149697, "y": 0.87062365, "x": -0.1298642}], [{"q1": 1.0246251, "distance": 0.1541704922, "q3": 3.741825327, "q2": -0.7618159464, "tx": 0.4596, "ty": 0.4596, "targetID": 5, "f2": 2.171029, "f1": 0.910119, "f3": 2.754109, "y": 0.33606897, "x": 0.36735779}], [{"q1": 1.12056934, "distance": 0.01437377197, "q3": 2.386542277, "q2": -0.2314522464, "tx": 0.1682, "ty": 0.6279, "targetID": 6, "f2": 0.815746, "f1": 0.814175, "f3": 2.223745, "y": 0.6422447, "x": 0.16911373}], [{"q1": 1.41455958, "distance": 0.08790204956, "q3": 1.910213997, "q2": 0.8703042536, "tx": -0.1682, "ty": 0.6279, "targetID": 7, "f2": 0.339418, "f1": 0.520185, "f3": 1.121988, "y": 0.54025799, "x": -0.16144364}], [{"q1": 1.3597702, "distance": 0.309986111, "q3": 1.678364457, "q2": 0.9715891536, "tx": -0.4596, "ty": 0.4596, "targetID": 8, "f2": 0.107568, "f1": 0.574974, "f3": 1.020703, "y": 0.55648252, "x": -0.16514259}], [{"q1": 1.08004279, "distance": 0.2148355807, "q3": 2.759763527, "q2": 0.4961405536, "tx": 0.3182, "ty": 0.3182, "targetID": 9, "f2": 1.188967, "f1": 0.854702, "f3": 1.496152, "y": 0.49693309, "x": 0.19899929}], [{"q1": 1.18572597, "distance": 0.05504318929, "q3": 2.596840527, "q2": 0.8589945536, "tx": 0.1165, "ty": 0.4347, "targetID": 10, "f2": 1.026044, "f1": 0.749019, "f3": 1.133298, "y": 0.48512532, "x": 0.094431022}], [{"q1": 1.43171267, "distance": 0.1493821183, "q3": 1.995476817, "q2": 0.6110600536, "tx": -0.1165, "ty": 0.4347, "targetID": 11, "f2": 0.42468, "f1": 0.503032, "f3": 1.381233, "y": 0.57803968, "x": -0.15855655}], [{"q1": 1.938011747, "distance": 0.04726653364, "q3": 2.002953817, "q2": 1.430324564, "tx": -0.3182, "ty": 0.3182, "targetID": 12, "f2": 0.432157, "f1": -0.003267, "f3": 0.561968, "y": 0.2892305, "x": -0.28085173}], [{"q1": 1.2607472, "distance": 0.3156390012, "q3": 2.955296227, "q2": 1.103661754, "tx": 0.1768, "ty": 0.1768, "targetID": 13, "f2": 1.3845, "f1": 0.673997, "f3": 0.888631, "y": 0.49152858, "x": 0.15284379}], [{"q1": 1.16065606, "distance": 0.3305009747, "q3": 2.105683897, "q2": 0.6747715536, "tx": 0.0647, "ty": 0.2415, "targetID": 14, "f2": 0.534888, "f1": 0.774088, "f3": 1.317521, "y": 0.56844098, "x": 0.01632139}], [{"q1": 1.28229853, "distance": 0.2646698651, "q3": 1.756967107, "q2": 1.111641404, "tx": -0.0647, "ty": 0.2415, "targetID": 15, "f2": 0.186171, "f1": 0.652446, "f3": 0.880651, "y": 0.4960915, "x": -0.13704159}], [{"q1": 1.8083268, "distance": 0.1721190139, "q3": 1.998555587, "q2": 1.403746684, "tx": -0.1768, "ty": 0.1768, "targetID": 16, "f2": 0.427759, "f1": 0.126418, "f3": 0.588546, "y": 0.3410963, "x": -0.22809991}]], "block": 10}], [{"trials": [[{"q1": 0.8642781902, "distance": 0.1671381582, "q3": 2.414565277, "q2": -0.9316504464, "tx": 0.601, "ty": 0.601, "targetID": 1, "f2": 0.843769, "f1": 1.070466, "f3": 2.923943, "y": 0.56016171, "x": 0.4389278}], [{"q1": 0.9571436902, "distance": 0.1872472155, "q3": 2.186171497, "q2": -0.0003567464102, "tx": 0.22, "ty": 0.821, "targetID": 2, "f2": 0.615375, "f1": 0.977601, "f3": 1.992649, "y": 0.63405559, "x": 0.23064459}], [{"q1": 1.54757461, "distance": 0.213088378, "q3": 1.730766227, "q2": 0.5597892536, "tx": -0.22, "ty": 0.821, "targetID": 3, "f2": 0.15997, "f1": 0.38717, "f3": 1.432503, "y": 0.61464593, "x": -0.27314748}], [{"q1": 4.03263099, "distance": 1.311509258, "q3": 0.9657884168, "q2": 1.531923664, "tx": -0.601, "ty": 0.601, "targetID": 4, "f2": -0.605008, "f1": -2.097886, "f3": 0.460369, "y": -0.53952613, "x": 0.046500333}], [{"q1": 0.5617427902, "distance": 0.137478385, "q3": 2.818762627, "q2": 0.3787706536, "tx": 0.4596, "ty": 0.4596, "targetID": 5, "f2": 1.247966, "f1": 1.373002, "f3": 1.613522, "y": 0.32550597, "x": 0.42928338}], [{"q1": 1.00546138, "distance": 0.08437325549, "q3": 2.537904207, "q2": 0.07705215359, "tx": 0.1682, "ty": 0.6279, "targetID": 6, "f2": 0.967108, "f1": 0.929283, "f3": 1.91524, "y": 0.559203, "x": 0.21718539}], [{"q1": 1.42253922, "distance": 0.0478659318, "q3": 1.627659154, "q2": 0.6804892536, "tx": -0.1682, "ty": 0.6279, "targetID": 7, "f2": 0.056863, "f1": 0.512205, "f3": 1.311803, "y": 0.62586327, "x": -0.21602258}], [{"q1": 1.7349392, "distance": 0.04425405339, "q3": 1.361817587, "q2": 0.9035422536, "tx": -0.4596, "ty": 0.4596, "targetID": 8, "f2": -0.208979, "f1": 0.199805, "f3": 1.08875, "y": 0.49866388, "x": -0.43880494}], [{"q1": 0.9665056302, "distance": 0.05013166195, "q3": 2.600359027, "q2": 2.068696187, "tx": 0.3182, "ty": 0.3182, "targetID": 9, "f2": 1.029563, "f1": 0.968239, "f3": -0.076404, "y": 0.33136193, "x": 0.269827}], [{"q1": 0.9861091702, "distance": 0.1544848462, "q3": 2.583331627, "q2": 0.06907245359, "tx": 0.1165, "ty": 0.4347, "targetID": 10, "f2": 1.012535, "f1": 0.948635, "f3": 1.92322, "y": 0.54641341, "x": 0.22320371}], [{"q1": 1.29373392, "distance": 0.2162760669, "q3": 1.896328157, "q2": 0.4729556536, "tx": -0.1165, "ty": 0.4347, "targetID": 11, "f2": 0.325532, "f1": 0.641011, "f3": 1.519337, "y": 0.64824354, "x": -0.082229114}], [{"q1": 2.29734711, "distance": 0.2581933704, "q3": 1.328642367, "q2": 2.672950114, "tx": -0.3182, "ty": 0.3182, "targetID": 12, "f2": -0.242154, "f1": -0.362603, "f3": -0.680657, "y": 0.19899453, "x": -0.089171896}], [{"q1": 1.18421801, "distance": 0.1462779116, "q3": 2.186234327, "q2": 2.021258138, "tx": 0.1768, "ty": 0.1768, "targetID": 13, "f2": 0.615438, "f1": 0.750526, "f3": -0.028965, "y": 0.31160449, "x": 0.12001112}], [{"q1": 0.5613029902, "distance": 0.1969683987, "q3": 1.291383077, "q2": 1.582566144, "tx": 0.0647, "ty": 0.2415, "targetID": 14, "f2": -0.279413, "f1": 1.373441, "f3": 0.409727, "y": 0.4287233, "x": 0.12588812}], [{"q1": 1.56321974, "distance": 0.1254797623, "q3": 2.249820167, "q2": 1.665692684, "tx": -0.0647, "ty": 0.2415, "targetID": 15, "f2": 0.679024, "f1": 0.371525, "f3": 0.3266, "y": 0.36682575, "x": -0.058484927}], [{"q1": 1.919099359, "distance": 0.03222673555, "q3": 1.622192783, "q2": 2.094080254, "tx": -0.1768, "ty": 0.1768, "targetID": 16, "f2": 0.051396, "f1": 0.015645, "f3": -0.101788, "y": 0.20528903, "x": -0.16173555}]], "block": 11}], [{"trials": [[{"q1": 0.6261454902, "distance": 0.1474044492, "q3": 2.244542287, "q2": -0.8829557464, "tx": 0.601, "ty": 0.601, "targetID": 1, "f2": 0.673746, "f1": 1.308599, "f3": 2.875248, "y": 0.45360475, "x": 0.59935321}], [{"q1": 1.0106136, "distance": 0.0335526001, "q3": 1.413339707, "q2": 0.2538609536, "tx": 0.22, "ty": 0.821, "targetID": 2, "f2": -0.157457, "f1": 0.924131, "f3": 1.738432, "y": 0.79056279, "x": 0.20588075}], [{"q1": 1.43083303, "distance": 0.1571723864, "q3": 1.655242338, "q2": 0.5304467536, "tx": -0.22, "ty": 0.821, "targetID": 3, "f2": 0.084446, "f1": 0.503911, "f3": 1.461846, "y": 0.66556848, "x": -0.19667187}], [{"q1": 2.16433208, "distance": 0.3766472657, "q3": 1.233263617, "q2": 1.196150244, "tx": -0.601, "ty": 0.601, "targetID": 4, "f2": -0.337533, "f1": -0.229588, "f3": 0.796142, "y": 0.22527478, "x": -0.5746614}], [{"q1": 0.6034003902, "distance": 0.1393369437, "q3": 1.796425507, "q2": -0.1636567464, "tx": 0.4596, "ty": 0.4596, "targetID": 5, "f2": 0.225629, "f1": 1.331344, "f3": 2.155949, "y": 0.57015614, "x": 0.54440639}], [{"q1": 1.23976136, "distance": 0.2082784027, "q3": 1.58650429, "q2": -0.1106894464, "tx": 0.1682, "ty": 0.6279, "targetID": 6, "f2": 0.015708, "f1": 0.694983, "f3": 2.102982, "y": 0.82010875, "x": 0.087977251}], [{"q1": 1.26099853, "distance": 0.04060825947, "q3": 1.392668027, "q2": 1.085126364, "tx": -0.1682, "ty": 0.6279, "targetID": 7, "f2": -0.178128, "f1": 0.673746, "f3": 0.907166, "y": 0.58870204, "x": -0.15759101}], [{"q1": 1.839240073, "distance": 0.1040595741, "q3": 1.547737037, "q2": 0.5073246536, "tx": -0.4596, "ty": 0.4596, "targetID": 8, "f2": -0.023059, "f1": 0.095504, "f3": 1.484968, "y": 0.56359164, "x": -0.46335949}], [{"q1": 1.06018793, "distance": 0.1402172815, "q3": 2.684930727, "q2": 1.561328974, "tx": 0.3182, "ty": 0.3182, "targetID": 9, "f2": 1.114134, "f1": 0.874557, "f3": 0.430964, "y": 0.40030219, "x": 0.20453331}], [{"q1": 0.9708410302, "distance": 0.1468049264, "q3": 1.884452937, "q2": 0.7747370536, "tx": 0.1165, "ty": 0.4347, "targetID": 10, "f2": 0.313657, "f1": 0.963903, "f3": 1.217556, "y": 0.57882688, "x": 0.08858712}], [{"q1": 1.05999943, "distance": 0.1744172207, "q3": 2.067167967, "q2": 1.395264384, "tx": -0.1165, "ty": 0.4347, "targetID": 11, "f2": 0.496372, "f1": 0.874745, "f3": 0.597028, "y": 0.40427207, "x": 0.055242563}], [{"q1": 1.74744274, "distance": 0.2139734212, "q3": 1.790267987, "q2": 0.5829741536, "tx": -0.3182, "ty": 0.3182, "targetID": 12, "f2": 0.219472, "f1": 0.187302, "f3": 1.409318, "y": 0.5252177, "x": -0.37231374}], [{"q1": 1.06584279, "distance": 0.1756551887, "q3": 2.445855547, "q2": 1.774643114, "tx": 0.1768, "ty": 0.1768, "targetID": 13, "f2": 0.875059, "f1": 0.868902, "f3": 0.21765, "y": 0.35245514, "x": 0.17666918}], [{"q1": 0.9945286402, "distance": 0.2477652839, "q3": 2.597594427, "q2": 0.8319139536, "tx": 0.0647, "ty": 0.2415, "targetID": 14, "f2": 1.026798, "f1": 0.940216, "f3": 1.160379, "y": 0.45883781, "x": 0.18366181}], [{"q1": 1.21965517, "distance": 0.1285481253, "q3": 1.964312227, "q2": 1.711622764, "tx": -0.0647, "ty": 0.2415, "targetID": 15, "f2": 0.393516, "f1": 0.715089, "f3": 0.28067, "y": 0.34410648, "x": 0.01273727}], [{"q1": 1.57679142, "distance": 0.275488927, "q3": 1.530332614, "q2": 1.249243164, "tx": -0.1768, "ty": 0.1768, "targetID": 16, "f2": -0.040464, "f1": 0.357953, "f3": 0.743049, "y": 0.42897055, "x": -0.28772413}]], "block": 12}], [{"trials": [[{"q1": 0.7404365902, "distance": 0.1694177187, "q3": 2.540731647, "q2": -1.261392046, "tx": 0.601, "ty": 0.601, "targetID": 1, "f2": 0.969935, "f1": 1.194308, "f3": 3.253685, "y": 0.45236021, "x": 0.51970685}], [{"q1": 1.07639855, "distance": 0.07486945454, "q3": 1.250039717, "q2": 0.2363936536, "tx": 0.22, "ty": 0.821, "targetID": 2, "f2": -0.320757, "f1": 0.858346, "f3": 1.755899, "y": 0.83028644, "x": 0.1457087}], [{"q1": 1.55850735, "distance": 0.1636595303, "q3": 0.9397131968, "q2": 0.7732290536, "tx": -0.22, "ty": 0.821, "targetID": 3, "f2": -0.631083, "f1": 0.376237, "f3": 1.219064, "y": 0.72309409, "x": -0.35114448}], [{"q1": 2.08453563, "distance": 0.1191559801, "q3": 0.5656123268, "q2": 0.7154865536, "tx": -0.601, "ty": 0.601, "targetID": 4, "f2": -1.005184, "f1": -0.149791, "f3": 1.276806, "y": 0.52959894, "x": -0.69639411}], [{"q1": 0.7918330902, "distance": 0.1002090942, "q3": 2.992241327, "q2": 0.05694595359, "tx": 0.4596, "ty": 0.4596, "targetID": 5, "f2": 1.421445, "f1": 1.142911, "f3": 1.935347, "y": 0.40261476, "x": 0.37717097}], [{"q1": 1.13150208, "distance": 0.1537143854, "q3": 1.736232597, "q2": 0.4110662536, "tx": 0.1682, "ty": 0.6279, "targetID": 6, "f2": 0.165436, "f1": 0.803242, "f3": 1.581226, "y": 0.72112245, "x": 0.045980169}], [{"q1": 1.46099232, "distance": 0.08359585711, "q3": 1.512739695, "q2": 0.5997502536, "tx": -0.1682, "ty": 0.6279, "targetID": 7, "f2": -0.058057, "f1": 0.473752, "f3": 1.392542, "y": 0.67303314, "x": -0.23856524}], [{"q1": 1.6144277, "distance": 0.2545750188, "q3": 1.431560937, "q2": 1.231336084, "tx": -0.4596, "ty": 0.4596, "targetID": 8, "f2": -0.139235, "f1": 0.320317, "f3": 0.760957, "y": 0.33251141, "x": -0.23901684}], [{"q1": 1.06395784, "distance": 0.1691862664, "q3": 3.082405027, "q2": 1.088142284, "tx": 0.3182, "ty": 0.3182, "targetID": 9, "f2": 1.511609, "f1": 0.870787, "f3": 0.90415, "y": 0.47146599, "x": 0.24655135}], [{"q1": 1.06716226, "distance": 0.3435705694, "q3": 1.731457377, "q2": -0.08254084641, "tx": 0.1165, "ty": 0.4347, "targetID": 10, "f2": 0.160661, "f1": 0.867582, "f3": 2.074833, "y": 0.76383152, "x": 0.21505546}], [{"q1": 1.45942152, "distance": 0.1005357288, "q3": 1.769407817, "q2": 1.074319284, "tx": -0.1165, "ty": 0.4347, "targetID": 11, "f2": 0.198611, "f1": 0.475323, "f3": 0.917973, "y": 0.47432868, "x": -0.20889589}], [{"q1": 1.890950688, "distance": 0.1648386735, "q3": 2.208036977, "q2": 1.818122754, "tx": -0.3182, "ty": 0.3182, "targetID": 12, "f2": 0.637241, "f1": 0.043794, "f3": 0.17417, "y": 0.31316178, "x": -0.15343834}], [{"q1": 1.10178261, "distance": 0.2184084994, "q3": 2.227891847, "q2": 1.406008634, "tx": 0.1768, "ty": 0.1768, "targetID": 13, "f2": 0.657096, "f1": 0.832962, "f3": 0.586284, "y": 0.37621829, "x": 0.087723526}], [{"q1": 1.37007463, "distance": 0.1890788653, "q3": 2.002325497, "q2": 1.526582964, "tx": 0.0647, "ty": 0.2415, "targetID": 14, "f2": 0.431529, "f1": 0.56467, "f3": 0.46571, "y": 0.37630141, "x": -0.067887319}], [{"q1": 1.25484101, "distance": 0.1769557118, "q3": 2.262386537, "q2": 1.540657294, "tx": -0.0647, "ty": 0.2415, "targetID": 15, "f2": 0.69159, "f1": 0.679903, "f3": 0.451635, "y": 0.38424637, "x": 0.039879146}], [{"q1": 1.21318349, "distance": 0.2318914869, "q3": 1.955452927, "q2": 1.661671444, "tx": -0.1768, "ty": 0.1768, "targetID": 16, "f2": 0.384657, "f1": 0.721561, "f3": 0.330621, "y": 0.34893751, "x": -0.021421947}]], "block": 13}], [{"trials": [[{"q1": 0.5239808902, "distance": 0.3544860677, "q3": 3.176778527, "q2": -2.590914046, "tx": 0.601, "ty": 0.601, "targetID": 1, "f2": 1.605982, "f1": 1.410764, "f3": 4.583207, "y": 0.27177403, "x": 0.46958222}], [{"q1": 1.53406576, "distance": 0.0653832642, "q3": 1.882442317, "q2": -1.373609746, "tx": 0.22, "ty": 0.821, "targetID": 2, "f2": 0.311646, "f1": 0.400679, "f3": 3.365902, "y": 0.76290242, "x": 0.19000596}], [{"q1": 1.69271619, "distance": 0.2536787466, "q3": 2.251390957, "q2": 0.3582246536, "tx": -0.22, "ty": 0.821, "targetID": 3, "f2": 0.680595, "f1": 0.242028, "f3": 1.634068, "y": 0.57066566, "x": -0.26105636}], [{"q1": 2.38927012, "distance": 0.3579435297, "q3": 2.200685657, "q2": 0.3756919536, "tx": -0.601, "ty": 0.601, "targetID": 4, "f2": 0.629889, "f1": -0.454526, "f3": 1.616601, "y": 0.24484455, "x": -0.56526674}], [{"q1": 0.9732914702, "distance": 0.1525375824, "q3": 3.332601527, "q2": -1.146849546, "tx": 0.4596, "ty": 0.4596, "targetID": 5, "f2": 1.761805, "f1": 0.961453, "f3": 3.139142, "y": 0.40294454, "x": 0.31797418}], [{"q1": 1.23976136, "distance": 0.1059327074, "q3": 2.635607727, "q2": 0.1865051536, "tx": 0.1682, "ty": 0.6279, "targetID": 6, "f2": 1.064811, "f1": 0.694983, "f3": 1.805788, "y": 0.56972406, "x": 0.079671482}], [{"q1": 1.43340913, "distance": 0.2908844922, "q3": 2.332004227, "q2": 1.640371444, "tx": -0.1682, "ty": 0.6279, "targetID": 7, "f2": 0.761208, "f1": 0.501335, "f3": 0.351921, "y": 0.392445, "x": 0.0026061205}], [{"q1": 2.42150286, "distance": 0.3170389558, "q3": 2.174296277, "q2": 1.688689144, "tx": -0.4596, "ty": 0.4596, "targetID": 8, "f2": 0.6035, "f1": -0.486758, "f3": 0.303604, "y": 0.17754166, "x": -0.31483539}], [{"q1": 0.9895649202, "distance": 0.1413724456, "q3": 2.577739627, "q2": 1.424418364, "tx": 0.3182, "ty": 0.3182, "targetID": 9, "f2": 1.006943, "f1": 0.94518, "f3": 0.567874, "y": 0.39441207, "x": 0.19912906}], [{"q1": 1.11045341, "distance": 0.2703905201, "q3": 2.379190947, "q2": -0.6840301464, "tx": 0.1165, "ty": 0.4347, "targetID": 10, "f2": 0.808395, "f1": 0.824291, "f3": 2.676323, "y": 0.66068522, "x": 0.26496452}], [{"q1": 1.75404008, "distance": 0.1113863321, "q3": 2.146524597, "q2": 1.788968774, "tx": -0.1165, "ty": 0.4347, "targetID": 11, "f2": 0.575728, "f1": 0.180704, "f3": 0.203324, "y": 0.32359216, "x": -0.12437165}], [{"q1": 2.05029227, "distance": 0.05970368462, "q3": 2.269298037, "q2": 1.512445794, "tx": -0.3182, "ty": 0.3182, "targetID": 12, "f2": 0.698502, "f1": -0.115548, "f3": 0.479847, "y": 0.29883099, "x": -0.26172548}], [{"q1": 0.9857950102, "distance": 0.2586497639, "q3": 2.462568817, "q2": 1.070172374, "tx": 0.1768, "ty": 0.1768, "targetID": 13, "f2": 0.891772, "f1": 0.948949, "f3": 0.92212, "y": 0.43538806, "x": 0.17115061}], [{"q1": 1.27947109, "distance": 0.2487459151, "q3": 2.537527217, "q2": 0.9084431536, "tx": 0.0647, "ty": 0.2415, "targetID": 14, "f2": 0.966731, "f1": 0.655273, "f3": 1.083849, "y": 0.48849885, "x": 0.035270451}], [{"q1": 1.62435514, "distance": 0.09387015594, "q3": 2.156640527, "q2": 1.805053734, "tx": -0.0647, "ty": 0.2415, "targetID": 15, "f2": 0.585844, "f1": 0.310389, "f3": 0.187239, "y": 0.33467436, "x": -0.076108103}], [{"q1": 2.14058164, "distance": 0.301041301, "q3": 2.753103327, "q2": 0.3200228536, "tx": -0.1768, "ty": 0.1768, "targetID": 16, "f2": 1.182307, "f1": -0.205837, "f3": 1.67227, "y": 0.40958944, "x": -0.36767939}]], "block": 14}], [{"trials": [[{"q1": 0.9159887902, "distance": 0.2211646994, "q3": 2.216959107, "q2": -2.178485746, "tx": 0.601, "ty": 0.601, "targetID": 1, "f2": 0.646163, "f1": 1.018756, "f3": 4.170778, "y": 0.38550108, "x": 0.55126028}], [{"q1": 1.42951356, "distance": 0.1488597191, "q3": 2.044171507, "q2": -0.7150062464, "tx": 0.22, "ty": 0.821, "targetID": 2, "f2": 0.473375, "f1": 0.505231, "f3": 2.707299, "y": 0.79001459, "x": 0.074400823}], [{"q1": 2.79258778, "distance": 0.8278547559, "q3": 1.876975947, "q2": -0.6560699464, "tx": -0.22, "ty": 0.821, "targetID": 3, "f2": 0.30618, "f1": -0.857843, "f3": 2.648363, "y": 0.20218793, "x": -0.76992283}], [{"q1": 2.06851351, "distance": 0.2553355221, "q3": 1.231944147, "q2": 0.8285838536, "tx": -0.601, "ty": 0.601, "targetID": 4, "f2": -0.338852, "f1": -0.133769, "f3": 1.163709, "y": 0.34733452, "x": -0.63015567}], [{"q1": 0.9988640402, "distance": 0.02120134513, "q3": 3.924477527, "q2": 0.1534556536, "tx": 0.4596, "ty": 0.4596, "targetID": 5, "f2": 2.353681, "f1": 0.93588, "f3": 1.838837, "y": 0.44449269, "x": 0.47447502}], [{"q1": 1.25081977, "distance": 0.08379182914, "q3": 2.739845827, "q2": -0.03962664641, "tx": 0.1682, "ty": 0.6279, "targetID": 6, "f2": 1.16905, "f1": 0.683925, "f3": 2.031919, "y": 0.56758511, "x": 0.11003485}], [{"q1": 1.90829228, "distance": 0.04377970363, "q3": 2.788791827, "q2": -1.725530946, "tx": -0.1682, "ty": 0.6279, "targetID": 7, "f2": 1.217996, "f1": 0.026452, "f3": 3.717824, "y": 0.63011114, "x": -0.12447617}], [{"q1": 1.43152418, "distance": 0.4985881146, "q3": 2.690648427, "q2": -0.3901655464, "tx": -0.4596, "ty": 0.4596, "targetID": 8, "f2": 1.119852, "f1": 0.50322, "f3": 2.382458, "y": 0.61866805, "x": 0.012933029}], [{"q1": 0.9521799702, "distance": 0.1121750483, "q3": 2.874808627, "q2": 1.019090084, "tx": 0.3182, "ty": 0.3182, "targetID": 9, "f2": 1.304012, "f1": 0.982565, "f3": 0.973203, "y": 0.42172742, "x": 0.27501071}], [{"q1": 1.39621268, "distance": 0.1349978916, "q3": 2.930100627, "q2": 0.07139725359, "tx": 0.1165, "ty": 0.4347, "targetID": 10, "f2": 1.359304, "f1": 0.538532, "f3": 1.920895, "y": 0.55082629, "x": 0.047658766}], [{"q1": 1.67958433, "distance": 0.2548291772, "q3": 1.921398067, "q2": 0.3163786536, "tx": -0.1165, "ty": 0.4347, "targetID": 11, "f2": 0.350602, "f1": 0.25516, "f3": 1.675914, "y": 0.60796362, "x": -0.30336259}], [{"q1": 1.4658932, "distance": 0.211776078, "q3": 2.065848497, "q2": 1.008785654, "tx": -0.3182, "ty": 0.3182, "targetID": 12, "f2": 0.495052, "f1": 0.468851, "f3": 0.983507, "y": 0.44990197, "x": -0.15235761}], [{"q1": 1.20840827, "distance": 0.2403165046, "q3": 2.719676727, "q2": 1.903008591, "tx": 0.1768, "ty": 0.1768, "targetID": 13, "f2": 1.14888, "f1": 0.726336, "f3": 0.089284, "y": 0.41711036, "x": 0.17508149}], [{"q1": 1.31962065, "distance": 0.1737361219, "q3": 2.132387427, "q2": 2.768077544, "tx": 0.0647, "ty": 0.2415, "targetID": 14, "f2": 0.561591, "f1": 0.615124, "f3": -0.775785, "y": 0.31030431, "x": 0.22423121}], [{"q1": 1.72664539, "distance": 0.1740372132, "q3": 2.371776787, "q2": 1.409338724, "tx": -0.0647, "ty": 0.2415, "targetID": 15, "f2": 0.80098, "f1": 0.208099, "f3": 0.582954, "y": 0.39347198, "x": -0.14951432}], [{"q1": 1.57886487, "distance": 0.1968807275, "q3": 2.107317517, "q2": 1.492025444, "tx": -0.1768, "ty": 0.1768, "targetID": 16, "f2": 0.536521, "f1": 0.35588, "f3": 0.500267, "y": 0.36758828, "x": -0.1282011}]], "block": 15}], [{"trials": [[{"q1": 0.1527074902, "distance": 0.4775741638, "q3": 2.305300687, "q2": -0.8862230464, "tx": 0.601, "ty": 0.601, "targetID": 1, "f2": 0.734504, "f1": 1.782037, "f3": 2.878516, "y": 0.13483425, "x": 0.70476211}], [{"q1": 1.57704275, "distance": 0.1268468417, "q3": 2.050454697, "q2": -1.445615046, "tx": 0.22, "ty": 0.821, "targetID": 2, "f2": 0.479658, "f1": 0.357702, "f3": 3.437908, "y": 0.75779482, "x": 0.1100217}], [{"q1": 1.61700381, "distance": 0.06140134108, "q3": 1.726179497, "q2": -0.08455144641, "tx": -0.22, "ty": 0.821, "targetID": 3, "f2": 0.155383, "f1": 0.317741, "f3": 2.076844, "y": 0.75960218, "x": -0.22065756}], [{"q1": 2.7097754, "distance": 0.4374946341, "q3": 2.553172347, "q2": -0.05037084641, "tx": -0.601, "ty": 0.601, "targetID": 4, "f2": 0.982376, "f1": -0.775031, "f3": 2.042664, "y": 0.1644224, "x": -0.57268827}], [{"q1": 1.45671975, "distance": 0.1231919424, "q3": 4.490404027, "q2": -0.8988522464, "tx": 0.4596, "ty": 0.4596, "targetID": 5, "f2": 2.919608, "f1": 0.478025, "f3": 2.891145, "y": 0.43369195, "x": 0.33916318}], [{"q1": 0.7364153902, "distance": 0.1428827067, "q3": 1.968773287, "q2": 0.8916042536, "tx": 0.1682, "ty": 0.6279, "targetID": 6, "f2": 0.397977, "f1": 1.198329, "f3": 1.100688, "y": 0.49275517, "x": 0.21458257}], [{"q1": 1.47663745, "distance": 0.2023258761, "q3": 2.959945727, "q2": -0.2553283464, "tx": -0.1682, "ty": 0.6279, "targetID": 7, "f2": 1.389149, "f1": 0.458107, "f3": 2.247621, "y": 0.56876967, "x": 0.025292543}], [{"q1": 1.58728434, "distance": 0.320171464, "q3": 2.191260877, "q2": 1.297875014, "tx": -0.4596, "ty": 0.4596, "targetID": 8, "f2": 0.620465, "f1": 0.34746, "f3": 0.694418, "y": 0.41297536, "x": -0.14284156}], [{"q1": 0.7092091902, "distance": 0.03928374764, "q3": 2.582326327, "q2": 1.057606004, "tx": 0.3182, "ty": 0.3182, "targetID": 9, "f2": 1.01153, "f1": 1.225535, "f3": 0.934687, "y": 0.3567386, "x": 0.31058494}], [{"q1": 0.9495410302, "distance": 0.1076774131, "q3": 1.926613107, "q2": 1.710240464, "tx": 0.1165, "ty": 0.4347, "targetID": 10, "f2": 0.355817, "f1": 0.985203, "f3": 0.282052, "y": 0.32810494, "x": 0.10127113}], [{"q1": 1.54524983, "distance": 0.1011996304, "q3": 1.982156467, "q2": 0.9824591536, "tx": -0.1165, "ty": 0.4347, "targetID": 11, "f2": 0.41136, "f1": 0.389495, "f3": 1.009834, "y": 0.46239902, "x": -0.21383514}], [{"q1": 1.14790119, "distance": 0.3094388708, "q3": 1.318463607, "q2": 2.165708564, "tx": -0.3182, "ty": 0.3182, "targetID": 12, "f2": -0.252333, "f1": 0.786843, "f3": -0.173416, "y": 0.24622909, "x": -0.017247175}], [{"q1": 0.9497295302, "distance": 0.2004535247, "q3": 1.867676837, "q2": 1.658027194, "tx": 0.1768, "ty": 0.1768, "targetID": 13, "f2": 0.296881, "f1": 0.985015, "f3": 0.334265, "y": 0.34935584, "x": 0.074789718}], [{"q1": 1.4871932, "distance": 0.3415553607, "q3": 2.268544057, "q2": 0.7147325536, "tx": 0.0647, "ty": 0.2415, "targetID": 14, "f2": 0.697748, "f1": 0.447551, "f3": 1.27756, "y": 0.52763187, "x": -0.12181707}], [{"q1": 1.2891472, "distance": 0.5006985211, "q3": 1.877290107, "q2": -0.04383634641, "tx": -0.0647, "ty": 0.2415, "targetID": 15, "f2": 0.306494, "f1": 0.645597, "f3": 2.036129, "y": 0.73477926, "x": 0.021175379}], [{"q1": 1.57189054, "distance": 0.1577112488, "q3": 1.910716657, "q2": 1.833579394, "tx": -0.1768, "ty": 0.1768, "targetID": 16, "f2": 0.33992, "f1": 0.362854, "f3": 0.158713, "y": 0.30697942, "x": -0.087771035}]], "block": 16}], [{"trials": [[{"q1": 0.6453719902, "distance": 0.1492060739, "q3": 2.366687407, "q2": -0.4484735464, "tx": 0.601, "ty": 0.601, "targetID": 1, "f2": 0.795891, "f1": 1.289373, "f3": 2.440766, "y": 0.50334677, "x": 0.4881891}], [{"q1": 0.8047764902, "distance": 0.1268353175, "q3": 1.475480406, "q2": 0.4465034536, "tx": 0.22, "ty": 0.821, "targetID": 2, "f2": -0.095316, "f1": 1.129968, "f3": 1.545789, "y": 0.70650302, "x": 0.27456775}], [{"q1": 1.23969853, "distance": 0.1649809545, "q3": 1.338821127, "q2": 0.6517750536, "tx": -0.22, "ty": 0.821, "targetID": 3, "f2": -0.231975, "f1": 0.695046, "f3": 1.340518, "y": 0.7363757, "x": -0.078375697}], [{"q1": 1.62215602, "distance": 0.5978436049, "q3": 1.219943257, "q2": 2.152325384, "tx": -0.601, "ty": 0.601, "targetID": 4, "f2": -0.350853, "f1": 0.312588, "f3": -0.160033, "y": 0.20367858, "x": -0.15428682}], [{"q1": 0.4073649902, "distance": 0.1299903004, "q3": 2.398857317, "q2": 0.5708476536, "tx": 0.4596, "ty": 0.4596, "targetID": 5, "f2": 0.828061, "f1": 1.527379, "f3": 1.421445, "y": 0.33147136, "x": 0.43767901}], [{"q1": 1.17529588, "distance": 0.175220594, "q3": 1.718451177, "q2": -0.2819691464, "tx": 0.1682, "ty": 0.6279, "targetID": 6, "f2": 0.147655, "f1": 0.759449, "f3": 2.274262, "y": 0.80311095, "x": 0.16636164}], [{"q1": 1.21908968, "distance": 0.10447093, "q3": 1.437341467, "q2": 1.218141394, "tx": -0.1682, "ty": 0.6279, "targetID": 7, "f2": -0.133455, "f1": 0.715655, "f3": 0.774151, "y": 0.52749608, "x": -0.13933431}], [{"q1": 1.53796134, "distance": 0.08804543247, "q3": 0.5575070268, "q2": 1.679075864, "tx": -0.4596, "ty": 0.4596, "targetID": 8, "f2": -1.013289, "f1": 0.396783, "f3": 0.313217, "y": 0.42128625, "x": -0.38032797}], [{"q1": 0.8058445902, "distance": 0.116043443, "q3": 2.375672367, "q2": 1.257222804, "tx": 0.3182, "ty": 0.3182, "targetID": 9, "f2": 0.804876, "f1": 1.1289, "f3": 0.73507, "y": 0.37539748, "x": 0.21723204}], [{"q1": 1.03298173, "distance": 0.1635359983, "q3": 1.744714897, "q2": 0.9622272536, "tx": 0.1165, "ty": 0.4347, "targetID": 10, "f2": 0.173919, "f1": 0.901763, "f3": 1.030065, "y": 0.56768396, "x": 0.021319702}], [{"q1": 1.48518258, "distance": 0.3950578402, "q3": 0.6494300368, "q2": 0.7893768536, "tx": -0.1165, "ty": 0.4347, "targetID": 11, "f2": -0.921366, "f1": 0.449562, "f3": 1.202916, "y": 0.79297679, "x": -0.28295852}], [{"q1": 1.47399851, "distance": 0.07353782686, "q3": 1.130470697, "q2": 1.822583814, "tx": -0.3182, "ty": 0.3182, "targetID": 12, "f2": -0.440326, "f1": 0.460746, "f3": 0.169709, "y": 0.32504043, "x": -0.24498101}], [{"q1": 1.20143393, "distance": 0.239143247, "q3": 2.726713927, "q2": 1.767668784, "tx": 0.1768, "ty": 0.1768, "targetID": 13, "f2": 1.155918, "f1": 0.733311, "f3": 0.224624, "y": 0.41594319, "x": 0.17663495}], [{"q1": 0.8804259902, "distance": 0.07943459573, "q3": 1.796928167, "q2": 1.754348424, "tx": 0.0647, "ty": 0.2415, "targetID": 14, "f2": 0.226132, "f1": 1.054318, "f3": 0.237944, "y": 0.31539723, "x": 0.093838538}], [{"q1": 1.38194985, "distance": 0.03522441409, "q3": 1.624517561, "q2": 2.014849289, "tx": -0.0647, "ty": 0.2415, "targetID": 15, "f2": 0.053721, "f1": 0.552795, "f3": -0.022557, "y": 0.26974078, "x": -0.043647264}], [{"q1": 1.41317728, "distance": 0.08783662719, "q3": 1.361000767, "q2": 2.128072284, "tx": -0.1768, "ty": 0.1768, "targetID": 16, "f2": -0.209796, "f1": 0.521567, "f3": -0.13578, "y": 0.233079, "x": -0.10936153}]], "block": 17}], [{"trials": [[{"q1": 1.28600561, "distance": 0.463701721, "q3": 3.417801527, "q2": -1.551109746, "tx": 0.601, "ty": 0.601, "targetID": 1, "f2": 1.847005, "f1": 0.648739, "f3": 3.543402, "y": 0.46061968, "x": 0.15905809}], [{"q1": 1.44094896, "distance": 0.1534365842, "q3": 2.380698917, "q2": -1.153384046, "tx": 0.22, "ty": 0.821, "targetID": 2, "f2": 0.809903, "f1": 0.493796, "f3": 3.145677, "y": 0.71371813, "x": 0.11030321}], [{"q1": 1.64150823, "distance": 0.1567191325, "q3": 2.074079467, "q2": -0.02775144641, "tx": -0.22, "ty": 0.821, "targetID": 3, "f2": 0.503283, "f1": 0.293236, "f3": 2.020044, "y": 0.6654091, "x": -0.23877121}], [{"q1": 2.18223916, "distance": 0.280049039, "q3": 1.929314877, "q2": 0.5713502536, "tx": -0.601, "ty": 0.601, "targetID": 4, "f2": 0.358519, "f1": -0.247495, "f3": 1.420942, "y": 0.32746885, "x": -0.54093192}], [{"q1": 0.9835330702, "distance": 0.1041161407, "q3": 3.392731527, "q2": -0.1468806464, "tx": 0.4596, "ty": 0.4596, "targetID": 5, "f2": 1.821935, "f1": 0.951211, "f3": 2.139173, "y": 0.41039142, "x": 0.3678466}], [{"q1": 1.2522649, "distance": 0.05028513848, "q3": 2.715718327, "q2": -0.3649071464, "tx": 0.1682, "ty": 0.6279, "targetID": 6, "f2": 1.144922, "f1": 0.68248, "f3": 2.3572, "y": 0.59690114, "x": 0.12860624}], [{"q1": 1.80631618, "distance": 0.2172468873, "q3": 2.521693587, "q2": 1.246164394, "tx": -0.1682, "ty": 0.6279, "targetID": 7, "f2": 0.950897, "f1": 0.128428, "f3": 0.746128, "y": 0.4109311, "x": -0.17918665}], [{"q1": 1.965155107, "distance": 0.09837626519, "q3": 1.731206047, "q2": 0.2091246536, "tx": -0.4596, "ty": 0.4596, "targetID": 8, "f2": 0.16041, "f1": -0.030411, "f3": 1.783168, "y": 0.55255568, "x": -0.49180452}], [{"q1": 1.10140562, "distance": 0.1892137799, "q3": 3.071723627, "q2": -0.02391864641, "tx": 0.3182, "ty": 0.3182, "targetID": 9, "f2": 1.500927, "f1": 0.833339, "f3": 2.016211, "y": 0.49360681, "x": 0.24724716}], [{"q1": 1.2976295, "distance": 0.1680172157, "q3": 2.648425427, "q2": -0.1096213464, "tx": 0.1165, "ty": 0.4347, "targetID": 10, "f2": 1.077629, "f1": 0.637115, "f3": 2.101914, "y": 0.59394084, "x": 0.062907653}], [{"q1": 1.59275071, "distance": 0.06183416485, "q3": 2.550533407, "q2": 0.7363467536, "tx": -0.1165, "ty": 0.4347, "targetID": 11, "f2": 0.979737, "f1": 0.341994, "f3": 1.255946, "y": 0.49052074, "x": -0.14309904}], [{"q1": 2.14278076, "distance": 0.1905565375, "q3": 1.672144107, "q2": 2.058454595, "tx": -0.3182, "ty": 0.3182, "targetID": 12, "f2": 0.101348, "f1": -0.208036, "f3": -0.066162, "y": 0.16505957, "x": -0.20479893}], [{"q1": 1.559387, "distance": 0.4354054034, "q3": 2.913764327, "q2": 0.2292308536, "tx": 0.1768, "ty": 0.1768, "targetID": 13, "f2": 1.342968, "f1": 0.375357, "f3": 1.763062, "y": 0.55503631, "x": -0.038873733}], [{"q1": 1.45785073, "distance": 0.3874405397, "q3": 2.419654657, "q2": 0.1501255536, "tx": 0.0647, "ty": 0.2415, "targetID": 14, "f2": 0.848858, "f1": 0.476894, "f3": 1.842167, "y": 0.60868558, "x": -0.058932203}], [{"q1": 1.66758345, "distance": 0.1566985376, "q3": 2.348026347, "q2": 1.467144024, "tx": -0.0647, "ty": 0.2415, "targetID": 15, "f2": 0.77723, "f1": 0.267161, "f3": 0.525149, "y": 0.38967709, "x": -0.1156704}], [{"q1": 1.61813478, "distance": 0.1960720325, "q3": 1.743835247, "q2": 1.348454654, "tx": -0.1768, "ty": 0.1768, "targetID": 16, "f2": 0.173039, "f1": 0.31661, "f3": 0.643838, "y": 0.36003739, "x": -0.24657321}]], "block": 18}], [{"trials": [[{"q1": 1.19973747, "distance": 0.2862930253, "q3": 2.637492727, "q2": -1.709571646, "tx": 0.601, "ty": 0.601, "targetID": 1, "f2": 1.066696, "f1": 0.735007, "f3": 3.701864, "y": 0.58479107, "x": 0.31516619}], [{"q1": 1.07954014, "distance": 0.128160512, "q3": 2.169709547, "q2": -0.5255681464, "tx": 0.22, "ty": 0.821, "targetID": 2, "f2": 0.598913, "f1": 0.855204, "f3": 2.517861, "y": 0.69865086, "x": 0.25815501}], [{"q1": 1.902071926, "distance": 0.3018479006, "q3": 1.456945007, "q2": 0.1366795536, "tx": -0.22, "ty": 0.821, "targetID": 3, "f2": -0.113851, "f1": 0.032673, "f3": 1.855613, "y": 0.65335984, "x": -0.4710158}], [{"q1": 1.28135605, "distance": 0.4757055314, "q3": 1.403914927, "q2": 0.7384201536, "tx": -0.601, "ty": 0.601, "targetID": 4, "f2": -0.166881, "f1": 0.653388, "f3": 1.253872, "y": 0.68319856, "x": -0.13244995}], [{"q1": 0.5616799902, "distance": 0.1052611171, "q3": 2.670793627, "q2": 0.2299848536, "tx": 0.4596, "ty": 0.4596, "targetID": 5, "f2": 1.099997, "f1": 1.373064, "f3": 1.762308, "y": 0.35780447, "x": 0.43281245}], [{"q1": 1.14431978, "distance": 0.04981175778, "q3": 2.530113057, "q2": 0.02892295359, "tx": 0.1682, "ty": 0.6279, "targetID": 6, "f2": 0.959317, "f1": 0.790425, "f3": 1.96337, "y": 0.59284639, "x": 0.13280995}], [{"q1": 1.27105163, "distance": 0.1377373459, "q3": 1.461217577, "q2": 0.6403396536, "tx": -0.1682, "ty": 0.6279, "targetID": 7, "f2": -0.109579, "f1": 0.663693, "f3": 1.351953, "y": 0.71826383, "x": -0.064248306}], [{"q1": 1.78677548, "distance": 0.1321635647, "q3": 1.663598974, "q2": 1.326652004, "tx": -0.4596, "ty": 0.4596, "targetID": 8, "f2": 0.092803, "f1": 0.147969, "f3": 0.665641, "y": 0.35093734, "x": -0.38436946}], [{"q1": 1.04215519, "distance": 0.1742598843, "q3": 2.697559927, "q2": 1.145382104, "tx": 0.3182, "ty": 0.3182, "targetID": 9, "f2": 1.126764, "f1": 0.892589, "f3": 0.846911, "y": 0.43315834, "x": 0.18723784}], [{"q1": 1.21563393, "distance": 0.04190612223, "q3": 2.755993527, "q2": 1.024116634, "tx": 0.1165, "ty": 0.4347, "targetID": 10, "f2": 1.185197, "f1": 0.719111, "f3": 0.968176, "y": 0.47547468, "x": 0.12617205}], [{"q1": 1.58401709, "distance": 0.1969999511, "q3": 1.399579527, "q2": 1.724440464, "tx": -0.1165, "ty": 0.4347, "targetID": 11, "f2": -0.171217, "f1": 0.350727, "f3": 0.267852, "y": 0.27636176, "x": -0.23370914}], [{"q1": 1.69516663, "distance": 0.07855904935, "q3": 0.6478592368, "q2": 1.905521865, "tx": -0.3182, "ty": 0.3182, "targetID": 12, "f2": -0.922937, "f1": 0.239578, "f3": 0.086771, "y": 0.26822702, "x": -0.37881539}], [{"q1": 1.09568792, "distance": 0.2177891482, "q3": 2.434859967, "q2": 1.488632524, "tx": 0.1768, "ty": 0.1768, "targetID": 13, "f2": 0.864064, "f1": 0.839057, "f3": 0.50366, "y": 0.39050622, "x": 0.13482662}], [{"q1": 1.31497109, "distance": 0.03945932139, "q3": 1.864346747, "q2": 2.108720074, "tx": 0.0647, "ty": 0.2415, "targetID": 14, "f2": 0.29355, "f1": 0.619773, "f3": -0.116427, "y": 0.2750373, "x": 0.043908474}], [{"q1": 1.51716399, "distance": 0.1138893137, "q3": 2.174610437, "q2": 1.95145195, "tx": -0.0647, "ty": 0.2415, "targetID": 15, "f2": 0.603814, "f1": 0.417581, "f3": 0.040841, "y": 0.33479458, "x": 0.00062149051}], [{"q1": 1.81310202, "distance": 0.09584252354, "q3": 1.671390127, "q2": 2.238970514, "tx": -0.1768, "ty": 0.1768, "targetID": 16, "f2": 0.100594, "f1": 0.121642, "f3": -0.246678, "y": 0.22268418, "x": -0.092654701}]], "block": 19}], [{"trials": [[{"q1": 1.07030386, "distance": 0.3524967284, "q3": 3.264240427, "q2": -1.159478746, "tx": 0.601, "ty": 0.601, "targetID": 1, "f2": 1.693444, "f1": 0.864441, "f3": 3.151771, "y": 0.45938473, "x": 0.27820121}], [{"q1": 1.58477107, "distance": 0.3270196038, "q3": 3.004430727, "q2": -1.535401746, "tx": 0.22, "ty": 0.821, "targetID": 2, "f2": 1.433634, "f1": 0.349973, "f3": 3.527694, "y": 0.57824179, "x": 0.00088753405}], [{"q1": 1.64295336, "distance": 0.114679902, "q3": 2.035312217, "q2": -0.2274938464, "tx": -0.22, "ty": 0.821, "targetID": 3, "f2": 0.464516, "f1": 0.291791, "f3": 2.219787, "y": 0.70801189, "x": -0.23962567}], [{"q1": 2.84750282, "distance": 0.8532831308, "q3": 0.7035910868, "q2": 1.224110414, "tx": -0.601, "ty": 0.601, "targetID": 4, "f2": -0.867205, "f1": -0.912758, "f3": 0.768182, "y": -0.24922875, "x": -0.67313303}], [{"q1": 0.7688994902, "distance": 0.0717644419, "q3": 2.938771427, "q2": -0.5061531464, "tx": 0.4596, "ty": 0.4596, "targetID": 5, "f2": 1.367975, "f1": 1.165845, "f3": 2.498446, "y": 0.39981141, "x": 0.41990794}], [{"q1": 1.65470292, "distance": 0.1918484018, "q3": 2.810405927, "q2": -1.586107046, "tx": 0.1682, "ty": 0.6279, "targetID": 6, "f2": 1.23961, "f1": 0.280042, "f3": 3.5784, "y": 0.62551095, "x": -0.023633526}], [{"q1": 1.50390647, "distance": 0.0725409027, "q3": 2.404009527, "q2": 0.04274595359, "tx": -0.1682, "ty": 0.6279, "targetID": 7, "f2": 0.833213, "f1": 0.430838, "f3": 1.949547, "y": 0.62276535, "x": -0.095841048}], [{"q1": 2.26643384, "distance": 0.1027771785, "q3": 2.376866167, "q2": 0.00504685359, "tx": -0.4596, "ty": 0.4596, "targetID": 8, "f2": 0.80607, "f1": -0.331689, "f3": 1.987246, "y": 0.37314632, "x": -0.51517796}], [{"q1": 1.13684279, "distance": 0.1111802065, "q3": 3.487607627, "q2": -0.6738513464, "tx": 0.3182, "ty": 0.3182, "targetID": 9, "f2": 1.916811, "f1": 0.797902, "f3": 2.666144, "y": 0.4267549, "x": 0.29418184}], [{"q1": 1.42417285, "distance": 0.191901043, "q3": 2.753605927, "q2": -0.09692924641, "tx": 0.1165, "ty": 0.4347, "targetID": 10, "f2": 1.18281, "f1": 0.510572, "f3": 2.089222, "y": 0.58502498, "x": -0.002782902}], [{"q1": 1.83069494, "distance": 0.1351548471, "q3": 2.929598027, "q2": -0.5931752464, "tx": -0.1165, "ty": 0.4347, "targetID": 11, "f2": 1.358802, "f1": 0.10405, "f3": 2.585468, "y": 0.5530415, "x": -0.18178493}], [{"q1": 1.60701354, "distance": 0.1965228239, "q3": 2.320380337, "q2": 0.9091343536, "tx": -0.3182, "ty": 0.3182, "targetID": 12, "f2": 0.749584, "f1": 0.327731, "f3": 1.083158, "y": 0.45297156, "x": -0.17516907}], [{"q1": 1.54682063, "distance": 0.3372458295, "q3": 2.789482927, "q2": 1.476568804, "tx": 0.1768, "ty": 0.1768, "targetID": 13, "f2": 1.218687, "f1": 0.387924, "f3": 0.515724, "y": 0.48708399, "x": 0.044669023}], [{"q1": 1.48348612, "distance": 0.1397347409, "q3": 2.216142287, "q2": 1.767982934, "tx": 0.0647, "ty": 0.2415, "targetID": 14, "f2": 0.645346, "f1": 0.451258, "f3": 0.22431, "y": 0.35816974, "x": -0.012202338}], [{"q1": 1.64339319, "distance": 0.2048627906, "q3": 2.697874127, "q2": 1.775711254, "tx": -0.0647, "ty": 0.2415, "targetID": 15, "f2": 1.127078, "f1": 0.291351, "f3": 0.216581, "y": 0.44387725, "x": -0.032884726}], [{"q1": 1.69321885, "distance": 0.06813935901, "q3": 1.554208718, "q2": 1.967348408, "tx": -0.1768, "ty": 0.1768, "targetID": 16, "f2": -0.016588, "f1": 0.241526, "f3": 0.024944, "y": 0.24182513, "x": -0.1564357}]], "block": 20}], [{"trials": [[{"q1": 0.7284357902, "distance": 0.3175955807, "q3": 3.258836927, "q2": -2.424095446, "tx": 0.601, "ty": 0.601, "targetID": 1, "f2": 1.688041, "f1": 1.206309, "f3": 4.416388, "y": 0.35290933, "x": 0.4027124}], [{"q1": 1.7035861, "distance": 0.4303128188, "q3": 2.510006867, "q2": -0.5419044464, "tx": 0.22, "ty": 0.821, "targetID": 2, "f2": 0.939211, "f1": 0.231158, "f3": 2.534197, "y": 0.64710131, "x": -0.17360941}], [{"q1": 1.67235867, "distance": 0.1714752945, "q3": 2.434545807, "q2": -0.4993673464, "tx": -0.22, "ty": 0.821, "targetID": 3, "f2": 0.863749, "f1": 0.262386, "f3": 2.49166, "y": 0.65825353, "x": -0.16598738}], [{"q1": 2.52379311, "distance": 0.4198564775, "q3": 1.666049416, "q2": 0.2473892536, "tx": -0.601, "ty": 0.601, "targetID": 4, "f2": 0.095253, "f1": -0.589049, "f3": 1.744903, "y": 0.19865245, "x": -0.72098296}], [{"q1": 0.7198905902, "distance": 0.1069374525, "q3": 3.529328027, "q2": 0.8665343536, "tx": 0.4596, "ty": 0.4596, "targetID": 5, "f2": 1.958532, "f1": 1.214854, "f3": 1.125758, "y": 0.363774, "x": 0.50706574}], [{"q1": 1.00426758, "distance": 0.1676729732, "q3": 2.885301527, "q2": 0.3060113536, "tx": 0.1682, "ty": 0.6279, "targetID": 6, "f2": 1.314505, "f1": 0.930477, "f3": 1.686281, "y": 0.4827889, "x": 0.25220592}], [{"q1": 1.917528562, "distance": 0.2159428332, "q3": 2.364551127, "q2": 0.4064166536, "tx": -0.1682, "ty": 0.6279, "targetID": 7, "f2": 0.793755, "f1": 0.017216, "f3": 1.585876, "y": 0.47630995, "x": -0.3219913}], [{"q1": 1.66268257, "distance": 0.1645786016, "q3": 1.889667977, "q2": 0.7793865536, "tx": -0.4596, "ty": 0.4596, "targetID": 8, "f2": 0.318872, "f1": 0.272062, "f3": 1.212906, "y": 0.50246133, "x": -0.30070059}], [{"q1": 0.9286808902, "distance": 0.1336676412, "q3": 2.899878527, "q2": 0.6001901536, "tx": 0.3182, "ty": 0.3182, "targetID": 9, "f2": 1.329082, "f1": 1.006064, "f3": 1.392103, "y": 0.44688853, "x": 0.28205722}], [{"q1": 1.3923171, "distance": 0.1165088688, "q3": 3.008640427, "q2": -0.4440124464, "tx": 0.1165, "ty": 0.4347, "targetID": 10, "f2": 1.437844, "f1": 0.542427, "f3": 2.436305, "y": 0.55052116, "x": 0.10385977}], [{"q1": 1.51094364, "distance": 0.2196177105, "q3": 1.157802557, "q2": 1.272742274, "tx": -0.1165, "ty": 0.4347, "targetID": 11, "f2": -0.412994, "f1": 0.423801, "f3": 0.71955, "y": 0.49349696, "x": -0.3281007}], [{"q1": 1.960254222, "distance": 0.1530964384, "q3": 1.280136177, "q2": 1.820761694, "tx": -0.3182, "ty": 0.3182, "targetID": 12, "f2": -0.29066, "f1": -0.02551, "f3": 0.171531, "y": 0.16513767, "x": -0.3149685}], [{"q1": 1.02952598, "distance": 0.3041019555, "q3": 3.135309427, "q2": 0.6994644536, "tx": 0.1768, "ty": 0.1768, "targetID": 13, "f2": 1.564513, "f1": 0.905219, "f3": 1.292828, "y": 0.46260879, "x": 0.28068135}], [{"q1": 2.50538338, "distance": 0.4744173352, "q3": 3.465993527, "q2": -0.2396204464, "tx": 0.0647, "ty": 0.2415, "targetID": 14, "f2": 1.895197, "f1": -0.570639, "f3": 2.231913, "y": 0.388415, "x": -0.38639621}], [{"q1": 1.35474365, "distance": 0.1813090626, "q3": 2.072068847, "q2": 1.284994484, "tx": -0.0647, "ty": 0.2415, "targetID": 15, "f2": 0.501273, "f1": 0.580001, "f3": 0.707298, "y": 0.42269904, "x": -0.071015385}], [{"q1": 1.72476044, "distance": 0.1040273004, "q3": 1.803211347, "q2": 1.835150194, "tx": -0.1768, "ty": 0.1768, "targetID": 16, "f2": 0.232415, "f1": 0.209984, "f3": 0.157142, "y": 0.27947327, "x": -0.16007042}]], "block": 21}], [{"trials": [[{"q1": 0.6711958902, "distance": 0.3787018137, "q3": 3.278566127, "q2": -1.609040646, "tx": 0.601, "ty": 0.601, "targetID": 1, "f2": 1.70777, "f1": 1.263549, "f3": 3.601333, "y": 0.28210328, "x": 0.39674539}], [{"q1": 1.1037304, "distance": 0.1876265644, "q3": 2.413936967, "q2": -0.7479301464, "tx": 0.22, "ty": 0.821, "targetID": 2, "f2": 0.843141, "f1": 0.831014, "f3": 2.740223, "y": 0.64085577, "x": 0.27245745}], [{"q1": 1.37170825, "distance": 0.1828144496, "q3": 0.7251424168, "q2": 1.141863524, "tx": -0.22, "ty": 0.821, "targetID": 3, "f2": -0.845654, "f1": 0.563036, "f3": 0.850429, "y": 0.6583818, "x": -0.30352511}], [{"q1": 1.64113124, "distance": 0.3737463606, "q3": 1.847633467, "q2": 1.090655564, "tx": -0.601, "ty": 0.601, "targetID": 4, "f2": 0.276837, "f1": 0.293613, "f3": 0.901637, "y": 0.4160431, "x": -0.27622733}], [{"q1": 0.9484728902, "distance": 0.1393165007, "q3": 2.706921927, "q2": -0.7564124464, "tx": 0.4596, "ty": 0.4596, "targetID": 5, "f2": 1.136126, "f1": 0.986272, "f3": 2.748705, "y": 0.53931184, "x": 0.34534104}], [{"q1": 0.9598454602, "distance": 0.1544703988, "q3": 2.481229877, "q2": 0.7996184536, "tx": 0.1682, "ty": 0.6279, "targetID": 6, "f2": 0.910434, "f1": 0.974899, "f3": 1.192674, "y": 0.47352227, "x": 0.17354982}], [{"q1": 1.54179408, "distance": 0.05932665609, "q3": 2.428011297, "q2": 0.03369815359, "tx": -0.1682, "ty": 0.6279, "targetID": 7, "f2": 0.857215, "f1": 0.39295, "f3": 1.958595, "y": 0.61437169, "x": -0.11043637}], [{"q1": 1.60619673, "distance": 0.09851475415, "q3": 1.051176907, "q2": 1.066339634, "tx": -0.4596, "ty": 0.4596, "targetID": 8, "f2": -0.519619, "f1": 0.328548, "f3": 0.925953, "y": 0.54358887, "x": -0.40811188}], [{"q1": 0.9961622702, "distance": 0.1577463599, "q3": 3.026296227, "q2": 0.01755035359, "tx": 0.3182, "ty": 0.3182, "targetID": 9, "f2": 1.4555, "f1": 0.938582, "f3": 1.974742, "y": 0.4729052, "x": 0.28737444}], [{"q1": 1.09832686, "distance": 0.009894206297, "q3": 2.405266167, "q2": 1.223859094, "tx": 0.1165, "ty": 0.4347, "targetID": 10, "f2": 0.83447, "f1": 0.836418, "f3": 0.768434, "y": 0.43077814, "x": 0.10741626}], [{"q1": 1.22970827, "distance": 0.04150582069, "q3": 1.781848517, "q2": 1.285685634, "tx": -0.1165, "ty": 0.4347, "targetID": 11, "f2": 0.211052, "f1": 0.705036, "f3": 0.706607, "y": 0.44880469, "x": -0.077464236}], [{"q1": 1.785833, "distance": 0.0818848496, "q3": 1.851591877, "q2": 1.550082074, "tx": -0.3182, "ty": 0.3182, "targetID": 12, "f2": 0.280796, "f1": 0.148911, "f3": 0.442211, "y": 0.2840859, "x": -0.24375971}], [{"q1": 1.11510297, "distance": 0.3008354441, "q3": 3.000597927, "q2": 1.144879454, "tx": 0.1768, "ty": 0.1768, "targetID": 13, "f2": 1.429802, "f1": 0.819642, "f3": 0.847413, "y": 0.47344528, "x": 0.22683541}], [{"q1": 1.25458968, "distance": 0.2370582097, "q3": 2.666081227, "q2": 0.9891821536, "tx": 0.0647, "ty": 0.2415, "targetID": 14, "f2": 1.095285, "f1": 0.680155, "f3": 1.003111, "y": 0.47728337, "x": 0.089251929}], [{"q1": 1.56120912, "distance": 0.1349528538, "q3": 2.171029017, "q2": 1.538835174, "tx": -0.0647, "ty": 0.2415, "targetID": 15, "f2": 0.600233, "f1": 0.373535, "f3": 0.453457, "y": 0.37042651, "x": -0.10457766}], [{"q1": 1.6925277, "distance": 0.1490424657, "q3": 2.001068857, "q2": 1.883530714, "tx": -0.1768, "ty": 0.1768, "targetID": 16, "f2": 0.430273, "f1": 0.242217, "f3": 0.108762, "y": 0.30563203, "x": -0.10186026}]], "block": 22}], [{"trials": [[{"q1": 0.5902684902, "distance": 0.1325091769, "q3": 2.215765297, "q2": -0.4047425464, "tx": 0.601, "ty": 0.601, "targetID": 1, "f2": 0.644969, "f1": 1.344476, "f3": 2.397035, "y": 0.48692266, "x": 0.53358307}], [{"q1": 1.27758614, "distance": 0.1627694358, "q3": 1.149068927, "q2": 0.04833795359, "tx": 0.22, "ty": 0.821, "targetID": 2, "f2": -0.421727, "f1": 0.657158, "f3": 1.943955, "y": 0.88586397, "x": 0.07071318}], [{"q1": 1.24635871, "distance": 0.1525763856, "q3": 1.081273357, "q2": 0.5736750536, "tx": -0.22, "ty": 0.821, "targetID": 3, "f2": -0.489523, "f1": 0.688386, "f3": 1.418618, "y": 0.81471509, "x": -0.067553113}], [{"q1": 1.7732038, "distance": 0.1625131465, "q3": -0.08293177321, "q2": 1.693024534, "tx": -0.601, "ty": 0.601, "targetID": 4, "f2": -1.653728, "f1": 0.161541, "f3": 0.299268, "y": 0.44910501, "x": -0.54322081}], [{"q1": 0.6468171902, "distance": 0.1772530785, "q3": 3.398009427, "q2": -0.1111921464, "tx": 0.4596, "ty": 0.4596, "targetID": 5, "f2": 1.827213, "f1": 1.287927, "f3": 2.103485, "y": 0.2828813, "x": 0.47335336}], [{"q1": 0.9264817902, "distance": 0.1008985163, "q3": 1.358110507, "q2": 0.6049653536, "tx": 0.1682, "ty": 0.6279, "targetID": 6, "f2": -0.212686, "f1": 1.008263, "f3": 1.387327, "y": 0.72762494, "x": 0.18354428}], [{"q1": 1.40865338, "distance": 0.1375368316, "q3": 1.581791901, "q2": 1.135266174, "tx": -0.1682, "ty": 0.6279, "targetID": 7, "f2": 0.010996, "f1": 0.526091, "f3": 0.857026, "y": 0.50776719, "x": -0.23516632}], [{"q1": 1.64603213, "distance": 0.07553877678, "q3": 1.099368937, "q2": 1.050254684, "tx": -0.4596, "ty": 0.4596, "targetID": 8, "f2": -0.471427, "f1": 0.288712, "f3": 0.942038, "y": 0.5245938, "x": -0.42110438}], [{"q1": 0.9660658102, "distance": 0.1434713189, "q3": 2.691905127, "q2": 0.9383511536, "tx": 0.3182, "ty": 0.3182, "targetID": 9, "f2": 1.121109, "f1": 0.968679, "f3": 1.053942, "y": 0.4329352, "x": 0.23206143}], [{"q1": 1.06885872, "distance": 0.05625682803, "q3": 2.227891847, "q2": 1.030399814, "tx": 0.1165, "ty": 0.4347, "targetID": 10, "f2": 0.657096, "f1": 0.865886, "f3": 0.961893, "y": 0.47340811, "x": 0.075677054}], [{"q1": 1.22983393, "distance": 0.04186737495, "q3": 1.498853855, "q2": 1.347135184, "tx": -0.1165, "ty": 0.4347, "targetID": 11, "f2": -0.071942, "f1": 0.704911, "f3": 0.645157, "y": 0.47485376, "x": -0.12835549}], [{"q1": 1.61970558, "distance": 0.06150231419, "q3": 1.606421988, "q2": 1.457782084, "tx": -0.3182, "ty": 0.3182, "targetID": 12, "f2": 0.035626, "f1": 0.315039, "f3": 0.534511, "y": 0.35470278, "x": -0.2687017}], [{"q1": 1.20130827, "distance": 0.2552515108, "q3": 2.145267957, "q2": 1.522561724, "tx": 0.1768, "ty": 0.1768, "targetID": 13, "f2": 0.574472, "f1": 0.733436, "f3": 0.469731, "y": 0.38202393, "x": 0.025022293}], [{"q1": 1.27501003, "distance": 0.1969029688, "q3": 2.694921027, "q2": 1.642319234, "tx": 0.0647, "ty": 0.2415, "targetID": 14, "f2": 1.124125, "f1": 0.659734, "f3": 0.349973, "y": 0.43024114, "x": 0.12080313}], [{"q1": 1.19144367, "distance": 0.1441751706, "q3": 1.520091022, "q2": 1.616683834, "tx": -0.0647, "ty": 0.2415, "targetID": 15, "f2": -0.050705, "f1": 0.743301, "f3": 0.375609, "y": 0.38400698, "x": -0.08656871}], [{"q1": 1.56918877, "distance": 0.2127422201, "q3": 1.974616647, "q2": 1.272679444, "tx": -0.1768, "ty": 0.1768, "targetID": 16, "f2": 0.40382, "f1": 0.365556, "f3": 0.719613, "y": 0.38877156, "x": -0.19489171}]], "block": 23}], [{"trials": [[{"q1": 0.5569675902, "distance": 0.1543321144, "q3": 2.248123707, "q2": -0.2805868464, "tx": 0.601, "ty": 0.601, "targetID": 1, "f2": 0.677327, "f1": 1.377777, "f3": 2.27288, "y": 0.47383209, "x": 0.51355445}], [{"q1": 0.6869666902, "distance": 0.182504107, "q3": 1.134366277, "q2": 0.5646901536, "tx": 0.22, "ty": 0.821, "targetID": 2, "f2": -0.43643, "f1": 1.247778, "f3": 1.427603, "y": 0.71507358, "x": 0.36861811}], [{"q1": 1.15079146, "distance": 0.2723520724, "q3": 1.710345877, "q2": 0.8905361536, "tx": -0.22, "ty": 0.821, "targetID": 3, "f2": 0.13955, "f1": 0.783953, "f3": 1.101757, "y": 0.5990931, "x": -0.062098198}], [{"q1": 1.25534366, "distance": 0.8380954094, "q3": 0.6299521568, "q2": 2.918873994, "tx": -0.601, "ty": 0.601, "targetID": 4, "f2": -0.940844, "f1": 0.679401, "f3": -0.926581, "y": 0.10262166, "x": 0.072812248}], [{"q1": 0.3871959902, "distance": 0.2481977099, "q3": 3.084227127, "q2": -0.1817522464, "tx": 0.4596, "ty": 0.4596, "targetID": 5, "f2": 1.513431, "f1": 1.547548, "f3": 2.174045, "y": 0.21649189, "x": 0.5096055}], [{"q1": 1.31786136, "distance": 0.1178972182, "q3": 2.380510417, "q2": -0.3182230464, "tx": 0.1682, "ty": 0.6279, "targetID": 6, "f2": 0.809714, "f1": 0.616883, "f3": 2.310516, "y": 0.67209386, "x": 0.058899237}], [{"q1": 1.36680737, "distance": 0.07076055312, "q3": 1.890924617, "q2": 0.7335821536, "tx": -0.1682, "ty": 0.6279, "targetID": 7, "f2": 0.320128, "f1": 0.567937, "f3": 1.258711, "y": 0.56164618, "x": -0.14335071}], [{"q1": 1.60035337, "distance": 0.1204851427, "q3": 1.172065387, "q2": 1.013121054, "tx": -0.4596, "ty": 0.4596, "targetID": 8, "f2": -0.398731, "f1": 0.334391, "f3": 0.979172, "y": 0.55, "x": -0.37994757}], [{"q1": 0.8463082902, "distance": 0.1063439431, "q3": 2.554868807, "q2": 1.107306004, "tx": 0.3182, "ty": 0.3182, "targetID": 9, "f2": 0.984072, "f1": 1.088436, "f3": 0.884987, "y": 0.39469971, "x": 0.24432965}], [{"q1": 1.01482333, "distance": 0.08864488429, "q3": 2.196413087, "q2": 0.7829679536, "tx": 0.1165, "ty": 0.4347, "targetID": 10, "f2": 0.625617, "f1": 0.919921, "f3": 1.209325, "y": 0.52310109, "x": 0.10993016}], [{"q1": 1.25220207, "distance": 0.02820249296, "q3": 1.462474217, "q2": 1.525766144, "tx": -0.1165, "ty": 0.4347, "targetID": 11, "f2": -0.108322, "f1": 0.682542, "f3": 0.466527, "y": 0.41317574, "x": -0.13472325}], [{"q1": 1.743233, "distance": 0.1719421064, "q3": 1.407182177, "q2": 2.039919199, "tx": -0.3182, "ty": 0.3182, "targetID": 12, "f2": -0.163614, "f1": 0.191511, "f3": -0.047627, "y": 0.20442022, "x": -0.18928821}], [{"q1": 0.6797410902, "distance": 0.2181398863, "q3": 2.683045827, "q2": 1.196904224, "tx": 0.1768, "ty": 0.1768, "targetID": 13, "f2": 1.112249, "f1": 1.255003, "f3": 0.795388, "y": 0.32163183, "x": 0.33992189}], [{"q1": 1.32653215, "distance": 0.1724537114, "q3": 2.216896277, "q2": 1.465007744, "tx": 0.0647, "ty": 0.2415, "targetID": 14, "f2": 0.6461, "f1": 0.608212, "f3": 0.527285, "y": 0.39650517, "x": -0.010888887}], [{"q1": 1.18911889, "distance": 0.03333643823, "q3": 1.283591927, "q2": 2.069198842, "tx": -0.0647, "ty": 0.2415, "targetID": 15, "f2": -0.287204, "f1": 0.745626, "f3": -0.076906, "y": 0.2745711, "x": -0.068897673}], [{"q1": 1.50283833, "distance": 0.2711858323, "q3": 1.698407817, "q2": 1.207774134, "tx": -0.1768, "ty": 0.1768, "targetID": 16, "f2": 0.127611, "f1": 0.431906, "f3": 0.784519, "y": 0.44425548, "x": -0.22162546}]], "block": 24}]]}]], "condition": "H2"}]], "type": "human", "subjectID": "P_7"}}
