# Supplementary material for: Goal-related feedback guides motor exploration and redundancy resolution in human motor skill acquisition
Source: PLoS Comput Biol. 2019 Mar 5;15(3):e1006676. doi: 10.1371/journal.pcbi.1006676 (PMC6420027; doi:10.1371/journal.pcbi.1006676)
Supplement: S1 Dataset — The 220 .json files contain the data (20 for the participants, 200 for simulation runs), the text file legend_json.txt explains the data format. (ZIP) [file pcbi.1006676.s001.zip › S_H2_003.json]

{"data": {"data": [{"phases": [{"phase": "test", "blocks": [[{"trials": [[{"q1": 1.276563817, "distance": 0.3864832202, "q3": 0.2006567757, "q2": 2.363267272, "tx": 0.175, "ty": 0.3031, "targetID": 9, "y": 0.2740822343, "x": -0.210392331}], [{"q1": 1.260227448, "distance": 0.04987502261, "q3": 0.1703373742, "q2": 2.299506178, "tx": -0.175, "ty": 0.3031, "targetID": 7, "y": 0.3074273207, "x": -0.2246869417}], [{"q1": 1.059541734, "distance": 0.1929248329, "q3": 0.05509920763, "q2": 2.048275091, "tx": 0.0, "ty": 0.55, "targetID": 5, "y": 0.4824729665, "x": -0.1807210306}], [{"q1": 0.9197182698, "distance": 0.5279442157, "q3": 0.07099791943, "q2": 2.146192959, "tx": 0.375, "ty": 0.6495, "targetID": 3, "y": 0.4555528553, "x": -0.1160291234}], [{"q1": 1.273315698, "distance": 0.1014025847, "q3": -0.1259691443, "q2": 1.69103927, "tx": -0.375, "ty": 0.6495, "targetID": 1, "y": 0.6326939257, "x": -0.2749997997}], [{"q1": 1.338682569, "distance": 0.1859554629, "q3": 0.2686608398, "q2": 2.491932703, "tx": 0.0, "ty": 0.15, "targetID": 8, "y": 0.2081804126, "x": -0.1766195736}], [{"q1": 0.7806651261, "distance": 0.2535791037, "q3": -0.1347697335, "q2": 1.630438629, "tx": 0.0, "ty": 0.95, "targetID": 2, "y": 0.7084754559, "x": 0.07725449139}], [{"q1": 1.557357524, "distance": 0.1112248036, "q3": 0.07638416527, "q2": 2.12569361, "tx": -0.4763, "ty": 0.275, "targetID": 4, "y": 0.3036508496, "x": -0.3688286747}], [{"q1": 1.343851501, "distance": 0.6655755278, "q3": 0.253717818, "q2": 2.473004056, "tx": 0.4763, "ty": 0.275, "targetID": 6, "y": 0.2150217385, "x": -0.1865675519}]], "block": 1}], [{"trials": [[{"q1": 1.052764331, "distance": 0.3178128522, "q3": 0.1992852066, "q2": 2.37362867, "tx": 0.175, "ty": 0.3031, "targetID": 9, "y": 0.309905318, "x": -0.1427399828}], [{"q1": 1.208888925, "distance": 0.02493153872, "q3": 0.1689473495, "q2": 2.343069483, "tx": -0.175, "ty": 0.3031, "targetID": 7, "y": 0.3014341089, "x": -0.1998758202}], [{"q1": 0.918400858, "distance": 0.1164577369, "q3": 0.03043789793, "q2": 2.042020857, "tx": 0.0, "ty": 0.55, "targetID": 5, "y": 0.5113749799, "x": -0.1098658833}], [{"q1": 0.7033818162, "distance": 0.4247987522, "q3": 0.06358467874, "q2": 2.131978914, "tx": 0.375, "ty": 0.6495, "targetID": 3, "y": 0.4776320686, "x": -0.01347830572}], [{"q1": 1.294940184, "distance": 0.09083816486, "q3": -0.1614001321, "q2": 1.675232108, "tx": -0.375, "ty": 0.6495, "targetID": 1, "y": 0.6410965232, "x": -0.284551375}], [{"q1": 1.281555985, "distance": 0.1540437286, "q3": 0.2783949033, "q2": 2.545266878, "tx": 0.0, "ty": 0.15, "targetID": 8, "y": 0.1999772348, "x": -0.1457111744}], [{"q1": 0.8451268534, "distance": 0.2314214708, "q3": -0.1192134751, "q2": 1.592142796, "tx": 0.0, "ty": 0.95, "targetID": 2, "y": 0.7221716135, "x": 0.04062171137}], [{"q1": 1.605710621, "distance": 0.08842298567, "q3": 0.09392284939, "q2": 2.087805707, "tx": -0.4763, "ty": 0.275, "targetID": 4, "y": 0.2962695999, "x": -0.3904732646}], [{"q1": 0.9891078666, "distance": 0.5756649503, "q3": 0.2672956535, "q2": 2.469428009, "tx": 0.4763, "ty": 0.275, "targetID": 6, "y": 0.2653185423, "x": -0.09928353382}]], "block": 2}], [{"trials": [[{"q1": 0.3098179567, "distance": 0.08023047182, "q3": 0.3532720412, "q2": 2.386165898, "tx": 0.175, "ty": 0.3031, "targetID": 9, "y": 0.285409801, "x": 0.09674410267}], [{"q1": 1.141243276, "distance": 0.01001052315, "q3": 0.2205394711, "q2": 2.365358072, "tx": -0.175, "ty": 0.3031, "targetID": 7, "y": 0.2953704999, "x": -0.1686387579}], [{"q1": 0.7916759203, "distance": 0.0328961216, "q3": 0.04195183481, "q2": 1.955542947, "tx": 0.0, "ty": 0.55, "targetID": 5, "y": 0.5554579826, "x": -0.03244017943}], [{"q1": 0.5217137554, "distance": 0.2548268525, "q3": 0.009325459479, "q2": 1.90965312, "tx": 0.375, "ty": 0.6495, "targetID": 3, "y": 0.5659066262, "x": 0.1342742793}], [{"q1": 1.331636721, "distance": 0.07020449424, "q3": -0.1599998164, "q2": 1.683610031, "tx": -0.375, "ty": 0.6495, "targetID": 1, "y": 0.6262487637, "x": -0.3087576342}], [{"q1": 0.8431244709, "distance": 0.04237565345, "q3": 0.4564781896, "q2": 2.597057211, "tx": 0.0, "ty": 0.15, "targetID": 8, "y": 0.190309067, "x": -0.01307192124}], [{"q1": 0.9188696114, "distance": 0.1967952332, "q3": -0.1432752091, "q2": 1.51137254, "tx": 0.0, "ty": 0.95, "targetID": 2, "y": 0.7538200484, "x": 0.01554961073}], [{"q1": 1.608809342, "distance": 0.08618873788, "q3": 0.08563027201, "q2": 2.085621773, "tx": -0.4763, "ty": 0.275, "targetID": 4, "y": 0.2973615887, "x": -0.3930626413}], [{"q1": 0.2479876587, "distance": 0.3474515866, "q3": 0.1936477327, "q2": 2.321126913, "tx": 0.4763, "ty": 0.275, "targetID": 6, "y": 0.340098428, "x": 0.1350013043}]], "block": 3}], [{"trials": [[{"q1": 0.1686877629, "distance": 0.05273734468, "q3": 0.331806085, "q2": 2.39814433, "tx": 0.175, "ty": 0.3031, "targetID": 9, "y": 0.2687850599, "x": 0.1349536218}], [{"q1": 1.154663228, "distance": 0.008061496589, "q3": 0.2020437189, "q2": 2.36902477, "tx": -0.175, "ty": 0.3031, "targetID": 7, "y": 0.2950843242, "x": -0.174141706}], [{"q1": 0.7645458646, "distance": 0.0197422861, "q3": 0.07862133862, "q2": 1.916860048, "tx": 0.0, "ty": 0.55, "targetID": 5, "y": 0.5644251917, "x": -0.01347856461}], [{"q1": 0.5531917888, "distance": 0.2632673205, "q3": 0.005459098737, "q2": 1.891898531, "tx": 0.375, "ty": 0.6495, "targetID": 3, "y": 0.5767211057, "x": 0.1219922638}], [{"q1": 1.326192146, "distance": 0.07293568972, "q3": -0.1601246848, "q2": 1.683941576, "tx": -0.375, "ty": 0.6495, "targetID": 1, "y": 0.6278020376, "x": -0.3053665794}], [{"q1": 0.7444109497, "distance": 0.03382486753, "q3": 0.458922149, "q2": 2.616859188, "tx": 0.0, "ty": 0.15, "targetID": 8, "y": 0.1823821413, "x": 0.009773361307}], [{"q1": 0.9739080675, "distance": 0.1828964284, "q3": -0.1684088451, "q2": 1.480430146, "tx": 0.0, "ty": 0.95, "targetID": 2, "y": 0.7675189915, "x": -0.01232010864}], [{"q1": 1.615230737, "distance": 0.08311512321, "q3": 0.08054970946, "q2": 2.084556533, "tx": -0.4763, "ty": 0.275, "targetID": 4, "y": 0.2961423347, "x": -0.3959188742}], [{"q1": 0.2923633126, "distance": 0.3635377348, "q3": 0.1725196292, "q2": 2.328273911, "tx": 0.4763, "ty": 0.275, "targetID": 6, "y": 0.3473246716, "x": 0.1200292792}]], "block": 4}], [{"trials": [[{"q1": 0.03641140043, "distance": 0.03010099864, "q3": 0.2219243469, "q2": 2.391198747, "tx": 0.175, "ty": 0.3031, "targetID": 9, "y": 0.2736620158, "x": 0.1812829294}], [{"q1": 1.161103712, "distance": 0.007513839311, "q3": 0.1954406037, "q2": 2.367162264, "tx": -0.175, "ty": 0.3031, "targetID": 7, "y": 0.2959312342, "x": -0.1772509061}], [{"q1": 0.7648733063, "distance": 0.02315525886, "q3": 0.07397243438, "q2": 1.904656323, "tx": 0.0, "ty": 0.55, "targetID": 5, "y": 0.5703813887, "x": -0.01098931324}], [{"q1": 0.5601160737, "distance": 0.2523067143, "q3": 0.02480827217, "q2": 1.842731562, "tx": 0.375, "ty": 0.6495, "targetID": 3, "y": 0.5910458276, "x": 0.1295579746}], [{"q1": 1.330338024, "distance": 0.07039275794, "q3": -0.1525262083, "q2": 1.672198996, "tx": -0.375, "ty": 0.6495, "targetID": 1, "y": 0.6300429193, "x": -0.3073497053}], [{"q1": 0.6759424838, "distance": 0.03995573656, "q3": 0.4506122707, "q2": 2.613411725, "tx": 0.0, "ty": 0.15, "targetID": 8, "y": 0.1842301549, "x": 0.02060964295}], [{"q1": 0.9936509052, "distance": 0.1705962839, "q3": -0.1689387175, "q2": 1.440440985, "tx": 0.0, "ty": 0.95, "targetID": 2, "y": 0.7800533992, "x": -0.01487430512}], [{"q1": 1.626034996, "distance": 0.07810873093, "q3": 0.08111060148, "q2": 2.078731781, "tx": -0.4763, "ty": 0.275, "targetID": 4, "y": 0.2938987112, "x": -0.4005120553}], [{"q1": 0.2504027846, "distance": 0.3522440916, "q3": 0.1325845535, "q2": 2.37415786, "tx": 0.4763, "ty": 0.275, "targetID": 6, "y": 0.3318903939, "x": 0.1286804046}]], "block": 5}], [{"trials": [[{"q1": 0.03853597837, "distance": 0.02720947732, "q3": 0.2318045235, "q2": 2.377459004, "tx": 0.175, "ty": 0.3031, "targetID": 9, "y": 0.2771387414, "x": 0.1831466991}], [{"q1": 1.182384647, "distance": 0.01379972612, "q3": 0.2071440727, "q2": 2.362014989, "tx": -0.175, "ty": 0.3031, "targetID": 7, "y": 0.2919448161, "x": -0.1831236884}], [{"q1": 0.7624082055, "distance": 0.02160644463, "q3": 0.06151150835, "q2": 1.914533815, "tx": 0.0, "ty": 0.55, "targetID": 5, "y": 0.5689598554, "x": -0.01036157971}], [{"q1": 0.5433954698, "distance": 0.2380681259, "q3": 0.0108803819, "q2": 1.835865225, "tx": 0.375, "ty": 0.6495, "targetID": 3, "y": 0.5933696909, "x": 0.1436435197}], [{"q1": 1.331634738, "distance": 0.06974043672, "q3": -0.1564489588, "q2": 1.672596498, "tx": -0.375, "ty": 0.6495, "targetID": 1, "y": 0.6303148464, "x": -0.3079503289}], [{"q1": 0.6814382672, "distance": 0.03736743319, "q3": 0.4575562305, "q2": 2.619554019, "tx": 0.0, "ty": 0.15, "targetID": 8, "y": 0.1805628133, "x": 0.02149975593}], [{"q1": 1.003141561, "distance": 0.1636901353, "q3": -0.1871699422, "q2": 1.426188275, "tx": 0.0, "ty": 0.95, "targetID": 2, "y": 0.7869578434, "x": -0.01455044905}], [{"q1": 1.671862505, "distance": 0.05691593208, "q3": 0.05451119807, "q2": 2.068396145, "tx": -0.4763, "ty": 0.275, "targetID": 4, "y": 0.2836613712, "x": -0.4200469648}], [{"q1": 0.2484816729, "distance": 0.3523504115, "q3": 0.1245253991, "q2": 2.383332668, "tx": 0.4763, "ty": 0.275, "targetID": 6, "y": 0.3296127906, "x": 0.128207691}]], "block": 6}], [{"trials": [[{"q1": -0.01498978297, "distance": 0.03872708497, "q3": 0.1490638971, "q2": 2.395672533, "tx": 0.175, "ty": 0.3031, "targetID": 9, "y": 0.2761469842, "x": 0.2028086686}], [{"q1": 1.178007506, "distance": 0.01328398644, "q3": 0.18074765, "q2": 2.376917435, "tx": -0.175, "ty": 0.3031, "targetID": 7, "y": 0.2917976506, "x": -0.1819800569}], [{"q1": 0.7596306745, "distance": 0.02169263783, "q3": 0.04469469592, "q2": 1.920580783, "tx": 0.0, "ty": 0.55, "targetID": 5, "y": 0.5699910853, "x": -0.008421819602}], [{"q1": 0.5318181919, "distance": 0.2242991023, "q3": 0.003774772482, "q2": 1.819783726, "tx": 0.375, "ty": 0.6495, "targetID": 3, "y": 0.5979627923, "x": 0.1567020304}], [{"q1": 1.346336056, "distance": 0.06204228576, "q3": -0.1799418307, "q2": 1.667142, "tx": -0.375, "ty": 0.6495, "targetID": 1, "y": 0.6331715094, "x": -0.3151449616}], [{"q1": 0.6646710069, "distance": 0.03601190095, "q3": 0.4303524195, "q2": 2.641454451, "tx": 0.0, "ty": 0.15, "targetID": 8, "y": 0.1762939535, "x": 0.02460660524}], [{"q1": 1.02196649, "distance": 0.1557460957, "q3": -0.2043148867, "q2": 1.405168961, "tx": 0.0, "ty": 0.95, "targetID": 2, "y": 0.7954890937, "x": -0.01957616289}], [{"q1": 1.684830499, "distance": 0.05069359022, "q3": 0.04952724697, "q2": 2.06232948, "tx": -0.4763, "ty": 0.275, "targetID": 4, "y": 0.2812736889, "x": -0.4259961143}], [{"q1": -1.136889544, "distance": 0.3630320998, "q3": 0.02932425109, "q2": 2.340047572, "tx": 0.4763, "ty": 0.275, "targetID": 6, "y": -0.07682037952, "x": 0.3867749977}]], "block": 7}], [{"trials": [[{"q1": 0.0387077429, "distance": 0.02193760286, "q3": 0.1966655385, "q2": 2.345244024, "tx": 0.175, "ty": 0.3031, "targetID": 9, "y": 0.2956088641, "x": 0.1956189549}], [{"q1": 1.174133716, "distance": 0.01076070549, "q3": 0.2075507542, "q2": 2.359742526, "tx": -0.175, "ty": 0.3031, "targetID": 7, "y": 0.2942643392, "x": -0.1811419769}], [{"q1": 0.7593774111, "distance": 0.02076706195, "q3": 0.1312433784, "q2": 1.878104212, "tx": 0.0, "ty": 0.55, "targetID": 5, "y": 0.5693047951, "x": -0.007654785864}], [{"q1": 0.5290779421, "distance": 0.2182115952, "q3": -0.03748156525, "q2": 1.828579971, "tx": 0.375, "ty": 0.6495, "targetID": 3, "y": 0.601196738, "x": 0.1622017501}], [{"q1": 1.347758538, "distance": 0.06110475361, "q3": -0.1731536925, "q2": 1.661250365, "tx": -0.375, "ty": 0.6495, "targetID": 1, "y": 0.633844742, "x": -0.3159347496}], [{"q1": 0.6653983006, "distance": 0.03590299053, "q3": 0.4514837008, "q2": 2.636693631, "tx": 0.0, "ty": 0.15, "targetID": 8, "y": 0.1743367603, "x": 0.02639596233}], [{"q1": 1.026630127, "distance": 0.1526916999, "q3": -0.2209393698, "q2": 1.402243851, "tx": 0.0, "ty": 0.95, "targetID": 2, "y": 0.7985388675, "x": -0.01934633244}], [{"q1": 1.695091317, "distance": 0.04621044629, "q3": 0.03615340296, "q2": 2.064087685, "tx": -0.4763, "ty": 0.275, "targetID": 4, "y": 0.278630541, "x": -0.4302323919}], [{"q1": -0.9118592273, "distance": 0.2758698507, "q3": 0.005882334067, "q2": 2.221592939, "tx": 0.4763, "ty": 0.275, "targetID": 6, "y": 0.0002362564213, "x": 0.4516208641}]], "block": 8}], [{"trials": [[{"q1": 0.06372941229, "distance": 0.01433623793, "q3": 0.2052723892, "q2": 2.337423746, "tx": 0.175, "ty": 0.3031, "targetID": 9, "y": 0.3015618225, "x": 0.1892534813}], [{"q1": 1.175706615, "distance": 0.008930593671, "q3": 0.2688402641, "q2": 2.324242036, "tx": -0.175, "ty": 0.3031, "targetID": 7, "y": 0.2966664013, "x": -0.1811938931}], [{"q1": 0.754725588, "distance": 0.01493276776, "q3": 0.1629064826, "q2": 1.877354452, "tx": 0.0, "ty": 0.55, "targetID": 5, "y": 0.5629772379, "x": -0.007387749896}], [{"q1": 0.5219188954, "distance": 0.2030971426, "q3": -0.05801085404, "q2": 1.810172816, "tx": 0.375, "ty": 0.6495, "targetID": 3, "y": 0.6086991089, "x": 0.1760433801}], [{"q1": 1.347240347, "distance": 0.06112151477, "q3": -0.1608911769, "q2": 1.65244591, "tx": -0.375, "ty": 0.6495, "targetID": 1, "y": 0.6352284055, "x": -0.3155680123}], [{"q1": 0.6658121465, "distance": 0.03601902759, "q3": 0.4592817789, "q2": 2.634198455, "tx": 0.0, "ty": 0.15, "targetID": 8, "y": 0.1739274414, "x": 0.02692299942}], [{"q1": 1.116672642, "distance": 0.08371166659, "q3": -0.2958241882, "q2": 1.182905568, "tx": 0.0, "ty": 0.95, "targetID": 2, "y": 0.8663410539, "x": -0.002970499056}], [{"q1": 1.701769766, "distance": 0.04366992438, "q3": 0.03393202549, "q2": 2.063098044, "tx": -0.4763, "ty": 0.275, "targetID": 4, "y": 0.2765030781, "x": -0.4326559506}], [{"q1": -0.8522558831, "distance": 0.2501566994, "q3": 0.01046603531, "q2": 2.20124052, "tx": 0.4763, "ty": 0.275, "targetID": 6, "y": 0.02545921418, "x": 0.458756612}]], "block": 9}], [{"trials": [[{"q1": 0.07609734765, "distance": 0.01061987374, "q3": 0.209405044, "q2": 2.335330176, "tx": 0.175, "ty": 0.3031, "targetID": 9, "y": 0.3038329234, "x": 0.1855945525}], [{"q1": 1.176503001, "distance": 0.009623934877, "q3": 0.2598092686, "q2": 2.329960496, "tx": -0.175, "ty": 0.3031, "targetID": 7, "y": 0.295922592, "x": -0.1814113131}], [{"q1": 0.7489882815, "distance": 0.009913068343, "q3": 0.1508622414, "q2": 1.898777725, "tx": 0.0, "ty": 0.55, "targetID": 5, "y": 0.5568067881, "x": -0.007206702458}], [{"q1": 0.5062924446, "distance": 0.1907207643, "q3": -0.06249952453, "q2": 1.803117441, "tx": 0.375, "ty": 0.6495, "targetID": 3, "y": 0.6085839121, "x": 0.1887198784}], [{"q1": 1.350539297, "distance": 0.05934244799, "q3": -0.1627993486, "q2": 1.65017648, "tx": -0.375, "ty": 0.6495, "targetID": 1, "y": 0.6355870875, "x": -0.3173115523}], [{"q1": 0.6694884799, "distance": 0.03500397735, "q3": 0.4548377411, "q2": 2.639155653, "tx": 0.0, "ty": 0.15, "targetID": 8, "y": 0.1728310839, "x": 0.02653337592}], [{"q1": 1.120053097, "distance": 0.08162061778, "q3": -0.2553040691, "q2": 1.157947962, "tx": 0.0, "ty": 0.95, "targetID": 2, "y": 0.8685229017, "x": -0.004838149673}], [{"q1": 1.708734127, "distance": 0.04104654122, "q3": 0.02449537909, "q2": 2.065369255, "tx": -0.4763, "ty": 0.275, "targetID": 4, "y": 0.2743437774, "x": -0.4352587047}], [{"q1": -0.8334031445, "distance": 0.2419288703, "q3": 0.006647000083, "q2": 2.197105887, "tx": 0.4763, "ty": 0.275, "targetID": 6, "y": 0.03356425628, "x": 0.4608610903}]], "block": 10}]]}], "condition": "H2"}], "type": "simulation", "subjectID": "S_H2_3"}}
