# Supplementary material for: Goal-related feedback guides motor exploration and redundancy resolution in human motor skill acquisition
Source: PLoS Comput Biol. 2019 Mar 5;15(3):e1006676. doi: 10.1371/journal.pcbi.1006676 (PMC6420027; doi:10.1371/journal.pcbi.1006676)
Supplement: S1 Dataset — The 220 .json files contain the data (20 for the participants, 200 for simulation runs), the text file legend_json.txt explains the data format. (ZIP) [file pcbi.1006676.s001.zip › S_H2_097.json]

{"data": {"data": [{"phases": [{"phase": "test", "blocks": [[{"trials": [[{"q1": 0.6622993699, "distance": 0.2674397539, "q3": 0.4330149476, "q2": 1.800682197, "tx": 0.175, "ty": 0.3031, "targetID": 9, "y": 0.5341530301, "x": 0.04032067994}], [{"q1": 1.234147264, "distance": 0.1785579738, "q3": 0.1766891844, "q2": 1.954186333, "tx": -0.175, "ty": 0.3031, "targetID": 7, "y": 0.4587593402, "x": -0.2624821114}], [{"q1": 0.8365957418, "distance": 0.050831668, "q3": 0.3734937935, "q2": 1.795253374, "tx": 0.0, "ty": 0.55, "targetID": 5, "y": 0.5486525727, "x": -0.05081380631}], [{"q1": 0.2253376951, "distance": 0.2102444359, "q3": 0.6523511649, "q2": 1.667742508, "tx": 0.375, "ty": 0.6495, "targetID": 3, "y": 0.4626360791, "x": 0.2786433817}], [{"q1": 1.296590554, "distance": 0.1374069128, "q3": 0.1456204402, "q2": 1.76102267, "tx": -0.375, "ty": 0.6495, "targetID": 1, "y": 0.5344650335, "x": -0.2998493769}], [{"q1": 1.046730305, "distance": 0.3724401851, "q3": 0.2595236396, "q2": 1.954581056, "tx": 0.0, "ty": 0.15, "targetID": 8, "y": 0.4808793057, "x": -0.1709695193}], [{"q1": 0.6597299531, "distance": 0.3917203156, "q3": 0.4823132946, "q2": 1.697447523, "tx": 0.0, "ty": 0.95, "targetID": 2, "y": 0.5629831794, "x": 0.06052095733}], [{"q1": 1.594953732, "distance": 0.108922195, "q3": 0.02759177495, "q2": 1.939398689, "tx": -0.4763, "ty": 0.275, "targetID": 4, "y": 0.371904817, "x": -0.426565696}], [{"q1": 0.191229604, "distance": 0.2583411767, "q3": 0.638728792, "q2": 1.709619508, "tx": 0.4763, "ty": 0.275, "targetID": 6, "y": 0.4448105425, "x": 0.2816091085}]], "block": 1}], [{"trials": [[{"q1": 0.5748713327, "distance": 0.2301022375, "q3": 0.4704418404, "q2": 1.82203559, "tx": 0.175, "ty": 0.3031, "targetID": 9, "y": 0.5124757277, "x": 0.07955973402}], [{"q1": 1.148476652, "distance": 0.07330416807, "q3": 0.276227867, "q2": 2.150975041, "tx": -0.175, "ty": 0.3031, "targetID": 7, "y": 0.3716753976, "x": -0.2009020444}], [{"q1": 0.7407302007, "distance": 0.002420194298, "q3": 0.3788259934, "q2": 1.800536578, "tx": 0.0, "ty": 0.55, "targetID": 5, "y": 0.5476908434, "x": 0.0007246627307}], [{"q1": 0.1295873637, "distance": 0.1914905007, "q3": 0.6616220396, "q2": 1.539306285, "tx": 0.375, "ty": 0.6495, "targetID": 3, "y": 0.4581236054, "x": 0.368390351}], [{"q1": 1.362422168, "distance": 0.07244229819, "q3": 0.01988963731, "q2": 1.652816086, "tx": -0.375, "ty": 0.6495, "targetID": 1, "y": 0.5903661952, "x": -0.3331540958}], [{"q1": 0.8439454428, "distance": 0.1000539996, "q3": 0.5346693734, "q2": 2.425948199, "tx": 0.0, "ty": 0.15, "targetID": 8, "y": 0.2437316676, "x": -0.03500253328}], [{"q1": 0.6399916543, "distance": 0.3857226341, "q3": 0.488335812, "q2": 1.664472886, "tx": 0.0, "ty": 0.95, "targetID": 2, "y": 0.5724632179, "x": 0.07904384024}], [{"q1": 1.585739181, "distance": 0.1116655615, "q3": 0.02929264656, "q2": 1.946854832, "tx": -0.4763, "ty": 0.275, "targetID": 4, "y": 0.3723813588, "x": -0.421655068}], [{"q1": 0.1003344715, "distance": 0.2052774438, "q3": 0.6591916036, "q2": 1.660518184, "tx": 0.4763, "ty": 0.275, "targetID": 6, "y": 0.4246632693, "x": 0.3358018337}]], "block": 2}], [{"trials": [[{"q1": 0.2887423055, "distance": 0.05347619034, "q3": 0.7741478675, "q2": 2.172597876, "tx": 0.175, "ty": 0.3031, "targetID": 9, "y": 0.277037914, "x": 0.1283044905}], [{"q1": 1.142671886, "distance": 0.02894929478, "q3": 0.2988411822, "q2": 2.240209456, "tx": -0.175, "ty": 0.3031, "targetID": 7, "y": 0.3308899583, "x": -0.1831104799}], [{"q1": 0.7309629489, "distance": 0.009737784648, "q3": 0.4042874631, "q2": 1.802218141, "tx": 0.0, "ty": 0.55, "targetID": 5, "y": 0.541384508, "x": 0.004538474086}], [{"q1": 0.1560230084, "distance": 0.1670937146, "q3": 0.6571604204, "q2": 1.452338535, "tx": 0.375, "ty": 0.6495, "targetID": 3, "y": 0.4831577927, "x": 0.3908297038}], [{"q1": 1.36582851, "distance": 0.07031628615, "q3": 0.0193548028, "q2": 1.647419447, "tx": -0.375, "ty": 0.6495, "targetID": 1, "y": 0.5917596912, "x": -0.3348697515}], [{"q1": 0.7328339063, "distance": 0.06660561058, "q3": 0.6010757389, "q2": 2.468828911, "tx": 0.0, "ty": 0.15, "targetID": 8, "y": 0.2162757468, "x": 0.006620630625}], [{"q1": 0.6348985752, "distance": 0.3891642932, "q3": 0.4832770608, "q2": 1.67567673, "tx": 0.0, "ty": 0.95, "targetID": 2, "y": 0.5690658752, "x": 0.07961180597}], [{"q1": 1.59612713, "distance": 0.0973674345, "q3": 0.02463991015, "q2": 1.98432233, "tx": -0.4763, "ty": 0.275, "targetID": 4, "y": 0.3536272665, "x": -0.4188703016}], [{"q1": 0.08507195041, "distance": 0.1955890069, "q3": 0.6680921166, "q2": 1.647373733, "tx": 0.4763, "ty": 0.275, "targetID": 6, "y": 0.4206898335, "x": 0.3458027508}]], "block": 3}], [{"trials": [[{"q1": 0.1413872175, "distance": 0.05518090228, "q3": 0.8015058616, "q2": 2.174077754, "tx": 0.175, "ty": 0.3031, "targetID": 9, "y": 0.2484888086, "x": 0.1670911601}], [{"q1": 1.140280548, "distance": 0.0291058117, "q3": 0.2909955153, "q2": 2.244179304, "tx": -0.175, "ty": 0.3031, "targetID": 7, "y": 0.3312093131, "x": -0.1825508141}], [{"q1": 0.7388583138, "distance": 0.002814930351, "q3": 0.3271283233, "q2": 1.816961464, "tx": 0.0, "ty": 0.55, "targetID": 5, "y": 0.5523325549, "x": 0.001575760301}], [{"q1": 0.2942657493, "distance": 0.07242584113, "q3": 0.4080314182, "q2": 1.359019294, "tx": 0.375, "ty": 0.6495, "targetID": 3, "y": 0.5822252106, "x": 0.4018254576}], [{"q1": 1.374756238, "distance": 0.06046271406, "q3": -0.001648197592, "q2": 1.630006275, "tx": -0.375, "ty": 0.6495, "targetID": 1, "y": 0.6012140272, "x": -0.3386103775}], [{"q1": 0.7221722233, "distance": 0.08200821506, "q3": 0.5870856733, "q2": 2.436330663, "tx": 0.0, "ty": 0.15, "targetID": 8, "y": 0.2319687096, "x": 0.002545189452}], [{"q1": 0.6761503177, "distance": 0.3496478804, "q3": 0.4236521437, "q2": 1.607396674, "tx": 0.0, "ty": 0.95, "targetID": 2, "y": 0.6091081606, "x": 0.07775856253}], [{"q1": 1.597152731, "distance": 0.09680898321, "q3": 0.02616110118, "q2": 1.983568605, "tx": -0.4763, "ty": 0.275, "targetID": 4, "y": 0.3531966052, "x": -0.4192275008}], [{"q1": 0.08367037916, "distance": 0.1904099288, "q3": 0.652354456, "q2": 1.588395301, "tx": 0.4763, "ty": 0.275, "targetID": 6, "y": 0.4338854139, "x": 0.3713649429}]], "block": 4}], [{"trials": [[{"q1": 0.1816235777, "distance": 0.02125897645, "q3": 0.7462831048, "q2": 2.129542188, "tx": 0.175, "ty": 0.3031, "targetID": 9, "y": 0.2843540593, "x": 0.1649733462}], [{"q1": 1.138228747, "distance": 0.02484833185, "q3": 0.2932674236, "q2": 2.253216984, "tx": -0.175, "ty": 0.3031, "targetID": 7, "y": 0.3274247204, "x": -0.1800742067}], [{"q1": 0.7497879735, "distance": 0.007909649256, "q3": 0.3461124203, "q2": 1.793193943, "tx": 0.0, "ty": 0.55, "targetID": 5, "y": 0.557812794, "x": -0.001234018175}], [{"q1": 0.3187956723, "distance": 0.05766097682, "q3": 0.3820613833, "q2": 1.351811552, "tx": 0.375, "ty": 0.6495, "targetID": 3, "y": 0.5956418865, "x": 0.3955934908}], [{"q1": 1.37805088, "distance": 0.05799878275, "q3": 0.007196384587, "q2": 1.618781527, "tx": -0.375, "ty": 0.6495, "targetID": 1, "y": 0.6031268751, "x": -0.340166222}], [{"q1": 0.7505219263, "distance": 0.09624273273, "q3": 0.5593397221, "q2": 2.41532746, "tx": 0.0, "ty": 0.15, "targetID": 8, "y": 0.2456726211, "x": -0.01046007504}], [{"q1": 0.6764725227, "distance": 0.3491687717, "q3": 0.4004606351, "q2": 1.620406342, "tx": 0.0, "ty": 0.95, "targetID": 2, "y": 0.6092775079, "x": 0.07633488398}], [{"q1": 1.606702335, "distance": 0.09368183967, "q3": 0.03341887043, "q2": 1.970446428, "tx": -0.4763, "ty": 0.275, "targetID": 4, "y": 0.3530209604, "x": -0.4244442691}], [{"q1": 0.08425899991, "distance": 0.1907041067, "q3": 0.6511694212, "q2": 1.587266908, "tx": 0.4763, "ty": 0.275, "targetID": 6, "y": 0.4344855747, "x": 0.3717418452}]], "block": 5}], [{"trials": [[{"q1": 0.2018642308, "distance": 0.01370774801, "q3": 0.7436945993, "q2": 2.108187485, "tx": 0.175, "ty": 0.3031, "targetID": 9, "y": 0.2962811925, "x": 0.1631085653}], [{"q1": 1.170582717, "distance": 0.008859748414, "q3": 0.3765827585, "q2": 2.245201816, "tx": -0.175, "ty": 0.3031, "targetID": 7, "y": 0.3093090856, "x": -0.1813199998}], [{"q1": 0.758844318, "distance": 0.009936911637, "q3": 0.4176407937, "q2": 1.749529128, "tx": 0.0, "ty": 0.55, "targetID": 5, "y": 0.5597182825, "x": -0.002072968612}], [{"q1": 0.3180053684, "distance": 0.05952832738, "q3": 0.4153062843, "q2": 1.337503035, "tx": 0.375, "ty": 0.6495, "targetID": 3, "y": 0.5936171718, "x": 0.3955117349}], [{"q1": 1.381482777, "distance": 0.05598846686, "q3": 0.02144083413, "q2": 1.606244206, "tx": -0.375, "ty": 0.6495, "targetID": 1, "y": 0.6043654213, "x": -0.3418702818}], [{"q1": 0.768027732, "distance": 0.09419919438, "q3": 0.572527022, "q2": 2.414690377, "tx": 0.0, "ty": 0.15, "targetID": 8, "y": 0.243276356, "x": -0.01315331271}], [{"q1": 0.7051063786, "distance": 0.3227942777, "q3": 0.3489242573, "q2": 1.579371601, "tx": 0.0, "ty": 0.95, "targetID": 2, "y": 0.6360378285, "x": 0.0749926701}], [{"q1": 1.645361887, "distance": 0.07191791386, "q3": 0.06408172913, "q2": 1.958200875, "tx": -0.4763, "ty": 0.275, "targetID": 4, "y": 0.3352087209, "x": -0.4369668554}], [{"q1": 0.08526092595, "distance": 0.1911870035, "q3": 0.650399413, "q2": 1.585770527, "tx": 0.4763, "ty": 0.275, "targetID": 6, "y": 0.4352400085, "x": 0.3720138073}]], "block": 6}], [{"trials": [[{"q1": 0.2216965929, "distance": 0.01599643696, "q3": 0.7240137175, "q2": 2.091317804, "tx": 0.175, "ty": 0.3031, "targetID": 9, "y": 0.3102394298, "x": 0.1606851637}], [{"q1": 1.168191193, "distance": 0.005045487264, "q3": 0.3904048059, "q2": 2.246432209, "tx": -0.175, "ty": 0.3031, "targetID": 7, "y": 0.3067912106, "x": -0.1784397538}], [{"q1": 0.7541184289, "distance": 0.008083244803, "q3": 0.3971933658, "q2": 1.765034187, "tx": 0.0, "ty": 0.55, "targetID": 5, "y": 0.5579878886, "x": -0.001237934455}], [{"q1": 0.3263993922, "distance": 0.05467783966, "q3": 0.4107958918, "q2": 1.332489811, "tx": 0.375, "ty": 0.6495, "targetID": 3, "y": 0.5980523827, "x": 0.3935150971}], [{"q1": 1.384583725, "distance": 0.05274110103, "q3": 0.007866290757, "q2": 1.603715044, "tx": -0.375, "ty": 0.6495, "targetID": 1, "y": 0.6074540515, "x": -0.3431603713}], [{"q1": 0.7735172481, "distance": 0.09853854728, "q3": 0.5591910286, "q2": 2.411136737, "tx": 0.0, "ty": 0.15, "targetID": 8, "y": 0.2471124945, "x": -0.01670355382}], [{"q1": 0.7195114589, "distance": 0.3452798307, "q3": 0.3868020991, "q2": 1.639456219, "tx": 0.0, "ty": 0.95, "targetID": 2, "y": 0.6078694244, "x": 0.04652774138}], [{"q1": 1.680059979, "distance": 0.05249707291, "q3": 0.09366035126, "q2": 1.94630637, "tx": -0.4763, "ty": 0.275, "targetID": 4, "y": 0.3188578173, "x": -0.4474480585}], [{"q1": 0.08553357913, "distance": 0.1913328959, "q3": 0.650173602, "q2": 1.585573853, "tx": 0.4763, "ty": 0.275, "targetID": 6, "y": 0.4354107033, "x": 0.3720086613}]], "block": 7}], [{"trials": [[{"q1": 0.2322674999, "distance": 0.02459540017, "q3": 0.7034554981, "q2": 2.072158976, "tx": 0.175, "ty": 0.3031, "targetID": 9, "y": 0.3237153843, "x": 0.1615858418}], [{"q1": 1.172375246, "distance": 0.003839956656, "q3": 0.3842553242, "q2": 2.25524985, "tx": -0.175, "ty": 0.3031, "targetID": 7, "y": 0.3036651746, "x": -0.178798137}], [{"q1": 0.7517598851, "distance": 0.005422602414, "q3": 0.3992970755, "q2": 1.77050732, "tx": 0.0, "ty": 0.55, "targetID": 5, "y": 0.5553262164, "x": -0.001017858341}], [{"q1": 0.3266475024, "distance": 0.05412651707, "q3": 0.4018319296, "q2": 1.337104743, "tx": 0.375, "ty": 0.6495, "targetID": 3, "y": 0.5985225247, "x": 0.3931927694}], [{"q1": 1.389615672, "distance": 0.04729485028, "q3": -0.01877070766, "q2": 1.600984098, "tx": -0.375, "ty": 0.6495, "targetID": 1, "y": 0.6128554549, "x": -0.3451004988}], [{"q1": 0.7813931813, "distance": 0.1003408598, "q3": 0.5448122469, "q2": 2.414347223, "tx": 0.0, "ty": 0.15, "targetID": 8, "y": 0.248319392, "x": -0.02003959348}], [{"q1": 0.7279545221, "distance": 0.3383978813, "q3": 0.3845265576, "q2": 1.623183424, "tx": 0.0, "ty": 0.95, "targetID": 2, "y": 0.6146868037, "x": 0.04558713027}], [{"q1": 1.682778743, "distance": 0.05067566875, "q3": 0.104184549, "q2": 1.943288513, "tx": -0.4763, "ty": 0.275, "targetID": 4, "y": 0.3168323696, "x": -0.4476979676}], [{"q1": 0.08738123053, "distance": 0.1921759211, "q3": 0.6467651336, "q2": 1.580650182, "tx": 0.4763, "ty": 0.275, "targetID": 6, "y": 0.4374829343, "x": 0.3736799204}]], "block": 8}], [{"trials": [[{"q1": 0.2474251464, "distance": 0.03660123115, "q3": 0.6759001731, "q2": 2.061358792, "tx": 0.175, "ty": 0.3031, "targetID": 9, "y": 0.3363197145, "x": 0.1596344316}], [{"q1": 1.166770638, "distance": 0.00435143424, "q3": 0.3268004863, "q2": 2.283250643, "tx": -0.175, "ty": 0.3031, "targetID": 7, "y": 0.3039093798, "x": -0.1792754981}], [{"q1": 0.7466150754, "distance": 0.00443973758, "q3": 0.3453157585, "q2": 1.802308226, "tx": 0.0, "ty": 0.55, "targetID": 5, "y": 0.5543055975, "x": -0.001083097503}], [{"q1": 0.3280831241, "distance": 0.0524064134, "q3": 0.379931004, "q2": 1.345582274, "tx": 0.375, "ty": 0.6495, "targetID": 3, "y": 0.6003186598, "x": 0.3931004956}], [{"q1": 1.401694937, "distance": 0.03715230322, "q3": -0.07150430653, "q2": 1.597120692, "tx": -0.375, "ty": 0.6495, "targetID": 1, "y": 0.6220159965, "x": -0.3500015363}], [{"q1": 0.7846932507, "distance": 0.1027532733, "q3": 0.5289493163, "q2": 2.416672412, "tx": 0.0, "ty": 0.15, "targetID": 8, "y": 0.2502513144, "x": -0.02253683955}], [{"q1": 0.7339353381, "distance": 0.3333520482, "q3": 0.3691829695, "q2": 1.619105798, "tx": 0.0, "ty": 0.95, "targetID": 2, "y": 0.6196046218, "x": 0.04429991101}], [{"q1": 1.684548735, "distance": 0.04930286418, "q3": 0.0909940999, "q2": 1.951336505, "tx": -0.4763, "ty": 0.275, "targetID": 4, "y": 0.3154047769, "x": -0.4480470989}], [{"q1": 0.08774386171, "distance": 0.1923923392, "q3": 0.6460808629, "q2": 1.58047565, "tx": 0.4763, "ty": 0.275, "targetID": 6, "y": 0.43775309, "x": 0.3737025152}]], "block": 9}], [{"trials": [[{"q1": 0.2539355779, "distance": 0.04063438982, "q3": 0.6738803742, "q2": 2.054373626, "tx": 0.175, "ty": 0.3031, "targetID": 9, "y": 0.3404146373, "x": 0.1589136244}], [{"q1": 1.170471551, "distance": 0.004991100947, "q3": 0.3428838462, "q2": 2.274754825, "tx": -0.175, "ty": 0.3031, "targetID": 7, "y": 0.3036989346, "x": -0.1799550344}], [{"q1": 0.7512703588, "distance": 0.004501927116, "q3": 0.393189279, "q2": 1.776542995, "tx": 0.0, "ty": 0.55, "targetID": 5, "y": 0.554234694, "x": -0.001527977354}], [{"q1": 0.3331216828, "distance": 0.050457578, "q3": 0.3991671701, "q2": 1.331500074, "tx": 0.375, "ty": 0.6495, "targetID": 3, "y": 0.6020645597, "x": 0.3922001796}], [{"q1": 1.419209785, "distance": 0.02321290149, "q3": -0.0602189252, "q2": 1.549889687, "tx": -0.375, "ty": 0.6495, "targetID": 1, "y": 0.6342007062, "x": -0.3575423253}], [{"q1": 0.78528933, "distance": 0.1007282709, "q3": 0.533767284, "q2": 2.419070047, "tx": 0.0, "ty": 0.15, "targetID": 8, "y": 0.2483530015, "x": -0.02174561254}], [{"q1": 0.7386955004, "distance": 0.3290958956, "q3": 0.3590177629, "q2": 1.613857251, "tx": 0.0, "ty": 0.95, "targetID": 2, "y": 0.6238060283, "x": 0.04360735405}], [{"q1": 1.68534268, "distance": 0.04879408525, "q3": 0.09089477449, "q2": 1.951785128, "tx": -0.4763, "ty": 0.275, "targetID": 4, "y": 0.3148946747, "x": -0.4482059136}], [{"q1": 0.08855303478, "distance": 0.1928172039, "q3": 0.6456122742, "q2": 1.579829289, "tx": 0.4763, "ty": 0.275, "targetID": 6, "y": 0.4382394017, "x": 0.3736775276}]], "block": 10}]]}], "condition": "H2"}], "type": "simulation", "subjectID": "S_H2_97"}}
