# Supplementary material for: Goal-related feedback guides motor exploration and redundancy resolution in human motor skill acquisition
Source: PLoS Comput Biol. 2019 Mar 5;15(3):e1006676. doi: 10.1371/journal.pcbi.1006676 (PMC6420027; doi:10.1371/journal.pcbi.1006676)
Supplement: S1 Dataset — The 220 .json files contain the data (20 for the participants, 200 for simulation runs), the text file legend_json.txt explains the data format. (ZIP) [file pcbi.1006676.s001.zip › S_H1_071.json]

{"data": {"data": [{"phases": [{"phase": "test", "blocks": [[{"trials": [[{"q1": 1.549245961, "distance": 0.2706218148, "q3": 2.980460019, "q2": 1.501017977, "tx": 0.175, "ty": 0.3031, "targetID": 9, "y": 0.5141903874, "x": 0.005657108256}], [{"q1": 2.093515874, "distance": 0.1778496572, "q3": 3.040518959, "q2": 1.831814051, "tx": -0.175, "ty": 0.3031, "targetID": 7, "y": 0.4596649467, "x": -0.2593677548}], [{"q1": 1.718635666, "distance": 0.0850874997, "q3": 3.011760675, "q2": 1.606467824, "tx": 0.0, "ty": 0.55, "targetID": 5, "y": 0.5150137739, "x": -0.07756188877}], [{"q1": 1.189137034, "distance": 0.2602973582, "q3": 2.959930192, "q2": 1.283814509, "tx": 0.375, "ty": 0.6495, "targetID": 3, "y": 0.4808252424, "x": 0.1767487936}], [{"q1": 2.154293577, "distance": 0.2128151894, "q3": 3.0957166, "q2": 1.860296201, "tx": -0.375, "ty": 0.6495, "targetID": 1, "y": 0.4521861648, "x": -0.295265721}], [{"q1": 1.849062289, "distance": 0.3768126562, "q3": 3.003242905, "q2": 1.681503167, "tx": 0.0, "ty": 0.15, "targetID": 8, "y": 0.4993163877, "x": -0.1413005278}], [{"q1": 1.58218283, "distance": 0.4276538588, "q3": 3.018654596, "q2": 1.529321394, "tx": 0.0, "ty": 0.95, "targetID": 2, "y": 0.5224364833, "x": -0.008789888866}], [{"q1": 2.473937805, "distance": 0.0782752916, "q3": 3.152226679, "q2": 2.028034338, "tx": -0.4763, "ty": 0.275, "targetID": 4, "y": 0.341017653, "x": -0.4342441946}], [{"q1": 1.171017652, "distance": 0.3566252017, "q3": 2.937341708, "q2": 1.26628435, "tx": 0.4763, "ty": 0.275, "targetID": 6, "y": 0.4748801992, "x": 0.180953694}]], "block": 1}], [{"trials": [[{"q1": 1.204295294, "distance": 0.1677907482, "q3": 2.902125822, "q2": 1.410344128, "tx": 0.175, "ty": 0.3031, "targetID": 9, "y": 0.4705746453, "x": 0.1647054207}], [{"q1": 2.057793855, "distance": 0.1668900518, "q3": 2.980673094, "q2": 1.920366505, "tx": -0.175, "ty": 0.3031, "targetID": 7, "y": 0.4597455187, "x": -0.2325714414}], [{"q1": 1.587334192, "distance": 0.04629517525, "q3": 2.940009381, "q2": 1.650838697, "tx": 0.0, "ty": 0.55, "targetID": 5, "y": 0.5046457104, "x": -0.009286100516}], [{"q1": 1.005795627, "distance": 0.2392182457, "q3": 2.941786545, "q2": 1.183831826, "tx": 0.375, "ty": 0.6495, "targetID": 3, "y": 0.4422644972, "x": 0.2555060024}], [{"q1": 2.154577768, "distance": 0.2116036274, "q3": 3.101322338, "q2": 1.885083282, "tx": -0.375, "ty": 0.6495, "targetID": 1, "y": 0.4531242524, "x": -0.2961795655}], [{"q1": 1.589021529, "distance": 0.3382028466, "q3": 2.865773271, "q2": 1.744847201, "tx": 0.0, "ty": 0.15, "targetID": 8, "y": 0.4881372312, "x": -0.006661704252}], [{"q1": 1.536051007, "distance": 0.4273573615, "q3": 3.021299513, "q2": 1.518501822, "tx": 0.0, "ty": 0.95, "targetID": 2, "y": 0.5229108735, "x": 0.01513910147}], [{"q1": 2.488448112, "distance": 0.07036709355, "q3": 3.15073164, "q2": 2.057541307, "tx": -0.4763, "ty": 0.275, "targetID": 4, "y": 0.3345590153, "x": -0.4388266554}], [{"q1": 0.7764401213, "distance": 0.1722101019, "q3": 2.908024455, "q2": 1.005252821, "tx": 0.4763, "ty": 0.275, "targetID": 6, "y": 0.3804819469, "x": 0.3401755053}]], "block": 2}], [{"trials": [[{"q1": 1.131967078, "distance": 0.1609104719, "q3": 2.930636884, "q2": 1.420306027, "tx": 0.175, "ty": 0.3031, "targetID": 9, "y": 0.4614930515, "x": 0.2033517405}], [{"q1": 2.065314273, "distance": 0.1605558885, "q3": 2.940271584, "q2": 2.056292086, "tx": -0.175, "ty": 0.3031, "targetID": 7, "y": 0.4552736671, "x": -0.2261993003}], [{"q1": 1.577417792, "distance": 0.04744002474, "q3": 2.930720955, "q2": 1.688904135, "tx": 0.0, "ty": 0.55, "targetID": 5, "y": 0.5026384836, "x": -0.002728132504}], [{"q1": 0.9318540054, "distance": 0.2363874423, "q3": 2.989525391, "q2": 1.178880102, "tx": 0.375, "ty": 0.6495, "targetID": 3, "y": 0.4262052455, "x": 0.2974211658}], [{"q1": 2.153966404, "distance": 0.2114043963, "q3": 3.100525328, "q2": 1.948767318, "tx": -0.375, "ty": 0.6495, "targetID": 1, "y": 0.4536518319, "x": -0.2954053155}], [{"q1": 1.568325177, "distance": 0.3290982071, "q3": 2.8228523, "q2": 1.837755824, "tx": 0.0, "ty": 0.15, "targetID": 8, "y": 0.4789791319, "x": 0.008852157258}], [{"q1": 1.52800005, "distance": 0.4185744154, "q3": 3.06237979, "q2": 1.484841306, "tx": 0.0, "ty": 0.95, "targetID": 2, "y": 0.5319301006, "x": 0.02054508176}], [{"q1": 2.498639732, "distance": 0.06417557648, "q3": 3.156752963, "q2": 2.077023853, "tx": -0.4763, "ty": 0.275, "targetID": 4, "y": 0.3301980436, "x": -0.4435634669}], [{"q1": 0.6213451104, "distance": 0.08375305802, "q3": 2.967926266, "q2": 0.9384866489, "tx": 0.4763, "ty": 0.275, "targetID": 6, "y": 0.3239817248, "x": 0.4083635197}]], "block": 3}], [{"trials": [[{"q1": 1.1246977, "distance": 0.16662896, "q3": 2.962072693, "q2": 1.386122296, "tx": 0.175, "ty": 0.3031, "targetID": 9, "y": 0.4658634663, "x": 0.2106828298}], [{"q1": 2.060316613, "distance": 0.1671696875, "q3": 2.972608832, "q2": 2.044816841, "tx": -0.175, "ty": 0.3031, "targetID": 7, "y": 0.4611828202, "x": -0.2293647529}], [{"q1": 1.572074764, "distance": 0.02942423495, "q3": 3.010797189, "q2": 1.624423643, "tx": 0.0, "ty": 0.55, "targetID": 5, "y": 0.5205931623, "x": -0.001011682686}], [{"q1": 0.9257487787, "distance": 0.2281928376, "q3": 3.043973393, "q2": 1.111735243, "tx": 0.375, "ty": 0.6495, "targetID": 3, "y": 0.4305790777, "x": 0.3106136589}], [{"q1": 2.141885091, "distance": 0.2001906792, "q3": 3.152310563, "q2": 1.896436665, "tx": -0.375, "ty": 0.6495, "targetID": 1, "y": 0.4642171956, "x": -0.299193731}], [{"q1": 1.566862715, "distance": 0.3321245292, "q3": 2.834597121, "q2": 1.872352265, "tx": 0.0, "ty": 0.15, "targetID": 8, "y": 0.4819060278, "x": 0.01204539835}], [{"q1": 1.517981747, "distance": 0.3853385825, "q3": 3.220106006, "q2": 1.296685247, "tx": 0.0, "ty": 0.95, "targetID": 2, "y": 0.5661683386, "x": 0.0340452467}], [{"q1": 2.501458011, "distance": 0.06151843452, "q3": 3.170563169, "q2": 2.061149953, "tx": -0.4763, "ty": 0.275, "targetID": 4, "y": 0.3293960761, "x": -0.4475670104}], [{"q1": 0.6020206795, "distance": 0.07067528671, "q3": 2.986784919, "q2": 0.9119995672, "tx": 0.4763, "ty": 0.275, "targetID": 6, "y": 0.3161250397, "x": 0.418821941}]], "block": 4}], [{"trials": [[{"q1": 1.12324299, "distance": 0.1691107478, "q3": 2.974214, "q2": 1.366579393, "tx": 0.175, "ty": 0.3031, "targetID": 9, "y": 0.4679364456, "x": 0.2127808317}], [{"q1": 2.053901813, "distance": 0.1684801839, "q3": 2.978438915, "q2": 2.028910705, "tx": -0.175, "ty": 0.3031, "targetID": 7, "y": 0.4631220531, "x": -0.2277116201}], [{"q1": 1.567975329, "distance": 0.01864562042, "q3": 3.059042246, "q2": 1.621467723, "tx": 0.0, "ty": 0.55, "targetID": 5, "y": 0.5314296447, "x": 0.001673637917}], [{"q1": 0.933081373, "distance": 0.2189686047, "q3": 3.098440874, "q2": 1.081794694, "tx": 0.375, "ty": 0.6495, "targetID": 3, "y": 0.4379211713, "x": 0.3185938916}], [{"q1": 2.119394666, "distance": 0.1723616209, "q3": 3.282148946, "q2": 1.833966085, "tx": -0.375, "ty": 0.6495, "targetID": 1, "y": 0.4893745231, "x": -0.3112163032}], [{"q1": 1.564930458, "distance": 0.3190289412, "q3": 2.775052749, "q2": 1.893821098, "tx": 0.0, "ty": 0.15, "targetID": 8, "y": 0.4687139318, "x": 0.01417374317}], [{"q1": 1.511274486, "distance": 0.3489151811, "q3": 3.395224953, "q2": 1.256598249, "tx": 0.0, "ty": 0.95, "targetID": 2, "y": 0.6042144332, "x": 0.04662773135}], [{"q1": 2.501990188, "distance": 0.06060789702, "q3": 3.179393197, "q2": 2.052369209, "tx": -0.4763, "ty": 0.275, "targetID": 4, "y": 0.3294615213, "x": -0.4497056419}], [{"q1": 0.5670261794, "distance": 0.04506540573, "q3": 3.030134046, "q2": 0.8350643338, "tx": 0.4763, "ty": 0.275, "targetID": 6, "y": 0.3009977064, "x": 0.4394895388}]], "block": 5}], [{"trials": [[{"q1": 1.120561353, "distance": 0.1651001533, "q3": 2.955619894, "q2": 1.380897863, "tx": 0.175, "ty": 0.3031, "targetID": 9, "y": 0.4641406956, "x": 0.2113861921}], [{"q1": 2.128996551, "distance": 0.1096834684, "q3": 2.616865883, "q2": 2.359729305, "tx": -0.175, "ty": 0.3031, "targetID": 7, "y": 0.4119964988, "x": -0.1881154789}], [{"q1": 1.583532767, "distance": 0.02366053318, "q3": 3.039850695, "q2": 1.655356817, "tx": 0.0, "ty": 0.55, "targetID": 5, "y": 0.5270979778, "x": -0.005942912636}], [{"q1": 0.9375194767, "distance": 0.2115848346, "q3": 3.14476622, "q2": 1.039265066, "tx": 0.375, "ty": 0.6495, "targetID": 3, "y": 0.4436339879, "x": 0.3261397166}], [{"q1": 2.057410889, "distance": 0.07457890325, "q3": 3.722731236, "q2": 1.527856215, "tx": -0.375, "ty": 0.6495, "targetID": 1, "y": 0.581861707, "x": -0.3435822641}], [{"q1": 1.614267671, "distance": 0.2512050631, "q3": 2.42008461, "q2": 2.225010475, "tx": 0.0, "ty": 0.15, "targetID": 8, "y": 0.3995705422, "x": 0.02860993163}], [{"q1": 1.508832777, "distance": 0.3194135546, "q3": 3.560213119, "q2": 1.088008661, "tx": 0.0, "ty": 0.95, "targetID": 2, "y": 0.6372364492, "x": 0.06483810758}], [{"q1": 2.502938313, "distance": 0.05770963048, "q3": 3.224555555, "q2": 2.032457856, "tx": -0.4763, "ty": 0.275, "targetID": 4, "y": 0.3303846399, "x": -0.4600844793}], [{"q1": 0.5670421806, "distance": 0.04498698524, "q3": 3.030591183, "q2": 0.8339391186, "tx": 0.4763, "ty": 0.275, "targetID": 6, "y": 0.3010037037, "x": 0.4395898347}]], "block": 6}], [{"trials": [[{"q1": 1.109233162, "distance": 0.1431808555, "q3": 2.85588612, "q2": 1.477307781, "tx": 0.175, "ty": 0.3031, "targetID": 9, "y": 0.4433601961, "x": 0.2037721179}], [{"q1": 2.26729342, "distance": 0.08202258538, "q3": 2.278578201, "q2": 2.67844276, "tx": -0.175, "ty": 0.3031, "targetID": 7, "y": 0.3848500385, "x": -0.1683190038}], [{"q1": 1.610225527, "distance": 0.03483196644, "q3": 3.007052337, "q2": 1.749798975, "tx": 0.0, "ty": 0.55, "targetID": 5, "y": 0.5196687103, "x": -0.01712538329}], [{"q1": 0.9663650024, "distance": 0.173805034, "q3": 3.359306566, "q2": 1.015698557, "tx": 0.375, "ty": 0.6495, "targetID": 3, "y": 0.4768511863, "x": 0.3549855807}], [{"q1": 1.980373576, "distance": 0.06377178256, "q3": 3.911001063, "q2": 1.354796556, "tx": -0.375, "ty": 0.6495, "targetID": 1, "y": 0.6459282499, "x": -0.3113283199}], [{"q1": 1.842827196, "distance": 0.2232718856, "q3": 1.728546614, "q2": 2.937724214, "tx": 0.0, "ty": 0.15, "targetID": 8, "y": 0.3556965482, "x": 0.08682894088}], [{"q1": 1.514413617, "distance": 0.3239835157, "q3": 3.531796553, "q2": 1.0980657, "tx": 0.0, "ty": 0.95, "targetID": 2, "y": 0.6315446253, "x": 0.0595944021}], [{"q1": 2.508473082, "distance": 0.05550024989, "q3": 3.20822187, "q2": 2.032200199, "tx": -0.4763, "ty": 0.275, "targetID": 4, "y": 0.327482273, "x": -0.4582476106}], [{"q1": 0.556861579, "distance": 0.03178289358, "q3": 3.069081648, "q2": 0.8327382755, "tx": 0.4763, "ty": 0.275, "targetID": 6, "y": 0.2942075582, "x": 0.4509776377}]], "block": 7}], [{"trials": [[{"q1": 1.114952928, "distance": 0.1102886649, "q3": 2.684342453, "q2": 1.594880033, "tx": 0.175, "ty": 0.3031, "targetID": 9, "y": 0.4132943686, "x": 0.1795596852}], [{"q1": 2.365817387, "distance": 0.08845699135, "q3": 2.035583857, "q2": 2.918244956, "tx": -0.175, "ty": 0.3031, "targetID": 7, "y": 0.3895607074, "x": -0.1563134971}], [{"q1": 1.660301162, "distance": 0.06520792669, "q3": 2.898691268, "q2": 1.861951691, "tx": 0.0, "ty": 0.55, "targetID": 5, "y": 0.4951011669, "x": -0.0351879501}], [{"q1": 1.025045305, "distance": 0.1111413378, "q3": 3.681300834, "q2": 0.8847255136, "tx": 0.375, "ty": 0.6495, "targetID": 3, "y": 0.5387150462, "x": 0.383893311}], [{"q1": 1.933110815, "distance": 0.1011682015, "q3": 4.063425521, "q2": 1.208330874, "tx": -0.375, "ty": 0.6495, "targetID": 1, "y": 0.6935667783, "x": -0.2839334087}], [{"q1": 2.053926896, "distance": 0.3160419101, "q3": 1.099858798, "q2": 3.556788911, "tx": 0.0, "ty": 0.15, "targetID": 8, "y": 0.4401544573, "x": 0.1252712252}], [{"q1": 1.517123266, "distance": 0.3246316859, "q3": 3.524072825, "q2": 1.11098159, "tx": 0.0, "ty": 0.95, "targetID": 2, "y": 0.6303396021, "x": 0.05659471297}], [{"q1": 2.51482549, "distance": 0.052399029, "q3": 3.199829765, "q2": 2.040222808, "tx": -0.4763, "ty": 0.275, "targetID": 4, "y": 0.3242665071, "x": -0.4584542858}], [{"q1": 0.5667726219, "distance": 0.02762593743, "q3": 3.117773263, "q2": 0.8232932689, "tx": 0.4763, "ty": 0.275, "targetID": 6, "y": 0.296327691, "x": 0.4587408993}]], "block": 8}], [{"trials": [[{"q1": 0.7203686062, "distance": 0.2408601234, "q3": 3.119636761, "q2": 0.9345211183, "tx": 0.175, "ty": 0.3031, "targetID": 9, "y": 0.3624530942, "x": 0.4084326654}], [{"q1": 2.48510393, "distance": 0.1123005399, "q3": 1.790882093, "q2": 3.188514881, "tx": -0.175, "ty": 0.3031, "targetID": 7, "y": 0.4150202691, "x": -0.165766116}], [{"q1": 1.681047777, "distance": 0.07992406326, "q3": 2.83592804, "q2": 1.909090835, "tx": 0.0, "ty": 0.55, "targetID": 5, "y": 0.4811271317, "x": -0.04055100366}], [{"q1": 1.035396882, "distance": 0.1021053049, "q3": 3.713816526, "q2": 0.8780791566, "tx": 0.375, "ty": 0.6495, "targetID": 3, "y": 0.5477335939, "x": 0.3833121529}], [{"q1": 1.982581279, "distance": 0.06773817927, "q3": 3.855657605, "q2": 1.403469792, "tx": -0.375, "ty": 0.6495, "targetID": 1, "y": 0.6336947316, "x": -0.309131537}], [{"q1": 2.006019537, "distance": 0.2954809093, "q3": 1.061397951, "q2": 3.508637034, "tx": 0.0, "ty": 0.15, "targetID": 8, "y": 0.4072917718, "x": 0.1452925048}], [{"q1": 1.507056098, "distance": 0.3207052138, "q3": 3.557374581, "q2": 1.080936201, "tx": 0.0, "ty": 0.95, "targetID": 2, "y": 0.6362665042, "x": 0.06650659956}], [{"q1": 2.531505182, "distance": 0.04244678511, "q3": 3.205243579, "q2": 2.091831777, "tx": -0.4763, "ty": 0.275, "targetID": 4, "y": 0.315935517, "x": -0.4650744483}], [{"q1": 0.5684359904, "distance": 0.02737197252, "q3": 3.124573594, "q2": 0.8193864317, "tx": 0.4763, "ty": 0.275, "targetID": 6, "y": 0.2968018203, "x": 0.459749909}]], "block": 9}], [{"trials": [[{"q1": 0.7504180565, "distance": 0.2113519813, "q3": 3.019470454, "q2": 1.023862411, "tx": 0.175, "ty": 0.3031, "targetID": 9, "y": 0.3711717349, "x": 0.3750897271}], [{"q1": 2.450421929, "distance": 0.09724830708, "q3": 1.918359273, "q2": 3.066893287, "tx": -0.175, "ty": 0.3031, "targetID": 7, "y": 0.4002298532, "x": -0.1702015795}], [{"q1": 1.73702944, "distance": 0.1099809795, "q3": 2.69258426, "q2": 2.06253248, "tx": 0.0, "ty": 0.55, "targetID": 5, "y": 0.4515030219, "x": -0.04893016627}], [{"q1": 1.039203056, "distance": 0.1007966326, "q3": 3.714449961, "q2": 0.87434997, "tx": 0.375, "ty": 0.6495, "targetID": 3, "y": 0.5489190745, "x": 0.3815907931}], [{"q1": 2.110057481, "distance": 0.1713930446, "q3": 3.290597643, "q2": 1.926808416, "tx": -0.375, "ty": 0.6495, "targetID": 1, "y": 0.4908895423, "x": -0.3100515708}], [{"q1": 1.998564517, "distance": 0.291299529, "q3": 1.081019687, "q2": 3.487743935, "tx": 0.0, "ty": 0.15, "targetID": 8, "y": 0.4026021911, "x": 0.1450777331}], [{"q1": 1.423719015, "distance": 0.3092247115, "q3": 3.969864984, "q2": 0.737911998, "tx": 0.0, "ty": 0.95, "targetID": 2, "y": 0.6969197307, "x": 0.1776803294}], [{"q1": 2.535119353, "distance": 0.04041611649, "q3": 3.201637942, "q2": 2.114839781, "tx": -0.4763, "ty": 0.275, "targetID": 4, "y": 0.3139229731, "x": -0.465415854}], [{"q1": 0.5636579701, "distance": 0.02563345313, "q3": 3.119584384, "q2": 0.8185419553, "tx": 0.4763, "ty": 0.275, "targetID": 6, "y": 0.2948368534, "x": 0.4600650633}]], "block": 10}]]}], "condition": "H1"}], "type": "simulation", "subjectID": "S_H1_71"}}
