# Supplementary material for: Goal-related feedback guides motor exploration and redundancy resolution in human motor skill acquisition
Source: PLoS Comput Biol. 2019 Mar 5;15(3):e1006676. doi: 10.1371/journal.pcbi.1006676 (PMC6420027; doi:10.1371/journal.pcbi.1006676)
Supplement: S1 Dataset — The 220 .json files contain the data (20 for the participants, 200 for simulation runs), the text file legend_json.txt explains the data format. (ZIP) [file pcbi.1006676.s001.zip › S_H2_078.json]

{"data": {"data": [{"phases": [{"phase": "test", "blocks": [[{"trials": [[{"q1": 1.240958864, "distance": 0.374038708, "q3": 0.5593499552, "q2": 2.132557809, "tx": 0.175, "ty": 0.3031, "targetID": 9, "y": 0.3086047881, "x": -0.1989981984}], [{"q1": 1.29805358, "distance": 0.0572490582, "q3": 0.5133453407, "q2": 2.100893698, "tx": -0.175, "ty": 0.3031, "targetID": 7, "y": 0.3156584587, "x": -0.2308546308}], [{"q1": 1.24909861, "distance": 0.2999137384, "q3": 0.4712635851, "q2": 2.032016389, "tx": 0.0, "ty": 0.55, "targetID": 5, "y": 0.3614541461, "x": -0.2332353135}], [{"q1": 1.179994042, "distance": 0.6428217365, "q3": 0.4933676661, "q2": 2.0312343, "tx": 0.375, "ty": 0.6495, "targetID": 3, "y": 0.3727877969, "x": -0.2052155992}], [{"q1": 1.480244782, "distance": 0.2117032272, "q3": -0.05061131592, "q2": 1.932842497, "tx": -0.375, "ty": 0.6495, "targetID": 1, "y": 0.4381124414, "x": -0.3865566625}], [{"q1": 1.281974496, "distance": 0.2405664147, "q3": 0.5773156912, "q2": 2.16961687, "tx": 0.0, "ty": 0.15, "targetID": 8, "y": 0.2841209582, "x": -0.1997092097}], [{"q1": 1.216456722, "distance": 0.5584174908, "q3": 0.3646539917, "q2": 1.894412107, "tx": 0.0, "ty": 0.95, "targetID": 2, "y": 0.4489977905, "x": -0.2466310608}], [{"q1": 1.515560804, "distance": 0.1345747349, "q3": 0.04345391738, "q2": 2.00841835, "tx": -0.4763, "ty": 0.275, "targetID": 4, "y": 0.372261258, "x": -0.3832913607}], [{"q1": 1.194315948, "distance": 0.6461816815, "q3": 0.605754038, "q2": 2.169093217, "tx": 0.4763, "ty": 0.275, "targetID": 6, "y": 0.2963147974, "x": -0.1695300433}]], "block": 1}], [{"trials": [[{"q1": 0.6634270858, "distance": 0.1599421293, "q3": 0.7467749369, "q2": 2.170785828, "tx": 0.175, "ty": 0.3031, "targetID": 9, "y": 0.3110645982, "x": 0.01525629933}], [{"q1": 1.1630952, "distance": 0.02475805963, "q3": 0.6209407524, "q2": 2.094476754, "tx": -0.175, "ty": 0.3031, "targetID": 7, "y": 0.327679922, "x": -0.1720353837}], [{"q1": 0.9134962866, "distance": 0.1055802078, "q3": 0.5313465438, "q2": 1.811913165, "tx": 0.0, "ty": 0.55, "targetID": 5, "y": 0.5005113872, "x": -0.09326337702}], [{"q1": 0.1757965639, "distance": 0.1679649091, "q3": 0.528543069, "q2": 1.59769877, "tx": 0.375, "ty": 0.6495, "targetID": 3, "y": 0.4840621367, "x": 0.3459737346}], [{"q1": 1.334507075, "distance": 0.09696178578, "q3": 0.1779736432, "q2": 1.636907275, "tx": -0.375, "ty": 0.6495, "targetID": 1, "y": 0.5710689711, "x": -0.3179898113}], [{"q1": 1.009886249, "distance": 0.08999440182, "q3": 0.7939818697, "q2": 2.347992809, "tx": 0.0, "ty": 0.15, "targetID": 8, "y": 0.2268690658, "x": -0.04679892179}], [{"q1": 1.040124934, "distance": 0.3129689289, "q3": 0.3239576346, "q2": 1.501796547, "tx": 0.0, "ty": 0.95, "targetID": 2, "y": 0.6625931506, "x": -0.1238824175}], [{"q1": 1.588433153, "distance": 0.10452493, "q3": -0.01902815788, "q2": 1.9930192, "tx": -0.4763, "ty": 0.275, "targetID": 4, "y": 0.3621897372, "x": -0.4186509694}], [{"q1": 0.2284126102, "distance": 0.3333072033, "q3": 0.8319863538, "q2": 2.185829412, "tx": 0.4763, "ty": 0.275, "targetID": 6, "y": 0.2506382438, "x": 0.1438843015}]], "block": 2}], [{"trials": [[{"q1": 0.4627331543, "distance": 0.09811463564, "q3": 0.7301514635, "q2": 2.147121209, "tx": 0.175, "ty": 0.3031, "targetID": 9, "y": 0.315249185, "x": 0.07764046512}], [{"q1": 1.158103656, "distance": 0.01905697334, "q3": 0.628732775, "q2": 2.113737268, "tx": -0.175, "ty": 0.3031, "targetID": 7, "y": 0.3197601605, "x": -0.1657475795}], [{"q1": 0.857583298, "distance": 0.05644161654, "q3": 0.5023501512, "q2": 1.730604209, "tx": 0.0, "ty": 0.55, "targetID": 5, "y": 0.5456844786, "x": -0.0562763925}], [{"q1": 0.1829352172, "distance": 0.1520639301, "q3": 0.509498679, "q2": 1.552113834, "tx": 0.375, "ty": 0.6495, "targetID": 3, "y": 0.4978602931, "x": 0.3636493105}], [{"q1": 1.440266402, "distance": 0.07057949678, "q3": -0.2659640029, "q2": 1.75885322, "tx": -0.375, "ty": 0.6495, "targetID": 1, "y": 0.5789442308, "x": -0.3731700283}], [{"q1": 0.8419703309, "distance": 0.04569558961, "q3": 0.8538533668, "q2": 2.437901477, "tx": 0.0, "ty": 0.15, "targetID": 8, "y": 0.1908937974, "x": 0.02039078831}], [{"q1": 1.038446959, "distance": 0.2399340637, "q3": 0.234298151, "q2": 1.383387507, "tx": 0.0, "ty": 0.95, "targetID": 2, "y": 0.7271984373, "x": -0.08903829826}], [{"q1": 1.591148409, "distance": 0.09989756483, "q3": 0.002551934294, "q2": 1.996132669, "tx": -0.4763, "ty": 0.275, "targetID": 4, "y": 0.3553826973, "x": -0.4169860436}], [{"q1": 0.09359536896, "distance": 0.2588760181, "q3": 0.7529842212, "q2": 1.999628451, "tx": 0.4763, "ty": 0.275, "targetID": 6, "y": 0.3118889403, "x": 0.2200657345}]], "block": 3}], [{"trials": [[{"q1": 0.351394044, "distance": 0.06461240065, "q3": 0.6947794377, "q2": 2.154738172, "tx": 0.175, "ty": 0.3031, "targetID": 9, "y": 0.3095232321, "x": 0.1107076645}], [{"q1": 1.187593366, "distance": 0.006089439498, "q3": 0.5871807814, "q2": 2.145708832, "tx": -0.175, "ty": 0.3031, "targetID": 7, "y": 0.3091783185, "x": -0.1753678549}], [{"q1": 0.7965539003, "distance": 0.02511590011, "q3": 0.4476955148, "q2": 1.713281287, "tx": 0.0, "ty": 0.55, "targetID": 5, "y": 0.56728038, "x": -0.01822626968}], [{"q1": 0.2096486934, "distance": 0.1346070123, "q3": 0.4956319558, "q2": 1.519509789, "tx": 0.375, "ty": 0.6495, "targetID": 3, "y": 0.5152220774, "x": 0.3655932336}], [{"q1": 1.436560398, "distance": 0.05293589022, "q3": -0.2853995642, "q2": 1.730999033, "tx": -0.375, "ty": 0.6495, "targetID": 1, "y": 0.5969300459, "x": -0.3687864343}], [{"q1": 0.7312208148, "distance": 0.050076406, "q3": 0.8109144621, "q2": 2.485318992, "tx": 0.0, "ty": 0.15, "targetID": 8, "y": 0.1761774658, "x": 0.04268942167}], [{"q1": 1.061615296, "distance": 0.1838369934, "q3": 0.304847244, "q2": 1.196242386, "tx": 0.0, "ty": 0.95, "targetID": 2, "y": 0.7772756635, "x": -0.06294715012}], [{"q1": 1.592348778, "distance": 0.09878838656, "q3": 0.002621368713, "q2": 1.998270536, "tx": -0.4763, "ty": 0.275, "targetID": 4, "y": 0.354001262, "x": -0.4169877254}], [{"q1": 0.0704301923, "distance": 0.2396001285, "q3": 0.7239230288, "q2": 1.952909659, "tx": 0.4763, "ty": 0.275, "targetID": 6, "y": 0.3274982382, "x": 0.242521993}]], "block": 4}], [{"trials": [[{"q1": 0.3210374701, "distance": 0.0531856358, "q3": 0.7159864197, "q2": 2.141860622, "tx": 0.175, "ty": 0.3031, "targetID": 9, "y": 0.306414352, "x": 0.1219177344}], [{"q1": 1.228343616, "distance": 0.01259942647, "q3": 0.5734733161, "q2": 2.165640835, "tx": -0.175, "ty": 0.3031, "targetID": 7, "y": 0.2964712094, "x": -0.1857146947}], [{"q1": 0.7870518856, "distance": 0.0223415551, "q3": 0.4542530504, "q2": 1.705784002, "tx": 0.0, "ty": 0.55, "targetID": 5, "y": 0.5689834114, "x": -0.0117802876}], [{"q1": 0.2621501614, "distance": 0.09818305917, "q3": 0.4566207632, "q2": 1.449457373, "tx": 0.375, "ty": 0.6495, "targetID": 3, "y": 0.5513360288, "x": 0.3730640589}], [{"q1": 1.437412886, "distance": 0.05132695899, "q3": -0.2851233016, "q2": 1.726567173, "tx": -0.375, "ty": 0.6495, "targetID": 1, "y": 0.5985157339, "x": -0.3690787396}], [{"q1": 0.7504280016, "distance": 0.05061555275, "q3": 0.8454508118, "q2": 2.483760627, "tx": 0.0, "ty": 0.15, "targetID": 8, "y": 0.1728281585, "x": 0.04517531805}], [{"q1": 1.065436864, "distance": 0.17152438, "q3": 0.2979381757, "q2": 1.166846219, "tx": 0.0, "ty": 0.95, "targetID": 2, "y": 0.7879412056, "x": -0.05619217089}], [{"q1": 1.610776559, "distance": 0.08630788977, "q3": -0.02927465246, "q2": 2.027431957, "tx": -0.4763, "ty": 0.275, "targetID": 4, "y": 0.3409928885, "x": -0.4206763494}], [{"q1": 0.04571052322, "distance": 0.2159658702, "q3": 0.6986922091, "q2": 1.892648216, "tx": 0.4763, "ty": 0.275, "targetID": 6, "y": 0.3438698113, "x": 0.2716094868}]], "block": 5}], [{"trials": [[{"q1": 0.2771378196, "distance": 0.0392070455, "q3": 0.7094623052, "q2": 2.138354917, "tx": 0.175, "ty": 0.3031, "targetID": 9, "y": 0.3036160075, "x": 0.1357963503}], [{"q1": 1.243128569, "distance": 0.01768440104, "q3": 0.5753087765, "q2": 2.166998322, "tx": -0.175, "ty": 0.3031, "targetID": 7, "y": 0.2929202699, "x": -0.1894606755}], [{"q1": 0.7735729936, "distance": 0.01952954907, "q3": 0.433842799, "q2": 1.717845539, "tx": 0.0, "ty": 0.55, "targetID": 5, "y": 0.568776641, "x": -0.005370385583}], [{"q1": 0.2740893803, "distance": 0.09093958058, "q3": 0.4463212378, "q2": 1.43982322, "tx": 0.375, "ty": 0.6495, "targetID": 3, "y": 0.5586004431, "x": 0.372302246}], [{"q1": 1.440944093, "distance": 0.04548503955, "q3": -0.2459553701, "q2": 1.691626156, "tx": -0.375, "ty": 0.6495, "targetID": 1, "y": 0.6041499626, "x": -0.3714981532}], [{"q1": 0.7399552485, "distance": 0.05202464979, "q3": 0.8454807784, "q2": 2.483577755, "tx": 0.0, "ty": 0.15, "targetID": 8, "y": 0.1724072239, "x": 0.04695189561}], [{"q1": 1.226721453, "distance": 0.347621678, "q3": 0.4936530147, "q2": 1.286199194, "tx": 0.0, "ty": 0.95, "targetID": 2, "y": 0.6803664292, "x": -0.2194050331}], [{"q1": 1.621739014, "distance": 0.07899665172, "q3": -0.009892837947, "q2": 2.026441373, "tx": -0.4763, "ty": 0.275, "targetID": 4, "y": 0.3328997569, "x": -0.4225590554}], [{"q1": 0.0475479273, "distance": 0.2122487798, "q3": 0.6710843692, "q2": 1.876207021, "tx": 0.4763, "ty": 0.275, "targetID": 6, "y": 0.3542524185, "x": 0.2794025681}]], "block": 6}], [{"trials": [[{"q1": 0.2631812823, "distance": 0.03587490456, "q3": 0.7258626731, "q2": 2.140438868, "tx": 0.175, "ty": 0.3031, "targetID": 9, "y": 0.297186717, "x": 0.1396157964}], [{"q1": 1.237188293, "distance": 0.01541152817, "q3": 0.5781523433, "q2": 2.161264447, "tx": -0.175, "ty": 0.3031, "targetID": 7, "y": 0.2957231698, "x": -0.1885313553}], [{"q1": 0.7669904512, "distance": 0.01632966134, "q3": 0.4478916461, "q2": 1.716628346, "tx": 0.0, "ty": 0.55, "targetID": 5, "y": 0.5661967597, "x": -0.002079137743}], [{"q1": 0.2802822272, "distance": 0.08820825112, "q3": 0.4499297311, "q2": 1.433782769, "tx": 0.375, "ty": 0.6495, "targetID": 3, "y": 0.5613998799, "x": 0.3706337188}], [{"q1": 1.439206387, "distance": 0.04562132486, "q3": -0.2421352851, "q2": 1.691346376, "tx": -0.375, "ty": 0.6495, "targetID": 1, "y": 0.6040867307, "x": -0.3706479598}], [{"q1": 0.7306528178, "distance": 0.05457295395, "q3": 0.8549891356, "q2": 2.487933816, "tx": 0.0, "ty": 0.15, "targetID": 8, "y": 0.1691083553, "x": 0.0511182752}], [{"q1": 1.216533451, "distance": 0.3401516605, "q3": 0.4843655993, "q2": 1.287164082, "tx": 0.0, "ty": 0.95, "targetID": 2, "y": 0.6842437479, "x": -0.2123128979}], [{"q1": 1.640386808, "distance": 0.06923552417, "q3": -0.01767054881, "q2": 2.028711347, "tx": -0.4763, "ty": 0.275, "targetID": 4, "y": 0.3256009012, "x": -0.4290442426}], [{"q1": 0.02896267301, "distance": 0.1915903939, "q3": 0.6644278331, "q2": 1.81562047, "tx": 0.4763, "ty": 0.275, "targetID": 6, "y": 0.3655733696, "x": 0.3074706668}]], "block": 7}], [{"trials": [[{"q1": 0.2671018089, "distance": 0.03402378176, "q3": 0.7615297003, "q2": 2.120708615, "tx": 0.175, "ty": 0.3031, "targetID": 9, "y": 0.297412548, "x": 0.1414549465}], [{"q1": 1.252779875, "distance": 0.01834912205, "q3": 0.6160916658, "q2": 2.142876096, "tx": -0.175, "ty": 0.3031, "targetID": 7, "y": 0.293873881, "x": -0.1908609271}], [{"q1": 0.7680685421, "distance": 0.01384657847, "q3": 0.5280950436, "q2": 1.677935322, "tx": 0.0, "ty": 0.55, "targetID": 5, "y": 0.56380961, "x": 0.001011141819}], [{"q1": 0.2825626654, "distance": 0.08660370192, "q3": 0.4460460677, "q2": 1.432088628, "tx": 0.375, "ty": 0.6495, "targetID": 3, "y": 0.5629996304, "x": 0.3707706686}], [{"q1": 1.438838804, "distance": 0.04247192358, "q3": -0.2323606091, "q2": 1.679605391, "tx": -0.375, "ty": 0.6495, "targetID": 1, "y": 0.6072924121, "x": -0.3702688463}], [{"q1": 0.740872953, "distance": 0.05458809902, "q3": 0.8690180252, "q2": 2.483301531, "tx": 0.0, "ty": 0.15, "targetID": 8, "y": 0.1694253258, "x": 0.05101487306}], [{"q1": 1.211261813, "distance": 0.323510611, "q3": 0.495563018, "q2": 1.249905024, "tx": 0.0, "ty": 0.95, "targetID": 2, "y": 0.6977439275, "x": -0.2025487332}], [{"q1": 1.645395583, "distance": 0.06618829142, "q3": 0.02430448484, "q2": 2.010776802, "tx": -0.4763, "ty": 0.275, "targetID": 4, "y": 0.3222670882, "x": -0.4299673733}], [{"q1": 0.03966662949, "distance": 0.1967448266, "q3": 0.6650416358, "q2": 1.816286422, "tx": 0.4763, "ty": 0.275, "targetID": 6, "y": 0.3685672691, "x": 0.3032286478}]], "block": 8}], [{"trials": [[{"q1": 0.2534329513, "distance": 0.02923083028, "q3": 0.7639076956, "q2": 2.115083845, "tx": 0.175, "ty": 0.3031, "targetID": 9, "y": 0.2970901354, "x": 0.1463936551}], [{"q1": 1.249394025, "distance": 0.01830395672, "q3": 0.6016689964, "q2": 2.145496352, "tx": -0.175, "ty": 0.3031, "targetID": 7, "y": 0.2956783019, "x": -0.1917318029}], [{"q1": 0.7656650163, "distance": 0.01285524689, "q3": 0.513703549, "q2": 1.688519732, "tx": 0.0, "ty": 0.55, "targetID": 5, "y": 0.5628169262, "x": 0.000991854033}], [{"q1": 0.2977965626, "distance": 0.07814586199, "q3": 0.431969875, "q2": 1.423968008, "tx": 0.375, "ty": 0.6495, "targetID": 3, "y": 0.5716597877, "x": 0.3680951399}], [{"q1": 1.439034781, "distance": 0.03884965174, "q3": -0.2486609072, "q2": 1.678933105, "tx": -0.375, "ty": 0.6495, "targetID": 1, "y": 0.611057739, "x": -0.3693885824}], [{"q1": 0.7447746492, "distance": 0.05372618856, "q3": 0.8651168849, "q2": 2.48603235, "tx": 0.0, "ty": 0.15, "targetID": 8, "y": 0.1691631308, "x": 0.05019240733}], [{"q1": 1.201945597, "distance": 0.3124596245, "q3": 0.4872502182, "q2": 1.24080088, "tx": 0.0, "ty": 0.95, "targetID": 2, "y": 0.7050132196, "x": -0.193939409}], [{"q1": 1.653901361, "distance": 0.06124144399, "q3": 0.0222427209, "q2": 2.015804874, "tx": -0.4763, "ty": 0.275, "targetID": 4, "y": 0.3170502694, "x": -0.4317770924}], [{"q1": 0.06628539809, "distance": 0.2101162862, "q3": 0.6651644106, "q2": 1.821202597, "tx": 0.4763, "ty": 0.275, "targetID": 6, "y": 0.3752242599, "x": 0.291627448}]], "block": 9}], [{"trials": [[{"q1": 0.2545717496, "distance": 0.03031932537, "q3": 0.754204881, "q2": 2.12043845, "tx": 0.175, "ty": 0.3031, "targetID": 9, "y": 0.2973694027, "x": 0.1452271643}], [{"q1": 1.244030793, "distance": 0.01766830149, "q3": 0.58490905, "q2": 2.151895845, "tx": -0.175, "ty": 0.3031, "targetID": 7, "y": 0.2968558544, "x": -0.1915281434}], [{"q1": 0.7578126702, "distance": 0.00907482738, "q3": 0.4990402186, "q2": 1.707093542, "tx": 0.0, "ty": 0.55, "targetID": 5, "y": 0.5586923229, "x": 0.002606916626}], [{"q1": 0.2906266162, "distance": 0.07917271928, "q3": 0.4274615954, "q2": 1.418923549, "tx": 0.375, "ty": 0.6495, "targetID": 3, "y": 0.5703273664, "x": 0.3751165031}], [{"q1": 1.43616867, "distance": 0.03854545606, "q3": -0.2416186683, "q2": 1.676612741, "tx": -0.375, "ty": 0.6495, "targetID": 1, "y": 0.611612683, "x": -0.3679075117}], [{"q1": 0.7533992854, "distance": 0.05183652858, "q3": 0.8562443079, "q2": 2.492592131, "tx": 0.0, "ty": 0.15, "targetID": 8, "y": 0.1684189966, "x": 0.04845375383}], [{"q1": 1.204049029, "distance": 0.3107184066, "q3": 0.4873338678, "q2": 1.233764918, "tx": 0.0, "ty": 0.95, "targetID": 2, "y": 0.7073431954, "x": -0.1940711298}], [{"q1": 1.656270754, "distance": 0.05980265055, "q3": 0.02141684516, "q2": 2.018303236, "tx": -0.4763, "ty": 0.275, "targetID": 4, "y": 0.3152217024, "x": -0.4320442471}], [{"q1": 0.08647952804, "distance": 0.2202275202, "q3": 0.6646665897, "q2": 1.825015606, "tx": 0.4763, "ty": 0.275, "targetID": 6, "y": 0.3801222281, "x": 0.2827813244}]], "block": 10}]]}], "condition": "H2"}], "type": "simulation", "subjectID": "S_H2_78"}}
