# Supplementary material for: Goal-related feedback guides motor exploration and redundancy resolution in human motor skill acquisition
Source: PLoS Comput Biol. 2019 Mar 5;15(3):e1006676. doi: 10.1371/journal.pcbi.1006676 (PMC6420027; doi:10.1371/journal.pcbi.1006676)
Supplement: S1 Dataset — The 220 .json files contain the data (20 for the participants, 200 for simulation runs), the text file legend_json.txt explains the data format. (ZIP) [file pcbi.1006676.s001.zip › S_H1_026.json]

{"data": {"data": [{"phases": [{"phase": "test", "blocks": [[{"trials": [[{"q1": 2.254389628, "distance": 0.5189256724, "q3": 3.06240312, "q2": 2.234637141, "tx": 0.175, "ty": 0.3031, "targetID": 9, "y": 0.4217892882, "x": -0.3301699776}], [{"q1": 2.204299902, "distance": 0.166981053, "q3": 2.94271005, "q2": 2.321905277, "tx": -0.175, "ty": 0.3031, "targetID": 7, "y": 0.4306896715, "x": -0.282719765}], [{"q1": 2.254903838, "distance": 0.3545914469, "q3": 3.063128877, "q2": 2.233626826, "tx": 0.0, "ty": 0.55, "targetID": 5, "y": 0.4216507533, "x": -0.330547372}], [{"q1": 2.325621833, "distance": 0.8064540682, "q3": 3.216682487, "q2": 2.123830117, "tx": 0.375, "ty": 0.6495, "targetID": 3, "y": 0.4043901109, "x": -0.3933028741}], [{"q1": 2.226458194, "distance": 0.2365547403, "q3": 2.971982206, "q2": 2.295858608, "tx": -0.375, "ty": 0.6495, "targetID": 1, "y": 0.4256085597, "x": -0.2986405335}], [{"q1": 2.209218848, "distance": 0.4030556528, "q3": 2.964226158, "q2": 2.305196463, "tx": 0.0, "ty": 0.15, "targetID": 8, "y": 0.4304013164, "x": -0.2895323143}], [{"q1": 2.300607796, "distance": 0.6544167481, "q3": 3.161835497, "q2": 2.162377064, "tx": 0.0, "ty": 0.95, "targetID": 2, "y": 0.4109945205, "x": -0.3711258187}], [{"q1": 2.379667723, "distance": 0.1301105466, "q3": 3.151166766, "q2": 1.999865552, "tx": -0.4763, "ty": 0.275, "targetID": 4, "y": 0.3803675905, "x": -0.3999689761}], [{"q1": 2.29886387, "distance": 0.8570539589, "q3": 3.159116184, "q2": 2.165664959, "tx": 0.4763, "ty": 0.275, "targetID": 6, "y": 0.411487686, "x": -0.3698161859}]], "block": 1}], [{"trials": [[{"q1": 2.2551349, "distance": 0.5213494551, "q3": 3.07206401, "q2": 2.224311184, "tx": 0.175, "ty": 0.3031, "targetID": 9, "y": 0.4220232208, "x": -0.3326046906}], [{"q1": 2.211214566, "distance": 0.1629561544, "q3": 2.918878552, "q2": 2.333351446, "tx": -0.175, "ty": 0.3031, "targetID": 7, "y": 0.4272349027, "x": -0.2805709912}], [{"q1": 2.254290133, "distance": 0.35645582, "q3": 3.075033229, "q2": 2.225558792, "tx": 0.0, "ty": 0.55, "targetID": 5, "y": 0.422520663, "x": -0.3328810152}], [{"q1": 2.325472297, "distance": 0.814715037, "q3": 3.260369549, "q2": 2.092529538, "tx": 0.375, "ty": 0.6495, "targetID": 3, "y": 0.4068904487, "x": -0.4027539438}], [{"q1": 2.221007803, "distance": 0.2355892769, "q3": 2.97082756, "q2": 2.30753245, "tx": -0.375, "ty": 0.6495, "targetID": 1, "y": 0.427568177, "x": -0.295952082}], [{"q1": 2.210400245, "distance": 0.4008055137, "q3": 2.952450917, "q2": 2.308952229, "tx": 0.0, "ty": 0.15, "targetID": 8, "y": 0.4292290824, "x": -0.2875346577}], [{"q1": 2.298436333, "distance": 0.6560605626, "q3": 3.197024905, "q2": 2.142603421, "tx": 0.0, "ty": 0.95, "targetID": 2, "y": 0.413718671, "x": -0.3779124211}], [{"q1": 2.474117112, "distance": 0.08129587953, "q3": 3.114883939, "q2": 2.003136384, "tx": -0.4763, "ty": 0.275, "targetID": 4, "y": 0.3389749812, "x": -0.4261380442}], [{"q1": 2.300402844, "distance": 0.8640618383, "q3": 3.18802374, "q2": 2.13983432, "tx": 0.4763, "ty": 0.275, "targetID": 6, "y": 0.4125638384, "x": -0.3767410604}]], "block": 2}], [{"trials": [[{"q1": 2.262116743, "distance": 0.5254694114, "q3": 3.079945063, "q2": 2.201833751, "tx": 0.175, "ty": 0.3031, "targetID": 9, "y": 0.419899859, "x": -0.337324014}], [{"q1": 2.209460412, "distance": 0.1580031142, "q3": 2.889544782, "q2": 2.364864569, "tx": -0.175, "ty": 0.3031, "targetID": 7, "y": 0.426827065, "x": -0.273267988}], [{"q1": 2.257632011, "distance": 0.3610607042, "q3": 3.090386203, "q2": 2.204268579, "tx": 0.0, "ty": 0.55, "targetID": 5, "y": 0.4221506211, "x": -0.3376675413}], [{"q1": 2.337814786, "distance": 0.8319863107, "q3": 3.322497849, "q2": 2.011460211, "tx": 0.375, "ty": 0.6495, "targetID": 3, "y": 0.4069370393, "x": -0.4208419638}], [{"q1": 2.208237118, "distance": 0.232229926, "q3": 2.977348634, "q2": 2.333726187, "tx": -0.375, "ty": 0.6495, "targetID": 1, "y": 0.4327682058, "x": -0.2915849659}], [{"q1": 2.212976158, "distance": 0.3962345519, "q3": 2.927616052, "q2": 2.324367379, "tx": 0.0, "ty": 0.15, "targetID": 8, "y": 0.4270620422, "x": -0.2832639139}], [{"q1": 2.302542405, "distance": 0.6622688254, "q3": 3.252333365, "q2": 2.084890277, "tx": 0.0, "ty": 0.95, "targetID": 2, "y": 0.4158375957, "x": -0.3914977943}], [{"q1": 2.474651272, "distance": 0.07713151454, "q3": 3.162630084, "q2": 2.012378581, "tx": -0.4763, "ty": 0.275, "targetID": 4, "y": 0.3412312279, "x": -0.4367690629}], [{"q1": 2.314409925, "distance": 0.8765954416, "q3": 3.222694647, "q2": 2.079164803, "tx": 0.4763, "ty": 0.275, "targetID": 6, "y": 0.4098260098, "x": -0.3898648315}]], "block": 3}], [{"trials": [[{"q1": 2.26379669, "distance": 0.526758631, "q3": 3.083110807, "q2": 2.180706089, "tx": 0.175, "ty": 0.3031, "targetID": 9, "y": 0.4192810886, "x": -0.3387865413}], [{"q1": 2.211354436, "distance": 0.1561772266, "q3": 2.872868563, "q2": 2.401793128, "tx": -0.175, "ty": 0.3031, "targetID": 7, "y": 0.4270151223, "x": -0.2700598158}], [{"q1": 2.257464364, "distance": 0.3624799841, "q3": 3.098131316, "q2": 2.182570145, "tx": 0.0, "ty": 0.55, "targetID": 5, "y": 0.4225151535, "x": -0.3393219014}], [{"q1": 2.336512066, "distance": 0.8355256099, "q3": 3.355072635, "q2": 1.923165567, "tx": 0.375, "ty": 0.6495, "targetID": 3, "y": 0.4127451603, "x": -0.4262803446}], [{"q1": 2.20282571, "distance": 0.2293127976, "q3": 2.989458608, "q2": 2.352891201, "tx": -0.375, "ty": 0.6495, "targetID": 1, "y": 0.4358692778, "x": -0.291655692}], [{"q1": 2.216062804, "distance": 0.3940701932, "q3": 2.913120454, "q2": 2.346119251, "tx": 0.0, "ty": 0.15, "targetID": 8, "y": 0.42600981, "x": -0.2812648253}], [{"q1": 2.299133031, "distance": 0.6612485005, "q3": 3.282124131, "q2": 2.020033577, "tx": 0.0, "ty": 0.95, "targetID": 2, "y": 0.4204823207, "x": -0.3960563176}], [{"q1": 2.475239006, "distance": 0.07193381568, "q3": 3.244912583, "q2": 2.020284447, "tx": -0.4763, "ty": 0.275, "targetID": 4, "y": 0.3437894612, "x": -0.4552646995}], [{"q1": 2.316053497, "distance": 0.8808119031, "q3": 3.239855317, "q2": 2.01618702, "tx": 0.4763, "ty": 0.275, "targetID": 6, "y": 0.4113851177, "x": -0.3938888923}]], "block": 4}], [{"trials": [[{"q1": 2.275621705, "distance": 0.5251270285, "q3": 3.058239145, "q2": 2.193340421, "tx": 0.175, "ty": 0.3031, "targetID": 9, "y": 0.4136752691, "x": -0.338353198}], [{"q1": 2.211793608, "distance": 0.1508117076, "q3": 2.840586255, "q2": 2.420843581, "tx": -0.175, "ty": 0.3031, "targetID": 7, "y": 0.4254262497, "x": -0.2632069146}], [{"q1": 2.262356977, "distance": 0.3643000879, "q3": 3.094222076, "q2": 2.184315259, "tx": 0.0, "ty": 0.55, "targetID": 5, "y": 0.42059702, "x": -0.3405428356}], [{"q1": 2.353008856, "distance": 0.8444670652, "q3": 3.357812888, "q2": 1.919917297, "tx": 0.375, "ty": 0.6495, "targetID": 3, "y": 0.4059416548, "x": -0.4335814472}], [{"q1": 2.173519536, "distance": 0.2136116506, "q3": 3.085375863, "q2": 2.290043272, "tx": -0.375, "ty": 0.6495, "targetID": 1, "y": 0.4496293788, "x": -0.2996231331}], [{"q1": 2.223095422, "distance": 0.3875935041, "q3": 2.875667903, "q2": 2.366369975, "tx": 0.0, "ty": 0.15, "targetID": 8, "y": 0.4219803486, "x": -0.2761438292}], [{"q1": 2.301956993, "distance": 0.6648735332, "q3": 3.311031756, "q2": 2.003752045, "tx": 0.0, "ty": 0.95, "targetID": 2, "y": 0.4214689053, "x": -0.40337538}], [{"q1": 2.456471998, "distance": 0.08259064952, "q3": 3.367681986, "q2": 1.953265731, "tx": -0.4763, "ty": 0.275, "targetID": 4, "y": 0.3575887549, "x": -0.4757405814}], [{"q1": 2.337760802, "distance": 0.8819610385, "q3": 3.21146204, "q2": 2.02967855, "tx": 0.4763, "ty": 0.275, "targetID": 6, "y": 0.4008062285, "x": -0.3966421896}]], "block": 5}], [{"trials": [[{"q1": 2.279106575, "distance": 0.5262588026, "q3": 3.05821869, "q2": 2.214316602, "tx": 0.175, "ty": 0.3031, "targetID": 9, "y": 0.4128711829, "x": -0.3396830236}], [{"q1": 2.214268099, "distance": 0.1465881126, "q3": 2.819955899, "q2": 2.412854597, "tx": -0.175, "ty": 0.3031, "targetID": 7, "y": 0.4224560513, "x": -0.2601011621}], [{"q1": 2.262791734, "distance": 0.3655539234, "q3": 3.10043875, "q2": 2.195980836, "tx": 0.0, "ty": 0.55, "targetID": 5, "y": 0.4209788237, "x": -0.3420280792}], [{"q1": 2.355262039, "distance": 0.8509764858, "q3": 3.37845548, "q2": 1.96334474, "tx": 0.375, "ty": 0.6495, "targetID": 3, "y": 0.403727201, "x": -0.4397126553}], [{"q1": 2.163401247, "distance": 0.2093000661, "q3": 3.110369684, "q2": 2.225826882, "tx": -0.375, "ty": 0.6495, "targetID": 1, "y": 0.4538841467, "x": -0.3005624046}], [{"q1": 2.226598089, "distance": 0.3855983659, "q3": 2.863680588, "q2": 2.370603673, "tx": 0.0, "ty": 0.15, "targetID": 8, "y": 0.4202370302, "x": -0.2750600794}], [{"q1": 2.299389755, "distance": 0.6664042401, "q3": 3.334934046, "q2": 2.022934059, "tx": 0.0, "ty": 0.95, "targetID": 2, "y": 0.4229226976, "x": -0.4077795097}], [{"q1": 2.478258976, "distance": 0.07095474402, "q3": 3.328085868, "q2": 1.96638905, "tx": -0.4763, "ty": 0.275, "targetID": 4, "y": 0.3459351607, "x": -0.4746330658}], [{"q1": 2.34351757, "distance": 0.8855377975, "q3": 3.218255167, "q2": 2.074143866, "tx": 0.4763, "ty": 0.275, "targetID": 6, "y": 0.3981807415, "x": -0.4006285579}]], "block": 6}], [{"trials": [[{"q1": 2.290664154, "distance": 0.5088673977, "q3": 2.963684269, "q2": 2.286189912, "tx": 0.175, "ty": 0.3031, "targetID": 9, "y": 0.4046419541, "x": -0.3236333924}], [{"q1": 2.212410432, "distance": 0.1341213515, "q3": 2.761050956, "q2": 2.3937986, "tx": -0.175, "ty": 0.3031, "targetID": 7, "y": 0.4157600549, "x": -0.2477753321}], [{"q1": 2.264218423, "distance": 0.3632251836, "q3": 3.084386759, "q2": 2.22520407, "tx": 0.0, "ty": 0.55, "targetID": 5, "y": 0.4197812175, "x": -0.3390805254}], [{"q1": 2.370543515, "distance": 0.8558883631, "q3": 3.349631945, "q2": 2.089589135, "tx": 0.375, "ty": 0.6495, "targetID": 3, "y": 0.3901893663, "x": -0.4406610113}], [{"q1": 2.133993624, "distance": 0.19285212, "q3": 3.195406787, "q2": 2.139249562, "tx": -0.375, "ty": 0.6495, "targetID": 1, "y": 0.4699045291, "x": -0.3047333151}], [{"q1": 2.233057654, "distance": 0.3629651957, "q3": 2.748749057, "q2": 2.396137394, "tx": 0.0, "ty": 0.15, "targetID": 8, "y": 0.4094942464, "x": -0.2537842971}], [{"q1": 2.263450506, "distance": 0.4829095344, "q3": 1.318798671, "q2": 3.483909867, "tx": 0.0, "ty": 0.95, "targetID": 2, "y": 0.4670935643, "x": 0.001729946245}], [{"q1": 2.480279737, "distance": 0.0694428806, "q3": 3.313282605, "q2": 1.976198476, "tx": -0.4763, "ty": 0.275, "targetID": 4, "y": 0.3443144667, "x": -0.4720788188}], [{"q1": 2.36756341, "distance": 0.8640854666, "q3": 3.086539622, "q2": 2.223144333, "tx": 0.4763, "ty": 0.275, "targetID": 6, "y": 0.3826210756, "x": -0.3810572171}]], "block": 7}], [{"trials": [[{"q1": 2.264589967, "distance": 0.4110826171, "q3": 2.559464472, "q2": 2.545087996, "tx": 0.175, "ty": 0.3031, "targetID": 9, "y": 0.3979868406, "x": -0.2249817565}], [{"q1": 2.202393496, "distance": 0.1049775052, "q3": 2.5484723, "q2": 2.508589579, "tx": -0.175, "ty": 0.3031, "targetID": 7, "y": 0.4052903922, "x": -0.1990291563}], [{"q1": 2.23387578, "distance": 0.3224231355, "q3": 2.945751588, "q2": 2.317980673, "tx": 0.0, "ty": 0.55, "targetID": 5, "y": 0.4222110505, "x": -0.2960180107}], [{"q1": 2.32345491, "distance": 0.7806535631, "q3": 3.091189038, "q2": 2.289864403, "tx": 0.375, "ty": 0.6495, "targetID": 3, "y": 0.4000251844, "x": -0.3647177178}], [{"q1": 2.125887129, "distance": 0.1770485657, "q3": 3.286058075, "q2": 2.065849157, "tx": -0.375, "ty": 0.6495, "targetID": 1, "y": 0.4814988428, "x": -0.3191268774}], [{"q1": 2.219318672, "distance": 0.2907868669, "q3": 2.324820673, "q2": 2.646643529, "tx": 0.0, "ty": 0.15, "targetID": 8, "y": 0.3932915945, "x": -0.1592677054}], [{"q1": 2.217109393, "distance": 0.4988763974, "q3": 1.504947623, "q2": 3.350328916, "tx": 0.0, "ty": 0.95, "targetID": 2, "y": 0.4511323681, "x": -0.00295730632}], [{"q1": 2.50499432, "distance": 0.05538502156, "q3": 3.25976671, "q2": 2.038820649, "tx": -0.4763, "ty": 0.275, "targetID": 4, "y": 0.3298586054, "x": -0.468681993}], [{"q1": 2.332485522, "distance": 0.7249474056, "q3": 2.508845359, "q2": 2.611111851, "tx": 0.4763, "ty": 0.275, "targetID": 6, "y": 0.3861100364, "x": -0.2400820913}]], "block": 8}], [{"trials": [[{"q1": 2.225908493, "distance": 0.3060951329, "q3": 2.114548862, "q2": 2.750616294, "tx": 0.175, "ty": 0.3031, "targetID": 9, "y": 0.3815787742, "x": -0.120863672}], [{"q1": 2.175904159, "distance": 0.08598482356, "q3": 2.306331452, "q2": 2.566018703, "tx": -0.175, "ty": 0.3031, "targetID": 7, "y": 0.3832725649, "x": -0.1439234862}], [{"q1": 2.200857685, "distance": 0.275635838, "q3": 2.761757087, "q2": 2.404768088, "tx": 0.0, "ty": 0.55, "targetID": 5, "y": 0.4195602502, "x": -0.2428180118}], [{"q1": 2.280574083, "distance": 0.7017606769, "q3": 2.808230078, "q2": 2.487097886, "tx": 0.375, "ty": 0.6495, "targetID": 3, "y": 0.4088789198, "x": -0.2842188889}], [{"q1": 2.10182975, "distance": 0.1423667544, "q3": 3.469187212, "q2": 1.922342009, "tx": -0.375, "ty": 0.6495, "targetID": 1, "y": 0.5109982814, "x": -0.3420520608}], [{"q1": 2.184335507, "distance": 0.2160348149, "q3": 1.85062579, "q2": 2.823422746, "tx": 0.0, "ty": 0.15, "targetID": 8, "y": 0.3568325137, "x": -0.06238070625}], [{"q1": 2.159779883, "distance": 0.5142833925, "q3": 1.887419381, "q2": 3.104356243, "tx": 0.0, "ty": 0.95, "targetID": 2, "y": 0.4374532367, "x": -0.04222822789}], [{"q1": 2.50802911, "distance": 0.05419991363, "q3": 3.241013534, "q2": 2.042731673, "tx": -0.4763, "ty": 0.275, "targetID": 4, "y": 0.3281085633, "x": -0.4654782098}], [{"q1": 2.285320763, "distance": 0.5874775101, "q3": 1.901816936, "q2": 2.932085087, "tx": 0.4763, "ty": 0.275, "targetID": 6, "y": 0.3855085991, "x": -0.1006901857}]], "block": 9}], [{"trials": [[{"q1": 2.203303772, "distance": 0.3125530657, "q3": 2.185780107, "q2": 2.703995938, "tx": 0.175, "ty": 0.3031, "targetID": 9, "y": 0.385809878, "x": -0.1264108408}], [{"q1": 2.267208953, "distance": 0.07812601879, "q3": 2.027037008, "q2": 2.744181897, "tx": -0.175, "ty": 0.3031, "targetID": 7, "y": 0.3611442906, "x": -0.1227072171}], [{"q1": 2.212588325, "distance": 0.2680803829, "q3": 2.679795051, "q2": 2.455038874, "tx": 0.0, "ty": 0.55, "targetID": 5, "y": 0.412533001, "x": -0.2301519409}], [{"q1": 2.163180488, "distance": 0.7347279413, "q3": 3.272271621, "q2": 2.251363943, "tx": 0.375, "ty": 0.6495, "targetID": 3, "y": 0.4630565713, "x": -0.3356785459}], [{"q1": 2.101371062, "distance": 0.1421871776, "q3": 3.470163953, "q2": 1.923123239, "tx": -0.375, "ty": 0.6495, "targetID": 1, "y": 0.5111828818, "x": -0.3420520369}], [{"q1": 2.231073096, "distance": 0.1942956981, "q3": 1.631336387, "q2": 2.922843079, "tx": 0.0, "ty": 0.15, "targetID": 8, "y": 0.3392585615, "x": -0.04395469484}], [{"q1": 2.127193664, "distance": 0.5208352673, "q3": 1.92045808, "q2": 3.053063913, "tx": 0.0, "ty": 0.95, "targetID": 2, "y": 0.4303484333, "x": -0.03509451305}], [{"q1": 2.509683108, "distance": 0.05368066212, "q3": 3.223230324, "q2": 2.059303494, "tx": -0.4763, "ty": 0.275, "targetID": 4, "y": 0.3267581343, "x": -0.4620624082}], [{"q1": 2.169808183, "distance": 0.6373050428, "q3": 2.3697722, "q2": 2.671869242, "tx": 0.4763, "ty": 0.275, "targetID": 6, "y": 0.4112498578, "x": -0.146270232}]], "block": 10}]]}], "condition": "H1"}], "type": "simulation", "subjectID": "S_H1_26"}}
