# Supplementary material for: Goal-related feedback guides motor exploration and redundancy resolution in human motor skill acquisition
Source: PLoS Comput Biol. 2019 Mar 5;15(3):e1006676. doi: 10.1371/journal.pcbi.1006676 (PMC6420027; doi:10.1371/journal.pcbi.1006676)
Supplement: S1 Dataset — The 220 .json files contain the data (20 for the participants, 200 for simulation runs), the text file legend_json.txt explains the data format. (ZIP) [file pcbi.1006676.s001.zip › S_H1_030.json]

{"data": {"data": [{"phases": [{"phase": "test", "blocks": [[{"trials": [[{"q1": 1.428673773, "distance": 0.2512560886, "q3": 3.075446559, "q2": 1.221691144, "tx": 0.175, "ty": 0.3031, "targetID": 9, "y": 0.531573299, "x": 0.07045539844}], [{"q1": 2.059928733, "distance": 0.1672833876, "q3": 2.992994251, "q2": 1.658474576, "tx": -0.175, "ty": 0.3031, "targetID": 7, "y": 0.4562331049, "x": -0.2423348643}], [{"q1": 1.61093229, "distance": 0.0328151714, "q3": 3.053410043, "q2": 1.368844763, "tx": 0.0, "ty": 0.55, "targetID": 5, "y": 0.5301413918, "x": -0.02612414884}], [{"q1": 1.070214033, "distance": 0.205176371, "q3": 3.118112763, "q2": 0.9942586172, "tx": 0.375, "ty": 0.6495, "targetID": 3, "y": 0.4800682047, "x": 0.2592839254}], [{"q1": 2.126964031, "distance": 0.2164511907, "q3": 3.070148772, "q2": 1.791111402, "tx": -0.375, "ty": 0.6495, "targetID": 1, "y": 0.4552464853, "x": -0.2795186407}], [{"q1": 1.736707637, "distance": 0.369981624, "q3": 2.987327329, "q2": 1.396820253, "tx": 0.0, "ty": 0.15, "targetID": 8, "y": 0.5078980235, "x": -0.09378383062}], [{"q1": 1.52377555, "distance": 0.4070412847, "q3": 3.115278495, "q2": 1.362542362, "tx": 0.0, "ty": 0.95, "targetID": 2, "y": 0.5436836105, "x": 0.02428166099}], [{"q1": 2.39132292, "distance": 0.1243079557, "q3": 3.142738197, "q2": 2.02497176, "tx": -0.4763, "ty": 0.275, "targetID": 4, "y": 0.3750849191, "x": -0.4025743136}], [{"q1": 1.059816272, "distance": 0.2940756705, "q3": 3.108573516, "q2": 0.9610020586, "tx": 0.4763, "ty": 0.275, "targetID": 6, "y": 0.4766254871, "x": 0.2622260339}]], "block": 1}], [{"trials": [[{"q1": 1.314753853, "distance": 0.2215976707, "q3": 3.062312152, "q2": 1.087218262, "tx": 0.175, "ty": 0.3031, "targetID": 9, "y": 0.5193825932, "x": 0.1267572022}], [{"q1": 2.047778872, "distance": 0.1649590676, "q3": 2.980791114, "q2": 1.522623556, "tx": -0.175, "ty": 0.3031, "targetID": 7, "y": 0.4546414551, "x": -0.2401665662}], [{"q1": 1.549245419, "distance": 0.0217403099, "q3": 3.035581129, "q2": 1.203299918, "tx": 0.0, "ty": 0.55, "targetID": 5, "y": 0.528322609, "x": 0.001652813545}], [{"q1": 0.9790924582, "distance": 0.208802925, "q3": 3.111076386, "q2": 0.8928954275, "tx": 0.375, "ty": 0.6495, "targetID": 3, "y": 0.4545587824, "x": 0.3001896854}], [{"q1": 2.133700157, "distance": 0.2124820084, "q3": 3.090911231, "q2": 1.751570608, "tx": -0.375, "ty": 0.6495, "targetID": 1, "y": 0.4565553347, "x": -0.2860002246}], [{"q1": 1.632706144, "distance": 0.3615688081, "q3": 2.932204816, "q2": 1.133171789, "tx": 0.0, "ty": 0.15, "targetID": 8, "y": 0.5072431458, "x": -0.05576143627}], [{"q1": 1.514236043, "distance": 0.3989946316, "q3": 3.156305201, "q2": 1.33098008, "tx": 0.0, "ty": 0.95, "targetID": 2, "y": 0.5522934856, "x": 0.03203505004}], [{"q1": 2.406752734, "distance": 0.1156411756, "q3": 3.145813133, "q2": 2.018996067, "tx": -0.4763, "ty": 0.275, "targetID": 4, "y": 0.3690241777, "x": -0.4089773775}], [{"q1": 1.057422244, "distance": 0.2927453888, "q3": 3.109372659, "q2": 0.9608790769, "tx": 0.4763, "ty": 0.275, "targetID": 6, "y": 0.4760696532, "x": 0.2635305069}]], "block": 2}], [{"trials": [[{"q1": 1.26289019, "distance": 0.2102542081, "q3": 3.066036348, "q2": 1.112038593, "tx": 0.175, "ty": 0.3031, "targetID": 9, "y": 0.5123465886, "x": 0.1544403991}], [{"q1": 2.050269828, "distance": 0.1628970934, "q3": 2.972062578, "q2": 1.626054184, "tx": -0.175, "ty": 0.3031, "targetID": 7, "y": 0.453674523, "x": -0.2371512356}], [{"q1": 1.551492294, "distance": 0.01620534708, "q3": 3.071291165, "q2": 1.312570206, "tx": 0.0, "ty": 0.55, "targetID": 5, "y": 0.53484976, "x": 0.005751825869}], [{"q1": 0.9381625029, "distance": 0.211315214, "q3": 3.146598761, "q2": 0.9161182325, "tx": 0.375, "ty": 0.6495, "targetID": 3, "y": 0.4438779076, "x": 0.3262796266}], [{"q1": 2.139899712, "distance": 0.2009454077, "q3": 3.147320561, "q2": 1.846447192, "tx": -0.375, "ty": 0.6495, "targetID": 1, "y": 0.4641643384, "x": -0.2973485387}], [{"q1": 1.604221468, "distance": 0.3475359949, "q3": 2.870825294, "q2": 1.233782196, "tx": 0.0, "ty": 0.15, "targetID": 8, "y": 0.4947145905, "x": -0.04419410382}], [{"q1": 1.541364378, "distance": 0.3622580847, "q3": 3.313160458, "q2": 1.446923614, "tx": 0.0, "ty": 0.95, "targetID": 2, "y": 0.5882293744, "x": 0.01878654883}], [{"q1": 2.410495828, "distance": 0.1135136972, "q3": 3.146867375, "q2": 2.018366486, "tx": -0.4763, "ty": 0.275, "targetID": 4, "y": 0.3675566043, "x": -0.4105836819}], [{"q1": 1.064499369, "distance": 0.2966715447, "q3": 3.107152271, "q2": 0.960139628, "tx": 0.4763, "ty": 0.275, "targetID": 6, "y": 0.4777236624, "x": 0.259696394}]], "block": 3}], [{"trials": [[{"q1": 1.161882044, "distance": 0.1837169224, "q3": 2.983260753, "q2": 1.028513872, "tx": 0.175, "ty": 0.3031, "targetID": 9, "y": 0.4863441449, "x": 0.188171596}], [{"q1": 1.997875192, "distance": 0.1132651535, "q3": 2.720181999, "q2": 1.430544588, "tx": -0.175, "ty": 0.3031, "targetID": 7, "y": 0.4067539783, "x": -0.2206601335}], [{"q1": 1.519969937, "distance": 0.03402415314, "q3": 2.9916414, "q2": 1.256135918, "tx": 0.0, "ty": 0.55, "targetID": 5, "y": 0.5187995274, "x": 0.0135710541}], [{"q1": 0.8932044425, "distance": 0.2230587357, "q3": 3.141564939, "q2": 0.8950494258, "tx": 0.375, "ty": 0.6495, "targetID": 3, "y": 0.4284952227, "x": 0.3447992057}], [{"q1": 2.168662369, "distance": 0.1907786333, "q3": 3.227944035, "q2": 1.926059774, "tx": -0.375, "ty": 0.6495, "targetID": 1, "y": 0.4651508832, "x": -0.3258890024}], [{"q1": 1.458658685, "distance": 0.3380704698, "q3": 2.395359087, "q2": 0.9249932645, "tx": 0.0, "ty": 0.15, "targetID": 8, "y": 0.4767158347, "x": -0.08688156242}], [{"q1": 1.653458805, "distance": 0.3049762479, "q3": 3.733690208, "q2": 1.677069927, "tx": 0.0, "ty": 0.95, "targetID": 2, "y": 0.6642669385, "x": -0.1066167404}], [{"q1": 2.416617114, "distance": 0.1108286347, "q3": 3.138100077, "q2": 2.016164762, "tx": -0.4763, "ty": 0.275, "targetID": 4, "y": 0.3644962334, "x": -0.4109286723}], [{"q1": 0.9294305017, "distance": 0.2277020924, "q3": 3.08960601, "q2": 0.8743466432, "tx": 0.4763, "ty": 0.275, "targetID": 6, "y": 0.4383000305, "x": 0.3176136965}]], "block": 4}], [{"trials": [[{"q1": 1.139027721, "distance": 0.1798955586, "q3": 2.964519609, "q2": 0.978109549, "tx": 0.175, "ty": 0.3031, "targetID": 9, "y": 0.4819387682, "x": 0.1944706702}], [{"q1": 1.963186491, "distance": 0.09496708155, "q3": 2.566380611, "q2": 1.325897022, "tx": -0.175, "ty": 0.3031, "targetID": 7, "y": 0.3818038511, "x": -0.2281455587}], [{"q1": 1.477786188, "distance": 0.05029828486, "q3": 2.905282951, "q2": 1.171719242, "tx": 0.0, "ty": 0.55, "targetID": 5, "y": 0.5041509836, "x": 0.02068296765}], [{"q1": 0.90056881, "distance": 0.2182216837, "q3": 3.174226202, "q2": 0.9070550815, "tx": 0.375, "ty": 0.6495, "targetID": 3, "y": 0.4328630532, "x": 0.3487485909}], [{"q1": 2.180147182, "distance": 0.17731433, "q3": 3.395053713, "q2": 2.021027492, "tx": -0.375, "ty": 0.6495, "targetID": 1, "y": 0.4723440108, "x": -0.3675081979}], [{"q1": 1.335200432, "distance": 0.4374060171, "q3": 2.017288896, "q2": 0.6344876979, "tx": 0.0, "ty": 0.15, "targetID": 8, "y": 0.5737912861, "x": -0.1082818988}], [{"q1": 1.738448223, "distance": 0.3822459454, "q3": 4.049952124, "q2": 1.876817577, "tx": 0.0, "ty": 0.95, "targetID": 2, "y": 0.6606563681, "x": -0.2497843579}], [{"q1": 2.437237433, "distance": 0.1005722082, "q3": 3.125186517, "q2": 2.011896422, "tx": -0.4763, "ty": 0.275, "targetID": 4, "y": 0.3551586599, "x": -0.4155599119}], [{"q1": 0.8674718273, "distance": 0.1964823755, "q3": 3.0797217, "q2": 0.8209675507, "tx": 0.4763, "ty": 0.275, "targetID": 6, "y": 0.4182775959, "x": 0.341849807}]], "block": 5}], [{"trials": [[{"q1": 1.112863343, "distance": 0.1720884933, "q3": 2.925688035, "q2": 0.9868314129, "tx": 0.175, "ty": 0.3031, "targetID": 9, "y": 0.4735206945, "x": 0.1989005533}], [{"q1": 1.948859057, "distance": 0.09201503366, "q3": 2.365694619, "q2": 1.271840815, "tx": -0.175, "ty": 0.3031, "targetID": 7, "y": 0.348983273, "x": -0.2547589599}], [{"q1": 1.468458001, "distance": 0.05283504793, "q3": 2.973031999, "q2": 1.267999742, "tx": 0.0, "ty": 0.55, "targetID": 5, "y": 0.513688098, "x": 0.03837952666}], [{"q1": 0.9389361937, "distance": 0.1966472008, "q3": 3.261131872, "q2": 0.9814760169, "tx": 0.375, "ty": 0.6495, "targetID": 3, "y": 0.4545112151, "x": 0.3495148013}], [{"q1": 2.106022099, "distance": 0.1728555589, "q3": 3.74702086, "q2": 2.243117449, "tx": -0.375, "ty": 0.6495, "targetID": 1, "y": 0.4812003044, "x": -0.4144240627}], [{"q1": 1.279466193, "distance": 0.5617146451, "q3": 1.578605843, "q2": 0.489019744, "tx": 0.0, "ty": 0.15, "targetID": 8, "y": 0.7015295802, "x": -0.1064822275}], [{"q1": 1.805639336, "distance": 0.6235355115, "q3": 4.677384656, "q2": 2.226458504, "tx": 0.0, "ty": 0.95, "targetID": 2, "y": 0.5075544324, "x": -0.4393614159}], [{"q1": 2.446528889, "distance": 0.09524981935, "q3": 3.128335172, "q2": 2.014540668, "tx": -0.4763, "ty": 0.275, "targetID": 4, "y": 0.3514779949, "x": -0.4195228534}], [{"q1": 0.6901278722, "distance": 0.09841025938, "q3": 3.098454772, "q2": 0.7497232375, "tx": 0.4763, "ty": 0.275, "targetID": 6, "y": 0.3516241484, "x": 0.4145479229}]], "block": 6}], [{"trials": [[{"q1": 1.108649276, "distance": 0.1717920843, "q3": 2.889004793, "q2": 0.9155246623, "tx": 0.175, "ty": 0.3031, "targetID": 9, "y": 0.474092766, "x": 0.1915527696}], [{"q1": 1.943049765, "distance": 0.1306223033, "q3": 2.259638737, "q2": 1.104418729, "tx": -0.175, "ty": 0.3031, "targetID": 7, "y": 0.3471082975, "x": -0.2979855921}], [{"q1": 1.487812133, "distance": 0.04113067022, "q3": 3.006866992, "q2": 1.186857736, "tx": 0.0, "ty": 0.55, "targetID": 5, "y": 0.5220384665, "x": 0.03016429469}], [{"q1": 0.9927200476, "distance": 0.158682109, "q3": 3.42868079, "q2": 0.9410466185, "tx": 0.375, "ty": 0.6495, "targetID": 3, "y": 0.4918629713, "x": 0.3568181705}], [{"q1": 2.084802007, "distance": 0.1480035296, "q3": 3.826487284, "q2": 2.090943929, "tx": -0.375, "ty": 0.6495, "targetID": 1, "y": 0.5080903565, "x": -0.4186847513}], [{"q1": 1.295334008, "distance": 0.5948661284, "q3": 1.496324296, "q2": 0.4247892037, "tx": 0.0, "ty": 0.15, "targetID": 8, "y": 0.7349342111, "x": -0.10824823}], [{"q1": 1.812148622, "distance": 0.6203438793, "q3": 4.764120527, "q2": 2.097301159, "tx": 0.0, "ty": 0.95, "targetID": 2, "y": 0.531342097, "x": -0.4577685974}], [{"q1": 2.457500288, "distance": 0.08725612358, "q3": 3.156474368, "q2": 1.93812904, "tx": -0.4763, "ty": 0.275, "targetID": 4, "y": 0.348602696, "x": -0.4294355759}], [{"q1": 0.6291612808, "distance": 0.05871026267, "q3": 3.137590378, "q2": 0.6597000512, "tx": 0.4763, "ty": 0.275, "targetID": 6, "y": 0.3239090294, "x": 0.4438222879}]], "block": 7}], [{"trials": [[{"q1": 1.079751678, "distance": 0.1673576628, "q3": 2.730806356, "q2": 0.8569831053, "tx": 0.175, "ty": 0.3031, "targetID": 9, "y": 0.4703410256, "x": 0.1687528672}], [{"q1": 1.973874761, "distance": 0.1005830577, "q3": 2.417116849, "q2": 1.234772474, "tx": -0.175, "ty": 0.3031, "targetID": 7, "y": 0.3533533703, "x": -0.2621295028}], [{"q1": 1.450343627, "distance": 0.05601042511, "q3": 2.919013561, "q2": 1.140949805, "tx": 0.0, "ty": 0.55, "targetID": 5, "y": 0.5065821915, "x": 0.03538448286}], [{"q1": 1.030295561, "distance": 0.1228930969, "q3": 3.562788853, "q2": 0.9691373861, "tx": 0.375, "ty": 0.6495, "targetID": 3, "y": 0.527718629, "x": 0.3585072458}], [{"q1": 1.793244568, "distance": 0.2903914265, "q3": 3.045382463, "q2": 1.572012321, "tx": -0.375, "ty": 0.6495, "targetID": 1, "y": 0.5151418021, "x": -0.1175605795}], [{"q1": 1.283717052, "distance": 0.604638505, "q3": 1.398079266, "q2": 0.4785225085, "tx": 0.0, "ty": 0.15, "targetID": 8, "y": 0.7441674887, "x": -0.1120389086}], [{"q1": 1.729202644, "distance": 0.4675338053, "q3": 4.59901176, "q2": 1.865811952, "tx": 0.0, "ty": 0.95, "targetID": 2, "y": 0.6566704483, "x": -0.3640681711}], [{"q1": 2.45724611, "distance": 0.08686719042, "q3": 3.165032937, "q2": 1.945174486, "tx": -0.4763, "ty": 0.275, "targetID": 4, "y": 0.3492414833, "x": -0.431198881}], [{"q1": 0.6179702256, "distance": 0.04595402078, "q3": 3.178953781, "q2": 0.6634555196, "tx": 0.4763, "ty": 0.275, "targetID": 6, "y": 0.3164124151, "x": 0.4563805647}]], "block": 8}], [{"trials": [[{"q1": 1.052658337, "distance": 0.1655110336, "q3": 2.664234179, "q2": 0.8454753907, "tx": 0.175, "ty": 0.3031, "targetID": 9, "y": 0.4683886968, "x": 0.1664239316}], [{"q1": 1.948176749, "distance": 0.1012425291, "q3": 2.351738761, "q2": 1.220864484, "tx": -0.175, "ty": 0.3031, "targetID": 7, "y": 0.3497238975, "x": -0.2648680248}], [{"q1": 1.44474912, "distance": 0.0599456672, "q3": 2.870905397, "q2": 1.148483894, "tx": 0.0, "ty": 0.55, "targetID": 5, "y": 0.4985649916, "x": 0.03078835707}], [{"q1": 1.051729924, "distance": 0.1139954093, "q3": 3.570777121, "q2": 1.003280227, "tx": 0.375, "ty": 0.6495, "targetID": 3, "y": 0.5392014167, "x": 0.3462045862}], [{"q1": 1.807089299, "distance": 0.2854522368, "q3": 3.043510074, "q2": 1.590098038, "tx": -0.375, "ty": 0.6495, "targetID": 1, "y": 0.5131260333, "x": -0.1242309415}], [{"q1": 1.330455423, "distance": 0.5376242995, "q3": 1.542426035, "q2": 0.6344030478, "tx": 0.0, "ty": 0.15, "targetID": 8, "y": 0.6614876395, "x": -0.1655907065}], [{"q1": 1.679569216, "distance": 0.4392842987, "q3": 4.70946387, "q2": 1.811546963, "tx": 0.0, "ty": 0.95, "targetID": 2, "y": 0.6813183182, "x": -0.3475353923}], [{"q1": 2.428283549, "distance": 0.09945666258, "q3": 3.221061854, "q2": 1.977021135, "tx": -0.4763, "ty": 0.275, "targetID": 4, "y": 0.3646092115, "x": -0.433151223}], [{"q1": 0.62022854, "distance": 0.04421298279, "q3": 3.201458236, "q2": 0.6702431846, "tx": 0.4763, "ty": 0.275, "targetID": 6, "y": 0.3163345461, "x": 0.4606078637}]], "block": 9}], [{"trials": [[{"q1": 1.009961837, "distance": 0.1758440306, "q3": 2.551208869, "q2": 0.7585990945, "tx": 0.175, "ty": 0.3031, "targetID": 9, "y": 0.4784809291, "x": 0.1622464587}], [{"q1": 1.912702128, "distance": 0.110201907, "q3": 2.297377422, "q2": 1.157289953, "tx": -0.175, "ty": 0.3031, "targetID": 7, "y": 0.3558224803, "x": -0.2717718987}], [{"q1": 1.340678431, "distance": 0.07171213515, "q3": 2.583036863, "q2": 0.9751427069, "tx": 0.0, "ty": 0.55, "targetID": 5, "y": 0.4797931061, "x": 0.01461582601}], [{"q1": 1.071781091, "distance": 0.08069983431, "q3": 3.705855446, "q2": 1.013663814, "tx": 0.375, "ty": 0.6495, "targetID": 3, "y": 0.5725197893, "x": 0.3507820229}], [{"q1": 1.785374471, "distance": 0.3025086226, "q3": 2.96052717, "q2": 1.527327413, "tx": -0.375, "ty": 0.6495, "targetID": 1, "y": 0.4968343659, "x": -0.1138397601}], [{"q1": 1.28489974, "distance": 0.5435558263, "q3": 1.560619863, "q2": 0.5851365158, "tx": 0.0, "ty": 0.15, "targetID": 8, "y": 0.6785389373, "x": -0.1268839159}], [{"q1": 1.652020392, "distance": 0.3959422548, "q3": 4.659478185, "q2": 1.76875837, "tx": 0.0, "ty": 0.95, "targetID": 2, "y": 0.7054471964, "x": -0.3113907439}], [{"q1": 2.390571355, "distance": 0.1249986419, "q3": 3.137619806, "q2": 1.901803651, "tx": -0.4763, "ty": 0.275, "targetID": 4, "y": 0.3749459972, "x": -0.4012303116}], [{"q1": 0.6279649939, "distance": 0.04554305175, "q3": 3.227066031, "q2": 0.6729841141, "tx": 0.4763, "ty": 0.275, "targetID": 6, "y": 0.3187956488, "x": 0.463805573}]], "block": 10}]]}], "condition": "H1"}], "type": "simulation", "subjectID": "S_H1_30"}}
