# Supplementary material for: Goal-related feedback guides motor exploration and redundancy resolution in human motor skill acquisition
Source: PLoS Comput Biol. 2019 Mar 5;15(3):e1006676. doi: 10.1371/journal.pcbi.1006676 (PMC6420027; doi:10.1371/journal.pcbi.1006676)
Supplement: S1 Dataset — The 220 .json files contain the data (20 for the participants, 200 for simulation runs), the text file legend_json.txt explains the data format. (ZIP) [file pcbi.1006676.s001.zip › S_H2_039.json]

{"data": {"data": [{"phases": [{"phase": "test", "blocks": [[{"trials": [[{"q1": 1.215674277, "distance": 0.3157108425, "q3": -0.5858416557, "q2": 2.939590843, "tx": 0.175, "ty": 0.3031, "targetID": 9, "y": 0.2313548005, "x": -0.1324507479}], [{"q1": 1.243854121, "distance": 0.02723688822, "q3": -0.4311005579, "q2": 2.68692897, "tx": -0.175, "ty": 0.3031, "targetID": 7, "y": 0.2823052684, "x": -0.1925905434}], [{"q1": 1.156961253, "distance": 0.3205801765, "q3": -0.5459204854, "q2": 2.853334377, "tx": 0.0, "ty": 0.55, "targetID": 5, "y": 0.260414796, "x": -0.1375211226}], [{"q1": 1.200714119, "distance": 0.6536576941, "q3": -0.5856651342, "q2": 2.933522675, "tx": 0.375, "ty": 0.6495, "targetID": 3, "y": 0.2352687661, "x": -0.1306489553}], [{"q1": 1.435023827, "distance": 0.1375505071, "q3": 0.06713196188, "q2": 1.746412029, "tx": -0.375, "ty": 0.6495, "targetID": 1, "y": 0.5119525058, "x": -0.3740895866}], [{"q1": 1.233650385, "distance": 0.167998129, "q3": -0.5622591339, "q2": 2.903977995, "tx": 0.0, "ty": 0.15, "targetID": 8, "y": 0.2356212444, "x": -0.1445419449}], [{"q1": 1.184159534, "distance": 0.4128704517, "q3": -0.04897621394, "q2": 1.760631761, "tx": 0.0, "ty": 0.95, "targetID": 2, "y": 0.6081402729, "x": -0.2315036434}], [{"q1": 1.495888757, "distance": 0.1393296449, "q3": -0.02654783816, "q2": 2.080399067, "tx": -0.4763, "ty": 0.275, "targetID": 4, "y": 0.364397877, "x": -0.3694319994}], [{"q1": 1.173995373, "distance": 0.5697930143, "q3": -0.6749257489, "q2": 3.083894796, "tx": 0.4763, "ty": 0.275, "targetID": 6, "y": 0.2089923237, "x": -0.08965677026}]], "block": 1}], [{"trials": [[{"q1": 1.112003736, "distance": 0.2729614021, "q3": -0.6705684671, "q2": 3.045014577, "tx": 0.175, "ty": 0.3031, "targetID": 9, "y": 0.2258756771, "x": -0.0868097229}], [{"q1": 1.161313159, "distance": 0.01032871022, "q3": -0.5651500353, "q2": 2.735744753, "tx": -0.175, "ty": 0.3031, "targetID": 7, "y": 0.3077006234, "x": -0.1657524858}], [{"q1": 1.059805922, "distance": 0.2874003825, "q3": -0.5183826239, "q2": 2.792438973, "tx": 0.0, "ty": 0.55, "targetID": 5, "y": 0.2899748469, "x": -0.122416909}], [{"q1": 0.7573594784, "distance": 0.6109033964, "q3": -1.042003565, "q2": 3.754403299, "tx": 0.375, "ty": 0.6495, "targetID": 3, "y": 0.08484656637, "x": 0.1418274038}], [{"q1": 1.514541065, "distance": 0.1254721727, "q3": 0.4487251832, "q2": 0.870291174, "tx": -0.375, "ty": 0.6495, "targetID": 1, "y": 0.7718251845, "x": -0.3470748255}], [{"q1": 1.158817052, "distance": 0.1384751144, "q3": -0.6331862747, "q2": 2.985165083, "tx": 0.0, "ty": 0.15, "targetID": 8, "y": 0.2331643229, "x": -0.1107206065}], [{"q1": 1.209490017, "distance": 0.3567572386, "q3": 0.1014154097, "q2": 1.519028447, "tx": 0.0, "ty": 0.95, "targetID": 2, "y": 0.6738042885, "x": -0.2258133216}], [{"q1": 1.503761652, "distance": 0.1351542097, "q3": -0.02835025052, "q2": 2.082297857, "tx": -0.4763, "ty": 0.275, "targetID": 4, "y": 0.361072387, "x": -0.3720972909}], [{"q1": 1.124806824, "distance": 0.5475607312, "q3": -0.709554167, "q2": 3.138657692, "tx": 0.4763, "ty": 0.275, "targetID": 6, "y": 0.2033304968, "x": -0.0665501052}]], "block": 2}], [{"trials": [[{"q1": 1.030721341, "distance": 0.243592741, "q3": -0.6988909268, "q2": 3.121014253, "tx": 0.175, "ty": 0.3031, "targetID": 9, "y": 0.2122578863, "x": -0.05102020668}], [{"q1": 1.14850414, "distance": 0.008751234494, "q3": -0.4398925053, "q2": 2.664463627, "tx": -0.175, "ty": 0.3031, "targetID": 7, "y": 0.3100996151, "x": -0.1697474298}], [{"q1": 1.045278275, "distance": 0.2791801202, "q3": -0.5020702467, "q2": 2.764495195, "tx": 0.0, "ty": 0.55, "targetID": 5, "y": 0.2991812732, "x": -0.1226030416}], [{"q1": 0.7596097557, "distance": 0.6079080432, "q3": -1.040142107, "q2": 3.730114884, "tx": 0.375, "ty": 0.6495, "targetID": 3, "y": 0.0910985318, "x": 0.1347085326}], [{"q1": 1.505133988, "distance": 0.123461385, "q3": 0.4427747188, "q2": 0.8898445828, "tx": -0.375, "ty": 0.6495, "targetID": 1, "y": 0.7689419996, "x": -0.3437538431}], [{"q1": 1.051493389, "distance": 0.08732454286, "q3": -0.6590102016, "q2": 3.090270409, "tx": 0.0, "ty": 0.15, "targetID": 8, "y": 0.2128583504, "x": -0.06061685886}], [{"q1": 1.21776106, "distance": 0.349196931, "q3": 0.1181509016, "q2": 1.481260596, "tx": 0.0, "ty": 0.95, "targetID": 2, "y": 0.6841604355, "x": -0.2264239884}], [{"q1": 1.534067914, "distance": 0.1194517669, "q3": -0.002501243576, "q2": 2.070271929, "tx": -0.4763, "ty": 0.275, "targetID": 4, "y": 0.3492493541, "x": -0.3827277924}], [{"q1": 1.132672207, "distance": 0.551439429, "q3": -0.7043858521, "q2": 3.128539143, "tx": 0.4763, "ty": 0.275, "targetID": 6, "y": 0.2048011142, "x": -0.07065297809}]], "block": 3}], [{"trials": [[{"q1": 0.9021519872, "distance": 0.2148911109, "q3": -0.716534052, "q2": 3.129596499, "tx": 0.175, "ty": 0.3031, "targetID": 9, "y": 0.2178323948, "x": -0.02225015854}], [{"q1": 1.136288046, "distance": 0.02418300654, "q3": -0.4156077332, "q2": 2.613511696, "tx": -0.175, "ty": 0.3031, "targetID": 7, "y": 0.3272606731, "x": -0.1739609231}], [{"q1": 0.9059245685, "distance": 0.1914780531, "q3": -0.4000681542, "q2": 2.541578957, "tx": 0.0, "ty": 0.55, "targetID": 5, "y": 0.3862404265, "x": -0.09923027204}], [{"q1": 0.5415936186, "distance": 0.573134398, "q3": -0.8425064697, "q2": 3.332065428, "tx": 0.375, "ty": 0.6495, "targetID": 3, "y": 0.1579329358, "x": 0.08030548088}], [{"q1": 1.499985265, "distance": 0.1261858754, "q3": 0.4426918958, "q2": 0.8899507442, "tx": -0.375, "ty": 0.6495, "targetID": 1, "y": 0.7706792409, "x": -0.3398081438}], [{"q1": 0.9474548548, "distance": 0.07004096015, "q3": -0.6880821429, "q2": 3.124010974, "tx": 0.0, "ty": 0.15, "targetID": 8, "y": 0.2123409594, "x": -0.03192711834}], [{"q1": 1.199488855, "distance": 0.324397188, "q3": 0.1420902394, "q2": 1.43787756, "tx": 0.0, "ty": 0.95, "targetID": 2, "y": 0.700935151, "x": -0.2078466659}], [{"q1": 1.547664833, "distance": 0.1126415925, "q3": -0.01195851023, "q2": 2.073545915, "tx": -0.4763, "ty": 0.275, "targetID": 4, "y": 0.3445991333, "x": -0.3877331382}], [{"q1": 1.138291131, "distance": 0.554666026, "q3": -0.6999755151, "q2": 3.119382178, "tx": 0.4763, "ty": 0.275, "targetID": 6, "y": 0.2062731397, "x": -0.07409169608}]], "block": 4}], [{"trials": [[{"q1": 0.2678957581, "distance": 0.1339485009, "q3": -0.7969438294, "q2": 3.183688096, "tx": 0.175, "ty": 0.3031, "targetID": 9, "y": 0.1822356097, "x": 0.1172591996}], [{"q1": 1.141373758, "distance": 0.02389411638, "q3": -0.4129708325, "q2": 2.610590162, "tx": -0.175, "ty": 0.3031, "targetID": 7, "y": 0.3269726272, "x": -0.1760131466}], [{"q1": 0.8706575915, "distance": 0.1908216667, "q3": -0.3376714135, "q2": 2.530622697, "tx": 0.0, "ty": 0.55, "targetID": 5, "y": 0.3803674118, "x": -0.08739389854}], [{"q1": -0.08472109633, "distance": 0.561994269, "q3": -0.7269721779, "q2": 3.161715743, "tx": 0.375, "ty": 0.6495, "targetID": 3, "y": 0.1280615163, "x": 0.1653825719}], [{"q1": 1.497174002, "distance": 0.122824824, "q3": 0.4379316663, "q2": 0.9039192779, "tx": -0.375, "ty": 0.6495, "targetID": 1, "y": 0.7673515975, "x": -0.3404032031}], [{"q1": 0.8491644506, "distance": 0.07380753703, "q3": -0.669878582, "q2": 3.093293062, "tx": 0.0, "ty": 0.15, "targetID": 8, "y": 0.2219724397, "x": -0.01635605242}], [{"q1": 1.20420122, "distance": 0.3103057602, "q3": 0.1656996413, "q2": 1.387177163, "tx": 0.0, "ty": 0.95, "targetID": 2, "y": 0.7154995666, "x": -0.2032220744}], [{"q1": 1.573629128, "distance": 0.09945586669, "q3": -0.01841482702, "q2": 2.076880853, "tx": -0.4763, "ty": 0.275, "targetID": 4, "y": 0.3343800082, "x": -0.3965160164}], [{"q1": 0.8441251325, "distance": 0.4884684754, "q3": -0.7343195473, "q2": 3.133926788, "tx": 0.4763, "ty": 0.275, "targetID": 6, "y": 0.2211111749, "x": -0.009186813383}]], "block": 5}], [{"trials": [[{"q1": 0.0962049948, "distance": 0.04024260417, "q3": -0.5146994022, "q2": 2.796868319, "tx": 0.175, "ty": 0.3031, "targetID": 9, "y": 0.2637056615, "x": 0.1667809193}], [{"q1": 1.148497582, "distance": 0.01675152613, "q3": -0.391940772, "q2": 2.613884762, "tx": -0.175, "ty": 0.3031, "targetID": 7, "y": 0.3197618389, "x": -0.1767311128}], [{"q1": 0.8254900425, "distance": 0.1278362546, "q3": -0.2241752329, "q2": 2.337688572, "tx": 0.0, "ty": 0.55, "targetID": 5, "y": 0.4445990766, "x": -0.07233777269}], [{"q1": -0.1863061488, "distance": 0.3408562019, "q3": -0.239728009, "q2": 2.281672938, "tx": 0.375, "ty": 0.6495, "targetID": 3, "y": 0.3088035143, "x": 0.3645666397}], [{"q1": 1.492426592, "distance": 0.1228648868, "q3": 0.4281136808, "q2": 0.9150475021, "tx": -0.375, "ty": 0.6495, "targetID": 1, "y": 0.7668283863, "x": -0.3385331634}], [{"q1": 0.8223170662, "distance": 0.07296721611, "q3": -0.6389924253, "q2": 3.07660342, "tx": 0.0, "ty": 0.15, "targetID": 8, "y": 0.2218641964, "x": -0.01263929967}], [{"q1": 1.204503401, "distance": 0.3019165538, "q3": 0.1752150171, "q2": 1.362820975, "tx": 0.0, "ty": 0.95, "targetID": 2, "y": 0.7231613287, "x": -0.1992431245}], [{"q1": 1.585629247, "distance": 0.09334746178, "q3": 0.006973579873, "q2": 2.065252579, "tx": -0.4763, "ty": 0.275, "targetID": 4, "y": 0.3291717078, "x": -0.4002791167}], [{"q1": -0.7367199955, "distance": 0.3542681884, "q3": -0.738274591, "q2": 3.095163569, "tx": 0.4763, "ty": 0.275, "targetID": 6, "y": 0.01394245603, "x": 0.2368111526}]], "block": 6}], [{"trials": [[{"q1": 0.1256073946, "distance": 0.005657512542, "q3": -0.4532188636, "q2": 2.666198567, "tx": 0.175, "ty": 0.3031, "targetID": 9, "y": 0.3078850104, "x": 0.1780184637}], [{"q1": 1.155529671, "distance": 0.01123825978, "q3": -0.3908829177, "q2": 2.624187551, "tx": -0.175, "ty": 0.3031, "targetID": 7, "y": 0.3141602049, "x": -0.1769925736}], [{"q1": 0.8078899306, "distance": 0.1345648285, "q3": -0.219132891, "q2": 2.364726508, "tx": 0.0, "ty": 0.55, "targetID": 5, "y": 0.4326530193, "x": -0.06585878214}], [{"q1": -0.07954035068, "distance": 0.2668515862, "q3": -0.02876223535, "q2": 1.848254192, "tx": 0.375, "ty": 0.6495, "targetID": 3, "y": 0.3986951602, "x": 0.4661411072}], [{"q1": 1.489013721, "distance": 0.1203324002, "q3": 0.424723686, "q2": 0.9270986455, "tx": -0.375, "ty": 0.6495, "targetID": 1, "y": 0.7641027195, "x": -0.3383107208}], [{"q1": 0.8297869292, "distance": 0.06995676551, "q3": -0.6440758683, "q2": 3.087168425, "tx": 0.0, "ty": 0.15, "targetID": 8, "y": 0.218833996, "x": -0.01248319029}], [{"q1": 1.202723496, "distance": 0.2709215381, "q3": 0.2051366406, "q2": 1.280006989, "tx": 0.0, "ty": 0.95, "targetID": 2, "y": 0.7495326926, "x": -0.1822397829}], [{"q1": 1.588538838, "distance": 0.09206723692, "q3": 0.02032157954, "q2": 2.055418641, "tx": -0.4763, "ty": 0.275, "targetID": 4, "y": 0.3292538676, "x": -0.4019165747}], [{"q1": -0.823015101, "distance": 0.2439903216, "q3": -0.3705665817, "q2": 2.405413524, "tx": 0.4763, "ty": 0.275, "targetID": 6, "y": 0.03238389774, "x": 0.4504406888}]], "block": 7}], [{"trials": [[{"q1": 0.1519430834, "distance": 0.01170933819, "q3": -0.4955952039, "q2": 2.678047552, "tx": 0.175, "ty": 0.3031, "targetID": 9, "y": 0.31475805, "x": 0.1739052528}], [{"q1": 1.162675555, "distance": 0.008193710827, "q3": -0.4114814124, "q2": 2.640336387, "tx": -0.175, "ty": 0.3031, "targetID": 7, "y": 0.3109717786, "x": -0.177274203}], [{"q1": 0.7717568408, "distance": 0.06640374857, "q3": -0.1880758528, "q2": 2.209003992, "tx": 0.0, "ty": 0.55, "targetID": 5, "y": 0.4965199211, "x": -0.03936164352}], [{"q1": 0.5414751603, "distance": 0.2286428178, "q3": -0.2728654333, "q2": 1.961484475, "tx": 0.375, "ty": 0.6495, "targetID": 3, "y": 0.5954375941, "x": 0.1528406104}], [{"q1": 1.487689732, "distance": 0.1072832873, "q3": 0.3706719633, "q2": 0.987167374, "tx": -0.375, "ty": 0.6495, "targetID": 1, "y": 0.752892532, "x": -0.346369805}], [{"q1": 0.837029293, "distance": 0.06768811784, "q3": -0.6608493593, "q2": 3.10239323, "tx": 0.0, "ty": 0.15, "targetID": 8, "y": 0.2166724768, "x": -0.01168170071}], [{"q1": 1.191435037, "distance": 0.2276456486, "q3": 0.2301784876, "q2": 1.186277416, "tx": 0.0, "ty": 0.95, "targetID": 2, "y": 0.7809975578, "x": -0.1525146415}], [{"q1": 1.599435271, "distance": 0.08757949967, "q3": 0.02162734616, "q2": 2.039114768, "tx": -0.4763, "ty": 0.275, "targetID": 4, "y": 0.3309834238, "x": -0.4089499813}], [{"q1": -0.800650755, "distance": 0.2360149524, "q3": -0.371377511, "q2": 2.362453115, "tx": 0.4763, "ty": 0.275, "targetID": 6, "y": 0.03911429751, "x": 0.4684901916}]], "block": 8}], [{"trials": [[{"q1": 0.1481893429, "distance": 0.008703492986, "q3": -0.5011855924, "q2": 2.686786094, "tx": 0.175, "ty": 0.3031, "targetID": 9, "y": 0.3117424705, "x": 0.173971169}], [{"q1": 1.173981749, "distance": 0.005170272077, "q3": -0.4523448541, "q2": 2.666884025, "tx": -0.175, "ty": 0.3031, "targetID": 7, "y": 0.3074434014, "x": -0.1778047421}], [{"q1": 0.749770104, "distance": 0.05109410391, "q3": -0.2046300744, "q2": 2.197278016, "tx": 0.0, "ty": 0.55, "targetID": 5, "y": 0.5057537634, "x": -0.02555147754}], [{"q1": 1.18841975, "distance": 0.6184542334, "q3": -0.3876397987, "q2": 2.064425914, "tx": 0.375, "ty": 0.6495, "targetID": 3, "y": 0.5466972543, "x": -0.2348501737}], [{"q1": 1.42504658, "distance": 0.1429057771, "q3": 0.3667090174, "q2": 0.9946201275, "tx": -0.375, "ty": 0.6495, "targetID": 1, "y": 0.77110917, "x": -0.299944881}], [{"q1": 0.8402709942, "distance": 0.06627107093, "q3": -0.6675499653, "q2": 3.109790954, "tx": 0.0, "ty": 0.15, "targetID": 8, "y": 0.2153242173, "x": -0.01116250301}], [{"q1": 1.01371271, "distance": 0.1816908815, "q3": 0.2012846667, "q2": 1.277110615, "tx": 0.0, "ty": 0.95, "targetID": 2, "y": 0.7720672564, "x": -0.0367629592}], [{"q1": 1.608478016, "distance": 0.08307858066, "q3": 0.007981371746, "q2": 2.043642472, "tx": -0.4763, "ty": 0.275, "targetID": 4, "y": 0.3281592411, "x": -0.4124553006}], [{"q1": -0.7017078987, "distance": 0.1908853822, "q3": -0.3640878581, "q2": 2.33039668, "tx": 0.4763, "ty": 0.275, "targetID": 6, "y": 0.08412003889, "x": 0.4748613884}]], "block": 9}], [{"trials": [[{"q1": 0.1461517143, "distance": 0.007699643586, "q3": -0.5121784763, "q2": 2.692983858, "tx": 0.175, "ty": 0.3031, "targetID": 9, "y": 0.3107995837, "x": 0.1749696233}], [{"q1": 1.177272452, "distance": 0.004643735689, "q3": -0.47661968, "q2": 2.680079097, "tx": -0.175, "ty": 0.3031, "targetID": 7, "y": 0.3070222157, "x": -0.1774860621}], [{"q1": 0.7519682919, "distance": 0.02632899187, "q3": -0.2438825783, "q2": 2.158286268, "tx": 0.0, "ty": 0.55, "targetID": 5, "y": 0.5302260308, "x": -0.01738407187}], [{"q1": 0.9505332146, "distance": 0.4748850007, "q3": -0.372543616, "q2": 2.034960064, "tx": 0.375, "ty": 0.6495, "targetID": 3, "y": 0.5960104071, "x": -0.09686293284}], [{"q1": 1.233533339, "distance": 0.2649719788, "q3": 0.3419876621, "q2": 1.042870522, "tx": -0.375, "ty": 0.6495, "targetID": 1, "y": 0.8027116325, "x": -0.1588140957}], [{"q1": 0.8428160973, "distance": 0.06597146363, "q3": -0.6688123081, "q2": 3.111390707, "tx": 0.0, "ty": 0.15, "targetID": 8, "y": 0.2149722667, "x": -0.01143846874}], [{"q1": 0.613107358, "distance": 0.3862290307, "q3": 0.3491078637, "q2": 1.067969653, "tx": 0.0, "ty": 0.95, "targetID": 2, "y": 0.7417824281, "x": 0.3252972593}], [{"q1": 1.595935876, "distance": 0.08974072868, "q3": -0.04258772211, "q2": 2.068122724, "tx": -0.4763, "ty": 0.275, "targetID": 4, "y": 0.33367101, "x": -0.4083948384}], [{"q1": -0.6571896066, "distance": 0.170274143, "q3": -0.3603692843, "q2": 2.313236373, "tx": 0.4763, "ty": 0.275, "targetID": 6, "y": 0.104729458, "x": 0.477407387}]], "block": 10}]]}], "condition": "H2"}], "type": "simulation", "subjectID": "S_H2_39"}}
