# Supplementary material for: Goal-related feedback guides motor exploration and redundancy resolution in human motor skill acquisition
Source: PLoS Comput Biol. 2019 Mar 5;15(3):e1006676. doi: 10.1371/journal.pcbi.1006676 (PMC6420027; doi:10.1371/journal.pcbi.1006676)
Supplement: S1 Dataset — The 220 .json files contain the data (20 for the participants, 200 for simulation runs), the text file legend_json.txt explains the data format. (ZIP) [file pcbi.1006676.s001.zip › S_H1_067.json]

{"data": {"data": [{"phases": [{"phase": "test", "blocks": [[{"trials": [[{"q1": 1.579256559, "distance": 0.3754207002, "q3": 3.466463239, "q2": 2.331710271, "tx": 0.175, "ty": 0.3031, "targetID": 9, "y": 0.5933819719, "x": -0.06306948354}], [{"q1": 2.173393539, "distance": 0.2235273641, "q3": 3.241137316, "q2": 2.087958608, "tx": -0.175, "ty": 0.3031, "targetID": 7, "y": 0.4618709693, "x": -0.3323412273}], [{"q1": 1.577951239, "distance": 0.08840734793, "q3": 3.522352484, "q2": 2.337058089, "tx": 0.0, "ty": 0.55, "targetID": 5, "y": 0.5985584691, "x": -0.07387783324}], [{"q1": 1.073904424, "distance": 0.207444664, "q3": 3.693030658, "q2": 2.513874858, "tx": 0.375, "ty": 0.6495, "targetID": 3, "y": 0.5754353569, "x": 0.1812276664}], [{"q1": 1.999571582, "distance": 0.1644419389, "q3": 3.357888568, "q2": 2.167478012, "tx": -0.375, "ty": 0.6495, "targetID": 1, "y": 0.5207767237, "x": -0.272669802}], [{"q1": 2.015524761, "distance": 0.4488883708, "q3": 3.29015161, "q2": 2.169791669, "tx": 0.0, "ty": 0.15, "targetID": 8, "y": 0.5111097633, "x": -0.2666467856}], [{"q1": 1.270194393, "distance": 0.3510958529, "q3": 3.685642224, "q2": 2.43246768, "tx": 0.0, "ty": 0.95, "targetID": 2, "y": 0.6066579119, "x": 0.07337921004}], [{"q1": 2.418157467, "distance": 0.1118614653, "q3": 3.110858367, "q2": 1.971368031, "tx": -0.4763, "ty": 0.275, "targetID": 4, "y": 0.3617853475, "x": -0.4057217393}], [{"q1": 1.174172732, "distance": 0.4573948221, "q3": 3.617435526, "q2": 2.509897187, "tx": 0.4763, "ty": 0.275, "targetID": 6, "y": 0.5826717186, "x": 0.1378503924}]], "block": 1}], [{"trials": [[{"q1": 1.455066032, "distance": 0.339158671, "q3": 3.486293812, "q2": 2.376958787, "tx": 0.175, "ty": 0.3031, "targetID": 9, "y": 0.596509393, "x": 0.004883768367}], [{"q1": 2.186025546, "distance": 0.2067380851, "q3": 3.15412813, "q2": 1.972283942, "tx": -0.175, "ty": 0.3031, "targetID": 7, "y": 0.4506216016, "x": -0.3198378849}], [{"q1": 1.512929308, "distance": 0.049432291, "q3": 3.450868277, "q2": 2.315572362, "tx": 0.0, "ty": 0.55, "targetID": 5, "y": 0.5952613599, "x": -0.01987361802}], [{"q1": 0.9842924948, "distance": 0.1781234267, "q3": 3.732338458, "q2": 2.548615871, "tx": 0.375, "ty": 0.6495, "targetID": 3, "y": 0.5593881567, "x": 0.221351665}], [{"q1": 2.000123603, "distance": 0.1673453678, "q3": 3.33297558, "q2": 2.047967888, "tx": -0.375, "ty": 0.6495, "targetID": 1, "y": 0.5232365431, "x": -0.2651728103}], [{"q1": 1.985352202, "distance": 0.4216828478, "q3": 3.16350419, "q2": 2.08744309, "tx": 0.0, "ty": 0.15, "targetID": 8, "y": 0.5063114667, "x": -0.2255184312}], [{"q1": 1.208591351, "distance": 0.3657620039, "q3": 3.685035401, "q2": 2.424029022, "tx": 0.0, "ty": 0.95, "targetID": 2, "y": 0.6016281659, "x": 0.1114401575}], [{"q1": 2.428088097, "distance": 0.1065211027, "q3": 3.110049387, "q2": 1.970313127, "tx": -0.4763, "ty": 0.275, "targetID": 4, "y": 0.3576700179, "x": -0.4091255}], [{"q1": 1.092497977, "distance": 0.4306723973, "q3": 3.69091091, "q2": 2.545996493, "tx": 0.4763, "ty": 0.275, "targetID": 6, "y": 0.5757658659, "x": 0.1680491156}]], "block": 2}], [{"trials": [[{"q1": 1.312530786, "distance": 0.3060543601, "q3": 3.522201078, "q2": 2.367873433, "tx": 0.175, "ty": 0.3031, "targetID": 9, "y": 0.5952390374, "x": 0.08376374546}], [{"q1": 2.193284682, "distance": 0.1871358555, "q3": 3.062677644, "q2": 1.934766157, "tx": -0.175, "ty": 0.3031, "targetID": 7, "y": 0.4364676892, "x": -0.3062740945}], [{"q1": 1.530829731, "distance": 0.0390013399, "q3": 3.365061662, "q2": 2.214351972, "tx": 0.0, "ty": 0.55, "targetID": 5, "y": 0.5874376833, "x": -0.01093272078}], [{"q1": 0.8061009899, "distance": 0.1467529215, "q3": 3.798478667, "q2": 2.557434624, "tx": 0.375, "ty": 0.6495, "targetID": 3, "y": 0.5205963732, "x": 0.3048553284}], [{"q1": 1.998300553, "distance": 0.169802774, "q3": 3.322671201, "q2": 2.050491046, "tx": -0.375, "ty": 0.6495, "targetID": 1, "y": 0.5225625107, "x": -0.2622176615}], [{"q1": 1.996228484, "distance": 0.3872469127, "q3": 3.002048517, "q2": 1.983568906, "tx": 0.0, "ty": 0.15, "targetID": 8, "y": 0.4784167853, "x": -0.2051891482}], [{"q1": 1.205605354, "distance": 0.3616049906, "q3": 3.703064832, "q2": 2.386055499, "tx": 0.0, "ty": 0.95, "targetID": 2, "y": 0.6065707789, "x": 0.113201322}], [{"q1": 2.43248393, "distance": 0.1040547871, "q3": 3.111040538, "q2": 1.969606988, "tx": -0.4763, "ty": 0.275, "targetID": 4, "y": 0.3559380262, "x": -0.4109055458}], [{"q1": 0.9674388274, "distance": 0.3776922041, "q3": 3.753908077, "q2": 2.583004686, "tx": 0.4763, "ty": 0.275, "targetID": 6, "y": 0.5553009498, "x": 0.2231542345}]], "block": 3}], [{"trials": [[{"q1": 1.237958166, "distance": 0.2935503925, "q3": 3.558611754, "q2": 2.387933648, "tx": 0.175, "ty": 0.3031, "targetID": 9, "y": 0.5914907912, "x": 0.1202041564}], [{"q1": 2.192804533, "distance": 0.1884880768, "q3": 3.069460288, "q2": 1.884520165, "tx": -0.175, "ty": 0.3031, "targetID": 7, "y": 0.436899834, "x": -0.3077605345}], [{"q1": 1.544105247, "distance": 0.04430643607, "q3": 3.370089917, "q2": 2.097267477, "tx": 0.0, "ty": 0.55, "targetID": 5, "y": 0.5917333965, "x": -0.01487897476}], [{"q1": 0.7186273473, "distance": 0.1538606415, "q3": 3.853749678, "q2": 2.565020952, "tx": 0.375, "ty": 0.6495, "targetID": 3, "y": 0.4999006714, "x": 0.3390397732}], [{"q1": 1.988073216, "distance": 0.1506498545, "q3": 3.420999847, "q2": 2.030304532, "tx": -0.375, "ty": 0.6495, "targetID": 1, "y": 0.5357903716, "x": -0.2761794603}], [{"q1": 2.009365961, "distance": 0.3689164415, "q3": 2.918092872, "q2": 1.86974495, "tx": 0.0, "ty": 0.15, "targetID": 8, "y": 0.4572741239, "x": -0.2041615868}], [{"q1": 1.194215034, "distance": 0.3359003136, "q3": 3.861480033, "q2": 2.33537742, "tx": 0.0, "ty": 0.95, "targetID": 2, "y": 0.6276543986, "x": 0.09445810673}], [{"q1": 2.439506482, "distance": 0.09975286416, "q3": 3.116827437, "q2": 1.960019333, "tx": -0.4763, "ty": 0.275, "targetID": 4, "y": 0.3534160358, "x": -0.4146432142}], [{"q1": 0.9507945505, "distance": 0.3694048601, "q3": 3.756815508, "q2": 2.602786506, "tx": 0.4763, "ty": 0.275, "targetID": 6, "y": 0.550103842, "x": 0.2297684061}]], "block": 4}], [{"trials": [[{"q1": 1.192994629, "distance": 0.2844485188, "q3": 3.57948368, "q2": 2.440610053, "tx": 0.175, "ty": 0.3031, "targetID": 9, "y": 0.58527418, "x": 0.1391016439}], [{"q1": 2.199678328, "distance": 0.1488657995, "q3": 2.890261031, "q2": 1.874229531, "tx": -0.175, "ty": 0.3031, "targetID": 7, "y": 0.4057521325, "x": -0.2828126428}], [{"q1": 1.536459294, "distance": 0.03615168422, "q3": 3.344193395, "q2": 2.196850689, "tx": 0.0, "ty": 0.55, "targetID": 5, "y": 0.5846855043, "x": -0.01019117589}], [{"q1": 0.6790041548, "distance": 0.1634792746, "q3": 3.873072765, "q2": 2.584775561, "tx": 0.375, "ty": 0.6495, "targetID": 3, "y": 0.4875678864, "x": 0.3525620013}], [{"q1": 1.98445587, "distance": 0.1380400144, "q3": 3.494817559, "q2": 2.078821648, "tx": -0.375, "ty": 0.6495, "targetID": 1, "y": 0.5395934048, "x": -0.2914800268}], [{"q1": 2.008638577, "distance": 0.3096518429, "q3": 2.647924483, "q2": 1.880333913, "tx": 0.0, "ty": 0.15, "targetID": 8, "y": 0.4016555756, "x": -0.1804265365}], [{"q1": 1.169411656, "distance": 0.334955172, "q3": 3.97209902, "q2": 2.422767938, "tx": 0.0, "ty": 0.95, "targetID": 2, "y": 0.6239243193, "x": 0.07661343059}], [{"q1": 2.462815041, "distance": 0.08694534971, "q3": 3.11938889, "q2": 1.977387656, "tx": -0.4763, "ty": 0.275, "targetID": 4, "y": 0.3439167509, "x": -0.4232908}], [{"q1": 0.9093833446, "distance": 0.352275361, "q3": 3.78115494, "q2": 2.596229621, "tx": 0.4763, "ty": 0.275, "targetID": 6, "y": 0.5436764569, "x": 0.2484603821}]], "block": 5}], [{"trials": [[{"q1": 1.136723065, "distance": 0.2709080101, "q3": 3.591445679, "q2": 2.509679419, "tx": 0.175, "ty": 0.3031, "targetID": 9, "y": 0.5738006447, "x": 0.1644023165}], [{"q1": 2.170387503, "distance": 0.08163659276, "q3": 2.594234464, "q2": 1.91869936, "tx": -0.175, "ty": 0.3031, "targetID": 7, "y": 0.359018867, "x": -0.2344778412}], [{"q1": 1.537560161, "distance": 0.02951198038, "q3": 3.314421806, "q2": 2.254611765, "tx": 0.0, "ty": 0.55, "targetID": 5, "y": 0.5784556217, "x": -0.007825252665}], [{"q1": 0.6370370661, "distance": 0.1776843896, "q3": 3.895368538, "q2": 2.63042643, "tx": 0.375, "ty": 0.6495, "targetID": 3, "y": 0.4722683237, "x": 0.3623242268}], [{"q1": 1.988253479, "distance": 0.1204398515, "q3": 3.606776889, "q2": 2.092080901, "tx": -0.375, "ty": 0.6495, "targetID": 1, "y": 0.543108739, "x": -0.3185495138}], [{"q1": 2.084819689, "distance": 0.2432835674, "q3": 1.991631656, "q2": 1.811158833, "tx": 0.0, "ty": 0.15, "targetID": 8, "y": 0.2381347776, "x": -0.2267579219}], [{"q1": 1.139547899, "distance": 0.3284030915, "q3": 4.129590443, "q2": 2.439989801, "tx": 0.0, "ty": 0.95, "targetID": 2, "y": 0.6268702717, "x": 0.05861543433}], [{"q1": 2.478240875, "distance": 0.0816721017, "q3": 3.085880389, "q2": 1.994380889, "tx": -0.4763, "ty": 0.275, "targetID": 4, "y": 0.3353543082, "x": -0.4212755538}], [{"q1": 0.8405505112, "distance": 0.3230953555, "q3": 3.819018531, "q2": 2.625957154, "tx": 0.4763, "ty": 0.275, "targetID": 6, "y": 0.5275444237, "x": 0.2747759995}]], "block": 6}], [{"trials": [[{"q1": 1.144695576, "distance": 0.2666393478, "q3": 3.610197423, "q2": 2.630865729, "tx": 0.175, "ty": 0.3031, "targetID": 9, "y": 0.568326958, "x": 0.147591926}], [{"q1": 2.151025977, "distance": 0.07173627425, "q3": 2.555852051, "q2": 1.937781403, "tx": -0.175, "ty": 0.3031, "targetID": 7, "y": 0.3569040121, "x": -0.2224470371}], [{"q1": 1.523818942, "distance": 0.03445283113, "q3": 3.354485721, "q2": 2.284450323, "tx": 0.0, "ty": 0.55, "targetID": 5, "y": 0.5836127982, "x": -0.007561572073}], [{"q1": 0.6044532192, "distance": 0.1849973774, "q3": 3.944664758, "q2": 2.660123968, "tx": 0.375, "ty": 0.6495, "targetID": 3, "y": 0.4648025817, "x": 0.3644694113}], [{"q1": 1.97227506, "distance": 0.1137572324, "q3": 3.684413243, "q2": 2.137954595, "tx": -0.375, "ty": 0.6495, "targetID": 1, "y": 0.5454445215, "x": -0.329030822}], [{"q1": 1.886348046, "distance": 0.2157434854, "q3": 2.225616981, "q2": 1.986401048, "tx": 0.0, "ty": 0.15, "targetID": 8, "y": 0.3312564644, "x": -0.1170100235}], [{"q1": 1.057074161, "distance": 0.3312506057, "q3": 4.433486732, "q2": 2.457014792, "tx": 0.0, "ty": 0.95, "targetID": 2, "y": 0.6211351247, "x": 0.03968447504}], [{"q1": 2.478535007, "distance": 0.08165012477, "q3": 3.084168387, "q2": 1.991776933, "tx": -0.4763, "ty": 0.275, "targetID": 4, "y": 0.3350855805, "x": -0.4210146865}], [{"q1": 0.6789720704, "distance": 0.2573305978, "q3": 3.925853366, "q2": 2.66336902, "tx": 0.4763, "ty": 0.275, "targetID": 6, "y": 0.488018101, "x": 0.3319312873}]], "block": 7}], [{"trials": [[{"q1": 1.143204666, "distance": 0.2669331043, "q3": 3.616294222, "q2": 2.63276971, "tx": 0.175, "ty": 0.3031, "targetID": 9, "y": 0.5685693777, "x": 0.1470842038}], [{"q1": 2.124546285, "distance": 0.05503383297, "q3": 2.480038362, "q2": 1.901667193, "tx": -0.175, "ty": 0.3031, "targetID": 7, "y": 0.3435051048, "x": -0.2123650944}], [{"q1": 1.5178807, "distance": 0.03516322157, "q3": 3.361736804, "q2": 2.282261805, "tx": 0.0, "ty": 0.55, "targetID": 5, "y": 0.5847656501, "x": -0.00527273379}], [{"q1": 0.5656494479, "distance": 0.1858681336, "q3": 4.047774971, "q2": 2.660354741, "tx": 0.375, "ty": 0.6495, "targetID": 3, "y": 0.4639893981, "x": 0.3634769946}], [{"q1": 1.91307393, "distance": 0.09042342957, "q3": 3.912624761, "q2": 2.143331191, "tx": -0.375, "ty": 0.6495, "targetID": 1, "y": 0.5633077, "x": -0.3476635035}], [{"q1": 1.867716219, "distance": 0.2115218863, "q3": 2.208432157, "q2": 1.985484446, "tx": 0.0, "ty": 0.15, "targetID": 8, "y": 0.3295539227, "x": -0.1118118832}], [{"q1": 0.9968177214, "distance": 0.351952352, "q3": 4.661551564, "q2": 2.498638705, "tx": 0.0, "ty": 0.95, "targetID": 2, "y": 0.5986414599, "x": 0.02043610419}], [{"q1": 2.464753297, "distance": 0.084885378, "q3": 3.131879851, "q2": 1.962994505, "tx": -0.4763, "ty": 0.275, "targetID": 4, "y": 0.3438588819, "x": -0.426661489}], [{"q1": 0.5968142698, "distance": 0.2281302828, "q3": 4.003034966, "q2": 2.696765586, "tx": 0.4763, "ty": 0.275, "targetID": 6, "y": 0.46598651, "x": 0.3515298957}]], "block": 8}], [{"trials": [[{"q1": 1.139925543, "distance": 0.2668702803, "q3": 3.623213508, "q2": 2.63572698, "tx": 0.175, "ty": 0.3031, "targetID": 9, "y": 0.5685340342, "x": 0.1473500448}], [{"q1": 2.110334087, "distance": 0.03886339793, "q3": 2.404561003, "q2": 1.922603775, "tx": -0.175, "ty": 0.3031, "targetID": 7, "y": 0.3314218603, "x": -0.2016127024}], [{"q1": 1.518339365, "distance": 0.03019641773, "q3": 3.337909278, "q2": 2.321685692, "tx": 0.0, "ty": 0.55, "targetID": 5, "y": 0.5800761277, "x": -0.002692616595}], [{"q1": 0.5469322558, "distance": 0.1903200617, "q3": 4.116510096, "q2": 2.701974622, "tx": 0.375, "ty": 0.6495, "targetID": 3, "y": 0.4606154914, "x": 0.351668299}], [{"q1": 1.89843623, "distance": 0.08805709825, "q3": 3.950633435, "q2": 2.153503955, "tx": -0.375, "ty": 0.6495, "targetID": 1, "y": 0.5655767568, "x": -0.3483365081}], [{"q1": 1.851032279, "distance": 0.2037415308, "q3": 2.172814059, "q2": 1.998607911, "tx": 0.0, "ty": 0.15, "targetID": 8, "y": 0.3242133768, "x": -0.1056423718}], [{"q1": 0.9356436861, "distance": 0.3789554641, "q3": 4.847434792, "q2": 2.534923601, "tx": 0.0, "ty": 0.95, "targetID": 2, "y": 0.5712568333, "x": 0.01268295841}], [{"q1": 2.468535619, "distance": 0.08388038257, "q3": 3.117839831, "q2": 1.963104919, "tx": -0.4763, "ty": 0.275, "targetID": 4, "y": 0.3413169487, "x": -0.4249387219}], [{"q1": 0.4634722756, "distance": 0.1567206168, "q3": 4.012221146, "q2": 2.774719595, "tx": 0.4763, "ty": 0.275, "targetID": 6, "y": 0.4094261427, "x": 0.3957334816}]], "block": 9}], [{"trials": [[{"q1": 1.138650952, "distance": 0.2670808128, "q3": 3.629577424, "q2": 2.639478336, "tx": 0.175, "ty": 0.3031, "targetID": 9, "y": 0.5686587469, "x": 0.1465269863}], [{"q1": 2.081649126, "distance": 0.02147585251, "q3": 2.322759446, "q2": 1.933006091, "tx": -0.175, "ty": 0.3031, "targetID": 7, "y": 0.3195584171, "x": -0.1887961135}], [{"q1": 1.540884982, "distance": 0.01988437684, "q3": 3.261208703, "q2": 2.268998724, "tx": 0.0, "ty": 0.55, "targetID": 5, "y": 0.5698314198, "x": -0.001450252305}], [{"q1": 0.5579307982, "distance": 0.1859782383, "q3": 4.119231556, "q2": 2.694787206, "tx": 0.375, "ty": 0.6495, "targetID": 3, "y": 0.4655980931, "x": 0.3472872997}], [{"q1": 1.840589171, "distance": 0.08208724504, "q3": 4.137122963, "q2": 2.190950464, "tx": -0.375, "ty": 0.6495, "targetID": 1, "y": 0.5692221514, "x": -0.357859906}], [{"q1": 1.81790677, "distance": 0.1934607057, "q3": 2.12777052, "q2": 2.011386722, "tx": 0.0, "ty": 0.15, "targetID": 8, "y": 0.3183877657, "x": -0.09525022321}], [{"q1": 0.8863328665, "distance": 0.4097605213, "q3": 5.067389529, "q2": 2.549020216, "tx": 0.0, "ty": 0.95, "targetID": 2, "y": 0.5402549848, "x": -0.003564731882}], [{"q1": 2.458341261, "distance": 0.0874508415, "q3": 3.145292579, "q2": 1.967191226, "tx": -0.4763, "ty": 0.275, "targetID": 4, "y": 0.3474589035, "x": -0.4273371878}], [{"q1": 0.3954238188, "distance": 0.1276175948, "q3": 4.052475791, "q2": 2.700669122, "tx": 0.4763, "ty": 0.275, "targetID": 6, "y": 0.3933959193, "x": 0.4286695812}]], "block": 10}]]}], "condition": "H1"}], "type": "simulation", "subjectID": "S_H1_67"}}
