# Supplementary material for: Goal-related feedback guides motor exploration and redundancy resolution in human motor skill acquisition
Source: PLoS Comput Biol. 2019 Mar 5;15(3):e1006676. doi: 10.1371/journal.pcbi.1006676 (PMC6420027; doi:10.1371/journal.pcbi.1006676)
Supplement: S1 Dataset — The 220 .json files contain the data (20 for the participants, 200 for simulation runs), the text file legend_json.txt explains the data format. (ZIP) [file pcbi.1006676.s001.zip › S_H2_081.json]

{"data": {"data": [{"phases": [{"phase": "test", "blocks": [[{"trials": [[{"q1": 0.731820277, "distance": 0.1927796348, "q3": 0.5121449704, "q2": 2.387445276, "tx": 0.175, "ty": 0.3031, "targetID": 9, "y": 0.2666922391, "x": -0.01431049245}], [{"q1": 1.255149287, "distance": 0.0466967697, "q3": 0.2339294668, "q2": 2.269863666, "tx": -0.175, "ty": 0.3031, "targetID": 7, "y": 0.3084092231, "x": -0.22139397}], [{"q1": 0.8882580251, "distance": 0.1132280972, "q3": 0.3065589887, "q2": 1.965291981, "tx": 0.0, "ty": 0.55, "targetID": 5, "y": 0.4865369563, "x": -0.09377123268}], [{"q1": -0.02166180755, "distance": 0.4099495062, "q3": 0.7785047154, "q2": 2.051785683, "tx": 0.375, "ty": 0.6495, "targetID": 3, "y": 0.2633061631, "x": 0.2374757547}], [{"q1": 1.472389286, "distance": 0.1166849161, "q3": -0.06452111779, "q2": 1.729704928, "tx": -0.375, "ty": 0.6495, "targetID": 1, "y": 0.5346389133, "x": -0.3955499496}], [{"q1": 1.278896369, "distance": 0.1572027818, "q3": 0.295672577, "q2": 2.52741356, "tx": 0.0, "ty": 0.15, "targetID": 8, "y": 0.2035777295, "x": -0.1477908708}], [{"q1": 1.372471407, "distance": 0.4625520281, "q3": -0.08595060773, "q2": 1.61274169, "tx": 0.0, "ty": 0.95, "targetID": 2, "y": 0.6282532677, "x": -0.3323152404}], [{"q1": 1.639718713, "distance": 0.07272818635, "q3": 0.01578620923, "q2": 2.111442755, "tx": -0.4763, "ty": 0.275, "targetID": 4, "y": 0.2881668807, "x": -0.4047736248}], [{"q1": 0.2578768381, "distance": 0.3897192113, "q3": 0.7731872216, "q2": 2.525517599, "tx": 0.4763, "ty": 0.275, "targetID": 6, "y": 0.1284321841, "x": 0.1151920674}]], "block": 1}], [{"trials": [[{"q1": 0.2830492147, "distance": 0.04211731995, "q3": 0.6625475254, "q2": 2.131329258, "tx": 0.175, "ty": 0.3031, "targetID": 9, "y": 0.3177245159, "x": 0.1355032638}], [{"q1": 1.146094905, "distance": 0.00364323695, "q3": 0.2753724589, "q2": 2.309187381, "tx": -0.175, "ty": 0.3031, "targetID": 7, "y": 0.3067048487, "x": -0.1744725139}], [{"q1": 0.801595379, "distance": 0.04292867997, "q3": 0.3163550949, "q2": 1.864892818, "tx": 0.0, "ty": 0.55, "targetID": 5, "y": 0.5336474986, "x": -0.03969215619}], [{"q1": 0.2712297792, "distance": 0.2198915735, "q3": 0.557993697, "q2": 1.740895673, "tx": 0.375, "ty": 0.6495, "targetID": 3, "y": 0.4724918207, "x": 0.2445377121}], [{"q1": 1.449394241, "distance": 0.09197063808, "q3": -0.07035332075, "q2": 1.700861661, "tx": -0.375, "ty": 0.6495, "targetID": 1, "y": 0.5578741549, "x": -0.3829563044}], [{"q1": 1.105652155, "distance": 0.1073766348, "q3": 0.3678414489, "q2": 2.552822486, "tx": 0.0, "ty": 0.15, "targetID": 8, "y": 0.2062861731, "x": -0.09144183077}], [{"q1": 0.346176126, "distance": 0.5778416462, "q3": 0.2847829632, "q2": 1.162717862, "tx": 0.0, "ty": 0.95, "targetID": 2, "y": 0.6306204172, "x": 0.4815575254}], [{"q1": 1.634301143, "distance": 0.07583808614, "q3": 0.01915036643, "q2": 2.115923012, "tx": -0.4763, "ty": 0.275, "targetID": 4, "y": 0.2880946827, "x": -0.4016009733}], [{"q1": -0.4663349829, "distance": 0.2137563915, "q3": 0.9967078631, "q2": 1.947678553, "tx": 0.4763, "ty": 0.275, "targetID": 6, "y": 0.1153916684, "x": 0.3341135894}]], "block": 2}], [{"trials": [[{"q1": 0.264357491, "distance": 0.03471622396, "q3": 0.6796001085, "q2": 2.103402617, "tx": 0.175, "ty": 0.3031, "targetID": 9, "y": 0.3221283049, "x": 0.14596313}], [{"q1": 1.112844496, "distance": 0.01601139273, "q3": 0.3151697026, "q2": 2.310650231, "tx": -0.175, "ty": 0.3031, "targetID": 7, "y": 0.3042364966, "x": -0.1590289928}], [{"q1": 0.7707782152, "distance": 0.01725974772, "q3": 0.3332472177, "q2": 1.822064654, "tx": 0.0, "ty": 0.55, "targetID": 5, "y": 0.5486599044, "x": -0.01720764468}], [{"q1": 0.285130115, "distance": 0.1974952408, "q3": 0.5356488752, "q2": 1.69678358, "tx": 0.375, "ty": 0.6495, "targetID": 3, "y": 0.4924269633, "x": 0.2552818673}], [{"q1": 1.436789826, "distance": 0.07629197707, "q3": -0.07545212115, "q2": 1.679910854, "tx": -0.375, "ty": 0.6495, "targetID": 1, "y": 0.5732086745, "x": -0.3753153102}], [{"q1": 1.056167719, "distance": 0.08962134882, "q3": 0.4037603743, "q2": 2.561192184, "tx": 0.0, "ty": 0.15, "targetID": 8, "y": 0.2023584234, "x": -0.0727363847}], [{"q1": 0.4121345335, "distance": 0.5307819015, "q3": 0.2569608128, "q2": 1.159441438, "tx": 0.0, "ty": 0.95, "targetID": 2, "y": 0.6628791445, "x": 0.4464202519}], [{"q1": 1.640793291, "distance": 0.07231990822, "q3": 0.0160251633, "q2": 2.111185187, "tx": -0.4763, "ty": 0.275, "targetID": 4, "y": 0.2877826306, "x": -0.405118728}], [{"q1": -0.4746845646, "distance": 0.1756913336, "q3": 0.9885501838, "q2": 1.834217342, "tx": 0.4763, "ty": 0.275, "targetID": 6, "y": 0.1289999786, "x": 0.3785685391}]], "block": 3}], [{"trials": [[{"q1": 0.2536028767, "distance": 0.03072616155, "q3": 0.6808157701, "q2": 2.105252633, "tx": 0.175, "ty": 0.3031, "targetID": 9, "y": 0.3195589937, "x": 0.1490539304}], [{"q1": 1.112479422, "distance": 0.01618287741, "q3": 0.3141704094, "q2": 2.311701627, "tx": -0.175, "ty": 0.3031, "targetID": 7, "y": 0.3040576203, "x": -0.158845481}], [{"q1": 0.7681734942, "distance": 0.01510887577, "q3": 0.3282754831, "q2": 1.819380194, "tx": 0.0, "ty": 0.55, "targetID": 5, "y": 0.5508973275, "x": -0.01508220575}], [{"q1": 0.2753792124, "distance": 0.1827554454, "q3": 0.5162040248, "q2": 1.67379757, "tx": 0.375, "ty": 0.6495, "targetID": 3, "y": 0.4994506307, "x": 0.2706700445}], [{"q1": 1.44791789, "distance": 0.04952609648, "q3": -0.1058855197, "q2": 1.625581912, "tx": -0.375, "ty": 0.6495, "targetID": 1, "y": 0.6001099766, "x": -0.3786687628}], [{"q1": 1.022093147, "distance": 0.08004675876, "q3": 0.4242341825, "q2": 2.563354267, "tx": 0.0, "ty": 0.15, "targetID": 8, "y": 0.2009440948, "x": -0.06174287643}], [{"q1": 0.4532178566, "distance": 0.5030547502, "q3": 0.2365930464, "q2": 1.153184617, "tx": 0.0, "ty": 0.95, "targetID": 2, "y": 0.6823967643, "x": 0.4259725225}], [{"q1": 1.647759621, "distance": 0.06833782634, "q3": 0.006112637017, "q2": 2.10831868, "tx": -0.4763, "ty": 0.275, "targetID": 4, "y": 0.2878083104, "x": -0.4091732118}], [{"q1": -0.4255804718, "distance": 0.1264490991, "q3": 0.9371450353, "q2": 1.745877237, "tx": 0.4763, "ty": 0.275, "targetID": 6, "y": 0.1649200239, "x": 0.4140764231}]], "block": 4}], [{"trials": [[{"q1": 0.2423272792, "distance": 0.02669163766, "q3": 0.6788720668, "q2": 2.115726217, "tx": 0.175, "ty": 0.3031, "targetID": 9, "y": 0.31428951, "x": 0.150766998}], [{"q1": 1.10776906, "distance": 0.01759491035, "q3": 0.3024043911, "q2": 2.319493372, "tx": -0.175, "ty": 0.3031, "targetID": 7, "y": 0.3038614692, "x": -0.1574215747}], [{"q1": 0.7754549332, "distance": 0.01895803885, "q3": 0.3134475412, "q2": 1.821407553, "tx": 0.0, "ty": 0.55, "targetID": 5, "y": 0.5531906002, "x": -0.01868762444}], [{"q1": 0.2683009595, "distance": 0.1847785563, "q3": 0.5226824094, "q2": 1.676145918, "tx": 0.375, "ty": 0.6495, "targetID": 3, "y": 0.4957843074, "x": 0.2724592729}], [{"q1": 1.436715255, "distance": 0.03992053051, "q3": -0.1276384339, "q2": 1.624054706, "tx": -0.375, "ty": 0.6495, "targetID": 1, "y": 0.6097936215, "x": -0.3708705614}], [{"q1": 0.9847421258, "distance": 0.06695461987, "q3": 0.4392206445, "q2": 2.57618727, "tx": 0.0, "ty": 0.15, "targetID": 8, "y": 0.1963087766, "x": -0.0483571952}], [{"q1": 0.5046844565, "distance": 0.4632288344, "q3": 0.2185301227, "q2": 1.156419997, "tx": 0.0, "ty": 0.95, "targetID": 2, "y": 0.7043799655, "x": 0.3927489677}], [{"q1": 1.650144511, "distance": 0.06669311612, "q3": -0.0003621077215, "q2": 2.107323384, "tx": -0.4763, "ty": 0.275, "targetID": 4, "y": 0.2883830561, "x": -0.410963444}], [{"q1": -0.3383487068, "distance": 0.07079109143, "q3": 0.8557251686, "q2": 1.689308887, "tx": 0.4763, "ty": 0.275, "targetID": 6, "y": 0.2180459449, "x": 0.4342569954}]], "block": 5}], [{"trials": [[{"q1": 0.226012854, "distance": 0.02094039066, "q3": 0.6796225437, "q2": 2.112759993, "tx": 0.175, "ty": 0.3031, "targetID": 9, "y": 0.3127472912, "x": 0.15641426}], [{"q1": 1.108131007, "distance": 0.0170712703, "q3": 0.2920248662, "q2": 2.324144121, "tx": -0.175, "ty": 0.3031, "targetID": 7, "y": 0.3038754825, "x": -0.1579463524}], [{"q1": 0.7734797815, "distance": 0.01809869368, "q3": 0.3069918584, "q2": 1.824533419, "tx": 0.0, "ty": 0.55, "targetID": 5, "y": 0.553353686, "x": -0.01778526085}], [{"q1": 0.3027364062, "distance": 0.1226473097, "q3": 0.4794702792, "q2": 1.540478165, "tx": 0.375, "ty": 0.6495, "targetID": 3, "y": 0.5450160566, "x": 0.3107701926}], [{"q1": 1.427608387, "distance": 0.02934748989, "q3": -0.1384009594, "q2": 1.608350174, "tx": -0.375, "ty": 0.6495, "targetID": 1, "y": 0.6224593722, "x": -0.3635947552}], [{"q1": 0.9574637787, "distance": 0.06113481004, "q3": 0.4444426332, "q2": 2.580314174, "tx": 0.0, "ty": 0.15, "targetID": 8, "y": 0.1952869898, "x": -0.04106767043}], [{"q1": 0.5536810178, "distance": 0.4264297944, "q3": 0.1919521957, "q2": 1.159930929, "tx": 0.0, "ty": 0.95, "targetID": 2, "y": 0.7244208142, "x": 0.3618789859}], [{"q1": 1.653031802, "distance": 0.06502686042, "q3": -0.003768026274, "q2": 2.105630855, "tx": -0.4763, "ty": 0.275, "targetID": 4, "y": 0.2884420827, "x": -0.4126776534}], [{"q1": -0.2591898989, "distance": 0.03632200482, "q3": 0.7980843299, "q2": 1.649461455, "tx": 0.4763, "ty": 0.275, "targetID": 6, "y": 0.2638211381, "x": 0.4417410492}]], "block": 6}], [{"trials": [[{"q1": 0.2292500369, "distance": 0.02209176341, "q3": 0.6793972601, "q2": 2.112572995, "tx": 0.175, "ty": 0.3031, "targetID": 9, "y": 0.3133734109, "x": 0.1554423151}], [{"q1": 1.114518081, "distance": 0.01522985958, "q3": 0.2911578005, "q2": 2.32526012, "tx": -0.175, "ty": 0.3031, "targetID": 7, "y": 0.3025738507, "x": -0.1597792316}], [{"q1": 0.7713262575, "distance": 0.01587221791, "q3": 0.3418095324, "q2": 1.808873542, "tx": 0.0, "ty": 0.55, "targetID": 5, "y": 0.5521901879, "x": -0.015720381}], [{"q1": 0.3178541756, "distance": 0.1095888846, "q3": 0.484914194, "q2": 1.502097593, "tx": 0.375, "ty": 0.6495, "targetID": 3, "y": 0.5569953727, "x": 0.3162410214}], [{"q1": 1.417714186, "distance": 0.02218912917, "q3": -0.1464966853, "q2": 1.573386067, "tx": -0.375, "ty": 0.6495, "targetID": 1, "y": 0.6431458555, "x": -0.3537401246}], [{"q1": 0.950048808, "distance": 0.05992105409, "q3": 0.4493805019, "q2": 2.57887652, "tx": 0.0, "ty": 0.15, "targetID": 8, "y": 0.1953569494, "x": -0.03915711771}], [{"q1": 0.755941202, "distance": 0.307484274, "q3": 0.09796999434, "q2": 1.052988476, "tx": 0.0, "ty": 0.95, "targetID": 2, "y": 0.8083466688, "x": 0.2729119135}], [{"q1": 1.655136064, "distance": 0.06393277924, "q3": -0.02020563673, "q2": 2.11193537, "tx": -0.4763, "ty": 0.275, "targetID": 4, "y": 0.2882887874, "x": -0.4137635435}], [{"q1": -0.2508477339, "distance": 0.03862305058, "q3": 0.7961542053, "q2": 1.653044924, "tx": 0.4763, "ty": 0.275, "targetID": 6, "y": 0.2674155325, "x": 0.4384289571}]], "block": 7}], [{"trials": [[{"q1": 0.1928599073, "distance": 0.005401961804, "q3": 0.7306687561, "q2": 2.087959997, "tx": 0.175, "ty": 0.3031, "targetID": 9, "y": 0.305235455, "x": 0.1700380424}], [{"q1": 1.120612347, "distance": 0.01489609273, "q3": 0.3270576187, "q2": 2.308912491, "tx": -0.175, "ty": 0.3031, "targetID": 7, "y": 0.3014948081, "x": -0.160190647}], [{"q1": 0.7731832149, "distance": 0.01571647646, "q3": 0.3716189514, "q2": 1.79379412, "tx": 0.0, "ty": 0.55, "targetID": 5, "y": 0.5517806603, "x": -0.01561527718}], [{"q1": 0.3184842969, "distance": 0.1089245429, "q3": 0.4816065383, "q2": 1.502182269, "tx": 0.375, "ty": 0.6495, "targetID": 3, "y": 0.5576750825, "x": 0.3164104056}], [{"q1": 1.427590313, "distance": 0.01638833813, "q3": -0.120497746, "q2": 1.549283701, "tx": -0.375, "ty": 0.6495, "targetID": 1, "y": 0.6445714164, "x": -0.3593703266}], [{"q1": 0.9392371476, "distance": 0.05623059331, "q3": 0.4747568132, "q2": 2.572053254, "tx": 0.0, "ty": 0.15, "targetID": 8, "y": 0.1943972856, "x": -0.03450739997}], [{"q1": 0.7584099314, "distance": 0.3055866941, "q3": 0.09203352531, "q2": 1.055252538, "tx": 0.0, "ty": 0.95, "targetID": 2, "y": 0.8091690168, "x": 0.2712007776}], [{"q1": 1.658109061, "distance": 0.0619751993, "q3": -0.01355350022, "q2": 2.103770539, "tx": -0.4763, "ty": 0.275, "targetID": 4, "y": 0.2888273418, "x": -0.4158870051}], [{"q1": -0.2495826098, "distance": 0.03907343727, "q3": 0.7964226718, "q2": 1.653450239, "tx": 0.4763, "ty": 0.275, "targetID": 6, "y": 0.2678959446, "x": 0.4378777942}]], "block": 8}], [{"trials": [[{"q1": 0.1857495475, "distance": 0.002965220792, "q3": 0.7324567884, "q2": 2.088425681, "tx": 0.175, "ty": 0.3031, "targetID": 9, "y": 0.3034485677, "x": 0.1720553379}], [{"q1": 1.11678224, "distance": 0.01709463333, "q3": 0.2999472106, "q2": 2.329814308, "tx": -0.175, "ty": 0.3031, "targetID": 7, "y": 0.2987524063, "x": -0.1584674588}], [{"q1": 0.7755512497, "distance": 0.01811687375, "q3": 0.3517127248, "q2": 1.806275291, "tx": 0.0, "ty": 0.55, "targetID": 5, "y": 0.5510077144, "x": -0.018088826}], [{"q1": 0.2875438161, "distance": 0.09857736493, "q3": 0.4723657301, "q2": 1.470686821, "tx": 0.375, "ty": 0.6495, "targetID": 3, "y": 0.5548138412, "x": 0.3475768674}], [{"q1": 1.424059677, "distance": 0.01826224982, "q3": -0.1196480323, "q2": 1.549414648, "tx": -0.375, "ty": 0.6495, "targetID": 1, "y": 0.6455956099, "x": -0.3571600026}], [{"q1": 0.9293482398, "distance": 0.05136615449, "q3": 0.4649825685, "q2": 2.586062145, "tx": 0.0, "ty": 0.15, "targetID": 8, "y": 0.1911484214, "x": -0.03074555655}], [{"q1": 0.7597243365, "distance": 0.3069301302, "q3": 0.09341705071, "q2": 1.047052012, "tx": 0.0, "ty": 0.95, "targetID": 2, "y": 0.810464611, "x": 0.2733788214}], [{"q1": 1.661475848, "distance": 0.05982053637, "q3": -0.005270261201, "q2": 2.094375562, "tx": -0.4763, "ty": 0.275, "targetID": 4, "y": 0.2893523053, "x": -0.4182267023}], [{"q1": -0.2491074244, "distance": 0.03943942981, "q3": 0.7977406104, "q2": 1.653477205, "tx": 0.4763, "ty": 0.275, "targetID": 6, "y": 0.2679265587, "x": 0.4375000638}]], "block": 9}], [{"trials": [[{"q1": 0.1859625205, "distance": 0.003465301204, "q3": 0.7276849429, "q2": 2.0912957, "tx": 0.175, "ty": 0.3031, "targetID": 9, "y": 0.3034906973, "x": 0.1715567939}], [{"q1": 1.115830178, "distance": 0.01694589259, "q3": 0.2924708016, "q2": 2.332864164, "tx": -0.175, "ty": 0.3031, "targetID": 7, "y": 0.2990697211, "x": -0.1585403485}], [{"q1": 0.7741095848, "distance": 0.01786829564, "q3": 0.3356057661, "q2": 1.813995969, "tx": 0.0, "ty": 0.55, "targetID": 5, "y": 0.5514029603, "x": -0.01781313255}], [{"q1": 0.3083843842, "distance": 0.07765178437, "q3": 0.4176596035, "q2": 1.443820888, "tx": 0.375, "ty": 0.6495, "targetID": 3, "y": 0.5740624237, "x": 0.356588816}], [{"q1": 1.423797942, "distance": 0.01845858383, "q3": -0.1201210069, "q2": 1.553323157, "tx": -0.375, "ty": 0.6495, "targetID": 1, "y": 0.6440802779, "x": -0.3573550027}], [{"q1": 0.9253379045, "distance": 0.05029921989, "q3": 0.4677332721, "q2": 2.5863014, "tx": 0.0, "ty": 0.15, "targetID": 8, "y": 0.1907691057, "x": -0.02945999907}], [{"q1": 0.7794266761, "distance": 0.2964551471, "q3": 0.08542621031, "q2": 1.031911131, "tx": 0.0, "ty": 0.95, "targetID": 2, "y": 0.8182532886, "x": 0.2655719456}], [{"q1": 1.663529631, "distance": 0.05856368491, "q3": -0.01359750705, "q2": 2.095554717, "tx": -0.4763, "ty": 0.275, "targetID": 4, "y": 0.2895969245, "x": -0.4195846142}], [{"q1": -0.2502327274, "distance": 0.04025580454, "q3": 0.7869964421, "q2": 1.661199359, "tx": 0.4763, "ty": 0.275, "targetID": 6, "y": 0.2681170739, "x": 0.4366369803}]], "block": 10}]]}], "condition": "H2"}], "type": "simulation", "subjectID": "S_H2_81"}}
