# Supplementary material for: Goal-related feedback guides motor exploration and redundancy resolution in human motor skill acquisition
Source: PLoS Comput Biol. 2019 Mar 5;15(3):e1006676. doi: 10.1371/journal.pcbi.1006676 (PMC6420027; doi:10.1371/journal.pcbi.1006676)
Supplement: S1 Dataset — The 220 .json files contain the data (20 for the participants, 200 for simulation runs), the text file legend_json.txt explains the data format. (ZIP) [file pcbi.1006676.s001.zip › S_H1_088.json]

{"data": {"data": [{"phases": [{"phase": "test", "blocks": [[{"trials": [[{"q1": 1.712461084, "distance": 0.2345324028, "q3": 2.374947558, "q2": 1.996202, "tx": 0.175, "ty": 0.3031, "targetID": 9, "y": 0.3790217236, "x": -0.0469038978}], [{"q1": 2.13236373, "distance": 0.1424406642, "q3": 2.874617306, "q2": 1.966938705, "tx": -0.175, "ty": 0.3031, "targetID": 7, "y": 0.4248580067, "x": -0.2489211109}], [{"q1": 1.778680698, "distance": 0.1500836871, "q3": 2.575413614, "q2": 1.97132774, "tx": 0.0, "ty": 0.55, "targetID": 5, "y": 0.4190559499, "x": -0.07334009057}], [{"q1": 1.337632786, "distance": 0.4605365576, "q3": 2.085276261, "q2": 1.99534614, "tx": 0.375, "ty": 0.6495, "targetID": 3, "y": 0.3210814252, "x": 0.05214529483}], [{"q1": 2.222137837, "distance": 0.217878749, "q3": 3.130261764, "q2": 1.940122213, "tx": -0.375, "ty": 0.6495, "targetID": 1, "y": 0.4360540412, "x": -0.3312738989}], [{"q1": 1.963127309, "distance": 0.2972235281, "q3": 2.610151712, "q2": 1.990693372, "tx": 0.0, "ty": 0.15, "targetID": 8, "y": 0.4072515243, "x": -0.148874037}], [{"q1": 1.660708899, "distance": 0.5266650237, "q3": 2.574520488, "q2": 1.947729586, "tx": 0.0, "ty": 0.95, "targetID": 2, "y": 0.4239989609, "x": -0.02643773804}], [{"q1": 2.470569726, "distance": 0.0751793057, "q3": 3.2981186, "q2": 1.95264334, "tx": -0.4763, "ty": 0.275, "targetID": 4, "y": 0.3493486297, "x": -0.465155079}], [{"q1": 1.431362724, "distance": 0.463562353, "q3": 2.00564966, "q2": 2.0178117, "tx": 0.4763, "ty": 0.275, "targetID": 6, "y": 0.3107568618, "x": 0.01411875641}]], "block": 1}], [{"trials": [[{"q1": 1.474414496, "distance": 0.1308462901, "q3": 2.324425678, "q2": 2.125921221, "tx": 0.175, "ty": 0.3031, "targetID": 9, "y": 0.3688828276, "x": 0.06189221415}], [{"q1": 2.122676954, "distance": 0.1094390474, "q3": 2.730083565, "q2": 1.933912235, "tx": -0.175, "ty": 0.3031, "targetID": 7, "y": 0.3985796191, "x": -0.2284840857}], [{"q1": 1.555169944, "distance": 0.1004210624, "q3": 2.711250238, "q2": 2.284876262, "tx": 0.0, "ty": 0.55, "targetID": 5, "y": 0.4648550411, "x": 0.05324214253}], [{"q1": 1.094954295, "distance": 0.4092267018, "q3": 2.160451428, "q2": 2.197763742, "tx": 0.375, "ty": 0.6495, "targetID": 3, "y": 0.2889881315, "x": 0.1813568071}], [{"q1": 2.063014152, "distance": 0.1547396558, "q3": 3.456608356, "q2": 2.245030694, "tx": -0.375, "ty": 0.6495, "targetID": 1, "y": 0.5019545629, "x": -0.3283662667}], [{"q1": 1.9303734, "distance": 0.2764286984, "q3": 2.523305201, "q2": 1.948933911, "tx": 0.0, "ty": 0.15, "targetID": 8, "y": 0.3902977773, "x": -0.1366374895}], [{"q1": 1.094223572, "distance": 0.4563798665, "q3": 3.766522496, "q2": 3.162562626, "tx": 0.0, "ty": 0.95, "targetID": 2, "y": 0.5084478338, "x": 0.1153874649}], [{"q1": 2.458749384, "distance": 0.07942504192, "q3": 3.380052, "q2": 1.997578526, "tx": -0.4763, "ty": 0.275, "targetID": 4, "y": 0.3543519789, "x": -0.479705985}], [{"q1": 1.191474787, "distance": 0.3788505065, "q3": 1.951562618, "q2": 2.110790389, "tx": 0.4763, "ty": 0.275, "targetID": 6, "y": 0.2820900582, "x": 0.0975158433}]], "block": 2}], [{"trials": [[{"q1": 1.28842469, "distance": 0.06052162517, "q3": 2.3683478, "q2": 2.225167228, "tx": 0.175, "ty": 0.3031, "targetID": 9, "y": 0.3585586309, "x": 0.1507676379}], [{"q1": 2.102986041, "distance": 0.05608018906, "q3": 2.474138891, "q2": 1.806819732, "tx": -0.175, "ty": 0.3031, "targetID": 7, "y": 0.3402248861, "x": -0.2170324927}], [{"q1": 1.537233815, "distance": 0.05030087124, "q3": 2.982122784, "q2": 2.420220785, "tx": 0.0, "ty": 0.55, "targetID": 5, "y": 0.5231281358, "x": 0.04252153057}], [{"q1": 0.9982862123, "distance": 0.2704989371, "q3": 2.785411689, "q2": 2.573700198, "tx": 0.375, "ty": 0.6495, "targetID": 3, "y": 0.3851051841, "x": 0.317859329}], [{"q1": 2.072486031, "distance": 0.1523569034, "q3": 3.54995111, "q2": 2.255715932, "tx": -0.375, "ty": 0.6495, "targetID": 1, "y": 0.4985601703, "x": -0.3542685306}], [{"q1": 1.892983429, "distance": 0.2565096221, "q3": 2.436544414, "q2": 1.933085495, "tx": 0.0, "ty": 0.15, "targetID": 8, "y": 0.3748113197, "x": -0.123519459}], [{"q1": 1.107564665, "distance": 0.4999872814, "q3": 4.053972034, "q2": 3.348552295, "tx": 0.0, "ty": 0.95, "targetID": 2, "y": 0.4526692491, "x": 0.0514723784}], [{"q1": 2.454594014, "distance": 0.08323622961, "q3": 3.303174121, "q2": 1.956719644, "tx": -0.4763, "ty": 0.275, "targetID": 4, "y": 0.3567561192, "x": -0.4606728796}], [{"q1": 0.9947891077, "distance": 0.221711987, "q3": 2.20740474, "q2": 2.391505388, "tx": 0.4763, "ty": 0.275, "targetID": 6, "y": 0.2636125104, "x": 0.2548806462}]], "block": 3}], [{"trials": [[{"q1": 1.27000507, "distance": 0.06230156439, "q3": 2.388545427, "q2": 2.171980259, "tx": 0.175, "ty": 0.3031, "targetID": 9, "y": 0.3603251361, "x": 0.150367324}], [{"q1": 2.070783497, "distance": 0.0527152012, "q3": 2.447306772, "q2": 1.7422607, "tx": -0.175, "ty": 0.3031, "targetID": 7, "y": 0.3375588186, "x": -0.2148933862}], [{"q1": 1.520831045, "distance": 0.02415074502, "q3": 3.16271939, "q2": 2.424393908, "tx": 0.0, "ty": 0.55, "targetID": 5, "y": 0.5525766041, "x": 0.02401290479}], [{"q1": 0.7931480699, "distance": 0.2109675641, "q3": 3.902330885, "q2": 2.963650365, "tx": 0.375, "ty": 0.6495, "targetID": 3, "y": 0.4827997067, "x": 0.2457006368}], [{"q1": 2.005918438, "distance": 0.1231772459, "q3": 3.790864084, "q2": 2.188381753, "tx": -0.375, "ty": 0.6495, "targetID": 1, "y": 0.5263443641, "x": -0.3726927812}], [{"q1": 1.875105429, "distance": 0.2470928773, "q3": 2.396148059, "q2": 1.945266665, "tx": 0.0, "ty": 0.15, "targetID": 8, "y": 0.3684764729, "x": -0.1154249574}], [{"q1": 1.075465299, "distance": 0.5890713098, "q3": 4.323901134, "q2": 3.551369113, "tx": 0.0, "ty": 0.95, "targetID": 2, "y": 0.3624287275, "x": 0.04201199553}], [{"q1": 2.457658421, "distance": 0.08228556452, "q3": 3.28749989, "q2": 1.943302064, "tx": -0.4763, "ty": 0.275, "targetID": 4, "y": 0.3552640662, "x": -0.4581728436}], [{"q1": 0.7396069384, "distance": 0.06026171157, "q3": 2.816292472, "q2": 2.770274793, "tx": 0.4763, "ty": 0.275, "targetID": 6, "y": 0.2993637535, "x": 0.4211830208}]], "block": 4}], [{"trials": [[{"q1": 1.223241443, "distance": 0.07600474674, "q3": 2.514166922, "q2": 2.225059839, "tx": 0.175, "ty": 0.3031, "targetID": 9, "y": 0.3782514017, "x": 0.1863573035}], [{"q1": 2.047230925, "distance": 0.05050962226, "q3": 2.29711052, "q2": 1.662606478, "tx": -0.175, "ty": 0.3031, "targetID": 7, "y": 0.3062991453, "x": -0.2254082078}], [{"q1": 1.505589583, "distance": 0.02382003335, "q3": 3.225603526, "q2": 2.47806544, "tx": 0.0, "ty": 0.55, "targetID": 5, "y": 0.5608119649, "x": 0.021224877}], [{"q1": 0.6367219891, "distance": 0.320794648, "q3": 4.573039049, "q2": 3.068216825, "tx": 0.375, "ty": 0.6495, "targetID": 3, "y": 0.4119322501, "x": 0.1594291987}], [{"q1": 1.96498455, "distance": 0.1080164854, "q3": 3.924872192, "q2": 2.157908745, "tx": -0.375, "ty": 0.6495, "targetID": 1, "y": 0.5415835747, "x": -0.3796482551}], [{"q1": 1.84246384, "distance": 0.216003972, "q3": 2.19691656, "q2": 1.883499695, "tx": 0.0, "ty": 0.15, "targetID": 8, "y": 0.3263758357, "x": -0.1246967542}], [{"q1": 1.048247606, "distance": 0.6378406348, "q3": 4.41172298, "q2": 3.678497058, "tx": 0.0, "ty": 0.95, "targetID": 2, "y": 0.3151689596, "x": 0.06188881517}], [{"q1": 2.439476973, "distance": 0.09360866374, "q3": 3.255989158, "q2": 1.907428773, "tx": -0.4763, "ty": 0.275, "targetID": 4, "y": 0.3630145841, "x": -0.4444250111}], [{"q1": 0.5428111821, "distance": 0.01449478732, "q3": 3.159410244, "q2": 2.896544851, "tx": 0.4763, "ty": 0.275, "targetID": 6, "y": 0.287921686, "x": 0.4697327411}]], "block": 5}], [{"trials": [[{"q1": 1.218756922, "distance": 0.07182442885, "q3": 2.496594318, "q2": 2.237001998, "tx": 0.175, "ty": 0.3031, "targetID": 9, "y": 0.373652207, "x": 0.1884586281}], [{"q1": 1.992925027, "distance": 0.06803461585, "q3": 2.1098328, "q2": 1.602731915, "tx": -0.175, "ty": 0.3031, "targetID": 7, "y": 0.2801591632, "x": -0.2390501909}], [{"q1": 1.510028199, "distance": 0.02013400901, "q3": 3.238960595, "q2": 2.502942287, "tx": 0.0, "ty": 0.55, "targetID": 5, "y": 0.5622506618, "x": 0.01597809766}], [{"q1": 0.6278842763, "distance": 0.3140368458, "q3": 4.540264255, "q2": 3.072874955, "tx": 0.375, "ty": 0.6495, "targetID": 3, "y": 0.4120873315, "x": 0.1694413336}], [{"q1": 1.964266261, "distance": 0.1081831276, "q3": 3.926090708, "q2": 2.160211128, "tx": -0.375, "ty": 0.6495, "targetID": 1, "y": 0.5414149536, "x": -0.3796056312}], [{"q1": 1.794434747, "distance": 0.2170519784, "q3": 2.247386907, "q2": 1.911931149, "tx": 0.0, "ty": 0.15, "targetID": 8, "y": 0.3430890024, "x": -0.09913727091}], [{"q1": 1.027683443, "distance": 0.6590704913, "q3": 4.478389124, "q2": 3.701064823, "tx": 0.0, "ty": 0.95, "targetID": 2, "y": 0.2944708056, "x": 0.0682304023}], [{"q1": 2.425823261, "distance": 0.102943221, "q3": 3.202826918, "q2": 1.889328805, "tx": -0.4763, "ty": 0.275, "targetID": 4, "y": 0.3658470147, "x": -0.4278838181}], [{"q1": 0.5730830615, "distance": 0.00879314321, "q3": 3.029750746, "q2": 2.844022399, "tx": 0.4763, "ty": 0.275, "targetID": 6, "y": 0.2736764688, "x": 0.4676070355}]], "block": 6}], [{"trials": [[{"q1": 1.180810237, "distance": 0.08140351607, "q3": 2.55715375, "q2": 2.213559834, "tx": 0.175, "ty": 0.3031, "targetID": 9, "y": 0.3791684808, "x": 0.2039848005}], [{"q1": 1.977432383, "distance": 0.06735951662, "q3": 2.093946755, "q2": 1.594044512, "tx": -0.175, "ty": 0.3031, "targetID": 7, "y": 0.2810561437, "x": -0.2386503958}], [{"q1": 1.478146112, "distance": 0.02643542958, "q3": 3.36509649, "q2": 2.547389705, "tx": 0.0, "ty": 0.55, "targetID": 5, "y": 0.574937008, "x": 0.008773686103}], [{"q1": 0.6397057371, "distance": 0.3016031834, "q3": 4.473045662, "q2": 3.069720543, "tx": 0.375, "ty": 0.6495, "targetID": 3, "y": 0.4202904642, "x": 0.1789707447}], [{"q1": 1.948108458, "distance": 0.1017132533, "q3": 3.963188824, "q2": 2.148732081, "tx": -0.375, "ty": 0.6495, "targetID": 1, "y": 0.5478498562, "x": -0.3785824782}], [{"q1": 1.70557835, "distance": 0.2550165811, "q3": 2.476072689, "q2": 1.989011162, "tx": 0.0, "ty": 0.15, "targetID": 8, "y": 0.4015685996, "x": -0.0417934959}], [{"q1": 1.018858766, "distance": 0.6491534392, "q3": 4.460663967, "q2": 3.671165345, "tx": 0.0, "ty": 0.95, "targetID": 2, "y": 0.3042878236, "x": 0.06675307357}], [{"q1": 2.367005222, "distance": 0.1415550605, "q3": 3.033333346, "q2": 1.823833468, "tx": -0.4763, "ty": 0.275, "targetID": 4, "y": 0.3714273615, "x": -0.3726679629}], [{"q1": 0.5783212015, "distance": 0.02785272797, "q3": 2.916126026, "q2": 2.739641294, "tx": 0.4763, "ty": 0.275, "targetID": 6, "y": 0.2501202619, "x": 0.463779094}]], "block": 7}], [{"trials": [[{"q1": 1.155349769, "distance": 0.09928299724, "q3": 2.637384601, "q2": 2.231577688, "tx": 0.175, "ty": 0.3031, "targetID": 9, "y": 0.3909685593, "x": 0.2212193664}], [{"q1": 1.968192995, "distance": 0.06722692348, "q3": 2.090197994, "q2": 1.582612536, "tx": -0.175, "ty": 0.3031, "targetID": 7, "y": 0.282852361, "x": -0.2391053224}], [{"q1": 1.441091435, "distance": 0.03684357119, "q3": 3.50014137, "q2": 2.550126347, "tx": 0.0, "ty": 0.55, "targetID": 5, "y": 0.5867658454, "x": 0.002391933689}], [{"q1": 0.6374374357, "distance": 0.2894364358, "q3": 4.42095542, "q2": 3.061746412, "tx": 0.375, "ty": 0.6495, "targetID": 3, "y": 0.42534603, "x": 0.1918922501}], [{"q1": 1.918723704, "distance": 0.09243140901, "q3": 4.029805393, "q2": 2.14096154, "tx": -0.375, "ty": 0.6495, "targetID": 1, "y": 0.557083757, "x": -0.3766743348}], [{"q1": 1.714076545, "distance": 0.2439418821, "q3": 2.422883453, "q2": 1.957834268, "tx": 0.0, "ty": 0.15, "targetID": 8, "y": 0.3884196596, "x": -0.05161112071}], [{"q1": 1.036260261, "distance": 0.5873711887, "q3": 4.400071801, "q2": 3.472533041, "tx": 0.0, "ty": 0.95, "targetID": 2, "y": 0.3639240091, "x": 0.03898520458}], [{"q1": 2.336113066, "distance": 0.1590222941, "q3": 2.959776503, "q2": 1.782507033, "tx": -0.4763, "ty": 0.275, "targetID": 4, "y": 0.3708036992, "x": -0.3493758446}], [{"q1": 0.5328601379, "distance": 0.01506999512, "q3": 3.0544353, "q2": 2.770469282, "tx": 0.4763, "ty": 0.275, "targetID": 6, "y": 0.2599319527, "x": 0.476057715}]], "block": 8}], [{"trials": [[{"q1": 1.15894782, "distance": 0.0972229992, "q3": 2.630365685, "q2": 2.220015406, "tx": 0.175, "ty": 0.3031, "targetID": 9, "y": 0.3902517124, "x": 0.2180916536}], [{"q1": 1.976481125, "distance": 0.05467418481, "q3": 2.126382547, "q2": 1.626304158, "tx": -0.175, "ty": 0.3031, "targetID": 7, "y": 0.2868547962, "x": -0.227204979}], [{"q1": 1.453646575, "distance": 0.03479283841, "q3": 3.478166777, "q2": 2.553425896, "tx": 0.0, "ty": 0.55, "targetID": 5, "y": 0.5847895663, "x": -0.0004771629207}], [{"q1": 0.6214167479, "distance": 0.2918335553, "q3": 4.430896534, "q2": 3.070999706, "tx": 0.375, "ty": 0.6495, "targetID": 3, "y": 0.419329126, "x": 0.1955893182}], [{"q1": 1.916628384, "distance": 0.0908308061, "q3": 4.030030626, "q2": 2.136676858, "tx": -0.375, "ty": 0.6495, "targetID": 1, "y": 0.5586699913, "x": -0.3753806044}], [{"q1": 1.707376544, "distance": 0.2454893594, "q3": 2.431499192, "q2": 1.968480597, "tx": 0.0, "ty": 0.15, "targetID": 8, "y": 0.3909482521, "x": -0.04699963228}], [{"q1": 1.029355217, "distance": 0.5854821721, "q3": 4.402482797, "q2": 3.461363181, "tx": 0.0, "ty": 0.95, "targetID": 2, "y": 0.3658881445, "x": 0.04003391201}], [{"q1": 2.342678428, "distance": 0.155368708, "q3": 2.953234953, "q2": 1.76877419, "tx": -0.4763, "ty": 0.275, "targetID": 4, "y": 0.3670260747, "x": -0.3511175851}], [{"q1": 0.5242989384, "distance": 0.01329677602, "q3": 3.080912906, "q2": 2.784731084, "tx": 0.4763, "ty": 0.275, "targetID": 6, "y": 0.2618106691, "x": 0.4779869506}]], "block": 9}], [{"trials": [[{"q1": 1.166831966, "distance": 0.08940538167, "q3": 2.597550388, "q2": 2.203887651, "tx": 0.175, "ty": 0.3031, "targetID": 9, "y": 0.3849362318, "x": 0.2110021309}], [{"q1": 1.975104219, "distance": 0.0585880847, "q3": 2.10988015, "q2": 1.618915052, "tx": -0.175, "ty": 0.3031, "targetID": 7, "y": 0.2841266383, "x": -0.2304308147}], [{"q1": 1.443751701, "distance": 0.03726294017, "q3": 3.501316457, "q2": 2.544460959, "tx": 0.0, "ty": 0.55, "targetID": 5, "y": 0.587253949, "x": 0.0008185336032}], [{"q1": 0.6131029094, "distance": 0.2892536508, "q3": 4.40438193, "q2": 3.082166609, "tx": 0.375, "ty": 0.6495, "targetID": 3, "y": 0.4164095705, "x": 0.2037209114}], [{"q1": 1.911134881, "distance": 0.08954077093, "q3": 4.037629489, "q2": 2.138638771, "tx": -0.375, "ty": 0.6495, "targetID": 1, "y": 0.5599642335, "x": -0.3740533327}], [{"q1": 1.701214775, "distance": 0.2469924487, "q3": 2.439403601, "q2": 1.979940297, "tx": 0.0, "ty": 0.15, "targetID": 8, "y": 0.3933031022, "x": -0.04253081452}], [{"q1": 0.9656762424, "distance": 0.6481866636, "q3": 4.585623515, "q2": 3.5462939, "tx": 0.0, "ty": 0.95, "targetID": 2, "y": 0.3041523926, "x": 0.05501653265}], [{"q1": 2.328830821, "distance": 0.1624936693, "q3": 2.922301187, "q2": 1.752262909, "tx": -0.4763, "ty": 0.275, "targetID": 4, "y": 0.3661664422, "x": -0.3417902517}], [{"q1": 0.5106254509, "distance": 0.01099499948, "q3": 3.123765337, "q2": 2.807060781, "tx": 0.4763, "ty": 0.275, "targetID": 6, "y": 0.2648424853, "x": 0.4805089083}]], "block": 10}]]}], "condition": "H1"}], "type": "simulation", "subjectID": "S_H1_88"}}
