# Supplementary material for: Goal-related feedback guides motor exploration and redundancy resolution in human motor skill acquisition
Source: PLoS Comput Biol. 2019 Mar 5;15(3):e1006676. doi: 10.1371/journal.pcbi.1006676 (PMC6420027; doi:10.1371/journal.pcbi.1006676)
Supplement: S1 Dataset — The 220 .json files contain the data (20 for the participants, 200 for simulation runs), the text file legend_json.txt explains the data format. (ZIP) [file pcbi.1006676.s001.zip › S_H1_083.json]

{"data": {"data": [{"phases": [{"phase": "test", "blocks": [[{"trials": [[{"q1": 2.063854657, "distance": 0.4951893637, "q3": 3.269140725, "q2": 1.567590908, "tx": 0.175, "ty": 0.3031, "targetID": 9, "y": 0.508884081, "x": -0.2754058369}], [{"q1": 2.238421217, "distance": 0.2259546454, "q3": 3.213727666, "q2": 1.80621746, "tx": -0.175, "ty": 0.3031, "targetID": 7, "y": 0.4414939197, "x": -0.3536130588}], [{"q1": 1.993389879, "distance": 0.2428011723, "q3": 3.347307973, "q2": 1.426067941, "tx": 0.0, "ty": 0.55, "targetID": 5, "y": 0.5445115471, "x": -0.2427391319}], [{"q1": 1.742782259, "distance": 0.4585286568, "q3": 3.449345939, "q2": 1.065280368, "tx": 0.375, "ty": 0.6495, "targetID": 3, "y": 0.6097472623, "x": -0.08180219897}], [{"q1": 2.116853459, "distance": 0.1589487473, "q3": 3.330603671, "q2": 1.57662298, "tx": -0.375, "ty": 0.6495, "targetID": 1, "y": 0.5039159611, "x": -0.311203512}], [{"q1": 2.248955789, "distance": 0.4509618609, "q3": 3.17578302, "q2": 1.848645897, "tx": 0.0, "ty": 0.15, "targetID": 8, "y": 0.4326296193, "x": -0.3514073111}], [{"q1": 1.737823969, "distance": 0.3334110185, "q3": 3.518832926, "q2": 1.003489984, "tx": 0.0, "ty": 0.95, "targetID": 2, "y": 0.624839499, "x": -0.07371265758}], [{"q1": 2.406651593, "distance": 0.1150331713, "q3": 3.153975311, "q2": 2.041326933, "tx": -0.4763, "ty": 0.275, "targetID": 4, "y": 0.3695103383, "x": -0.4107223631}], [{"q1": 1.931531292, "distance": 0.733488027, "q3": 3.304793824, "q2": 1.391853638, "tx": 0.4763, "ty": 0.275, "targetID": 6, "y": 0.5500152427, "x": -0.2036788982}]], "block": 1}], [{"trials": [[{"q1": 1.885338455, "distance": 0.4353974253, "q3": 3.342097148, "q2": 1.163584315, "tx": 0.175, "ty": 0.3031, "targetID": 9, "y": 0.5680526601, "x": -0.1705010938}], [{"q1": 2.214866691, "distance": 0.2219601225, "q3": 3.208699652, "q2": 1.750649189, "tx": -0.175, "ty": 0.3031, "targetID": 7, "y": 0.4496902644, "x": -0.3416661043}], [{"q1": 1.72718235, "distance": 0.08698831974, "q3": 3.444186614, "q2": 0.9527064212, "tx": 0.0, "ty": 0.55, "targetID": 5, "y": 0.6078709631, "x": -0.064945511}], [{"q1": 1.560440291, "distance": 0.3082148622, "q3": 3.550558474, "q2": 0.6176571359, "tx": 0.375, "ty": 0.6495, "targetID": 3, "y": 0.6162662754, "x": 0.06858211405}], [{"q1": 2.068826744, "distance": 0.1520185039, "q3": 3.360135986, "q2": 1.441299979, "tx": -0.375, "ty": 0.6495, "targetID": 1, "y": 0.5267672312, "x": -0.2852988685}], [{"q1": 2.120642761, "distance": 0.4408383332, "q3": 3.193081173, "q2": 1.616713776, "tx": 0.0, "ty": 0.15, "targetID": 8, "y": 0.4783501399, "x": -0.2941506785}], [{"q1": 1.466628404, "distance": 0.3629229156, "q3": 3.669435591, "q2": 0.5042356135, "tx": 0.0, "ty": 0.95, "targetID": 2, "y": 0.6193622761, "x": 0.149638692}], [{"q1": 2.417537884, "distance": 0.1094980087, "q3": 3.148073395, "q2": 2.068279914, "tx": -0.4763, "ty": 0.275, "targetID": 4, "y": 0.3646581558, "x": -0.4134411977}], [{"q1": 1.835495198, "distance": 0.6842732, "q3": 3.352972324, "q2": 1.061178985, "tx": 0.4763, "ty": 0.275, "targetID": 6, "y": 0.5778567903, "x": -0.1373021324}]], "block": 2}], [{"trials": [[{"q1": 1.879925519, "distance": 0.4329306561, "q3": 3.339578512, "q2": 1.157948387, "tx": 0.175, "ty": 0.3031, "targetID": 9, "y": 0.5684029713, "x": -0.1671158962}], [{"q1": 2.211052816, "distance": 0.2041343664, "q3": 3.131320721, "q2": 1.80802511, "tx": -0.175, "ty": 0.3031, "targetID": 7, "y": 0.4395822539, "x": -0.3268006388}], [{"q1": 1.703092714, "distance": 0.07647570036, "q3": 3.455240247, "q2": 0.9051756967, "tx": 0.0, "ty": 0.55, "targetID": 5, "y": 0.6105529245, "x": -0.0467105564}], [{"q1": 1.555150892, "distance": 0.3030054171, "q3": 3.560162257, "q2": 0.6063382931, "tx": 0.375, "ty": 0.6495, "targetID": 3, "y": 0.6169984038, "x": 0.07374275273}], [{"q1": 2.072877301, "distance": 0.131985376, "q3": 3.452553054, "q2": 1.345007344, "tx": -0.375, "ty": 0.6495, "targetID": 1, "y": 0.5454099208, "x": -0.2938495541}], [{"q1": 2.091394998, "distance": 0.4044639057, "q3": 3.043570405, "q2": 1.723294434, "tx": 0.0, "ty": 0.15, "targetID": 8, "y": 0.4592464325, "x": -0.2606869674}], [{"q1": 1.454763737, "distance": 0.3732257002, "q3": 3.732911846, "q2": 0.4093202555, "tx": 0.0, "ty": 0.95, "targetID": 2, "y": 0.6191352688, "x": 0.1727019194}], [{"q1": 2.458864455, "distance": 0.08225567763, "q3": 3.218623642, "q2": 2.010862836, "tx": -0.4763, "ty": 0.275, "targetID": 4, "y": 0.3505144921, "x": -0.4436877634}], [{"q1": 1.86131452, "distance": 0.6961413348, "q3": 3.329813786, "q2": 1.117542085, "tx": 0.4763, "ty": 0.275, "targetID": 6, "y": 0.5691402952, "x": -0.1546471013}]], "block": 3}], [{"trials": [[{"q1": 1.728450553, "distance": 0.3786001683, "q3": 3.363551679, "q2": 0.9943201221, "tx": 0.175, "ty": 0.3031, "targetID": 9, "y": 0.5906744652, "x": -0.07124990226}], [{"q1": 2.215144289, "distance": 0.1282849297, "q3": 2.779006223, "q2": 2.153075127, "tx": -0.175, "ty": 0.3031, "targetID": 7, "y": 0.3990215831, "x": -0.2601825867}], [{"q1": 1.665098401, "distance": 0.05401214887, "q3": 3.378541808, "q2": 0.9143115697, "tx": 0.0, "ty": 0.55, "targetID": 5, "y": 0.5955947009, "x": -0.0289557503}], [{"q1": 1.356186091, "distance": 0.1734559162, "q3": 3.625100055, "q2": 0.386435702, "tx": 0.375, "ty": 0.6495, "targetID": 3, "y": 0.5806792755, "x": 0.2157810855}], [{"q1": 2.075793637, "distance": 0.1187606661, "q3": 3.515688159, "q2": 1.281478684, "tx": -0.375, "ty": 0.6495, "targetID": 1, "y": 0.5583333052, "x": -0.2988900167}], [{"q1": 2.055896268, "distance": 0.3222766916, "q3": 2.687339798, "q2": 2.048952255, "tx": 0.0, "ty": 0.15, "targetID": 8, "y": 0.4114523744, "x": -0.1884274977}], [{"q1": 1.455196458, "distance": 0.3768152225, "q3": 3.780102137, "q2": 0.3520712842, "tx": 0.0, "ty": 0.95, "targetID": 2, "y": 0.6208399862, "x": 0.1834213652}], [{"q1": 2.466388203, "distance": 0.07910761405, "q3": 3.207112382, "q2": 1.988102644, "tx": -0.4763, "ty": 0.275, "targetID": 4, "y": 0.3470717246, "x": -0.4436858756}], [{"q1": 1.574538971, "distance": 0.548801681, "q3": 3.42307755, "q2": 0.8002898755, "tx": 0.4763, "ty": 0.275, "targetID": 6, "y": 0.601150621, "x": 0.0349282095}]], "block": 4}], [{"trials": [[{"q1": 1.480609539, "distance": 0.2885587045, "q3": 3.389230351, "q2": 0.5904708453, "tx": 0.175, "ty": 0.3031, "targetID": 9, "y": 0.5802418095, "x": 0.0946349367}], [{"q1": 2.199214431, "distance": 0.08374949051, "q3": 2.498080082, "q2": 2.396817842, "tx": -0.175, "ty": 0.3031, "targetID": 7, "y": 0.3845569248, "x": -0.1944614123}], [{"q1": 1.620139509, "distance": 0.02643257146, "q3": 3.265824935, "q2": 0.914089184, "tx": 0.0, "ty": 0.55, "targetID": 5, "y": 0.5732143652, "x": -0.01264017726}], [{"q1": 1.140602256, "distance": 0.1677025548, "q3": 3.684023622, "q2": 0.02553699014, "tx": 0.375, "ty": 0.6495, "targetID": 3, "y": 0.4838471441, "x": 0.3488604089}], [{"q1": 2.074313935, "distance": 0.09817240758, "q3": 3.621424264, "q2": 1.200713994, "tx": -0.375, "ty": 0.6495, "targetID": 1, "y": 0.5813029358, "x": -0.3043814327}], [{"q1": 1.94943124, "distance": 0.2136991811, "q3": 2.210094011, "q2": 2.256366582, "tx": 0.0, "ty": 0.15, "targetID": 8, "y": 0.3440741647, "x": -0.08945702112}], [{"q1": 1.496615106, "distance": 0.3501890105, "q3": 3.904532262, "q2": 0.3234461925, "tx": 0.0, "ty": 0.95, "targetID": 2, "y": 0.6472852437, "x": 0.176057148}], [{"q1": 2.466244287, "distance": 0.07903130056, "q3": 3.212591541, "q2": 1.980247493, "tx": -0.4763, "ty": 0.275, "targetID": 4, "y": 0.3474903924, "x": -0.4448184264}], [{"q1": 1.093814312, "distance": 0.2284842369, "q3": 3.565852029, "q2": -0.03557828331, "tx": 0.4763, "ty": 0.275, "targetID": 6, "y": 0.460573735, "x": 0.3430054564}]], "block": 5}], [{"trials": [[{"q1": 1.456861067, "distance": 0.2814191616, "q3": 3.396706647, "q2": 0.5519645577, "tx": 0.175, "ty": 0.3031, "targetID": 9, "y": 0.5771123, "x": 0.1108594979}], [{"q1": 2.204475943, "distance": 0.08176578341, "q3": 2.455132496, "q2": 2.450010159, "tx": -0.175, "ty": 0.3031, "targetID": 7, "y": 0.3840888066, "x": -0.1862452898}], [{"q1": 1.616484306, "distance": 0.02175758956, "q3": 3.234962144, "q2": 0.8977354505, "tx": 0.0, "ty": 0.55, "targetID": 5, "y": 0.5669842814, "x": -0.0135987826}], [{"q1": 1.127080718, "distance": 0.1747711171, "q3": 3.73548781, "q2": -0.01938704623, "tx": 0.375, "ty": 0.6495, "targetID": 3, "y": 0.4749622208, "x": 0.3659718766}], [{"q1": 2.118068356, "distance": 0.03135320303, "q3": 3.941919354, "q2": 0.9829126711, "tx": -0.375, "ty": 0.6495, "targetID": 1, "y": 0.6337669282, "x": -0.3478800112}], [{"q1": 1.949685221, "distance": 0.2092675564, "q3": 2.183361419, "q2": 2.290821754, "tx": 0.0, "ty": 0.15, "targetID": 8, "y": 0.3421305565, "x": -0.08293828678}], [{"q1": 1.751314936, "distance": 0.1654518986, "q3": 4.862551644, "q2": -0.09249058072, "tx": 0.0, "ty": 0.95, "targetID": 2, "y": 0.8182792779, "x": 0.1001198388}], [{"q1": 2.466698635, "distance": 0.0791094986, "q3": 3.205027679, "q2": 1.983601341, "tx": -0.4763, "ty": 0.275, "targetID": 4, "y": 0.3469065271, "x": -0.4433187306}], [{"q1": 1.074087393, "distance": 0.2122234549, "q3": 3.589591171, "q2": -0.06925580418, "tx": 0.4763, "ty": 0.275, "targetID": 6, "y": 0.4500154598, "x": 0.3562650733}]], "block": 6}], [{"trials": [[{"q1": 1.442619522, "distance": 0.2762628569, "q3": 3.393866952, "q2": 0.5238546062, "tx": 0.175, "ty": 0.3031, "targetID": 9, "y": 0.5737062855, "x": 0.1193816186}], [{"q1": 2.228400537, "distance": 0.07439935619, "q3": 2.344195679, "q2": 2.544913758, "tx": -0.175, "ty": 0.3031, "targetID": 7, "y": 0.3774095248, "x": -0.1713450404}], [{"q1": 1.608325176, "distance": 0.01604832404, "q3": 3.198989796, "q2": 0.8432835536, "tx": 0.0, "ty": 0.55, "targetID": 5, "y": 0.5598033884, "x": -0.01270599391}], [{"q1": 1.117588633, "distance": 0.1820529712, "q3": 3.741770691, "q2": -0.0511722233, "tx": 0.375, "ty": 0.6495, "targetID": 3, "y": 0.4674893536, "x": 0.3710745807}], [{"q1": 2.12306275, "distance": 0.03765702334, "q3": 3.901776848, "q2": 0.993655574, "tx": -0.375, "ty": 0.6495, "targetID": 1, "y": 0.6247657067, "x": -0.346605174}], [{"q1": 1.940133921, "distance": 0.1983983772, "q3": 2.128209352, "q2": 2.325122244, "tx": 0.0, "ty": 0.15, "targetID": 8, "y": 0.3347940871, "x": -0.07220153374}], [{"q1": 1.962924875, "distance": 0.1588712479, "q3": 5.255251287, "q2": -0.03450520401, "tx": 0.0, "ty": 0.95, "targetID": 2, "y": 0.8953347701, "x": -0.1491703256}], [{"q1": 2.472926596, "distance": 0.0763593916, "q3": 3.194536427, "q2": 1.974621735, "tx": -0.4763, "ty": 0.275, "targetID": 4, "y": 0.3437793135, "x": -0.443131299}], [{"q1": 1.069086151, "distance": 0.2088482146, "q3": 3.591100667, "q2": -0.07623461721, "tx": 0.4763, "ty": 0.275, "targetID": 6, "y": 0.4475291252, "x": 0.3586085487}]], "block": 7}], [{"trials": [[{"q1": 1.423935568, "distance": 0.2709396189, "q3": 3.388273135, "q2": 0.5140568951, "tx": 0.175, "ty": 0.3031, "targetID": 9, "y": 0.5701606478, "x": 0.1293175366}], [{"q1": 2.269975219, "distance": 0.08467929548, "q3": 2.250870603, "q2": 2.711414335, "tx": -0.175, "ty": 0.3031, "targetID": 7, "y": 0.3869430003, "x": -0.1631284209}], [{"q1": 1.603368776, "distance": 0.01441191458, "q3": 3.179432188, "q2": 0.8810740593, "tx": 0.0, "ty": 0.55, "targetID": 5, "y": 0.5565458004, "x": -0.01283961756}], [{"q1": 1.135198296, "distance": 0.1694356337, "q3": 3.859885945, "q2": -0.03746357106, "tx": 0.375, "ty": 0.6495, "targetID": 3, "y": 0.480661527, "x": 0.3892128111}], [{"q1": 2.114035709, "distance": 0.03761218559, "q3": 3.92899953, "q2": 0.9669818061, "tx": -0.375, "ty": 0.6495, "targetID": 1, "y": 0.6339560697, "x": -0.3407499966}], [{"q1": 1.911210628, "distance": 0.1933227124, "q3": 2.114928962, "q2": 2.311789228, "tx": 0.0, "ty": 0.15, "targetID": 8, "y": 0.3321606277, "x": -0.06473929903}], [{"q1": 1.929544616, "distance": 0.1188182623, "q3": 5.126185036, "q2": -0.04333090294, "tx": 0.0, "ty": 0.95, "targetID": 2, "y": 0.8787991847, "x": -0.09512214963}], [{"q1": 2.47061516, "distance": 0.07751681107, "q3": 3.197418619, "q2": 1.971276824, "tx": -0.4763, "ty": 0.275, "targetID": 4, "y": 0.3449803995, "x": -0.4429593388}], [{"q1": 1.04165426, "distance": 0.1831767642, "q3": 3.643621895, "q2": -0.1228390177, "tx": 0.4763, "ty": 0.275, "targetID": 6, "y": 0.4311558903, "x": 0.3805447658}]], "block": 8}], [{"trials": [[{"q1": 1.389612031, "distance": 0.2577164087, "q3": 3.332564557, "q2": 0.4984114511, "tx": 0.175, "ty": 0.3031, "targetID": 9, "y": 0.5582054303, "x": 0.1384081051}], [{"q1": 2.278299818, "distance": 0.08652283962, "q3": 2.222601212, "q2": 2.744410667, "tx": -0.175, "ty": 0.3031, "targetID": 7, "y": 0.3883318557, "x": -0.1601093131}], [{"q1": 1.574625093, "distance": 0.006439121983, "q3": 3.119746359, "q2": 0.9090599962, "tx": 0.0, "ty": 0.55, "targetID": 5, "y": 0.5461396691, "x": -0.00515365284}], [{"q1": 1.103635292, "distance": 0.1837122529, "q3": 3.809720009, "q2": -0.03286189838, "tx": 0.375, "ty": 0.6495, "targetID": 3, "y": 0.4666930035, "x": 0.3932152109}], [{"q1": 2.111489622, "distance": 0.03737816404, "q3": 3.951226276, "q2": 0.9456436286, "tx": -0.375, "ty": 0.6495, "targetID": 1, "y": 0.6397592086, "x": -0.3389133802}], [{"q1": 1.883598953, "distance": 0.1796588755, "q3": 2.053152192, "q2": 2.329440196, "tx": 0.0, "ty": 0.15, "targetID": 8, "y": 0.3219615489, "x": -0.05202439066}], [{"q1": 1.918411682, "distance": 0.1130343145, "q3": 5.107133932, "q2": -0.03100412416, "tx": 0.0, "ty": 0.95, "targetID": 2, "y": 0.8778137136, "x": -0.08698216093}], [{"q1": 2.474115785, "distance": 0.0759688594, "q3": 3.190377787, "q2": 1.971020382, "tx": -0.4763, "ty": 0.275, "targetID": 4, "y": 0.3430928835, "x": -0.4426157779}], [{"q1": 1.001957773, "distance": 0.1544226968, "q3": 3.680144279, "q2": -0.1483999242, "tx": 0.4763, "ty": 0.275, "targetID": 6, "y": 0.4115377499, "x": 0.4041625469}]], "block": 9}], [{"trials": [[{"q1": 1.374580468, "distance": 0.2527030202, "q3": 3.309415719, "q2": 0.4987238159, "tx": 0.175, "ty": 0.3031, "targetID": 9, "y": 0.5536603957, "x": 0.1421624523}], [{"q1": 2.304700383, "distance": 0.09515996936, "q3": 2.183300632, "q2": 2.833041508, "tx": -0.175, "ty": 0.3031, "targetID": 7, "y": 0.3972563604, "x": -0.1612159667}], [{"q1": 1.562046146, "distance": 0.008016693484, "q3": 3.096386314, "q2": 0.907494687, "tx": 0.0, "ty": 0.55, "targetID": 5, "y": 0.5421651614, "x": -0.001697845266}], [{"q1": 1.105020186, "distance": 0.1813774188, "q3": 3.820968321, "q2": -0.02216613592, "tx": 0.375, "ty": 0.6495, "targetID": 3, "y": 0.4692628415, "x": 0.3953060272}], [{"q1": 2.108502803, "distance": 0.03820740433, "q3": 3.963119346, "q2": 0.9369984744, "tx": -0.375, "ty": 0.6495, "targetID": 1, "y": 0.6432531598, "x": -0.3373067283}], [{"q1": 1.869317651, "distance": 0.1704102178, "q3": 2.006546799, "q2": 2.352302612, "tx": 0.0, "ty": 0.15, "targetID": 8, "y": 0.3148585375, "x": -0.04314284361}], [{"q1": 1.912139776, "distance": 0.1088364113, "q3": 5.096294448, "q2": -0.02970174892, "tx": 0.0, "ty": 0.95, "targetID": 2, "y": 0.8766115264, "x": -0.08037099205}], [{"q1": 2.474342718, "distance": 0.07591516066, "q3": 3.188386873, "q2": 1.974603928, "tx": -0.4763, "ty": 0.275, "targetID": 4, "y": 0.3428583782, "x": -0.4422654275}], [{"q1": 0.9568613944, "distance": 0.1144369846, "q3": 3.762393396, "q2": -0.2070780549, "tx": 0.4763, "ty": 0.275, "targetID": 6, "y": 0.3823906768, "x": 0.436764371}]], "block": 10}]]}], "condition": "H1"}], "type": "simulation", "subjectID": "S_H1_83"}}
