# Supplementary material for: Goal-related feedback guides motor exploration and redundancy resolution in human motor skill acquisition
Source: PLoS Comput Biol. 2019 Mar 5;15(3):e1006676. doi: 10.1371/journal.pcbi.1006676 (PMC6420027; doi:10.1371/journal.pcbi.1006676)
Supplement: S1 Dataset — The 220 .json files contain the data (20 for the participants, 200 for simulation runs), the text file legend_json.txt explains the data format. (ZIP) [file pcbi.1006676.s001.zip › S_H2_065.json]

{"data": {"data": [{"phases": [{"phase": "test", "blocks": [[{"trials": [[{"q1": 0.937578229, "distance": 0.254910717, "q3": -1.073399734, "q2": 2.843531598, "tx": 0.175, "ty": 0.3031, "targetID": 9, "y": 0.4036775214, "x": -0.05922987821}], [{"q1": 1.042791928, "distance": 0.08321359602, "q3": -0.5994909451, "q2": 2.622712369, "tx": -0.175, "ty": 0.3031, "targetID": 7, "y": 0.3795260063, "x": -0.1420824041}], [{"q1": 1.106831501, "distance": 0.1962916044, "q3": -0.6278195538, "q2": 2.387087565, "tx": 0.0, "ty": 0.55, "targetID": 5, "y": 0.475418241, "x": -0.1815707994}], [{"q1": 1.10857685, "distance": 0.5418630762, "q3": -0.9332155758, "q2": 2.395262346, "tx": 0.375, "ty": 0.6495, "targetID": 3, "y": 0.5341518712, "x": -0.1544434838}], [{"q1": 1.441739579, "distance": 0.1921140181, "q3": -0.1041762994, "q2": 1.948973878, "tx": -0.375, "ty": 0.6495, "targetID": 1, "y": 0.4574534108, "x": -0.3699104491}], [{"q1": 0.8749301738, "distance": 0.1902065444, "q3": -1.04119049, "q2": 3.004353767, "tx": 0.0, "ty": 0.15, "targetID": 8, "y": 0.338037331, "x": -0.02864422559}], [{"q1": 1.251862878, "distance": 0.4754360283, "q3": -0.4284526696, "q2": 2.027342294, "tx": 0.0, "ty": 0.95, "targetID": 2, "y": 0.5559188932, "x": -0.2659689798}], [{"q1": 1.531137695, "distance": 0.1245667051, "q3": -0.1486329521, "q2": 2.122465563, "tx": -0.4763, "ty": 0.275, "targetID": 4, "y": 0.359360555, "x": -0.384647609}], [{"q1": 0.8763411066, "distance": 0.4832132642, "q3": -1.42992608, "q2": 3.016599043, "tx": 0.4763, "ty": 0.275, "targetID": 6, "y": 0.4102605365, "x": 0.0124038414}]], "block": 1}], [{"trials": [[{"q1": 0.8114705733, "distance": 0.1610911631, "q3": -1.318421539, "q2": 3.094542083, "tx": 0.175, "ty": 0.3031, "targetID": 9, "y": 0.361559783, "x": 0.02489065118}], [{"q1": 1.006725156, "distance": 0.09493737504, "q3": -0.906737819, "q2": 2.864485651, "tx": -0.175, "ty": 0.3031, "targetID": 7, "y": 0.3544592984, "x": -0.09515435112}], [{"q1": 1.059907368, "distance": 0.1524543808, "q3": -0.8859113936, "q2": 2.513251558, "tx": 0.0, "ty": 0.55, "targetID": 5, "y": 0.484401104, "x": -0.1376194865}], [{"q1": 0.9879529758, "distance": 0.4537600431, "q3": -1.150668088, "q2": 2.509015587, "tx": 0.375, "ty": 0.6495, "targetID": 3, "y": 0.5415737841, "x": -0.06573814072}], [{"q1": 1.436249332, "distance": 0.1696132758, "q3": -0.1627178245, "q2": 1.932292437, "tx": -0.375, "ty": 0.6495, "targetID": 1, "y": 0.4799607721, "x": -0.3699886593}], [{"q1": 0.7293840639, "distance": 0.1428414185, "q3": -1.385259697, "q2": 3.387324841, "tx": 0.0, "ty": 0.15, "targetID": 8, "y": 0.2699948871, "x": 0.07749127639}], [{"q1": 1.257840659, "distance": 0.4802486492, "q3": -0.3367668013, "q2": 1.980562706, "tx": 0.0, "ty": 0.95, "targetID": 2, "y": 0.5550103613, "x": -0.2731701858}], [{"q1": 1.59974193, "distance": 0.08985525931, "q3": -0.04318484416, "q2": 2.050207769, "tx": -0.4763, "ty": 0.275, "targetID": 4, "y": 0.3393227383, "x": -0.4135580447}], [{"q1": 0.651261376, "distance": 0.3386450931, "q3": -1.734470666, "q2": 3.286046647, "tx": 0.4763, "ty": 0.275, "targetID": 6, "y": 0.354207817, "x": 0.1470483928}]], "block": 2}], [{"trials": [[{"q1": 0.7065375614, "distance": 0.07676137112, "q3": -1.646558705, "q2": 3.288778831, "tx": 0.175, "ty": 0.3031, "targetID": 9, "y": 0.3477501725, "x": 0.1125606679}], [{"q1": 1.017457281, "distance": 0.08999321115, "q3": -0.8996252424, "q2": 2.865505151, "tx": -0.175, "ty": 0.3031, "targetID": 7, "y": 0.3514427743, "x": -0.09909378005}], [{"q1": 1.020087691, "distance": 0.1040419767, "q3": -1.108668877, "q2": 2.584083157, "tx": 0.0, "ty": 0.55, "targetID": 5, "y": 0.5037425364, "x": -0.09319323996}], [{"q1": 0.8421114829, "distance": 0.288597249, "q3": -1.750833885, "q2": 2.711609874, "tx": 0.375, "ty": 0.6495, "targetID": 3, "y": 0.5391689744, "x": 0.1083252226}], [{"q1": 1.376065637, "distance": 0.1715524817, "q3": -0.2653010204, "q2": 2.026661698, "tx": -0.375, "ty": 0.6495, "targetID": 1, "y": 0.4824525137, "x": -0.3359437418}], [{"q1": 0.7444133194, "distance": 0.1148540579, "q3": -1.287139703, "q2": 3.413182511, "tx": 0.0, "ty": 0.15, "targetID": 8, "y": 0.2416561064, "x": 0.0692142527}], [{"q1": 1.24800324, "distance": 0.4720738757, "q3": -0.3280698079, "q2": 1.968334224, "tx": 0.0, "ty": 0.95, "targetID": 2, "y": 0.5611827291, "x": -0.2677216351}], [{"q1": 1.619769403, "distance": 0.07912453987, "q3": -0.004086861484, "q2": 2.03044175, "tx": -0.4763, "ty": 0.275, "targetID": 4, "y": 0.3310076533, "x": -0.4204087164}], [{"q1": 0.5761866572, "distance": 0.2715133514, "q3": -1.950314065, "q2": 3.413198283, "tx": 0.4763, "ty": 0.275, "targetID": 6, "y": 0.331725179, "x": 0.210778336}]], "block": 3}], [{"trials": [[{"q1": 0.6561791446, "distance": 0.04106617377, "q3": -1.715431855, "q2": 3.372526392, "tx": 0.175, "ty": 0.3031, "targetID": 9, "y": 0.3268991824, "x": 0.1415331575}], [{"q1": 1.050405366, "distance": 0.07087321023, "q3": -0.8212110877, "q2": 2.831093865, "tx": -0.175, "ty": 0.3031, "targetID": 7, "y": 0.3437677789, "x": -0.1169556748}], [{"q1": 0.9702222522, "distance": 0.03036014751, "q3": -1.322193695, "q2": 2.548954259, "tx": 0.0, "ty": 0.55, "targetID": 5, "y": 0.5531145977, "x": -0.03019996421}], [{"q1": 0.8492179956, "distance": 0.270955529, "q3": -1.85876038, "q2": 2.724978784, "tx": 0.375, "ty": 0.6495, "targetID": 3, "y": 0.5412425514, "x": 0.1266107419}], [{"q1": 1.372142732, "distance": 0.1561041486, "q3": -0.2534418953, "q2": 1.987769037, "tx": -0.375, "ty": 0.6495, "targetID": 1, "y": 0.4983517369, "x": -0.3359781117}], [{"q1": 0.7599003213, "distance": 0.09382320717, "q3": -1.210704107, "q2": 3.441299434, "tx": 0.0, "ty": 0.15, "targetID": 8, "y": 0.2164979181, "x": 0.06618777146}], [{"q1": 1.156894902, "distance": 0.1240594388, "q3": -0.9000869465, "q2": 1.50684802, "tx": 0.0, "ty": 0.95, "targetID": 2, "y": 0.8278567575, "x": -0.02172032869}], [{"q1": 1.623928596, "distance": 0.07618106486, "q3": 0.01200585944, "q2": 2.029053504, "tx": -0.4763, "ty": 0.275, "targetID": 4, "y": 0.3266508803, "x": -0.4203023107}], [{"q1": 0.5998953986, "distance": 0.2958174796, "q3": -1.845387654, "q2": 3.47373554, "tx": 0.4763, "ty": 0.275, "targetID": 6, "y": 0.3079674574, "x": 0.1823252936}]], "block": 4}], [{"trials": [[{"q1": 0.5968394266, "distance": 0.01346988131, "q3": -1.733914346, "q2": 3.407199666, "tx": 0.175, "ty": 0.3031, "targetID": 9, "y": 0.3104307169, "x": 0.1636996331}], [{"q1": 1.056602028, "distance": 0.06690568392, "q3": -0.8082560952, "q2": 2.831023999, "tx": -0.175, "ty": 0.3031, "targetID": 7, "y": 0.3401556916, "x": -0.1192932117}], [{"q1": 0.9459541369, "distance": 0.02024508666, "q3": -1.299532347, "q2": 2.536793784, "tx": 0.0, "ty": 0.55, "targetID": 5, "y": 0.5549093288, "x": -0.01964082546}], [{"q1": 0.8288519328, "distance": 0.2370773957, "q3": -1.873826044, "q2": 2.627114854, "tx": 0.375, "ty": 0.6495, "targetID": 3, "y": 0.560846566, "x": 0.1551221699}], [{"q1": 1.370302147, "distance": 0.1434972369, "q3": -0.2412316195, "q2": 1.953892585, "tx": -0.375, "ty": 0.6495, "targetID": 1, "y": 0.5113091188, "x": -0.3363381665}], [{"q1": 0.7550570621, "distance": 0.08907889363, "q3": -1.189889335, "q2": 3.4588302, "tx": 0.0, "ty": 0.15, "targetID": 8, "y": 0.2057120223, "x": 0.0695069771}], [{"q1": 1.156397014, "distance": 0.1111449953, "q3": -0.8763752988, "q2": 1.45479167, "tx": 0.0, "ty": 0.95, "targetID": 2, "y": 0.8392508554, "x": -0.009372136305}], [{"q1": 1.629830275, "distance": 0.07251438694, "q3": 0.02883250983, "q2": 2.027843909, "tx": -0.4763, "ty": 0.275, "targetID": 4, "y": 0.3213823135, "x": -0.4205593747}], [{"q1": 0.5889773346, "distance": 0.2882346585, "q3": -1.862075319, "q2": 3.518554559, "tx": 0.4763, "ty": 0.275, "targetID": 6, "y": 0.2961565916, "x": 0.1888428432}]], "block": 5}], [{"trials": [[{"q1": 0.5711065849, "distance": 0.003790063142, "q3": -1.73351235, "q2": 3.422050189, "tx": 0.175, "ty": 0.3031, "targetID": 9, "y": 0.3017349087, "x": 0.1714643099}], [{"q1": 1.069207937, "distance": 0.0591248513, "q3": -0.7715932106, "q2": 2.815681771, "tx": -0.175, "ty": 0.3031, "targetID": 7, "y": 0.336354975, "x": -0.12611386}], [{"q1": 0.9373956845, "distance": 0.01511666742, "q3": -1.304105539, "q2": 2.537645322, "tx": 0.0, "ty": 0.55, "targetID": 5, "y": 0.5553502264, "x": -0.01413820044}], [{"q1": 0.8288915851, "distance": 0.2330172145, "q3": -1.879531186, "q2": 2.614310405, "tx": 0.375, "ty": 0.6495, "targetID": 3, "y": 0.5636069815, "x": 0.1583911091}], [{"q1": 1.37081503, "distance": 0.133107635, "q3": -0.2201473942, "q2": 1.919558445, "tx": -0.375, "ty": 0.6495, "targetID": 1, "y": 0.5217301931, "x": -0.3376835298}], [{"q1": 0.7614728518, "distance": 0.08245989995, "q3": -1.151731287, "q2": 3.460143513, "tx": 0.0, "ty": 0.15, "targetID": 8, "y": 0.1971709106, "x": 0.06763534798}], [{"q1": 1.085481371, "distance": 0.1520126615, "q3": -1.047890851, "q2": 1.385133069, "tx": 0.0, "ty": 0.95, "targetID": 2, "y": 0.8489226173, "x": 0.1135394731}], [{"q1": 1.624871152, "distance": 0.07476939296, "q3": 0.02486822629, "q2": 2.033902104, "tx": -0.4763, "ty": 0.275, "targetID": 4, "y": 0.3218732511, "x": -0.4180474425}], [{"q1": 0.5690723237, "distance": 0.2804318262, "q3": -1.870543471, "q2": 3.531292013, "tx": 0.4763, "ty": 0.275, "targetID": 6, "y": 0.2900912171, "x": 0.1962745292}]], "block": 6}], [{"trials": [[{"q1": 0.5816625491, "distance": 0.005813390043, "q3": -1.756724711, "q2": 3.452999591, "tx": 0.175, "ty": 0.3031, "targetID": 9, "y": 0.2979526165, "x": 0.1722981585}], [{"q1": 1.106455779, "distance": 0.03994738363, "q3": -0.694425309, "q2": 2.779070914, "tx": -0.175, "ty": 0.3031, "targetID": 7, "y": 0.3282622161, "x": -0.1439732963}], [{"q1": 0.9388719802, "distance": 0.0130898918, "q3": -1.324397296, "q2": 2.547904677, "tx": 0.0, "ty": 0.55, "targetID": 5, "y": 0.554420802, "x": -0.01232078639}], [{"q1": 0.831526531, "distance": 0.2199296396, "q3": -1.892543203, "q2": 2.562877986, "tx": 0.375, "ty": 0.6495, "targetID": 3, "y": 0.5746153379, "x": 0.1682118626}], [{"q1": 1.369595939, "distance": 0.1306633043, "q3": -0.2192652979, "q2": 1.913975693, "tx": -0.375, "ty": 0.6495, "targetID": 1, "y": 0.5244391282, "x": -0.3371492746}], [{"q1": 0.7834872022, "distance": 0.07395264841, "q3": -1.107651003, "q2": 3.4638461, "tx": 0.0, "ty": 0.15, "targetID": 8, "y": 0.1874904256, "x": 0.06374529157}], [{"q1": 1.086098996, "distance": 0.1508441214, "q3": -1.046407069, "q2": 1.38775221, "tx": 0.0, "ty": 0.95, "targetID": 2, "y": 0.8486640797, "x": 0.1117362082}], [{"q1": 1.617692771, "distance": 0.07773962912, "q3": 0.004008628176, "q2": 2.056500292, "tx": -0.4763, "ty": 0.275, "targetID": 4, "y": 0.3201203402, "x": -0.4129943539}], [{"q1": 0.5445346649, "distance": 0.2761006793, "q3": -1.854204374, "q2": 3.52355297, "tx": 0.4763, "ty": 0.275, "targetID": 6, "y": 0.2850750502, "x": 0.2003832037}]], "block": 7}], [{"trials": [[{"q1": 0.5386865469, "distance": 0.01232428893, "q3": -1.701284237, "q2": 3.424466931, "tx": 0.175, "ty": 0.3031, "targetID": 9, "y": 0.290784336, "x": 0.1754609955}], [{"q1": 1.113929088, "distance": 0.03234377183, "q3": -0.6344014842, "q2": 2.75593593, "tx": -0.175, "ty": 0.3031, "targetID": 7, "y": 0.3227456605, "x": -0.1493062731}], [{"q1": 0.9266335187, "distance": 0.009966059859, "q3": -1.300948733, "q2": 2.540435475, "tx": 0.0, "ty": 0.55, "targetID": 5, "y": 0.5541280579, "x": -0.009070914324}], [{"q1": 0.7979150585, "distance": 0.1520516047, "q3": -1.949286601, "q2": 2.389853438, "tx": 0.375, "ty": 0.6495, "targetID": 3, "y": 0.596050407, "x": 0.2326524271}], [{"q1": 1.370307625, "distance": 0.1295689508, "q3": -0.2163255102, "q2": 1.909734026, "tx": -0.375, "ty": 0.6495, "targetID": 1, "y": 0.5254360617, "x": -0.3376335414}], [{"q1": 0.7741805915, "distance": 0.05696548608, "q3": -0.9355264352, "q2": 3.394516776, "tx": 0.0, "ty": 0.15, "targetID": 8, "y": 0.1713893259, "x": 0.05279738008}], [{"q1": 1.087169661, "distance": 0.1497906403, "q3": -1.047959313, "q2": 1.391263965, "tx": 0.0, "ty": 0.95, "targetID": 2, "y": 0.8482234974, "x": 0.1099035006}], [{"q1": 1.607339631, "distance": 0.08274723944, "q3": -0.01038383528, "q2": 2.068196693, "tx": -0.4763, "ty": 0.275, "targetID": 4, "y": 0.3226306839, "x": -0.4086359506}], [{"q1": 0.3440332052, "distance": 0.1774427346, "q3": -2.140019268, "q2": 3.676967997, "tx": 0.4763, "ty": 0.275, "targetID": 6, "y": 0.2264385632, "x": 0.3056315761}]], "block": 8}], [{"trials": [[{"q1": 0.5324287912, "distance": 0.01184522158, "q3": -1.704133307, "q2": 3.419355449, "tx": 0.175, "ty": 0.3031, "targetID": 9, "y": 0.2915987518, "x": 0.1778338252}], [{"q1": 1.126144791, "distance": 0.02647899388, "q3": -0.6130700363, "q2": 2.747214354, "tx": -0.175, "ty": 0.3031, "targetID": 7, "y": 0.3195326891, "x": -0.1542369596}], [{"q1": 0.9226680021, "distance": 0.007318875799, "q3": -1.305106243, "q2": 2.545211316, "tx": 0.0, "ty": 0.55, "targetID": 5, "y": 0.5530633879, "x": -0.006646923933}], [{"q1": 0.8005182415, "distance": 0.1262207223, "q3": -1.968867732, "q2": 2.291902574, "tx": 0.375, "ty": 0.6495, "targetID": 3, "y": 0.608673211, "x": 0.2555644775}], [{"q1": 1.374401308, "distance": 0.1208538348, "q3": -0.2121325125, "q2": 1.885851894, "tx": -0.375, "ty": 0.6495, "targetID": 1, "y": 0.5337915909, "x": -0.3401114138}], [{"q1": 0.7780845979, "distance": 0.05471051348, "q3": -0.9167709159, "q2": 3.38708121, "tx": 0.0, "ty": 0.15, "targetID": 8, "y": 0.1699253546, "x": 0.0509531209}], [{"q1": 1.087843961, "distance": 0.1477047915, "q3": -1.039836021, "q2": 1.392045981, "tx": 0.0, "ty": 0.95, "targetID": 2, "y": 0.8484287008, "x": 0.1072379439}], [{"q1": 1.619818138, "distance": 0.07660358837, "q3": 0.0324236334, "q2": 2.047006285, "tx": -0.4763, "ty": 0.275, "targetID": 4, "y": 0.3174516114, "x": -0.4125350375}], [{"q1": 0.3282411542, "distance": 0.1681921514, "q3": -2.165951893, "q2": 3.663491898, "tx": 0.4763, "ty": 0.275, "targetID": 6, "y": 0.2259743862, "x": 0.3154115636}]], "block": 9}], [{"trials": [[{"q1": 0.5364291981, "distance": 0.01374990888, "q3": -1.694107494, "q2": 3.424487078, "tx": 0.175, "ty": 0.3031, "targetID": 9, "y": 0.2893506696, "x": 0.1748738774}], [{"q1": 1.150479572, "distance": 0.01611838865, "q3": -0.5842642104, "q2": 2.734182205, "tx": -0.175, "ty": 0.3031, "targetID": 7, "y": 0.3143227267, "x": -0.1634305204}], [{"q1": 0.911760871, "distance": 0.004081460406, "q3": -1.287818349, "q2": 2.541292601, "tx": 0.0, "ty": 0.55, "targetID": 5, "y": 0.5522738053, "x": -0.003389414169}], [{"q1": 0.7855752428, "distance": 0.08307521474, "q3": -1.976471678, "q2": 2.150601983, "tx": 0.375, "ty": 0.6495, "targetID": 3, "y": 0.6191518106, "x": 0.2976664452}], [{"q1": 1.374157068, "distance": 0.1209111115, "q3": -0.2067695876, "q2": 1.88348214, "tx": -0.375, "ty": 0.6495, "targetID": 1, "y": 0.533733577, "x": -0.3401054131}], [{"q1": 0.8114611179, "distance": 0.05285694558, "q3": -0.9288685176, "q2": 3.410345411, "tx": 0.0, "ty": 0.15, "targetID": 8, "y": 0.1665255727, "x": 0.05020719216}], [{"q1": 1.089849904, "distance": 0.1466145023, "q3": -1.039295334, "q2": 1.389607345, "tx": 0.0, "ty": 0.95, "targetID": 2, "y": 0.8490200361, "x": 0.106296092}], [{"q1": 1.618841675, "distance": 0.0770995573, "q3": 0.03127651734, "q2": 2.046782367, "tx": -0.4763, "ty": 0.275, "targetID": 4, "y": 0.3181599208, "x": -0.4124128888}], [{"q1": 0.3049698802, "distance": 0.150610716, "q3": -2.208998629, "q2": 3.618127435, "tx": 0.4763, "ty": 0.275, "targetID": 6, "y": 0.2293607755, "x": 0.3327707383}]], "block": 10}]]}], "condition": "H2"}], "type": "simulation", "subjectID": "S_H2_65"}}
