# Supplementary material for: Goal-related feedback guides motor exploration and redundancy resolution in human motor skill acquisition
Source: PLoS Comput Biol. 2019 Mar 5;15(3):e1006676. doi: 10.1371/journal.pcbi.1006676 (PMC6420027; doi:10.1371/journal.pcbi.1006676)
Supplement: S1 Dataset — The 220 .json files contain the data (20 for the participants, 200 for simulation runs), the text file legend_json.txt explains the data format. (ZIP) [file pcbi.1006676.s001.zip › S_H2_032.json]

{"data": {"data": [{"phases": [{"phase": "test", "blocks": [[{"trials": [[{"q1": 0.7045133175, "distance": 0.1769630015, "q3": 0.6462072354, "q2": 2.336620856, "tx": 0.175, "ty": 0.3031, "targetID": 9, "y": 0.2619917575, "x": 0.002877902885}], [{"q1": 1.123093286, "distance": 0.05639929169, "q3": 0.3339327567, "q2": 2.165427829, "tx": -0.175, "ty": 0.3031, "targetID": 7, "y": 0.3587818642, "x": -0.1839671678}], [{"q1": 0.9071128165, "distance": 0.2190483776, "q3": 0.4418400462, "q2": 2.200911258, "tx": 0.0, "ty": 0.55, "targetID": 5, "y": 0.3514718838, "x": -0.09256769848}], [{"q1": 0.5677306027, "distance": 0.5261542214, "q3": 0.6977276319, "q2": 2.356968784, "tx": 0.375, "ty": 0.6495, "targetID": 3, "y": 0.2400984957, "x": 0.04450238578}], [{"q1": 1.446191404, "distance": 0.2441156438, "q3": 0.03782649202, "q2": 1.992545207, "tx": -0.375, "ty": 0.6495, "targetID": 1, "y": 0.4058911135, "x": -0.3592787417}], [{"q1": 0.855041235, "distance": 0.1575675304, "q3": 0.5515492801, "q2": 2.285999339, "tx": 0.0, "ty": 0.15, "targetID": 8, "y": 0.2973572549, "x": -0.05579754546}], [{"q1": 0.7834568402, "distance": 0.5649033964, "q3": 0.4720404634, "q2": 2.124459055, "tx": 0.0, "ty": 0.95, "targetID": 2, "y": 0.3871276742, "x": -0.04786013136}], [{"q1": 1.548746101, "distance": 0.1194060108, "q3": 0.01875595004, "q2": 2.005806119, "tx": -0.4763, "ty": 0.275, "targetID": 4, "y": 0.3654222337, "x": -0.3983152896}], [{"q1": 0.3856755849, "distance": 0.3913286913, "q3": 0.9050936546, "q2": 2.487737394, "tx": 0.4763, "ty": 0.275, "targetID": 6, "y": 0.1327101928, "x": 0.1117567853}]], "block": 1}], [{"trials": [[{"q1": 0.5409840089, "distance": 0.1419235158, "q3": 0.7777616714, "q2": 2.363939263, "tx": 0.175, "ty": 0.3031, "targetID": 9, "y": 0.2201024162, "x": 0.05987534841}], [{"q1": 1.096520403, "distance": 0.0601999031, "q3": 0.3759066316, "q2": 2.146247799, "tx": -0.175, "ty": 0.3031, "targetID": 7, "y": 0.3632497675, "x": -0.1725436204}], [{"q1": 0.9134900907, "distance": 0.1980265543, "q3": 0.4540409026, "q2": 2.131664231, "tx": 0.0, "ty": 0.55, "targetID": 5, "y": 0.3783108994, "x": -0.09867810778}], [{"q1": 0.583231478, "distance": 0.5176070449, "q3": 0.6729151468, "q2": 2.32843616, "tx": 0.375, "ty": 0.6495, "targetID": 3, "y": 0.2577321115, "x": 0.03671761126}], [{"q1": 1.415972286, "distance": 0.1726099142, "q3": 0.07907786006, "q2": 1.83311787, "tx": -0.375, "ty": 0.6495, "targetID": 1, "y": 0.4775445652, "x": -0.3599829785}], [{"q1": 0.6448923096, "distance": 0.1035676136, "q3": 0.7258718764, "q2": 2.326371814, "tx": 0.0, "ty": 0.15, "targetID": 8, "y": 0.2500845611, "x": 0.02663327286}], [{"q1": 0.6371138231, "distance": 0.4263929039, "q3": 0.5746787083, "q2": 1.733499784, "tx": 0.0, "ty": 0.95, "targetID": 2, "y": 0.5278558451, "x": 0.06004349206}], [{"q1": 1.663286345, "distance": 0.07090098201, "q3": -0.02482068138, "q2": 1.967744181, "tx": -0.4763, "ty": 0.275, "targetID": 4, "y": 0.3410518677, "x": -0.4505298617}], [{"q1": 0.1377716314, "distance": 0.3944476314, "q3": 1.085011515, "q2": 2.559829469, "tx": 0.4763, "ty": 0.275, "targetID": 6, "y": 0.03763010472, "x": 0.161269102}]], "block": 2}], [{"trials": [[{"q1": 0.473994481, "distance": 0.1306914597, "q3": 0.8199906712, "q2": 2.344366567, "tx": 0.175, "ty": 0.3031, "targetID": 9, "y": 0.2152812748, "x": 0.0782109038}], [{"q1": 1.121182342, "distance": 0.03114818244, "q3": 0.3271025339, "q2": 2.228154402, "tx": -0.175, "ty": 0.3031, "targetID": 7, "y": 0.3342467414, "x": -0.174700386}], [{"q1": 0.6687364026, "distance": 0.09680731975, "q3": 0.6328069304, "q2": 1.886244511, "tx": 0.0, "ty": 0.55, "targetID": 5, "y": 0.4551540979, "x": 0.01938845043}], [{"q1": 0.6944929111, "distance": 0.5395720689, "q3": 0.5907346386, "q2": 2.368354479, "tx": 0.375, "ty": 0.6495, "targetID": 3, "y": 0.2594668048, "x": 0.002156702845}], [{"q1": 1.419217316, "distance": 0.1103718838, "q3": 0.02635587527, "q2": 1.718681122, "tx": -0.375, "ty": 0.6495, "targetID": 1, "y": 0.5394263938, "x": -0.3668911187}], [{"q1": 0.5738733849, "distance": 0.0925047339, "q3": 0.7699906435, "q2": 2.354786674, "tx": 0.0, "ty": 0.15, "targetID": 8, "y": 0.2271820154, "x": 0.05099080595}], [{"q1": 0.2253504623, "distance": 0.6177845128, "q3": 0.8620863777, "q2": 1.139157213, "tx": 0.0, "ty": 0.95, "targetID": 2, "y": 0.5214522924, "x": 0.4449770405}], [{"q1": 1.678495887, "distance": 0.07021430616, "q3": -0.03872929263, "q2": 1.951605292, "tx": -0.4763, "ty": 0.275, "targetID": 4, "y": 0.3433961759, "x": -0.4604251167}], [{"q1": 0.03479484083, "distance": 0.3978915917, "q3": 1.139924063, "q2": 2.534365257, "tx": 0.4763, "ty": 0.275, "targetID": 6, "y": 0.02006929446, "x": 0.170803594}]], "block": 3}], [{"trials": [[{"q1": 0.4354685877, "distance": 0.1197836058, "q3": 0.8282838714, "q2": 2.316244628, "tx": 0.175, "ty": 0.3031, "targetID": 9, "y": 0.2220152705, "x": 0.08683323277}], [{"q1": 1.112431897, "distance": 0.03376703626, "q3": 0.3111121289, "q2": 2.233184103, "tx": -0.175, "ty": 0.3031, "targetID": 7, "y": 0.3367932622, "x": -0.1727691207}], [{"q1": 0.7046524041, "distance": 0.05653747242, "q3": 0.5832161805, "q2": 1.818855823, "tx": 0.0, "ty": 0.55, "targetID": 5, "y": 0.494498634, "x": 0.01077423576}], [{"q1": 0.6020091323, "distance": 0.5036492185, "q3": 0.6531920401, "q2": 2.276275992, "tx": 0.375, "ty": 0.6495, "targetID": 3, "y": 0.2845083769, "x": 0.0279500751}], [{"q1": 1.421141367, "distance": 0.09019998029, "q3": 0.0179922638, "q2": 1.676461614, "tx": -0.375, "ty": 0.6495, "targetID": 1, "y": 0.5595956623, "x": -0.3677029801}], [{"q1": 0.4907270131, "distance": 0.11204364, "q3": 0.7993525918, "q2": 2.305902632, "tx": 0.0, "ty": 0.15, "targetID": 8, "y": 0.2365277652, "x": 0.07118091823}], [{"q1": 0.3978972419, "distance": 0.5411751413, "q3": 0.699879957, "q2": 0.9909583744, "tx": 0.0, "ty": 0.95, "targetID": 2, "y": 0.6298899208, "x": 0.4363485657}], [{"q1": 1.67968686, "distance": 0.06754282862, "q3": -0.03920741437, "q2": 1.957843725, "tx": -0.4763, "ty": 0.275, "targetID": 4, "y": 0.3404461013, "x": -0.4596014513}], [{"q1": -0.1121015376, "distance": 0.4053407153, "q3": 1.24849106, "q2": 2.48048114, "tx": 0.4763, "ty": 0.275, "targetID": 6, "y": -0.007334941645, "x": 0.1854597067}]], "block": 4}], [{"trials": [[{"q1": 0.4343815762, "distance": 0.1186775864, "q3": 0.8374967064, "q2": 2.310301439, "tx": 0.175, "ty": 0.3031, "targetID": 9, "y": 0.2224896152, "x": 0.08790042842}], [{"q1": 1.134279985, "distance": 0.01957286827, "q3": 0.3323398658, "q2": 2.2483196, "tx": -0.175, "ty": 0.3031, "targetID": 7, "y": 0.322672863, "x": -0.1749856076}], [{"q1": 0.7050958899, "distance": 0.04130174248, "q3": 0.5809066168, "q2": 1.776240559, "tx": 0.0, "ty": 0.55, "targetID": 5, "y": 0.5122905262, "x": 0.01684724062}], [{"q1": 0.5930073003, "distance": 0.4952081986, "q3": 0.6588403911, "q2": 2.251158768, "tx": 0.375, "ty": 0.6495, "targetID": 3, "y": 0.2937508971, "x": 0.03050945475}], [{"q1": 1.422827483, "distance": 0.07154322077, "q3": 0.008553895032, "q2": 1.638077749, "tx": -0.375, "ty": 0.6495, "targetID": 1, "y": 0.5783408628, "x": -0.3675966468}], [{"q1": 0.4877924626, "distance": 0.1130173953, "q3": 0.8210448348, "q2": 2.297138586, "tx": 0.0, "ty": 0.15, "targetID": 8, "y": 0.235559529, "x": 0.07384103627}], [{"q1": 0.404589262, "distance": 0.5741061488, "q3": 0.6788194361, "q2": 0.8791857555, "tx": 0.0, "ty": 0.95, "targetID": 2, "y": 0.6402486173, "x": 0.4833755797}], [{"q1": 1.680325403, "distance": 0.06424350282, "q3": -0.03947288613, "q2": 1.96697458, "tx": -0.4763, "ty": 0.275, "targetID": 4, "y": 0.3365649845, "x": -0.4579429759}], [{"q1": -0.09911407304, "distance": 0.412345085, "q3": 1.239831049, "q2": 2.512938302, "tx": 0.4763, "ty": 0.275, "targetID": 6, "y": -0.0149970719, "x": 0.1831615217}]], "block": 5}], [{"trials": [[{"q1": 0.4443087124, "distance": 0.1198945633, "q3": 0.8518531154, "q2": 2.307518584, "tx": 0.175, "ty": 0.3031, "targetID": 9, "y": 0.2215931356, "x": 0.08707197626}], [{"q1": 1.162547129, "distance": 0.007499172594, "q3": 0.3534335715, "q2": 2.259328728, "tx": -0.175, "ty": 0.3031, "targetID": 7, "y": 0.3093258729, "x": -0.1791804421}], [{"q1": 0.7175378249, "distance": 0.03411812519, "q3": 0.6096402889, "q2": 1.742775586, "tx": 0.0, "ty": 0.55, "targetID": 5, "y": 0.5194494827, "x": 0.01518921851}], [{"q1": 0.5930058176, "distance": 0.4952082213, "q3": 0.6588375741, "q2": 2.251160669, "tx": 0.375, "ty": 0.6495, "targetID": 3, "y": 0.2937506357, "x": 0.03050969206}], [{"q1": 1.429658309, "distance": 0.06799893723, "q3": 0.005095544459, "q2": 1.626888508, "tx": -0.375, "ty": 0.6495, "targetID": 1, "y": 0.5816130162, "x": -0.3710996291}], [{"q1": 0.5213855805, "distance": 0.1027178525, "q3": 0.836346256, "q2": 2.317412414, "tx": 0.0, "ty": 0.15, "targetID": 8, "y": 0.2266038917, "x": 0.06843099443}], [{"q1": 0.7977669541, "distance": 0.2528179223, "q3": 0.3323472744, "q2": 1.028315418, "tx": 0.0, "ty": 0.95, "targetID": 2, "y": 0.79865458, "x": 0.2025128779}], [{"q1": 1.682509618, "distance": 0.06044528933, "q3": -0.03046132516, "q2": 1.970750773, "tx": -0.4763, "ty": 0.275, "targetID": 4, "y": 0.3322633822, "x": -0.4569470141}], [{"q1": -0.09903304381, "distance": 0.4127351888, "q3": 1.238301786, "q2": 2.514671812, "tx": 0.4763, "ty": 0.275, "targetID": 6, "y": -0.0153137604, "x": 0.1829260805}]], "block": 6}], [{"trials": [[{"q1": 0.4403809258, "distance": 0.1195292218, "q3": 0.8465380425, "q2": 2.308938819, "tx": 0.175, "ty": 0.3031, "targetID": 9, "y": 0.2217409463, "x": 0.08743322979}], [{"q1": 1.152785218, "distance": 0.01033314944, "q3": 0.3317186697, "q2": 2.2644716, "tx": -0.175, "ty": 0.3031, "targetID": 7, "y": 0.3129900218, "x": -0.1779935674}], [{"q1": 0.7346594177, "distance": 0.01433654549, "q3": 0.5576294711, "q2": 1.717342825, "tx": 0.0, "ty": 0.55, "targetID": 5, "y": 0.5414388463, "x": 0.01149970364}], [{"q1": 0.5776958978, "distance": 0.4835658454, "q3": 0.6623030637, "q2": 2.220833859, "tx": 0.375, "ty": 0.6495, "targetID": 3, "y": 0.3054211252, "x": 0.03522705402}], [{"q1": 1.426804883, "distance": 0.06309414728, "q3": 0.009963268218, "q2": 1.615494635, "tx": -0.375, "ty": 0.6495, "targetID": 1, "y": 0.5866848847, "x": -0.3690727147}], [{"q1": 0.5125219902, "distance": 0.1034146374, "q3": 0.8260452228, "q2": 2.320716052, "tx": 0.0, "ty": 0.15, "targetID": 8, "y": 0.2266459408, "x": 0.06942612613}], [{"q1": 0.8111029917, "distance": 0.2427912154, "q3": 0.3193756745, "q2": 1.032482892, "tx": 0.0, "ty": 0.95, "targetID": 2, "y": 0.802146347, "x": 0.1925795202}], [{"q1": 1.682963624, "distance": 0.05969149778, "q3": -0.03402661361, "q2": 1.974235675, "tx": -0.4763, "ty": 0.275, "targetID": 4, "y": 0.3313890836, "x": -0.4567207723}], [{"q1": -0.07694052118, "distance": 0.4210608357, "q3": 1.233684072, "q2": 2.556821851, "tx": 0.4763, "ty": 0.275, "targetID": 6, "y": -0.02581094036, "x": 0.1816731079}]], "block": 7}], [{"trials": [[{"q1": 0.429729719, "distance": 0.1184646708, "q3": 0.8203120411, "q2": 2.315632624, "tx": 0.175, "ty": 0.3031, "targetID": 9, "y": 0.2233971854, "x": 0.08735674819}], [{"q1": 1.161545195, "distance": 0.008031382043, "q3": 0.3276257278, "q2": 2.271315006, "tx": -0.175, "ty": 0.3031, "targetID": 7, "y": 0.3094378364, "x": -0.1799330444}], [{"q1": 0.7492870364, "distance": 0.004712999166, "q3": 0.5169598059, "q2": 1.718093247, "tx": 0.0, "ty": 0.55, "targetID": 5, "y": 0.5503139886, "x": 0.004702528287}], [{"q1": 0.5724236977, "distance": 0.4797670762, "q3": 0.6629582781, "q2": 2.211541765, "tx": 0.375, "ty": 0.6495, "targetID": 3, "y": 0.3090438407, "x": 0.03696738171}], [{"q1": 1.428565448, "distance": 0.04612980745, "q3": -0.07234604134, "q2": 1.616522674, "tx": -0.375, "ty": 0.6495, "targetID": 1, "y": 0.6039371678, "x": -0.3677897672}], [{"q1": 0.5402882331, "distance": 0.09379009669, "q3": 0.8168521531, "q2": 2.348575391, "tx": 0.0, "ty": 0.15, "targetID": 8, "y": 0.2188695029, "x": 0.06366768265}], [{"q1": 0.8609241137, "distance": 0.206630178, "q3": 0.291135428, "q2": 1.039594889, "tx": 0.0, "ty": 0.95, "targetID": 2, "y": 0.8130349828, "x": 0.1547146228}], [{"q1": 1.685504476, "distance": 0.05561087666, "q3": -0.0286671566, "q2": 1.980734375, "tx": -0.4763, "ty": 0.275, "targetID": 4, "y": 0.3266055791, "x": -0.4555772152}], [{"q1": -0.06577494026, "distance": 0.4231631384, "q3": 1.237967432, "q2": 2.57000139, "tx": 0.4763, "ty": 0.275, "targetID": 6, "y": -0.02941313601, "x": 0.1823617679}]], "block": 8}], [{"trials": [[{"q1": 0.4258251417, "distance": 0.1180362424, "q3": 0.8207963459, "q2": 2.315444745, "tx": 0.175, "ty": 0.3031, "targetID": 9, "y": 0.2230324339, "x": 0.08827203808}], [{"q1": 1.203561977, "distance": 0.0146063954, "q3": 0.3724589681, "q2": 2.261929184, "tx": -0.175, "ty": 0.3031, "targetID": 7, "y": 0.2973973837, "x": -0.1884471913}], [{"q1": 0.7676335086, "distance": 0.004793265362, "q3": 0.5273016535, "q2": 1.712619175, "tx": 0.0, "ty": 0.55, "targetID": 5, "y": 0.5501966399, "x": -0.004789230165}], [{"q1": 0.5724193088, "distance": 0.47976345, "q3": 0.6629665378, "q2": 2.211529979, "tx": 0.375, "ty": 0.6495, "targetID": 3, "y": 0.3090469192, "x": 0.03696942787}], [{"q1": 1.426542856, "distance": 0.03767519073, "q3": -0.02570942158, "q2": 1.574571857, "tx": -0.375, "ty": 0.6495, "targetID": 1, "y": 0.613011382, "x": -0.3656191284}], [{"q1": 0.5925151132, "distance": 0.08035997219, "q3": 0.794725458, "q2": 2.386327928, "tx": 0.0, "ty": 0.15, "targetID": 8, "y": 0.2106877325, "x": 0.05267565147}], [{"q1": 0.876688522, "distance": 0.1940881886, "q3": 0.2613316473, "q2": 1.059000678, "tx": 0.0, "ty": 0.95, "targetID": 2, "y": 0.8152354194, "x": 0.1396736652}], [{"q1": 1.702319773, "distance": 0.03891024467, "q3": -0.005974335499, "q2": 2.001133708, "tx": -0.4763, "ty": 0.275, "targetID": 4, "y": 0.3066466495, "x": -0.4536616097}], [{"q1": -0.0657276898, "distance": 0.4232221322, "q3": 1.23765237, "q2": 2.570301071, "tx": 0.4763, "ty": 0.275, "targetID": 6, "y": -0.0294558621, "x": 0.1823210871}]], "block": 9}], [{"trials": [[{"q1": 0.4168812805, "distance": 0.1150063417, "q3": 0.8215512071, "q2": 2.307730774, "tx": 0.175, "ty": 0.3031, "targetID": 9, "y": 0.2252608916, "x": 0.09033872287}], [{"q1": 1.196628527, "distance": 0.0126471468, "q3": 0.3635880378, "q2": 2.265128282, "tx": -0.175, "ty": 0.3031, "targetID": 7, "y": 0.2990002326, "x": -0.1869642062}], [{"q1": 0.7808213683, "distance": 0.01239567108, "q3": 0.5215920042, "q2": 1.715731517, "tx": 0.0, "ty": 0.55, "targetID": 5, "y": 0.5501067593, "x": -0.01239521133}], [{"q1": 0.5723995452, "distance": 0.479748768, "q3": 0.6629881016, "q2": 2.211487507, "tx": 0.375, "ty": 0.6495, "targetID": 3, "y": 0.3090596266, "x": 0.03697746742}], [{"q1": 1.431018026, "distance": 0.02586032919, "q3": -0.04820181266, "q2": 1.554455936, "tx": -0.375, "ty": 0.6495, "targetID": 1, "y": 0.6252729033, "x": -0.365955421}], [{"q1": 0.5838217276, "distance": 0.08198119678, "q3": 0.7911029779, "q2": 2.383949259, "tx": 0.0, "ty": 0.15, "targetID": 8, "y": 0.2118478161, "x": 0.05381230598}], [{"q1": 0.8888052859, "distance": 0.1849312275, "q3": 0.2531710291, "q2": 1.069924401, "tx": 0.0, "ty": 0.95, "targetID": 2, "y": 0.8155794932, "x": 0.1270066386}], [{"q1": 1.70108837, "distance": 0.03925391464, "q3": -0.002208410686, "q2": 2.001214214, "tx": -0.4763, "ty": 0.275, "targetID": 4, "y": 0.3064548944, "x": -0.4528168265}], [{"q1": -0.06509310998, "distance": 0.4233283069, "q3": 1.237511065, "q2": 2.571079747, "tx": 0.4763, "ty": 0.275, "targetID": 6, "y": -0.02959933689, "x": 0.1823168383}]], "block": 10}]]}], "condition": "H2"}], "type": "simulation", "subjectID": "S_H2_32"}}
