# Supplementary material for: Goal-related feedback guides motor exploration and redundancy resolution in human motor skill acquisition
Source: PLoS Comput Biol. 2019 Mar 5;15(3):e1006676. doi: 10.1371/journal.pcbi.1006676 (PMC6420027; doi:10.1371/journal.pcbi.1006676)
Supplement: S1 Dataset — The 220 .json files contain the data (20 for the participants, 200 for simulation runs), the text file legend_json.txt explains the data format. (ZIP) [file pcbi.1006676.s001.zip › S_H2_024.json]

{"data": {"data": [{"phases": [{"phase": "test", "blocks": [[{"trials": [[{"q1": 0.8423036276, "distance": 0.2278698212, "q3": 0.6154472768, "q2": 2.210788442, "tx": 0.175, "ty": 0.3031, "targetID": 9, "y": 0.3171332192, "x": -0.05243729727}], [{"q1": 1.21120539, "distance": 0.05999089411, "q3": 0.2991455556, "q2": 2.172076855, "tx": -0.175, "ty": 0.3031, "targetID": 7, "y": 0.3451284617, "x": -0.2178078939}], [{"q1": 1.02482066, "distance": 0.1889979924, "q3": 0.3639950503, "q2": 1.994607378, "tx": 0.0, "ty": 0.55, "targetID": 5, "y": 0.4435772691, "x": -0.1561872066}], [{"q1": 0.5497595706, "distance": 0.4019113535, "q3": 0.7551648903, "q2": 1.955850258, "tx": 0.375, "ty": 0.6495, "targetID": 3, "y": 0.3942556136, "x": 0.06454382061}], [{"q1": 1.368299214, "distance": 0.1155989408, "q3": -0.07447649801, "q2": 1.808611521, "tx": -0.375, "ty": 0.6495, "targetID": 1, "y": 0.5396255585, "x": -0.3390733774}], [{"q1": 1.074554592, "distance": 0.1811625383, "q3": 0.4646444797, "q2": 2.317812584, "tx": 0.0, "ty": 0.15, "targetID": 8, "y": 0.2802381759, "x": -0.1259280859}], [{"q1": 1.156266106, "distance": 0.3767129734, "q3": 0.03529895384, "q2": 1.668170282, "tx": 0.0, "ty": 0.95, "targetID": 2, "y": 0.6361694621, "x": -0.2083819998}], [{"q1": 1.575827446, "distance": 0.1195793472, "q3": -0.07810783699, "q2": 1.992553513, "tx": -0.4763, "ty": 0.275, "targetID": 4, "y": 0.3799813932, "x": -0.419045067}], [{"q1": 0.5349409727, "distance": 0.4091407696, "q3": 0.8862062899, "q2": 2.267538139, "tx": 0.4763, "ty": 0.275, "targetID": 6, "y": 0.2381847066, "x": 0.06881895322}]], "block": 1}], [{"trials": [[{"q1": 0.4875320001, "distance": 0.09350760441, "q3": 0.881283586, "q2": 2.035916867, "tx": 0.175, "ty": 0.3031, "targetID": 9, "y": 0.3295129953, "x": 0.08530035808}], [{"q1": 1.13808392, "distance": 0.01773780529, "q3": 0.3419509539, "q2": 2.246750281, "tx": -0.175, "ty": 0.3031, "targetID": 7, "y": 0.3208352049, "x": -0.1753037142}], [{"q1": 0.7938191286, "distance": 0.04636871338, "q3": 0.4502372795, "q2": 1.829708048, "tx": 0.0, "ty": 0.55, "targetID": 5, "y": 0.5188396222, "x": -0.03433785716}], [{"q1": 0.1956165588, "distance": 0.2701566162, "q3": 0.989654529, "q2": 1.619840472, "tx": 0.375, "ty": 0.6495, "targetID": 3, "y": 0.3994913602, "x": 0.2726267744}], [{"q1": 1.331009107, "distance": 0.08044904404, "q3": -0.102134061, "q2": 1.722670275, "tx": -0.375, "ty": 0.6495, "targetID": 1, "y": 0.5965224179, "x": -0.3144572508}], [{"q1": 0.9147104058, "distance": 0.09788092367, "q3": 0.6109018236, "q2": 2.40306696, "tx": 0.0, "ty": 0.15, "targetID": 8, "y": 0.2370080693, "x": -0.04483604688}], [{"q1": 0.9986852287, "distance": 0.2192475549, "q3": 0.06390457581, "q2": 1.450355148, "tx": 0.0, "ty": 0.95, "targetID": 2, "y": 0.7383928257, "x": -0.05737503055}], [{"q1": 1.592497864, "distance": 0.1085247677, "q3": -0.08686877078, "q2": 2.003922442, "tx": -0.4763, "ty": 0.275, "targetID": 4, "y": 0.3700911757, "x": -0.4239999664}], [{"q1": 0.1480055685, "distance": 0.2783434581, "q3": 1.194320459, "q2": 1.99127903, "tx": 0.4763, "ty": 0.275, "targetID": 6, "y": 0.2277794353, "x": 0.2019912343}]], "block": 2}], [{"trials": [[{"q1": 0.3531021804, "distance": 0.03810999064, "q3": 0.9838440564, "q2": 1.957128295, "tx": 0.175, "ty": 0.3031, "targetID": 9, "y": 0.3222612605, "x": 0.1420573607}], [{"q1": 1.137061293, "distance": 0.008373910744, "q3": 0.3610654737, "q2": 2.270560433, "tx": -0.175, "ty": 0.3031, "targetID": 7, "y": 0.3078895174, "x": -0.1681310187}], [{"q1": 0.7741906024, "distance": 0.02068355012, "q3": 0.4676809559, "q2": 1.775627845, "tx": 0.0, "ty": 0.55, "targetID": 5, "y": 0.5378877957, "x": -0.01676614898}], [{"q1": 0.2163164939, "distance": 0.2654432427, "q3": 0.9785512951, "q2": 1.618694556, "tx": 0.375, "ty": 0.6495, "targetID": 3, "y": 0.4077306789, "x": 0.2654203008}], [{"q1": 1.358841267, "distance": 0.05514711978, "q3": -0.1025898362, "q2": 1.63480118, "tx": -0.375, "ty": 0.6495, "targetID": 1, "y": 0.6266429214, "x": -0.3248127628}], [{"q1": 0.875895787, "distance": 0.05999510968, "q3": 0.6711533889, "q2": 2.458768069, "tx": 0.0, "ty": 0.15, "targetID": 8, "y": 0.2081597134, "x": -0.01472619871}], [{"q1": 0.977771876, "distance": 0.2076887764, "q3": 0.06456910261, "q2": 1.432221605, "tx": 0.0, "ty": 0.95, "targetID": 2, "y": 0.7456008623, "x": -0.03681875026}], [{"q1": 1.593604804, "distance": 0.1041827068, "q3": -0.06745320756, "q2": 2.007846353, "tx": -0.4763, "ty": 0.275, "targetID": 4, "y": 0.3639544495, "x": -0.4220677005}], [{"q1": 0.1133122316, "distance": 0.2650927132, "q3": 1.21057373, "q2": 1.959448576, "tx": 0.4763, "ty": 0.275, "targetID": 6, "y": 0.2276469914, "x": 0.2154708621}]], "block": 3}], [{"trials": [[{"q1": 0.3140590156, "distance": 0.02320057056, "q3": 1.051416983, "q2": 1.89362542, "tx": 0.175, "ty": 0.3031, "targetID": 9, "y": 0.3244170533, "x": 0.165843051}], [{"q1": 1.169395662, "distance": 0.005722924851, "q3": 0.3882645439, "q2": 2.270732271, "tx": -0.175, "ty": 0.3031, "targetID": 7, "y": 0.297441117, "x": -0.1741462363}], [{"q1": 0.7731417157, "distance": 0.01145949381, "q3": 0.4878430647, "q2": 1.740514576, "tx": 0.0, "ty": 0.55, "targetID": 5, "y": 0.5477130923, "x": -0.01122898266}], [{"q1": 0.221812568, "distance": 0.2435280992, "q3": 0.9516422035, "q2": 1.576187134, "tx": 0.375, "ty": 0.6495, "targetID": 3, "y": 0.4261647038, "x": 0.2779058161}], [{"q1": 1.359745782, "distance": 0.05458402261, "q3": -0.09641374397, "q2": 1.630711187, "tx": -0.375, "ty": 0.6495, "targetID": 1, "y": 0.6268039628, "x": -0.3253582291}], [{"q1": 0.88875874, "distance": 0.04648307246, "q3": 0.6952954697, "q2": 2.48308471, "tx": 0.0, "ty": 0.15, "targetID": 8, "y": 0.195845936, "x": -0.007669822776}], [{"q1": 0.9605862455, "distance": 0.2009812926, "q3": 0.0708662702, "q2": 1.417302386, "tx": 0.0, "ty": 0.95, "targetID": 2, "y": 0.7500632751, "x": -0.02046426228}], [{"q1": 1.613252574, "distance": 0.08780639536, "q3": -0.03721592073, "q2": 2.016377595, "tx": -0.4763, "ty": 0.275, "targetID": 4, "y": 0.3459696911, "x": -0.4245963637}], [{"q1": 0.0889891837, "distance": 0.2539694359, "q3": 1.228292628, "q2": 1.929356765, "tx": 0.4763, "ty": 0.275, "targetID": 6, "y": 0.2281273903, "x": 0.2266934439}]], "block": 4}], [{"trials": [[{"q1": 0.2939032894, "distance": 0.01908691774, "q3": 1.024535596, "q2": 1.909808073, "tx": 0.175, "ty": 0.3031, "targetID": 9, "y": 0.3212758675, "x": 0.1691734858}], [{"q1": 1.170613911, "distance": 0.004527161192, "q3": 0.372053004, "q2": 2.274217399, "tx": -0.175, "ty": 0.3031, "targetID": 7, "y": 0.2987034974, "x": -0.1760797931}], [{"q1": 0.7868449088, "distance": 0.01763230041, "q3": 0.4660209797, "q2": 1.728392684, "tx": 0.0, "ty": 0.55, "targetID": 5, "y": 0.5572857958, "x": -0.01605662471}], [{"q1": 0.2951544922, "distance": 0.2026005161, "q3": 0.8141447553, "q2": 1.55462233, "tx": 0.375, "ty": 0.6495, "targetID": 3, "y": 0.4797242107, "x": 0.2644416421}], [{"q1": 1.363986388, "distance": 0.05193951702, "q3": -0.100284348, "q2": 1.624185771, "tx": -0.375, "ty": 0.6495, "targetID": 1, "y": 0.6291375484, "x": -0.3272183718}], [{"q1": 0.8683930255, "distance": 0.03750760742, "q3": 0.6860151974, "q2": 2.510385066, "tx": 0.0, "ty": 0.15, "targetID": 8, "y": 0.1874969734, "x": 0.0008930831069}], [{"q1": 1.177807834, "distance": 0.2478953692, "q3": -0.06470891703, "q2": 1.397638223, "tx": 0.0, "ty": 0.95, "targetID": 2, "y": 0.7614722372, "x": -0.160963961}], [{"q1": 1.614451945, "distance": 0.08778992753, "q3": -0.0405947144, "q2": 2.01504825, "tx": -0.4763, "ty": 0.275, "targetID": 4, "y": 0.3466783268, "x": -0.4256118471}], [{"q1": -0.1501917873, "distance": 0.1673534011, "q3": 1.371767813, "q2": 1.694543988, "tx": 0.4763, "ty": 0.275, "targetID": 6, "y": 0.1929286538, "x": 0.3304526312}]], "block": 5}], [{"trials": [[{"q1": 0.2844552131, "distance": 0.01698085769, "q3": 1.009328251, "q2": 1.920108626, "tx": 0.175, "ty": 0.3031, "targetID": 9, "y": 0.3194013126, "x": 0.1702442943}], [{"q1": 1.169133258, "distance": 0.005037230294, "q3": 0.370994865, "q2": 2.276990256, "tx": -0.175, "ty": 0.3031, "targetID": 7, "y": 0.2980671526, "x": -0.1752100854}], [{"q1": 0.7717926244, "distance": 0.01011762822, "q3": 0.4704385979, "q2": 1.72885858, "tx": 0.0, "ty": 0.55, "targetID": 5, "y": 0.5562979387, "x": -0.007918482697}], [{"q1": 0.3265353837, "distance": 0.1539617032, "q3": 0.7347792384, "q2": 1.471917483, "tx": 0.375, "ty": 0.6495, "targetID": 3, "y": 0.5242070803, "x": 0.2855243589}], [{"q1": 1.369236655, "distance": 0.04879056052, "q3": -0.1220108814, "q2": 1.622140684, "tx": -0.375, "ty": 0.6495, "targetID": 1, "y": 0.6330341917, "x": -0.3290718392}], [{"q1": 0.8644568843, "distance": 0.03438858624, "q3": 0.6898411596, "q2": 2.518409019, "tx": 0.0, "ty": 0.15, "targetID": 8, "y": 0.1841329812, "x": 0.004185028025}], [{"q1": 1.176305328, "distance": 0.2436068376, "q3": -0.06178701532, "q2": 1.38865678, "tx": 0.0, "ty": 0.95, "targetID": 2, "y": 0.7645095348, "x": -0.1579163659}], [{"q1": 1.613785158, "distance": 0.08788340171, "q3": -0.04081403346, "q2": 2.016458819, "tx": -0.4763, "ty": 0.275, "targetID": 4, "y": 0.3464400341, "x": -0.425115883}], [{"q1": -0.1512266553, "distance": 0.1595810309, "q3": 1.348901884, "q2": 1.682191828, "tx": 0.4763, "ty": 0.275, "targetID": 6, "y": 0.2001817922, "x": 0.3353448965}]], "block": 6}], [{"trials": [[{"q1": 0.29170012, "distance": 0.01451991726, "q3": 1.037893806, "q2": 1.913590031, "tx": 0.175, "ty": 0.3031, "targetID": 9, "y": 0.316559438, "x": 0.1695528423}], [{"q1": 1.174784539, "distance": 0.006293464408, "q3": 0.3684159433, "q2": 2.277944821, "tx": -0.175, "ty": 0.3031, "targetID": 7, "y": 0.2971518442, "x": -0.1770560003}], [{"q1": 0.7770441084, "distance": 0.01221082276, "q3": 0.4743487139, "q2": 1.730911142, "tx": 0.0, "ty": 0.55, "targetID": 5, "y": 0.5545528129, "x": -0.01133031719}], [{"q1": 0.3285468397, "distance": 0.1525391712, "q3": 0.7317390507, "q2": 1.469663673, "tx": 0.375, "ty": 0.6495, "targetID": 3, "y": 0.5258722346, "x": 0.2856446736}], [{"q1": 1.37316775, "distance": 0.0465469984, "q3": -0.1274225579, "q2": 1.617620287, "tx": -0.375, "ty": 0.6495, "targetID": 1, "y": 0.6348933697, "x": -0.3308041924}], [{"q1": 0.867312644, "distance": 0.03253023948, "q3": 0.7029769684, "q2": 2.519856306, "tx": 0.0, "ty": 0.15, "targetID": 8, "y": 0.1818964065, "x": 0.006390284479}], [{"q1": 1.172812085, "distance": 0.2340029483, "q3": -0.05089178535, "q2": 1.36655532, "tx": 0.0, "ty": 0.95, "targetID": 2, "y": 0.7711963225, "x": -0.1509523922}], [{"q1": 1.617239256, "distance": 0.08530241016, "q3": -0.0457306185, "q2": 2.022418514, "tx": -0.4763, "ty": 0.275, "targetID": 4, "y": 0.3435785079, "x": -0.4255704284}], [{"q1": -0.1481034827, "distance": 0.1589137048, "q3": 1.346455835, "q2": 1.681142887, "tx": 0.4763, "ty": 0.275, "targetID": 6, "y": 0.2019792405, "x": 0.3351563347}]], "block": 7}], [{"trials": [[{"q1": 0.2791533942, "distance": 0.01100085608, "q3": 1.022209848, "q2": 1.926272697, "tx": 0.175, "ty": 0.3031, "targetID": 9, "y": 0.3134027259, "x": 0.1711434894}], [{"q1": 1.178913608, "distance": 0.006117211162, "q3": 0.3866006908, "q2": 2.266001424, "tx": -0.175, "ty": 0.3031, "targetID": 7, "y": 0.2978920567, "x": -0.1782089872}], [{"q1": 0.7496037999, "distance": 0.003111753103, "q3": 0.4607297781, "q2": 1.744278372, "tx": 0.0, "ty": 0.55, "targetID": 5, "y": 0.5523242775, "x": 0.002068995311}], [{"q1": 0.329152504, "distance": 0.1521475745, "q3": 0.7303189221, "q2": 1.469362318, "tx": 0.375, "ty": 0.6495, "targetID": 3, "y": 0.5263775156, "x": 0.2856146641}], [{"q1": 1.373842568, "distance": 0.0461312715, "q3": -0.1303813131, "q2": 1.616293896, "tx": -0.375, "ty": 0.6495, "targetID": 1, "y": 0.6358917334, "x": -0.3309215553}], [{"q1": 0.8618635981, "distance": 0.03153532178, "q3": 0.7257788424, "q2": 2.518114757, "tx": 0.0, "ty": 0.15, "targetID": 8, "y": 0.1794973011, "x": 0.01115283579}], [{"q1": 1.163260976, "distance": 0.2219460372, "q3": -0.03871441859, "q2": 1.346503685, "tx": 0.0, "ty": 0.95, "targetID": 2, "y": 0.7776624329, "x": -0.1398563778}], [{"q1": 1.620000633, "distance": 0.08309023097, "q3": -0.04998690824, "q2": 2.028278916, "tx": -0.4763, "ty": 0.275, "targetID": 4, "y": 0.3409231891, "x": -0.425722143}], [{"q1": -0.1477116719, "distance": 0.1585981808, "q3": 1.345327339, "q2": 1.68069765, "tx": 0.4763, "ty": 0.275, "targetID": 6, "y": 0.2024487392, "x": 0.3352691612}]], "block": 8}], [{"trials": [[{"q1": 0.2706978751, "distance": 0.009088015432, "q3": 1.017168331, "q2": 1.929263026, "tx": 0.175, "ty": 0.3031, "targetID": 9, "y": 0.3120094754, "x": 0.1732074398}], [{"q1": 1.178636165, "distance": 0.005591844822, "q3": 0.3919504303, "q2": 2.262217755, "tx": -0.175, "ty": 0.3031, "targetID": 7, "y": 0.2984828346, "x": -0.1781544433}], [{"q1": 0.7473993442, "distance": 0.001886887936, "q3": 0.4399995082, "q2": 1.758898133, "tx": 0.0, "ty": 0.55, "targetID": 5, "y": 0.5510346088, "x": 0.001577951419}], [{"q1": 0.3321261715, "distance": 0.1516129092, "q3": 0.727832856, "q2": 1.468806302, "tx": 0.375, "ty": 0.6495, "targetID": 3, "y": 0.5278135918, "x": 0.2845627715}], [{"q1": 1.39651567, "distance": 0.03459652805, "q3": -0.1598372725, "q2": 1.585983815, "tx": -0.375, "ty": 0.6495, "targetID": 1, "y": 0.6478624928, "x": -0.3404422466}], [{"q1": 0.8648892654, "distance": 0.0298016362, "q3": 0.7248225444, "q2": 2.525136063, "tx": 0.0, "ty": 0.15, "targetID": 8, "y": 0.1772264098, "x": 0.01211858618}], [{"q1": 1.16326114, "distance": 0.2114667899, "q3": -0.04080703965, "q2": 1.324253476, "tx": 0.0, "ty": 0.95, "targetID": 2, "y": 0.7859184168, "x": -0.1333995401}], [{"q1": 1.619057345, "distance": 0.08348423244, "q3": -0.04613218083, "q2": 2.026887889, "tx": -0.4763, "ty": 0.275, "targetID": 4, "y": 0.3411010717, "x": -0.4253072026}], [{"q1": -0.1474937622, "distance": 0.1572339595, "q3": 1.341106674, "q2": 1.678595432, "tx": 0.4763, "ty": 0.275, "targetID": 6, "y": 0.2038760476, "x": 0.3360719664}]], "block": 9}], [{"trials": [[{"q1": 0.2570810476, "distance": 0.006867138683, "q3": 0.9823579954, "q2": 1.950793489, "tx": 0.175, "ty": 0.3031, "targetID": 9, "y": 0.3097659527, "x": 0.1733499491}], [{"q1": 1.170795015, "distance": 0.005905205795, "q3": 0.3199179685, "q2": 2.299381417, "tx": -0.175, "ty": 0.3031, "targetID": 7, "y": 0.2980766903, "x": -0.1781044831}], [{"q1": 0.7475644803, "distance": 0.0005187624998, "q3": 0.4109071525, "q2": 1.776320138, "tx": 0.0, "ty": 0.55, "targetID": 5, "y": 0.5504321918, "x": -0.0002869228951}], [{"q1": 0.3364017868, "distance": 0.149814255, "q3": 0.7228109368, "q2": 1.466137038, "tx": 0.375, "ty": 0.6495, "targetID": 3, "y": 0.5305801931, "x": 0.2838825455}], [{"q1": 1.407575372, "distance": 0.02980083865, "q3": -0.1867972653, "q2": 1.582210632, "tx": -0.375, "ty": 0.6495, "targetID": 1, "y": 0.651453795, "x": -0.3452632774}], [{"q1": 0.852366301, "distance": 0.02440116455, "q3": 0.6629495068, "q2": 2.566788366, "tx": 0.0, "ty": 0.15, "targetID": 8, "y": 0.1706409293, "x": 0.01301417961}], [{"q1": 1.166155725, "distance": 0.2066620113, "q3": -0.05041235246, "q2": 1.314503438, "tx": 0.0, "ty": 0.95, "targetID": 2, "y": 0.7905934378, "x": -0.131524655}], [{"q1": 1.619308785, "distance": 0.08344909238, "q3": -0.04822128163, "q2": 2.027446458, "tx": -0.4763, "ty": 0.275, "targetID": 4, "y": 0.3411930479, "x": -0.4254843387}], [{"q1": -0.1477593629, "distance": 0.1570801581, "q3": 1.338757617, "q2": 1.679199306, "tx": 0.4763, "ty": 0.275, "targetID": 6, "y": 0.2041705518, "x": 0.3360952734}]], "block": 10}]]}], "condition": "H2"}], "type": "simulation", "subjectID": "S_H2_24"}}
