# Supplementary material for: Goal-related feedback guides motor exploration and redundancy resolution in human motor skill acquisition
Source: PLoS Comput Biol. 2019 Mar 5;15(3):e1006676. doi: 10.1371/journal.pcbi.1006676 (PMC6420027; doi:10.1371/journal.pcbi.1006676)
Supplement: S1 Dataset — The 220 .json files contain the data (20 for the participants, 200 for simulation runs), the text file legend_json.txt explains the data format. (ZIP) [file pcbi.1006676.s001.zip › S_H2_073.json]

{"data": {"data": [{"phases": [{"phase": "test", "blocks": [[{"trials": [[{"q1": 0.8522556556, "distance": 0.2188006593, "q3": 0.516892101, "q2": 2.641116885, "tx": 0.175, "ty": 0.3031, "targetID": 9, "y": 0.1647126907, "x": 0.005522328593}], [{"q1": 1.175665869, "distance": 0.0161015516, "q3": 0.3540467067, "q2": 2.241005882, "tx": -0.175, "ty": 0.3031, "targetID": 7, "y": 0.314106721, "x": -0.1867521086}], [{"q1": 0.986691764, "distance": 0.1883000366, "q3": 0.6816973924, "q2": 1.947207957, "tx": 0.0, "ty": 0.55, "targetID": 5, "y": 0.4025071819, "x": -0.1170588416}], [{"q1": 0.7744338806, "distance": 0.5481332042, "q3": 0.6710421434, "q2": 2.32084667, "tx": 0.375, "ty": 0.6495, "targetID": 3, "y": 0.2634402093, "x": -0.01411161318}], [{"q1": 1.556010286, "distance": 0.1225169471, "q3": 0.1112210551, "q2": 1.537892371, "tx": -0.375, "ty": 0.6495, "targetID": 1, "y": 0.5463811871, "x": -0.4411582402}], [{"q1": 0.9690962572, "distance": 0.02361432222, "q3": 0.4005682179, "q2": 2.692738608, "tx": 0.0, "ty": 0.15, "targetID": 8, "y": 0.1624398733, "x": -0.0200720145}], [{"q1": 1.441926999, "distance": 0.5178480991, "q3": 0.2081290305, "q2": 1.490776605, "tx": 0.0, "ty": 0.95, "targetID": 2, "y": 0.5922692891, "x": -0.3744267515}], [{"q1": 1.524435455, "distance": 0.1297064629, "q3": 0.02719830383, "q2": 2.016932901, "tx": -0.4763, "ty": 0.275, "targetID": 4, "y": 0.3686597641, "x": -0.3865692076}], [{"q1": 0.5551349677, "distance": 0.4206592562, "q3": 0.6835640521, "q2": 2.995693186, "tx": 0.4763, "ty": 0.275, "targetID": 6, "y": 0.0005709931822, "x": 0.1574851164}]], "block": 1}], [{"trials": [[{"q1": 0.5038213029, "distance": 0.1333080772, "q3": 0.7839104055, "q2": 2.346473983, "tx": 0.175, "ty": 0.3031, "targetID": 9, "y": 0.2237362457, "x": 0.06789053294}], [{"q1": 1.13435715, "distance": 0.01477970372, "q3": 0.3127999229, "q2": 2.269291108, "tx": -0.175, "ty": 0.3031, "targetID": 7, "y": 0.3178189254, "x": -0.1736610165}], [{"q1": 0.8137375825, "distance": 0.06316458516, "q3": 1.067580408, "q2": 1.567390033, "tx": 0.0, "ty": 0.55, "targetID": 5, "y": 0.4868358878, "x": 0.0002444393868}], [{"q1": 0.2742554961, "distance": 0.08882834076, "q3": 0.3552762219, "q2": 1.494317565, "tx": 0.375, "ty": 0.6495, "targetID": 3, "y": 0.5610285814, "x": 0.3670449886}], [{"q1": 1.522268462, "distance": 0.07019742488, "q3": 0.1179619196, "q2": 1.456901052, "tx": -0.375, "ty": 0.6495, "targetID": 1, "y": 0.5957377273, "x": -0.4201364209}], [{"q1": 0.8166179287, "distance": 0.0327694597, "q3": 0.5283165401, "q2": 2.586827253, "tx": 0.0, "ty": 0.15, "targetID": 8, "y": 0.1827567898, "x": 0.0009111607766}], [{"q1": 1.038852316, "distance": 0.4503298621, "q3": 1.916044121, "q2": 1.043389748, "tx": 0.0, "ty": 0.95, "targetID": 2, "y": 0.5001827216, "x": 0.02148024066}], [{"q1": 1.532738621, "distance": 0.1249579671, "q3": 0.02045154766, "q2": 2.022077612, "tx": -0.4763, "ty": 0.275, "targetID": 4, "y": 0.3647029945, "x": -0.3893065157}], [{"q1": -0.03956857306, "distance": 0.1385638901, "q3": -0.4695745102, "q2": 2.202620242, "tx": 0.4763, "ty": 0.275, "targetID": 6, "y": 0.3882307459, "x": 0.396432924}]], "block": 2}], [{"trials": [[{"q1": 0.4049431718, "distance": 0.1086563855, "q3": 0.7544766468, "q2": 2.307527502, "tx": 0.175, "ty": 0.3031, "targetID": 9, "y": 0.2383778202, "x": 0.08772314417}], [{"q1": 1.133326037, "distance": 0.01028308352, "q3": 0.2938346534, "q2": 2.290826008, "tx": -0.175, "ty": 0.3031, "targetID": 7, "y": 0.3128452658, "x": -0.1717179882}], [{"q1": 0.8228326239, "distance": 0.05478810179, "q3": 1.111007331, "q2": 1.519968092, "tx": 0.0, "ty": 0.55, "targetID": 5, "y": 0.4952943539, "x": 0.003004727044}], [{"q1": 0.2695898257, "distance": 0.08745180078, "q3": 0.3332953382, "q2": 1.492982356, "tx": 0.375, "ty": 0.6495, "targetID": 3, "y": 0.5620498555, "x": 0.374461774}], [{"q1": 1.501056312, "distance": 0.05172133535, "q3": 0.1567364597, "q2": 1.428770845, "tx": -0.375, "ty": 0.6495, "targetID": 1, "y": 0.6083302323, "x": -0.4063072957}], [{"q1": 0.7786794741, "distance": 0.03575676195, "q3": 0.5350563281, "q2": 2.577492935, "tx": 0.0, "ty": 0.15, "targetID": 8, "y": 0.1850674262, "x": 0.006987248786}], [{"q1": 1.073416206, "distance": 0.4364462765, "q3": 1.953804845, "q2": 0.9703701366, "tx": 0.0, "ty": 0.95, "targetID": 2, "y": 0.5137310557, "x": 0.01244027965}], [{"q1": 1.543476403, "distance": 0.1188352778, "q3": 0.01242911734, "q2": 2.02850056, "tx": -0.4763, "ty": 0.275, "targetID": 4, "y": 0.3595115107, "x": -0.3927558333}], [{"q1": -0.0454797241, "distance": 0.1331661307, "q3": -0.458693987, "q2": 2.169938438, "tx": 0.4763, "ty": 0.275, "targetID": 6, "y": 0.3903669174, "x": 0.4097891533}]], "block": 3}], [{"trials": [[{"q1": 0.3424054643, "distance": 0.09361045871, "q3": 0.6623743969, "q2": 2.312909793, "tx": 0.175, "ty": 0.3031, "targetID": 9, "y": 0.250398339, "x": 0.09763429114}], [{"q1": 1.144409514, "distance": 0.004942498989, "q3": 0.2770090009, "q2": 2.305920725, "tx": -0.175, "ty": 0.3031, "targetID": 7, "y": 0.3080038153, "x": -0.1743828361}], [{"q1": 0.8278959704, "distance": 0.04930056187, "q3": 1.112136892, "q2": 1.504653022, "tx": 0.0, "ty": 0.55, "targetID": 5, "y": 0.5007399355, "x": 0.001997859348}], [{"q1": 0.2756292501, "distance": 0.08511487771, "q3": 0.3641224902, "q2": 1.469827919, "tx": 0.375, "ty": 0.6495, "targetID": 3, "y": 0.5643856692, "x": 0.3746948766}], [{"q1": 1.497384514, "distance": 0.04575201457, "q3": 0.1650756109, "q2": 1.41600831, "tx": -0.375, "ty": 0.6495, "targetID": 1, "y": 0.613612616, "x": -0.4033785571}], [{"q1": 0.7726891366, "distance": 0.03499247535, "q3": 0.5529874956, "q2": 2.573778784, "tx": 0.0, "ty": 0.15, "targetID": 8, "y": 0.1835012568, "x": 0.01010639028}], [{"q1": 1.087753565, "distance": 0.419754466, "q3": 1.95315646, "q2": 0.9047922884, "tx": 0.0, "ty": 0.95, "targetID": 2, "y": 0.5303083573, "x": 0.007262010711}], [{"q1": 1.561122881, "distance": 0.1091367098, "q3": 0.0002752377091, "q2": 2.036689742, "tx": -0.4763, "ty": 0.275, "targetID": 4, "y": 0.3516676494, "x": -0.3986283002}], [{"q1": -0.038594643, "distance": 0.1375023181, "q3": -0.3965586811, "q2": 2.104929194, "tx": 0.4763, "ty": 0.275, "targetID": 6, "y": 0.4006123629, "x": 0.4203677037}]], "block": 4}], [{"trials": [[{"q1": 0.2527591424, "distance": 0.05933240732, "q3": 0.5847627601, "q2": 2.275595232, "tx": 0.175, "ty": 0.3031, "targetID": 9, "y": 0.2734398433, "x": 0.1236131372}], [{"q1": 1.135450481, "distance": 0.007115913336, "q3": 0.2381208938, "q2": 2.323232696, "tx": -0.175, "ty": 0.3031, "targetID": 7, "y": 0.3099398887, "x": -0.1730373117}], [{"q1": 0.8467767237, "distance": 0.02431261663, "q3": 1.102939115, "q2": 1.442128829, "tx": 0.0, "ty": 0.55, "targetID": 5, "y": 0.5257477342, "x": -0.001711995532}], [{"q1": 0.3151392321, "distance": 0.06611004218, "q3": 0.4692047312, "q2": 1.358525402, "tx": 0.375, "ty": 0.6495, "targetID": 3, "y": 0.5834580643, "x": 0.3780000674}], [{"q1": 1.480571074, "distance": 0.02896258989, "q3": 0.09667317272, "q2": 1.436036835, "tx": -0.375, "ty": 0.6495, "targetID": 1, "y": 0.6267493897, "x": -0.3929232069}], [{"q1": 0.7574984311, "distance": 0.03681054439, "q3": 0.5444646439, "q2": 2.573193881, "tx": 0.0, "ty": 0.15, "targetID": 8, "y": 0.1849717128, "x": 0.01148892877}], [{"q1": 1.122403234, "distance": 0.4574318876, "q3": 2.57591755, "q2": 0.6418945601, "tx": 0.0, "ty": 0.95, "targetID": 2, "y": 0.5068341962, "x": 0.1133490276}], [{"q1": 1.565941612, "distance": 0.10659548, "q3": 0.002233063732, "q2": 2.035615455, "tx": -0.4763, "ty": 0.275, "targetID": 4, "y": 0.3497812493, "x": -0.400337107}], [{"q1": -0.04545944928, "distance": 0.1338474598, "q3": -0.38478751, "q2": 2.090408324, "tx": 0.4763, "ty": 0.275, "targetID": 6, "y": 0.3992860683, "x": 0.4266198659}]], "block": 5}], [{"trials": [[{"q1": 0.2273063838, "distance": 0.05033480028, "q3": 0.5798873267, "q2": 2.26336308, "tx": 0.175, "ty": 0.3031, "targetID": 9, "y": 0.2762465835, "x": 0.1324266968}], [{"q1": 1.143627961, "distance": 0.003731181446, "q3": 0.2156087818, "q2": 2.338098802, "tx": -0.175, "ty": 0.3031, "targetID": 7, "y": 0.306811078, "x": -0.1753868007}], [{"q1": 0.8420533341, "distance": 0.01930248609, "q3": 0.985924855, "q2": 1.489873303, "tx": 0.0, "ty": 0.55, "targetID": 5, "y": 0.5337662198, "x": -0.0104427175}], [{"q1": 0.3422952954, "distance": 0.04826126133, "q3": 0.4415750481, "q2": 1.326620394, "tx": 0.375, "ty": 0.6495, "targetID": 3, "y": 0.6015451418, "x": 0.3804296336}], [{"q1": 1.469564498, "distance": 0.02663127856, "q3": 0.08904846828, "q2": 1.451833051, "tx": -0.375, "ty": 0.6495, "targetID": 1, "y": 0.6257522217, "x": -0.3870527185}], [{"q1": 0.7542367858, "distance": 0.03687138527, "q3": 0.5423959707, "q2": 2.574250437, "tx": 0.0, "ty": 0.15, "targetID": 8, "y": 0.1848693744, "x": 0.01198439726}], [{"q1": 1.132234264, "distance": 0.4340095092, "q3": 2.383608997, "q2": 0.6758310804, "tx": 0.0, "ty": 0.95, "targetID": 2, "y": 0.5214666813, "x": 0.06872735124}], [{"q1": 1.575065971, "distance": 0.1015698148, "q3": 0.003009572434, "q2": 2.036667159, "tx": -0.4763, "ty": 0.275, "targetID": 4, "y": 0.3455365771, "x": -0.4032177274}], [{"q1": -0.03436291815, "distance": 0.1405966791, "q3": -0.355714786, "q2": 2.063470164, "tx": 0.4763, "ty": 0.275, "targetID": 6, "y": 0.4067012252, "x": 0.4270840121}]], "block": 6}], [{"trials": [[{"q1": 0.1152467304, "distance": 0.1215885057, "q3": 0.9647935896, "q2": 2.241824253, "tx": 0.175, "ty": 0.3031, "targetID": 9, "y": 0.1818631515, "x": 0.1657592602}], [{"q1": 1.160139354, "distance": 0.005311999371, "q3": 0.1787697335, "q2": 2.363646459, "tx": -0.175, "ty": 0.3031, "targetID": 7, "y": 0.3006567502, "x": -0.1797167646}], [{"q1": 0.8301984457, "distance": 0.01436021874, "q3": 0.9308689412, "q2": 1.510097991, "tx": 0.0, "ty": 0.55, "targetID": 5, "y": 0.5384717305, "x": -0.008562411128}], [{"q1": 0.3496070973, "distance": 0.04186523421, "q3": 0.4020243586, "q2": 1.33098001, "tx": 0.375, "ty": 0.6495, "targetID": 3, "y": 0.6082038854, "x": 0.38187959}], [{"q1": 1.471048655, "distance": 0.02460711566, "q3": 0.07937235932, "q2": 1.449625958, "tx": -0.375, "ty": 0.6495, "targetID": 1, "y": 0.6283108923, "x": -0.3875112691}], [{"q1": 0.7572389327, "distance": 0.03533650289, "q3": 0.533659522, "q2": 2.581957113, "tx": 0.0, "ty": 0.15, "targetID": 8, "y": 0.1833753482, "x": 0.01160838356}], [{"q1": 1.138668558, "distance": 0.4232989174, "q3": 2.318297254, "q2": 0.6731223463, "tx": 0.0, "ty": 0.95, "targetID": 2, "y": 0.530020027, "x": 0.05290364599}], [{"q1": 1.586772739, "distance": 0.09522988341, "q3": -0.005564837813, "q2": 2.042251343, "tx": -0.4763, "ty": 0.275, "targetID": 4, "y": 0.3402766022, "x": -0.4069624496}], [{"q1": -0.05151328193, "distance": 0.1153588509, "q3": -0.6411993431, "q2": 2.157725735, "tx": 0.4763, "ty": 0.275, "targetID": 6, "y": 0.3889352015, "x": 0.4582325056}]], "block": 7}], [{"trials": [[{"q1": 0.113402079, "distance": 0.1128787495, "q3": 0.9235669532, "q2": 2.241872952, "tx": 0.175, "ty": 0.3031, "targetID": 9, "y": 0.190698553, "x": 0.1646304867}], [{"q1": 1.173060396, "distance": 0.0085497894, "q3": 0.233982985, "q2": 2.335456476, "tx": -0.175, "ty": 0.3031, "targetID": 7, "y": 0.2991363239, "x": -0.182575498}], [{"q1": 0.8574593165, "distance": 0.01110052909, "q3": 1.054597685, "q2": 1.426057712, "tx": 0.0, "ty": 0.55, "targetID": 5, "y": 0.5421987381, "x": -0.007896965172}], [{"q1": 0.3601028342, "distance": 0.03720371064, "q3": 0.4261414628, "q2": 1.306897458, "tx": 0.375, "ty": 0.6495, "targetID": 3, "y": 0.6127599173, "x": 0.380855118}], [{"q1": 1.472027734, "distance": 0.02487749894, "q3": 0.08396221909, "q2": 1.446481646, "tx": -0.375, "ty": 0.6495, "targetID": 1, "y": 0.628299298, "x": -0.388016151}], [{"q1": 0.7648871213, "distance": 0.03297569168, "q3": 0.5366478122, "q2": 2.587559692, "tx": 0.0, "ty": 0.15, "targetID": 8, "y": 0.1808021443, "x": 0.01177387576}], [{"q1": 1.140114702, "distance": 0.3757397774, "q3": 2.105874826, "q2": 0.605091874, "tx": 0.0, "ty": 0.95, "targetID": 2, "y": 0.5747859561, "x": 0.01986961535}], [{"q1": 1.59467288, "distance": 0.09107984758, "q3": -0.00166693637, "q2": 2.040222389, "tx": -0.4763, "ty": 0.275, "targetID": 4, "y": 0.3370819292, "x": -0.4096563753}], [{"q1": -0.05127768789, "distance": 0.1161890712, "q3": -0.6314587923, "q2": 2.151859715, "tx": 0.4763, "ty": 0.275, "targetID": 6, "y": 0.3898036334, "x": 0.4584107285}]], "block": 8}], [{"trials": [[{"q1": 0.1172965382, "distance": 0.07723843593, "q3": 0.8029406804, "q2": 2.220636662, "tx": 0.175, "ty": 0.3031, "targetID": 9, "y": 0.2265046787, "x": 0.165053506}], [{"q1": 1.178842225, "distance": 0.01076502545, "q3": 0.226926846, "q2": 2.337774298, "tx": -0.175, "ty": 0.3031, "targetID": 7, "y": 0.2984675225, "x": -0.1847173003}], [{"q1": 0.8721710261, "distance": 0.01076324125, "q3": 1.121238564, "q2": 1.38512994, "tx": 0.0, "ty": 0.55, "targetID": 5, "y": 0.5423642099, "x": -0.007585649119}], [{"q1": 0.3617695498, "distance": 0.03724625867, "q3": 0.441998554, "q2": 1.299756514, "tx": 0.375, "ty": 0.6495, "targetID": 3, "y": 0.6125564756, "x": 0.3797391758}], [{"q1": 1.470023658, "distance": 0.02417076717, "q3": 0.08297469028, "q2": 1.448392497, "tx": -0.375, "ty": 0.6495, "targetID": 1, "y": 0.6284507662, "x": -0.3868808982}], [{"q1": 0.7689265822, "distance": 0.03260957673, "q3": 0.5379929541, "q2": 2.587623522, "tx": 0.0, "ty": 0.15, "targetID": 8, "y": 0.1806027246, "x": 0.01126311418}], [{"q1": 1.141015047, "distance": 0.3741505981, "q3": 2.097064843, "q2": 0.605218301, "tx": 0.0, "ty": 0.95, "targetID": 2, "y": 0.5762853547, "x": 0.01805640954}], [{"q1": 1.59738465, "distance": 0.08952664833, "q3": 0.003542344131, "q2": 2.038772059, "tx": -0.4763, "ty": 0.275, "targetID": 4, "y": 0.3355131558, "x": -0.4103213766}], [{"q1": -0.05493128518, "distance": 0.1136829013, "q3": -0.6399343179, "q2": 2.157594477, "tx": 0.4763, "ty": 0.275, "targetID": 6, "y": 0.3874093295, "x": 0.4593310669}]], "block": 9}], [{"trials": [[{"q1": 0.1184515122, "distance": 0.07165535135, "q3": 0.7881074443, "q2": 2.215336388, "tx": 0.175, "ty": 0.3031, "targetID": 9, "y": 0.2320513573, "x": 0.1656951761}], [{"q1": 1.183454957, "distance": 0.01139229635, "q3": 0.2636310176, "q2": 2.318370877, "tx": -0.175, "ty": 0.3031, "targetID": 7, "y": 0.2985037556, "x": -0.1854239605}], [{"q1": 0.8678433267, "distance": 0.007973226485, "q3": 1.128922484, "q2": 1.378458327, "tx": 0.0, "ty": 0.55, "targetID": 5, "y": 0.5431128858, "x": -0.004017461702}], [{"q1": 0.3617169821, "distance": 0.03578719872, "q3": 0.4040420395, "q2": 1.321733343, "tx": 0.375, "ty": 0.6495, "targetID": 3, "y": 0.6138357531, "x": 0.3779639646}], [{"q1": 1.466185982, "distance": 0.02456006898, "q3": 0.1297576654, "q2": 1.431771, "tx": -0.375, "ty": 0.6495, "targetID": 1, "y": 0.6268378525, "x": -0.3844669985}], [{"q1": 0.7702622571, "distance": 0.03218299836, "q3": 0.5427246824, "q2": 2.587238872, "tx": 0.0, "ty": 0.15, "targetID": 8, "y": 0.1799908035, "x": 0.0116746343}], [{"q1": 1.144706952, "distance": 0.3634966764, "q3": 2.017863138, "q2": 0.6224233925, "tx": 0.0, "ty": 0.95, "targetID": 2, "y": 0.5865193818, "x": 0.003416715969}], [{"q1": 1.638507881, "distance": 0.06828246938, "q3": 0.02255320045, "q2": 2.027322961, "tx": -0.4763, "ty": 0.275, "targetID": 4, "y": 0.3191265237, "x": -0.4241910225}], [{"q1": -0.05654058434, "distance": 0.1126374882, "q3": -0.6418738082, "q2": 2.161859189, "tx": 0.4763, "ty": 0.275, "targetID": 6, "y": 0.386239221, "x": 0.458607079}]], "block": 10}]]}], "condition": "H2"}], "type": "simulation", "subjectID": "S_H2_73"}}
