# Supplementary material for: Goal-related feedback guides motor exploration and redundancy resolution in human motor skill acquisition
Source: PLoS Comput Biol. 2019 Mar 5;15(3):e1006676. doi: 10.1371/journal.pcbi.1006676 (PMC6420027; doi:10.1371/journal.pcbi.1006676)
Supplement: S1 Dataset — The 220 .json files contain the data (20 for the participants, 200 for simulation runs), the text file legend_json.txt explains the data format. (ZIP) [file pcbi.1006676.s001.zip › S_H1_095.json]

{"data": {"data": [{"phases": [{"phase": "test", "blocks": [[{"trials": [[{"q1": 1.442411908, "distance": 0.1736642347, "q3": 2.654003208, "q2": 1.887808505, "tx": 0.175, "ty": 0.3031, "targetID": 9, "y": 0.4370146807, "x": 0.0644281921}], [{"q1": 2.07736948, "distance": 0.1557982845, "q3": 2.936932015, "q2": 1.877434156, "tx": -0.175, "ty": 0.3031, "targetID": 7, "y": 0.4460925393, "x": -0.2368566016}], [{"q1": 1.672501446, "distance": 0.07794247602, "q3": 2.836219403, "q2": 1.901394249, "tx": 0.0, "ty": 0.55, "targetID": 5, "y": 0.4813737545, "x": -0.03695223946}], [{"q1": 1.003868114, "distance": 0.3268902777, "q3": 2.577595819, "q2": 1.93507382, "tx": 0.375, "ty": 0.6495, "targetID": 3, "y": 0.3531519852, "x": 0.2370322218}], [{"q1": 2.188866544, "distance": 0.2150508233, "q3": 3.107763985, "q2": 1.899925346, "tx": -0.375, "ty": 0.6495, "targetID": 1, "y": 0.4437005885, "x": -0.3126024133}], [{"q1": 1.767710849, "distance": 0.3156547278, "q3": 2.746442875, "q2": 1.859882705, "tx": 0.0, "ty": 0.15, "targetID": 8, "y": 0.45468853, "x": -0.08247912979}], [{"q1": 1.580695699, "distance": 0.444254425, "q3": 2.93662488, "q2": 1.949675491, "tx": 0.0, "ty": 0.95, "targetID": 2, "y": 0.5058098418, "x": 0.007556284312}], [{"q1": 2.458011764, "distance": 0.08877402142, "q3": 3.125696488, "q2": 1.889411059, "tx": -0.4763, "ty": 0.275, "targetID": 4, "y": 0.346062298, "x": -0.4230930767}], [{"q1": 0.990345228, "distance": 0.2694504158, "q3": 2.431949655, "q2": 1.901765406, "tx": 0.4763, "ty": 0.275, "targetID": 6, "y": 0.3312662815, "x": 0.2127897874}]], "block": 1}], [{"trials": [[{"q1": 1.205291058, "distance": 0.09700766304, "q3": 2.588499737, "q2": 1.868048738, "tx": 0.175, "ty": 0.3031, "targetID": 9, "y": 0.3980345458, "x": 0.1550521002}], [{"q1": 2.031633277, "distance": 0.1494635481, "q3": 2.892960302, "q2": 1.884482313, "tx": -0.175, "ty": 0.3031, "targetID": 7, "y": 0.4482112044, "x": -0.210806292}], [{"q1": 1.595734845, "distance": 0.07300396011, "q3": 2.810851079, "q2": 1.894857513, "tx": 0.0, "ty": 0.55, "targetID": 5, "y": 0.4769962825, "x": -0.0001881945263}], [{"q1": 0.872192748, "distance": 0.3421137999, "q3": 2.582474919, "q2": 1.922379759, "tx": 0.375, "ty": 0.6495, "targetID": 3, "y": 0.3205757317, "x": 0.2809219587}], [{"q1": 2.184659081, "distance": 0.2090170325, "q3": 3.137006823, "q2": 1.915084668, "tx": -0.375, "ty": 0.6495, "targetID": 1, "y": 0.4489907241, "x": -0.31597331}], [{"q1": 1.538902932, "distance": 0.2918089186, "q3": 2.655083331, "q2": 1.837334412, "tx": 0.0, "ty": 0.15, "targetID": 8, "y": 0.4413360822, "x": 0.01660518531}], [{"q1": 1.543884612, "distance": 0.4382607344, "q3": 2.969398473, "q2": 1.947976067, "tx": 0.0, "ty": 0.95, "targetID": 2, "y": 0.512447389, "x": 0.02490349158}], [{"q1": 2.47185478, "distance": 0.07975475256, "q3": 3.150799797, "q2": 1.916790015, "tx": -0.4763, "ty": 0.275, "targetID": 4, "y": 0.3420792439, "x": -0.4331584238}], [{"q1": 0.7456356922, "distance": 0.2021320437, "q3": 2.373154292, "q2": 1.903399134, "tx": 0.4763, "ty": 0.275, "targetID": 6, "y": 0.2652509329, "x": 0.2744031977}]], "block": 2}], [{"trials": [[{"q1": 1.177074478, "distance": 0.09185299218, "q3": 2.615030187, "q2": 1.966829997, "tx": 0.175, "ty": 0.3031, "targetID": 9, "y": 0.3947710534, "x": 0.1807784207}], [{"q1": 2.069293243, "distance": 0.1157737791, "q3": 2.723948157, "q2": 2.060165397, "tx": -0.175, "ty": 0.3031, "targetID": 7, "y": 0.4166834052, "x": -0.1974137903}], [{"q1": 1.601470526, "distance": 0.07582127053, "q3": 2.790461154, "q2": 2.003464051, "tx": 0.0, "ty": 0.55, "targetID": 5, "y": 0.4743741311, "x": 0.005439946523}], [{"q1": 0.8640367234, "distance": 0.3253157651, "q3": 2.71241647, "q2": 2.146639029, "tx": 0.375, "ty": 0.6495, "targetID": 3, "y": 0.3280961427, "x": 0.3247018135}], [{"q1": 2.181800892, "distance": 0.2045735023, "q3": 3.16029373, "q2": 1.96506041, "tx": -0.375, "ty": 0.6495, "targetID": 1, "y": 0.452711084, "x": -0.319103306}], [{"q1": 1.528415666, "distance": 0.2785787343, "q3": 2.593391152, "q2": 1.876847185, "tx": 0.0, "ty": 0.15, "targetID": 8, "y": 0.4277061515, "x": 0.02203189914}], [{"q1": 1.543529767, "distance": 0.4143797718, "q3": 3.074968593, "q2": 2.060069558, "tx": 0.0, "ty": 0.95, "targetID": 2, "y": 0.5361641629, "x": 0.02122487139}], [{"q1": 2.492006682, "distance": 0.06873402337, "q3": 3.148708176, "q2": 1.962552078, "tx": -0.4763, "ty": 0.275, "targetID": 4, "y": 0.3330739286, "x": -0.4395333741}], [{"q1": 0.6508118329, "distance": 0.1620986055, "q3": 2.430282063, "q2": 2.007607096, "tx": 0.4763, "ty": 0.275, "targetID": 6, "y": 0.2284851437, "x": 0.3210185586}]], "block": 3}], [{"trials": [[{"q1": 1.176279879, "distance": 0.09827780894, "q3": 2.645932603, "q2": 1.954431321, "tx": 0.175, "ty": 0.3031, "targetID": 9, "y": 0.4010385821, "x": 0.1831585452}], [{"q1": 2.078886486, "distance": 0.09512741443, "q3": 2.635216677, "q2": 2.047507285, "tx": -0.175, "ty": 0.3031, "targetID": 7, "y": 0.3966457991, "x": -0.1922745028}], [{"q1": 1.588648392, "distance": 0.06403419462, "q3": 2.848055629, "q2": 1.964335351, "tx": 0.0, "ty": 0.55, "targetID": 5, "y": 0.4863941164, "x": 0.007393892718}], [{"q1": 0.8915914479, "distance": 0.2497742504, "q3": 3.024671877, "q2": 2.12237602, "tx": 0.375, "ty": 0.6495, "targetID": 3, "y": 0.4021015579, "x": 0.3406315986}], [{"q1": 2.13279683, "distance": 0.1565368473, "q3": 3.398475577, "q2": 1.879802207, "tx": -0.375, "ty": 0.6495, "targetID": 1, "y": 0.4965746575, "x": -0.3415691133}], [{"q1": 1.519096882, "distance": 0.2497387665, "q3": 2.457423901, "q2": 1.834858799, "tx": 0.0, "ty": 0.15, "targetID": 8, "y": 0.3995803066, "x": 0.008895057811}], [{"q1": 1.524074604, "distance": 0.368596921, "q3": 3.303908145, "q2": 2.031601923, "tx": 0.0, "ty": 0.95, "targetID": 2, "y": 0.5814976752, "x": 0.00835025764}], [{"q1": 2.507982371, "distance": 0.05970533358, "q3": 3.152059903, "q2": 1.969105702, "tx": -0.4763, "ty": 0.275, "targetID": 4, "y": 0.3261690346, "x": -0.4455354628}], [{"q1": 0.5082853278, "distance": 0.09748350817, "q3": 2.721429559, "q2": 2.196454443, "tx": 0.4763, "ty": 0.275, "targetID": 6, "y": 0.1927935144, "x": 0.42390603}]], "block": 4}], [{"trials": [[{"q1": 1.180862197, "distance": 0.09165276254, "q3": 2.613332039, "q2": 1.987523338, "tx": 0.175, "ty": 0.3031, "targetID": 9, "y": 0.3945256357, "x": 0.1814484122}], [{"q1": 2.126354348, "distance": 0.01798032889, "q3": 2.271310344, "q2": 2.135429491, "tx": -0.175, "ty": 0.3031, "targetID": 7, "y": 0.320388132, "x": -0.170059077}], [{"q1": 1.573283091, "distance": 0.03637030936, "q3": 2.977458775, "q2": 2.057558173, "tx": 0.0, "ty": 0.55, "targetID": 5, "y": 0.5161256137, "x": 0.01324104804}], [{"q1": 0.9328198086, "distance": 0.2070255041, "q3": 3.170367428, "q2": 2.346511839, "tx": 0.375, "ty": 0.6495, "targetID": 3, "y": 0.448215723, "x": 0.3265830694}], [{"q1": 2.087209473, "distance": 0.1133141619, "q3": 3.663520178, "q2": 1.841705816, "tx": -0.375, "ty": 0.6495, "targetID": 1, "y": 0.5362208437, "x": -0.3721836143}], [{"q1": 1.866117895, "distance": 0.1839063429, "q3": 1.223076453, "q2": 2.170544835, "tx": 0.0, "ty": 0.15, "targetID": 8, "y": 0.1585038525, "x": -0.1837096281}], [{"q1": 1.219279197, "distance": 0.2223544749, "q3": 4.329984909, "q2": 1.675806049, "tx": 0.0, "ty": 0.95, "targetID": 2, "y": 0.7532227989, "x": 0.1035386189}], [{"q1": 2.513936381, "distance": 0.05311281925, "q3": 3.217474666, "q2": 1.974890748, "tx": -0.4763, "ty": 0.275, "targetID": 4, "y": 0.3261374052, "x": -0.4619494822}], [{"q1": 0.5132980524, "distance": 0.08500285956, "q3": 2.774074364, "q2": 2.243374625, "tx": 0.4763, "ty": 0.275, "targetID": 6, "y": 0.2007935608, "x": 0.4348404955}]], "block": 5}], [{"trials": [[{"q1": 1.167445479, "distance": 0.07019497196, "q3": 2.517179305, "q2": 1.999962858, "tx": 0.175, "ty": 0.3031, "targetID": 9, "y": 0.3732711181, "x": 0.1768298281}], [{"q1": 2.098966053, "distance": 0.02341577106, "q3": 2.231867749, "q2": 2.150876999, "tx": -0.175, "ty": 0.3031, "targetID": 7, "y": 0.318070539, "x": -0.1569949647}], [{"q1": 1.589433372, "distance": 0.0257648789, "q3": 3.012670096, "q2": 2.11945197, "tx": 0.0, "ty": 0.55, "targetID": 5, "y": 0.5245050191, "x": 0.003719533955}], [{"q1": 0.9642789127, "distance": 0.2028969052, "q3": 3.56134971, "q2": 2.963865909, "tx": 0.375, "ty": 0.6495, "targetID": 3, "y": 0.5028374473, "x": 0.2347956856}], [{"q1": 2.08552828, "distance": 0.112448009, "q3": 3.668834996, "q2": 1.842429917, "tx": -0.375, "ty": 0.6495, "targetID": 1, "y": 0.5370802465, "x": -0.3724793387}], [{"q1": 1.752184592, "distance": 0.1873117235, "q3": 1.166602428, "q2": 2.144903377, "tx": 0.0, "ty": 0.15, "targetID": 8, "y": 0.1754474434, "x": -0.1855750775}], [{"q1": 1.22143229, "distance": 0.2228455059, "q3": 4.322980354, "q2": 1.675032892, "tx": 0.0, "ty": 0.95, "targetID": 2, "y": 0.7525808504, "x": 0.1033721377}], [{"q1": 2.508187478, "distance": 0.05483823295, "q3": 3.246055555, "q2": 2.005715011, "tx": -0.4763, "ty": 0.275, "targetID": 4, "y": 0.3289648482, "x": -0.4665518233}], [{"q1": 0.4900771715, "distance": 0.06036340456, "q3": 2.935284886, "q2": 2.434561367, "tx": 0.4763, "ty": 0.275, "targetID": 6, "y": 0.2148985701, "x": 0.4706822842}]], "block": 6}], [{"trials": [[{"q1": 1.167060219, "distance": 0.06698936131, "q3": 2.498129309, "q2": 1.990914934, "tx": 0.175, "ty": 0.3031, "targetID": 9, "y": 0.3700676296, "x": 0.1732938027}], [{"q1": 2.056019179, "distance": 0.03492799669, "q3": 2.225190428, "q2": 2.13679198, "tx": -0.175, "ty": 0.3031, "targetID": 7, "y": 0.3214494291, "x": -0.1452802523}], [{"q1": 1.546028755, "distance": 0.01057580372, "q3": 3.174340785, "q2": 2.258233611, "tx": 0.0, "ty": 0.55, "targetID": 5, "y": 0.5555648982, "x": 0.008993304838}], [{"q1": 1.182146687, "distance": 0.2362740081, "q3": 3.354223276, "q2": 2.848778487, "tx": 0.375, "ty": 0.6495, "targetID": 3, "y": 0.5349569331, "x": 0.1683474105}], [{"q1": 2.060351905, "distance": 0.1002076216, "q3": 3.744407017, "q2": 1.851884798, "tx": -0.375, "ty": 0.6495, "targetID": 1, "y": 0.5492968261, "x": -0.3759441202}], [{"q1": 1.608804924, "distance": 0.2014388766, "q3": 1.115143112, "q2": 2.079257812, "tx": 0.0, "ty": 0.15, "targetID": 8, "y": 0.2086032038, "x": -0.1927259337}], [{"q1": 1.446854841, "distance": 0.4556114399, "q3": 4.686586384, "q2": 2.42819178, "tx": 0.0, "ty": 0.95, "targetID": 2, "y": 0.5661325235, "x": -0.2454130083}], [{"q1": 2.505115142, "distance": 0.05581703313, "q3": 3.257857376, "q2": 2.021413597, "tx": -0.4763, "ty": 0.275, "targetID": 4, "y": 0.3302318542, "x": -0.4682387676}], [{"q1": 0.4028598116, "distance": 0.08059056053, "q3": 3.064528932, "q2": 2.560506892, "tx": 0.4763, "ty": 0.275, "targetID": 6, "y": 0.1986985396, "x": 0.5022408092}]], "block": 7}], [{"trials": [[{"q1": 1.139353155, "distance": 0.06101878572, "q3": 2.463632277, "q2": 1.910137956, "tx": 0.175, "ty": 0.3031, "targetID": 9, "y": 0.3636528846, "x": 0.1674740198}], [{"q1": 1.987660513, "distance": 0.04331965735, "q3": 2.172121472, "q2": 2.081069465, "tx": -0.175, "ty": 0.3031, "targetID": 7, "y": 0.3133987552, "x": -0.1329223533}], [{"q1": 1.537598349, "distance": 0.01491027631, "q3": 3.177186425, "q2": 2.211879726, "tx": 0.0, "ty": 0.55, "targetID": 5, "y": 0.5561880856, "x": 0.01356554226}], [{"q1": 1.178580572, "distance": 0.2360468915, "q3": 3.364794001, "q2": 2.844457722, "tx": 0.375, "ty": 0.6495, "targetID": 3, "y": 0.5356058569, "x": 0.1682483152}], [{"q1": 2.042687561, "distance": 0.08863121055, "q3": 3.807827132, "q2": 1.832576108, "tx": -0.375, "ty": 0.6495, "targetID": 1, "y": 0.5609530198, "x": -0.3788631317}], [{"q1": 1.468327284, "distance": 0.2377643063, "q3": 1.022035144, "q2": 1.984123884, "tx": 0.0, "ty": 0.15, "targetID": 8, "y": 0.2596301905, "x": -0.2109812472}], [{"q1": 1.448992472, "distance": 0.4465688374, "q3": 4.680793051, "q2": 2.395958301, "tx": 0.0, "ty": 0.95, "targetID": 2, "y": 0.5765124189, "x": -0.2448075844}], [{"q1": 2.506997539, "distance": 0.05511328471, "q3": 3.259197375, "q2": 2.010959643, "tx": -0.4763, "ty": 0.275, "targetID": 4, "y": 0.3296441714, "x": -0.4691244383}], [{"q1": 0.4053683929, "distance": 0.07874558574, "q3": 3.06705307, "q2": 2.558568043, "tx": 0.4763, "ty": 0.275, "targetID": 6, "y": 0.2005147887, "x": 0.5018503535}]], "block": 8}], [{"trials": [[{"q1": 1.133008183, "distance": 0.05934352319, "q3": 2.436605149, "q2": 1.875941606, "tx": 0.175, "ty": 0.3031, "targetID": 9, "y": 0.3606992049, "x": 0.1607176564}], [{"q1": 1.902040254, "distance": 0.0498844913, "q3": 2.027843461, "q2": 2.014149295, "tx": -0.175, "ty": 0.3031, "targetID": 7, "y": 0.2878751277, "x": -0.127495624}], [{"q1": 1.542064037, "distance": 0.01265643301, "q3": 3.192809921, "q2": 2.216149418, "tx": 0.0, "ty": 0.55, "targetID": 5, "y": 0.5589998758, "x": 0.008898737693}], [{"q1": 1.16713792, "distance": 0.2347472283, "q3": 3.381086225, "q2": 2.866454512, "tx": 0.375, "ty": 0.6495, "targetID": 3, "y": 0.534308478, "x": 0.1704586241}], [{"q1": 2.10124499, "distance": 0.1176957246, "q3": 3.689293562, "q2": 1.842022747, "tx": -0.375, "ty": 0.6495, "targetID": 1, "y": 0.5322585789, "x": -0.3853311543}], [{"q1": 1.413260695, "distance": 0.2714269574, "q3": 0.9187961202, "q2": 1.936663022, "tx": 0.0, "ty": 0.15, "targetID": 8, "y": 0.2934370286, "x": -0.2304309269}], [{"q1": 1.46296413, "distance": 0.4388437897, "q3": 4.638958059, "q2": 2.373521907, "tx": 0.0, "ty": 0.95, "targetID": 2, "y": 0.5856684236, "x": -0.244635186}], [{"q1": 2.517328165, "distance": 0.04999241072, "q3": 3.234631566, "q2": 2.021614256, "tx": -0.4763, "ty": 0.275, "targetID": 4, "y": 0.3241243297, "x": -0.4670241516}], [{"q1": 0.4089489981, "distance": 0.07618763472, "q3": 3.070502887, "q2": 2.561501831, "tx": 0.4763, "ty": 0.275, "targetID": 6, "y": 0.2030534036, "x": 0.501364775}]], "block": 9}], [{"trials": [[{"q1": 1.122931404, "distance": 0.05894168056, "q3": 2.421503545, "q2": 1.843966976, "tx": 0.175, "ty": 0.3031, "targetID": 9, "y": 0.3593455932, "x": 0.1573774306}], [{"q1": 1.885998988, "distance": 0.04604543804, "q3": 2.003762922, "q2": 1.978119294, "tx": -0.175, "ty": 0.3031, "targetID": 7, "y": 0.2833348154, "x": -0.1334125038}], [{"q1": 1.530708564, "distance": 0.01795389741, "q3": 3.213136172, "q2": 2.193206751, "tx": 0.0, "ty": 0.55, "targetID": 5, "y": 0.5626743667, "x": 0.01271624399}], [{"q1": 1.147708927, "distance": 0.2334784513, "q3": 3.420527583, "q2": 2.883313489, "tx": 0.375, "ty": 0.6495, "targetID": 3, "y": 0.5337688135, "x": 0.172223079}], [{"q1": 2.088058366, "distance": 0.1078057586, "q3": 3.73622867, "q2": 1.817307628, "tx": -0.375, "ty": 0.6495, "targetID": 1, "y": 0.5423697646, "x": -0.3870496577}], [{"q1": 1.425511044, "distance": 0.2683345946, "q3": 0.9753454073, "q2": 1.915631866, "tx": 0.0, "ty": 0.15, "targetID": 8, "y": 0.2920079728, "x": -0.2276778213}], [{"q1": 1.474491053, "distance": 0.4358823902, "q3": 4.616888843, "q2": 2.357104249, "tx": 0.0, "ty": 0.95, "targetID": 2, "y": 0.5906262305, "x": -0.2466656682}], [{"q1": 2.532904216, "distance": 0.04246928737, "q3": 3.205116854, "q2": 2.037822595, "tx": -0.4763, "ty": 0.275, "targetID": 4, "y": 0.3160529433, "x": -0.4654235935}], [{"q1": 0.4093472121, "distance": 0.07566096652, "q3": 3.072152485, "q2": 2.561433622, "tx": 0.4763, "ty": 0.275, "targetID": 6, "y": 0.2036136874, "x": 0.5013714226}]], "block": 10}]]}], "condition": "H1"}], "type": "simulation", "subjectID": "S_H1_95"}}
