# Supplementary material for: Goal-related feedback guides motor exploration and redundancy resolution in human motor skill acquisition
Source: PLoS Comput Biol. 2019 Mar 5;15(3):e1006676. doi: 10.1371/journal.pcbi.1006676 (PMC6420027; doi:10.1371/journal.pcbi.1006676)
Supplement: S1 Dataset — The 220 .json files contain the data (20 for the participants, 200 for simulation runs), the text file legend_json.txt explains the data format. (ZIP) [file pcbi.1006676.s001.zip › P_20.json]

{"data": {"data": [[{"phases": [[{"phase": "test", "blocks": [[{"trials": [[{"q1": -0.1536167098, "distance": 0.8136214951, "q3": 0.2792247268, "q2": 2.040484685, "tx": -0.375, "ty": 0.6495, "targetID": 1, "f2": -0.048192, "f1": -2.088361, "f3": -1.291572, "y": 0.32719613, "x": 0.37206101}], [{"q1": 0.2166388902, "distance": 1.244993269, "q3": 1.6455034, "q2": 3.508048254, "tx": 0, "ty": 0.95, "targetID": 2, "f2": -1.515756, "f1": -1.718106, "f3": 0.074707, "y": -0.19528618, "x": 0.48818829}], [{"q1": 0.4182976902, "distance": 0.656889895, "q3": 2.290346707, "q2": 3.669683254, "tx": 0.375, "ty": 0.6495, "targetID": 3, "f2": -1.677391, "f1": -1.516447, "f3": 0.71955, "y": 0.031751047, "x": 0.59836196}], [{"q1": 1.11271536, "distance": 0.4194451965, "q3": 1.121799907, "q2": 2.166713874, "tx": -0.4763, "ty": 0.275, "targetID": 4, "f2": -0.174421, "f1": -0.822029, "f3": -0.448996, "y": 0.25967951, "x": -0.057134692}], [{"q1": 1.17460473, "distance": 0.1527093917, "q3": 1.931388327, "q2": 1.479773224, "tx": 0, "ty": 0.55, "targetID": 5, "f2": 0.512519, "f1": -0.76014, "f3": 0.360592, "y": 0.39828473, "x": -0.017396412}], [{"q1": 2.74741168, "distance": 0.5656266295, "q3": -0.6916781732, "q2": 4.084932654, "tx": 0.4763, "ty": 0.275, "targetID": 6, "f2": -2.09264, "f1": 0.812667, "f3": -2.262475, "y": 0.2977679, "x": -0.088868211}], [{"q1": 2.64380195, "distance": 0.5651558592, "q3": 0.07778582679, "q2": 2.120092644, "tx": -0.175, "ty": 0.3031, "targetID": 7, "f2": -0.1278, "f1": 0.709057, "f3": -1.493011, "y": -0.18448047, "x": -0.46077339}], [{"q1": 1.80254627, "distance": 0.09888287205, "q3": 0.02997082679, "q2": 3.027573054, "tx": 0, "ty": 0.15, "targetID": 8, "f2": -1.03528, "f1": -0.132198, "f3": -1.540825, "y": 0.088751335, "x": -0.077630042}], [{"q1": 2.62639753, "distance": 0.2162396508, "q3": 0.2341115268, "q2": 3.465008454, "tx": 0.175, "ty": 0.3031, "targetID": 9, "f2": -1.472716, "f1": 0.691653, "f3": -1.336685, "y": 0.23089055, "x": -0.028826843}]], "block": 1}], [{"trials": [[{"q1": 0.9243454902, "distance": 0.4295307052, "q3": 1.080707877, "q2": 1.892264344, "tx": -0.375, "ty": 0.6495, "targetID": 1, "f2": 0.100028, "f1": -1.010399, "f3": -0.490088, "y": 0.37399288, "x": -0.045466309}], [{"q1": 2.387071, "distance": 0.6007872889, "q3": 1.719582157, "q2": 3.012619154, "tx": 0, "ty": 0.95, "targetID": 2, "f2": -1.020326, "f1": 0.452327, "f3": 0.148786, "y": 0.35567508, "x": -0.087882057}], [{"q1": 0.7457772902, "distance": 0.5243066173, "q3": 1.849958247, "q2": 4.144132854, "tx": 0.375, "ty": 0.6495, "targetID": 3, "f2": -2.15184, "f1": -1.188967, "f3": 0.279162, "y": 0.21018541, "x": 0.66118197}], [{"q1": 1.29147198, "distance": 0.2880005246, "q3": 0.7309857768, "q2": 1.652058174, "tx": -0.4763, "ty": 0.275, "targetID": 4, "f2": 0.340234, "f1": -0.643273, "f3": -0.839811, "y": 0.46884918, "x": -0.26330517}], [{"q1": 2.37016923, "distance": 0.5555794697, "q3": 0.06082122679, "q2": 2.952426204, "tx": 0, "ty": 0.55, "targetID": 5, "f2": -0.960134, "f1": 0.435425, "f3": -1.509975, "y": 0.012841817, "x": -0.14187894}], [{"q1": 2.26392057, "distance": 0.4427737252, "q3": 0.3435645268, "q2": 4.036288254, "tx": 0.4763, "ty": 0.275, "targetID": 6, "f2": -2.043996, "f1": 0.329176, "f3": -1.227232, "y": 0.5111815, "x": 0.10177781}], [{"q1": 2.9232152, "distance": 0.5044386407, "q3": -0.4621282732, "q2": 2.759783744, "tx": -0.175, "ty": 0.3031, "targetID": 7, "f2": -0.767491, "f1": 0.988471, "f3": -2.032925, "y": -0.19594871, "x": -0.24854405}], [{"q1": 2.25166836, "distance": 0.334671789, "q3": 1.903930807, "q2": 3.285497854, "tx": 0, "ty": 0.15, "targetID": 8, "f2": -1.293205, "f1": 0.316924, "f3": 0.333134, "y": 0.4759627, "x": -0.075851991}], [{"q1": 2.35131968, "distance": 0.2523666782, "q3": -0.7129530732, "q2": 3.728889654, "tx": 0.175, "ty": 0.3031, "targetID": 9, "f2": -1.736597, "f1": 0.416575, "f3": -2.283749, "y": 0.15888439, "x": -0.032100937}]], "block": 2}], [{"trials": [[{"q1": 0.2797974902, "distance": 0.8743297313, "q3": 2.233672377, "q2": 1.847339564, "tx": -0.375, "ty": 0.6495, "targetID": 1, "f2": 0.144953, "f1": -1.654947, "f3": 0.662876, "y": 0.13036235, "x": 0.32852582}], [{"q1": 0.01056299019, "distance": 1.303994955, "q3": 2.097641417, "q2": 3.686955654, "tx": 0, "ty": 0.95, "targetID": 2, "f2": -1.694663, "f1": -1.924181, "f3": 0.526845, "y": -0.22895561, "x": 0.55719522}], [{"q1": 0.6267109902, "distance": 0.3544558349, "q3": 3.187334227, "q2": 3.630966254, "tx": 0.375, "ty": 0.6495, "targetID": 3, "f2": -1.638674, "f1": -1.308034, "f3": 1.616538, "y": 0.30564381, "x": 0.46103406}], [{"q1": 2.15421615, "distance": 0.2568223459, "q3": 0.2245610268, "q2": 1.202433434, "tx": -0.4763, "ty": 0.275, "targetID": 4, "f2": 0.789859, "f1": 0.219472, "f3": -1.346235, "y": 0.33939154, "x": -0.72491908}], [{"q1": 1.42605781, "distance": 0.1637919437, "q3": 2.707173227, "q2": 2.509021814, "tx": 0, "ty": 0.55, "targetID": 5, "f2": -0.516729, "f1": -0.508687, "f3": 1.136377, "y": 0.45873431, "x": 0.13600873}], [{"q1": 2.37130021, "distance": 0.6295119503, "q3": -1.698137673, "q2": 5.165558854, "tx": 0.4763, "ty": 0.275, "targetID": 6, "f2": -3.173266, "f1": 0.436556, "f3": -3.268934, "y": 0.49845904, "x": -0.11221623}], [{"q1": 1.884604671, "distance": 0.2457065013, "q3": -0.1746096732, "q2": 2.523724464, "tx": -0.175, "ty": 0.3031, "targetID": 7, "f2": -0.531432, "f1": -0.05014, "f3": -1.745406, "y": 0.11929435, "x": -0.33805572}], [{"q1": 2.15848872, "distance": 0.4433531073, "q3": -1.092702473, "q2": 2.747343034, "tx": 0, "ty": 0.15, "targetID": 8, "f2": -0.75505, "f1": 0.223744, "f3": -2.663499, "y": 0.1098988, "x": -0.44153581}], [{"q1": 3.00470809, "distance": 0.4539005754, "q3": 0.2798530268, "q2": 2.835558954, "tx": 0.175, "ty": 0.3031, "targetID": 9, "f2": -0.843266, "f1": 1.069964, "f3": -1.290943, "y": -0.045480115, "x": -0.11571917}]], "block": 3}], [{"trials": [[{"q1": 1.0116189, "distance": 0.5810617943, "q3": 2.421162627, "q2": 1.248426344, "tx": -0.375, "ty": 0.6495, "targetID": 1, "f2": 0.743866, "f1": -0.923126, "f3": 0.850366, "y": 0.4129217, "x": 0.15571981}], [{"q1": 0.6786100902, "distance": 0.7653446797, "q3": 3.085860827, "q2": 3.297624354, "tx": 0, "ty": 0.95, "targetID": 2, "f2": -1.305332, "f1": -1.256134, "f3": 1.515065, "y": 0.32679502, "x": 0.44426122}], [{"q1": -0.3669308098, "distance": 1.113290626, "q3": 1.981465317, "q2": 4.097819454, "tx": 0.375, "ty": 0.6495, "targetID": 3, "f2": -2.105527, "f1": -2.301675, "f3": 0.410669, "y": -0.45540602, "x": 0.51137707}], [{"q1": 2.007566608, "distance": 0.1130648387, "q3": 0.4756999268, "q2": 1.504214824, "tx": -0.4763, "ty": 0.275, "targetID": 4, "f2": 0.488078, "f1": 0.072822, "f3": -1.095096, "y": 0.26944999, "x": -0.58922854}], [{"q1": 1.63824098, "distance": 0.2302759726, "q3": 2.016211337, "q2": 2.826699664, "tx": 0, "ty": 0.55, "targetID": 5, "f2": -0.834407, "f1": -0.296504, "f3": 0.445415, "y": 0.36886028, "x": 0.14218096}], [{"q1": 1.962516169, "distance": 0.3605843117, "q3": 0.6728663168, "q2": 4.071637454, "tx": 0.4763, "ty": 0.275, "targetID": 6, "f2": -2.079345, "f1": 0.027772, "f3": -0.89793, "y": 0.53143209, "x": 0.22279728}], [{"q1": 2.15886571, "distance": 0.4330205827, "q3": 1.028871597, "q2": 1.216067944, "tx": -0.175, "ty": 0.3031, "targetID": 7, "f2": 0.776225, "f1": 0.224121, "f3": -0.541925, "y": 0.21301985, "x": -0.59854739}], [{"q1": 2.78812672, "distance": 0.209049758, "q3": 0.2683548268, "q2": 2.909009394, "tx": 0, "ty": 0.15, "targetID": 8, "f2": -0.916717, "f1": 0.853382, "f3": -1.302442, "y": -0.019141453, "x": -0.12285345}], [{"q1": 2.22370818, "distance": 0.2380918966, "q3": -0.2273884732, "q2": 3.470788954, "tx": 0.175, "ty": 0.3031, "targetID": 9, "f2": -1.478496, "f1": 0.288964, "f3": -1.798185, "y": 0.13934219, "x": 0.0021673327}]], "block": 4}], [{"trials": [[{"q1": 1.32376755, "distance": 0.4813001172, "q3": 2.283498037, "q2": 1.597457294, "tx": -0.375, "ty": 0.6495, "targetID": 1, "f2": 0.394835, "f1": -0.610977, "f3": 0.712702, "y": 0.38443974, "x": 0.026737304}], [{"q1": 0.3966835902, "distance": 0.7858064105, "q3": 3.705194327, "q2": 3.441635054, "tx": 0, "ty": 0.95, "targetID": 2, "f2": -1.449342, "f1": -1.538061, "f3": 2.134398, "y": 0.28249453, "x": 0.41464221}], [{"q1": 0.7541967902, "distance": 0.4808698136, "q3": 2.185731677, "q2": 3.583170054, "tx": 0.375, "ty": 0.6495, "targetID": 3, "f2": -1.590877, "f1": -1.180548, "f3": 0.614935, "y": 0.19938753, "x": 0.54421744}], [{"q1": 2.37726923, "distance": 0.3865590967, "q3": -0.2586661732, "q2": 0.8363122536, "tx": -0.4763, "ty": 0.275, "targetID": 4, "f2": 1.15598, "f1": 0.442525, "f3": -1.829462, "y": 0.42386309, "x": -0.83304601}], [{"q1": 1.50981267, "distance": 0.3255217025, "q3": 1.838208697, "q2": 3.296116454, "tx": 0, "ty": 0.55, "targetID": 5, "f2": -1.303824, "f1": -0.424932, "f3": 0.267412, "y": 0.37862533, "x": 0.2767582}], [{"q1": 2.65963558, "distance": 0.6137189057, "q3": -0.2391317732, "q2": 4.330605154, "tx": 0.4763, "ty": 0.275, "targetID": 6, "f2": -2.338312, "f1": 0.724891, "f3": -1.809928, "y": 0.49222688, "x": -0.097689005}], [{"q1": 2.50236745, "distance": 0.6543658257, "q3": 0.1341460268, "q2": 1.338213064, "tx": -0.175, "ty": 0.3031, "targetID": 7, "f2": 0.65408, "f1": 0.567623, "f3": -1.43665, "y": 0.045171694, "x": -0.77638808}], [{"q1": 3.14557709, "distance": 0.5141426973, "q3": -0.4550848732, "q2": 2.633303224, "tx": 0, "ty": 0.15, "targetID": 8, "f2": -0.641011, "f1": 1.210833, "f3": -2.025881, "y": -0.31176362, "x": -0.22609085}], [{"q1": 2.21792765, "distance": 0.3284694182, "q3": -1.224793873, "q2": 3.761637654, "tx": 0.175, "ty": 0.3031, "targetID": 9, "f2": -1.769345, "f1": 0.283183, "f3": -2.79559, "y": 0.14692328, "x": -0.11396538}]], "block": 5}], [{"trials": [[{"q1": 0.9991153702, "distance": 0.4913080027, "q3": 2.071126377, "q2": 0.9840299536, "tx": -0.375, "ty": 0.6495, "targetID": 1, "f2": 1.008263, "f1": -0.935629, "f3": 0.50033, "y": 0.48630915, "x": 0.088413746}], [{"q1": -0.1674836098, "distance": 1.287119323, "q3": 2.807641327, "q2": 4.143529654, "tx": 0, "ty": 0.95, "targetID": 2, "f2": -2.151237, "f1": -2.102228, "f3": 1.236845, "y": -0.20144426, "x": 0.57519759}], [{"q1": 0.7613595902, "distance": 0.3135682566, "q3": 2.746380327, "q2": 4.060547654, "tx": 0.375, "ty": 0.6495, "targetID": 3, "f2": -2.068255, "f1": -1.173385, "f3": 1.175584, "y": 0.35489863, "x": 0.48240151}], [{"q1": 2.74961079, "distance": 0.4224059936, "q3": -1.002783773, "q2": 1.368560844, "tx": -0.4763, "ty": 0.275, "targetID": 4, "f2": 0.623732, "f1": 0.814866, "f3": -2.57358, "y": 0.10297393, "x": -0.86208991}], [{"q1": 2.56683293, "distance": 0.2126770293, "q3": 0.03625402679, "q2": 3.812060154, "tx": 0, "ty": 0.55, "targetID": 5, "f2": -1.819767, "f1": 0.632088, "f3": -1.534542, "y": 0.33740159, "x": -0.0057822881}], [{"q1": 2.59730638, "distance": 0.4925278204, "q3": 0.1602212268, "q2": 3.586914854, "tx": 0.4763, "ty": 0.275, "targetID": 6, "f2": -1.594622, "f1": 0.662562, "f3": -1.410575, "y": 0.26650476, "x": -0.016154551}], [{"q1": 2.74841699, "distance": 0.6566311, "q3": -1.554761673, "q2": 1.316284744, "tx": -0.175, "ty": 0.3031, "targetID": 7, "f2": 0.676008, "f1": 0.813673, "f3": -3.125558, "y": 0.18848626, "x": -0.82155092}], [{"q1": 2.5117294, "distance": 0.1611054062, "q3": 0.3411769268, "q2": 2.897762484, "tx": 0, "ty": 0.15, "targetID": 8, "f2": -0.90547, "f1": 0.576985, "f3": -1.229619, "y": 0.032845242, "x": -0.11058804}], [{"q1": 2.47534975, "distance": 0.2839991388, "q3": 0.9082972668, "q2": 2.897825324, "tx": 0.175, "ty": 0.3031, "targetID": 9, "f2": -0.905533, "f1": 0.540605, "f3": -0.662499, "y": 0.1544265, "x": -0.066974588}]], "block": 6}], [{"trials": [[{"q1": 1.12301978, "distance": 0.460799814, "q3": 2.202319287, "q2": 1.109630784, "tx": -0.375, "ty": 0.6495, "targetID": 1, "f2": 0.882662, "f1": -0.811725, "f3": 0.631523, "y": 0.46444854, "x": 0.047009983}], [{"q1": 0.2588744902, "distance": 1.171884236, "q3": 2.306180337, "q2": 3.703555854, "tx": 0, "ty": 0.95, "targetID": 2, "f2": -1.711263, "f1": -1.67587, "f3": 0.735384, "y": -0.048796208, "x": 0.61295905}], [{"q1": 0.5400029902, "distance": 0.5938809198, "q3": 2.054475927, "q2": 3.974618754, "tx": 0.375, "ty": 0.6495, "targetID": 3, "f2": -1.982326, "f1": -1.394742, "f3": 0.48368, "y": 0.12173115, "x": 0.6473134}], [{"q1": 2.34956038, "distance": 0.3197242636, "q3": -0.5844367732, "q2": 1.570816584, "tx": -0.4763, "ty": 0.275, "targetID": 4, "f2": 0.421476, "f1": 0.414816, "f3": -2.155233, "y": 0.18220413, "x": -0.78226165}], [{"q1": 1.16505429, "distance": 0.4662644539, "q3": 2.192014857, "q2": 3.429508454, "tx": 0, "ty": 0.55, "targetID": 5, "f2": -1.437216, "f1": -0.76969, "f3": 0.621219, "y": 0.33075396, "x": 0.41150178}], [{"q1": 2.84989043, "distance": 0.9971249124, "q3": 0.7219379968, "q2": 4.515952854, "tx": 0.4763, "ty": 0.275, "targetID": 6, "f2": -2.52366, "f1": 0.915146, "f3": -0.848858, "y": 0.57350285, "x": -0.47509589}], [{"q1": 2.4310533, "distance": 0.3697001777, "q3": -0.3147498732, "q2": 2.746086394, "tx": -0.175, "ty": 0.3031, "targetID": 7, "f2": -0.753794, "f1": 0.496309, "f3": -1.885546, "y": -0.045179956, "x": -0.29901328}], [{"q1": 2.33485773, "distance": 0.1447471694, "q3": 0.2878327268, "q2": 2.934833284, "tx": 0, "ty": 0.15, "targetID": 8, "f2": -0.942541, "f1": 0.400113, "f3": -1.282964, "y": 0.048166763, "x": -0.10286756}], [{"q1": 2.32668959, "distance": 0.4693201708, "q3": 0.3313123268, "q2": 2.679735954, "tx": 0.175, "ty": 0.3031, "targetID": 9, "f2": -0.687443, "f1": 0.391945, "f3": -1.239484, "y": 0.0046560938, "x": -0.18720527}]], "block": 7}], [{"trials": [[{"q1": 0.9555728902, "distance": 0.4960595646, "q3": 1.963935227, "q2": 1.091409544, "tx": -0.375, "ty": 0.6495, "targetID": 1, "f2": 0.900883, "f1": -0.979172, "f3": 0.393139, "y": 0.47808866, "x": 0.090503216}], [{"q1": 1.10178261, "distance": 0.6644399823, "q3": 2.690836927, "q2": 3.378237654, "tx": 0, "ty": 0.95, "targetID": 2, "f2": -1.385945, "f1": -0.832962, "f3": 1.120041, "y": 0.40670528, "x": 0.38250665}], [{"q1": 3.07790719, "distance": 0.8926875706, "q3": 1.432314927, "q2": 3.935996054, "tx": 0.375, "ty": 0.6495, "targetID": 3, "f2": -1.943703, "f1": 1.143163, "f3": -0.138481, "y": 0.38683266, "x": -0.47816878}], [{"q1": 2.34861791, "distance": 0.3250242776, "q3": -0.1968898732, "q2": 1.364728104, "tx": -0.4763, "ty": 0.275, "targetID": 4, "f2": 0.627565, "f1": 0.413873, "f3": -1.767686, "y": 0.26297161, "x": -0.80110163}], [{"q1": 2.52599223, "distance": 0.6739849415, "q3": -1.001715673, "q2": 3.047804954, "tx": 0, "ty": 0.55, "targetID": 5, "f2": -1.055512, "f1": 0.591248, "f3": -2.572512, "y": -0.047743158, "x": -0.31138211}], [{"q1": 2.31663649, "distance": 0.5763494253, "q3": -0.9696211732, "q2": 3.714827954, "tx": 0.4763, "ty": 0.275, "targetID": 6, "f2": -1.722535, "f1": 0.381892, "f3": -2.540418, "y": 0.13327935, "x": -0.082353665}], [{"q1": 2.39021259, "distance": 0.5127149121, "q3": -0.3376332732, "q2": 2.140764324, "tx": -0.175, "ty": 0.3031, "targetID": 7, "f2": -0.148472, "f1": 0.455468, "f3": -1.90843, "y": -0.038180679, "x": -0.55762786}], [{"q1": 2.74376743, "distance": 0.360058237, "q3": -0.1382551732, "q2": 2.730692594, "tx": 0, "ty": 0.15, "targetID": 8, "f2": -0.7384, "f1": 0.809023, "f3": -1.709051, "y": -0.13167973, "x": -0.22427319}], [{"q1": 2.83506211, "distance": 0.3168789835, "q3": 0.9668565568, "q2": 3.051260754, "tx": 0.175, "ty": 0.3031, "targetID": 9, "f2": -1.058968, "f1": 0.900318, "f3": -0.60394, "y": 0.19513539, "x": -0.12291934}]], "block": 8}], [{"trials": [[{"q1": 1.36083834, "distance": 0.2952475515, "q3": 1.436336157, "q2": 1.467395354, "tx": -0.375, "ty": 0.6495, "targetID": 1, "f2": 0.524897, "f1": -0.573906, "f3": -0.13446, "y": 0.42188181, "x": -0.18695459}], [{"q1": 0.6893542902, "distance": 0.8577588398, "q3": 2.574409527, "q2": 4.080930254, "tx": 0, "ty": 0.95, "targetID": 2, "f2": -2.088638, "f1": -1.24539, "f3": 1.003613, "y": 0.30218369, "x": 0.56221371}], [{"q1": 0.02098049019, "distance": 0.7115956529, "q3": 2.860671427, "q2": 4.288363354, "tx": 0.375, "ty": 0.6495, "targetID": 3, "f2": -2.296071, "f1": -1.913764, "f3": 1.289875, "y": -0.022412268, "x": 0.60931235}], [{"q1": 1.54845426, "distance": 0.6822684908, "q3": -1.518501373, "q2": 1.215690954, "tx": -0.4763, "ty": 0.275, "targetID": 4, "f2": 0.776602, "f1": -0.38629, "f3": -3.089298, "y": 0.84828659, "x": -0.10639085}], [{"q1": 2.3050126, "distance": 0.421503384, "q3": -0.9664732732, "q2": 3.713923154, "tx": 0, "ty": 0.55, "targetID": 5, "f2": -1.721631, "f1": 0.370268, "f3": -2.53727, "y": 0.13580037, "x": -0.078126623}], [{"q1": 2.45210197, "distance": 0.6044435974, "q3": -0.7687100732, "q2": 4.793701054, "tx": 0.4763, "ty": 0.275, "targetID": 6, "f2": -2.801408, "f1": 0.517357, "f3": -2.339506, "y": 0.56970638, "x": -0.051431193}], [{"q1": 0.7935923902, "distance": 0.2539211019, "q3": 1.698973307, "q2": 1.919282041, "tx": -0.175, "ty": 0.3031, "targetID": 7, "f2": 0.073011, "f1": -1.141152, "f3": 0.128177, "y": 0.29054423, "x": 0.078610486}], [{"q1": 1.14212066, "distance": 0.06957222809, "q3": -0.1746034732, "q2": 2.923712044, "tx": 0, "ty": 0.15, "targetID": 8, "f2": -0.931419, "f1": -0.792624, "f3": -1.7454, "y": 0.1658469, "x": -0.067743418}], [{"q1": 2.26699933, "distance": 0.1475806789, "q3": 0.3875468268, "q2": 3.401234154, "tx": 0.175, "ty": 0.3031, "targetID": 9, "f2": -1.408942, "f1": 0.332255, "f3": -1.18325, "y": 0.2287576, "x": 0.047511709}]], "block": 9}], [{"trials": [[{"q1": 1.18685694, "distance": 0.5832525302, "q3": 2.710566127, "q2": 1.100080344, "tx": -0.375, "ty": 0.6495, "targetID": 1, "f2": 0.892212, "f1": -0.747888, "f3": 1.13977, "y": 0.44871665, "x": 0.17260347}], [{"q1": 2.60396656, "distance": 0.7030982578, "q3": 2.568628987, "q2": 3.778495454, "tx": 0, "ty": 0.95, "targetID": 2, "f2": -1.786203, "f1": 0.669222, "f3": 0.997833, "y": 0.41032062, "x": -0.45065877}], [{"q1": 2.14435155, "distance": 0.6151943978, "q3": 2.751595327, "q2": 3.829269854, "tx": 0.375, "ty": 0.6495, "targetID": 3, "f2": -1.836977, "f1": 0.209607, "f3": 1.180799, "y": 0.55121518, "x": -0.23229255}], [{"q1": 1.20199942, "distance": 0.4150730624, "q3": -0.8470047732, "q2": 2.334537754, "tx": -0.4763, "ty": 0.275, "targetID": 4, "f2": -0.342245, "f1": -0.732745, "f3": -2.417801, "y": 0.56080069, "x": -0.17529566}], [{"q1": 0.9635525402, "distance": 0.4719841549, "q3": 1.50036182, "q2": 2.718063384, "tx": 0, "ty": 0.55, "targetID": 5, "f2": -0.725771, "f1": -0.971192, "f3": -0.070435, "y": 0.13006998, "x": 0.21547116}], [{"q1": 0.3679693902, "distance": 0.361682877, "q3": 1.909145857, "q2": 4.037155354, "tx": 0.4763, "ty": 0.275, "targetID": 6, "f2": -2.044863, "f1": -1.566775, "f3": 0.33835, "y": -0.03702172, "x": 0.65921241}], [{"q1": 0.9245967902, "distance": 0.673779547, "q3": -0.4839434732, "q2": 1.247169704, "tx": -0.175, "ty": 0.3031, "targetID": 7, "f2": 0.745123, "f1": -1.010148, "f3": -2.05474, "y": 0.84233822, "x": 0.22898146}], [{"q1": 1.00665519, "distance": 0.1418720193, "q3": 0.3269141268, "q2": 2.486590844, "tx": 0, "ty": 0.15, "targetID": 8, "f2": -0.494298, "f1": -0.928089, "f3": -1.243882, "y": 0.25889673, "x": -0.090934988}], [{"q1": 0.9076321902, "distance": 0.2069289084, "q3": 3.090321827, "q2": 1.847716564, "tx": 0.175, "ty": 0.3031, "targetID": 9, "f2": 0.144576, "f1": -1.027112, "f3": 1.519526, "y": 0.41743476, "x": 0.34747358}]], "block": 10}], [{"trials": [[{"q1": 2.16860465, "distance": 0.4655588088, "q3": 1.812824627, "q2": 2.597049244, "tx": -0.375, "ty": 0.6495, "targetID": 1, "f2": -0.604757, "f1": 0.23386, "f3": 0.242028, "y": 0.30259734, "x": -0.064510791}], [{"q1": 1.54782594, "distance": 0.499769232, "q3": 2.173290967, "q2": 3.524761554, "tx": 0, "ty": 0.95, "targetID": 2, "f2": -1.532469, "f1": -0.386919, "f3": 0.602495, "y": 0.51271186, "x": 0.2419677}], [{"q1": 2.54710373, "distance": 0.6757330444, "q3": 1.512739695, "q2": 4.085070854, "tx": 0.375, "ty": 0.6495, "targetID": 3, "f2": -2.092778, "f1": 0.612359, "f3": -0.058057, "y": 0.6032931, "x": -0.29915137}], [{"q1": 1.955918824, "distance": 0.4342029708, "q3": 1.141089287, "q2": 2.598180214, "tx": -0.4763, "ty": 0.275, "targetID": 4, "f2": -0.605888, "f1": 0.021174, "f3": -0.429707, "y": 0.15999906, "x": -0.057603208}], [{"q1": 2.3334126, "distance": 0.1146454665, "q3": 1.667683044, "q2": 3.318798754, "tx": 0, "ty": 0.55, "targetID": 5, "f2": -1.326506, "f1": 0.398668, "f3": 0.096887, "y": 0.45116951, "x": -0.058104365}], [{"q1": 1.7661038, "distance": 0.595374177, "q3": 2.814804227, "q2": 3.654565854, "tx": 0.4763, "ty": 0.275, "targetID": 6, "f2": -1.662273, "f1": -0.168641, "f3": 1.244008, "y": 0.57859068, "x": -0.035855357}], [{"q1": 1.57038257, "distance": 0.3731452457, "q3": 2.374101567, "q2": 3.184087254, "tx": -0.175, "ty": 0.3031, "targetID": 7, "f2": -1.191795, "f1": -0.364362, "f3": 0.803305, "y": 0.49394758, "x": 0.14564712}], [{"q1": 2.69381611, "distance": 0.3341322554, "q3": 1.713236137, "q2": 3.299446554, "tx": 0, "ty": 0.15, "targetID": 8, "f2": -1.307154, "f1": 0.759072, "f3": 0.14244, "y": 0.39306001, "x": -0.22927319}], [{"q1": 2.92510016, "distance": 0.5347890928, "q3": 1.658949417, "q2": 3.485868654, "tx": 0.175, "ty": 0.3031, "targetID": 9, "f2": -1.493576, "f1": 0.990356, "f3": 0.088153, "y": 0.36919339, "x": -0.35568921}]], "block": 11}], [{"trials": [[{"q1": 2.42458162, "distance": 0.647860018, "q3": 0.9671078868, "q2": 1.465321904, "tx": -0.375, "ty": 0.6495, "targetID": 1, "f2": 0.526971, "f1": 0.489837, "f3": -0.603688, "y": 0.026448629, "x": -0.55256574}], [{"q1": 1.55159585, "distance": 0.6940540351, "q3": 1.552135267, "q2": 2.790948334, "tx": 0, "ty": 0.95, "targetID": 2, "f2": -0.798656, "f1": -0.383149, "f3": -0.018661, "y": 0.2777073, "x": 0.17243413}], [{"q1": 2.38870463, "distance": 0.5465411675, "q3": 1.889479487, "q2": 3.115035054, "tx": 0.375, "ty": 0.6495, "targetID": 3, "f2": -1.122742, "f1": 0.45396, "f3": 0.318683, "y": 0.41855774, "x": -0.12035131}], [{"q1": 1.12257996, "distance": 0.419635022, "q3": 1.491691024, "q2": 1.623721004, "tx": -0.4763, "ty": 0.275, "targetID": 4, "f2": 0.368572, "f1": -0.812165, "f3": -0.079105, "y": 0.39588015, "x": -0.074452341}], [{"q1": 1.6753746, "distance": 0.1945168023, "q3": 2.110773277, "q2": 3.673528554, "tx": 0, "ty": 0.55, "targetID": 5, "f2": -1.681236, "f1": -0.25937, "f3": 0.539977, "y": 0.55610992, "x": 0.19442082}], [{"q1": 2.493194, "distance": 0.7613884979, "q3": 1.903490987, "q2": 3.729046754, "tx": 0.4763, "ty": 0.275, "targetID": 6, "f2": -1.736754, "f1": 0.55845, "f3": 0.332695, "y": 0.54461309, "x": -0.23575423}], [{"q1": 2.79679751, "distance": 0.121737635, "q3": 1.893626387, "q2": 3.128669554, "tx": -0.175, "ty": 0.3031, "targetID": 7, "f2": -1.136377, "f1": 0.862053, "f3": 0.32283, "y": 0.32803385, "x": -0.29415685}], [{"q1": 1.872980778, "distance": 0.2272110451, "q3": 1.925796297, "q2": 1.857643994, "tx": 0, "ty": 0.15, "targetID": 8, "f2": 0.134649, "f1": -0.061764, "f3": 0.355, "y": 0.26691464, "x": -0.19482255}], [{"q1": 2.37752056, "distance": 0.1547254361, "q3": 0.8107822368, "q2": 3.407894254, "tx": 0.175, "ty": 0.3031, "targetID": 9, "f2": -1.415602, "f1": 0.442776, "f3": -0.760014, "y": 0.33032964, "x": 0.022689438}]], "block": 12}], [{"trials": [[{"q1": 1.49184276, "distance": 0.008106058891, "q3": 0.4954920268, "q2": 1.271045814, "tx": -0.375, "ty": 0.6495, "targetID": 1, "f2": 0.721247, "f1": -0.442902, "f3": -1.075304, "y": 0.65748729, "x": -0.37638253}], [{"q1": 0.9439490002, "distance": 0.6027088006, "q3": 2.764727227, "q2": 3.520111954, "tx": 0, "ty": 0.95, "targetID": 2, "f2": -1.527819, "f1": -0.990795, "f3": 1.193931, "y": 0.45591187, "x": 0.34515912}], [{"q1": 0.8841958902, "distance": 0.2825870181, "q3": 2.773335127, "q2": 1.315467934, "tx": 0.375, "ty": 0.6495, "targetID": 3, "f2": 0.676825, "f1": -1.050549, "f3": 1.202539, "y": 0.38152024, "x": 0.28532129}], [{"q1": 1.67958433, "distance": 0.1742747195, "q3": 1.504634386, "q2": 1.402427214, "tx": -0.4763, "ty": 0.275, "targetID": 4, "f2": 0.589865, "f1": -0.25516, "f3": -0.066162, "y": 0.34771882, "x": -0.31792181}], [{"q1": 0.5930958902, "distance": 0.5917021227, "q3": 2.932551127, "q2": 3.471165954, "tx": 0, "ty": 0.55, "targetID": 5, "f2": -1.478873, "f1": -1.341649, "f3": 1.361755, "y": 0.2424236, "x": 0.50547815}], [{"q1": 2.50921612, "distance": 0.8102498553, "q3": 2.276523697, "q2": 3.306295154, "tx": 0.4763, "ty": 0.275, "targetID": 6, "f2": -1.314002, "f1": 0.574472, "f3": 0.705727, "y": 0.40854571, "x": -0.32286855}], [{"q1": 1.48832417, "distance": 0.1718826923, "q3": 1.753762687, "q2": 1.120626354, "tx": -0.175, "ty": 0.3031, "targetID": 7, "f2": 0.871666, "f1": -0.44642, "f3": 0.182966, "y": 0.46453402, "x": -0.23401455}], [{"q1": 1.0260074, "distance": 0.7515878996, "q3": -0.1073419732, "q2": 1.008534334, "tx": 0, "ty": 0.15, "targetID": 8, "f2": 0.983758, "f1": -0.908737, "f3": -1.678138, "y": 0.88202524, "x": 0.17036261}], [{"q1": 1.5708224, "distance": 0.4939821344, "q3": 1.714744107, "q2": 0.9310626536, "tx": 0.175, "ty": 0.3031, "targetID": 9, "f2": 1.06123, "f1": -0.363922, "f3": 0.143948, "y": 0.50317522, "x": -0.27665059}]], "block": 13}], [{"trials": [[{"q1": 0.09468859019, "distance": 0.9205818415, "q3": 2.367378557, "q2": 1.057543174, "tx": -0.375, "ty": 0.6495, "targetID": 1, "f2": 0.934749, "f1": -1.840056, "f3": 0.796582, "y": 0.18877471, "x": 0.42199632}], [{"q1": 1.26885251, "distance": 0.6764505827, "q3": 2.077158227, "q2": 3.302336754, "tx": 0, "ty": 0.95, "targetID": 2, "f2": -1.310044, "f1": -0.665892, "f3": 0.506362, "y": 0.37038003, "x": 0.34874931}], [{"q1": 1.042972, "distance": 0.543457147, "q3": 1.046087517, "q2": 3.514080154, "tx": 0.375, "ty": 0.6495, "targetID": 3, "f2": -1.521788, "f1": -0.891772, "f3": -0.524709, "y": 0.10775784, "x": 0.4181405}], [{"q1": 1.69755424, "distance": 0.2123365755, "q3": 0.3457637268, "q2": 1.587592684, "tx": -0.4763, "ty": 0.275, "targetID": 4, "f2": 0.4047, "f1": -0.23719, "f3": -1.225033, "y": 0.48019978, "x": -0.4217118}], [{"q1": 0.8703728902, "distance": 0.2137589214, "q3": 1.250605207, "q2": 1.94535726, "tx": 0, "ty": 0.55, "targetID": 5, "f2": 0.046935, "f1": -1.064372, "f3": -0.320191, "y": 0.33629009, "x": -0.0045772092}], [{"q1": 0.3089891902, "distance": 0.3331530932, "q3": 0.8173167468, "q2": 1.513890924, "tx": 0.4763, "ty": 0.275, "targetID": 6, "f2": 0.478402, "f1": -1.625755, "f3": -0.75348, "y": 0.55303224, "x": 0.29275421}], [{"q1": 1.67355248, "distance": 0.2060005861, "q3": 2.081933447, "q2": 2.363000584, "tx": -0.175, "ty": 0.3031, "targetID": 7, "f2": -0.370708, "f1": -0.261192, "f3": 0.511137, "y": 0.32894153, "x": 0.029373327}], [{"q1": 1.28060207, "distance": 0.2098314745, "q3": 0.5570672268, "q2": 2.302933334, "tx": 0, "ty": 0.15, "targetID": 8, "f2": -0.310641, "f1": -0.654142, "f3": -1.013729, "y": 0.26246818, "x": -0.17714445}], [{"q1": 2.22446216, "distance": 0.2080783719, "q3": 1.580786591, "q2": 2.838009394, "tx": 0.175, "ty": 0.3031, "targetID": 9, "f2": -0.845717, "f1": 0.289718, "f3": 0.00999, "y": 0.30279, "x": -0.033078141}]], "block": 14}], [{"trials": [[{"q1": 1.11598261, "distance": 0.6060944026, "q3": 2.919607727, "q2": 1.160210424, "tx": -0.375, "ty": 0.6495, "targetID": 1, "f2": 0.832082, "f1": -0.818762, "f3": 1.348811, "y": 0.46134368, "x": 0.20114896}], [{"q1": 1.76943388, "distance": 0.4747633343, "q3": 2.346392717, "q2": 3.023991654, "tx": 0, "ty": 0.95, "targetID": 2, "f2": -1.031699, "f1": -0.165311, "f3": 0.775596, "y": 0.47971992, "x": 0.065091243}], [{"q1": 2.06644005, "distance": 0.4888156311, "q3": 2.478905097, "q2": 2.956070444, "tx": 0.375, "ty": 0.6495, "targetID": 3, "f2": -0.963778, "f1": 0.131696, "f3": 0.908109, "y": 0.47855008, "x": -0.082948519}], [{"q1": 1.28198437, "distance": 0.6014790705, "q3": 2.646603327, "q2": 1.542039594, "tx": -0.4763, "ty": 0.275, "targetID": 4, "f2": 0.450253, "f1": -0.65276, "f3": 1.075807, "y": 0.43254363, "x": 0.10418004}], [{"q1": 3.00024709, "distance": 0.5487634064, "q3": 2.388678557, "q2": 2.858806744, "tx": 0, "ty": 0.55, "targetID": 5, "f2": -0.866514, "f1": 1.065503, "f3": 0.817882, "y": 0.19558927, "x": -0.41896815}], [{"q1": 3.09374089, "distance": 0.9114153805, "q3": 1.974490987, "q2": 3.362655354, "tx": 0.4763, "ty": 0.275, "targetID": 6, "f2": -1.370363, "f1": 1.158996, "f3": 0.403695, "y": 0.26690154, "x": -0.4350794}], [{"q1": 2.09597102, "distance": 0.08950999425, "q3": 2.488895367, "q2": 1.472987384, "tx": -0.175, "ty": 0.3031, "targetID": 7, "f2": 0.519305, "f1": 0.161227, "f3": 0.918099, "y": 0.33636765, "x": -0.25809815}], [{"q1": 1.27871711, "distance": 0.3824609233, "q3": 1.214099897, "q2": 1.433654644, "tx": 0, "ty": 0.15, "targetID": 8, "f2": 0.558638, "f1": -0.656027, "f3": -0.356696, "y": 0.47643378, "x": -0.19929211}], [{"q1": 0.7768162902, "distance": 0.3178790448, "q3": 2.380761747, "q2": 3.326841254, "tx": 0.175, "ty": 0.3031, "targetID": 9, "f2": -1.334549, "f1": -1.157928, "f3": 0.809965, "y": 0.23391379, "x": 0.48525853}]], "block": 15}], [{"trials": [[{"q1": 0.9490383802, "distance": 0.7885585564, "q3": 1.883824617, "q2": 2.616841274, "tx": -0.375, "ty": 0.6495, "targetID": 1, "f2": -0.624549, "f1": -0.985706, "f3": 0.313028, "y": 0.18223559, "x": 0.2602075}], [{"q1": 0.9777525402, "distance": 0.8345520723, "q3": 2.057429027, "q2": 3.302650954, "tx": 0, "ty": 0.95, "targetID": 2, "f2": -1.310358, "f1": -0.956992, "f3": 0.486633, "y": 0.24072292, "x": 0.43977629}], [{"q1": -0.3078060098, "distance": 1.164907316, "q3": 1.081147697, "q2": 3.965790854, "tx": 0.375, "ty": 0.6495, "targetID": 3, "f2": -1.973498, "f1": -2.242551, "f3": -0.489649, "y": -0.51507639, "x": 0.34723517}], [{"q1": 1.60927549, "distance": 0.5241764219, "q3": 1.722723747, "q2": 2.469626244, "tx": -0.4763, "ty": 0.275, "targetID": 4, "f2": -0.477334, "f1": -0.325469, "f3": 0.151927, "y": 0.25930521, "x": 0.047641404}], [{"q1": 2.61288868, "distance": 0.3554746166, "q3": 1.716691887, "q2": 2.651775784, "tx": 0, "ty": 0.55, "targetID": 5, "f2": -0.659483, "f1": 0.678144, "f3": 0.145896, "y": 0.23894187, "x": -0.17206116}], [{"q1": 0.6634675902, "distance": 0.3837830275, "q3": 0.4216017268, "q2": 4.108752254, "tx": 0.4763, "ty": 0.275, "targetID": 6, "f2": -2.11646, "f1": -1.271277, "f3": -1.149195, "y": -0.10219458, "x": 0.54710721}], [{"q1": 1.902574581, "distance": 0.1716021668, "q3": 2.294870597, "q2": 2.642288174, "tx": -0.175, "ty": 0.3031, "targetID": 7, "f2": -0.649996, "f1": -0.03217, "f3": 0.724074, "y": 0.41462002, "x": -0.044575352}], [{"q1": 1.24057818, "distance": 0.1907380567, "q3": -0.05458207321, "q2": 3.500822654, "tx": 0, "ty": 0.15, "targetID": 8, "f2": -1.50853, "f1": -0.694166, "f3": -1.625378, "y": 0.067928409, "x": 0.17217799}], [{"q1": 2.91598954, "distance": 0.5484568329, "q3": 2.028463547, "q2": 3.251945654, "tx": 0.175, "ty": 0.3031, "targetID": 9, "f2": -1.259653, "f1": 0.981245, "f3": 0.457667, "y": 0.31764776, "x": -0.37326386}]], "block": 16}], [{"trials": [[{"q1": 0.2716795902, "distance": 0.8519356861, "q3": 2.251642287, "q2": 1.512382964, "tx": -0.375, "ty": 0.6495, "targetID": 1, "f2": 0.47991, "f1": -1.663065, "f3": 0.680846, "y": 0.18901908, "x": 0.34176477}], [{"q1": 2.41320905, "distance": 0.5888214635, "q3": 2.195219287, "q2": 2.924403194, "tx": 0, "ty": 0.95, "targetID": 2, "f2": -0.932111, "f1": 0.478465, "f3": 0.624423, "y": 0.39302192, "x": -0.19101344}], [{"q1": 0.5613658902, "distance": 0.5445957906, "q3": 2.296944057, "q2": 3.389547354, "tx": 0.375, "ty": 0.6495, "targetID": 3, "f2": -1.397255, "f1": -1.373379, "f3": 0.726148, "y": 0.1216029, "x": 0.50882536}], [{"q1": 1.77207282, "distance": 0.09527191326, "q3": 0.3299300268, "q2": 1.666132504, "tx": -0.4763, "ty": 0.275, "targetID": 4, "f2": 0.32616, "f1": -0.162672, "f3": -1.240866, "y": 0.36374173, "x": -0.51096472}], [{"q1": 1.6599808, "distance": 0.2049153026, "q3": 1.730514897, "q2": 3.410784554, "tx": 0, "ty": 0.55, "targetID": 5, "f2": -1.418492, "f1": -0.274764, "f3": 0.159719, "y": 0.45723293, "x": 0.1827144}], [{"q1": 2.31952676, "distance": 0.5441602725, "q3": 1.137319377, "q2": 3.792846254, "tx": 0.4763, "ty": 0.275, "targetID": 6, "f2": -1.800554, "f1": 0.384782, "f3": -0.433477, "y": 0.53684434, "x": -0.0007198568}], [{"q1": 1.79915335, "distance": 0.4220805272, "q3": 0.5045398268, "q2": 1.288575904, "tx": -0.175, "ty": 0.3031, "targetID": 7, "f2": 0.703717, "f1": -0.135591, "f3": -1.066256, "y": 0.45749033, "x": -0.56783024}], [{"q1": 1.38773038, "distance": 0.3603133066, "q3": 0.7768530268, "q2": 1.732043114, "tx": 0, "ty": 0.15, "targetID": 8, "f2": 0.26025, "f1": -0.547014, "f3": -0.793943, "y": 0.38979854, "x": -0.26892813}], [{"q1": 2.36350906, "distance": 0.4816105141, "q3": 2.739908627, "q2": 2.842407624, "tx": 0.175, "ty": 0.3031, "targetID": 9, "f2": -0.850115, "f1": 0.428765, "f3": 1.169112, "y": 0.41332124, "x": -0.29382829}]], "block": 17}], [{"trials": [[{"q1": 2.56589045, "distance": 0.3050320557, "q3": 2.913827227, "q2": 3.213304054, "tx": -0.375, "ty": 0.6495, "targetID": 1, "f2": -1.221011, "f1": 0.631146, "f3": 1.343031, "y": 0.34863464, "x": -0.4252453}], [{"q1": 1.14098969, "distance": 0.5691962205, "q3": 2.843769627, "q2": 3.231588154, "tx": 0, "ty": 0.95, "targetID": 2, "f2": -1.239296, "f1": -0.793755, "f3": 1.272973, "y": 0.46374158, "x": 0.29586667}], [{"q1": 2.50431524, "distance": 0.7919613028, "q3": 3.306526227, "q2": 4.186186154, "tx": 0.375, "ty": 0.6495, "targetID": 3, "f2": -2.193894, "f1": 0.569571, "f3": 1.73573, "y": 0.36752969, "x": -0.36506449}], [{"q1": 2.24280907, "distance": 0.2792642928, "q3": 0.05240172679, "q2": 1.306294484, "tx": -0.4763, "ty": 0.275, "targetID": 4, "f2": 0.685998, "f1": 0.308065, "f3": -1.518395, "y": 0.26892921, "x": -0.7554983}], [{"q1": 2.35031437, "distance": 0.1698818095, "q3": 2.080865307, "q2": 3.318610254, "tx": 0, "ty": 0.55, "targetID": 5, "f2": -1.326318, "f1": 0.41557, "f3": 0.510069, "y": 0.49091094, "x": -0.15927433}], [{"q1": 2.92962405, "distance": 0.8616193367, "q3": 1.791838787, "q2": 3.526269554, "tx": 0.4763, "ty": 0.275, "targetID": 6, "f2": -1.533977, "f1": 0.99488, "f3": 0.221042, "y": 0.37896713, "x": -0.37902375}], [{"q1": 2.39762675, "distance": 0.5009595319, "q3": 0.7969592268, "q2": 1.549265254, "tx": -0.175, "ty": 0.3031, "targetID": 7, "f2": 0.443027, "f1": 0.462882, "f3": -0.773837, "y": -0.0024111667, "x": -0.57201811}], [{"q1": 3.12798419, "distance": 0.5340742739, "q3": 2.883416527, "q2": 3.023300554, "tx": 0, "ty": 0.15, "targetID": 8, "f2": -1.031008, "f1": 1.19324, "f3": 1.31262, "y": 0.084876281, "x": -0.53008889}], [{"q1": 2.5569055, "distance": 0.4060516403, "q3": 0.2408973268, "q2": 2.937032394, "tx": 0.175, "ty": 0.3031, "targetID": 9, "f2": -0.94474, "f1": 0.622161, "f3": -1.329899, "y": 0.018659157, "x": -0.11477809}]], "block": 18}], [{"trials": [[{"q1": 1.26703039, "distance": 0.57412445, "q3": 2.252396267, "q2": 2.03149973, "tx": -0.375, "ty": 0.6495, "targetID": 1, "f2": -0.039207, "f1": -0.667714, "f3": 0.6816, "y": 0.33578208, "x": 0.10583256}], [{"q1": 0.3158817902, "distance": 0.7003612917, "q3": 1.580283937, "q2": 1.651304184, "tx": 0, "ty": 0.95, "targetID": 2, "f2": 0.340988, "f1": -1.618863, "f3": 0.009488, "y": 0.28980078, "x": 0.23375827}], [{"q1": 2.22559314, "distance": 0.4104620584, "q3": 1.59938482, "q2": 3.655941854, "tx": 0.375, "ty": 0.6495, "targetID": 3, "f2": -1.663649, "f1": 0.290849, "f3": 0.028588, "y": 0.55274509, "x": -0.023895461}], [{"q1": 0.8876516902, "distance": 0.7281261881, "q3": 2.581635227, "q2": 1.368372354, "tx": -0.4763, "ty": 0.275, "targetID": 4, "f2": 0.62392, "f1": -1.047093, "f3": 1.010839, "y": 0.3700339, "x": 0.24559771}], [{"q1": 1.08858792, "distance": 0.2640092517, "q3": 2.176055567, "q2": 1.834144884, "tx": 0, "ty": 0.55, "targetID": 5, "f2": 0.158148, "f1": -0.846157, "f3": 0.605259, "y": 0.3221934, "x": 0.13343552}], [{"q1": 2.70286389, "distance": 0.5267970656, "q3": 0.01193802679, "q2": 3.717567354, "tx": 0.4763, "ty": 0.275, "targetID": 6, "f2": -1.725275, "f1": 0.768119, "f3": -1.558858, "y": 0.28355296, "x": -0.050427629}], [{"q1": 1.837229454, "distance": 0.2245370707, "q3": 0.6684680868, "q2": 2.768454534, "tx": -0.175, "ty": 0.3031, "targetID": 7, "f2": -0.776162, "f1": -0.097515, "f3": -0.902328, "y": 0.11232593, "x": -0.056584839}], [{"q1": 2.62878514, "distance": 0.1785535283, "q3": 0.6120450768, "q2": 2.775868694, "tx": 0, "ty": 0.15, "targetID": 8, "f2": -0.783576, "f1": 0.694041, "f3": -0.958751, "y": 0.022070217, "x": -0.12456056}], [{"q1": 2.20410464, "distance": 0.3298371147, "q3": 1.842606927, "q2": 2.272020064, "tx": 0.175, "ty": 0.3031, "targetID": 9, "f2": -0.279727, "f1": 0.26936, "f3": 0.271811, "y": 0.23176082, "x": -0.14702988}]], "block": 19}], [{"trials": [[{"q1": 0.6724525902, "distance": 0.6332085443, "q3": 1.503252085, "q2": 2.081639549, "tx": -0.375, "ty": 0.6495, "targetID": 1, "f2": -0.089347, "f1": -1.262292, "f3": -0.067544, "y": 0.24292544, "x": 0.11043814}], [{"q1": 1.53061001, "distance": 0.5655721943, "q3": 2.275518387, "q2": 2.860754524, "tx": 0, "ty": 0.95, "targetID": 2, "f2": -0.868462, "f1": -0.404134, "f3": 0.704722, "y": 0.40924382, "x": 0.16569448}], [{"q1": 2.23024269, "distance": 0.5752726692, "q3": 2.525903327, "q2": 3.128669554, "tx": 0.375, "ty": 0.6495, "targetID": 3, "f2": -1.136377, "f1": 0.295498, "f3": 0.955107, "y": 0.49206345, "x": -0.17831038}], [{"q1": 2.005493157, "distance": 0.3711481922, "q3": 2.550721907, "q2": 2.215659894, "tx": -0.4763, "ty": 0.275, "targetID": 4, "f2": -0.223367, "f1": 0.070749, "f3": 0.979926, "y": 0.40689843, "x": -0.12937957}], [{"q1": 1.49341355, "distance": 0.2712906537, "q3": 2.188056447, "q2": 2.939985494, "tx": 0, "ty": 0.55, "targetID": 5, "f2": -0.947693, "f1": -0.441331, "f3": 0.61726, "y": 0.38763059, "x": 0.21733567}], [{"q1": 0.8826879902, "distance": 0.1179262947, "q3": 2.886432527, "q2": 3.420523554, "tx": 0.4763, "ty": 0.275, "targetID": 6, "f2": -1.428231, "f1": -1.052056, "f3": 1.315636, "y": 0.37610256, "x": 0.41559676}], [{"q1": 2.27780641, "distance": 0.06667976673, "q3": 2.126544067, "q2": 2.659943924, "tx": -0.175, "ty": 0.3031, "targetID": 7, "f2": -0.667651, "f1": 0.343062, "f3": 0.555748, "y": 0.35822411, "x": -0.13748302}], [{"q1": 2.52680904, "distance": 0.4247383471, "q3": 2.459741387, "q2": 3.258605854, "tx": 0, "ty": 0.15, "targetID": 8, "f2": -1.266313, "f1": 0.592065, "f3": 0.888945, "y": 0.42044574, "x": -0.32750842}], [{"q1": 2.4040356, "distance": 0.444967112, "q3": 2.580064427, "q2": 2.505628894, "tx": 0.175, "ty": 0.3031, "targetID": 9, "f2": -0.513336, "f1": 0.469291, "f3": 1.009268, "y": 0.36538376, "x": -0.2655865}]], "block": 20}], [{"trials": [[{"q1": 0.1728387902, "distance": 0.8504760571, "q3": 1.968710457, "q2": 1.023739634, "tx": -0.375, "ty": 0.6495, "targetID": 1, "f2": 0.968553, "f1": -1.761906, "f3": 0.397914, "y": 0.32073372, "x": 0.40936105}], [{"q1": 1.22279676, "distance": 0.6705493715, "q3": 2.196852907, "q2": 3.949391754, "tx": 0, "ty": 0.95, "targetID": 2, "f2": -1.957099, "f1": -0.711948, "f3": 0.626057, "y": 0.46038424, "x": 0.45816249}], [{"q1": 0.09636619019, "distance": 0.6903742029, "q3": 2.884861727, "q2": 3.912006854, "tx": 0.375, "ty": 0.6495, "targetID": 3, "f2": -1.919714, "f1": -1.838378, "f3": 1.314065, "y": -0.0077714449, "x": 0.58621266}], [{"q1": 0.7462799902, "distance": 0.7542714702, "q3": 0.8331503668, "q2": 1.230582104, "tx": -0.4763, "ty": 0.275, "targetID": 4, "f2": 0.761711, "f1": -1.188465, "f3": -0.737646, "y": 0.67910523, "x": 0.1605865}], [{"q1": 1.78231441, "distance": 0.2083527581, "q3": 1.667494549, "q2": 3.408773954, "tx": 0, "ty": 0.55, "targetID": 5, "f2": -1.416481, "f1": -0.15243, "f3": 0.096698, "y": 0.46320256, "x": 0.18941245}], [{"q1": 2.75664796, "distance": 0.646852253, "q3": 0.8587857668, "q2": 3.707621054, "tx": 0.4763, "ty": 0.275, "targetID": 6, "f2": -1.715328, "f1": 0.821903, "f3": -0.712011, "y": 0.43565792, "x": -0.15028349}], [{"q1": 0.1430438902, "distance": 0.976078499, "q3": -0.3818354732, "q2": 1.082801584, "tx": -0.175, "ty": 0.3031, "targetID": 7, "f2": 0.909491, "f1": -1.791701, "f3": -1.952632, "y": 0.43215609, "x": 0.79250905}], [{"q1": 2.44701259, "distance": 0.1017913999, "q3": 1.264176887, "q2": 2.796100554, "tx": 0, "ty": 0.15, "targetID": 8, "f2": -0.803808, "f1": 0.512268, "f3": -0.306619, "y": 0.20871332, "x": -0.08315188}], [{"q1": 2.23784535, "distance": 0.1565616088, "q3": 1.273790157, "q2": 3.181008454, "tx": 0.175, "ty": 0.3031, "targetID": 9, "f2": -1.188716, "f1": 0.303101, "f3": -0.297006, "y": 0.3127556, "x": 0.018736419}]], "block": 21}], [{"trials": [[{"q1": 2.47220816, "distance": 0.4005127571, "q3": 1.940561787, "q2": 2.793461614, "tx": -0.375, "ty": 0.6495, "targetID": 1, "f2": -0.801169, "f1": 0.537464, "f3": 0.369765, "y": 0.30609613, "x": -0.16888292}], [{"q1": -0.05092430981, "distance": 1.333875003, "q3": 2.200371497, "q2": 3.994272554, "tx": 0, "ty": 0.95, "targetID": 2, "f2": -2.00198, "f1": -1.985669, "f3": 0.629575, "y": -0.23579461, "x": 0.61083031}], [{"q1": 2.7762515, "distance": 0.9651608133, "q3": 2.468349347, "q2": 4.067182654, "tx": 0.375, "ty": 0.6495, "targetID": 3, "f2": -2.07489, "f1": 0.841507, "f3": 0.897553, "y": 0.3452028, "x": -0.54093592}], [{"q1": 1.66475602, "distance": 0.1860939874, "q3": 0.9240052268, "q2": 1.304535194, "tx": -0.4763, "ty": 0.275, "targetID": 4, "f2": 0.687757, "f1": -0.269988, "f3": -0.646791, "y": 0.45457653, "x": -0.42748154}], [{"q1": 1.81373034, "distance": 0.1126361136, "q3": 2.133015747, "q2": 3.119935954, "tx": 0, "ty": 0.55, "targetID": 5, "f2": -1.127643, "f1": -0.121014, "f3": 0.562219, "y": 0.46716257, "x": 0.076320733}], [{"q1": 2.77336123, "distance": 0.9040345397, "q3": 0.9748990368, "q2": 4.327218554, "tx": 0.4763, "ty": 0.275, "targetID": 6, "f2": -2.334926, "f1": 0.838617, "f3": -0.595897, "y": 0.59568025, "x": -0.36894708}], [{"q1": 2.76657539, "distance": 0.2327814585, "q3": 1.199208747, "q2": 2.551935974, "tx": -0.175, "ty": 0.3031, "targetID": 7, "f2": -0.559643, "f1": 0.831831, "f3": -0.371588, "y": 0.070618352, "x": -0.16318938}], [{"q1": 2.4973409, "distance": 0.05226080616, "q3": 0.7120105568, "q2": 3.012242154, "tx": 0, "ty": 0.15, "targetID": 8, "f2": -1.01995, "f1": 0.562596, "f3": -0.858786, "y": 0.14979988, "x": -0.052260423}], [{"q1": 2.44808073, "distance": 0.4150645453, "q3": 0.1207000268, "q2": 2.858492584, "tx": 0.175, "ty": 0.3031, "targetID": 9, "f2": -0.8662, "f1": 0.513336, "f3": -1.450096, "y": 0.017161657, "x": -0.12586183}]], "block": 22}], [{"trials": [[{"q1": 1.24711269, "distance": 0.3226771504, "q3": 1.862901607, "q2": 1.085754674, "tx": -0.375, "ty": 0.6495, "targetID": 1, "f2": 0.906538, "f1": -0.687632, "f3": 0.292105, "y": 0.50016628, "x": -0.088958074}], [{"q1": 1.82736485, "distance": 0.3247510268, "q3": 2.615941327, "q2": 4.172476254, "tx": 0, "ty": 0.95, "targetID": 2, "f2": -2.180184, "f1": -0.10738, "f3": 1.045145, "y": 0.63396568, "x": -0.074736457}], [{"q1": 1.7785445, "distance": 0.4354914717, "q3": 2.577928127, "q2": 4.480924154, "tx": 0.375, "ty": 0.6495, "targetID": 3, "f2": -2.488631, "f1": -0.1562, "f3": 1.007132, "y": 0.66544225, "x": -0.060199571}], [{"q1": 2.67239045, "distance": 0.121847171, "q3": 2.562471467, "q2": 3.022923554, "tx": -0.4763, "ty": 0.275, "targetID": 4, "f2": -1.030631, "f1": 0.737646, "f3": 0.991675, "y": 0.34441101, "x": -0.37615588}], [{"q1": 0.6513410902, "distance": 0.595578466, "q3": 2.319940507, "q2": 2.961411154, "tx": 0, "ty": 0.55, "targetID": 5, "f2": -0.969118, "f1": -1.283403, "f3": 0.749144, "y": 0.15109559, "x": 0.44225443}], [{"q1": 2.74967362, "distance": 0.8852183859, "q3": 1.523609605, "q2": 3.967619254, "tx": 0.4763, "ty": 0.275, "targetID": 6, "f2": -1.975327, "f1": 0.814929, "f3": -0.047187, "y": 0.51948779, "x": -0.37448629}], [{"q1": 2.53906125, "distance": 0.1577376828, "q3": 2.532940497, "q2": 2.898956294, "tx": -0.175, "ty": 0.3031, "targetID": 7, "f2": -0.906664, "f1": 0.604317, "f3": 0.962144, "y": 0.37447242, "x": -0.31566682}], [{"q1": 2.45417542, "distance": 0.5028156999, "q3": 0.2236185268, "q2": 2.169227154, "tx": 0, "ty": 0.15, "targetID": 8, "f2": -0.176934, "f1": 0.519431, "f3": -1.347178, "y": -0.097198627, "x": -0.43785439}], [{"q1": 2.53623382, "distance": 0.2211860804, "q3": 0.8745565668, "q2": 3.255841254, "tx": 0.175, "ty": 0.3031, "targetID": 9, "f2": -1.263549, "f1": 0.601489, "f3": -0.69624, "y": 0.2702801, "x": -0.043737597}]], "block": 23}], [{"trials": [[{"q1": 1.1337012, "distance": 0.7528868662, "q3": 2.263706007, "q2": 2.722084624, "tx": -0.375, "ty": 0.6495, "targetID": 1, "f2": -0.729792, "f1": -0.801043, "f3": 0.69291, "y": 0.29619428, "x": 0.28984111}], [{"q1": 0.2458807902, "distance": 1.178155082, "q3": 2.230970607, "q2": 3.564345654, "tx": 0, "ty": 0.95, "targetID": 2, "f2": -1.572053, "f1": -1.688864, "f3": 0.660174, "y": -0.081801723, "x": 0.56871311}], [{"q1": 1.8055622, "distance": 0.4600189573, "q3": 2.614621927, "q2": 4.507703054, "tx": 0.375, "ty": 0.6495, "targetID": 3, "f2": -2.51541, "f1": -0.129182, "f3": 1.043826, "y": 0.65731525, "x": -0.084952566}], [{"q1": 0.9278011902, "distance": 0.507054007, "q3": 0.6989415368, "q2": 1.576848444, "tx": -0.4763, "ty": 0.275, "targetID": 4, "f2": 0.415444, "f1": -1.006943, "f3": -0.871855, "y": 0.57248934, "x": -0.065685998}], [{"q1": 1.01205873, "distance": 0.3337399526, "q3": 3.143728927, "q2": 2.697580204, "tx": 0, "ty": 0.55, "targetID": 5, "f2": -0.705288, "f1": -0.922686, "f3": 1.572933, "y": 0.44250786, "x": 0.31595537}], [{"q1": 1.57050824, "distance": 0.4665180908, "q3": 2.192831677, "q2": 4.148581354, "tx": 0.4763, "ty": 0.275, "targetID": 6, "f2": -2.156289, "f1": -0.364236, "f3": 0.622035, "y": 0.64814882, "x": 0.19630163}], [{"q1": 3.08368779, "distance": 0.3460958794, "q3": 0.6946061368, "q2": 2.680427104, "tx": -0.175, "ty": 0.3031, "targetID": 7, "f2": -0.688134, "f1": 1.148943, "f3": -0.87619, "y": -0.040601479, "x": -0.13435949}], [{"q1": 3.34934079, "distance": 0.2111183085, "q3": -0.2952719732, "q2": 3.321249154, "tx": 0, "ty": 0.15, "targetID": 8, "f2": -1.328957, "f1": 1.414596, "f3": -1.866068, "y": -0.033911112, "x": -0.10367084}], [{"q1": 3.42134609, "distance": 0.8624822261, "q3": 2.461437847, "q2": 3.918051254, "tx": 0.175, "ty": 0.3031, "targetID": 9, "f2": -1.925759, "f1": 1.486602, "f3": 0.890642, "y": -0.016334478, "x": -0.62614743}]], "block": 24}]]}], [{"phase": "train", "blocks": [[{"trials": [[{"q1": 2.14290642, "distance": 0.632232237, "q3": 1.906444087, "q2": 3.547318154, "tx": 0.601, "ty": 0.601, "targetID": 1, "f2": -1.555025, "f1": 0.208162, "f3": 0.335648, "y": 0.53297106, "x": -0.027561584}], [{"q1": 1.905025023, "distance": 0.3501440484, "q3": 2.044548497, "q2": 4.767060354, "tx": 0.22, "ty": 0.821, "targetID": 2, "f2": -2.774768, "f1": -0.029719, "f3": 0.473752, "y": 0.75993221, "x": -0.12477758}], [{"q1": 2.12298872, "distance": 0.530029675, "q3": 1.814521087, "q2": 2.718377544, "tx": -0.22, "ty": 0.821, "targetID": 3, "f2": -0.726085, "f1": 0.188244, "f3": 0.243725, "y": 0.31737058, "x": -0.054806587}], [{"q1": 2.47157984, "distance": 0.4715762351, "q3": 1.633439685, "q2": 3.439121754, "tx": -0.601, "ty": 0.601, "targetID": 4, "f2": -1.446829, "f1": 0.536835, "f3": 0.062643, "y": 0.46596903, "x": -0.14916952}], [{"q1": 2.48150728, "distance": 0.543655228, "q3": 1.010084867, "q2": 3.083493454, "tx": 0.4596, "ty": 0.4596, "targetID": 5, "f2": -1.091201, "f1": 0.546763, "f3": -0.560711, "y": 0.24564232, "x": -0.040183071}], [{"q1": 3.24208689, "distance": 0.7823060126, "q3": 0.2292106268, "q2": 2.853151874, "tx": 0.1682, "ty": 0.6279, "targetID": 6, "f2": -0.860859, "f1": 1.307342, "f3": -1.341586, "y": -0.10461788, "x": -0.10642748}], [{"q1": 0.7964197902, "distance": 0.3779391444, "q3": 2.095190977, "q2": 0.8845042536, "tx": -0.1682, "ty": 0.6279, "targetID": 7, "f2": 1.107788, "f1": -1.138325, "f3": 0.524395, "y": 0.49290371, "x": 0.18480708}], [{"q1": 1.36266047, "distance": 0.7951537252, "q3": 1.389400767, "q2": 3.253516454, "tx": -0.4596, "ty": 0.4596, "targetID": 8, "f2": -1.261224, "f1": -0.572084, "f3": -0.181396, "y": 0.24399959, "x": 0.30576652}], [{"q1": 3.24434879, "distance": 0.5128511329, "q3": -0.1594735732, "q2": 3.314526154, "tx": 0.3182, "ty": 0.3182, "targetID": 9, "f2": -1.322234, "f1": 1.309604, "f3": -1.73027, "y": 0.032187797, "x": -0.10749156}], [{"q1": 2.2610303, "distance": 0.5506051221, "q3": 1.247023787, "q2": 1.822709484, "tx": 0.1165, "ty": 0.4347, "targetID": 10, "f2": 0.169583, "f1": 0.326286, "f3": -0.323773, "y": 0.099500012, "x": -0.32031457}], [{"q1": 2.32618693, "distance": 0.2123049086, "q3": 0.4396344268, "q2": 4.129562154, "tx": -0.1165, "ty": 0.4347, "targetID": 11, "f2": -2.137269, "f1": 0.391442, "f3": -1.131162, "y": 0.56831987, "x": 0.048482134}], [{"q1": 0.5807180902, "distance": 0.5090068717, "q3": 0.9564892968, "q2": 1.494161724, "tx": -0.3182, "ty": 0.3182, "targetID": 12, "f2": 0.498131, "f1": -1.354026, "f3": -0.614307, "y": 0.537342, "x": 0.14121787}], [{"q1": 1.987837406, "distance": 0.1707619338, "q3": 1.368226437, "q2": 2.788246564, "tx": 0.1768, "ty": 0.1768, "targetID": 13, "f2": -0.795954, "f1": 0.053093, "f3": -0.20257, "y": 0.23729484, "x": 0.017112767}], [{"q1": 1.18151624, "distance": 0.2506889122, "q3": 1.656436143, "q2": 3.047176654, "tx": 0.0647, "ty": 0.2415, "targetID": 14, "f2": -1.054884, "f1": -0.753228, "f3": 0.08564, "y": 0.2117957, "x": 0.31362285}], [{"q1": 0.7496100902, "distance": 0.146710535, "q3": 0.1276115268, "q2": 2.962102304, "tx": -0.0647, "ty": 0.2415, "targetID": 15, "f2": -0.96981, "f1": -1.185134, "f3": -1.443185, "y": 0.12885819, "x": 0.029298956}], [{"q1": 2.37155153, "distance": 0.3919028136, "q3": 2.312714847, "q2": 3.877135154, "tx": -0.1768, "ty": 0.1768, "targetID": 16, "f2": -1.884842, "f1": 0.436807, "f3": 0.741919, "y": 0.54976318, "x": -0.29715897}]], "block": 1}], [{"trials": [[{"q1": -0.2821204098, "distance": 1.063448848, "q3": 1.889228157, "q2": 4.268357654, "tx": 0.601, "ty": 0.601, "targetID": 1, "f2": -2.276065, "f1": -2.216865, "f3": 0.318432, "y": -0.46088998, "x": 0.54344026}], [{"q1": 2.92220989, "distance": 0.8114710361, "q3": 1.996607797, "q2": 2.677034184, "tx": 0.22, "ty": 0.821, "targetID": 2, "f2": -0.684742, "f1": 0.987465, "f3": 0.425811, "y": 0.20874173, "x": -0.3125646}], [{"q1": 1.5453755, "distance": 0.6555802503, "q3": 1.704376847, "q2": 3.599110454, "tx": -0.22, "ty": 0.821, "targetID": 3, "f2": -1.606818, "f1": -0.389369, "f3": 0.133581, "y": 0.45081449, "x": 0.32106206}], [{"q1": 0.7621764902, "distance": 0.6913926371, "q3": 1.241306087, "q2": 1.648790914, "tx": -0.601, "ty": 0.601, "targetID": 4, "f2": 0.343502, "f1": -1.172568, "f3": -0.32949, "y": 0.45215204, "x": 0.074180023}], [{"q1": 0.1612274902, "distance": 0.3194949118, "q3": 2.627125427, "q2": 1.092163524, "tx": 0.4596, "ty": 0.4596, "targetID": 5, "f2": 0.900129, "f1": -1.773517, "f3": 1.056329, "y": 0.1402289, "x": 0.45070623}], [{"q1": 4.75093099, "distance": 1.583864676, "q3": -0.7382742732, "q2": -0.1414770464, "tx": 0.1682, "ty": 0.6279, "targetID": 6, "f2": 2.13377, "f1": 2.816187, "f3": -2.309071, "y": -0.91112989, "x": -0.20598486}], [{"q1": 1.56070647, "distance": 0.3706157988, "q3": 1.995162667, "q2": 2.201082904, "tx": -0.1682, "ty": 0.6279, "targetID": 7, "f2": -0.20879, "f1": -0.374038, "f3": 0.424366, "y": 0.30826844, "x": 0.019394606}], [{"q1": 3.17642759, "distance": 0.5551355425, "q3": 1.051868057, "q2": 2.661200564, "tx": -0.4596, "ty": 0.4596, "targetID": 8, "f2": -0.668908, "f1": 1.241683, "f3": -0.518928, "y": -0.0048894614, "x": -0.15558518}], [{"q1": 0.5709162902, "distance": 0.02665929801, "q3": 2.419403337, "q2": 1.385651114, "tx": 0.3182, "ty": 0.3182, "targetID": 9, "f2": 0.606642, "f1": -1.363828, "f3": 0.848607, "y": 0.29990812, "x": 0.29880605}], [{"q1": 0.6189197902, "distance": 0.5520689391, "q3": 0.3818291268, "q2": 3.532301354, "tx": 0.1165, "ty": 0.4347, "targetID": 10, "f2": -1.540009, "f1": -1.315825, "f3": -1.188967, "y": -0.094878483, "x": 0.27247033}], [{"q1": 1.45715957, "distance": 0.3027784735, "q3": 0.9566777968, "q2": 1.201679444, "tx": -0.1165, "ty": 0.4347, "targetID": 11, "f2": 0.790613, "f1": -0.477585, "f3": -0.614119, "y": 0.73152737, "x": -0.056764613}], [{"q1": 1.73167194, "distance": 0.3112050516, "q3": 1.194119367, "q2": 2.544144824, "tx": -0.3182, "ty": 0.3182, "targetID": 12, "f2": -0.551852, "f1": -0.203073, "f3": -0.376677, "y": 0.17863065, "x": -0.040047199}], [{"q1": 2.57845682, "distance": 0.4103149747, "q3": 1.031761857, "q2": 2.304441304, "tx": 0.1768, "ty": 0.1768, "targetID": 13, "f2": -0.312149, "f1": 0.643712, "f3": -0.539034, "y": 0.006736562, "x": -0.19661238}], [{"q1": 1.909486085, "distance": 0.1928523791, "q3": 1.690239677, "q2": 2.170043964, "tx": 0.0647, "ty": 0.2415, "targetID": 14, "f2": -0.177751, "f1": -0.025258, "f3": 0.119443, "y": 0.22324684, "x": -0.12728662}], [{"q1": 1.55021355, "distance": 0.1215701465, "q3": 1.841538777, "q2": 2.426649254, "tx": -0.0647, "ty": 0.2415, "targetID": 15, "f2": -0.434357, "f1": -0.384531, "f3": 0.270742, "y": 0.27609526, "x": 0.051843848}], [{"q1": 1.879201132, "distance": 0.07230966841, "q3": 1.774057367, "q2": 2.021697961, "tx": -0.1768, "ty": 0.1768, "targetID": 16, "f2": -0.029405, "f1": -0.055543, "f3": 0.203261, "y": 0.24146227, "x": -0.14443522}]], "block": 2}], [{"trials": [[{"q1": 0.2277412902, "distance": 0.5879973506, "q3": 3.495524527, "q2": -0.1943186464, "tx": 0.601, "ty": 0.601, "targetID": 1, "f2": 2.186611, "f1": -1.707003, "f3": 1.924728, "y": 0.014326803, "x": 0.56156088}], [{"q1": 0.9541905902, "distance": 0.386087198, "q3": 3.038548427, "q2": 0.00366455359, "tx": 0.22, "ty": 0.821, "targetID": 2, "f2": 1.988628, "f1": -0.980554, "f3": 1.467752, "y": 0.44835219, "x": 0.32097987}], [{"q1": 1.3244587, "distance": 0.4976216782, "q3": 3.292514727, "q2": 0.2106954536, "tx": -0.22, "ty": 0.821, "targetID": 3, "f2": 1.781597, "f1": -0.610286, "f3": 1.721718, "y": 0.52727399, "x": 0.1816869}], [{"q1": 2.78988601, "distance": 0.5542362188, "q3": 2.503723677, "q2": 0.9746679536, "tx": -0.601, "ty": 0.601, "targetID": 4, "f2": 1.017625, "f1": 0.855142, "f3": 0.932927, "y": 0.060733105, "x": -0.47734941}], [{"q1": 0.6166578902, "distance": 0.1797973588, "q3": 2.643461727, "q2": 1.213554664, "tx": 0.4596, "ty": 0.4596, "targetID": 5, "f2": 0.778738, "f1": -1.318087, "f3": 1.072665, "y": 0.33544882, "x": 0.3295478}], [{"q1": 0.5312693902, "distance": 0.3665419451, "q3": 3.174830727, "q2": 0.3810326536, "tx": 0.1682, "ty": 0.6279, "targetID": 6, "f2": 1.61126, "f1": -1.403475, "f3": 1.604034, "y": 0.36041406, "x": 0.4188078}], [{"q1": 1.83251707, "distance": 0.1124676774, "q3": 2.824417427, "q2": 0.2670556536, "tx": -0.1682, "ty": 0.6279, "targetID": 7, "f2": 1.725237, "f1": -0.102227, "f3": 1.253621, "y": 0.5171145, "x": -0.18757915}], [{"q1": 0.7511180902, "distance": 0.5816060094, "q3": 0.9084857668, "q2": 2.455237744, "tx": -0.4596, "ty": 0.4596, "targetID": 8, "f2": -0.462945, "f1": -1.183626, "f3": -0.662311, "y": 0.17886923, "x": 0.049768025}], [{"q1": 0.5369242902, "distance": 0.2396718508, "q3": 3.490120927, "q2": -0.03937534641, "tx": 0.3182, "ty": 0.3182, "targetID": 9, "f2": 2.031668, "f1": -1.39782, "f3": 1.919325, "y": 0.20309444, "x": 0.52842204}], [{"q1": 0.9288693902, "distance": 0.2231371267, "q3": 2.327543167, "q2": 1.802289134, "tx": 0.1165, "ty": 0.4347, "targetID": 10, "f2": 0.190004, "f1": -1.005875, "f3": 0.756747, "y": 0.26393127, "x": 0.26012527}], [{"q1": 2.23407544, "distance": 0.2645383662, "q3": 2.775848427, "q2": 0.4854591536, "tx": -0.1165, "ty": 0.4347, "targetID": 11, "f2": 1.506833, "f1": 0.299331, "f3": 1.205052, "y": 0.37833222, "x": -0.37496319}], [{"q1": 1.8168091, "distance": 0.2081078469, "q3": 2.047124607, "q2": 2.004105042, "tx": -0.3182, "ty": 0.3182, "targetID": 12, "f2": -0.011812, "f1": -0.117935, "f3": 0.476328, "y": 0.29901631, "x": -0.11097823}], [{"q1": 0.6223127902, "distance": 0.3055824903, "q3": 3.140587327, "q2": 0.2377131536, "tx": 0.1768, "ty": 0.1768, "targetID": 13, "f2": 1.754579, "f1": -1.312432, "f3": 1.569791, "y": 0.31406477, "x": 0.44981839}], [{"q1": 0.5043773902, "distance": 0.3707758759, "q3": 2.867205927, "q2": 0.3306414536, "tx": 0.0647, "ty": 0.2415, "targetID": 14, "f2": 1.661651, "f1": -1.430367, "f3": 1.29641, "y": 0.34160146, "x": 0.42170763}], [{"q1": 2.84882229, "distance": 0.1271069383, "q3": 0.8702839968, "q2": 2.949033284, "tx": -0.0647, "ty": 0.2415, "targetID": 15, "f2": -0.956741, "f1": 0.914078, "f3": -0.700512, "y": 0.12495385, "x": -0.11542641}], [{"q1": 1.66494451, "distance": 0.3538598641, "q3": 2.825234227, "q2": 0.4777936536, "tx": -0.1768, "ty": 0.1768, "targetID": 16, "f2": 1.514499, "f1": -0.2698, "f3": 1.254438, "y": 0.52385383, "x": -0.10773161}]], "block": 3}], [{"trials": [[{"q1": 2.825763, "distance": 1.125113523, "q3": 0.7788008168, "q2": 4.694024654, "tx": 0.601, "ty": 0.601, "targetID": 1, "f2": -2.701732, "f1": 0.891019, "f3": -0.791996, "y": 0.60720374, "x": -0.52409642}], [{"q1": 3.46394609, "distance": 1.205328799, "q3": 2.847790927, "q2": 1.304786514, "tx": 0.22, "ty": 0.821, "targetID": 2, "f2": 0.687506, "f1": 1.529202, "f3": 1.276995, "y": -0.17878224, "x": -0.45324066}], [{"q1": 1.03185076, "distance": 0.5972056703, "q3": 2.442462627, "q2": 1.533934284, "tx": -0.22, "ty": 0.821, "targetID": 3, "f2": 0.458358, "f1": -0.902894, "f3": 0.871666, "y": 0.37178377, "x": 0.17352178}], [{"q1": 2.13059138, "distance": 0.4798827425, "q3": 2.159028137, "q2": 1.606819234, "tx": -0.601, "ty": 0.601, "targetID": 4, "f2": 0.385473, "f1": 0.195847, "f3": 0.588232, "y": 0.25704675, "x": -0.26636048}], [{"q1": 1.28858171, "distance": 0.2542777142, "q3": 3.359116527, "q2": -0.06105234641, "tx": 0.4596, "ty": 0.4596, "targetID": 5, "f2": 2.053345, "f1": -0.646163, "f3": 1.78832, "y": 0.51126616, "x": 0.21062658}], [{"q1": 0.8019489902, "distance": 0.2606217775, "q3": 2.397977677, "q2": 1.280156434, "tx": 0.1682, "ty": 0.6279, "targetID": 6, "f2": 0.712136, "f1": -1.132796, "f3": 0.827181, "y": 0.37331912, "x": 0.22398787}], [{"q1": 1.7560507, "distance": 0.2771923874, "q3": 2.231033437, "q2": 1.576534284, "tx": -0.1682, "ty": 0.6279, "targetID": 7, "f2": 0.415758, "f1": -0.178694, "f3": 0.660237, "y": 0.35101067, "x": -0.15524166}], [{"q1": 2.94319569, "distance": 0.164559317, "q3": 2.052339647, "q2": 3.276135954, "tx": -0.4596, "ty": 0.4596, "targetID": 8, "f2": -1.283843, "f1": 1.008451, "f3": 0.481543, "y": 0.30800412, "x": -0.3955808}], [{"q1": 3.62825139, "distance": 0.9989723961, "q3": 3.268701527, "q2": 0.4963918536, "tx": 0.3182, "ty": 0.3182, "targetID": 9, "f2": 1.495901, "f1": 1.693507, "f3": 1.697905, "y": -0.2345546, "x": -0.51391069}], [{"q1": 3.60990449, "distance": 0.8078696736, "q3": 1.408187487, "q2": 3.932043954, "tx": 0.1165, "ty": 0.4347, "targetID": 10, "f2": -1.939751, "f1": 1.67516, "f3": -0.162609, "y": 0.092053881, "x": -0.6151058}], [{"q1": 2.55514621, "distance": 0.1694062427, "q3": 1.968710457, "q2": 3.599782754, "tx": -0.1165, "ty": 0.4347, "targetID": 11, "f2": -1.60749, "f1": 0.620402, "f3": 0.397914, "y": 0.49496273, "x": -0.27482523}], [{"q1": 1.41104099, "distance": 0.3118761057, "q3": 2.033867087, "q2": 1.883782044, "tx": -0.3182, "ty": 0.3182, "targetID": 12, "f2": 0.108511, "f1": -0.523703, "f3": 0.463071, "y": 0.32541666, "x": -0.0064074005}], [{"q1": 2.21038783, "distance": 0.5264441032, "q3": 3.776697027, "q2": -0.2991221464, "tx": 0.1768, "ty": 0.1768, "targetID": 13, "f2": 2.291415, "f1": 0.275643, "f3": 2.205901, "y": 0.53018876, "x": -0.21340479}], [{"q1": 2.16854182, "distance": 0.2741415912, "q3": 1.985926377, "q2": 1.994931591, "tx": 0.0647, "ty": 0.2415, "targetID": 14, "f2": -0.002639, "f1": 0.233797, "f3": 0.41513, "y": 0.22639631, "x": -0.20902521}], [{"q1": 3.62567529, "distance": 0.5459682011, "q3": 2.370582987, "q2": 3.041898754, "tx": -0.0647, "ty": 0.2415, "targetID": 15, "f2": -1.049606, "f1": 1.690931, "f3": 0.799787, "y": -0.17962207, "x": -0.41217299}], [{"q1": 1.7491392, "distance": 0.2874324743, "q3": 2.674186527, "q2": 0.9582060536, "tx": -0.1768, "ty": 0.1768, "targetID": 16, "f2": 1.034087, "f1": -0.185605, "f3": 1.10339, "y": 0.46334763, "x": -0.15426374}]], "block": 4}], [{"trials": [[{"q1": 1.65489142, "distance": 0.4355071112, "q3": 1.540888365, "q2": 3.305792554, "tx": 0.601, "ty": 0.601, "targetID": 1, "f2": -1.3135, "f1": -0.279853, "f3": -0.029908, "y": 0.35569871, "x": 0.24114764}], [{"q1": 2.73384, "distance": 0.8945953145, "q3": 3.017813927, "q2": 3.151791654, "tx": 0.22, "ty": 0.821, "targetID": 2, "f2": -1.159499, "f1": 0.799096, "f3": 1.447018, "y": 0.26538136, "x": -0.48113387}], [{"q1": 3.28079129, "distance": 0.8752268024, "q3": 2.549779427, "q2": 3.900923254, "tx": -0.22, "ty": 0.821, "targetID": 3, "f2": -1.908631, "f1": 1.346047, "f3": 0.978983, "y": 0.041659202, "x": -0.61830877}], [{"q1": 2.29967189, "distance": 0.3290055633, "q3": 3.012096227, "q2": 1.956855489, "tx": -0.601, "ty": 0.601, "targetID": 4, "f2": 0.035437, "f1": 0.364927, "f3": 1.4413, "y": 0.40553417, "x": -0.3363535}], [{"q1": 2.94093379, "distance": 1.016679385, "q3": 1.995665317, "q2": 4.131956054, "tx": 0.4596, "ty": 0.4596, "targetID": 5, "f2": -2.139663, "f1": 1.006189, "f3": 0.424869, "y": 0.39901337, "x": -0.55527252}], [{"q1": 1.05773748, "distance": 0.2154061857, "q3": 2.827056427, "q2": 1.548699774, "tx": 0.1682, "ty": 0.6279, "targetID": 6, "f2": 0.443593, "f1": -0.877007, "f3": 1.25626, "y": 0.422092, "x": 0.23178374}], [{"q1": 2.93389662, "distance": 0.5044482232, "q3": 2.266156447, "q2": 4.016357954, "tx": -0.1682, "ty": 0.6279, "targetID": 7, "f2": -2.024065, "f1": 0.999152, "f3": 0.69536, "y": 0.31597637, "x": -0.56464881}], [{"q1": 2.37268251, "distance": 0.09997255278, "q3": 3.156860827, "q2": 3.153299654, "tx": -0.4596, "ty": 0.4596, "targetID": 8, "f2": -1.161007, "f1": 0.437938, "f3": 1.586064, "y": 0.38890873, "x": -0.38890873}], [{"q1": "_NaN_", "distance": 1.406120567, "q3": "_NaN_", "q2": "_NaN_", "tx": 0.3182, "ty": 0.3182, "targetID": 9, "f2": "_NaN_", "f1": "_NaN_", "f3": "_NaN_", "y": -0.24868989, "x": -0.96858316}], [{"q1": 0.02517769019, "distance": 0.6266415591, "q3": 2.808772327, "q2": 4.272655354, "tx": 0.1165, "ty": 0.4347, "targetID": 10, "f2": -2.280363, "f1": -1.909567, "f3": 1.237976, "y": 0.0520017, "x": 0.61270727}], [{"q1": 1.64666044, "distance": 0.2151204942, "q3": 2.816060827, "q2": 3.417884554, "tx": -0.1165, "ty": 0.4347, "targetID": 11, "f2": -1.425592, "f1": -0.288084, "f3": 1.245264, "y": 0.55821854, "x": 0.059624948}], [{"q1": 2.34403118, "distance": 0.2146240989, "q3": 1.640288356, "q2": 2.211827144, "tx": -0.3182, "ty": 0.3182, "targetID": 12, "f2": -0.219534, "f1": 0.409287, "f3": 0.069492, "y": 0.13847888, "x": -0.20088068}], [{"q1": 2.04394625, "distance": 0.535969224, "q3": 2.904842227, "q2": 4.058920254, "tx": 0.1768, "ty": 0.1768, "targetID": 13, "f2": -2.066628, "f1": 0.109202, "f3": 1.334046, "y": 0.53767365, "x": -0.21947417}], [{"q1": 2.40497808, "distance": 0.4019101416, "q3": 2.796582927, "q2": 3.007466954, "tx": 0.0647, "ty": 0.2415, "targetID": 14, "f2": -1.015174, "f1": 0.470234, "f3": 1.225787, "y": 0.45112996, "x": -0.27820967}], [{"q1": 1.01073926, "distance": 0.4246416877, "q3": 2.531935187, "q2": 2.797420024, "tx": -0.0647, "ty": 0.2415, "targetID": 15, "f2": -0.805127, "f1": -0.924005, "f3": 0.961139, "y": 0.32264263, "x": 0.35211703}], [{"q1": 2.31933826, "distance": 0.3224269609, "q3": 2.499639607, "q2": 3.356058054, "tx": -0.1768, "ty": 0.1768, "targetID": 16, "f2": -1.363765, "f1": 0.384594, "f3": 0.928843, "y": 0.49258821, "x": -0.24189187}]], "block": 5}], [{"trials": [[{"q1": 1.74159937, "distance": 0.6430246996, "q3": 1.375263597, "q2": 2.670939504, "tx": 0.601, "ty": 0.601, "targetID": 1, "f2": -0.678647, "f1": -0.193145, "f3": -0.195533, "y": 0.24246935, "x": 0.067205529}], [{"q1": 1.38804454, "distance": 0.2544227252, "q3": 3.369358127, "q2": 1.820196204, "tx": 0.22, "ty": 0.821, "targetID": 2, "f2": 0.172096, "f1": -0.5467, "f3": 1.798562, "y": 0.58194896, "x": 0.13290509}], [{"q1": 0.8076038902, "distance": 0.7422704284, "q3": 3.310484627, "q2": 2.392217394, "tx": -0.22, "ty": 0.821, "targetID": 3, "f2": -0.399925, "f1": -1.127141, "f3": 1.739688, "y": 0.41176831, "x": 0.39926958}], [{"q1": 1.900815289, "distance": 0.4314870318, "q3": 2.477459967, "q2": 1.230456434, "tx": -0.601, "ty": 0.601, "targetID": 4, "f2": 0.761836, "f1": -0.033929, "f3": 0.906664, "y": 0.36450452, "x": -0.24009704}], [{"q1": 1.14450827, "distance": 0.2917283644, "q3": 3.740694327, "q2": 1.823274974, "tx": 0.4596, "ty": 0.4596, "targetID": 5, "f2": 0.169018, "f1": -0.790236, "f3": 2.169898, "y": 0.72651959, "x": 0.34187417}], [{"q1": 1.954850683, "distance": 0.2735140424, "q3": 2.704220127, "q2": 3.398406654, "tx": 0.1682, "ty": 0.6279, "targetID": 6, "f2": -1.406114, "f1": 0.020106, "f3": 1.133424, "y": 0.55362117, "x": -0.095034851}], [{"q1": 1.43730471, "distance": 0.2174608863, "q3": 3.357797027, "q2": 2.331835984, "tx": -0.1682, "ty": 0.6279, "targetID": 7, "f2": -0.339543, "f1": -0.49744, "f3": 1.787001, "y": 0.59271221, "x": 0.046395099}], [{"q1": 2.58128426, "distance": 0.2469319393, "q3": 2.528793587, "q2": 1.980668761, "tx": -0.4596, "ty": 0.4596, "targetID": 8, "f2": 0.011624, "f1": 0.64654, "f3": 0.957997, "y": 0.24358769, "x": -0.3399586}], [{"q1": 0.9031710902, "distance": 0.206277903, "q3": 3.568346627, "q2": 1.499565264, "tx": 0.3182, "ty": 0.3182, "targetID": 9, "f2": 0.492727, "f1": -1.031573, "f3": 1.99755, "y": 0.5049722, "x": 0.4057598}], [{"q1": 1.17535871, "distance": 0.2088829663, "q3": 2.135906017, "q2": 2.704805864, "tx": 0.1165, "ty": 0.4347, "targetID": 10, "f2": -0.712513, "f1": -0.759386, "f3": 0.56511, "y": 0.28644105, "x": 0.26364407}], [{"q1": 0.8885940902, "distance": 0.5096160663, "q3": 3.438975827, "q2": 1.703894444, "tx": -0.1165, "ty": 0.4347, "targetID": 11, "f2": 0.288398, "f1": -1.04615, "f3": 1.86818, "y": 0.4611069, "x": 0.39243144}], [{"q1": 1.869085204, "distance": 0.1948454547, "q3": 1.726430827, "q2": 2.062475834, "tx": -0.3182, "ty": 0.3182, "targetID": 12, "f2": -0.070183, "f1": -0.065659, "f3": 0.155635, "y": 0.23071803, "x": -0.14409757}], [{"q1": 1.79299583, "distance": 0.4475688659, "q3": 3.237097027, "q2": 1.835213024, "tx": 0.1768, "ty": 0.1768, "targetID": 13, "f2": 0.15708, "f1": -0.141749, "f3": 1.666301, "y": 0.51614202, "x": -0.11503023}], [{"q1": 1.37566666, "distance": 0.1682919946, "q3": 2.541297127, "q2": 1.984438672, "tx": 0.0647, "ty": 0.2415, "targetID": 14, "f2": 0.007854, "f1": -0.559078, "f3": 0.970501, "y": 0.40575612, "x": 0.10133499}], [{"q1": 1.44346223, "distance": 0.340534962, "q3": 2.408596257, "q2": 3.025248354, "tx": -0.0647, "ty": 0.2415, "targetID": 15, "f2": -1.032956, "f1": -0.491282, "f3": 0.8378, "y": 0.43763545, "x": 0.21367914}], [{"q1": 1.58734717, "distance": 0.3488590901, "q3": 2.496183857, "q2": 2.262218294, "tx": -0.1768, "ty": 0.1768, "targetID": 16, "f2": -0.269926, "f1": -0.347397, "f3": 0.925388, "y": 0.41101061, "x": 0.081749908}]], "block": 6}], [{"trials": [[{"q1": 1.29618437, "distance": 0.6428019916, "q3": 2.170526367, "q2": 1.584388264, "tx": 0.601, "ty": 0.601, "targetID": 1, "f2": 0.407904, "f1": -0.63856, "f3": 0.59973, "y": 0.39140828, "x": -0.0066723717}], [{"q1": 0.5622454902, "distance": 0.5910760598, "q3": 2.533820137, "q2": 1.600787374, "tx": 0.22, "ty": 0.821, "targetID": 2, "f2": 0.391505, "f1": -1.372499, "f3": 0.963024, "y": 0.24321111, "x": 0.34462306}], [{"q1": 2.03307634, "distance": 0.5631194479, "q3": 1.925293647, "q2": 1.527713934, "tx": -0.22, "ty": 0.821, "targetID": 3, "f2": 0.464579, "f1": 0.098332, "f3": 0.354497, "y": 0.26251094, "x": -0.29206582}], [{"q1": 3.08469309, "distance": 0.4041623589, "q3": 1.562062699, "q2": 3.343805854, "tx": -0.601, "ty": 0.601, "targetID": 4, "f2": -1.351513, "f1": 1.149949, "f3": -0.008734, "y": 0.28673621, "x": -0.34686326}], [{"q1": 1.55172151, "distance": 0.2287203357, "q3": 2.091169737, "q2": 3.476758054, "tx": 0.4596, "ty": 0.4596, "targetID": 5, "f2": -1.484465, "f1": -0.383023, "f3": 0.520373, "y": 0.49768047, "x": 0.23407202}], [{"q1": 0.8887825902, "distance": 0.5135756843, "q3": 2.123151147, "q2": 3.525075754, "tx": 0.1682, "ty": 0.6279, "targetID": 6, "f2": -1.532783, "f1": -1.045962, "f3": 0.552355, "y": 0.23855913, "x": 0.50312338}], [{"q1": 1.97168962, "distance": 0.234740619, "q3": 1.662216673, "q2": 4.000863654, "tx": -0.1682, "ty": 0.6279, "targetID": 7, "f2": -2.008571, "f1": 0.036945, "f3": 0.09142, "y": 0.65309225, "x": 0.065184894}], [{"q1": 1.70415159, "distance": 0.5770693722, "q3": 2.127989197, "q2": 2.865341254, "tx": -0.4596, "ty": 0.4596, "targetID": 8, "f2": -0.873049, "f1": -0.230593, "f3": 0.557193, "y": 0.40937247, "x": 0.11527934}], [{"q1": 1.30956755, "distance": 0.1001713196, "q3": 2.320129007, "q2": 3.232593454, "tx": 0.3182, "ty": 0.3182, "targetID": 9, "f2": -1.240301, "f1": -0.625177, "f3": 0.749333, "y": 0.41697483, "x": 0.30153188}], [{"q1": 1.06973837, "distance": 0.1056626539, "q3": 2.354372367, "q2": 2.475658104, "tx": 0.1165, "ty": 0.4347, "targetID": 10, "f2": -0.483365, "f1": -0.865006, "f3": 0.783576, "y": 0.37432008, "x": 0.20321137}], [{"q1": 1.837229454, "distance": 0.2213576965, "q3": 2.101851147, "q2": 0.8194732536, "tx": -0.1165, "ty": 0.4347, "targetID": 11, "f2": 1.172819, "f1": -0.097515, "f3": 0.531055, "y": 0.42236608, "x": -0.33751381}], [{"q1": 1.50063922, "distance": 0.2384702739, "q3": 2.223996267, "q2": 1.342234304, "tx": -0.3182, "ty": 0.3182, "targetID": 12, "f2": 0.650058, "f1": -0.434105, "f3": 0.6532, "y": 0.40770903, "x": -0.097165602}], [{"q1": 1.74593477, "distance": 0.246613971, "q3": 2.121203357, "q2": 2.984847434, "tx": 0.1768, "ty": 0.1768, "targetID": 13, "f2": -0.992555, "f1": -0.18881, "f3": 0.550407, "y": 0.41690741, "x": 0.12052494}], [{"q1": 1.50453479, "distance": 0.3416178346, "q3": 2.000063547, "q2": 1.037248484, "tx": 0.0647, "ty": 0.2415, "targetID": 14, "f2": 0.955044, "f1": -0.43021, "f3": 0.429267, "y": 0.46158511, "x": -0.19657627}], [{"q1": 1.56868611, "distance": 0.2944125518, "q3": 2.045805137, "q2": 0.9110821536, "tx": -0.0647, "ty": 0.2415, "targetID": 15, "f2": 1.081211, "f1": -0.366058, "f3": 0.475009, "y": 0.44222267, "x": -0.28008143}], [{"q1": 2.08880819, "distance": 0.4753797542, "q3": 1.683830827, "q2": 3.858530654, "tx": -0.1768, "ty": 0.1768, "targetID": 16, "f2": -1.866238, "f1": 0.154064, "f3": 0.113034, "y": 0.61520673, "x": 0.0070081874}]], "block": 7}], [{"trials": [[{"q1": 0.8515861902, "distance": 0.4084454429, "q3": 1.683893667, "q2": 0.6079812536, "tx": 0.601, "ty": 0.601, "targetID": 1, "f2": 1.384311, "f1": -1.083158, "f3": 0.113097, "y": 0.65714513, "x": 0.19643183}], [{"q1": 1.18126491, "distance": 0.3534436792, "q3": 2.924697127, "q2": 1.602232514, "tx": 0.22, "ty": 0.821, "targetID": 2, "f2": 0.39006, "f1": -0.75348, "f3": 1.353901, "y": 0.4683137, "x": 0.19687408}], [{"q1": 1.07570739, "distance": 0.4899594458, "q3": 2.525714827, "q2": 0.7554476536, "tx": -0.22, "ty": 0.821, "targetID": 3, "f2": 1.236845, "f1": -0.859037, "f3": 0.954919, "y": 0.49083666, "x": 0.14201164}], [{"q1": 0.5390604902, "distance": 0.9012684637, "q3": 1.595803405, "q2": 2.260019184, "tx": -0.601, "ty": 0.601, "targetID": 4, "f2": -0.267727, "f1": -1.395684, "f3": 0.025007, "y": 0.15360109, "x": 0.18138038}], [{"q1": 0.8308516902, "distance": 0.07904257762, "q3": 3.262795327, "q2": 1.429821904, "tx": 0.4596, "ty": 0.4596, "targetID": 5, "f2": 0.562471, "f1": -1.103893, "f3": 1.691999, "y": 0.40163638, "x": 0.40586037}], [{"q1": 0.1039687902, "distance": 0.4823402041, "q3": 1.436210497, "q2": 0.8105511536, "tx": 0.1682, "ty": 0.6279, "targetID": 6, "f2": 1.181742, "f1": -1.830776, "f3": -0.134586, "y": 0.36332268, "x": 0.57150003}], [{"q1": 1.18635429, "distance": 0.2285592563, "q3": 1.817474187, "q2": 1.396018364, "tx": -0.1682, "ty": 0.6279, "targetID": 7, "f2": 0.596274, "f1": -0.74839, "f3": 0.246678, "y": 0.43052194, "x": -0.052955759}], [{"q1": 1.24384543, "distance": 0.4021307311, "q3": 1.720964457, "q2": 1.898359034, "tx": -0.4596, "ty": 0.4596, "targetID": 8, "f2": 0.093934, "f1": -0.690899, "f3": 0.150168, "y": 0.28647914, "x": -0.096642299}], [{"q1": 0.5666436902, "distance": 0.08417184074, "q3": 2.842513027, "q2": 0.8394538536, "tx": 0.3182, "ty": 0.3182, "targetID": 9, "f2": 1.152839, "f1": -1.368101, "f3": 1.271717, "y": 0.30958027, "x": 0.40192932}], [{"q1": 0.9499808602, "distance": 0.1436336379, "q3": 2.551790047, "q2": 1.656519234, "tx": 0.1165, "ty": 0.4347, "targetID": 10, "f2": 0.335773, "f1": -0.984764, "f3": 0.980994, "y": 0.35185431, "x": 0.23383377}], [{"q1": 1.893463963, "distance": 0.1140148511, "q3": 2.188307777, "q2": 2.380216514, "tx": -0.1165, "ty": 0.4347, "targetID": 11, "f2": -0.387924, "f1": -0.041281, "f3": 0.617511, "y": 0.35216689, "x": -0.037838243}], [{"q1": 0.7208958902, "distance": 0.5144546287, "q3": 1.324683957, "q2": 1.281852894, "tx": -0.3182, "ty": 0.3182, "targetID": 12, "f2": 0.71044, "f1": -1.213849, "f3": -0.246112, "y": 0.53020218, "x": 0.15054155}], [{"q1": 1.5875985, "distance": 0.3403343073, "q3": 1.431749437, "q2": 1.999706812, "tx": 0.1768, "ty": 0.1768, "targetID": 13, "f2": -0.007414, "f1": -0.347146, "f3": -0.139047, "y": 0.24106045, "x": -0.15741256}], [{"q1": 1.27538702, "distance": 0.05744728902, "q3": 1.745091887, "q2": 2.062287338, "tx": 0.0647, "ty": 0.2415, "targetID": 14, "f2": -0.069995, "f1": -0.659357, "f3": 0.174296, "y": 0.27389561, "x": 0.017258294}], [{"q1": 1.21827287, "distance": 0.3068636479, "q3": 2.670919227, "q2": 0.9715891536, "tx": -0.0647, "ty": 0.2415, "targetID": 15, "f2": 1.020703, "f1": -0.716472, "f3": 1.100123, "y": 0.46233362, "x": 0.14836762}], [{"q1": 2.15157721, "distance": 0.2453787747, "q3": 2.849927227, "q2": 1.901689122, "tx": -0.1768, "ty": 0.1768, "targetID": 16, "f2": 0.090604, "f1": 0.216833, "f3": 1.279131, "y": 0.41157591, "x": -0.24815135}]], "block": 8}], [{"trials": [[{"q1": 2.32436481, "distance": 0.8724181554, "q3": 1.961233457, "q2": 4.415126654, "tx": 0.601, "ty": 0.601, "targetID": 1, "f2": -2.422834, "f1": 0.38962, "f3": 0.390437, "y": 0.6735872, "x": -0.2683932}], [{"q1": 2.16558872, "distance": 0.3184489518, "q3": 1.636267118, "q2": 4.086629154, "tx": 0.22, "ty": 0.821, "targetID": 2, "f2": -2.094336, "f1": 0.230844, "f3": 0.065471, "y": 0.67514147, "x": -0.063081303}], [{"q1": 2.12977456, "distance": 0.3470277772, "q3": 1.958531697, "q2": 3.425361554, "tx": -0.22, "ty": 0.821, "targetID": 3, "f2": -1.433069, "f1": 0.19503, "f3": 0.387735, "y": 0.52858473, "x": -0.033126813}], [{"q1": "_NaN_", "distance": 1.238852082, "q3": 1.135183087, "q2": 3.384395154, "tx": -0.601, "ty": 0.601, "targetID": 4, "f2": -1.392103, "f1": "_NaN_", "f3": -0.435613, "y": -0.27388644, "x": 0.27611356}], [{"q1": 1.23875605, "distance": 0.09697589579, "q3": 1.756275957, "q2": 3.815283454, "tx": 0.4596, "ty": 0.4596, "targetID": 5, "f2": -1.822991, "f1": -0.695988, "f3": 0.18548, "y": 0.36743188, "x": 0.48975563}], [{"q1": 2.70996389, "distance": 0.5927164646, "q3": 1.553140576, "q2": 3.984734654, "tx": 0.1682, "ty": 0.6279, "targetID": 6, "f2": -1.992442, "f1": 0.775219, "f3": -0.017656, "y": 0.56022959, "x": -0.42064083}], [{"q1": 2.66679841, "distance": 0.1717576892, "q3": 1.673023747, "q2": 3.699760854, "tx": -0.1682, "ty": 0.6279, "targetID": 7, "f2": -1.707468, "f1": 0.732054, "f3": 0.102227, "y": 0.49603338, "x": -0.27825407}], [{"q1": 2.50707984, "distance": 0.3403133523, "q3": 1.439477757, "q2": 3.536071254, "tx": -0.4596, "ty": 0.4596, "targetID": 8, "f2": -1.543779, "f1": 0.572335, "f3": -0.131319, "y": 0.48754916, "x": -0.12043629}], [{"q1": 1.74631176, "distance": 0.323769709, "q3": 1.284848567, "q2": 4.181310454, "tx": 0.3182, "ty": 0.3182, "targetID": 9, "f2": -2.189018, "f1": -0.188433, "f3": -0.285948, "y": 0.63833363, "x": 0.26981319}], [{"q1": 1.973134752, "distance": 0.1823260823, "q3": 1.045836197, "q2": 3.908821254, "tx": 0.1165, "ty": 0.4347, "targetID": 10, "f2": -1.916529, "f1": 0.03839, "f3": -0.52496, "y": 0.48871192, "x": 0.29064222}], [{"q1": 2.37073472, "distance": 0.1796906409, "q3": 1.125695477, "q2": 3.989855454, "tx": -0.1165, "ty": 0.4347, "targetID": 11, "f2": -1.997563, "f1": 0.43599, "f3": -0.445101, "y": 0.60953139, "x": -0.07499444}], [{"q1": 2.81225415, "distance": 0.1326974579, "q3": 1.626402517, "q2": 3.676368554, "tx": -0.3182, "ty": 0.3182, "targetID": 12, "f2": -1.684076, "f1": 0.87751, "f3": 0.055606, "y": 0.44804792, "x": -0.34555202}], [{"q1": 1.76465866, "distance": 0.4141503873, "q3": 1.674594547, "q2": 3.882482154, "tx": 0.1768, "ty": 0.1768, "targetID": 13, "f2": -1.890189, "f1": -0.170086, "f3": 0.103798, "y": 0.58978197, "x": 0.20788755}], [{"q1": 2.90863821, "distance": 0.5352572505, "q3": 1.215419367, "q2": 4.015390354, "tx": 0.0647, "ty": 0.2415, "targetID": 14, "f2": -2.023098, "f1": 0.973894, "f3": -0.355377, "y": 0.45702989, "x": -0.42524611}], [{"q1": 2.77518336, "distance": 0.2537553437, "q3": 1.519399871, "q2": 3.462181054, "tx": -0.0647, "ty": 0.2415, "targetID": 15, "f2": -1.469888, "f1": 0.840439, "f3": -0.051396, "y": 0.41948685, "x": -0.24556585}], [{"q1": 2.46114976, "distance": 0.3903103547, "q3": 1.625397207, "q2": 3.776547654, "tx": -0.1768, "ty": 0.1768, "targetID": 16, "f2": -1.784255, "f1": 0.526405, "f3": 0.054601, "y": 0.56710317, "x": -0.17443178}]], "block": 9}], [{"trials": [[{"q1": 0.4586985902, "distance": 0.08578890421, "q3": 1.380038817, "q2": 0.4797414536, "tx": 0.601, "ty": 0.601, "targetID": 1, "f2": 1.512551, "f1": -1.476046, "f3": -0.190758, "y": 0.56923515, "x": 0.52130853}], [{"q1": 0.1936486902, "distance": 1.035185843, "q3": 2.281047597, "q2": 3.174913754, "tx": 0.22, "ty": 0.821, "targetID": 2, "f2": -1.182621, "f1": -1.741096, "f3": 0.710251, "y": -0.16964326, "x": 0.52039251}], [{"q1": 2.78171787, "distance": 0.8911784146, "q3": -0.5053314732, "q2": 3.127978354, "tx": -0.22, "ty": 0.821, "targetID": 3, "f2": -1.135686, "f1": 0.846973, "f3": -2.076128, "y": -0.068918595, "x": -0.17263059}], [{"q1": 1.880269273, "distance": 0.379288091, "q3": 2.018661777, "q2": 1.139475914, "tx": -0.601, "ty": 0.601, "targetID": 4, "f2": 0.852817, "f1": -0.054475, "f3": 0.447865, "y": 0.33521498, "x": -0.33041216}], [{"q1": 1.19986314, "distance": 0.4727813464, "q3": 1.689737027, "q2": 1.994303273, "tx": 0.4596, "ty": 0.4596, "targetID": 5, "f2": -0.002011, "f1": -0.734881, "f3": 0.118941, "y": 0.28153924, "x": 0.021631317}], [{"q1": 2.06028253, "distance": 0.1489442047, "q3": 1.739939677, "q2": 3.670625654, "tx": 0.1682, "ty": 0.6279, "targetID": 6, "f2": -1.678333, "f1": 0.125538, "f3": 0.169143, "y": 0.56717092, "x": 0.032198695}], [{"q1": -0.03918100981, "distance": 0.5679146049, "q3": 0.8000379868, "q2": 1.883090894, "tx": -0.1682, "ty": 0.6279, "targetID": 7, "f2": 0.109202, "f1": -1.973925, "f3": -0.770758, "y": 0.32877411, "x": 0.31455325}], [{"q1": 2.82343822, "distance": 0.3007736587, "q3": 1.853602497, "q2": 2.789503204, "tx": -0.4596, "ty": 0.4596, "targetID": 8, "f2": -0.797211, "f1": 0.888694, "f3": 0.282806, "y": 0.24109677, "x": -0.25290909}], [{"q1": 2.82526034, "distance": 0.71944647, "q3": 1.48207775, "q2": 3.910310354, "tx": 0.3182, "ty": 0.3182, "targetID": 9, "f2": -1.918018, "f1": 0.890516, "f3": -0.088719, "y": 0.48965185, "x": -0.38051846}], [{"q1": -0.4753283098, "distance": 0.7143419503, "q3": 1.979706027, "q2": 2.762485504, "tx": 0.1165, "ty": 0.4347, "targetID": 10, "f2": -0.770193, "f1": -2.410073, "f3": 0.40891, "y": -0.2658271, "x": 0.25630774}], [{"q1": 1.69717725, "distance": 0.1425779923, "q3": 2.343313957, "q2": 0.6057821536, "tx": -0.1165, "ty": 0.4347, "targetID": 11, "f2": 1.38651, "f1": -0.237567, "f3": 0.772518, "y": 0.48744756, "x": -0.24896199}], [{"q1": 3.07665059, "distance": 0.1232797016, "q3": 0.7210583468, "q2": 3.989189454, "tx": -0.3182, "ty": 0.3182, "targetID": 12, "f2": -1.996897, "f1": 1.141906, "f3": -0.849738, "y": 0.43033869, "x": -0.36941327}], [{"q1": -0.7843039098, "distance": 0.5360871497, "q3": 2.264522817, "q2": 2.650393484, "tx": 0.1768, "ty": 0.1768, "targetID": 13, "f2": -0.658101, "f1": -2.719048, "f3": 0.693726, "y": -0.35913635, "x": 0.18951459}], [{"q1": 1.73625867, "distance": 0.3521569195, "q3": 2.006849387, "q2": 1.187416614, "tx": 0.0647, "ty": 0.2415, "targetID": 14, "f2": 0.804876, "f1": -0.198486, "f3": 0.436053, "y": 0.38521028, "x": -0.25679938}], [{"q1": 1.09587642, "distance": 0.2546162616, "q3": 1.925230807, "q2": 1.133506884, "tx": -0.0647, "ty": 0.2415, "targetID": 15, "f2": 0.858786, "f1": -0.838868, "f3": 0.354434, "y": 0.48603298, "x": 0.006244079}], [{"q1": 2.46303471, "distance": 0.03638820474, "q3": 1.588137918, "q2": 2.538175794, "tx": -0.1768, "ty": 0.1768, "targetID": 16, "f2": -0.545883, "f1": 0.52829, "f3": 0.017342, "y": 0.19047234, "x": -0.14307807}]], "block": 10}], [{"trials": [[{"q1": 3.00162939, "distance": 1.232150361, "q3": 2.583645827, "q2": 1.056663534, "tx": 0.601, "ty": 0.601, "targetID": 1, "f2": 0.935629, "f1": 1.066885, "f3": 1.012849, "y": -0.0029422688, "x": -0.47298708}], [{"q1": 1.35354985, "distance": 0.4712881689, "q3": 1.582231724, "q2": 3.792236754, "tx": 0.22, "ty": 0.821, "targetID": 2, "f2": -1.799944, "f1": -0.581195, "f3": 0.011435, "y": 0.39973706, "x": 0.43130564}], [{"q1": 1.25301888, "distance": 0.7284744186, "q3": 1.763313127, "q2": 3.009163354, "tx": -0.22, "ty": 0.821, "targetID": 3, "f2": -1.016871, "f1": -0.681726, "f3": 0.192517, "y": 0.27597382, "x": 0.26334402}], [{"q1": 1.71803743, "distance": 0.5765696933, "q3": 2.289906887, "q2": 1.767040464, "tx": -0.601, "ty": 0.601, "targetID": 4, "f2": 0.225252, "f1": -0.216707, "f3": 0.719111, "y": 0.36192838, "x": -0.076331179}], [{"q1": 0.7136702902, "distance": 0.3079088555, "q3": 2.107380357, "q2": 1.734682054, "tx": 0.4596, "ty": 0.4596, "targetID": 5, "f2": 0.257611, "f1": -1.221074, "f3": 0.536584, "y": 0.29150206, "x": 0.2016253}], [{"q1": 2.14573385, "distance": 0.2474944684, "q3": 0.5916247268, "q2": 3.685296954, "tx": 0.1682, "ty": 0.6279, "targetID": 6, "f2": -1.693004, "f1": 0.210989, "f3": -0.979172, "y": 0.38340687, "x": 0.12977317}], [{"q1": 2.22088075, "distance": 0.3990241927, "q3": 1.636958268, "q2": 2.589006764, "tx": -0.1682, "ty": 0.6279, "targetID": 7, "f2": -0.596714, "f1": 0.286136, "f3": 0.066162, "y": 0.23949138, "x": -0.076772158}], [{"q1": 0.8366321902, "distance": 0.6104813784, "q3": 1.779837907, "q2": 1.954216551, "tx": -0.4596, "ty": 0.4596, "targetID": 8, "f2": 0.038076, "f1": -1.098112, "f3": 0.209042, "y": 0.27070975, "x": 0.12092389}], [{"q1": 1.49460736, "distance": 0.206473135, "q3": 1.894191877, "q2": 2.565067824, "tx": 0.3182, "ty": 0.3182, "targetID": 9, "f2": -0.572775, "f1": -0.440137, "f3": 0.323396, "y": 0.27949728, "x": 0.11538665}], [{"q1": 1.60663655, "distance": 0.0594954214, "q3": 2.162546717, "q2": 3.057858054, "tx": 0.1165, "ty": 0.4347, "targetID": 10, "f2": -1.065565, "f1": -0.328108, "f3": 0.59175, "y": 0.43439313, "x": 0.17599463}], [{"q1": 1.40764807, "distance": 0.3125053306, "q3": 1.716503397, "q2": 2.522719154, "tx": -0.1165, "ty": 0.4347, "targetID": 11, "f2": -0.530427, "f1": -0.527096, "f3": 0.145707, "y": 0.24398836, "x": 0.13106545}], [{"q1": 1.987083424, "distance": 0.3511730982, "q3": 1.448651207, "q2": 2.756453654, "tx": -0.3182, "ty": 0.3182, "targetID": 12, "f2": -0.764161, "f1": 0.052339, "f3": -0.122145, "y": 0.25828811, "x": 0.027824725}], [{"q1": 2.019253332, "distance": 0.2684564522, "q3": 1.778518437, "q2": 2.943943904, "tx": 0.1768, "ty": 0.1768, "targetID": 13, "f2": -0.951651, "f1": 0.084509, "f3": 0.207722, "y": 0.38144764, "x": 0.0030524528}], [{"q1": 1.83006662, "distance": 0.02748952688, "q3": 1.005560977, "q2": 3.422973954, "tx": 0.0647, "ty": 0.2415, "targetID": 14, "f2": -1.430681, "f1": -0.104678, "f3": -0.565235, "y": 0.23188952, "x": 0.090454859}], [{"q1": 0.1825965902, "distance": 1.077647986, "q3": "_NaN_", "q2": "_NaN_", "tx": -0.0647, "ty": 0.2415, "targetID": 15, "f2": "_NaN_", "f1": -1.752148, "f3": "_NaN_", "y": 0.06279052, "x": 0.99802673}], [{"q1": 2.09804448, "distance": 0.397660589, "q3": 2.111527257, "q2": 3.344496954, "tx": -0.1768, "ty": 0.1768, "targetID": 16, "f2": -1.352204, "f1": 0.1633, "f3": 0.540731, "y": 0.51857229, "x": 0.026487102}]], "block": 11}], [{"trials": [[{"q1": 1.00552421, "distance": 0.1302914833, "q3": 1.927869747, "q2": 4.443997854, "tx": 0.601, "ty": 0.601, "targetID": 1, "f2": -2.451705, "f1": -0.92922, "f3": 0.357073, "y": 0.47519579, "x": 0.56710057}], [{"q1": 4.05619919, "distance": 1.115875158, "q3": 1.940247627, "q2": 2.369849264, "tx": 0.22, "ty": 0.821, "targetID": 2, "f2": -0.377557, "f1": 2.121455, "f3": 0.369451, "y": -0.21208411, "x": -0.20179923}], [{"q1": 2.1182135, "distance": 0.4368318457, "q3": 1.755898967, "q2": 3.123768654, "tx": -0.22, "ty": 0.821, "targetID": 3, "f2": -1.131476, "f1": 0.183469, "f3": 0.185103, "y": 0.45047832, "x": 0.011377929}], [{"q1": 3.07702759, "distance": 0.4488021949, "q3": 1.799755597, "q2": 3.109694354, "tx": -0.601, "ty": 0.601, "targetID": 4, "f2": -1.117402, "f1": 1.142283, "f3": 0.228959, "y": 0.24145079, "x": -0.33239662}], [{"q1": 2.2541188, "distance": 0.5514112922, "q3": 1.538437923, "q2": 4.113439454, "tx": 0.4596, "ty": 0.4596, "targetID": 5, "f2": -2.121147, "f1": 0.319374, "f3": -0.032358, "y": 0.69089671, "x": -0.040955936}], [{"q1": 2.29703295, "distance": 0.1373096802, "q3": -0.04212247321, "q2": 4.240026754, "tx": 0.1682, "ty": 0.6279, "targetID": 6, "f2": -2.247734, "f1": 0.362288, "f3": -1.612919, "y": 0.51502531, "x": 0.090012708}], [{"q1": 2.27347101, "distance": 0.08735770955, "q3": 2.217461757, "q2": 3.690738154, "tx": -0.1682, "ty": 0.6279, "targetID": 7, "f2": -1.698446, "f1": 0.338727, "f3": 0.646665, "y": 0.55701998, "x": -0.21926263}], [{"q1": 3.16009129, "distance": 0.2299962027, "q3": 1.770161797, "q2": 3.298818254, "tx": -0.4596, "ty": 0.4596, "targetID": 8, "f2": -1.306526, "f1": 1.225347, "f3": 0.199365, "y": 0.23188025, "x": -0.42732046}], [{"q1": 1.72256132, "distance": 0.09539314678, "q3": 1.239923787, "q2": 3.678485954, "tx": 0.3182, "ty": 0.3182, "targetID": 9, "f2": -1.686193, "f1": -0.212183, "f3": -0.330873, "y": 0.41054818, "x": 0.29429046}], [{"q1": 2.51826391, "distance": 0.5196453088, "q3": 1.616914907, "q2": 4.285234354, "tx": 0.1165, "ty": 0.4347, "targetID": 10, "f2": -2.292942, "f1": 0.583519, "f3": 0.046119, "y": 0.62165025, "x": -0.36835137}], [{"q1": 1.992172804, "distance": 0.232105524, "q3": 1.452546777, "q2": 3.443457154, "tx": -0.1165, "ty": 0.4347, "targetID": 11, "f2": -1.451164, "f1": 0.057428, "f3": -0.11825, "y": 0.45196059, "x": 0.11496284}], [{"q1": 2.66924885, "distance": 0.1139028968, "q3": 2.269046707, "q2": 3.459479254, "tx": -0.3182, "ty": 0.3182, "targetID": 12, "f2": -1.467187, "f1": 0.734504, "f3": 0.69825, "y": 0.41997273, "x": -0.36934862}], [{"q1": 2.4466356, "distance": 0.4703870114, "q3": 1.342088377, "q2": 3.697436054, "tx": 0.1768, "ty": 0.1768, "targetID": 13, "f2": -1.705143, "f1": 0.511891, "f3": -0.228708, "y": 0.54721972, "x": -0.11311925}], [{"q1": 3.09625409, "distance": 0.4767145051, "q3": 1.59869367, "q2": 3.645386154, "tx": 0.0647, "ty": 0.2415, "targetID": 14, "f2": -1.653093, "f1": 1.16151, "f3": 0.027897, "y": 0.36121539, "x": -0.39673791}], [{"q1": 2.39511348, "distance": 0.1192996522, "q3": 1.748924627, "q2": 2.983653634, "tx": -0.0647, "ty": 0.2415, "targetID": 15, "f2": -0.991361, "f1": 0.460369, "f3": 0.178128, "y": 0.3495068, "x": -0.11536496}], [{"q1": 2.52957364, "distance": 0.3427032101, "q3": 2.210047597, "q2": 3.638261054, "tx": -0.1768, "ty": 0.1768, "targetID": 16, "f2": -1.645968, "f1": 0.594829, "f3": 0.639251, "y": 0.47811488, "x": -0.34006308}]], "block": 12}], [{"trials": [[{"q1": 2.19128695, "distance": 0.8775199064, "q3": 2.513211287, "q2": 3.608918554, "tx": 0.601, "ty": 0.601, "targetID": 1, "f2": -1.616626, "f1": 0.256542, "f3": 0.942415, "y": 0.5969913, "x": -0.27651075}], [{"q1": 1.2932941, "distance": 0.2473799525, "q3": 2.504414827, "q2": 4.067251754, "tx": 0.22, "ty": 0.821, "targetID": 2, "f2": -2.074959, "f1": -0.64145, "f3": 0.933619, "y": 0.58720787, "x": 0.3008584}], [{"q1": 1.996508202, "distance": 0.2936075321, "q3": 2.864441327, "q2": 3.373022654, "tx": -0.22, "ty": 0.821, "targetID": 3, "f2": -1.38073, "f1": 0.061764, "f3": 1.293645, "y": 0.53473799, "x": -0.15473558}], [{"q1": 2.66912319, "distance": 0.3677144858, "q3": 2.591311327, "q2": 2.782214714, "tx": -0.601, "ty": 0.601, "targetID": 4, "f2": -0.789922, "f1": 0.734379, "f3": 1.020515, "y": 0.32618934, "x": -0.3566784}], [{"q1": 1.47757993, "distance": 0.3399912231, "q3": 2.803934227, "q2": 3.174473954, "tx": 0.4596, "ty": 0.4596, "targetID": 5, "f2": -1.182181, "f1": -0.457165, "f3": 1.233138, "y": 0.52714373, "x": 0.12638554}], [{"q1": 1.992675459, "distance": 0.2868465655, "q3": 2.357576787, "q2": 3.147833254, "tx": 0.1682, "ty": 0.6279, "targetID": 6, "f2": -1.155541, "f1": 0.057931, "f3": 0.78678, "y": 0.46840589, "x": -0.070216822}], [{"q1": 2.56783824, "distance": 0.2305428396, "q3": 2.225504237, "q2": 3.332244754, "tx": -0.1682, "ty": 0.6279, "targetID": 7, "f2": -1.339952, "f1": 0.633094, "f3": 0.654708, "y": 0.43436015, "x": -0.29346902}], [{"q1": 2.49231435, "distance": 0.2142753509, "q3": 2.572587427, "q2": 2.647063394, "tx": -0.4596, "ty": 0.4596, "targetID": 8, "f2": -0.654771, "f1": 0.55757, "f3": 1.001791, "y": 0.39098709, "x": -0.25660691}], [{"q1": 2.79359309, "distance": 0.7424470899, "q3": 2.430398907, "q2": 3.285686354, "tx": 0.3182, "ty": 0.3182, "targetID": 9, "f2": -1.293394, "f1": 0.858849, "f3": 0.859603, "y": 0.3354151, "x": -0.42404748}], [{"q1": 2.12600465, "distance": 0.2765496014, "q3": 2.143383007, "q2": 3.786462454, "tx": 0.1165, "ty": 0.4347, "targetID": 10, "f2": -1.79417, "f1": 0.19126, "f3": 0.572587, "y": 0.60083358, "x": -0.10458667}], [{"q1": 2.3628179, "distance": 0.06441453374, "q3": 2.124533447, "q2": 2.846177534, "tx": -0.1165, "ty": 0.4347, "targetID": 11, "f2": -0.853885, "f1": 0.428073, "f3": 0.553737, "y": 0.38732044, "x": -0.16013954}], [{"q1": 2.84498955, "distance": 0.2143042763, "q3": 2.791430727, "q2": 1.771438694, "tx": -0.3182, "ty": 0.3182, "targetID": 12, "f2": 0.220854, "f1": 0.910245, "f3": 1.220634, "y": 0.14390254, "x": -0.44288648}], [{"q1": 2.2259073, "distance": 0.5790095985, "q3": 2.861928027, "q2": 3.835069254, "tx": 0.1768, "ty": 0.1768, "targetID": 13, "f2": -1.842777, "f1": 0.291163, "f3": 1.291132, "y": 0.49152519, "x": -0.30920429}], [{"q1": 1.846465736, "distance": 0.283229801, "q3": 1.991644077, "q2": 3.450808454, "tx": 0.0647, "ty": 0.2415, "targetID": 14, "f2": -1.458516, "f1": -0.088279, "f3": 0.420848, "y": 0.52108261, "x": 0.11000656}], [{"q1": 1.64157106, "distance": 0.3314151941, "q3": 2.214131667, "q2": 3.254458954, "tx": -0.0647, "ty": 0.2415, "targetID": 15, "f2": -1.262166, "f1": -0.293173, "f3": 0.643335, "y": 0.48070792, "x": 0.16468091}], [{"q1": 2.06612589, "distance": 0.3719126118, "q3": 2.391820147, "q2": 3.335386354, "tx": -0.1768, "ty": 0.1768, "targetID": 16, "f2": -1.343094, "f1": 0.131381, "f3": 0.821024, "y": 0.53379163, "x": -0.072512096}]], "block": 13}], [{"trials": [[{"q1": 1.0810481, "distance": 0.255782357, "q3": 3.757973127, "q2": 1.291905984, "tx": 0.601, "ty": 0.601, "targetID": 1, "f2": 0.700387, "f1": -0.853696, "f3": 2.187177, "y": 0.58834383, "x": 0.34553095}], [{"q1": 1.40507197, "distance": 0.337776872, "q3": 2.701706827, "q2": 3.144754454, "tx": 0.22, "ty": 0.821, "targetID": 2, "f2": -1.152462, "f1": -0.529673, "f3": 1.13091, "y": 0.4832613, "x": 0.21492203}], [{"q1": 3.37748949, "distance": 0.8614974369, "q3": 2.637367027, "q2": 2.522342164, "tx": -0.22, "ty": 0.821, "targetID": 3, "f2": -0.53005, "f1": 1.442745, "f3": 1.066571, "y": -0.0063248692, "x": -0.46023196}], [{"q1": 2.47616657, "distance": 0.5063602374, "q3": 1.882630817, "q2": 2.974605844, "tx": -0.601, "ty": 0.601, "targetID": 4, "f2": -0.982313, "f1": 0.541422, "f3": 0.311834, "y": 0.36331084, "x": -0.15389313}], [{"q1": 1.61499319, "distance": 0.4799595802, "q3": 3.221137827, "q2": 2.256563424, "tx": 0.4596, "ty": 0.4596, "targetID": 5, "f2": -0.264271, "f1": -0.319751, "f3": 1.650341, "y": 0.56030386, "x": -0.0096759649}], [{"q1": 1.15933659, "distance": 0.1995613933, "q3": 2.903271427, "q2": 2.251285554, "tx": 0.1682, "ty": 0.6279, "targetID": 6, "f2": -0.258993, "f1": -0.775408, "f3": 1.332475, "y": 0.44150523, "x": 0.23948632}], [{"q1": 2.034521473, "distance": 0.1394469409, "q3": 2.903334227, "q2": 2.683882864, "tx": -0.1682, "ty": 0.6279, "targetID": 7, "f2": -0.69159, "f1": 0.099777, "f3": 1.332538, "y": 0.48883198, "x": -0.17847303}], [{"q1": 1.37836843, "distance": 0.6523539479, "q3": 3.690931527, "q2": 1.158325464, "tx": -0.4596, "ty": 0.4596, "targetID": 8, "f2": 0.833967, "f1": -0.556376, "f3": 2.120135, "y": 0.64645833, "x": 0.16541971}], [{"q1": 2.44186038, "distance": 0.7343027173, "q3": 2.947756427, "q2": 2.867666034, "tx": 0.3182, "ty": 0.3182, "targetID": 9, "f2": -0.875373, "f1": 0.507116, "f3": 1.37696, "y": 0.35218001, "x": -0.41531608}], [{"q1": 1.3642941, "distance": 0.09582527462, "q3": 3.113758127, "q2": 2.265736874, "tx": 0.1165, "ty": 0.4347, "targetID": 10, "f2": -0.273444, "f1": -0.57045, "f3": 1.542962, "y": 0.53031215, "x": 0.12288749}], [{"q1": 1.59224806, "distance": 0.3321916863, "q3": 1.584179512, "q2": 2.960280184, "tx": -0.1165, "ty": 0.4347, "targetID": 11, "f2": -0.967988, "f1": -0.342496, "f3": 0.013383, "y": 0.27990314, "x": 0.17742048}], [{"q1": 1.993115282, "distance": 0.1868727112, "q3": 2.900758127, "q2": 1.826102404, "tx": -0.3182, "ty": 0.3182, "targetID": 12, "f2": 0.16619, "f1": 0.058371, "f3": 1.329962, "y": 0.45534139, "x": -0.19126045}], [{"q1": 1.4222879, "distance": 0.3986503487, "q3": 3.241369627, "q2": 1.892138684, "tx": 0.1768, "ty": 0.1768, "targetID": 13, "f2": 0.100154, "f1": -0.512457, "f3": 1.670573, "y": 0.56411084, "x": 0.082394419}], [{"q1": 1.75535955, "distance": 0.3372867843, "q3": 3.156672327, "q2": 1.379053764, "tx": 0.0647, "ty": 0.2415, "targetID": 14, "f2": 0.613239, "f1": -0.179385, "f3": 1.585876, "y": 0.54322859, "x": -0.086038956}], [{"q1": 2.69984796, "distance": 0.4179278965, "q3": 3.144985527, "q2": 1.819944884, "tx": -0.0647, "ty": 0.2415, "targetID": 15, "f2": 0.172348, "f1": 0.765103, "f3": 1.574189, "y": 0.26496452, "x": -0.48196867}], [{"q1": 2.18613473, "distance": 0.3259825772, "q3": 3.241181127, "q2": 1.943849295, "tx": -0.1768, "ty": 0.1768, "targetID": 16, "f2": 0.048443, "f1": 0.25139, "f3": 1.670385, "y": 0.48207146, "x": -0.29114149}]], "block": 14}], [{"trials": [[{"q1": 0.6074215902, "distance": 0.3394480938, "q3": 3.188339527, "q2": 0.3193945536, "tx": 0.601, "ty": 0.601, "targetID": 1, "f2": 1.672898, "f1": -1.327323, "f3": 1.617543, "y": 0.28569485, "x": 0.47527144}], [{"q1": 1.43460294, "distance": 0.2917734601, "q3": 3.327700627, "q2": 0.1129290536, "tx": 0.22, "ty": 0.821, "targetID": 2, "f2": 1.879364, "f1": -0.500142, "f3": 1.756904, "y": 0.53892778, "x": 0.14538757}], [{"q1": 1.8961029, "distance": 0.4116641036, "q3": 2.595898027, "q2": 1.240509534, "tx": -0.22, "ty": 0.821, "targetID": 3, "f2": 0.751783, "f1": -0.038642, "f3": 1.025102, "y": 0.41003771, "x": -0.1959723}], [{"q1": 1.70540823, "distance": 0.5902888689, "q3": 2.424367047, "q2": 1.883342224, "tx": -0.601, "ty": 0.601, "targetID": 4, "f2": 0.10895, "f1": -0.229336, "f3": 0.853571, "y": 0.38074222, "x": -0.053343667}], [{"q1": 0.6984649902, "distance": 0.1915581265, "q3": 2.719048427, "q2": 1.448922784, "tx": 0.4596, "ty": 0.4596, "targetID": 5, "f2": 0.54337, "f1": -1.236279, "f3": 1.148252, "y": 0.30971187, "x": 0.34031855}], [{"q1": 0.7802091902, "distance": 0.3164347193, "q3": 2.874745727, "q2": 1.228885644, "tx": 0.1682, "ty": 0.6279, "targetID": 6, "f2": 0.763407, "f1": -1.154535, "f3": 1.303949, "y": 0.36169918, "x": 0.33927909}], [{"q1": 1.69912504, "distance": 0.2764827221, "q3": 2.422419267, "q2": 1.93995372, "tx": -0.1682, "ty": 0.6279, "targetID": 7, "f2": 0.052339, "f1": -0.235619, "f3": 0.851623, "y": 0.38222992, "x": -0.041357943}], [{"q1": 2.03521262, "distance": 0.2236971977, "q3": 3.120292627, "q2": 0.5725440536, "tx": -0.4596, "ty": 0.4596, "targetID": 8, "f2": 1.419749, "f1": 0.100468, "f3": 1.549496, "y": 0.49187196, "x": -0.23824292}], [{"q1": 1.25050561, "distance": 0.2054516912, "q3": 2.768559927, "q2": 1.710554624, "tx": 0.3182, "ty": 0.3182, "targetID": 9, "f2": 0.281738, "f1": -0.684239, "f3": 1.197764, "y": 0.44009789, "x": 0.15281771}], [{"q1": 2.97618249, "distance": 0.6210368091, "q3": 2.363797147, "q2": 3.476758054, "tx": 0.1165, "ty": 0.4347, "targetID": 10, "f2": -1.484465, "f1": 1.041438, "f3": 0.793001, "y": 0.28457355, "x": -0.48611826}], [{"q1": 1.20840827, "distance": 0.3841629503, "q3": 3.394365227, "q2": 0.4023954536, "tx": -0.1165, "ty": 0.4347, "targetID": 11, "f2": 1.589897, "f1": -0.726336, "f3": 1.823569, "y": 0.51844586, "x": 0.25842373}], [{"q1": 2.06361262, "distance": 0.1953210852, "q3": 2.362163517, "q2": 2.274344844, "tx": -0.3182, "ty": 0.3182, "targetID": 12, "f2": -0.282052, "f1": 0.128868, "f3": 0.791367, "y": 0.35977483, "x": -0.12735488}], [{"q1": 2.87175591, "distance": 0.5861831342, "q3": 2.582514827, "q2": 2.001843095, "tx": 0.1768, "ty": 0.1768, "targetID": 13, "f2": -0.00955, "f1": 0.937011, "f3": 1.011718, "y": 0.12889634, "x": -0.40742248}], [{"q1": 1.64106841, "distance": 0.2618407938, "q3": 2.843329827, "q2": 2.569089064, "tx": 0.0647, "ty": 0.2415, "targetID": 14, "f2": -0.576796, "f1": -0.293676, "f3": 1.272533, "y": 0.50153957, "x": 0.0340402}], [{"q1": 1.1871711, "distance": 0.3025416593, "q3": 2.774717427, "q2": 1.422407744, "tx": -0.0647, "ty": 0.2415, "targetID": 15, "f2": 0.569885, "f1": -0.747573, "f3": 1.203921, "y": 0.44329725, "x": 0.16070924}], [{"q1": 1.72237283, "distance": 0.2867533194, "q3": 2.718357327, "q2": 1.506162604, "tx": -0.1768, "ty": 0.1768, "targetID": 16, "f2": 0.48613, "f1": -0.212372, "f3": 1.147561, "y": 0.44923739, "x": -0.087327464}]], "block": 15}], [{"trials": [[{"q1": 1.36624188, "distance": 0.5427931987, "q3": 3.308725427, "q2": 3.159645654, "tx": 0.601, "ty": 0.601, "targetID": 1, "f2": -1.167353, "f1": -0.568503, "f3": 1.737929, "y": 0.54556569, "x": 0.061044915}], [{"q1": 2.71863469, "distance": 0.7499043403, "q3": 2.369640507, "q2": 2.919125314, "tx": 0.22, "ty": 0.821, "targetID": 2, "f2": -0.926833, "f1": 0.78389, "f3": 0.798844, "y": 0.32993973, "x": -0.3467595}], [{"q1": 2.034709968, "distance": 0.2646773026, "q3": 2.616067027, "q2": 3.632926554, "tx": -0.22, "ty": 0.821, "targetID": 3, "f2": -1.640634, "f1": 0.099965, "f3": 1.045271, "y": 0.5689505, "x": -0.13922176}], [{"q1": 2.69362761, "distance": 0.402998017, "q3": 2.275455557, "q2": 2.848879304, "tx": -0.601, "ty": 0.601, "targetID": 4, "f2": -0.856587, "f1": 0.758883, "f3": 0.704659, "y": 0.32022769, "x": -0.31190778}], [{"q1": 2.33850198, "distance": 0.6042321627, "q3": 2.081682127, "q2": 2.935587264, "tx": 0.4596, "ty": 0.4596, "targetID": 5, "f2": -0.943295, "f1": 0.403757, "f3": 0.510886, "y": 0.39723957, "x": -0.14140556}], [{"q1": 2.46447984, "distance": 0.476990703, "q3": 2.156075037, "q2": 2.915418244, "tx": 0.1682, "ty": 0.6279, "targetID": 6, "f2": -0.923126, "f1": 0.529735, "f3": 0.585279, "y": 0.44634431, "x": -0.27288691}], [{"q1": 1.75366309, "distance": 0.3900748105, "q3": 1.688229057, "q2": 3.978438954, "tx": -0.1682, "ty": 0.6279, "targetID": 7, "f2": -1.986146, "f1": -0.181081, "f3": 0.117433, "y": 0.61058041, "x": 0.22149012}], [{"q1": 3.36278689, "distance": 0.2913432509, "q3": 1.816343207, "q2": 3.373525254, "tx": -0.4596, "ty": 0.4596, "targetID": 8, "f2": -1.381233, "f1": 1.428042, "f3": 0.245547, "y": 0.16832738, "x": -0.46601488}], [{"q1": 1.81209671, "distance": 0.5017146678, "q3": 2.571205127, "q2": 1.220905994, "tx": 0.3182, "ty": 0.3182, "targetID": 9, "f2": 0.771387, "f1": -0.122648, "f3": 1.000409, "y": 0.40913342, "x": -0.17520523}], [{"q1": 1.41883214, "distance": 0.3443774137, "q3": 2.031605137, "q2": -1.041857546, "tx": 0.1165, "ty": 0.4347, "targetID": 10, "f2": 3.03415, "f1": -0.515912, "f3": 0.460809, "y": 0.77677414, "x": 0.15626287}], [{"q1": 1.914261306, "distance": 0.0483909549, "q3": 2.540417487, "q2": 2.412763414, "tx": -0.1165, "ty": 0.4347, "targetID": 11, "f2": -0.420471, "f1": -0.020483, "f3": 0.969621, "y": 0.42788957, "x": -0.068590684}], [{"q1": 2.12179492, "distance": 0.2641629962, "q3": 2.673558227, "q2": 3.543988054, "tx": -0.3182, "ty": 0.3182, "targetID": 12, "f2": -1.551695, "f1": 0.18705, "f3": 1.102762, "y": 0.54765122, "x": -0.18730223}], [{"q1": 1.51961444, "distance": 0.2691382532, "q3": 1.943577707, "q2": 3.354927054, "tx": 0.1768, "ty": 0.1768, "targetID": 13, "f2": -1.362634, "f1": -0.41513, "f3": 0.372781, "y": 0.43589331, "x": 0.24964268}], [{"q1": 2.08836837, "distance": 0.1002122626, "q3": 1.590588361, "q2": 2.939545674, "tx": 0.0647, "ty": 0.2415, "targetID": 14, "f2": -0.947253, "f1": 0.153624, "f3": 0.019792, "y": 0.28695988, "x": -0.024607877}], [{"q1": 2.47201967, "distance": 0.1497778844, "q3": 0.8970503668, "q2": 3.529222654, "tx": -0.0647, "ty": 0.2415, "targetID": 15, "f2": -1.53693, "f1": 0.537275, "f3": -0.673746, "y": 0.38276174, "x": -0.014915108}], [{"q1": 2.0886197, "distance": 0.3504943693, "q3": 2.762653727, "q2": 3.381065054, "tx": -0.1768, "ty": 0.1768, "targetID": 16, "f2": -1.388772, "f1": 0.153875, "f3": 1.191857, "y": 0.5271814, "x": -0.18569817}]], "block": 16}], [{"trials": [[{"q1": 1.32678348, "distance": 0.2343436674, "q3": 1.909208687, "q2": 4.495601654, "tx": 0.601, "ty": 0.601, "targetID": 1, "f2": -2.503309, "f1": -0.607961, "f3": 0.338412, "y": 0.65280275, "x": 0.37245366}], [{"q1": 2.26322942, "distance": 0.422944992, "q3": 1.893375057, "q2": 3.916304554, "tx": 0.22, "ty": 0.821, "targetID": 2, "f2": -1.924012, "f1": 0.328485, "f3": 0.322579, "y": 0.62739991, "x": -0.15603387}], [{"q1": 2.14793297, "distance": 0.1756936353, "q3": 2.258679457, "q2": 4.160934054, "tx": -0.22, "ty": 0.821, "targetID": 3, "f2": -2.168641, "f1": 0.213188, "f3": 0.687883, "y": 0.64836952, "x": -0.18733548}], [{"q1": 2.24111261, "distance": 0.5945421686, "q3": 1.686406937, "q2": 3.349146554, "tx": -0.601, "ty": 0.601, "targetID": 4, "f2": -1.356854, "f1": 0.306368, "f3": 0.115611, "y": 0.46872113, "x": -0.021359861}], [{"q1": 1.09216934, "distance": 0.03357824033, "q3": 2.346644047, "q2": 3.909129154, "tx": 0.4596, "ty": 0.4596, "targetID": 5, "f2": -1.916837, "f1": -0.842575, "f3": 0.775848, "y": 0.46765447, "x": 0.42700209}], [{"q1": 1.41141799, "distance": 0.423046659, "q3": -0.4397035732, "q2": 4.669583054, "tx": 0.1682, "ty": 0.6279, "targetID": 6, "f2": -2.67729, "f1": -0.523327, "f3": -2.0105, "y": 0.39666566, "x": 0.5224586}], [{"q1": 2.000717936, "distance": 0.08104182755, "q3": 2.154190087, "q2": 4.092227454, "tx": -0.1682, "ty": 0.6279, "targetID": 7, "f2": -2.099935, "f1": 0.065973, "f3": 0.583394, "y": 0.66469379, "x": -0.095992003}], [{"q1": 2.18355863, "distance": 0.3212037536, "q3": 1.879552057, "q2": 1.652246664, "tx": -0.4596, "ty": 0.4596, "targetID": 8, "f2": 0.340046, "f1": 0.248814, "f3": 0.308756, "y": 0.17507019, "x": -0.31055424}], [{"q1": 1.62580027, "distance": 0.07636097932, "q3": 1.708146757, "q2": 3.334569554, "tx": 0.3182, "ty": 0.3182, "targetID": 9, "f2": -1.342277, "f1": -0.308944, "f3": 0.13735, "y": 0.37114616, "x": 0.26317543}], [{"q1": 1.37956224, "distance": 0.3207767653, "q3": 1.864849397, "q2": 4.436916654, "tx": 0.1165, "ty": 0.4347, "targetID": 10, "f2": -2.444624, "f1": -0.555182, "f3": 0.294053, "y": 0.65912476, "x": 0.34569699}], [{"q1": 1.8126622, "distance": 0.190619571, "q3": 2.656530727, "q2": 3.857858354, "tx": -0.1165, "ty": 0.4347, "targetID": 11, "f2": -1.865566, "f1": -0.122082, "f3": 1.085734, "y": 0.60534492, "x": -0.03155218}], [{"q1": 1.44465604, "distance": 0.2957091781, "q3": 1.59768836, "q2": 2.168159014, "tx": -0.3182, "ty": 0.3182, "targetID": 12, "f2": -0.175866, "f1": -0.490088, "f3": 0.026892, "y": 0.24737552, "x": -0.03109756}], [{"q1": 1.11623394, "distance": 0.2130136745, "q3": 2.651692727, "q2": 2.336045724, "tx": 0.1768, "ty": 0.1768, "targetID": 13, "f2": -0.343753, "f1": -0.818511, "f3": 1.080896, "y": 0.37819836, "x": 0.24617958}], [{"q1": 1.901066617, "distance": 0.2072988008, "q3": 2.302284757, "q2": 2.777627984, "tx": 0.0647, "ty": 0.2415, "targetID": 14, "f2": -0.785335, "f1": -0.033678, "f3": 0.731488, "y": 0.4415096, "x": 0.010211903}], [{"q1": 1.856644497, "distance": 0.2046968349, "q3": 1.867425507, "q2": 2.997413854, "tx": -0.0647, "ty": 0.2415, "targetID": 15, "f2": -1.005121, "f1": -0.0781, "f3": 0.296629, "y": 0.39665155, "x": 0.068824495}], [{"q1": 1.21092154, "distance": 0.3004608034, "q3": 2.088279467, "q2": 1.331175894, "tx": -0.1768, "ty": 0.1768, "targetID": 16, "f2": 0.661117, "f1": -0.723823, "f3": 0.517483, "y": 0.42705128, "x": -0.010514128}]], "block": 17}], [{"trials": [[{"q1": -0.04870000981, "distance": 0.5092500101, "q3": 3.677422727, "q2": 2.767009404, "tx": 0.601, "ty": 0.601, "targetID": 1, "f2": -0.774717, "f1": -1.983445, "f3": 2.106626, "y": 0.09265229, "x": 0.57069854}], [{"q1": 0.7874976902, "distance": 0.4037684283, "q3": 3.478559927, "q2": 2.785230644, "tx": 0.22, "ty": 0.821, "targetID": 2, "f2": -0.792938, "f1": -1.147247, "f3": 1.907764, "y": 0.44246805, "x": 0.36050803}], [{"q1": 1.40557462, "distance": 0.4554026044, "q3": 3.530647527, "q2": 0.8972591536, "tx": -0.22, "ty": 0.821, "targetID": 3, "f2": 1.095033, "f1": -0.52917, "f3": 1.959851, "y": 0.59231428, "x": 0.17382023}], [{"q1": 2.61879487, "distance": 0.3738011988, "q3": 2.984261727, "q2": 1.574523664, "tx": -0.601, "ty": 0.601, "targetID": 4, "f2": 0.417769, "f1": 0.68405, "f3": 1.413465, "y": 0.26771063, "x": -0.43175009}], [{"q1": 0.7506781902, "distance": 0.135027321, "q3": 3.088122727, "q2": 1.948121861, "tx": 0.4596, "ty": 0.4596, "targetID": 5, "f2": 0.044171, "f1": -1.184066, "f3": 1.517326, "y": 0.33896084, "x": 0.39894878}], [{"q1": 0.7739887902, "distance": 0.3769290626, "q3": 3.075493527, "q2": 1.691956394, "tx": 0.1682, "ty": 0.6279, "targetID": 6, "f2": 0.300336, "f1": -1.160756, "f3": 1.504697, "y": 0.34599271, "x": 0.41840751}], [{"q1": 1.77804185, "distance": 0.06787219974, "q3": 3.509221827, "q2": 1.273998914, "tx": -0.1682, "ty": 0.6279, "targetID": 7, "f2": 0.718294, "f1": -0.156703, "f3": 1.938425, "y": 0.62453797, "x": -0.10041112}], [{"q1": 2.55074798, "distance": 0.2253741228, "q3": 2.477271467, "q2": 2.505628894, "tx": -0.4596, "ty": 0.4596, "targetID": 8, "f2": -0.513336, "f1": 0.616003, "f3": 0.906475, "y": 0.31578896, "x": -0.28607225}], [{"q1": 0.7998126902, "distance": 0.09999724494, "q3": 3.161133327, "q2": 2.930372224, "tx": 0.3182, "ty": 0.3182, "targetID": 9, "f2": -0.93808, "f1": -1.134932, "f3": 1.590337, "y": 0.38890873, "x": 0.38890873}], [{"q1": 1.21902685, "distance": 0.06921708954, "q3": 2.888254627, "q2": 1.824720104, "tx": 0.1165, "ty": 0.4347, "targetID": 10, "f2": 0.167573, "f1": -0.715718, "f3": 1.317458, "y": 0.45077448, "x": 0.18382471}], [{"q1": 1.72689672, "distance": 0.2245866906, "q3": 3.671453627, "q2": 0.8773414536, "tx": -0.1165, "ty": 0.4347, "targetID": 11, "f2": 1.114951, "f1": -0.207848, "f3": 2.100657, "y": 0.64966175, "x": -0.051456725}], [{"q1": 2.07215775, "distance": 0.146642999, "q3": 2.741479427, "q2": 1.837474964, "tx": -0.3182, "ty": 0.3182, "targetID": 12, "f2": 0.154818, "f1": 0.137413, "f3": 1.170683, "y": 0.41078724, "x": -0.20448205}], [{"q1": 1.51703833, "distance": 0.2033036009, "q3": 2.269298037, "q2": 2.592713844, "tx": 0.1768, "ty": 0.1768, "targetID": 13, "f2": -0.600421, "f1": -0.417706, "f3": 0.698502, "y": 0.3739533, "x": 0.12717208}], [{"q1": "_NaN_", "distance": 0.9659753309, "q3": "_NaN_", "q2": "_NaN_", "tx": 0.0647, "ty": 0.2415, "targetID": 14, "f2": "_NaN_", "f1": "_NaN_", "f3": "_NaN_", "y": 0, "x": 1}], [{"q1": 1.29078083, "distance": 0.4033008091, "q3": 3.574629827, "q2": 2.388007664, "tx": -0.0647, "ty": 0.2415, "targetID": 15, "f2": -0.395715, "f1": -0.643964, "f3": 2.003833, "y": 0.58435172, "x": 0.14767759}], [{"q1": 1.948881657, "distance": 0.4262305587, "q3": 3.537182027, "q2": 1.253075904, "tx": -0.1768, "ty": 0.1768, "targetID": 16, "f2": 0.739217, "f1": 0.014137, "f3": 1.966386, "y": 0.60073534, "x": -0.22097371}]], "block": 18}], [{"trials": [[{"q1": 1.62655425, "distance": 0.3401931439, "q3": 1.812761797, "q2": 3.820159254, "tx": 0.601, "ty": 0.601, "targetID": 1, "f2": -1.827867, "f1": -0.30819, "f3": 0.241965, "y": 0.55414801, "x": 0.26404857}], [{"q1": 1.61373655, "distance": 0.2778498392, "q3": 2.292922817, "q2": 3.572117954, "tx": 0.22, "ty": 0.821, "targetID": 2, "f2": -1.579825, "f1": -0.321008, "f3": 0.722126, "y": 0.54729508, "x": 0.1721863}], [{"q1": 1.39118613, "distance": 0.4794881236, "q3": 3.098301527, "q2": 3.605575854, "tx": -0.22, "ty": 0.821, "targetID": 3, "f2": -1.613283, "f1": -0.543558, "f3": 1.527505, "y": 0.52915746, "x": 0.16044289}], [{"q1": 2.52008603, "distance": 0.5075190982, "q3": 1.830543207, "q2": 3.115914654, "tx": -0.601, "ty": 0.601, "targetID": 4, "f2": -1.123622, "f1": 0.585342, "f3": 0.259747, "y": 0.40614992, "x": -0.13237533}], [{"q1": 0.6254542902, "distance": 0.3250125578, "q3": 2.131444947, "q2": 4.128902354, "tx": 0.4596, "ty": 0.4596, "targetID": 5, "f2": -2.13661, "f1": -1.30929, "f3": 0.560649, "y": 0.19265146, "x": 0.6449959}], [{"q1": 1.58872948, "distance": 0.0539729251, "q3": 2.308190957, "q2": 3.701281354, "tx": 0.1682, "ty": 0.6279, "targetID": 6, "f2": -1.708989, "f1": -0.346015, "f3": 0.737395, "y": 0.5760923, "x": 0.18333403}], [{"q1": 2.29734711, "distance": 0.1538127038, "q3": 1.53529633, "q2": 3.591696354, "tx": -0.1682, "ty": 0.6279, "targetID": 7, "f2": -1.599404, "f1": 0.362603, "f3": -0.0355, "y": 0.52367928, "x": -0.055078873}], [{"q1": 2.73541079, "distance": 0.1851806515, "q3": 2.146775927, "q2": 3.120689854, "tx": -0.4596, "ty": 0.4596, "targetID": 8, "f2": -1.128397, "f1": 0.800666, "f3": 0.57598, "y": 0.36004943, "x": -0.30345405}], [{"q1": 1.65891266, "distance": 0.4407765186, "q3": 3.233201527, "q2": 2.857927094, "tx": 0.3182, "ty": 0.3182, "targetID": 9, "f2": -0.865634, "f1": -0.275832, "f3": 1.662405, "y": 0.55190151, "x": -0.055521211}], [{"q1": 1.57214187, "distance": 0.1544264918, "q3": 1.692690117, "q2": 3.197973054, "tx": 0.1165, "ty": 0.4347, "targetID": 10, "f2": -1.20568, "f1": -0.362603, "f3": 0.121894, "y": 0.35303961, "x": 0.24756915}], [{"q1": 2.36558251, "distance": 0.1326854725, "q3": 1.697151187, "q2": 3.713370254, "tx": -0.1165, "ty": 0.4347, "targetID": 11, "f2": -1.721078, "f1": 0.430838, "f3": 0.126355, "y": 0.5672074, "x": -0.12337194}], [{"q1": 1.78319406, "distance": 0.3021376791, "q3": 1.858817537, "q2": 2.400636864, "tx": -0.3182, "ty": 0.3182, "targetID": 12, "f2": -0.408344, "f1": -0.15155, "f3": 0.288021, "y": 0.28031426, "x": -0.018447022}], [{"q1": 1.953468382, "distance": 0.2248579406, "q3": 1.710031717, "q2": 2.581592604, "tx": 0.1768, "ty": 0.1768, "targetID": 13, "f2": -0.5893, "f1": 0.018724, "f3": 0.139235, "y": 0.27062143, "x": -0.027549291}], [{"q1": 1.995314396, "distance": 0.1468139557, "q3": 1.817411347, "q2": 3.010922654, "tx": 0.0647, "ty": 0.2415, "targetID": 14, "f2": -1.01863, "f1": 0.06057, "f3": 0.246615, "y": 0.38759614, "x": 0.050199812}], [{"q1": 1.80223211, "distance": 0.2935085022, "q3": 1.816217547, "q2": 3.281162454, "tx": -0.0647, "ty": 0.2415, "targetID": 15, "f2": -1.28887, "f1": -0.132512, "f3": 0.245421, "y": 0.44561707, "x": 0.14621103}], [{"q1": 1.914009978, "distance": 0.09602224198, "q3": 1.771229937, "q2": 2.186317414, "tx": -0.1768, "ty": 0.1768, "targetID": 16, "f2": -0.194025, "f1": -0.020735, "f3": 0.200434, "y": 0.24314834, "x": -0.10738697}]], "block": 19}], [{"trials": [[{"q1": 1.31201799, "distance": 0.1570014785, "q3": 1.750998077, "q2": 4.180600454, "tx": 0.601, "ty": 0.601, "targetID": 1, "f2": -2.188308, "f1": -0.622726, "f3": 0.180202, "y": 0.52767157, "x": 0.46217491}], [{"q1": 1.61009231, "distance": 0.2289673716, "q3": 2.409224577, "q2": 3.878253554, "tx": 0.22, "ty": 0.821, "targetID": 2, "f2": -1.885961, "f1": -0.324652, "f3": 0.838428, "y": 0.61059964, "x": 0.12967976}], [{"q1": 2.26096747, "distance": 0.3926113032, "q3": 1.878483907, "q2": 3.281539454, "tx": -0.22, "ty": 0.821, "targetID": 3, "f2": -1.289247, "f1": 0.326223, "f3": 0.307688, "y": 0.4534313, "x": -0.082025777}], [{"q1": 0.3646392902, "distance": 1.077084494, "q3": 2.302284757, "q2": 2.101431584, "tx": -0.601, "ty": 0.601, "targetID": 4, "f2": -0.109139, "f1": -1.570105, "f3": 0.731488, "y": 0.09909347, "x": 0.35199572}], [{"q1": 1.22091181, "distance": 0.0920557816, "q3": 2.046496287, "q2": 3.568492554, "tx": 0.4596, "ty": 0.4596, "targetID": 5, "f2": -1.5762, "f1": -0.713833, "f3": 0.4757, "y": 0.37556538, "x": 0.42201743}], [{"q1": 1.06163306, "distance": 0.4407869119, "q3": 2.066036997, "q2": 3.233158954, "tx": 0.1682, "ty": 0.6279, "targetID": 6, "f2": -1.240866, "f1": -0.873111, "f3": 0.495241, "y": 0.26014394, "x": 0.41119914}], [{"q1": 0.5187658902, "distance": 0.7089175215, "q3": 2.299708657, "q2": 2.140450164, "tx": -0.1682, "ty": 0.6279, "targetID": 7, "f2": -0.148158, "f1": -1.415979, "f3": 0.728912, "y": 0.13226137, "x": 0.33865935}], [{"q1": 1.23379234, "distance": 0.5460498809, "q3": 2.109202477, "q2": 1.764024534, "tx": -0.4596, "ty": 0.4596, "targetID": 8, "f2": 0.228268, "f1": -0.700952, "f3": 0.538406, "y": 0.33567889, "x": 0.072202624}], [{"q1": 1.52508081, "distance": 0.1186040347, "q3": 2.009928147, "q2": 3.091158954, "tx": 0.3182, "ty": 0.3182, "targetID": 9, "f2": -1.098866, "f1": -0.409664, "f3": 0.439132, "y": 0.39444208, "x": 0.22734813}], [{"q1": 1.6469746, "distance": 0.03842838331, "q3": 2.116051147, "q2": 2.874074884, "tx": 0.1165, "ty": 0.4347, "targetID": 10, "f2": -0.881782, "f1": -0.28777, "f3": 0.545255, "y": 0.39886225, "x": 0.1303707}], [{"q1": 2.31066747, "distance": 0.1008636496, "q3": 2.262512197, "q2": 3.384520854, "tx": -0.1165, "ty": 0.4347, "targetID": 11, "f2": -1.392228, "f1": 0.375923, "f3": 0.691716, "y": 0.51641958, "x": -0.17562179}], [{"q1": 0.3707967902, "distance": 0.6533756627, "q3": 2.252207777, "q2": 1.730158164, "tx": -0.3182, "ty": 0.3182, "targetID": 12, "f2": 0.262134, "f1": -1.563948, "f3": 0.681411, "y": 0.17698007, "x": 0.31973157}], [{"q1": 1.65250381, "distance": 0.2626709864, "q3": 2.050894517, "q2": 3.185783654, "tx": 0.1768, "ty": 0.1768, "targetID": 13, "f2": -1.193491, "f1": -0.282241, "f3": 0.480098, "y": 0.43944758, "x": 0.18030654}], [{"q1": 1.918722367, "distance": 0.224685498, "q3": 2.285571487, "q2": 2.897322664, "tx": 0.0647, "ty": 0.2415, "targetID": 14, "f2": -0.90503, "f1": -0.016022, "f3": 0.714775, "y": 0.4576241, "x": 0.0032675458}], [{"q1": 1.887055114, "distance": 0.02355553676, "q3": 1.579781282, "q2": 2.525546594, "tx": -0.0647, "ty": 0.2415, "targetID": 15, "f2": -0.533254, "f1": -0.047689, "f3": 0.008985, "y": 0.23105335, "x": -0.043587662}], [{"q1": 1.69761708, "distance": 0.3599621864, "q3": 2.104741417, "q2": 2.806404974, "tx": -0.1768, "ty": 0.1768, "targetID": 16, "f2": -0.814112, "f1": -0.237127, "f3": 0.533945, "y": 0.39915669, "x": 0.10627292}]], "block": 20}], [{"trials": [[{"q1": 1.31189233, "distance": 0.3000904309, "q3": 1.929691867, "q2": 3.545433254, "tx": 0.601, "ty": 0.601, "targetID": 1, "f2": -1.553141, "f1": -0.622852, "f3": 0.358896, "y": 0.39996043, "x": 0.37820557}], [{"q1": 0.4331259902, "distance": 0.2723797376, "q3": 0.8274326768, "q2": 1.434345794, "tx": 0.22, "ty": 0.821, "targetID": 2, "f2": 0.557947, "f1": -1.501618, "f3": -0.743364, "y": 0.55089687, "x": 0.25514286}], [{"q1": 0.3193060902, "distance": 0.8211132288, "q3": 2.316233427, "q2": 1.178368834, "tx": -0.22, "ty": 0.821, "targetID": 3, "f2": 0.813924, "f1": -1.615438, "f3": 0.745437, "y": 0.25020216, "x": 0.37026838}], [{"q1": 1.874802902, "distance": 0.5819246227, "q3": 1.429675987, "q2": 2.059836896, "tx": -0.601, "ty": 0.601, "targetID": 4, "f2": -0.067544, "f1": -0.059942, "f3": -0.14112, "y": 0.1880453, "x": -0.19099429}], [{"q1": 0.5408826902, "distance": 0.46430845, "q3": 1.968710457, "q2": 3.328097854, "tx": 0.4596, "ty": 0.4596, "targetID": 5, "f2": -1.335805, "f1": -1.393862, "f3": 0.397914, "y": -0.0031179358, "x": 0.49799855}], [{"q1": 0.9882454602, "distance": 0.3771184201, "q3": 2.524395357, "q2": 3.061125354, "tx": 0.1682, "ty": 0.6279, "targetID": 6, "f2": -1.068833, "f1": -0.946499, "f3": 0.953599, "y": 0.3231022, "x": 0.39027342}], [{"q1": 1.6755631, "distance": 0.3132323829, "q3": 2.236374147, "q2": 1.994805928, "tx": -0.1682, "ty": 0.6279, "targetID": 7, "f2": -0.002513, "f1": -0.259181, "f3": 0.665578, "y": 0.34461898, "x": -0.034534786}], [{"q1": 2.20548694, "distance": 0.3208408174, "q3": 2.307374137, "q2": 2.650267824, "tx": -0.4596, "ty": 0.4596, "targetID": 8, "f2": -0.657975, "f1": 0.270742, "f3": 0.736578, "y": 0.39050853, "x": -0.14628674}], [{"q1": 0.1611520902, "distance": 0.3912200388, "q3": 2.123213977, "q2": 2.573550124, "tx": 0.3182, "ty": 0.3182, "targetID": 9, "f2": -0.581257, "f1": -1.773592, "f3": 0.552418, "y": -0.070648579, "x": 0.36121048}], [{"q1": 1.39583569, "distance": 0.1311454457, "q3": 2.304295377, "q2": 3.138094354, "tx": 0.1165, "ty": 0.4347, "targetID": 10, "f2": -1.145802, "f1": -0.538909, "f3": 0.733499, "y": 0.43521104, "x": 0.24764445}], [{"q1": 1.956044488, "distance": 0.06154016001, "q3": 2.418083867, "q2": 2.155027154, "tx": -0.1165, "ty": 0.4347, "targetID": 11, "f2": -0.162735, "f1": 0.0213, "f3": 0.847288, "y": 0.3748973, "x": -0.10198007}], [{"q1": 2.0546905, "distance": 0.3254073284, "q3": 2.110459117, "q2": 3.104604954, "tx": -0.3182, "ty": 0.3182, "targetID": 12, "f2": -1.112312, "f1": 0.119946, "f3": 0.539663, "y": 0.46558762, "x": -0.028084818}], [{"q1": 1.64307903, "distance": 0.311696812, "q3": 2.109956457, "q2": 1.686992684, "tx": 0.1768, "ty": 0.1768, "targetID": 13, "f2": 0.3053, "f1": -0.291665, "f3": 0.53916, "y": 0.33879282, "x": -0.089495379}], [{"q1": 1.53274629, "distance": 0.02116916692, "q3": 1.744023747, "q2": 2.557213844, "tx": 0.0647, "ty": 0.2415, "targetID": 14, "f2": -0.564921, "f1": -0.401998, "f3": 0.173227, "y": 0.25957868, "x": 0.075713399}], [{"q1": 1.28311534, "distance": 0.3147793884, "q3": 2.418460857, "q2": 2.630664284, "tx": -0.0647, "ty": 0.2415, "targetID": 15, "f2": -0.638372, "f1": -0.651629, "f3": 0.847665, "y": 0.37259327, "x": 0.22148284}], [{"q1": 2.21547721, "distance": 0.08067271372, "q3": 2.085389207, "q2": 2.118710344, "tx": -0.1768, "ty": 0.1768, "targetID": 16, "f2": -0.126418, "f1": 0.280733, "f3": 0.514593, "y": 0.25550113, "x": -0.19452622}]], "block": 21}], [{"trials": [[{"q1": 2.03847988, "distance": 0.5754588806, "q3": 1.940310457, "q2": 3.631613354, "tx": 0.601, "ty": 0.601, "targetID": 1, "f2": -1.639321, "f1": 0.103735, "f3": 0.369514, "y": 0.5689505, "x": 0.026434292}], [{"q1": 0.8182852902, "distance": 0.5787820098, "q3": 2.473187397, "q2": 2.505000574, "tx": 0.22, "ty": 0.821, "targetID": 2, "f2": -0.512708, "f1": -1.116459, "f3": 0.902391, "y": 0.25734041, "x": 0.35144003}], [{"q1": 1.42718878, "distance": 0.6259350906, "q3": 2.119444067, "q2": 2.737164274, "tx": -0.22, "ty": 0.821, "targetID": 3, "f2": -0.744872, "f1": -0.507556, "f3": 0.548648, "y": 0.34300759, "x": 0.18412621}], [{"q1": 2.29269756, "distance": 0.6085147798, "q3": 1.256448567, "q2": 1.989276725, "tx": -0.601, "ty": 0.601, "targetID": 4, "f2": 0.003016, "f1": 0.357953, "f3": -0.314348, "y": 0.067552821, "x": -0.3082128}], [{"q1": 1.56906311, "distance": 0.2768584949, "q3": 2.263140517, "q2": 3.761436554, "tx": 0.4596, "ty": 0.4596, "targetID": 5, "f2": -1.769144, "f1": -0.365681, "f3": 0.692344, "y": 0.57374254, "x": 0.20736577}], [{"q1": 0.8480047902, "distance": 0.4173108015, "q3": 1.302504317, "q2": 2.237839534, "tx": 0.1682, "ty": 0.6279, "targetID": 6, "f2": -0.245547, "f1": -1.08674, "f3": -0.268292, "y": 0.22554664, "x": 0.05747476}], [{"q1": 1.869022372, "distance": 0.2835015859, "q3": 2.271999807, "q2": 2.154587334, "tx": -0.1682, "ty": 0.6279, "targetID": 7, "f2": -0.162295, "f1": -0.065722, "f3": 0.701203, "y": 0.35938654, "x": -0.077240278}], [{"q1": 2.50261878, "distance": 0.4533138944, "q3": 1.527316685, "q2": 2.047333357, "tx": -0.4596, "ty": 0.4596, "targetID": 8, "f2": -0.055041, "f1": 0.567874, "f3": -0.04348, "y": 0.047988784, "x": -0.26967977}], [{"q1": 0.8703100902, "distance": 0.03697298606, "q3": 2.583394427, "q2": 2.459698814, "tx": 0.3182, "ty": 0.3182, "targetID": 9, "f2": -0.467406, "f1": -1.064434, "f3": 1.012598, "y": 0.29500284, "x": 0.34699051}], [{"q1": 1.46941179, "distance": 0.3273804805, "q3": 1.371933517, "q2": 4.065812954, "tx": 0.1165, "ty": 0.4347, "targetID": 10, "f2": -2.07352, "f1": -0.465333, "f3": -0.198863, "y": 0.48135851, "x": 0.44053852}], [{"q1": 1.66840026, "distance": 0.1587946605, "q3": 2.326663517, "q2": 2.316944834, "tx": -0.1165, "ty": 0.4347, "targetID": 11, "f2": -0.324652, "f1": -0.266344, "f3": 0.755867, "y": 0.37568781, "x": 0.030922202}], [{"q1": 1.958997585, "distance": 0.1205449953, "q3": 1.490622882, "q2": 1.350465274, "tx": -0.3182, "ty": 0.3182, "targetID": 12, "f2": 0.641827, "f1": 0.024253, "f3": -0.080173, "y": 0.2652027, "x": -0.42646995}], [{"q1": 1.13200474, "distance": 0.2539732582, "q3": 2.709246627, "q2": 2.147424504, "tx": 0.1768, "ty": 0.1768, "targetID": 13, "f2": -0.155132, "f1": -0.80274, "f3": 1.13845, "y": 0.43019077, "x": 0.15960891}], [{"q1": 0.3084361902, "distance": 0.2654990138, "q3": 1.854859137, "q2": 2.292880244, "tx": 0.0647, "ty": 0.2415, "targetID": 14, "f2": -0.300588, "f1": -1.626308, "f3": 0.284063, "y": 0.068215695, "x": 0.26585237}], [{"q1": 0.4422994902, "distance": 0.2695438266, "q3": 1.704816667, "q2": 1.996376724, "tx": -0.0647, "ty": 0.2415, "targetID": 15, "f2": -0.004084, "f1": -1.492445, "f3": 0.13402, "y": 0.20416489, "x": 0.20224562}], [{"q1": 1.72853035, "distance": 0.2446496497, "q3": 2.238824587, "q2": 2.230865204, "tx": -0.1768, "ty": 0.1768, "targetID": 16, "f2": -0.238573, "f1": -0.206214, "f3": 0.668028, "y": 0.35644223, "x": -0.010721343}]], "block": 22}], [{"trials": [[{"q1": 0.7256711902, "distance": 0.346188093, "q3": 3.653923627, "q2": 3.329291654, "tx": 0.601, "ty": 0.601, "targetID": 1, "f2": -1.336999, "f1": -1.209073, "f3": 2.083127, "y": 0.40282284, "x": 0.31714791}], [{"q1": 1.56208877, "distance": 0.3376758548, "q3": 3.012033327, "q2": 2.681558084, "tx": 0.22, "ty": 0.821, "targetID": 2, "f2": -0.689265, "f1": -0.372656, "f3": 1.441237, "y": 0.53458843, "x": 0.041133023}], [{"q1": 0.7304463902, "distance": 0.7793689583, "q3": 3.246270527, "q2": 2.068633355, "tx": -0.22, "ty": 0.821, "targetID": 3, "f2": -0.076341, "f1": -1.204298, "f3": 1.675474, "y": 0.37006905, "x": 0.41567071}], [{"q1": 2.30947366, "distance": 0.3303184778, "q3": 3.433195327, "q2": 3.583898854, "tx": -0.601, "ty": 0.601, "targetID": 4, "f2": -1.591606, "f1": 0.374729, "f3": 1.862399, "y": 0.36379522, "x": -0.37112136}], [{"q1": 1.920607323, "distance": 0.5716866176, "q3": 2.536459077, "q2": 4.025732454, "tx": 0.4596, "ty": 0.4596, "targetID": 5, "f2": -2.03344, "f1": -0.014137, "f3": 0.965663, "y": 0.62634619, "x": -0.087228398}], [{"q1": 1.22512154, "distance": 0.1191427705, "q3": 3.455312127, "q2": 3.389233254, "tx": 0.1682, "ty": 0.6279, "targetID": 6, "f2": -1.396941, "f1": -0.709623, "f3": 1.884516, "y": 0.512373, "x": 0.13907077}], [{"q1": 1.6331516, "distance": 0.3622049535, "q3": 2.242406007, "q2": 2.756013824, "tx": -0.1682, "ty": 0.6279, "targetID": 7, "f2": -0.763721, "f1": -0.301593, "f3": 0.67161, "y": 0.4033019, "x": 0.11596214}], [{"q1": 1.16568261, "distance": 0.6447644079, "q3": 2.580064427, "q2": 1.844889124, "tx": -0.4596, "ty": 0.4596, "targetID": 8, "f2": 0.147404, "f1": -0.769062, "f3": 1.009268, "y": 0.38405746, "x": 0.18072372}], [{"q1": 1.56611001, "distance": 0.4255037845, "q3": 3.328140427, "q2": 3.164609354, "tx": 0.3182, "ty": 0.3182, "targetID": 9, "f2": -1.172317, "f1": -0.368634, "f3": 1.757344, "y": 0.5446923, "x": -0.042014809}], [{"q1": 1.05026049, "distance": 0.175579345, "q3": 2.431278557, "q2": 2.169415644, "tx": 0.1165, "ty": 0.4347, "targetID": 10, "f2": -0.177123, "f1": -0.884484, "f3": 0.860482, "y": 0.30851777, "x": 0.23859075}], [{"q1": 1.51496488, "distance": 0.1961461679, "q3": 3.333858127, "q2": 2.458819164, "tx": -0.1165, "ty": 0.4347, "targetID": 11, "f2": -0.466527, "f1": -0.41978, "f3": 1.763062, "y": 0.57556481, "x": 0.019993313}], [{"q1": 2.001786077, "distance": 0.2588441611, "q3": 1.850335237, "q2": 2.436262524, "tx": -0.3182, "ty": 0.3182, "targetID": 12, "f2": -0.44397, "f1": 0.067042, "f3": 0.279539, "y": 0.26960296, "x": -0.063958722}], [{"q1": 2.37890286, "distance": 0.3255936546, "q3": 1.791273297, "q2": 2.530007654, "tx": 0.1768, "ty": 0.1768, "targetID": 13, "f2": -0.537715, "f1": 0.444158, "f3": 0.220477, "y": 0.23974766, "x": -0.14265081}], [{"q1": 1.971249797, "distance": 0.3414233739, "q3": 3.596306727, "q2": 3.785350354, "tx": 0.0647, "ty": 0.2415, "targetID": 14, "f2": -1.793058, "f1": 0.036505, "f3": 2.02551, "y": 0.42621342, "x": -0.2224426}], [{"q1": 2.29898074, "distance": 0.1605475987, "q3": 2.349974137, "q2": 2.358665194, "tx": -0.0647, "ty": 0.2415, "targetID": 15, "f2": -0.366373, "f1": 0.364236, "f3": 0.779178, "y": 0.33280816, "x": -0.19675435}], [{"q1": 1.33344366, "distance": 0.3724891957, "q3": 2.573969727, "q2": 1.841559034, "tx": -0.1768, "ty": 0.1768, "targetID": 16, "f2": 0.150734, "f1": -0.601301, "f3": 1.003173, "y": 0.40876019, "x": 0.11464926}]], "block": 23}], [{"trials": [[{"q1": 1.33803038, "distance": 0.2650048799, "q3": 2.159782117, "q2": 4.208101954, "tx": 0.601, "ty": 0.601, "targetID": 1, "f2": -2.215809, "f1": -0.596714, "f3": 0.588986, "y": 0.60092752, "x": 0.33599513}], [{"q1": 1.36555073, "distance": 0.3086515483, "q3": 2.591436927, "q2": 3.481596054, "tx": 0.22, "ty": 0.821, "targetID": 2, "f2": -1.489303, "f1": -0.569194, "f3": 1.020641, "y": 0.51322924, "x": 0.24330102}], [{"q1": 1.843009985, "distance": 0.3174425709, "q3": 2.186799817, "q2": 4.029577754, "tx": -0.22, "ty": 0.821, "targetID": 3, "f2": -2.037285, "f1": -0.091735, "f3": 0.616003, "y": 0.65783216, "x": 0.052297708}], [{"q1": 2.41999489, "distance": 0.3131412448, "q3": 3.039553727, "q2": 2.723529764, "tx": -0.601, "ty": 0.601, "targetID": 4, "f2": -0.731237, "f1": 0.48525, "f3": 1.468757, "y": 0.38523241, "x": -0.37405995}], [{"q1": 1.11679943, "distance": 0.1658957937, "q3": 2.945117427, "q2": 3.921425354, "tx": 0.4596, "ty": 0.4596, "targetID": 5, "f2": -1.929133, "f1": -0.817945, "f3": 1.374321, "y": 0.49854352, "x": 0.29833991}], [{"q1": 1.81574096, "distance": 0.1918022437, "q3": 2.359147587, "q2": 4.136335354, "tx": 0.1682, "ty": 0.6279, "targetID": 6, "f2": -2.144043, "f1": -0.119004, "f3": 0.788351, "y": 0.66009079, "x": -0.020881606}], [{"q1": 2.69821434, "distance": 0.5173375537, "q3": 3.300682927, "q2": 3.814165054, "tx": -0.1682, "ty": 0.6279, "targetID": 7, "f2": -1.821872, "f1": 0.76347, "f3": 1.729887, "y": 0.21563954, "x": -0.48073713}], [{"q1": 1.83433919, "distance": 0.376841577, "q3": 2.693727227, "q2": 3.398092554, "tx": -0.4596, "ty": 0.4596, "targetID": 8, "f2": -1.4058, "f1": -0.100405, "f3": 1.122931, "y": 0.55073645, "x": -0.093944805}], [{"q1": 1.57119939, "distance": 0.3162848499, "q3": 2.848984727, "q2": 2.723278434, "tx": 0.3182, "ty": 0.3182, "targetID": 9, "f2": -0.730986, "f1": -0.363545, "f3": 1.278188, "y": 0.51165863, "x": 0.067980367}], [{"q1": 1.90659582, "distance": 0.275554389, "q3": 2.542051107, "q2": 4.044066854, "tx": 0.1165, "ty": 0.4347, "targetID": 10, "f2": -2.051774, "f1": -0.028149, "f3": 0.971255, "y": 0.62369659, "x": -0.084025585}], [{"q1": 1.43397462, "distance": 0.3429384164, "q3": 2.579184727, "q2": 3.528657154, "tx": -0.1165, "ty": 0.4347, "targetID": 11, "f2": -1.536364, "f1": -0.50077, "f3": 1.008388, "y": 0.53534549, "x": 0.21133722}], [{"q1": 2.31299225, "distance": 0.1414911079, "q3": 2.743050227, "q2": 3.099892554, "tx": -0.3182, "ty": 0.3182, "targetID": 12, "f2": -1.1076, "f1": 0.378248, "f3": 1.172254, "y": 0.45526169, "x": -0.28307413}], [{"q1": 1.73236309, "distance": 0.4836264663, "q3": 2.493921917, "q2": 3.779714354, "tx": 0.1768, "ty": 0.1768, "targetID": 13, "f2": -1.787422, "f1": -0.202381, "f3": 0.923126, "y": 0.61197592, "x": -0.034189283}], [{"q1": 1.83433919, "distance": 0.3573095721, "q3": 2.864378527, "q2": 3.716819654, "tx": 0.0647, "ty": 0.2415, "targetID": 14, "f2": -1.724527, "f1": -0.100405, "f3": 1.293582, "y": 0.57321275, "x": -0.068103546}], [{"q1": 1.920607323, "distance": 0.4147453051, "q3": 1.923660017, "q2": 3.946947654, "tx": -0.0647, "ty": 0.2415, "targetID": 15, "f2": -1.954655, "f1": -0.014137, "f3": 0.352864, "y": 0.64657306, "x": 0.024347651}], [{"q1": 1.69642327, "distance": 0.4346012435, "q3": 2.459364397, "q2": 3.198161554, "tx": -0.1768, "ty": 0.1768, "targetID": 16, "f2": -1.205869, "f1": -0.238321, "f3": 0.888568, "y": 0.51430706, "x": 0.097001434}]], "block": 24}]]}]], "condition": "H1"}], [{"phases": [[{"phase": "test", "blocks": [[{"trials": [[{"q1": 3.93719569, "distance": 0.9857482762, "q3": 1.920455587, "q2": 1.759374974, "tx": -0.375, "ty": 0.6495, "targetID": 1, "f2": 2.002451, "f1": 0.349659, "f3": 0.232918, "y": -0.3071727, "x": -0.13735108}], [{"q1": 3.48819919, "distance": 1.250550486, "q3": 0.7022087868, "q2": 2.203344844, "tx": 0, "ty": 0.95, "targetID": 2, "f2": 1.553455, "f1": -0.868588, "f3": -0.211052, "y": -0.29514361, "x": -0.11616328}], [{"q1": 5.68718839, "distance": 1.286406198, "q3": 1.083786637, "q2": 4.182397454, "tx": 0.375, "ty": 0.6495, "targetID": 3, "f2": 3.752444, "f1": -0.48701, "f3": -2.190105, "y": -0.62950221, "x": 0.23718036}], [{"q1": 3.84784879, "distance": 0.2943618094, "q3": 0.8410043568, "q2": 3.304975754, "tx": -0.4763, "ty": 0.275, "targetID": 4, "f2": 1.913104, "f1": -0.729792, "f3": -1.312683, "y": 0.042193238, "x": -0.29616148}], [{"q1": 2.48565418, "distance": 0.5319768372, "q3": 1.036914067, "q2": 2.432681114, "tx": 0, "ty": 0.55, "targetID": 5, "f2": 0.55091, "f1": -0.533882, "f3": -0.440388, "y": 0.046740539, "x": -0.17242178}], [{"q1": 2.67609752, "distance": 0.9048209282, "q3": 1.799127277, "q2": 1.556365254, "tx": 0.4763, "ty": 0.275, "targetID": 6, "f2": 0.741353, "f1": 0.228331, "f3": 0.435927, "y": -0.010247227, "x": -0.38238209}], [{"q1": 2.50217896, "distance": 0.4040859853, "q3": 1.630737915, "q2": 1.185971484, "tx": -0.175, "ty": 0.3031, "targetID": 7, "f2": 0.567434, "f1": 0.059942, "f3": 0.806321, "y": 0.025829313, "x": -0.46894974}], [{"q1": 3.88938059, "distance": 0.5597419026, "q3": 2.084321067, "q2": 3.247358954, "tx": 0, "ty": 0.15, "targetID": 8, "f2": 1.954636, "f1": 0.513525, "f3": -1.255066, "y": -0.14374836, "x": -0.4764692}], [{"q1": 6.33140339, "distance": 0.3811065185, "q3": 2.414376787, "q2": 2.171112104, "tx": 0.175, "ty": 0.3031, "targetID": 9, "f2": 4.396659, "f1": 0.84358, "f3": -0.178819, "y": -0.011681779, "x": 0.38983624}]], "block": 1}], [{"trials": [[{"q1": 3.20859749, "distance": 1.046093987, "q3": 0.3325061268, "q2": 0.3190175536, "tx": -0.375, "ty": 0.6495, "targetID": 1, "f2": 1.273853, "f1": -1.23829, "f3": 1.673275, "y": -0.23139604, "x": -0.93921166}], [{"q1": 1.84081087, "distance": 0.2359608317, "q3": "_NaN_", "q2": -0.02624344641, "tx": 0, "ty": 0.95, "targetID": 2, "f2": -0.093934, "f1": "_NaN_", "f3": 2.018536, "y": 0.97188328, "x": -0.2349439}], [{"q1": 3.36586559, "distance": 1.019393791, "q3": 0.9387078868, "q2": 2.222697064, "tx": 0.375, "ty": 0.6495, "targetID": 3, "f2": 1.431121, "f1": -0.632088, "f3": -0.230404, "y": -0.22188507, "x": -0.15401017}], [{"q1": 0.8525914902, "distance": 0.4614544743, "q3": "_NaN_", "q2": 2.190841314, "tx": -0.4763, "ty": 0.275, "targetID": 4, "f2": -1.082153, "f1": "_NaN_", "f3": -0.198549, "y": 0.48525434, "x": -0.065528355}], [{"q1": 3.26765939, "distance": 0.8151644568, "q3": 1.458955627, "q2": 1.803168774, "tx": 0, "ty": 0.55, "targetID": 5, "f2": 1.332915, "f1": -0.111841, "f3": 0.189124, "y": -0.22358649, "x": -0.25701563}], [{"q1": "_NaN_", "distance": 0.5915122061, "q3": "_NaN_", "q2": "_NaN_", "tx": 0.4763, "ty": 0.275, "targetID": 6, "f2": "_NaN_", "f1": "_NaN_", "f3": "_NaN_", "y": 0, "x": 1}], [{"q1": 3.34877539, "distance": 0.4818165299, "q3": 2.780246627, "q2": 1.775082934, "tx": -0.175, "ty": 0.3031, "targetID": 7, "f2": 1.414031, "f1": 1.20945, "f3": 0.21721, "y": -0.087259432, "x": -0.45742996}], [{"q1": 2.55916745, "distance": 0.6592647573, "q3": "_NaN_", "q2": 1.800152844, "tx": 0, "ty": 0.15, "targetID": 8, "f2": 0.624423, "f1": "_NaN_", "f3": 0.19214, "y": -0.050369742, "x": -0.62807801}], [{"q1": 2.42150286, "distance": 0.5351628307, "q3": 2.330559097, "q2": 1.454703324, "tx": 0.175, "ty": 0.3031, "targetID": 9, "f2": 0.486758, "f1": 0.759763, "f3": 0.537589, "y": 0.20488053, "x": -0.35107242}]], "block": 2}], [{"trials": [[{"q1": 3.13891699, "distance": 0.9138982327, "q3": 2.032987437, "q2": 0.3102839536, "tx": -0.375, "ty": 0.6495, "targetID": 1, "f2": 1.204173, "f1": 0.462191, "f3": 1.682009, "y": -0.22477244, "x": -0.64119106}], [{"q1": 4.09100799, "distance": 1.887412429, "q3": 0.2708053268, "q2": 0.1580423536, "tx": 0, "ty": 0.95, "targetID": 2, "f2": 2.156264, "f1": -1.299991, "f3": 1.83425, "y": -0.89196789, "x": -0.41167945}], [{"q1": 5.69397429, "distance": 0.7681244045, "q3": 0.8417583368, "q2": 0.9356493536, "tx": 0.375, "ty": 0.6495, "targetID": 3, "f2": 3.75923, "f1": -0.729038, "f3": 1.056643, "y": -0.011993914, "x": 0.76543681}], [{"q1": 1.24937464, "distance": 0.8348748019, "q3": "_NaN_", "q2": 3.855357654, "tx": -0.4763, "ty": 0.275, "targetID": 4, "f2": -0.68537, "f1": "_NaN_", "f3": -1.863065, "y": 0.094088077, "x": 0.33873792}], [{"q1": 1.08927908, "distance": 0.2749236744, "q3": 1.494895448, "q2": 2.021635129, "tx": 0, "ty": 0.55, "targetID": 5, "f2": -0.845465, "f1": -0.075901, "f3": -0.029342, "y": 0.27508191, "x": -0.0017522889}], [{"q1": 1.23322685, "distance": 0.1838014425, "q3": "_NaN_", "q2": 3.958307654, "tx": 0.4763, "ty": 0.275, "targetID": 6, "f2": -0.701518, "f1": "_NaN_", "f3": -1.966015, "y": 0.12212815, "x": 0.37425507}], [{"q1": 3.23806559, "distance": 0.797939292, "q3": 1.380415817, "q2": 0.9015316536, "tx": -0.175, "ty": 0.3031, "targetID": 7, "f2": 1.303321, "f1": -0.190381, "f3": 1.090761, "y": -0.41121818, "x": -0.53060744}], [{"q1": 3.14350369, "distance": 0.8442248778, "q3": 0.7835760368, "q2": 1.010230794, "tx": 0, "ty": 0.15, "targetID": 8, "f2": 1.208759, "f1": -0.78722, "f3": 0.982062, "y": -0.40710776, "x": -0.63430796}], [{"q1": 2.66359399, "distance": 0.8843934539, "q3": 1.295592807, "q2": 1.028263534, "tx": 0.175, "ty": 0.3031, "targetID": 9, "f2": 0.72885, "f1": -0.275204, "f3": 0.964029, "y": -0.063011327, "x": -0.63005545}]], "block": 3}], [{"trials": [[{"q1": 1.76308787, "distance": 0.3850924628, "q3": 2.818008627, "q2": 2.738358074, "tx": -0.375, "ty": 0.6495, "targetID": 1, "f2": -0.171657, "f1": 1.247212, "f3": -0.746065, "y": 0.51139051, "x": -0.01552542}], [{"q1": 3.19050189, "distance": 1.469520051, "q3": 0.9449282368, "q2": 1.151351134, "tx": 0, "ty": 0.95, "targetID": 2, "f2": 1.255757, "f1": -0.625868, "f3": 0.840942, "y": -0.43232609, "x": -0.49866197}], [{"q1": 2.5740586, "distance": 1.33019667, "q3": -0.1429298732, "q2": 0.7878060536, "tx": 0.375, "ty": 0.6495, "targetID": 3, "f2": 0.639314, "f1": -1.713726, "f3": 1.204487, "y": 0.28094588, "x": -0.90312012}], [{"q1": 2.029432093, "distance": 0.211802101, "q3": 0.8954167368, "q2": 2.012713006, "tx": -0.4763, "ty": 0.275, "targetID": 4, "f2": 0.094688, "f1": -0.67538, "f3": -0.02042, "y": 0.10665001, "x": -0.34777603}], [{"q1": 2.8581214, "distance": 1.01503991, "q3": 0.8836043468, "q2": 1.162912194, "tx": 0, "ty": 0.55, "targetID": 5, "f2": 0.923377, "f1": -0.687192, "f3": 0.82938, "y": -0.21861461, "x": -0.66297632}], [{"q1": 2.17815509, "distance": 0.6197393676, "q3": 2.328925467, "q2": 2.550930664, "tx": 0.4763, "ty": 0.275, "targetID": 6, "f2": 0.243411, "f1": 0.758129, "f3": -0.558638, "y": 0.38828655, "x": -0.13299717}], [{"q1": 2.31029048, "distance": 0.4153185293, "q3": 1.092080437, "q2": 1.490643144, "tx": -0.175, "ty": 0.3031, "targetID": 7, "f2": 0.375546, "f1": -0.478716, "f3": 0.50165, "y": 0.046910814, "x": -0.50188925}], [{"q1": 2.11029669, "distance": 0.2702950212, "q3": 2.207471497, "q2": 1.734996214, "tx": 0, "ty": 0.15, "targetID": 8, "f2": 0.175552, "f1": 0.636675, "f3": 0.257296, "y": 0.26650296, "x": -0.24389846}], [{"q1": 2.96399309, "distance": 0.8566331425, "q3": 1.583048538, "q2": 1.140544054, "tx": 0.175, "ty": 0.3031, "targetID": 9, "f2": 1.029249, "f1": 0.012252, "f3": 0.851749, "y": -0.21814555, "x": -0.5047966}]], "block": 4}], [{"trials": [[{"q1": 2.66554177, "distance": 0.5030066193, "q3": 0.4454778268, "q2": 3.426995154, "tx": -0.375, "ty": 0.6495, "targetID": 1, "f2": 0.730797, "f1": -1.125319, "f3": -1.434702, "y": 0.25300436, "x": -0.065473157}], [{"q1": 4.03703549, "distance": 1.870929878, "q3": -0.06439637321, "q2": 0.3433334536, "tx": 0, "ty": 0.95, "targetID": 2, "f2": 2.102291, "f1": -1.635193, "f3": 1.648959, "y": -0.85027976, "x": -0.50928518}], [{"q1": 1.41173215, "distance": 0.4870137653, "q3": 0.5725238468, "q2": 0.1908405536, "tx": 0.375, "ty": 0.6495, "targetID": 3, "f2": -0.523012, "f1": -0.998272, "f3": 1.801452, "y": 0.96231597, "x": 0.0017325671}], [{"q1": 2.15754624, "distance": 0.5089246151, "q3": 1.075932657, "q2": 3.047427954, "tx": -0.4763, "ty": 0.275, "targetID": 4, "f2": 0.222802, "f1": -0.494864, "f3": -1.055135, "y": 0.24977602, "x": 0.031999139}], [{"q1": 1.38276666, "distance": 0.4381503287, "q3": 0.9547300068, "q2": 2.971338584, "tx": 0, "ty": 0.55, "targetID": 5, "f2": -0.551978, "f1": -0.616066, "f3": -0.979046, "y": 0.13659247, "x": 0.14515483}], [{"q1": 2.62413558, "distance": 0.660513482, "q3": 1.636078622, "q2": 2.526803224, "tx": 0.4763, "ty": 0.275, "targetID": 6, "f2": 0.689391, "f1": 0.065282, "f3": -0.534511, "y": 0.17853455, "x": -0.17713131}], [{"q1": 2.56023559, "distance": 0.1376299134, "q3": 1.023468057, "q2": 3.021604054, "tx": -0.175, "ty": 0.3031, "targetID": 7, "f2": 0.625491, "f1": -0.547328, "f3": -1.029311, "y": 0.21630591, "x": -0.068188114}], [{"q1": 3.34180099, "distance": 0.3412708315, "q3": 2.010933457, "q2": 2.428157214, "tx": 0, "ty": 0.15, "targetID": 8, "f2": 1.407056, "f1": 0.440137, "f3": -0.435865, "y": 0.032735569, "x": -0.32049155}], [{"q1": 1.7927445, "distance": 0.3045698628, "q3": 0.8634353268, "q2": 2.641408524, "tx": 0.175, "ty": 0.3031, "targetID": 9, "f2": -0.142, "f1": -0.707361, "f3": -0.649116, "y": 0.12909955, "x": -0.074973288}]], "block": 5}], [{"trials": [[{"q1": 1.36178082, "distance": 0.1646890635, "q3": 1.207628217, "q2": 0.7976706536, "tx": -0.375, "ty": 0.6495, "targetID": 1, "f2": -0.572964, "f1": -0.363168, "f3": 1.194622, "y": 0.69522342, "x": -0.21678541}], [{"q1": 1.26131269, "distance": 0.2079156789, "q3": 0.6879459568, "q2": 0.9022856536, "tx": 0, "ty": 0.95, "targetID": 2, "f2": -0.673432, "f1": -0.88285, "f3": 1.090007, "y": 0.7939794, "x": -0.13742817}], [{"q1": 0.9799516502, "distance": 0.2384282118, "q3": 0.2799159268, "q2": 0.3976202536, "tx": 0.375, "ty": 0.6495, "targetID": 3, "f2": -0.954793, "f1": -1.29088, "f3": 1.594672, "y": 0.88789056, "x": 0.37923711}], [{"q1": 2.014540943, "distance": 0.4143863491, "q3": 1.318086617, "q2": 2.525735084, "tx": -0.4763, "ty": 0.275, "targetID": 4, "f2": 0.079796, "f1": -0.25271, "f3": -0.533442, "y": 0.18083991, "x": -0.072753319}], [{"q1": 2.26706216, "distance": 0.7681953616, "q3": 0.9233769168, "q2": 0.4547972536, "tx": 0, "ty": 0.55, "targetID": 5, "f2": 0.332318, "f1": -0.647419, "f3": 1.537495, "y": 0.42378228, "x": -0.75775537}], [{"q1": 0.9548817402, "distance": 0.1077379288, "q3": 1.787943207, "q2": 3.299572154, "tx": 0.4763, "ty": 0.275, "targetID": 6, "f2": -0.979863, "f1": 0.217147, "f3": -1.307279, "y": 0.17826152, "x": 0.42887503}], [{"q1": 1.55398346, "distance": 0.3263617112, "q3": 1.866231697, "q2": 2.774863384, "tx": -0.175, "ty": 0.3031, "targetID": 7, "f2": -0.380761, "f1": 0.295435, "f3": -0.782571, "y": 0.31503384, "x": 0.15114345}], [{"q1": 2.5553347, "distance": 0.2583381713, "q3": 1.811756487, "q2": 2.925911154, "tx": 0, "ty": 0.15, "targetID": 8, "f2": 0.62059, "f1": 0.24096, "f3": -0.933619, "y": 0.31961664, "x": -0.19485586}], [{"q1": 1.54870558, "distance": 0.06400959347, "q3": 1.936854707, "q2": 2.987989034, "tx": 0.175, "ty": 0.3031, "targetID": 9, "f2": -0.386039, "f1": 0.366058, "f3": -0.995696, "y": 0.35753341, "x": 0.20867836}]], "block": 6}], [{"trials": [[{"q1": 2.59604974, "distance": 0.7271265637, "q3": 0.2447929268, "q2": 1.066716624, "tx": -0.375, "ty": 0.6495, "targetID": 1, "f2": 0.661305, "f1": -1.326003, "f3": 0.925576, "y": 0.036072207, "x": -0.76540925}], [{"q1": 0.6794268902, "distance": 0.8276597491, "q3": -0.04160727321, "q2": 0.1006140536, "tx": 0, "ty": 0.95, "targetID": 2, "f2": -1.255318, "f1": -1.612404, "f3": 1.891679, "y": 0.63991715, "x": 0.76737819}], [{"q1": 0.6541684902, "distance": 0.2425438835, "q3": 0.09921152679, "q2": 0.7198219536, "tx": 0.375, "ty": 0.6495, "targetID": 3, "f2": -1.280576, "f1": -1.471585, "f3": 1.272471, "y": 0.74646931, "x": 0.59731619}], [{"q1": 2.3304595, "distance": 0.3757229045, "q3": 2.255977687, "q2": 3.783490554, "tx": -0.4763, "ty": 0.275, "targetID": 4, "f2": 0.395715, "f1": 0.685181, "f3": -1.791198, "y": 0.56706495, "x": -0.2399406}], [{"q1": 1.35003127, "distance": 0.273561916, "q3": 0.9853291168, "q2": 1.009728134, "tx": 0, "ty": 0.55, "targetID": 5, "f2": -0.584713, "f1": -0.585467, "f3": 0.982565, "y": 0.68736786, "x": -0.23657175}], [{"q1": 1.10259943, "distance": 0.1595902092, "q3": 2.133706897, "q2": 2.784853644, "tx": 0.4763, "ty": 0.275, "targetID": 6, "f2": -0.832145, "f1": 0.562911, "f3": -0.792561, "y": 0.26517258, "x": 0.31701266}], [{"q1": 2.17432235, "distance": 0.1899813637, "q3": 1.224781317, "q2": 3.001874854, "tx": -0.175, "ty": 0.3031, "targetID": 7, "f2": 0.239578, "f1": -0.346015, "f3": -1.009582, "y": 0.2654361, "x": 0.011210497}], [{"q1": 2.00762944, "distance": 0.406645786, "q3": 2.821024527, "q2": 3.261873054, "tx": 0, "ty": 0.15, "targetID": 8, "f2": 0.072885, "f1": 1.250228, "f3": -1.26958, "y": 0.52982592, "x": -0.14523452}], [{"q1": 1.3216941, "distance": 0.4280154084, "q3": 1.129214067, "q2": 1.441005974, "tx": 0.175, "ty": 0.3031, "targetID": 9, "f2": -0.61305, "f1": -0.441582, "f3": 0.551287, "y": 0.4314758, "x": -0.23330974}]], "block": 7}], [{"trials": [[{"q1": 1.29272862, "distance": 0.128291285, "q3": 0.5679999268, "q2": 1.477448454, "tx": -0.375, "ty": 0.6495, "targetID": 1, "f2": -0.642016, "f1": -1.002796, "f3": 0.514844, "y": 0.59770705, "x": -0.25762818}], [{"q1": -0.2266901098, "distance": 1.36313927, "q3": -0.6945181732, "q2": 0.8229290536, "tx": 0, "ty": 0.95, "targetID": 2, "f2": -2.161435, "f1": -2.265315, "f3": 1.169364, "y": -0.027617731, "x": 0.94995381}], [{"q1": -0.1968198098, "distance": 0.5136298951, "q3": 1.259841487, "q2": 0.7770617536, "tx": 0.375, "ty": 0.6495, "targetID": 3, "f2": -2.131564, "f1": -0.310955, "f3": 1.215231, "y": 0.23708258, "x": 0.68114954}], [{"q1": 2.41107277, "distance": 0.4312195545, "q3": 1.509283943, "q2": 3.297875754, "tx": -0.4763, "ty": 0.275, "targetID": 4, "f2": 0.476328, "f1": -0.061512, "f3": -1.305583, "y": 0.42339763, "x": -0.071419218}], [{"q1": 0.5516897902, "distance": 0.768056865, "q3": -0.1660205732, "q2": 3.934054554, "tx": 0, "ty": 0.55, "targetID": 5, "f2": -1.383055, "f1": -1.736817, "f3": -1.941762, "y": -0.14445322, "x": 0.32809461}], [{"q1": 0.1425349902, "distance": 0.2837185528, "q3": 1.074990177, "q2": 2.068193533, "tx": 0.4763, "ty": 0.275, "targetID": 6, "f2": -1.79221, "f1": -0.495806, "f3": -0.075901, "y": 0.24089854, "x": 0.19463831}], [{"q1": 2.8624568, "distance": 0.0618521425, "q3": 1.357607847, "q2": 3.038317354, "tx": -0.175, "ty": 0.3031, "targetID": 7, "f2": 0.927712, "f1": -0.213188, "f3": -1.046025, "y": 0.24187171, "x": -0.18376265}], [{"q1": 1.14444544, "distance": 0.3235038079, "q3": 1.476737043, "q2": 3.117359854, "tx": 0, "ty": 0.15, "targetID": 8, "f2": -0.790299, "f1": -0.094059, "f3": -1.125067, "y": 0.1606329, "x": 0.32332902}], [{"q1": 2.92943556, "distance": 0.7274996219, "q3": -0.5103140732, "q2": 2.624192604, "tx": 0.175, "ty": 0.3031, "targetID": 9, "f2": 0.994691, "f1": -2.08111, "f3": -0.6319, "y": -0.23838567, "x": -0.31084871}]], "block": 8}], [{"trials": [[{"q1": 2.36338339, "distance": 0.4201902447, "q3": -0.8192016732, "q2": 0.8642095536, "tx": -0.375, "ty": 0.6495, "targetID": 1, "f2": 0.428639, "f1": -2.389998, "f3": 1.128083, "y": 0.52880396, "x": -0.77748268}], [{"q1": 0.2118761902, "distance": 1.107004123, "q3": 0.2734442268, "q2": 0.2905547536, "tx": 0, "ty": 0.95, "targetID": 2, "f2": -1.722868, "f1": -1.297352, "f3": 1.701738, "y": 0.33676415, "x": 0.92162895}], [{"q1": 0.7224038902, "distance": 0.1232841812, "q3": 0.7858379868, "q2": 0.8177139536, "tx": 0.375, "ty": 0.6495, "targetID": 3, "f2": -1.212341, "f1": -0.784958, "f3": 1.174579, "y": 0.75236951, "x": 0.30705257}], [{"q1": 2.3971241, "distance": 0.4247409068, "q3": 1.683391007, "q2": 3.680238954, "tx": -0.4763, "ty": 0.275, "targetID": 4, "f2": 0.46238, "f1": 0.112595, "f3": -1.687946, "y": 0.55064449, "x": -0.1531515}], [{"q1": 1.74059406, "distance": 0.511601602, "q3": 0.3483398268, "q2": 0.6347476536, "tx": 0, "ty": 0.55, "targetID": 5, "f2": -0.19415, "f1": -1.222457, "f3": 1.357545, "y": 0.81564111, "x": -0.43723106}], [{"q1": -0.3661517098, "distance": 0.1777725101, "q3": 1.402595457, "q2": 1.081356444, "tx": 0.4763, "ty": 0.275, "targetID": 6, "f2": -2.300896, "f1": -0.168201, "f3": 0.910936, "y": 0.13591205, "x": 0.58701408}], [{"q1": 1.40965869, "distance": 0.04230396263, "q3": 1.561245885, "q2": 1.715078514, "tx": -0.175, "ty": 0.3031, "targetID": 7, "f2": -0.525086, "f1": -0.00955, "f3": 0.277214, "y": 0.33038441, "x": -0.14267066}], [{"q1": 1.40123923, "distance": 0.2692991708, "q3": 0.7711353368, "q2": 3.388793454, "tx": 0, "ty": 0.15, "targetID": 8, "f2": -0.533505, "f1": -0.799661, "f3": -1.396501, "y": 0.15626999, "x": 0.26922617}], [{"q1": 1.56108346, "distance": 0.1922353087, "q3": 2.519682977, "q2": 3.119684554, "tx": 0.175, "ty": 0.3031, "targetID": 9, "f2": -0.373661, "f1": 0.948887, "f3": -1.127392, "y": 0.49394758, "x": 0.15194322}]], "block": 9}], [{"trials": [[{"q1": 1.22889145, "distance": 0.7984879474, "q3": -0.1540259732, "q2": 0.09162905359, "tx": -0.375, "ty": 0.6495, "targetID": 1, "f2": -0.705853, "f1": -1.724822, "f3": 1.900664, "y": 0.92584125, "x": 0.37414519}], [{"q1": -0.06117210981, "distance": 1.49680964, "q3": -0.9638217732, "q2": 0.1854998536, "tx": 0, "ty": 0.95, "targetID": 2, "f2": -1.995917, "f1": -2.534618, "f3": 1.806793, "y": -0.24389468, "x": 0.90280374}], [{"q1": 0.7763764902, "distance": 0.2105234617, "q3": 0.3664353268, "q2": 0.3907087536, "tx": 0.375, "ty": 0.6495, "targetID": 3, "f2": -1.158368, "f1": -1.204361, "f3": 1.601584, "y": 0.80408844, "x": 0.51790746}], [{"q1": 2.38788781, "distance": 0.3016255921, "q3": 1.915240547, "q2": 5.462690654, "tx": -0.4763, "ty": 0.275, "targetID": 4, "f2": 0.453143, "f1": 0.344444, "f3": -3.470398, "y": 0.55102471, "x": -0.59790739}], [{"q1": 1.30403835, "distance": 0.13034302, "q3": 2.032484787, "q2": 1.146387414, "tx": 0, "ty": 0.55, "targetID": 5, "f2": -0.630706, "f1": 0.461688, "f3": 0.845905, "y": 0.45820993, "x": -0.092541266}], [{"q1": 0.6422932902, "distance": 0.4272474522, "q3": -0.1961170732, "q2": 3.614604854, "tx": 0.4763, "ty": 0.275, "targetID": 6, "f2": -1.292451, "f1": -1.766913, "f3": -1.622312, "y": -0.054979457, "x": 0.2049074}], [{"q1": 2.48910993, "distance": 0.1873163079, "q3": 0.1529955268, "q2": 3.637406454, "tx": -0.175, "ty": 0.3031, "targetID": 7, "f2": 0.554365, "f1": -1.417801, "f3": -1.645114, "y": 0.28081022, "x": 0.010985389}], [{"q1": 1.15864544, "distance": 0.4414987957, "q3": 1.870001607, "q2": 3.422471254, "tx": 0, "ty": 0.15, "targetID": 8, "f2": -0.776099, "f1": 0.299205, "f3": -1.430179, "y": 0.29781462, "x": 0.41601926}], [{"q1": 1.05893129, "distance": 0.3577915396, "q3": 0.2690460268, "q2": 3.917146454, "tx": 0.175, "ty": 0.3031, "targetID": 9, "f2": -0.875813, "f1": -1.30175, "f3": -1.924854, "y": 0.053350375, "x": 0.43120287}]], "block": 10}], [{"trials": [[{"q1": 2.60038514, "distance": 0.6600801072, "q3": -0.1194558732, "q2": 0.7186281536, "tx": -0.375, "ty": 0.6495, "targetID": 1, "f2": 0.665641, "f1": -1.690252, "f3": 1.273664, "y": 0.26650476, "x": -0.91260617}], [{"q1": 0.8694303902, "distance": 0.5410208044, "q3": 0.4707990268, "q2": 0.1466069536, "tx": 0, "ty": 0.95, "targetID": 2, "f2": -1.065314, "f1": -1.099997, "f3": 1.845686, "y": 0.82088409, "x": 0.52538804}], [{"q1": -0.3668554098, "distance": 1.208033214, "q3": -0.5835696732, "q2": 0.05261055359, "tx": 0.375, "ty": 0.6495, "targetID": 3, "f2": -2.3016, "f1": -2.154366, "f3": 1.939682, "y": -0.45646941, "x": 0.86097933}], [{"q1": 2.68652761, "distance": 0.4135265007, "q3": 0.8793946168, "q2": 2.634497024, "tx": -0.4763, "ty": 0.275, "targetID": 4, "f2": 0.751783, "f1": -0.691402, "f3": -0.642204, "y": 0.024523237, "x": -0.14726268}], [{"q1": 0.5601091902, "distance": 0.9286129537, "q3": 0.05742832679, "q2": -0.3135106464, "tx": 0, "ty": 0.55, "targetID": 5, "f2": -1.374635, "f1": -1.513368, "f3": 2.305803, "y": 0.37813724, "x": 0.91257066}], [{"q1": -0.4977970098, "distance": 0.4581830778, "q3": 1.622569774, "q2": 2.307582894, "tx": 0.4763, "ty": 0.275, "targetID": 6, "f2": -2.432542, "f1": 0.051773, "f3": -0.31529, "y": -0.10133847, "x": 0.21495523}], [{"q1": 2.86415326, "distance": 0.2027108423, "q3": 2.013823727, "q2": 3.327092554, "tx": -0.175, "ty": 0.3031, "targetID": 7, "f2": 0.929409, "f1": 0.443027, "f3": -1.3348, "y": 0.33923285, "x": -0.37446454}], [{"q1": 1.08651447, "distance": 0.5008136625, "q3": 2.248375027, "q2": 3.628088554, "tx": 0, "ty": 0.15, "targetID": 8, "f2": -0.84823, "f1": 0.677579, "f3": -1.635796, "y": 0.38933138, "x": 0.43992592}], [{"q1": 1.00596404, "distance": 0.3739541646, "q3": 1.956081247, "q2": 3.953193154, "tx": 0.175, "ty": 0.3031, "targetID": 9, "f2": -0.92878, "f1": 0.385285, "f3": -1.9609, "y": 0.3617818, "x": 0.54432122}]], "block": 11}], [{"trials": [[{"q1": 1.901946263, "distance": 0.1917814342, "q3": 0.6232291468, "q2": 0.5394945536, "tx": -0.375, "ty": 0.6495, "targetID": 1, "f2": -0.032798, "f1": -0.947567, "f3": 1.452798, "y": 0.71230194, "x": -0.55620716}], [{"q1": 4.30714959, "distance": 1.076161433, "q3": 0.4865698268, "q2": 3.309499654, "tx": 0, "ty": 0.95, "targetID": 2, "f2": 2.372405, "f1": -1.084226, "f3": -1.317207, "y": -0.094606021, "x": -0.25869227}], [{"q1": -0.2293856098, "distance": 1.03041218, "q3": 0.1308159268, "q2": -0.0006708464102, "tx": 0.375, "ty": 0.6495, "targetID": 3, "f2": -2.16413, "f1": -1.43998, "f3": 1.992964, "y": -0.18331395, "x": 0.98177029}], [{"q1": 3.11290459, "distance": 0.2170079377, "q3": 1.290817587, "q2": 3.216885454, "tx": -0.4763, "ty": 0.275, "targetID": 4, "f2": 1.17816, "f1": -0.279979, "f3": -1.224593, "y": 0.24040942, "x": -0.26206663}], [{"q1": 0.8211755902, "distance": 0.1500311242, "q3": 0.8429521368, "q2": 1.237179444, "tx": 0, "ty": 0.55, "targetID": 5, "f2": -1.113569, "f1": -0.727844, "f3": 0.755113, "y": 0.67161955, "x": 0.087852281}], [{"q1": -0.3553383098, "distance": 0.7482943052, "q3": 1.709277727, "q2": 4.881087654, "tx": 0.4763, "ty": 0.275, "targetID": 6, "f2": -2.290083, "f1": 0.138481, "f3": -2.888795, "y": -0.44322415, "x": 0.68629628}], [{"q1": 1.46752683, "distance": 0.4173105435, "q3": 1.286859187, "q2": 3.130491654, "tx": -0.175, "ty": 0.3031, "targetID": 7, "f2": -0.467218, "f1": -0.283937, "f3": -1.138199, "y": 0.22128535, "x": 0.23421199}], [{"q1": 1.59249939, "distance": 0.3585432744, "q3": 2.016211337, "q2": 3.243149154, "tx": 0, "ty": 0.15, "targetID": 8, "f2": -0.342245, "f1": 0.445415, "f3": -1.250857, "y": 0.43439313, "x": 0.21834337}], [{"q1": 0.9382941302, "distance": 0.2511405959, "q3": 1.996670627, "q2": 3.084561554, "tx": 0.175, "ty": 0.3031, "targetID": 9, "f2": -0.99645, "f1": 0.425874, "f3": -1.092269, "y": 0.19628144, "x": 0.40229143}]], "block": 12}], [{"trials": [[{"q1": 3.07526829, "distance": 0.6749971859, "q3": -0.5445133732, "q2": -0.1128885464, "tx": -0.375, "ty": 0.6495, "targetID": 1, "f2": 1.140524, "f1": -2.11531, "f3": 2.105181, "y": 0.25994083, "x": -0.92623938}], [{"q1": -0.4896917098, "distance": 1.719898363, "q3": -0.8252398732, "q2": -0.3075416464, "tx": 0, "ty": 0.95, "targetID": 2, "f2": -2.424436, "f1": -2.396036, "f3": 2.299834, "y": -0.65353848, "x": 0.62186391}], [{"q1": -0.5555834098, "distance": 1.360588751, "q3": 0.3875468268, "q2": -0.6194389464, "tx": 0.375, "ty": 0.6495, "targetID": 3, "f2": -2.490328, "f1": -1.18325, "f3": 2.611732, "y": -0.67267944, "x": 0.69600355}], [{"q1": 2.94332139, "distance": 0.2724114526, "q3": 1.135685747, "q2": 4.695777654, "tx": -0.4763, "ty": 0.275, "targetID": 4, "f2": 1.008577, "f1": -0.435111, "f3": -2.703485, "y": 0.48133039, "x": -0.65416447}], [{"q1": 0.8822480902, "distance": 0.1362566361, "q3": 0.5808804768, "q2": 1.359513064, "tx": 0, "ty": 0.55, "targetID": 5, "f2": -1.052496, "f1": -0.989916, "f3": 0.63278, "y": 0.68394819, "x": 0.024975053}], [{"q1": 0.4489596902, "distance": 0.2260093238, "q3": 2.331564407, "q2": 4.621347054, "tx": 0.4763, "ty": 0.275, "targetID": 6, "f2": -1.485785, "f1": 0.760768, "f3": -2.629054, "y": 0.19811058, "x": 0.68882819}], [{"q1": 2.40969047, "distance": 0.2485826878, "q3": 0.4159468268, "q2": 3.857877154, "tx": -0.175, "ty": 0.3031, "targetID": 7, "f2": 0.474946, "f1": -1.15485, "f3": -1.865584, "y": 0.43190187, "x": 0.037610985}], [{"q1": 1.29656136, "distance": 0.4415677283, "q3": 3.017311227, "q2": 5.038519154, "tx": 0, "ty": 0.15, "targetID": 8, "f2": -0.638183, "f1": 1.446515, "f3": -3.046226, "y": 0.56342893, "x": 0.15510828}], [{"q1": 1.21318349, "distance": 0.1979302977, "q3": 1.744652067, "q2": 3.279340354, "tx": 0.175, "ty": 0.3031, "targetID": 9, "f2": -0.721561, "f1": 0.173856, "f3": -1.287048, "y": 0.27227149, "x": 0.37051472}]], "block": 13}], [{"trials": [[{"q1": 1.891767502, "distance": 0.2489227916, "q3": 0.06006722679, "q2": 1.240069714, "tx": -0.375, "ty": 0.6495, "targetID": 1, "f2": -0.042977, "f1": -1.510729, "f3": 0.752223, "y": 0.54935681, "x": -0.6028901}], [{"q1": -0.3935778098, "distance": 1.461129097, "q3": -1.843222673, "q2": 0.3664556536, "tx": 0, "ty": 0.95, "targetID": 2, "f2": -2.328322, "f1": -3.414019, "f3": 1.625837, "y": -0.34851695, "x": 0.66988952}], [{"q1": -0.5972535098, "distance": 0.8674830592, "q3": 0.9926804468, "q2": 0.6887830536, "tx": 0.375, "ty": 0.6495, "targetID": 3, "f2": -2.531998, "f1": -0.578116, "f3": 1.30351, "y": -0.11548707, "x": 0.78404968}], [{"q1": 3.04385239, "distance": 0.2904606757, "q3": 2.158776807, "q2": 4.933564754, "tx": -0.4763, "ty": 0.275, "targetID": 4, "f2": 1.109108, "f1": 0.58798, "f3": -2.941272, "y": 0.14413955, "x": -0.73561245}], [{"q1": 0.3914056902, "distance": 0.7319763659, "q3": 0.3649274268, "q2": 0.5287502536, "tx": 0, "ty": 0.55, "targetID": 5, "f2": -1.543339, "f1": -1.205869, "f3": 1.463542, "y": 0.58753216, "x": 0.7310135}], [{"q1": -0.5782720098, "distance": 0.308284009, "q3": 1.794917547, "q2": 1.573769684, "tx": 0.4763, "ty": 0.275, "targetID": 6, "f2": -2.513016, "f1": 0.224121, "f3": 0.418523, "y": -0.019253333, "x": 0.38435433}], [{"q1": 1.66871442, "distance": 0.1707539642, "q3": 1.387578647, "q2": 1.385525444, "tx": -0.175, "ty": 0.3031, "targetID": 7, "f2": -0.26603, "f1": -0.183218, "f3": 0.606767, "y": 0.36541651, "x": -0.33397663}], [{"q1": 1.40588878, "distance": 0.6583802651, "q3": 1.790393657, "q2": 4.656099354, "tx": 0, "ty": 0.15, "targetID": 8, "f2": -0.528856, "f1": 0.219597, "f3": -2.663807, "y": 0.72309719, "x": 0.32407435}], [{"q1": 0.9551959002, "distance": 0.2420444097, "q3": 0.6787725068, "q2": 2.323039524, "tx": 0.175, "ty": 0.3031, "targetID": 9, "f2": -0.979549, "f1": -0.892024, "f3": -0.330747, "y": 0.26976188, "x": -0.064737494}]], "block": 14}], [{"trials": [[{"q1": 2.22364535, "distance": 0.5842398027, "q3": 0.4488707268, "q2": 1.597834284, "tx": -0.375, "ty": 0.6495, "targetID": 1, "f2": 0.288901, "f1": -1.121926, "f3": 0.394458, "y": 0.11904071, "x": -0.61984503}], [{"q1": -0.4982996098, "distance": 1.077817412, "q3": 0.07891682679, "q2": 1.626548434, "tx": 0, "ty": 0.95, "targetID": 2, "f2": -2.433044, "f1": -1.49188, "f3": 0.365744, "y": 0.12937349, "x": 0.69875783}], [{"q1": -0.4306737098, "distance": 0.5740332903, "q3": 1.386007847, "q2": 1.078529014, "tx": 0.375, "ty": 0.6495, "targetID": 3, "f2": -2.365418, "f1": -0.184788, "f3": 0.913764, "y": 0.12031513, "x": 0.59743559}], [{"q1": 2.57839399, "distance": 0.2780596017, "q3": 1.989319297, "q2": 3.021164254, "tx": -0.4763, "ty": 0.275, "targetID": 4, "f2": 0.643649, "f1": 0.418523, "f3": -1.028872, "y": 0.3743384, "x": -0.2165905}], [{"q1": -0.1022453098, "distance": 0.8002364395, "q3": 0.3541831268, "q2": 1.029959994, "tx": 0, "ty": 0.55, "targetID": 5, "f2": -2.03699, "f1": -1.216613, "f3": 0.962333, "y": 0.31613037, "x": 0.76529952}], [{"q1": -0.8344877098, "distance": 0.8682495104, "q3": 2.183972377, "q2": 3.626863354, "tx": 0.4763, "ty": 0.275, "targetID": 6, "f2": -2.769232, "f1": 0.613176, "f3": -1.634571, "y": -0.54931434, "x": 0.20360405}], [{"q1": 2.14240376, "distance": 0.09992145422, "q3": 2.007603367, "q2": 1.819316564, "tx": -0.175, "ty": 0.3031, "targetID": 7, "f2": 0.207659, "f1": 0.436807, "f3": 0.172976, "y": 0.2290653, "x": -0.24210559}], [{"q1": 2.55055948, "distance": 0.6285998917, "q3": 2.146901587, "q2": 4.453931554, "tx": 0, "ty": 0.15, "targetID": 8, "f2": 0.615815, "f1": 0.576105, "f3": -2.461639, "y": 0.51912418, "x": -0.50880759}], [{"q1": -0.2384585098, "distance": 0.4767413172, "q3": 1.561874204, "q2": 2.740557194, "tx": 0.175, "ty": 0.3031, "targetID": 9, "f2": -2.173203, "f1": -0.008922, "f3": -0.748265, "y": -0.17224083, "x": 0.21151546}]], "block": 15}], [{"trials": [[{"q1": 2.32348516, "distance": 0.5522616658, "q3": 0.3960291268, "q2": 0.9988582236, "tx": -0.375, "ty": 0.6495, "targetID": 1, "f2": 0.388741, "f1": -1.174767, "f3": 0.993434, "y": 0.28221325, "x": -0.7874238}], [{"q1": -0.6784637098, "distance": 1.692906632, "q3": -0.7742392732, "q2": 0.6431671536, "tx": 0, "ty": 0.95, "targetID": 2, "f2": -2.613208, "f1": -2.345036, "f3": 1.349125, "y": -0.54954244, "x": 0.78568781}], [{"q1": -0.2776090098, "distance": 1.139904688, "q3": -0.1907763732, "q2": -0.06922044641, "tx": 0.375, "ty": 0.6495, "targetID": 3, "f2": -2.212353, "f1": -1.761573, "f3": 2.061513, "y": -0.34419546, "x": 0.93352666}], [{"q1": 2.04985244, "distance": 0.4747117176, "q3": 2.330684757, "q2": 3.295550954, "tx": -0.4763, "ty": 0.275, "targetID": 4, "f2": 0.115108, "f1": 0.759888, "f3": -1.303258, "y": 0.5290394, "x": -0.075282297}], [{"q1": 0.1428365902, "distance": 0.770802596, "q3": 0.6370521568, "q2": 0.6938095536, "tx": 0, "ty": 0.55, "targetID": 5, "f2": -1.791908, "f1": -0.933744, "f3": 1.298483, "y": 0.42536394, "x": 0.76065925}], [{"q1": -0.4766603098, "distance": 0.3515255161, "q3": 1.998367087, "q2": 0.5440184536, "tx": 0.4763, "ty": 0.275, "targetID": 6, "f2": -2.411405, "f1": 0.427571, "f3": 1.448274, "y": -0.043199984, "x": 0.62569531}], [{"q1": 1.19263747, "distance": 0.373651053, "q3": 1.679369767, "q2": 2.632549234, "tx": -0.175, "ty": 0.3031, "targetID": 7, "f2": -0.742107, "f1": 0.108573, "f3": -0.640257, "y": 0.20373837, "x": 0.18519769}], [{"q1": 1.17089765, "distance": 0.6815677346, "q3": 1.917251167, "q2": 5.033002454, "tx": 0, "ty": 0.15, "targetID": 8, "f2": -0.763847, "f1": 0.346455, "f3": -3.04071, "y": 0.69046953, "x": 0.41524362}], [{"q1": 0.9889994402, "distance": 0.1188579632, "q3": 2.190883887, "q2": 2.560732424, "tx": 0.175, "ty": 0.3031, "targetID": 9, "f2": -0.945745, "f1": 0.620088, "f3": -0.56844, "y": 0.2464266, "x": 0.27947651}]], "block": 16}], [{"trials": [[{"q1": 2.81501875, "distance": 0.9507206295, "q3": 0.1617920268, "q2": 1.584890914, "tx": -0.375, "ty": 0.6495, "targetID": 1, "f2": 0.880274, "f1": -1.409004, "f3": 0.407402, "y": -0.265043, "x": -0.6347707}], [{"q1": -0.1177585098, "distance": 1.495152707, "q3": -1.325349973, "q2": -0.4120938464, "tx": 0, "ty": 0.95, "targetID": 2, "f2": -2.052503, "f1": -2.896146, "f3": 2.404387, "y": -0.38235997, "x": 0.67845304}], [{"q1": -1.17291901, "distance": 1.164527685, "q3": 0.4084699268, "q2": 1.128857334, "tx": 0.375, "ty": 0.6495, "targetID": 3, "f2": -3.107664, "f1": -1.162326, "f3": 0.863435, "y": -0.48362182, "x": 0.64362552}], [{"q1": 2.7721046, "distance": 0.2896344836, "q3": 2.078477697, "q2": 5.722726554, "tx": -0.4763, "ty": 0.275, "targetID": 4, "f2": 0.83736, "f1": 0.507681, "f3": -3.730434, "y": 0.16204379, "x": -0.74300026}], [{"q1": 0.5682144902, "distance": 0.3481100394, "q3": 1.014671597, "q2": 0.9489697536, "tx": 0, "ty": 0.55, "targetID": 5, "f2": -1.36653, "f1": -0.556125, "f3": 1.043323, "y": 0.65199376, "x": 0.3328331}], [{"q1": 0.3623144902, "distance": 0.3553884129, "q3": 1.782351177, "q2": 2.783597014, "tx": 0.4763, "ty": 0.275, "targetID": 6, "f2": -1.57243, "f1": 0.211555, "f3": -0.791304, "y": -0.0404688, "x": 0.31265294}], [{"q1": 1.39351091, "distance": 0.4548309382, "q3": 2.349220157, "q2": 3.325898754, "tx": -0.175, "ty": 0.3031, "targetID": 7, "f2": -0.541234, "f1": 0.778424, "f3": -1.333606, "y": 0.47732761, "x": 0.24513798}], [{"q1": 1.23561446, "distance": 0.5904673681, "q3": 2.354309537, "q2": 4.899019854, "tx": 0, "ty": 0.15, "targetID": 8, "f2": -0.69913, "f1": 0.783513, "f3": -2.906727, "y": 0.67131327, "x": 0.27727998}], [{"q1": 0.7813401902, "distance": 0.4697426678, "q3": 1.893437897, "q2": 5.647944154, "tx": 0.175, "ty": 0.3031, "targetID": 9, "f2": -1.153404, "f1": 0.322642, "f3": -3.655651, "y": 0.60417007, "x": 0.53557591}]], "block": 17}], [{"trials": [[{"q1": 2.57047718, "distance": 0.7573482542, "q3": 0.6920300268, "q2": 1.156566174, "tx": -0.375, "ty": 0.6495, "targetID": 1, "f2": 0.635733, "f1": -0.878766, "f3": 0.835726, "y": -0.044120455, "x": -0.67908394}], [{"q1": 0.5050056902, "distance": 0.959437273, "q3": -0.4517358732, "q2": 0.3905830536, "tx": 0, "ty": 0.95, "targetID": 2, "f2": -1.429739, "f1": -2.022532, "f3": 1.60171, "y": 0.50129779, "x": 0.84804847}], [{"q1": 0.4586985902, "distance": 0.1942192994, "q3": 0.7977760368, "q2": 0.6133848536, "tx": 0.375, "ty": 0.6495, "targetID": 3, "f2": -1.476046, "f1": -0.77302, "f3": 1.378908, "y": 0.64373367, "x": 0.56913368}], [{"q1": 2.56369134, "distance": 0.3307073288, "q3": 1.844931697, "q2": 3.496298754, "tx": -0.4763, "ty": 0.275, "targetID": 4, "f2": 0.628947, "f1": 0.274135, "f3": -1.504006, "y": 0.49232666, "x": -0.22702814}], [{"q1": 1.2183357, "distance": 0.1133174826, "q3": 1.831737017, "q2": 1.262375014, "tx": 0, "ty": 0.55, "targetID": 5, "f2": -0.716409, "f1": 0.260941, "f3": 0.729918, "y": 0.45969577, "x": -0.068454349}], [{"q1": -0.6278903098, "distance": 0.832296708, "q3": 2.172411317, "q2": 3.877933154, "tx": 0.4763, "ty": 0.275, "targetID": 6, "f2": -2.562635, "f1": 0.601615, "f3": -1.885641, "y": -0.54755816, "x": 0.34935165}], [{"q1": 2.42169135, "distance": 0.4087172926, "q3": 2.107129027, "q2": 4.729480654, "tx": -0.175, "ty": 0.3031, "targetID": 7, "f2": 0.486947, "f1": 0.536333, "f3": -2.737188, "y": 0.58960108, "x": -0.46649092}], [{"q1": 2.14234093, "distance": 0.2143270478, "q3": 2.173730787, "q2": 2.265108564, "tx": 0, "ty": 0.15, "targetID": 8, "f2": 0.207596, "f1": 0.602934, "f3": -0.272816, "y": 0.30176442, "x": -0.1513395}], [{"q1": 0.2344265902, "distance": 0.5970149329, "q3": 2.329302457, "q2": 4.202503654, "tx": 0.175, "ty": 0.3031, "targetID": 9, "f2": -1.700318, "f1": 0.758506, "f3": -2.210211, "y": -0.025810426, "x": 0.67324167}]], "block": 18}], [{"trials": [[{"q1": 2.6219993, "distance": 0.8301116603, "q3": 0.1572053268, "q2": 1.684667904, "tx": -0.375, "ty": 0.6495, "targetID": 1, "f2": 0.687255, "f1": -1.413591, "f3": 0.307625, "y": -0.13760102, "x": -0.63873728}], [{"q1": -0.3756142098, "distance": 1.65371007, "q3": -0.7839215732, "q2": 0.05927065359, "tx": 0, "ty": 0.95, "targetID": 2, "f2": -2.310359, "f1": -2.354718, "f3": 1.933022, "y": -0.49179132, "x": 0.80993505}], [{"q1": -0.3531518098, "distance": 1.230208258, "q3": 0.1119035268, "q2": -0.3246319464, "tx": 0.375, "ty": 0.6495, "targetID": 3, "f2": -2.287896, "f1": -1.458893, "f3": 2.316925, "y": -0.47814058, "x": 0.86677137}], [{"q1": 2.64524708, "distance": 0.2975584038, "q3": 1.760422857, "q2": 3.404752754, "tx": -0.4763, "ty": 0.275, "targetID": 4, "f2": 0.710503, "f1": 0.189627, "f3": -1.41246, "y": 0.45544656, "x": -0.23969898}], [{"q1": 0.7093348902, "distance": 0.04319214324, "q3": 0.6787096768, "q2": 1.663367904, "tx": 0, "ty": 0.55, "targetID": 5, "f2": -1.22541, "f1": -0.892087, "f3": 0.328925, "y": 0.5378822, "x": 0.04145745}], [{"q1": -0.4522941098, "distance": 0.6845434063, "q3": 2.390689177, "q2": 3.704089954, "tx": 0.4763, "ty": 0.275, "targetID": 6, "f2": -2.387039, "f1": 0.819893, "f3": -1.711797, "y": -0.40877323, "x": 0.44383702}], [{"q1": 2.07573917, "distance": 0.1200337213, "q3": 1.799252947, "q2": 2.630098794, "tx": -0.175, "ty": 0.3031, "targetID": 7, "f2": 0.140995, "f1": 0.228457, "f3": -0.637806, "y": 0.30447436, "x": -0.054974147}], [{"q1": 0.9044905902, "distance": 0.4222816825, "q3": 1.968333457, "q2": 3.145319954, "tx": 0, "ty": 0.15, "targetID": 8, "f2": -1.030254, "f1": 0.397537, "f3": -1.153027, "y": 0.18088798, "x": 0.42115051}], [{"q1": 0.3317405902, "distance": 0.2894655817, "q3": 1.671829947, "q2": 0.8099856536, "tx": 0.175, "ty": 0.3031, "targetID": 9, "f2": -1.603004, "f1": 0.101034, "f3": 1.182307, "y": 0.43997239, "x": 0.43006131}]], "block": 19}], [{"trials": [[{"q1": 2.35169667, "distance": 0.5917805145, "q3": 0.3512300268, "q2": 1.066151144, "tx": -0.375, "ty": 0.6495, "targetID": 1, "f2": 0.416952, "f1": -1.219566, "f3": 0.926142, "y": 0.21850876, "x": -0.78052525}], [{"q1": -0.4229203098, "distance": 1.714986644, "q3": -0.4345262732, "q2": -0.2851106464, "tx": 0, "ty": 0.95, "targetID": 2, "f2": -2.357665, "f1": -2.005323, "f3": 2.277403, "y": -0.58946857, "x": 0.75578814}], [{"q1": -0.9741818098, "distance": 1.553477255, "q3": -0.08092117321, "q2": -0.7315310464, "tx": 0.375, "ty": 0.6495, "targetID": 3, "f2": -2.908926, "f1": -1.651717, "f3": 2.723824, "y": -0.89670546, "x": 0.22486587}], [{"q1": 2.26077898, "distance": 0.4081164208, "q3": 2.256166177, "q2": 3.521494254, "tx": -0.4763, "ty": 0.275, "targetID": 4, "f2": 0.326034, "f1": 0.68537, "f3": -1.529202, "y": 0.55836619, "x": -0.18259502}], [{"q1": 0.6771649902, "distance": 0.2149477084, "q3": 1.889228157, "q2": 1.198852014, "tx": 0, "ty": 0.55, "targetID": 5, "f2": -1.25758, "f1": 0.318432, "f3": 0.793441, "y": 0.44049577, "x": 0.18496308}], [{"q1": -0.1146735098, "distance": 0.584466205, "q3": 2.025384787, "q2": 3.732464854, "tx": 0.4763, "ty": 0.275, "targetID": 6, "f2": -2.049418, "f1": 0.454588, "f3": -1.740172, "y": -0.30815402, "x": 0.51544248}], [{"q1": 2.003042714, "distance": 0.1738692724, "q3": 1.751563567, "q2": 1.322944924, "tx": -0.175, "ty": 0.3031, "targetID": 7, "f2": 0.068298, "f1": 0.180767, "f3": 0.669348, "y": 0.2659812, "x": -0.34486088}], [{"q1": 1.14262332, "distance": 0.5501536735, "q3": 2.354372367, "q2": 4.105101654, "tx": 0, "ty": 0.15, "targetID": 8, "f2": -0.792121, "f1": 0.783576, "f3": -2.112809, "y": 0.51447359, "x": 0.41210201}], [{"q1": 0.7810259902, "distance": 0.2134333376, "q3": 2.365116617, "q2": 2.554009424, "tx": 0.175, "ty": 0.3031, "targetID": 9, "f2": -1.153719, "f1": 0.79432, "f3": -0.561717, "y": 0.20787135, "x": 0.36601124}]], "block": 20}], [{"trials": [[{"q1": 1.36379144, "distance": 0.3900321138, "q3": 0.4366185268, "q2": 2.215911224, "tx": -0.375, "ty": 0.6495, "targetID": 1, "f2": -0.570953, "f1": -1.134178, "f3": -0.223619, "y": 0.283378, "x": -0.24053911}], [{"q1": -0.3275729098, "distance": 1.665288443, "q3": -0.1183751732, "q2": -0.4063761464, "tx": 0, "ty": 0.95, "targetID": 2, "f2": -2.262317, "f1": -1.689172, "f3": 2.398669, "y": -0.48752951, "x": 0.84065124}], [{"q1": -0.4473241098, "distance": 1.181459833, "q3": 0.04599292679, "q2": 0.1396954536, "tx": 0.375, "ty": 0.6495, "targetID": 3, "f2": -2.382069, "f1": -1.524803, "f3": 1.852597, "y": -0.40212684, "x": 0.91344993}], [{"q1": 2.84203645, "distance": 0.2753975079, "q3": 1.538123763, "q2": 2.955819124, "tx": -0.4763, "ty": 0.275, "targetID": 4, "f2": 0.907292, "f1": -0.032673, "f3": -0.963526, "y": 0.24151816, "x": -0.20294537}], [{"q1": 0.2407474902, "distance": 0.362782028, "q3": 1.392856517, "q2": 1.273119264, "tx": 0, "ty": 0.55, "targetID": 5, "f2": -1.693997, "f1": -0.17794, "f3": 0.719173, "y": 0.36314645, "x": 0.31096069}], [{"q1": -0.03333760981, "distance": 0.3568690459, "q3": 2.904276727, "q2": 3.747462754, "tx": 0.4763, "ty": 0.275, "targetID": 6, "f2": -1.968082, "f1": 1.33348, "f3": -1.75517, "y": -0.068308123, "x": 0.57374254}], [{"q1": 1.95170909, "distance": 0.3790554726, "q3": 2.372719267, "q2": 5.115243054, "tx": -0.175, "ty": 0.3031, "targetID": 7, "f2": 0.016965, "f1": 0.801923, "f3": -3.12295, "y": 0.67047609, "x": -0.26836948}], [{"q1": 0.7796436902, "distance": 0.5362050672, "q3": 2.196350257, "q2": 3.541223454, "tx": 0, "ty": 0.15, "targetID": 8, "f2": -1.155101, "f1": 0.625554, "f3": -1.548931, "y": 0.21216691, "x": 0.5325891}], [{"q1": 0.3514006902, "distance": 0.2697471263, "q3": 2.327291837, "q2": 2.113055474, "tx": 0.175, "ty": 0.3031, "targetID": 9, "f2": -1.583344, "f1": 0.756496, "f3": -0.120763, "y": 0.10358478, "x": 0.35654115}]], "block": 21}], [{"trials": [[{"q1": 2.32756924, "distance": 0.5321313183, "q3": 0.5733406568, "q2": 0.8596856536, "tx": -0.375, "ty": 0.6495, "targetID": 1, "f2": 0.392825, "f1": -0.997456, "f3": 1.132607, "y": 0.31123393, "x": -0.78577951}], [{"q1": -0.3785296098, "distance": 1.654640357, "q3": -0.5806165732, "q2": 0.01220965359, "tx": 0, "ty": 0.95, "targetID": 2, "f2": -2.313274, "f1": -2.151413, "f3": 1.980083, "y": -0.47138966, "x": 0.84704554}], [{"q1": -0.6631704098, "distance": 1.344539701, "q3": -0.3674532732, "q2": 0.1166990536, "tx": 0.375, "ty": 0.6495, "targetID": 3, "f2": -2.597915, "f1": -1.93825, "f3": 1.875594, "y": -0.63968873, "x": 0.75681072}], [{"q1": 2.66761522, "distance": 0.2376008402, "q3": 2.056800707, "q2": 1.933607703, "tx": -0.4763, "ty": 0.275, "targetID": 4, "f2": 0.732871, "f1": 0.486004, "f3": 0.058685, "y": 0.11226347, "x": -0.30317871}], [{"q1": 1.30146224, "distance": 0.3793834656, "q3": 0.5601459268, "q2": 0.4397175536, "tx": 0, "ty": 0.55, "targetID": 5, "f2": -0.633282, "f1": -1.01065, "f3": 1.552575, "y": 0.92917221, "x": -0.012658956}], [{"q1": 0.8988356902, "distance": 0.07360148011, "q3": 2.705728127, "q2": 3.285937654, "tx": 0.4763, "ty": 0.275, "targetID": 6, "f2": -1.035909, "f1": 1.134932, "f3": -1.293645, "y": 0.33712162, "x": 0.43682745}], [{"q1": 1.15079146, "distance": 0.4805300427, "q3": 2.077912217, "q2": 2.862388154, "tx": -0.175, "ty": 0.3031, "targetID": 7, "f2": -0.783953, "f1": 0.507116, "f3": -0.870096, "y": 0.27979766, "x": 0.30496471}], [{"q1": 2.16307544, "distance": 0.3891026323, "q3": 2.076467077, "q2": 3.449803154, "tx": 0, "ty": 0.15, "targetID": 8, "f2": 0.228331, "f1": 0.505671, "f3": -1.45751, "y": 0.5354511, "x": -0.053181839}], [{"q1": 1.39904011, "distance": 0.5334147246, "q3": 1.801326397, "q2": 5.732364954, "tx": 0.175, "ty": 0.3031, "targetID": 9, "f2": -0.535704, "f1": 0.23053, "f3": -3.740072, "y": 0.8235673, "x": 0.058187937}]], "block": 22}], [{"trials": [[{"q1": 2.75093026, "distance": 0.8035475294, "q3": 0.4417707268, "q2": 0.6043998536, "tx": -0.375, "ty": 0.6495, "targetID": 1, "f2": 0.816186, "f1": -1.129026, "f3": 1.387893, "y": 0.045329498, "x": -0.9047798}], [{"q1": 0.2813996902, "distance": 0.8174855671, "q3": 0.4753858268, "q2": 0.7170573536, "tx": 0, "ty": 0.95, "targetID": 2, "f2": -1.653345, "f1": -1.095411, "f3": 1.275235, "y": 0.53982289, "x": 0.70713322}], [{"q1": -0.1941432098, "distance": 0.7590322319, "q3": 0.5395371268, "q2": 0.5731095536, "tx": 0.375, "ty": 0.6495, "targetID": 3, "f2": -2.128888, "f1": -1.031259, "f3": 1.419183, "y": 0.12195148, "x": 0.92073115}], [{"q1": 2.64813735, "distance": 0.2344114494, "q3": 2.095253807, "q2": 3.293540354, "tx": -0.4763, "ty": 0.275, "targetID": 4, "f2": 0.713393, "f1": 0.524457, "f3": -1.301248, "y": 0.42037056, "x": -0.29240838}], [{"q1": 1.05723483, "distance": 0.1991530555, "q3": 0.6721751668, "q2": 1.131433434, "tx": 0, "ty": 0.55, "targetID": 5, "f2": -0.87751, "f1": -0.898621, "f3": 0.860859, "y": 0.74740559, "x": -0.026324372}], [{"q1": -0.8196531098, "distance": 0.5937085193, "q3": 2.166065307, "q2": 2.179280244, "tx": 0.4763, "ty": 0.275, "targetID": 6, "f2": -2.754398, "f1": 0.595269, "f3": -0.186988, "y": -0.25756751, "x": 0.21388496}], [{"q1": 1.6937215, "distance": 0.5300851436, "q3": 1.947410457, "q2": 4.994304354, "tx": -0.175, "ty": 0.3031, "targetID": 7, "f2": -0.241023, "f1": 0.376614, "f3": -3.002012, "y": 0.79576067, "x": 0.020641825}], [{"q1": 1.23649411, "distance": 0.5204273783, "q3": 2.033741417, "q2": 3.804589454, "tx": 0, "ty": 0.15, "targetID": 8, "f2": -0.69825, "f1": 0.462945, "f3": -1.812297, "y": 0.45751981, "x": 0.41985262}], [{"q1": 0.5991905902, "distance": 0.3517967389, "q3": 2.723195327, "q2": 3.399600454, "tx": 0.175, "ty": 0.3031, "targetID": 9, "f2": -1.335554, "f1": 1.152399, "f3": -1.407308, "y": 0.22004507, "x": 0.51685205}]], "block": 23}], [{"trials": [[{"q1": 1.69334451, "distance": 0.256604658, "q3": 0.7099371068, "q2": 1.478830754, "tx": -0.375, "ty": 0.6495, "targetID": 1, "f2": -0.2414, "f1": -0.860859, "f3": 0.513462, "y": 0.40413868, "x": -0.45012505}], [{"q1": -0.2852745098, "distance": 1.52177064, "q3": 0.2687318268, "q2": 0.00756005359, "tx": 0, "ty": 0.95, "targetID": 2, "f2": -2.220019, "f1": -1.302064, "f3": 1.984733, "y": -0.22328553, "x": 0.96911658}], [{"q1": -0.008311709808, "distance": 1.050334129, "q3": -0.3024348732, "q2": -0.4562646464, "tx": 0.375, "ty": 0.6495, "targetID": 3, "f2": -1.943056, "f1": -1.873231, "f3": 2.448557, "y": -0.24982344, "x": 0.91760403}], [{"q1": 2.38524888, "distance": 0.2866850944, "q3": 1.257768037, "q2": 1.899427175, "tx": -0.4763, "ty": 0.275, "targetID": 4, "f2": 0.450504, "f1": -0.313028, "f3": 0.092865, "y": 0.024414321, "x": -0.33703349}], [{"q1": 1.09738438, "distance": 0.4975095308, "q3": 0.5022150268, "q2": 0.1756352536, "tx": 0, "ty": 0.55, "targetID": 5, "f2": -0.83736, "f1": -1.068581, "f3": 1.816657, "y": 0.91301948, "x": 0.34019493}], [{"q1": 0.09717669019, "distance": 0.2577597084, "q3": 2.560272347, "q2": 1.894400627, "tx": 0.4763, "ty": 0.275, "targetID": 6, "f2": -1.837568, "f1": 0.989476, "f3": 0.097892, "y": 0.024153224, "x": 0.41700445}], [{"q1": 1.95679847, "distance": 0.2215251214, "q3": 2.151613977, "q2": 2.871624434, "tx": -0.175, "ty": 0.3031, "targetID": 7, "f2": 0.022054, "f1": 0.580818, "f3": -0.879332, "y": 0.42518009, "x": 0.0098508345}], [{"q1": 1.962579001, "distance": 0.1930741115, "q3": 2.122711327, "q2": 2.169352814, "tx": 0, "ty": 0.15, "targetID": 8, "f2": 0.027835, "f1": 0.551915, "f3": -0.17706, "y": 0.30817387, "x": -0.11071874}], [{"q1": 0.6356958902, "distance": 0.2497575111, "q3": 1.020452127, "q2": 1.405380314, "tx": 0.175, "ty": 0.3031, "targetID": 9, "f2": -1.299049, "f1": -0.550344, "f3": 0.586912, "y": 0.5508384, "x": 0.14330616}]], "block": 24}]]}], [{"phase": "train", "blocks": [[{"trials": [[{"q1": 3.28619479, "distance": 1.448333651, "q3": 2.712199727, "q2": -0.2428248464, "tx": 0.601, "ty": 0.601, "targetID": 1, "f2": 1.35145, "f1": 1.141403, "f3": 2.235117, "y": -0.18968423, "x": -0.6124615}], [{"q1": 3.17887799, "distance": 0.8127033361, "q3": 0.2695486268, "q2": 2.934267794, "tx": 0.22, "ty": 0.821, "targetID": 2, "f2": 1.244134, "f1": -1.301248, "f3": -0.941975, "y": 0.080114485, "x": -0.11402899}], [{"q1": 3.82390979, "distance": 1.120183259, "q3": 2.873991827, "q2": 2.837192584, "tx": -0.22, "ty": 0.821, "targetID": 3, "f2": 1.889165, "f1": 1.303195, "f3": -0.8449, "y": -0.27544523, "x": -0.44938699}], [{"q1": 2.7788276, "distance": 0.1207609985, "q3": 1.497534386, "q2": 4.140055054, "tx": -0.601, "ty": 0.601, "targetID": 4, "f2": 0.844083, "f1": -0.073262, "f3": -2.147762, "y": 0.51909879, "x": -0.51225649}], [{"q1": 3.02883559, "distance": 1.294409311, "q3": 0.9810565568, "q2": 1.042275034, "tx": 0.4596, "ty": 0.4596, "targetID": 5, "f2": 1.094091, "f1": -0.58974, "f3": 0.950018, "y": -0.27491498, "x": -0.60622513}], [{"q1": 3.76597889, "distance": 0.8341023114, "q3": 1.155540607, "q2": 2.359419174, "tx": 0.1682, "ty": 0.6279, "targetID": 6, "f2": 1.831234, "f1": -0.415256, "f3": -0.367127, "y": -0.16150808, "x": -0.10117251}], [{"q1": 3.37660989, "distance": 0.8243075756, "q3": 3.143917427, "q2": 1.430638724, "tx": -0.1682, "ty": 0.6279, "targetID": 7, "f2": 1.441865, "f1": 1.573121, "f3": 0.561654, "y": -0.11964582, "x": -0.51555893}], [{"q1": 3.22587619, "distance": 0.5708891897, "q3": 0.3227672268, "q2": 3.022986354, "tx": -0.4596, "ty": 0.4596, "targetID": 8, "f2": 1.291132, "f1": -1.248029, "f3": -1.030694, "y": 0.011013427, "x": -0.106493}], [{"q1": 3.31635409, "distance": 0.9860421111, "q3": 3.092960827, "q2": 0.1520733536, "tx": 0.3182, "ty": 0.3182, "targetID": 9, "f2": 1.38161, "f1": 1.522164, "f3": 1.840219, "y": -0.22359889, "x": -0.50565254}], [{"q1": 4.09308149, "distance": 1.083748158, "q3": 2.125852917, "q2": 0.2025273536, "tx": 0.1165, "ty": 0.4347, "targetID": 10, "f2": 2.158337, "f1": 0.555057, "f3": 1.789765, "y": -0.60412263, "x": -0.19230028}], [{"q1": 3.14406919, "distance": 0.2415303885, "q3": 1.137256537, "q2": 3.791495354, "tx": -0.1165, "ty": 0.4347, "targetID": 11, "f2": 1.209325, "f1": -0.43354, "f3": -1.799203, "y": 0.30021747, "x": -0.31712746}], [{"q1": 3.08682939, "distance": 0.3308219601, "q3": 3.608307627, "q2": 4.406267354, "tx": -0.3182, "ty": 0.3182, "targetID": 12, "f2": 1.152085, "f1": 2.037511, "f3": -2.413975, "y": 0.018845519, "x": -0.45901926}], [{"q1": 3.15248859, "distance": 0.8073148885, "q3": 1.551381284, "q2": 1.077272374, "tx": 0.1768, "ty": 0.1768, "targetID": 13, "f2": 1.217744, "f1": -0.019415, "f3": 0.91502, "y": -0.32614696, "x": -0.45470747}], [{"q1": 3.99223639, "distance": 0.4946564815, "q3": 0.9835069968, "q2": 2.207491754, "tx": 0.0647, "ty": 0.2415, "targetID": 14, "f2": 2.057492, "f1": -0.587289, "f3": -0.215199, "y": -0.2517988, "x": 0.028075847}], [{"q1": 3.76956029, "distance": 0.3991078656, "q3": 1.781597197, "q2": 2.379399704, "tx": -0.0647, "ty": 0.2415, "targetID": 15, "f2": 1.834816, "f1": 0.210801, "f3": -0.387107, "y": -0.10993733, "x": -0.25385309}], [{"q1": 2.89456388, "distance": 0.3928175885, "q3": 2.686250227, "q2": 3.883606854, "tx": -0.1768, "ty": 0.1768, "targetID": 16, "f2": 0.959819, "f1": 1.115454, "f3": -1.891314, "y": 0.25283177, "x": -0.56218919}]], "block": 1}], [{"trials": [[{"q1": 1.0583658, "distance": 0.3463746447, "q3": 2.382709537, "q2": 3.222791654, "tx": 0.601, "ty": 0.601, "targetID": 1, "f2": -0.876379, "f1": 0.811913, "f3": -1.230499, "y": 0.32348881, "x": 0.39372498}], [{"q1": 1.834967507, "distance": 0.3831137963, "q3": 2.871290027, "q2": 3.533809354, "tx": 0.22, "ty": 0.821, "targetID": 2, "f2": -0.099777, "f1": 1.300494, "f3": -1.541517, "y": 0.56101847, "x": -0.061399689}], [{"q1": 3.19684789, "distance": 0.7653726683, "q3": 2.454589177, "q2": 3.170201354, "tx": -0.22, "ty": 0.821, "targetID": 3, "f2": 1.262103, "f1": 0.883793, "f3": -1.177909, "y": 0.11310834, "x": -0.51100639}], [{"q1": 2.8796099, "distance": 0.5796983172, "q3": 2.280105117, "q2": 1.849727184, "tx": -0.601, "ty": 0.601, "targetID": 4, "f2": 0.944865, "f1": 0.709309, "f3": 0.142565, "y": 0.077351302, "x": -0.35231912}], [{"q1": 1.34921445, "distance": 0.1195409356, "q3": 2.018850267, "q2": 3.446158854, "tx": 0.4596, "ty": 0.4596, "targetID": 5, "f2": -0.58553, "f1": 0.448054, "f3": -1.453866, "y": 0.4165593, "x": 0.34807631}], [{"q1": 1.53928081, "distance": 0.1662939491, "q3": 2.044925487, "q2": 3.449677454, "tx": 0.1682, "ty": 0.6279, "targetID": 6, "f2": -0.395464, "f1": 0.474129, "f3": -1.457385, "y": 0.4824577, "x": 0.24882391}], [{"q1": 2.40962764, "distance": 0.1891068429, "q3": 2.240709547, "q2": 3.079095254, "tx": -0.1682, "ty": 0.6279, "targetID": 7, "f2": 0.474883, "f1": 0.669913, "f3": -1.086803, "y": 0.44114837, "x": -0.19795276}], [{"q1": 1.842947153, "distance": 0.3565981351, "q3": 1.879866217, "q2": 1.937126287, "tx": -0.4596, "ty": 0.4596, "targetID": 8, "f2": -0.091797, "f1": 0.30907, "f3": 0.055166, "y": 0.26926062, "x": -0.15804876}], [{"q1": 1.25697729, "distance": 0.1350165654, "q3": 1.999749387, "q2": 3.675243854, "tx": 0.3182, "ty": 0.3182, "targetID": 9, "f2": -0.677767, "f1": 0.428953, "f3": -1.682951, "y": 0.41581558, "x": 0.41147739}], [{"q1": 2.16979845, "distance": 0.6634801801, "q3": 1.687286587, "q2": 1.103913084, "tx": 0.1165, "ty": 0.4347, "targetID": 10, "f2": 0.235054, "f1": 0.11649, "f3": 0.88838, "y": 0.20277034, "x": -0.50512254}], [{"q1": 3.45452139, "distance": 0.5582295161, "q3": 1.784738787, "q2": 2.107023614, "tx": -0.1165, "ty": 0.4347, "targetID": 11, "f2": 1.519777, "f1": 0.213942, "f3": -0.114731, "y": -0.10857332, "x": -0.24485222}], [{"q1": 3.42511609, "distance": 0.4497912975, "q3": 2.842764327, "q2": 3.216131454, "tx": -0.3182, "ty": 0.3182, "targetID": 12, "f2": 1.490372, "f1": 1.271968, "f3": -1.223839, "y": -0.076315513, "x": -0.53423176}], [{"q1": 2.41798427, "distance": 0.2676992652, "q3": 0.4358017268, "q2": 2.853403204, "tx": 0.1768, "ty": 0.1768, "targetID": 13, "f2": 0.48324, "f1": -1.134995, "f3": -0.861111, "y": 0.08787228, "x": -0.075697044}], [{"q1": 3.49913199, "distance": 1.092546149, "q3": 1.185762727, "q2": -0.3802381464, "tx": 0.0647, "ty": 0.2415, "targetID": 14, "f2": 1.564388, "f1": -0.385034, "f3": 2.372531, "y": -0.35630795, "x": -0.84978496}], [{"q1": 2.62369576, "distance": 0.08282809726, "q3": 1.291571567, "q2": 2.793084624, "tx": -0.0647, "ty": 0.2415, "targetID": 15, "f2": 0.688951, "f1": -0.279225, "f3": -0.800792, "y": 0.17177573, "x": -0.1094104}], [{"q1": 2.36928959, "distance": 0.3013514182, "q3": 2.493670587, "q2": 3.230771354, "tx": -0.1768, "ty": 0.1768, "targetID": 16, "f2": 0.434545, "f1": 0.922874, "f3": -1.238479, "y": 0.4650696, "x": -0.26462548}]], "block": 2}], [{"trials": [[{"q1": 4.32248059, "distance": 1.299722873, "q3": 1.332412277, "q2": 0.9771183536, "tx": 0.601, "ty": 0.601, "targetID": 1, "f2": 2.387736, "f1": -0.238384, "f3": 1.015174, "y": -0.59586638, "x": 0.09425508}], [{"q1": 1.15745164, "distance": 0.3394290371, "q3": 3.752318227, "q2": 2.775428874, "tx": 0.22, "ty": 0.821, "targetID": 2, "f2": -0.777293, "f1": 2.181522, "f3": -0.783136, "y": 0.58311814, "x": -0.022124538}], [{"q1": 2.83386831, "distance": 0.693128707, "q3": 2.969056427, "q2": 2.575309414, "tx": -0.22, "ty": 0.821, "targetID": 3, "f2": 0.899124, "f1": 1.39826, "f3": -0.583017, "y": 0.18727749, "x": -0.50075467}], [{"q1": 2.40120817, "distance": 0.2525804807, "q3": 3.507336827, "q2": 2.166462554, "tx": -0.601, "ty": 0.601, "targetID": 4, "f2": 0.466464, "f1": 1.93654, "f3": -0.17417, "y": 0.37650091, "x": -0.48525434}], [{"q1": 3.70182749, "distance": 1.115167251, "q3": 2.829318327, "q2": -0.1711965464, "tx": 0.4596, "ty": 0.4596, "targetID": 5, "f2": 1.767083, "f1": 1.258522, "f3": 2.163489, "y": 0.041371668, "x": -0.57417128}], [{"q1": 0.3345302902, "distance": 0.6599230189, "q3": "_NaN_", "q2": 3.325458954, "tx": 0.1682, "ty": 0.6279, "targetID": 6, "f2": -1.600214, "f1": "_NaN_", "f3": -1.333166, "y": -0.030483297, "x": 0.12314642}], [{"q1": 2.55225594, "distance": 0.4550930792, "q3": 2.416198907, "q2": 1.746368784, "tx": -0.1682, "ty": 0.6279, "targetID": 7, "f2": 0.617511, "f1": 0.845403, "f3": 0.245924, "y": 0.24413855, "x": -0.41281574}], [{"q1": 1.83339671, "distance": 0.4840758992, "q3": 2.285759987, "q2": 2.507953674, "tx": -0.4596, "ty": 0.4596, "targetID": 8, "f2": -0.101348, "f1": 0.714964, "f3": -0.515661, "y": 0.37497927, "x": 0.017022291}], [{"q1": 2.05513032, "distance": 0.4468170301, "q3": 2.249317507, "q2": 2.222320064, "tx": 0.3182, "ty": 0.3182, "targetID": 9, "f2": 0.120386, "f1": 0.678521, "f3": -0.230027, "y": 0.3177771, "x": -0.12861683}], [{"q1": -0.1589951098, "distance": 0.902925258, "q3": 1.119035307, "q2": 3.869469654, "tx": 0.1165, "ty": 0.4347, "targetID": 10, "f2": -2.09374, "f1": -0.451761, "f3": -1.877177, "y": -0.43060143, "x": 0.37442917}], [{"q1": 3.27444529, "distance": 1.014080699, "q3": "_NaN_", "q2": 1.873603284, "tx": -0.1165, "ty": 0.4347, "targetID": 11, "f2": 1.339701, "f1": "_NaN_", "f3": 0.118689, "y": -0.54337513, "x": -0.38432215}], [{"q1": 1.25672596, "distance": 0.291351725, "q3": 1.544344117, "q2": 2.014032475, "tx": -0.3182, "ty": 0.3182, "targetID": 12, "f2": -0.678019, "f1": -0.026452, "f3": -0.02174, "y": 0.27142108, "x": -0.030628165}], [{"q1": 4.48521509, "distance": 0.8618747724, "q3": 2.591374127, "q2": 3.958389254, "tx": 0.1768, "ty": 0.1768, "targetID": 13, "f2": 2.550471, "f1": 1.020578, "f3": -1.966097, "y": -0.56774696, "x": -0.25734047}], [{"q1": 1.858340957, "distance": 0.4121146745, "q3": -0.2811725732, "q2": 2.608233314, "tx": 0.0647, "ty": 0.2415, "targetID": 14, "f2": -0.076404, "f1": -1.851969, "f3": -0.615941, "y": 0.13263989, "x": -0.33277702}], [{"q1": 1.31063569, "distance": 0.1639295416, "q3": "_NaN_", "q2": 3.117234154, "tx": -0.0647, "ty": 0.2415, "targetID": 15, "f2": -0.624109, "f1": "_NaN_", "f3": -1.124942, "y": 0.099684738, "x": 0.017527283}], [{"q1": 2.41295772, "distance": 0.03577490232, "q3": 1.806792767, "q2": 2.190401484, "tx": -0.1768, "ty": 0.1768, "targetID": 16, "f2": 0.478213, "f1": 0.235996, "f3": -0.198109, "y": 0.1683989, "x": -0.21157449}]], "block": 3}], [{"trials": [[{"q1": 2.24833827, "distance": 1.090989156, "q3": 4.485628827, "q2": 3.047365154, "tx": 0.601, "ty": 0.601, "targetID": 1, "f2": 0.313594, "f1": 2.914833, "f3": -1.055073, "y": 0.14523002, "x": -0.39022705}], [{"q1": 0.7596003902, "distance": 0.4749861776, "q3": 3.264366127, "q2": 2.681620914, "tx": 0.22, "ty": 0.821, "targetID": 2, "f2": -1.175144, "f1": 1.69357, "f3": -0.689328, "y": 0.38355098, "x": 0.40506816}], [{"q1": 2.18343296, "distance": 0.6940185902, "q3": 1.577896326, "q2": 1.361649344, "tx": -0.22, "ty": 0.821, "targetID": 3, "f2": 0.248688, "f1": 0.0071, "f3": 0.630643, "y": 0.15550789, "x": -0.4169316}], [{"q1": 1.907349802, "distance": 0.5245741595, "q3": 2.398291827, "q2": 2.128386444, "tx": -0.601, "ty": 0.601, "targetID": 4, "f2": -0.027395, "f1": 0.827496, "f3": -0.136094, "y": 0.40689194, "x": -0.11366017}], [{"q1": 1.846842728, "distance": 0.9558255275, "q3": 0.6959884368, "q2": 1.378928104, "tx": 0.4596, "ty": 0.4596, "targetID": 5, "f2": -0.087902, "f1": -0.874808, "f3": 0.613365, "y": 0.29067238, "x": -0.48117941}], [{"q1": 1.00376492, "distance": 0.4327846437, "q3": 1.642487471, "q2": 2.261150154, "tx": 0.1682, "ty": 0.6279, "targetID": 6, "f2": -0.93098, "f1": 0.071691, "f3": -0.268858, "y": 0.20429363, "x": 0.079542281}], [{"q1": 1.55052771, "distance": 0.1371600642, "q3": 3.553141327, "q2": 1.710805954, "tx": -0.1682, "ty": 0.6279, "targetID": 7, "f2": -0.384217, "f1": 1.982345, "f3": 0.281487, "y": 0.62840023, "x": -0.031040848}], [{"q1": 1.34249144, "distance": 0.4873918595, "q3": 2.054475927, "q2": 1.841747534, "tx": -0.4596, "ty": 0.4596, "targetID": 8, "f2": -0.592253, "f1": 0.48368, "f3": 0.150545, "y": 0.3289594, "x": 0.0099570874}], [{"q1": 1.13401535, "distance": 0.3802509414, "q3": 1.134806097, "q2": 2.286722714, "tx": 0.3182, "ty": 0.3182, "targetID": 9, "f2": -0.800729, "f1": -0.43599, "f3": -0.29443, "y": 0.2526539, "x": -0.056359057}], [{"q1": 0.3905888902, "distance": 0.1281286406, "q3": 1.318903427, "q2": 1.457153764, "tx": 0.1165, "ty": 0.4347, "targetID": 10, "f2": -1.544156, "f1": -0.251893, "f3": 0.535139, "y": 0.4270615, "x": 0.24440075}], [{"q1": 1.60651089, "distance": 0.1290371867, "q3": 2.855644927, "q2": 1.831757274, "tx": -0.1165, "ty": 0.4347, "targetID": 11, "f2": -0.328234, "f1": 1.284849, "f3": 0.160535, "y": 0.4797434, "x": 0.0044201706}], [{"q1": 2.04451174, "distance": 0.2502079713, "q3": 1.230687507, "q2": 1.318609524, "tx": -0.3182, "ty": 0.3182, "targetID": 12, "f2": 0.109767, "f1": -0.340109, "f3": 0.673683, "y": 0.26943093, "x": -0.56360906}], [{"q1": 1.07545607, "distance": 0.2403847751, "q3": 0.5403539268, "q2": 2.503304114, "tx": 0.1768, "ty": 0.1768, "targetID": 13, "f2": -0.859288, "f1": -1.030442, "f3": -0.511011, "y": 0.20855127, "x": -0.061478612}], [{"q1": 1.6994392, "distance": 0.1786274934, "q3": 2.270806007, "q2": 1.899175848, "tx": 0.0647, "ty": 0.2415, "targetID": 14, "f2": -0.235305, "f1": 0.70001, "f3": 0.093117, "y": 0.36294847, "x": -0.066288742}], [{"q1": 2.47698338, "distance": 0.7218885373, "q3": "_NaN_", "q2": 1.205323694, "tx": -0.0647, "ty": 0.2415, "targetID": 15, "f2": 0.542239, "f1": "_NaN_", "f3": 0.786969, "y": 0.17211958, "x": -0.78324674}], [{"q1": 1.02902333, "distance": 0.1965749059, "q3": 0.6697875568, "q2": 2.607542164, "tx": -0.1768, "ty": 0.1768, "targetID": 16, "f2": -0.905721, "f1": -0.901009, "f3": -0.61525, "y": 0.15053432, "x": 0.018012237}]], "block": 4}], [{"trials": [[{"q1": 1.39627551, "distance": 0.8004490838, "q3": 1.508090138, "q2": 1.842941344, "tx": 0.601, "ty": 0.601, "targetID": 1, "f2": -0.538469, "f1": -0.062706, "f3": 0.149351, "y": 0.3240996, "x": -0.15002923}], [{"q1": 0.6811861902, "distance": 0.3477412354, "q3": 1.114699907, "q2": 0.07906275359, "tx": 0.22, "ty": 0.821, "targetID": 2, "f2": -1.253558, "f1": -0.456096, "f3": 1.91323, "y": 0.70382526, "x": 0.54740502}], [{"q1": 3.91476469, "distance": 1.242131811, "q3": -0.001796973205, "q2": 2.421936864, "tx": -0.22, "ty": 0.821, "targetID": 3, "f2": 1.98002, "f1": -1.572593, "f3": -0.429644, "y": -0.38890873, "x": 0.06109127}], [{"q1": 1.15638349, "distance": 0.4057070506, "q3": -0.2570702732, "q2": 1.89892452, "tx": -0.601, "ty": 0.601, "targetID": 4, "f2": -0.778361, "f1": -1.827867, "f3": 0.093368, "y": 0.61521313, "x": -0.19554199}], [{"q1": 0.9898162502, "distance": 0.2493156596, "q3": 2.534008637, "q2": 2.027981147, "tx": 0.4596, "ty": 0.4596, "targetID": 5, "f2": -0.944928, "f1": 0.963212, "f3": -0.035688, "y": 0.33099304, "x": 0.24601501}], [{"q1": 1.48015603, "distance": 0.1727212174, "q3": 3.863719127, "q2": 1.743604184, "tx": 0.1682, "ty": 0.6279, "targetID": 6, "f2": -0.454588, "f1": 2.292923, "f3": 0.248688, "y": 0.69261876, "x": 0.0080622435}], [{"q1": 1.53877815, "distance": 0.4894774414, "q3": 1.622381278, "q2": 2.806279314, "tx": -0.1682, "ty": 0.6279, "targetID": 7, "f2": -0.395966, "f1": 0.051585, "f3": -0.813987, "y": 0.24952827, "x": 0.14232053}], [{"q1": 1.57905337, "distance": 0.3818067717, "q3": 1.790582147, "q2": 1.823149304, "tx": -0.4596, "ty": 0.4596, "targetID": 8, "f2": -0.355691, "f1": 0.219786, "f3": 0.169143, "y": 0.29356831, "x": -0.11578335}], [{"q1": 1.20796845, "distance": 0.6213801891, "q3": 0.3393548268, "q2": 1.586838704, "tx": 0.3182, "ty": 0.3182, "targetID": 9, "f2": -0.726776, "f1": -1.231442, "f3": 0.405454, "y": 0.60833296, "x": -0.23128722}], [{"q1": 0.4329374902, "distance": 0.1035283855, "q3": 1.434074217, "q2": 1.503146674, "tx": 0.1165, "ty": 0.4347, "targetID": 10, "f2": -1.501807, "f1": -0.136722, "f3": 0.489146, "y": 0.3972213, "x": 0.21300634}], [{"q1": 0.7245401902, "distance": 0.2041014582, "q3": 0.1174955268, "q2": 1.896725405, "tx": -0.1165, "ty": 0.4347, "targetID": 11, "f2": -1.210204, "f1": -1.453301, "f3": 0.095567, "y": 0.57329209, "x": 0.033332032}], [{"q1": 2.24500818, "distance": 0.350595949, "q3": -0.7516385732, "q2": 1.937817437, "tx": -0.3182, "ty": 0.3182, "targetID": 12, "f2": 0.310264, "f1": -2.322435, "f3": 0.054475, "y": 0.22664039, "x": -0.65662925}], [{"q1": 1.992801122, "distance": 0.3901141986, "q3": 1.625522871, "q2": 2.078246629, "tx": 0.1768, "ty": 0.1768, "targetID": 13, "f2": 0.058057, "f1": 0.054727, "f3": -0.085954, "y": 0.16262457, "x": -0.21305657}], [{"q1": 1.904396705, "distance": 0.378808254, "q3": -0.1665609732, "q2": 2.663776664, "tx": 0.0647, "ty": 0.2415, "targetID": 14, "f2": -0.030348, "f1": -1.737357, "f3": -0.671484, "y": 0.088078736, "x": -0.28164897}], [{"q1": 1.60902416, "distance": 0.1251585547, "q3": 1.641984817, "q2": 1.677442234, "tx": -0.0647, "ty": 0.2415, "targetID": 15, "f2": -0.32572, "f1": 0.071188, "f3": 0.31485, "y": 0.30221875, "x": -0.17414358}], [{"q1": 1.47959055, "distance": 0.1908012241, "q3": 0.9778521268, "q2": 1.840490894, "tx": -0.1768, "ty": 0.1768, "targetID": 16, "f2": -0.455154, "f1": -0.592944, "f3": 0.151802, "y": 0.33271775, "x": -0.28677619}]], "block": 5}], [{"trials": [[{"q1": 1.09436846, "distance": 0.6006608647, "q3": -0.4062393732, "q2": 1.221345814, "tx": 0.601, "ty": 0.601, "targetID": 1, "f2": -0.840376, "f1": -1.977036, "f3": 0.770947, "y": 0.87326536, "x": 0.065588898}], [{"q1": 0.3296544902, "distance": 0.3693348784, "q3": 0.8318937368, "q2": 1.586524544, "tx": 0.22, "ty": 0.821, "targetID": 2, "f2": -1.60509, "f1": -0.738903, "f3": 0.405768, "y": 0.45499338, "x": 0.26947127}], [{"q1": 1.51370824, "distance": 0.3724763608, "q3": 1.118721147, "q2": 1.261998024, "tx": -0.22, "ty": 0.821, "targetID": 3, "f2": -0.421036, "f1": -0.452075, "f3": 0.730295, "y": 0.47714947, "x": -0.36319725}], [{"q1": 1.52162506, "distance": 0.2895984764, "q3": 1.196632637, "q2": 1.263380324, "tx": -0.601, "ty": 0.601, "targetID": 4, "f2": -0.413119, "f1": -0.374164, "f3": 0.728912, "y": 0.48424988, "x": -0.33597795}], [{"q1": 0.7894454902, "distance": 0.4691518844, "q3": 0.6510636568, "q2": 1.355743154, "tx": 0.4596, "ty": 0.4596, "targetID": 5, "f2": -1.145299, "f1": -0.919733, "f3": 0.636549, "y": 0.67638415, "x": 0.043537357}], [{"q1": 0.8813056902, "distance": 0.139247415, "q3": 0.6293238368, "q2": 1.199731664, "tx": 0.1682, "ty": 0.6279, "targetID": 6, "f2": -1.053439, "f1": -0.941472, "f3": 0.792561, "y": 0.73068149, "x": 0.074254229}], [{"q1": 0.6907994902, "distance": 0.3619106569, "q3": 1.781660027, "q2": 0.3884467536, "tx": -0.1682, "ty": 0.6279, "targetID": 7, "f2": -1.243945, "f1": 0.210864, "f3": 1.603846, "y": 0.62194738, "x": 0.1936617}], [{"q1": 1.13809942, "distance": 0.4349440488, "q3": 0.2951840268, "q2": 1.344370584, "tx": -0.4596, "ty": 0.4596, "targetID": 8, "f2": -0.796645, "f1": -1.275612, "f3": 0.647922, "y": 0.7346491, "x": -0.1226663}], [{"q1": 1.894092281, "distance": 0.6588878121, "q3": 1.010399027, "q2": 1.811776744, "tx": 0.3182, "ty": 0.3182, "targetID": 9, "f2": -0.040652, "f1": -0.560397, "f3": 0.180516, "y": 0.17713675, "x": -0.32541037}], [{"q1": 0.3412155902, "distance": 0.1081377666, "q3": 1.050799907, "q2": 1.867068774, "tx": 0.1165, "ty": 0.4347, "targetID": 10, "f2": -1.593529, "f1": -0.519996, "f3": 0.125224, "y": 0.34192461, "x": 0.17205631}], [{"q1": 1.25905074, "distance": 0.4087507342, "q3": -0.3519274732, "q2": 1.303655544, "tx": -0.1165, "ty": 0.4347, "targetID": 11, "f2": -0.675694, "f1": -1.922724, "f3": 0.688637, "y": 0.84340306, "x": -0.11025729}], [{"q1": 0.8326109902, "distance": 0.4359449103, "q3": 0.7784238268, "q2": 1.505471454, "tx": -0.3182, "ty": 0.3182, "targetID": 12, "f2": -1.102134, "f1": -0.792373, "f3": 0.486821, "y": 0.59047419, "x": 0.022262524}], [{"q1": 0.9564525402, "distance": 0.4308577808, "q3": 1.306651217, "q2": 1.235922804, "tx": 0.1768, "ty": 0.1768, "targetID": 13, "f2": -0.978292, "f1": -0.264145, "f3": 0.75637, "y": 0.56152365, "x": -0.017174587}], [{"q1": 1.946556878, "distance": 0.3787385474, "q3": 1.069146817, "q2": 1.991915662, "tx": 0.0647, "ty": 0.2415, "targetID": 14, "f2": 0.011812, "f1": -0.50165, "f3": 0.000377, "y": 0.14388005, "x": -0.30124157}], [{"q1": 1.1279835, "distance": 0.2603340505, "q3": 0.8901388668, "q2": 1.612285604, "tx": -0.0647, "ty": 0.2415, "targetID": 15, "f2": -0.806761, "f1": -0.680657, "f3": 0.380007, "y": 0.48361152, "x": -0.1603861}], [{"q1": 2.77889044, "distance": 0.2113039894, "q3": 1.891427277, "q2": 1.797136914, "tx": -0.1768, "ty": 0.1768, "targetID": 16, "f2": 0.844146, "f1": 0.320631, "f3": 0.195156, "y": 0.037409097, "x": -0.33560665}]], "block": 6}], [{"trials": [[{"q1": 0.2790874902, "distance": 0.4056809607, "q3": 2.710252027, "q2": 0.3493025536, "tx": 0.601, "ty": 0.601, "targetID": 1, "f2": -1.655657, "f1": 1.139456, "f3": 1.64299, "y": 0.20631312, "x": 0.50719537}], [{"q1": 0.5169436902, "distance": 0.2041727081, "q3": 0.8473503668, "q2": 1.134260864, "tx": 0.22, "ty": 0.821, "targetID": 2, "f2": -1.417801, "f1": -0.723446, "f3": 0.858032, "y": 0.64895252, "x": 0.32993707}], [{"q1": 1.2777118, "distance": 0.07849983847, "q3": 0.8484813468, "q2": 0.8819281536, "tx": -0.22, "ty": 0.821, "targetID": 3, "f2": -0.657033, "f1": -0.722315, "f3": 1.110364, "y": 0.76583027, "x": -0.16415624}], [{"q1": 1.6556454, "distance": 0.2391353493, "q3": 1.154535297, "q2": 0.5715387536, "tx": -0.601, "ty": 0.601, "targetID": 4, "f2": -0.279099, "f1": -0.416261, "f3": 1.420754, "y": 0.69981008, "x": -0.38323342}], [{"q1": 0.6265224902, "distance": 0.2363022285, "q3": 1.384688377, "q2": 0.8586803536, "tx": 0.4596, "ty": 0.4596, "targetID": 5, "f2": -1.308222, "f1": -0.186108, "f3": 1.133612, "y": 0.61420376, "x": 0.28089236}], [{"q1": 2.40761702, "distance": 1.019835703, "q3": 1.095473357, "q2": 0.5465317536, "tx": 0.1682, "ty": 0.6279, "targetID": 6, "f2": 0.472873, "f1": -0.475323, "f3": 1.445761, "y": 0.27678797, "x": -0.78928901}], [{"q1": 1.47255338, "distance": 0.41977464, "q3": 1.108416717, "q2": 0.5673290536, "tx": -0.1682, "ty": 0.6279, "targetID": 7, "f2": -0.462191, "f1": -0.46238, "f3": 1.424964, "y": 0.38133046, "x": -0.50792667}], [{"q1": 1.70559672, "distance": 0.0739806061, "q3": 1.080833537, "q2": 0.9668139536, "tx": -0.4596, "ty": 0.4596, "targetID": 8, "f2": -0.229148, "f1": -0.489963, "f3": 1.025479, "y": 0.53349663, "x": -0.45607606}], [{"q1": 1.897673697, "distance": 0.3103986422, "q3": 1.998555587, "q2": 2.660572244, "tx": 0.3182, "ty": 0.3182, "targetID": 9, "f2": -0.037071, "f1": 0.427759, "f3": -0.66828, "y": 0.34422725, "x": 0.0088944887}], [{"q1": 1.3865994, "distance": 0.2977992231, "q3": 1.961924617, "q2": 0.5260485536, "tx": 0.1165, "ty": 0.4347, "targetID": 10, "f2": -0.548145, "f1": 0.391128, "f3": 1.466244, "y": 0.61491621, "x": -0.12057909}], [{"q1": 2.05418784, "distance": 0.479805303, "q3": 1.313311397, "q2": 0.7808316536, "tx": -0.1165, "ty": 0.4347, "targetID": 11, "f2": 0.119443, "f1": -0.257485, "f3": 1.211461, "y": 0.3842408, "x": -0.59364463}], [{"q1": 1.946933869, "distance": 0.2649737352, "q3": 1.114951237, "q2": 0.9317538536, "tx": -0.3182, "ty": 0.3182, "targetID": 12, "f2": 0.012189, "f1": -0.455845, "f3": 1.060539, "y": 0.42791422, "x": -0.5593926}], [{"q1": 1.991544485, "distance": 0.6843016905, "q3": 2.029720177, "q2": 0.8194104536, "tx": 0.1768, "ty": 0.1768, "targetID": 13, "f2": 0.0568, "f1": 0.458924, "f3": 1.172882, "y": 0.2518518, "x": -0.50337353}], [{"q1": 1.04429147, "distance": 0.2024869188, "q3": 2.047438767, "q2": 1.182013074, "tx": 0.0647, "ty": 0.2415, "targetID": 14, "f2": -0.890453, "f1": 0.476642, "f3": 0.81028, "y": 0.44154396, "x": 0.033341327}], [{"q1": 1.33526578, "distance": 0.5368868877, "q3": 1.347554757, "q2": 0.4135166536, "tx": -0.0647, "ty": 0.2415, "targetID": 15, "f2": -0.599479, "f1": -0.223242, "f3": 1.578776, "y": 0.77311196, "x": -0.13977499}], [{"q1": 1.01783926, "distance": 0.7640104396, "q3": 0.1152336268, "q2": 0.9352723536, "tx": -0.1768, "ty": 0.1768, "targetID": 16, "f2": -0.916905, "f1": -1.455563, "f3": 1.05702, "y": 0.87966462, "x": 0.12268836}]], "block": 7}], [{"trials": [[{"q1": 1.11158438, "distance": 0.6706349116, "q3": 1.013289297, "q2": 1.000931674, "tx": 0.601, "ty": 0.601, "targetID": 1, "f2": -0.82316, "f1": -0.557507, "f3": 0.991361, "y": 0.7176429, "x": -0.059413218}], [{"q1": 0.5200852902, "distance": 0.2712439195, "q3": 1.161572467, "q2": 1.264322804, "tx": 0.22, "ty": 0.821, "targetID": 2, "f2": -1.414659, "f1": -0.409224, "f3": 0.72797, "y": 0.5499674, "x": 0.23070484}], [{"q1": 0.7497357902, "distance": 0.3688534377, "q3": 0.6965539268, "q2": 1.293036964, "tx": -0.22, "ty": 0.821, "targetID": 3, "f2": -1.185009, "f1": -0.874242, "f3": 0.699256, "y": 0.66945548, "x": 0.11628428}], [{"q1": 1.51860913, "distance": 0.2406044434, "q3": 1.011530007, "q2": 1.143245824, "tx": -0.601, "ty": 0.601, "targetID": 4, "f2": -0.416135, "f1": -0.559266, "f3": 0.849047, "y": 0.56764868, "x": -0.36271826}], [{"q1": 0.6301038902, "distance": 0.2903015863, "q3": 1.532531728, "q2": 1.321436954, "tx": 0.4596, "ty": 0.4596, "targetID": 5, "f2": -1.304641, "f1": -0.038265, "f3": 0.670856, "y": 0.46036058, "x": 0.16929941}], [{"q1": 0.8946887902, "distance": 0.1764850473, "q3": 0.1620433268, "q2": 1.446786504, "tx": 0.1682, "ty": 0.6279, "targetID": 6, "f2": -1.040056, "f1": -1.408753, "f3": 0.545506, "y": 0.74135244, "x": 0.033013034}], [{"q1": 3.05038689, "distance": 0.9935797758, "q3": 0.9347494768, "q2": 1.271359974, "tx": -0.1682, "ty": 0.6279, "targetID": 7, "f2": 1.115642, "f1": -0.636047, "f3": 0.720933, "y": -0.21486427, "x": -0.69445959}], [{"q1": 0.8228719902, "distance": 0.6412585058, "q3": 0.4786530268, "q2": 1.286502444, "tx": -0.4596, "ty": 0.4596, "targetID": 8, "f2": -1.111873, "f1": -1.092143, "f3": 0.70579, "y": 0.73818037, "x": 0.11798588}], [{"q1": 0.4849622902, "distance": 0.1764622777, "q3": 1.374949437, "q2": 1.417946684, "tx": 0.3182, "ty": 0.3182, "targetID": 9, "f2": -1.449782, "f1": -0.195847, "f3": 0.574346, "y": 0.45163299, "x": 0.20272458}], [{"q1": 0.4328118902, "distance": 0.108218613, "q3": 1.209890167, "q2": 1.489386504, "tx": 0.1165, "ty": 0.4347, "targetID": 10, "f2": -1.501933, "f1": -0.360906, "f3": 0.502906, "y": 0.43970895, "x": 0.22460263}], [{"q1": 0.9495410302, "distance": 0.2179028256, "q3": 1.363953867, "q2": 1.078968834, "tx": -0.1165, "ty": 0.4347, "targetID": 11, "f2": -0.985203, "f1": -0.206842, "f3": 0.913324, "y": 0.59891925, "x": 0.026725973}], [{"q1": 1.27161711, "distance": 0.4184218217, "q3": 2.554366157, "q2": 0.6700591536, "tx": -0.3182, "ty": 0.3182, "targetID": 12, "f2": -0.663127, "f1": 0.98357, "f3": 1.322234, "y": 0.52185233, "x": 0.047316825}], [{"q1": 1.30868791, "distance": 0.71990932, "q3": 1.068392827, "q2": 0.6297839536, "tx": 0.1768, "ty": 0.1768, "targetID": 13, "f2": -0.626057, "f1": -0.502404, "f3": 1.362509, "y": 0.83150752, "x": -0.12257851}], [{"q1": 0.6569958902, "distance": 0.003548908675, "q3": 1.040683987, "q2": 2.219304144, "tx": 0.0647, "ty": 0.2415, "targetID": 14, "f2": -1.277749, "f1": -0.530112, "f3": -0.227011, "y": 0.24401554, "x": 0.06219664}], [{"q1": 0.5330914902, "distance": 0.3750785346, "q3": 1.335930857, "q2": 1.312703334, "tx": -0.0647, "ty": 0.2415, "targetID": 15, "f2": -1.401653, "f1": -0.234865, "f3": 0.679589, "y": 0.49867366, "x": 0.20833043}], [{"q1": 0.7858011902, "distance": 0.7314013702, "q3": 1.284220247, "q2": 0.5320175536, "tx": -0.1768, "ty": 0.1768, "targetID": 16, "f2": -1.148943, "f1": -0.286576, "f3": 1.460275, "y": 0.73390902, "x": 0.29709609}]], "block": 8}], [{"trials": [[{"q1": 1.23241004, "distance": 0.7417459925, "q3": 1.913167097, "q2": 1.395641374, "tx": 0.601, "ty": 0.601, "targetID": 1, "f2": -0.702334, "f1": 0.342371, "f3": 0.596651, "y": 0.42413416, "x": -0.11935102}], [{"q1": 1.00426758, "distance": 0.6928902692, "q3": 0.8250450668, "q2": 2.599876674, "tx": 0.22, "ty": 0.821, "targetID": 2, "f2": -0.930477, "f1": -0.745751, "f3": -0.607584, "y": 0.15478314, "x": 0.029600366}], [{"q1": 1.70584805, "distance": 0.3908715323, "q3": 0.4402628268, "q2": 1.331552884, "tx": -0.22, "ty": 0.821, "targetID": 3, "f2": -0.228896, "f1": -1.130534, "f3": 0.66074, "y": 0.54063765, "x": -0.49235548}], [{"q1": 1.70898964, "distance": 0.2948948874, "q3": 1.431058287, "q2": 1.192694494, "tx": -0.601, "ty": 0.601, "targetID": 4, "f2": -0.225755, "f1": -0.139738, "f3": 0.799598, "y": 0.40485, "x": -0.3807997}], [{"q1": 0.2120144902, "distance": 0.2897143633, "q3": 1.707644107, "q2": -0.1066054464, "tx": 0.4596, "ty": 0.4596, "targetID": 5, "f2": -1.72273, "f1": 0.136848, "f3": 2.098898, "y": 0.33820222, "x": 0.72265321}], [{"q1": 2.9005329, "distance": 1.233230027, "q3": 1.142534417, "q2": 0.1228565536, "tx": 0.1682, "ty": 0.6279, "targetID": 6, "f2": 0.965788, "f1": -0.428262, "f3": 1.869436, "y": -0.010051631, "x": -0.8872023}], [{"q1": 1.958871922, "distance": 0.5513693183, "q3": 0.5705760268, "q2": 1.981171416, "tx": -0.1682, "ty": 0.6279, "targetID": 7, "f2": 0.024127, "f1": -1.00022, "f3": 0.011121, "y": 0.13269677, "x": -0.41064976}], [{"q1": 1.3416118, "distance": 0.3989955642, "q3": -0.06650127321, "q2": 2.652592594, "tx": -0.4596, "ty": 0.4596, "targetID": 8, "f2": -0.593133, "f1": -1.637298, "f3": -0.6603, "y": 0.19533732, "x": -0.16066406}], [{"q1": 1.944609091, "distance": 0.6310312863, "q3": 0.5025920268, "q2": 2.457876684, "tx": 0.3182, "ty": 0.3182, "targetID": 9, "f2": 0.009865, "f1": -1.068204, "f3": -0.465584, "y": 0.086100656, "x": -0.26859671}], [{"q1": 1.21444013, "distance": 0.2859533794, "q3": 1.309855637, "q2": 1.314651114, "tx": 0.1165, "ty": 0.4347, "targetID": 10, "f2": -0.720304, "f1": -0.260941, "f3": 0.677642, "y": 0.51702947, "x": -0.1573452}], [{"q1": 2.22088075, "distance": 0.5905030759, "q3": -0.7708525732, "q2": 0.8704299536, "tx": -0.1165, "ty": 0.4347, "targetID": 11, "f2": 0.286136, "f1": -2.341649, "f3": 1.121863, "y": 0.67736299, "x": -0.6548387}], [{"q1": 0.7157436902, "distance": 0.3044255866, "q3": 0.5779902168, "q2": 2.135674944, "tx": -0.3182, "ty": 0.3182, "targetID": 12, "f2": -1.219001, "f1": -0.992806, "f3": -0.143382, "y": 0.38416812, "x": -0.021007899}], [{"q1": 1.40419232, "distance": 0.07947292092, "q3": 1.747039677, "q2": 2.695004094, "tx": 0.1768, "ty": 0.1768, "targetID": 13, "f2": -0.530552, "f1": 0.176243, "f3": -0.702711, "y": 0.2560813, "x": 0.17128451}], [{"q1": 1.71219407, "distance": 0.2892065012, "q3": 3.083661727, "q2": 1.005706894, "tx": 0.0647, "ty": 0.2415, "targetID": 14, "f2": -0.22255, "f1": 1.512865, "f3": 0.986586, "y": 0.48566414, "x": -0.090297655}], [{"q1": 1.15104279, "distance": 0.08723219378, "q3": 1.636832605, "q2": 1.847716564, "tx": -0.0647, "ty": 0.2415, "targetID": 15, "f2": -0.783702, "f1": 0.066036, "f3": 0.144576, "y": 0.3175858, "x": -0.022033776}], [{"q1": 1.0457366, "distance": 0.2006761299, "q3": 1.287990157, "q2": 1.820259044, "tx": -0.1768, "ty": 0.1768, "targetID": 16, "f2": -0.889008, "f1": -0.282806, "f3": 0.172034, "y": 0.35991568, "x": -0.094705196}]], "block": 9}], [{"trials": [[{"q1": 2.16533739, "distance": 1.192469738, "q3": 0.08325222679, "q2": 0.2181096536, "tx": 0.601, "ty": 0.601, "targetID": 1, "f2": 0.230593, "f1": -1.487544, "f3": 1.774183, "y": 0.81000456, "x": -0.57301072}], [{"q1": 0.1598576902, "distance": 0.5573075118, "q3": 1.50953527, "q2": 1.213617494, "tx": 0.22, "ty": 0.821, "targetID": 2, "f2": -1.774887, "f1": -0.061261, "f3": 0.778675, "y": 0.36732772, "x": 0.54368677}], [{"q1": 1.75077282, "distance": 0.3819193847, "q3": 1.253998127, "q2": 0.9690130536, "tx": -0.22, "ty": 0.821, "targetID": 3, "f2": -0.183972, "f1": -0.316798, "f3": 1.02328, "y": 0.50526249, "x": -0.43487727}], [{"q1": 1.6457808, "distance": 0.4383743225, "q3": 1.213471577, "q2": 1.807441344, "tx": -0.601, "ty": 0.601, "targetID": 4, "f2": -0.288964, "f1": -0.357325, "f3": 0.184851, "y": 0.27624697, "x": -0.3065386}], [{"q1": 3.15142049, "distance": 0.9169428251, "q3": 2.242406007, "q2": 2.662394364, "tx": 0.4596, "ty": 0.4596, "targetID": 5, "f2": 1.216676, "f1": 0.67161, "f3": -0.670102, "y": 0.11886677, "x": -0.39168433}], [{"q1": 0.7359755902, "distance": 0.2222831117, "q3": 1.249976887, "q2": 1.550836054, "tx": 0.1682, "ty": 0.6279, "targetID": 6, "f2": -1.198769, "f1": -0.320819, "f3": 0.441457, "y": 0.43838119, "x": 0.052043199}], [{"q1": 0.9670711202, "distance": 0.1271375851, "q3": 0.9485096568, "q2": 1.504403314, "tx": -0.1682, "ty": 0.6279, "targetID": 7, "f2": -0.967673, "f1": -0.622287, "f3": 0.487889, "y": 0.55159372, "x": -0.066507733}], [{"q1": 1.05044899, "distance": 0.5690554641, "q3": 1.704816667, "q2": 2.005989998, "tx": -0.4596, "ty": 0.4596, "targetID": 8, "f2": -0.884296, "f1": 0.13402, "f3": -0.013697, "y": 0.27058104, "x": 0.077145707}], [{"q1": 0.5928445902, "distance": 0.146537561, "q3": 1.713487467, "q2": 1.335511294, "tx": 0.3182, "ty": 0.3182, "targetID": 9, "f2": -1.3419, "f1": 0.142691, "f3": 0.656781, "y": 0.41507597, "x": 0.20825318}], [{"q1": 0.6570587902, "distance": 0.09993444183, "q3": 1.244699007, "q2": 1.326777664, "tx": 0.1165, "ty": 0.4347, "targetID": 10, "f2": -1.277686, "f1": -0.326097, "f3": 0.665515, "y": 0.5324816, "x": 0.13713132}], [{"q1": 1.22166579, "distance": 0.0193856018, "q3": 1.406365367, "q2": 1.513074114, "tx": -0.1165, "ty": 0.4347, "targetID": 11, "f2": -0.713079, "f1": -0.164431, "f3": 0.479219, "y": 0.42514858, "x": -0.13336926}], [{"q1": 1.33394631, "distance": 0.1021218837, "q3": 0.6075840168, "q2": 1.833893554, "tx": -0.3182, "ty": 0.3182, "targetID": 12, "f2": -0.600798, "f1": -0.963212, "f3": 0.158399, "y": 0.41215971, "x": -0.27819435}], [{"q1": 0.7945976902, "distance": 0.3050703308, "q3": 1.492382174, "q2": 1.370382974, "tx": 0.1768, "ty": 0.1768, "targetID": 13, "f2": -1.140147, "f1": -0.078414, "f3": 0.62191, "y": 0.46802, "x": 0.085921959}], [{"q1": 2.06053386, "distance": 0.7165899512, "q3": 1.145550347, "q2": 0.5221529536, "tx": 0.0647, "ty": 0.2415, "targetID": 14, "f2": 0.125789, "f1": -0.425246, "f3": 1.47014, "y": 0.5034378, "x": -0.60230056}], [{"q1": 0.4524153902, "distance": 0.3283981455, "q3": 1.263862727, "q2": 1.932916553, "tx": -0.0647, "ty": 0.2415, "targetID": 15, "f2": -1.482329, "f1": -0.306934, "f3": 0.059376, "y": 0.55243891, "x": 0.040951958}], [{"q1": 1.29008968, "distance": 0.4220592611, "q3": 2.338287417, "q2": 0.5281848536, "tx": -0.1768, "ty": 0.1768, "targetID": 16, "f2": -0.644655, "f1": 0.767491, "f3": 1.464108, "y": 0.56206689, "x": -0.0044531306}]], "block": 10}], [{"trials": [[{"q1": 2.88042671, "distance": 1.42929206, "q3": 0.4312778268, "q2": 1.618443124, "tx": 0.601, "ty": 0.601, "targetID": 1, "f2": 0.945682, "f1": -1.139519, "f3": 0.37385, "y": -0.28406737, "x": -0.52128853}], [{"q1": 0.8934321902, "distance": 0.05675712546, "q3": -0.6150547732, "q2": 1.594567024, "tx": 0.22, "ty": 0.821, "targetID": 2, "f2": -1.041312, "f1": -2.185851, "f3": 0.397726, "y": 0.77023763, "x": 0.19461195}], [{"q1": 0.6799295902, "distance": 0.4187877825, "q3": 1.038987527, "q2": 1.568491804, "tx": -0.22, "ty": 0.821, "targetID": 3, "f2": -1.254815, "f1": -0.531809, "f3": 0.423801, "y": 0.52619512, "x": 0.077444599}], [{"q1": 0.9969162502, "distance": 0.5298797586, "q3": 0.9759043468, "q2": 1.647094454, "tx": -0.601, "ty": 0.601, "targetID": 4, "f2": -0.937828, "f1": -0.594892, "f3": 0.345198, "y": 0.45221391, "x": -0.092438049}], [{"q1": 0.06699229019, "distance": 0.1167606187, "q3": 0.8594140868, "q2": 1.595949324, "tx": 0.4596, "ty": 0.4596, "targetID": 5, "f2": -1.867752, "f1": -0.711382, "f3": 0.396343, "y": 0.38558529, "x": 0.36929571}], [{"q1": 1.13916757, "distance": 0.2924422031, "q3": -0.6905094732, "q2": 0.8797918536, "tx": 0.1682, "ty": 0.6279, "targetID": 6, "f2": -0.795577, "f1": -2.261306, "f3": 1.112501, "y": 0.91917218, "x": 0.19433349}], [{"q1": 0.9024171902, "distance": 0.1984501807, "q3": 0.6917158668, "q2": 1.710177634, "tx": -0.1682, "ty": 0.6279, "targetID": 7, "f2": -1.032327, "f1": -0.87908, "f3": 0.282115, "y": 0.52698873, "x": 0.0026782894}], [{"q1": 1.12836049, "distance": 0.5374530474, "q3": 0.2596212268, "q2": 1.224990064, "tx": -0.4596, "ty": 0.4596, "targetID": 8, "f2": -0.806384, "f1": -1.311175, "f3": 0.767303, "y": 0.80317395, "x": -0.046305046}], [{"q1": 0.6647870902, "distance": 0.0610602457, "q3": 2.473061737, "q2": 1.679264364, "tx": 0.3182, "ty": 0.3182, "targetID": 9, "f2": -1.269957, "f1": 0.902265, "f3": 0.313028, "y": 0.25751134, "x": 0.31147392}], [{"q1": 0.5375525902, "distance": 0.1668201789, "q3": 0.2811725268, "q2": 1.732420114, "tx": 0.1165, "ty": 0.4347, "targetID": 10, "f2": -1.397192, "f1": -1.289624, "f3": 0.259873, "y": 0.59041374, "x": 0.17635151}], [{"q1": 1.06175872, "distance": 0.3351246128, "q3": -0.07663597321, "q2": 1.478893584, "tx": -0.1165, "ty": 0.4347, "targetID": 11, "f2": -0.872986, "f1": -1.647432, "f3": 0.513399, "y": 0.7653353, "x": -0.06183004}], [{"q1": 1.73694982, "distance": 0.1823167083, "q3": 0.3796929268, "q2": 1.265642274, "tx": -0.3182, "ty": 0.3182, "targetID": 12, "f2": -0.197795, "f1": -1.191103, "f3": 0.72665, "y": 0.36671233, "x": -0.49394395}], [{"q1": 0.7930896902, "distance": 0.4366126721, "q3": 0.9051556768, "q2": 1.364916604, "tx": 0.1768, "ty": 0.1768, "targetID": 13, "f2": -1.141655, "f1": -0.665641, "f3": 0.627376, "y": 0.59836784, "x": 0.063172619}], [{"q1": 1.31208083, "distance": 0.321583398, "q3": 1.258584847, "q2": 1.493156414, "tx": 0.0647, "ty": 0.2415, "targetID": 14, "f2": -0.622664, "f1": -0.312211, "f3": 0.499136, "y": 0.46472976, "x": -0.16678295}], [{"q1": 0.8335533902, "distance": 0.190965001, "q3": 1.365713157, "q2": 1.647031624, "tx": -0.0647, "ty": 0.2415, "targetID": 15, "f2": -1.101191, "f1": -0.205083, "f3": 0.345261, "y": 0.41210146, "x": 0.021106605}], [{"q1": 0.8950657902, "distance": 0.433081689, "q3": 0.3610318268, "q2": 1.736629844, "tx": -0.1768, "ty": 0.1768, "targetID": 16, "f2": -1.039679, "f1": -1.209764, "f3": 0.255663, "y": 0.58907734, "x": -0.044183469}]], "block": 11}], [{"trials": [[{"q1": 0.2914904902, "distance": 0.03562144409, "q3": 0.5001415268, "q2": 0.9891821536, "tx": 0.601, "ty": 0.601, "targetID": 1, "f2": -1.643254, "f1": -1.070655, "f3": 1.003111, "y": 0.57170342, "x": 0.58073679}], [{"q1": 1.29681269, "distance": 0.4293886146, "q3": 2.088153807, "q2": 4.022515454, "tx": 0.22, "ty": 0.821, "targetID": 2, "f2": -0.637932, "f1": 0.517357, "f3": -2.030223, "y": 0.47496329, "x": 0.47423056}], [{"q1": 1.10492421, "distance": 0.2096787178, "q3": 0.4862557268, "q2": 1.529221894, "tx": -0.22, "ty": 0.821, "targetID": 3, "f2": -0.82982, "f1": -1.084541, "f3": 0.463071, "y": 0.62370407, "x": -0.1490107}], [{"q1": 0.9313825902, "distance": 0.5386175225, "q3": -0.3684396732, "q2": 2.489606774, "tx": -0.601, "ty": 0.601, "targetID": 4, "f2": -1.003362, "f1": -1.939236, "f3": -0.497314, "y": 0.43070372, "x": -0.090012708}], [{"q1": 1.5367047, "distance": 0.2430570611, "q3": 1.854356477, "q2": 4.085711754, "tx": 0.4596, "ty": 0.4596, "targetID": 5, "f2": -0.39804, "f1": 0.28356, "f3": -2.093419, "y": 0.62102423, "x": 0.27788882}], [{"q1": 0.4287905902, "distance": 0.1057993818, "q3": 0.4880778268, "q2": 1.533997114, "tx": 0.1682, "ty": 0.6279, "targetID": 6, "f2": -1.505954, "f1": -1.082718, "f3": 0.458296, "y": 0.58415261, "x": 0.26453107}], [{"q1": 1.67468345, "distance": 0.5093568736, "q3": 0.1810185268, "q2": 2.705559854, "tx": -0.1682, "ty": 0.6279, "targetID": 7, "f2": -0.260061, "f1": -1.389778, "f3": -0.713267, "y": 0.1187781, "x": -0.18366983}], [{"q1": 2.54038072, "distance": 0.2332523291, "q3": 2.231284767, "q2": 2.650016494, "tx": -0.4596, "ty": 0.4596, "targetID": 8, "f2": 0.605636, "f1": 0.660488, "f3": -0.657724, "y": 0.33298594, "x": -0.26370327}], [{"q1": 0.3364780902, "distance": 0.07188555877, "q3": 1.961359127, "q2": 1.522184734, "tx": 0.3182, "ty": 0.3182, "targetID": 9, "f2": -1.598266, "f1": 0.390563, "f3": 0.470108, "y": 0.25246535, "x": 0.28910551}], [{"q1": 1.71231973, "distance": 0.1371463438, "q3": 1.786498077, "q2": 3.662840854, "tx": 0.1165, "ty": 0.4347, "targetID": 10, "f2": -0.222425, "f1": 0.215702, "f3": -1.670548, "y": 0.5276522, "x": 0.2173415}], [{"q1": 1.924314402, "distance": 0.4031649082, "q3": 1.117213177, "q2": 1.431015714, "tx": -0.1165, "ty": 0.4347, "targetID": 11, "f2": -0.01043, "f1": -0.453583, "f3": 0.561277, "y": 0.2705885, "x": -0.48475176}], [{"q1": 1.15908526, "distance": 0.239536499, "q3": 1.450598997, "q2": 1.613856404, "tx": -0.3182, "ty": 0.3182, "targetID": 12, "f2": -0.775659, "f1": -0.120197, "f3": 0.378436, "y": 0.40736209, "x": -0.095876236}], [{"q1": 1.51590736, "distance": 0.4075908445, "q3": 1.340329087, "q2": 1.761699754, "tx": 0.1768, "ty": 0.1768, "targetID": 13, "f2": -0.418837, "f1": -0.230467, "f3": 0.230593, "y": 0.31120134, "x": -0.2079942}], [{"q1": 1.40331268, "distance": 0.04101869518, "q3": 1.910653817, "q2": 2.329322714, "tx": 0.0647, "ty": 0.2415, "targetID": 14, "f2": -0.531432, "f1": 0.339857, "f3": -0.33703, "y": 0.27627656, "x": 0.086451419}], [{"q1": 1.16147287, "distance": 0.3025123299, "q3": 1.114574237, "q2": 1.367869694, "tx": -0.0647, "ty": 0.2415, "targetID": 15, "f2": -0.773272, "f1": -0.456222, "f3": 0.624423, "y": 0.5334111, "x": -0.14408274}], [{"q1": 0.7163719902, "distance": 0.7995462152, "q3": 2.183783887, "q2": 4.062149854, "tx": -0.1768, "ty": 0.1768, "targetID": 16, "f2": -1.218373, "f1": 0.612988, "f3": -2.069857, "y": 0.22674422, "x": 0.62118479}]], "block": 12}], [{"trials": [[{"q1": 0.5774507902, "distance": 0.464496412, "q3": -0.1361691732, "q2": 0.7577724536, "tx": 0.601, "ty": 0.601, "targetID": 1, "f2": -1.357294, "f1": -1.706965, "f3": 1.23452, "y": 0.60259893, "x": 0.13650634}], [{"q1": 0.5438357902, "distance": 0.5269774014, "q3": 0.1976062268, "q2": 0.5513697536, "tx": 0.22, "ty": 0.821, "targetID": 2, "f2": -1.390909, "f1": -1.37319, "f3": 1.440923, "y": 0.66173717, "x": 0.72233508}], [{"q1": 0.3078895902, "distance": 1.3177555, "q3": 0.1344601268, "q2": -0.1107523464, "tx": -0.22, "ty": 0.821, "targetID": 3, "f2": -1.626855, "f1": -1.436336, "f3": 2.103045, "y": 0.2473179, "x": 0.96632559}], [{"q1": 1.6822861, "distance": 0.2328147078, "q3": 0.9564892968, "q2": 0.8010007536, "tx": -0.601, "ty": 0.601, "targetID": 4, "f2": -0.252458, "f1": -0.614307, "f3": 1.191292, "y": 0.68089905, "x": -0.38232483}], [{"q1": 0.1383503902, "distance": 0.3366175544, "q3": 2.651504227, "q2": 1.082047594, "tx": 0.4596, "ty": 0.4596, "targetID": 5, "f2": -1.796394, "f1": 1.080708, "f3": 0.910245, "y": 0.12305519, "x": 0.45260223}], [{"q1": 1.28851888, "distance": 0.4467735231, "q3": -1.369973173, "q2": -0.8137150464, "tx": 0.1682, "ty": 0.6279, "targetID": 6, "f2": -0.646226, "f1": -2.94077, "f3": 2.806008, "y": 0.38731412, "x": 0.54466383}], [{"q1": 1.946556878, "distance": 0.3817588584, "q3": 1.805536127, "q2": 2.353387314, "tx": -0.1682, "ty": 0.6279, "targetID": 7, "f2": 0.011812, "f1": 0.23474, "f3": -0.361095, "y": 0.25494537, "x": -0.086685155}], [{"q1": 0.8621418902, "distance": 0.4092560214, "q3": 0.5768592468, "q2": 1.778475854, "tx": -0.4596, "ty": 0.4596, "targetID": 8, "f2": -1.072603, "f1": -0.993937, "f3": 0.213817, "y": 0.55025104, "x": -0.060509935}], [{"q1": 1.01815342, "distance": 0.2544938682, "q3": 1.455688377, "q2": 2.228289094, "tx": 0.3182, "ty": 0.3182, "targetID": 9, "f2": -0.916591, "f1": -0.115108, "f3": -0.235996, "y": 0.18125607, "x": 0.10369245}], [{"q1": 0.9766843902, "distance": 0.1400902756, "q3": 2.103547607, "q2": 0.5991219536, "tx": 0.1165, "ty": 0.4347, "targetID": 10, "f2": -0.95806, "f1": 0.532751, "f3": 1.393171, "y": 0.57371502, "x": 0.13382367}], [{"q1": 1.29147198, "distance": 0.1422800395, "q3": 1.242060067, "q2": 1.206517504, "tx": -0.1165, "ty": 0.4347, "targetID": 11, "f2": -0.643273, "f1": -0.328736, "f3": 0.785775, "y": 0.55196716, "x": -0.19707309}], [{"q1": 1.73914893, "distance": 0.3217070158, "q3": 2.213314857, "q2": -0.1554885464, "tx": -0.3182, "ty": 0.3182, "targetID": 12, "f2": -0.195596, "f1": 0.642519, "f3": 2.147781, "y": 0.63597691, "x": -0.26806778}], [{"q1": 1.09273483, "distance": 0.2789341196, "q3": 1.928183907, "q2": 1.483543144, "tx": 0.1768, "ty": 0.1768, "targetID": 13, "f2": -0.84201, "f1": 0.357388, "f3": 0.50875, "y": 0.39859114, "x": 0.007646421}], [{"q1": 0.9715950102, "distance": 0.3591387059, "q3": 1.856618427, "q2": 0.6735148536, "tx": 0.0647, "ty": 0.2415, "targetID": 14, "f2": -0.963149, "f1": 0.285822, "f3": 1.318778, "y": 0.59271603, "x": 0.1397194}], [{"q1": 0.8268932902, "distance": 0.276282481, "q3": 1.206811407, "q2": 1.493847564, "tx": -0.0647, "ty": 0.2415, "targetID": 15, "f2": -1.107851, "f1": -0.363985, "f3": 0.498445, "y": 0.5047694, "x": 0.019092794}], [{"q1": 1.04171536, "distance": 0.5647065636, "q3": 2.603500627, "q2": 2.959463364, "tx": -0.1768, "ty": 0.1768, "targetID": 16, "f2": -0.893029, "f1": 1.032704, "f3": -0.967171, "y": 0.35631764, "x": 0.35861285}]], "block": 13}], [{"trials": [[{"q1": 0.4892348902, "distance": 0.7463071084, "q3": 0.9593167368, "q2": 3.467458854, "tx": 0.601, "ty": 0.601, "targetID": 1, "f2": -1.44551, "f1": -0.61148, "f3": -1.475166, "y": -0.097276128, "x": 0.33759015}], [{"q1": 1.52357284, "distance": 0.2823545775, "q3": -0.5064121732, "q2": 0.4794901536, "tx": 0.22, "ty": 0.821, "targetID": 2, "f2": -0.411172, "f1": -2.077208, "f3": 1.512803, "y": 0.98034429, "x": -0.013095484}], [{"q1": "_NaN_", "distance": 1.470524056, "q3": "_NaN_", "q2": "_NaN_", "tx": -0.22, "ty": 0.821, "targetID": 3, "f2": "_NaN_", "f1": "_NaN_", "f3": "_NaN_", "y": 0, "x": 1}], [{"q1": 2.05890023, "distance": 0.2554229346, "q3": 0.1286168268, "q2": 1.388981204, "tx": -0.601, "ty": 0.601, "targetID": 4, "f2": 0.124156, "f1": -1.442179, "f3": 0.603311, "y": 0.35788233, "x": -0.67932416}], [{"q1": 0.8065985902, "distance": 0.353228825, "q3": -0.2472056732, "q2": 0.7737316536, "tx": 0.4596, "ty": 0.4596, "targetID": 5, "f2": -1.128146, "f1": -1.818002, "f3": 1.218561, "y": 0.80892643, "x": 0.51196075}], [{"q1": 1.16800739, "distance": 0.2094842286, "q3": 1.943766207, "q2": 1.262689174, "tx": 0.1682, "ty": 0.6279, "targetID": 6, "f2": -0.766737, "f1": 0.37297, "f3": 0.729603, "y": 0.43864956, "x": 0.078378438}], [{"q1": 0.9105224902, "distance": 0.2391209586, "q3": 0.2525840268, "q2": 2.093891764, "tx": -0.1682, "ty": 0.6279, "targetID": 7, "f2": -1.024222, "f1": -1.318212, "f3": -0.101599, "y": 0.40317008, "x": -0.086497516}], [{"q1": 1.6881923, "distance": 0.1045490168, "q3": 0.4116743268, "q2": 1.288198904, "tx": -0.4596, "ty": 0.4596, "targetID": 8, "f2": -0.246552, "f1": -1.159122, "f3": 0.704094, "y": 0.56279918, "x": -0.47634593}], [{"q1": 1.0088543, "distance": 0.5029502631, "q3": 0.9362574468, "q2": 1.071617514, "tx": 0.3182, "ty": 0.3182, "targetID": 9, "f2": -0.92589, "f1": -0.634539, "f3": 0.920675, "y": 0.62978166, "x": -0.07661114}], [{"q1": 1.078472, "distance": 0.03086894365, "q3": 2.136220177, "q2": 1.297937844, "tx": 0.1165, "ty": 0.4347, "targetID": 10, "f2": -0.856272, "f1": 0.565424, "f3": 0.694355, "y": 0.42167976, "x": 0.088511341}], [{"q1": "_NaN_", "distance": 1.041229298, "q3": 0.9273981468, "q2": "_NaN_", "tx": -0.1165, "ty": 0.4347, "targetID": 11, "f2": "_NaN_", "f1": -0.643398, "f3": "_NaN_", "y": 0.18997378, "x": 0.89556103}], [{"q1": 1.897736529, "distance": 0.02822716627, "q3": 1.977067087, "q2": 1.388038724, "tx": -0.3182, "ty": 0.3182, "targetID": 12, "f2": -0.037008, "f1": 0.406271, "f3": 0.604254, "y": 0.29832063, "x": -0.29816045}], [{"q1": 1.516787, "distance": 0.447290858, "q3": 1.911344967, "q2": 1.163729004, "tx": 0.1768, "ty": 0.1768, "targetID": 13, "f2": -0.417957, "f1": 0.340549, "f3": 0.828564, "y": 0.44107877, "x": -0.18406818}], [{"q1": 1.33030206, "distance": 0.3679187412, "q3": 1.563633495, "q2": 1.069481224, "tx": 0.0647, "ty": 0.2415, "targetID": 14, "f2": -0.604442, "f1": -0.007163, "f3": 0.922811, "y": 0.53308044, "x": -0.15967702}], [{"q1": 1.28877021, "distance": 0.4518257729, "q3": 0.8880654068, "q2": 1.111892724, "tx": -0.0647, "ty": 0.2415, "targetID": 15, "f2": -0.645974, "f1": -0.682731, "f3": 0.8804, "y": 0.66805224, "x": -0.21369569}], [{"q1": 1.52200205, "distance": 0.6736121234, "q3": 0.5138389268, "q2": 0.7387971536, "tx": -0.1768, "ty": 0.1768, "targetID": 16, "f2": -0.412742, "f1": -1.056957, "f3": 1.253496, "y": 0.84629053, "x": -0.25120244}]], "block": 14}], [{"trials": [[{"q1": 0.5371755902, "distance": 0.3653714634, "q3": 0.8953539068, "q2": 1.314839614, "tx": 0.601, "ty": 0.601, "targetID": 1, "f2": -1.397569, "f1": -0.675442, "f3": 0.677453, "y": 0.59294037, "x": 0.23571744}], [{"q1": 0.6080498902, "distance": 0.6785509345, "q3": 0.8951025768, "q2": 2.505566064, "tx": 0.22, "ty": 0.821, "targetID": 2, "f2": -1.326695, "f1": -0.675694, "f3": -0.513273, "y": 0.15678008, "x": 0.081279891}], [{"q1": 1.13941889, "distance": 0.3722855446, "q3": 1.448462707, "q2": 1.442890934, "tx": -0.22, "ty": 0.821, "targetID": 3, "f2": -0.795326, "f1": -0.122334, "f3": 0.549402, "y": 0.46502461, "x": -0.11101354}], [{"q1": 0.6080498902, "distance": 0.8141481358, "q3": 0.8951025768, "q2": 2.505566064, "tx": -0.601, "ty": 0.601, "targetID": 4, "f2": -1.326695, "f1": -0.675694, "f3": -0.513273, "y": 0.15678008, "x": 0.081279891}], [{"q1": 0.6080498902, "distance": 0.4845884943, "q3": 0.8951025768, "q2": 2.505566064, "tx": 0.4596, "ty": 0.4596, "targetID": 5, "f2": -1.326695, "f1": -0.675694, "f3": -0.513273, "y": 0.15678008, "x": 0.081279891}], [{"q1": 2.13059138, "distance": 0.1893960777, "q3": 1.628915791, "q2": 3.547318154, "tx": 0.1682, "ty": 0.6279, "targetID": 6, "f2": 0.195847, "f1": 0.058119, "f3": -1.555025, "y": 0.51822181, "x": 0.013792847}], [{"q1": 0.6080498902, "distance": 0.5330986729, "q3": 0.8951025768, "q2": 2.505566064, "tx": -0.1682, "ty": 0.6279, "targetID": 7, "f2": -1.326695, "f1": -0.675694, "f3": -0.513273, "y": 0.15678008, "x": 0.081279891}], [{"q1": 1.28732508, "distance": 0.2782349127, "q3": 0.6206530468, "q2": 1.348077664, "tx": -0.4596, "ty": 0.4596, "targetID": 8, "f2": -0.647419, "f1": -0.950143, "f3": 0.644215, "y": 0.63657469, "x": -0.24490341}], [{"q1": 0.6080498902, "distance": 0.2866836734, "q3": 0.8951025768, "q2": 2.505566064, "tx": 0.3182, "ty": 0.3182, "targetID": 9, "f2": -1.326695, "f1": -0.675694, "f3": -0.513273, "y": 0.15678008, "x": 0.081279891}], [{"q1": 0.6080498902, "distance": 0.2801427101, "q3": 0.8951025768, "q2": 2.505566064, "tx": 0.1165, "ty": 0.4347, "targetID": 10, "f2": -1.326695, "f1": -0.675694, "f3": -0.513273, "y": 0.15678008, "x": 0.081279891}], [{"q1": 1.23504897, "distance": 0.2229440865, "q3": 0.7198017068, "q2": 1.335888284, "tx": -0.1165, "ty": 0.4347, "targetID": 11, "f2": -0.699696, "f1": -0.850995, "f3": 0.656404, "y": 0.62982532, "x": -0.22434329}], [{"q1": 1.68366841, "distance": 0.1277930852, "q3": 1.254940597, "q2": 1.93147142, "tx": -0.3182, "ty": 0.3182, "targetID": 12, "f2": -0.251076, "f1": -0.315856, "f3": 0.060821, "y": 0.22853293, "x": -0.22714568}], [{"q1": 0.6080498902, "distance": 0.09759553484, "q3": 0.8951025768, "q2": 2.505566064, "tx": 0.1768, "ty": 0.1768, "targetID": 13, "f2": -1.326695, "f1": -0.675694, "f3": -0.513273, "y": 0.15678008, "x": 0.081279891}], [{"q1": 1.81548963, "distance": 0.3637581335, "q3": 2.051208677, "q2": 1.203250244, "tx": 0.0647, "ty": 0.2415, "targetID": 14, "f2": -0.119255, "f1": 0.480412, "f3": 0.789042, "y": 0.36284894, "x": -0.27822042}], [{"q1": 1.54631797, "distance": 0.1304665621, "q3": 1.827024627, "q2": 1.608515694, "tx": -0.0647, "ty": 0.2415, "targetID": 15, "f2": -0.388427, "f1": 0.256228, "f3": 0.383777, "y": 0.34202794, "x": -0.14786043}], [{"q1": 1.35826224, "distance": 0.2832283157, "q3": 1.713110477, "q2": 1.208967944, "tx": -0.1768, "ty": 0.1768, "targetID": 16, "f2": -0.576482, "f1": 0.142314, "f3": 0.783325, "y": 0.45963689, "x": -0.16191469}]], "block": 15}], [{"trials": [[{"q1": 1.6982454, "distance": 0.8994851751, "q3": 1.620873314, "q2": 0.7140414536, "tx": 0.601, "ty": 0.601, "targetID": 1, "f2": -0.236499, "f1": 0.050077, "f3": 1.278251, "y": 0.5896094, "x": -0.29841305}], [{"q1": 0.7537569902, "distance": 0.2048025825, "q3": 0.6849928668, "q2": 1.410595354, "tx": 0.22, "ty": 0.821, "targetID": 2, "f2": -1.180988, "f1": -0.885803, "f3": 0.581697, "y": 0.62901584, "x": 0.14868254}], [{"q1": 0.8359410902, "distance": 0.3105829194, "q3": 0.4141875268, "q2": 1.311446694, "tx": -0.22, "ty": 0.821, "targetID": 3, "f2": -1.098803, "f1": -1.156609, "f3": 0.680846, "y": 0.71516073, "x": 0.071992806}], [{"q1": 1.64772859, "distance": 0.2770029604, "q3": 1.540260046, "q2": 0.6917989536, "tx": -0.601, "ty": 0.601, "targetID": 4, "f2": -0.287016, "f1": -0.030536, "f3": 1.300494, "y": 0.60131612, "x": -0.32399722}], [{"q1": 0.5117914902, "distance": 0.2186614321, "q3": 0.7954512568, "q2": 1.118427244, "tx": 0.4596, "ty": 0.4596, "targetID": 5, "f2": -1.422953, "f1": -0.775345, "f3": 0.873865, "y": 0.64346977, "x": 0.34125842}], [{"q1": 1.17699234, "distance": 0.2370244659, "q3": 1.340391917, "q2": 0.8016918536, "tx": 0.1682, "ty": 0.6279, "targetID": 6, "f2": -0.757752, "f1": -0.230404, "f3": 1.190601, "y": 0.6741553, "x": -0.064267298}], [{"q1": 1.35907905, "distance": 0.1428667863, "q3": 0.7019574668, "q2": 1.384645804, "tx": -0.1682, "ty": 0.6279, "targetID": 7, "f2": -0.575665, "f1": -0.868839, "f3": 0.607647, "y": 0.57659934, "x": -0.30153852}], [{"q1": 1.2439711, "distance": 0.4018203064, "q3": 1.873394527, "q2": 0.7693962536, "tx": -0.4596, "ty": 0.4596, "targetID": 8, "f2": -0.690773, "f1": 0.302598, "f3": 1.222896, "y": 0.58055882, "x": -0.076417899}], [{"q1": 0.4633481902, "distance": 0.2532559879, "q3": 0.8562096668, "q2": 1.396144034, "tx": 0.3182, "ty": 0.3182, "targetID": 9, "f2": -1.471396, "f1": -0.714587, "f3": 0.596149, "y": 0.5605044, "x": 0.24453065}], [{"q1": 2.14196394, "distance": 0.7977805099, "q3": -0.03149137321, "q2": 1.731289134, "tx": 0.1165, "ty": 0.4347, "targetID": 10, "f2": 0.207219, "f1": -1.602288, "f3": 0.261004, "y": 0.17216479, "x": -0.63684521}], [{"q1": 0.9463994402, "distance": 0.3413770604, "q3": -0.05753517321, "q2": 1.463499774, "tx": -0.1165, "ty": 0.4347, "targetID": 11, "f2": -0.988345, "f1": -1.628332, "f3": 0.528793, "y": 0.74182332, "x": 0.032542154}], [{"q1": 1.4120463, "distance": 0.3051604864, "q3": 0.4260628268, "q2": 1.417883854, "tx": -0.3182, "ty": 0.3182, "targetID": 12, "f2": -0.522698, "f1": -1.144734, "f3": 0.574409, "y": 0.62308601, "x": -0.33113999}], [{"q1": 0.6027091902, "distance": 0.0701263049, "q3": 1.937922847, "q2": 1.867445764, "tx": 0.1768, "ty": 0.1768, "targetID": 13, "f2": -1.332035, "f1": 0.367127, "f3": 0.124847, "y": 0.24086808, "x": 0.2053128}], [{"q1": 0.8287781902, "distance": 0.2751617453, "q3": 1.837077717, "q2": 1.039384774, "tx": 0.0647, "ty": 0.2415, "targetID": 14, "f2": -1.105966, "f1": 0.266281, "f3": 0.952908, "y": 0.50634214, "x": 0.13935003}], [{"q1": 1.26131269, "distance": 0.270650476, "q3": 1.721781267, "q2": 1.111955564, "tx": -0.0647, "ty": 0.2415, "targetID": 15, "f2": -0.673432, "f1": 0.150985, "f3": 0.880337, "y": 0.50813688, "x": -0.11113764}], [{"q1": 1.2889587, "distance": 0.3861439089, "q3": 1.580472432, "q2": 0.9847210536, "tx": -0.1768, "ty": 0.1768, "targetID": 16, "f2": -0.645786, "f1": 0.009676, "f3": 1.007572, "y": 0.56210881, "x": -0.20218187}]], "block": 16}], [{"trials": [[{"q1": 0.5650728902, "distance": 0.3760585548, "q3": 1.181050347, "q2": 1.185154674, "tx": 0.601, "ty": 0.601, "targetID": 1, "f2": -1.369672, "f1": -0.389746, "f3": 0.807138, "y": 0.55915381, "x": 0.22727693}], [{"q1": 0.6825684902, "distance": 0.2772885965, "q3": -1.620144473, "q2": 1.842815674, "tx": 0.22, "ty": 0.821, "targetID": 2, "f2": -1.252176, "f1": -3.190941, "f3": 0.149477, "y": 0.63454238, "x": 0.42523772}], [{"q1": 1.47393568, "distance": 0.06987570061, "q3": -0.04110457321, "q2": 1.069669724, "tx": -0.22, "ty": 0.821, "targetID": 3, "f2": -0.460809, "f1": -1.611901, "f3": 0.922623, "y": 0.84500258, "x": -0.28562385}], [{"q1": 1.58753567, "distance": 0.2200940699, "q3": 0.03581412679, "q2": 1.826039574, "tx": -0.601, "ty": 0.601, "targetID": 4, "f2": -0.347209, "f1": -1.534982, "f3": 0.166253, "y": 0.45183554, "x": -0.43916254}], [{"q1": -0.003561609808, "distance": 0.1183063125, "q3": 0.4726840268, "q2": 1.502015704, "tx": 0.4596, "ty": 0.4596, "targetID": 5, "f2": -1.938306, "f1": -1.098112, "f3": 0.490277, "y": 0.37166262, "x": 0.53874165}], [{"q1": 1.07935164, "distance": 0.1356312515, "q3": -1.900902273, "q2": 1.578921894, "tx": 0.1682, "ty": 0.6279, "targetID": 6, "f2": -0.855393, "f1": -3.471699, "f3": 0.413371, "y": 0.73992339, "x": 0.24466304}], [{"q1": 0.9704012102, "distance": 0.1739411873, "q3": -0.01709027321, "q2": 2.222320064, "tx": -0.1682, "ty": 0.6279, "targetID": 7, "f2": -0.964343, "f1": -1.587887, "f3": -0.230027, "y": 0.45908721, "x": -0.12627413}], [{"q1": 1.26791003, "distance": 0.2340012785, "q3": 0.6910875568, "q2": 1.547882954, "tx": -0.4596, "ty": 0.4596, "targetID": 8, "f2": -0.666834, "f1": -0.879709, "f3": 0.44441, "y": 0.53753945, "x": -0.23895993}], [{"q1": -0.2225118098, "distance": 0.1580492423, "q3": 0.2299017268, "q2": 2.481878454, "tx": 0.3182, "ty": 0.3182, "targetID": 9, "f2": -2.157256, "f1": -1.340895, "f3": -0.489586, "y": 0.18980061, "x": 0.22604166}], [{"q1": 1.29046667, "distance": 0.3936797141, "q3": 0.08450882679, "q2": 2.199512104, "tx": 0.1165, "ty": 0.4347, "targetID": 10, "f2": -0.644278, "f1": -1.486287, "f3": -0.207219, "y": 0.38910388, "x": -0.27453032}], [{"q1": 1.3585764, "distance": 0.260373111, "q3": 0.8148663068, "q2": 1.155812194, "tx": -0.1165, "ty": 0.4347, "targetID": 11, "f2": -0.576168, "f1": -0.75593, "f3": 0.83648, "y": 0.63380815, "x": -0.28427992}], [{"q1": 2.000717936, "distance": 0.2544846728, "q3": 0.5907450868, "q2": 1.528405084, "tx": -0.3182, "ty": 0.3182, "targetID": 12, "f2": 0.065973, "f1": -0.980051, "f3": 0.463888, "y": 0.24652019, "x": -0.56238119}], [{"q1": 0.8159604902, "distance": 0.3724916011, "q3": 0.2922938268, "q2": 2.051543091, "tx": 0.1768, "ty": 0.1768, "targetID": 13, "f2": -1.118784, "f1": -1.278503, "f3": -0.05925, "y": 0.47256542, "x": -0.049635}], [{"q1": 0.9323250902, "distance": 0.01785539269, "q3": 1.422890147, "q2": 2.176641314, "tx": 0.0647, "ty": 0.2415, "targetID": 14, "f2": -1.002419, "f1": -0.147906, "f3": -0.184349, "y": 0.2324455, "x": 0.049310683}], [{"q1": 2.05827191, "distance": 0.4599964712, "q3": 1.618548535, "q2": 0.8660316536, "tx": -0.0647, "ty": 0.2415, "targetID": 15, "f2": 0.123527, "f1": 0.047752, "f3": 1.126261, "y": 0.30882103, "x": -0.51974355}], [{"q1": 0.7372321902, "distance": 0.3248442192, "q3": 0.7646636568, "q2": 1.875111244, "tx": -0.1768, "ty": 0.1768, "targetID": 16, "f2": -1.197512, "f1": -0.806133, "f3": 0.117181, "y": 0.4490848, "x": 0.00035742842}]], "block": 17}], [{"trials": [[{"q1": 0.2660623902, "distance": 0.3594698446, "q3": 1.872137897, "q2": 1.143622814, "tx": 0.601, "ty": 0.601, "targetID": 1, "f2": -1.668682, "f1": 0.301342, "f3": 0.84867, "y": 0.35450061, "x": 0.33935784}], [{"q1": 1.25791977, "distance": 0.3885365272, "q3": 0.8193273668, "q2": 0.9623529536, "tx": 0.22, "ty": 0.821, "targetID": 2, "f2": -0.676825, "f1": -0.751469, "f3": 1.02994, "y": 0.74573835, "x": -0.16117754}], [{"q1": 0.8201702902, "distance": 0.5769022811, "q3": 0.07445572679, "q2": 2.668614724, "tx": -0.22, "ty": 0.821, "targetID": 3, "f2": -1.114574, "f1": -1.496341, "f3": -0.676322, "y": 0.26863092, "x": -0.053552887}], [{"q1": 1.887746264, "distance": 0.1488864628, "q3": 0.7913671868, "q2": 1.157382994, "tx": -0.601, "ty": 0.601, "targetID": 4, "f2": -0.046998, "f1": -0.779429, "f3": 0.83491, "y": 0.455788, "x": -0.5681267}], [{"q1": 0.6537914902, "distance": 0.2281272479, "q3": 1.816217547, "q2": 0.9093856536, "tx": 0.4596, "ty": 0.4596, "targetID": 5, "f2": -1.280953, "f1": 0.245421, "f3": 1.082907, "y": 0.55432167, "x": 0.25206724}], [{"q1": 1.13175341, "distance": 0.2865309238, "q3": 1.128899907, "q2": 0.9850352536, "tx": 0.1682, "ty": 0.6279, "targetID": 6, "f2": -0.802991, "f1": -0.441896, "f3": 1.007257, "y": 0.74390611, "x": -0.093797238}], [{"q1": 0.8873374902, "distance": 0.1293534229, "q3": 0.5945778268, "q2": 1.578733394, "tx": -0.1682, "ty": 0.6279, "targetID": 7, "f2": -1.047407, "f1": -0.976218, "f3": 0.413559, "y": 0.60777521, "x": -0.040421673}], [{"q1": 2.3673418, "distance": 0.1523917771, "q3": 2.842764327, "q2": 1.260490064, "tx": -0.4596, "ty": 0.4596, "targetID": 8, "f2": 0.432597, "f1": 1.271968, "f3": 0.731803, "y": 0.33526918, "x": -0.37148019}], [{"q1": 1.35172773, "distance": 0.2979915472, "q3": 2.811913927, "q2": 1.070800694, "tx": 0.3182, "ty": 0.3182, "targetID": 9, "f2": -0.583017, "f1": 1.241118, "f3": 0.921492, "y": 0.48823368, "x": 0.073480753}], [{"q1": 0.5514383902, "distance": 0.03569878058, "q3": 1.256134407, "q2": 1.588409504, "tx": 0.1165, "ty": 0.4347, "targetID": 10, "f2": -1.383306, "f1": -0.314662, "f3": 0.403883, "y": 0.42693577, "x": 0.15134422}], [{"q1": 0.9695843902, "distance": 0.2591510058, "q3": 0.6374919768, "q2": 1.339344034, "tx": -0.1165, "ty": 0.4347, "targetID": 11, "f2": -0.96516, "f1": -0.933304, "f3": 0.652949, "y": 0.68109783, "x": -0.036204588}], [{"q1": 1.877881663, "distance": 0.1245374772, "q3": 2.534888277, "q2": 1.136334324, "tx": -0.3182, "ty": 0.3182, "targetID": 12, "f2": -0.056863, "f1": 0.964092, "f3": 0.855958, "y": 0.40154733, "x": -0.22566457}], [{"q1": 0.8374489902, "distance": 0.2101797112, "q3": 1.383431737, "q2": 1.880326294, "tx": 0.1768, "ty": 0.1768, "targetID": 13, "f2": -1.097295, "f1": -0.187365, "f3": 0.111966, "y": 0.32971513, "x": 0.032604043}], [{"q1": 1.20796845, "distance": 0.467365651, "q3": 0.9786689468, "q2": 1.090467064, "tx": 0.0647, "ty": 0.2415, "targetID": 14, "f2": -0.726776, "f1": -0.592127, "f3": 0.901826, "y": 0.64954479, "x": -0.16318177}], [{"q1": 0.8735144902, "distance": 0.05928102288, "q3": 0.6269362268, "q2": 2.503178454, "tx": -0.0647, "ty": 0.2415, "targetID": 15, "f2": -1.06123, "f1": -0.94386, "f3": -0.510886, "y": 0.21334539, "x": -0.01253145}], [{"q1": 1.41022418, "distance": 0.577551535, "q3": 1.096667167, "q2": 0.6487591536, "tx": -0.1768, "ty": 0.1768, "targetID": 16, "f2": -0.52452, "f1": -0.474129, "f3": 1.343533, "y": 0.75077248, "x": -0.24099788}]], "block": 18}], [{"trials": [[{"q1": 1.42103126, "distance": 0.8033352347, "q3": 0.4173920268, "q2": 0.8128759536, "tx": 0.601, "ty": 0.601, "targetID": 1, "f2": -0.513713, "f1": -1.153404, "f3": 1.179417, "y": 0.83075138, "x": -0.16878036}], [{"q1": 0.7969852902, "distance": 0.3244686106, "q3": 1.438975097, "q2": 1.280973244, "tx": 0.22, "ty": 0.821, "targetID": 2, "f2": -1.137759, "f1": -0.131821, "f3": 0.711319, "y": 0.52972182, "x": 0.07704231}], [{"q1": 1.06917288, "distance": 0.1832076443, "q3": 0.6722379968, "q2": 1.177614844, "tx": -0.22, "ty": 0.821, "targetID": 3, "f2": -0.865572, "f1": -0.898558, "f3": 0.814678, "y": 0.71820994, "x": -0.068344982}], [{"q1": 1.46118081, "distance": 0.2454538279, "q3": 0.1836575268, "q2": 1.384582974, "tx": -0.601, "ty": 0.601, "targetID": 4, "f2": -0.473564, "f1": -1.387139, "f3": 0.60771, "y": 0.66403991, "x": -0.36377953}], [{"q1": -0.05901070981, "distance": 0.3012645453, "q3": 1.867676837, "q2": 1.426240494, "tx": 0.4596, "ty": 0.4596, "targetID": 5, "f2": -1.993755, "f1": 0.296881, "f3": 0.566052, "y": 0.17091862, "x": 0.37344092}], [{"q1": 1.18817641, "distance": 0.2722239728, "q3": 1.809871527, "q2": 1.184337854, "tx": 0.1682, "ty": 0.6279, "targetID": 6, "f2": -0.746568, "f1": 0.239075, "f3": 0.807955, "y": 0.48268986, "x": -0.062060519}], [{"q1": 1.29850915, "distance": 0.05013412514, "q3": 1.301938827, "q2": 1.067030784, "tx": -0.1682, "ty": 0.6279, "targetID": 7, "f2": -0.636235, "f1": -0.268858, "f3": 0.925262, "y": 0.59003161, "x": -0.20105446}], [{"q1": 1.34663835, "distance": 0.3000467892, "q3": 0.9022025768, "q2": 1.041144064, "tx": -0.4596, "ty": 0.4596, "targetID": 8, "f2": -0.588106, "f1": -0.668594, "f3": 0.951149, "y": 0.67064539, "x": -0.24632103}], [{"q1": 0.8150808902, "distance": 0.2064626265, "q3": 1.959662667, "q2": 1.214434314, "tx": 0.3182, "ty": 0.3182, "targetID": 9, "f2": -1.119664, "f1": 0.388866, "f3": 0.777858, "y": 0.43138558, "x": 0.14552736}], [{"q1": 0.5891374902, "distance": 0.1107858666, "q3": 1.826647637, "q2": 1.413359964, "tx": 0.1165, "ty": 0.4347, "targetID": 10, "f2": -1.345607, "f1": 0.255851, "f3": 0.578933, "y": 0.37110992, "x": 0.2072183}], [{"q1": 1.1731596, "distance": 0.1020994951, "q3": 1.994911337, "q2": 1.087639634, "tx": -0.1165, "ty": 0.4347, "targetID": 11, "f2": -0.761585, "f1": 0.424115, "f3": 0.904653, "y": 0.48538092, "x": -0.027867324}], [{"q1": 1.07463925, "distance": 0.3055685021, "q3": 1.517829075, "q2": 1.910422749, "tx": -0.3182, "ty": 0.3182, "targetID": 12, "f2": -0.860105, "f1": -0.052967, "f3": 0.08187, "y": 0.29923522, "x": -0.01322058}], [{"q1": 1.74643743, "distance": 0.5351597848, "q3": 1.199083087, "q2": 1.691642234, "tx": 0.1768, "ty": 0.1768, "targetID": 13, "f2": -0.188307, "f1": -0.371713, "f3": 0.30065, "y": 0.23161573, "x": -0.35554503}], [{"q1": 1.22524721, "distance": 0.2333997093, "q3": 2.019667087, "q2": 1.179374134, "tx": 0.0647, "ty": 0.2415, "targetID": 14, "f2": -0.709497, "f1": 0.448871, "f3": 0.812919, "y": 0.45648838, "x": -0.026159346}], [{"q1": 1.51201178, "distance": 0.2489471855, "q3": 2.259747597, "q2": 2.620736844, "tx": -0.0647, "ty": 0.2415, "targetID": 15, "f2": -0.422733, "f1": 0.688951, "f3": -0.628444, "y": 0.38714089, "x": 0.13719956}], [{"q1": 1.28003658, "distance": 0.4664525511, "q3": 0.9654742568, "q2": 1.126972374, "tx": -0.1768, "ty": 0.1768, "targetID": 16, "f2": -0.654708, "f1": -0.605322, "f3": 0.86532, "y": 0.64002383, "x": -0.23158746}]], "block": 19}], [{"trials": [[{"q1": -0.4109257098, "distance": 0.6191724701, "q3": 1.081964507, "q2": 2.128323614, "tx": 0.601, "ty": 0.601, "targetID": 1, "f2": -2.34567, "f1": -0.488832, "f3": -0.136031, "y": 0.0810105, "x": 0.26486689}], [{"q1": 0.01584089019, "distance": 0.5360844125, "q3": 1.062926457, "q2": 1.875551074, "tx": 0.22, "ty": 0.821, "targetID": 2, "f2": -1.918904, "f1": -0.50787, "f3": 0.116742, "y": 0.2891101, "x": 0.28693005}], [{"q1": 0.5176976902, "distance": 0.9387734462, "q3": -0.6378752732, "q2": 0.8694874536, "tx": -0.22, "ty": 0.821, "targetID": 3, "f2": -1.417047, "f1": -2.208672, "f3": 1.122805, "y": 0.63334096, "x": 0.69982589}], [{"q1": 1.65250381, "distance": 0.1518357221, "q3": 0.3913168268, "q2": 1.445404204, "tx": -0.601, "ty": 0.601, "targetID": 4, "f2": -0.282241, "f1": -1.17948, "f3": 0.546888, "y": 0.51413385, "x": -0.47646744}], [{"q1": 0.009300090192, "distance": 0.3250096674, "q3": 1.619993668, "q2": 1.732985594, "tx": 0.4596, "ty": 0.4596, "targetID": 5, "f2": -1.925444, "f1": 0.049197, "f3": 0.259307, "y": 0.18006908, "x": 0.29378761}], [{"q1": 0.4191144902, "distance": 0.1908334148, "q3": 0.1176212268, "q2": 1.533871454, "tx": 0.1682, "ty": 0.6279, "targetID": 6, "f2": -1.51563, "f1": -1.453175, "f3": 0.458421, "y": 0.62565593, "x": 0.35902022}], [{"q1": 0.8789808902, "distance": 0.2351345522, "q3": 1.201722027, "q2": 1.624726314, "tx": -0.1682, "ty": 0.6279, "targetID": 7, "f2": -1.055764, "f1": -0.369074, "f3": 0.367566, "y": 0.45383362, "x": -0.010120422}], [{"q1": 1.67317549, "distance": 0.249408747, "q3": 1.491439697, "q2": 1.551652864, "tx": -0.4596, "ty": 0.4596, "targetID": 8, "f2": -0.261569, "f1": -0.079357, "f3": 0.44064, "y": 0.30285135, "x": -0.26560365}], [{"q1": 0.7364153902, "distance": 0.2218526489, "q3": 1.540134383, "q2": 2.300545724, "tx": 0.3182, "ty": 0.3182, "targetID": 9, "f2": -1.198329, "f1": -0.030662, "f3": -0.308253, "y": 0.1652494, "x": 0.15749931}], [{"q1": 0.9955967802, "distance": 0.2566381875, "q3": 0.8495494868, "q2": 1.336390944, "tx": 0.1165, "ty": 0.4347, "targetID": 10, "f2": -0.939148, "f1": -0.721247, "f3": 0.655902, "y": 0.61660189, "x": -0.064538288}], [{"q1": 0.3923481902, "distance": 0.3270493994, "q3": 1.216676007, "q2": 1.572827204, "tx": -0.1165, "ty": 0.4347, "targetID": 11, "f2": -1.542396, "f1": -0.35412, "f3": 0.419465, "y": 0.4212341, "x": 0.21027206}], [{"q1": 1.17447907, "distance": 0.2193555191, "q3": 1.374698117, "q2": 1.839736914, "tx": -0.3182, "ty": 0.3182, "targetID": 12, "f2": -0.760265, "f1": -0.196098, "f3": 0.152556, "y": 0.33637671, "x": -0.099598877}], [{"q1": 0.7240374902, "distance": 0.3722174154, "q3": 1.274355647, "q2": 1.312263504, "tx": 0.1768, "ty": 0.1768, "targetID": 13, "f2": -1.210707, "f1": -0.296441, "f3": 0.680029, "y": 0.54295012, "x": 0.10986799}], [{"q1": 0.8082321902, "distance": 0.2397920566, "q3": 1.471961822, "q2": 1.385713944, "tx": 0.0647, "ty": 0.2415, "targetID": 14, "f2": -1.126512, "f1": -0.098835, "f3": 0.606579, "y": 0.48080959, "x": 0.079903636}], [{"q1": 0.6603259902, "distance": 0.2661941549, "q3": 0.3116460268, "q2": 1.989653716, "tx": -0.0647, "ty": 0.2415, "targetID": 15, "f2": -1.274418, "f1": -1.25915, "f3": 0.002639, "y": 0.49457569, "x": 0.017834982}], [{"q1": 1.16970385, "distance": 0.1916088709, "q3": 1.464107837, "q2": 1.824028954, "tx": -0.1768, "ty": 0.1768, "targetID": 16, "f2": -0.765041, "f1": -0.106688, "f3": 0.168264, "y": 0.32582796, "x": -0.056364845}]], "block": 20}], [{"trials": [[{"q1": 0.4201826902, "distance": 0.8103296382, "q3": 0.6528857868, "q2": 3.288388154, "tx": 0.601, "ty": 0.601, "targetID": 1, "f2": -1.514562, "f1": -0.917911, "f3": -1.296096, "y": -0.11856061, "x": 0.22835184}], [{"q1": 0.05771829019, "distance": 0.4321796866, "q3": 0.2468663268, "q2": 1.699056394, "tx": 0.22, "ty": 0.821, "targetID": 2, "f2": -1.877026, "f1": -1.32393, "f3": 0.293236, "y": 0.4521999, "x": 0.4453126}], [{"q1": 0.9713436902, "distance": 0.2574530994, "q3": 0.8691530268, "q2": 1.310504214, "tx": -0.22, "ty": 0.821, "targetID": 3, "f2": -0.963401, "f1": -0.701643, "f3": 0.681788, "y": 0.63245269, "x": -0.044694523}], [{"q1": 2.1661542, "distance": 0.7728265412, "q3": 0.5296097268, "q2": 3.461866854, "tx": -0.601, "ty": 0.601, "targetID": 4, "f2": 0.23141, "f1": -1.041187, "f3": -1.469574, "y": 0.27187773, "x": 0.098242014}], [{"q1": 0.1770045902, "distance": 0.03293666161, "q3": 0.5332539268, "q2": 1.564596234, "tx": 0.4596, "ty": 0.4596, "targetID": 5, "f2": -1.75774, "f1": -1.037542, "f3": 0.427696, "y": 0.45309072, "x": 0.42731296}], [{"q1": 0.3927879902, "distance": 0.06902088279, "q3": 0.8756875368, "q2": 1.961190887, "tx": 0.1682, "ty": 0.6279, "targetID": 6, "f2": -1.541956, "f1": -0.695109, "f3": 0.031102, "y": 0.58665758, "x": 0.11285612}], [{"q1": 1.15217376, "distance": 0.09726488913, "q3": 0.4256858268, "q2": 1.309184744, "tx": -0.1682, "ty": 0.6279, "targetID": 7, "f2": -0.782571, "f1": -1.14511, "f3": 0.683108, "y": 0.72266608, "x": -0.14629455}], [{"q1": 1.879703787, "distance": 0.2341066293, "q3": 0.7598884268, "q2": 1.751646654, "tx": -0.4596, "ty": 0.4596, "targetID": 8, "f2": -0.055041, "f1": -0.810908, "f3": 0.240646, "y": 0.2258664, "x": -0.44638947}], [{"q1": -0.2594820098, "distance": 0.1383624397, "q3": 1.122302557, "q2": 1.673923654, "tx": 0.3182, "ty": 0.3182, "targetID": 9, "f2": -2.194227, "f1": -0.448494, "f3": 0.318369, "y": 0.20955656, "x": 0.40387828}], [{"q1": -0.2455020098, "distance": 0.2801453493, "q3": 0.6411990568, "q2": 2.268878474, "tx": 0.1165, "ty": 0.4347, "targetID": 10, "f2": -2.180246, "f1": -0.929597, "f3": -0.276586, "y": 0.19027638, "x": 0.25338868}], [{"q1": 2.27372234, "distance": 0.5020991021, "q3": 1.727561797, "q2": 0.7120936536, "tx": -0.1165, "ty": 0.4347, "targetID": 11, "f2": 0.338978, "f1": 0.156765, "f3": 1.280199, "y": 0.2683106, "x": -0.59022785}], [{"q1": 0.9915127102, "distance": 0.292867021, "q3": 0.9586884168, "q2": 1.644644014, "tx": -0.3182, "ty": 0.3182, "targetID": 12, "f2": -0.943232, "f1": -0.612108, "f3": 0.347649, "y": 0.48269235, "x": -0.075891604}], [{"q1": 0.7487932902, "distance": 0.3505862489, "q3": 1.365587497, "q2": 1.324013064, "tx": 0.1768, "ty": 0.1768, "targetID": 13, "f2": -1.185951, "f1": -0.205209, "f3": 0.66828, "y": 0.51822538, "x": 0.097179476}], [{"q1": 0.7394941902, "distance": 0.129435947, "q3": 1.121862737, "q2": 1.868325404, "tx": 0.0647, "ty": 0.2415, "targetID": 14, "f2": -1.19525, "f1": -0.448934, "f3": 0.123967, "y": 0.36865738, "x": 0.040520151}], [{"q1": 0.8037082902, "distance": 0.2914166841, "q3": 2.037888327, "q2": 2.137120074, "tx": -0.0647, "ty": 0.2415, "targetID": 15, "f2": -1.131036, "f1": 0.467092, "f3": -0.144827, "y": 0.2114415, "x": 0.22516233}], [{"q1": 1.00791183, "distance": 0.4596987284, "q3": 0.8984954968, "q2": 1.330170584, "tx": -0.1768, "ty": 0.1768, "targetID": 16, "f2": -0.926833, "f1": -0.672301, "f3": 0.662122, "y": 0.62119237, "x": -0.059163516}]], "block": 21}], [{"trials": [[{"q1": 0.7460914902, "distance": 0.09295924596, "q3": -1.035079373, "q2": 0.5580299536, "tx": 0.601, "ty": 0.601, "targetID": 1, "f2": -1.188653, "f1": -2.605876, "f3": 1.434263, "y": 0.68644752, "x": 0.63760796}], [{"q1": 0.2353124902, "distance": 0.3958036882, "q3": 0.9244450568, "q2": 1.276260854, "tx": 0.22, "ty": 0.821, "targetID": 2, "f2": -1.699432, "f1": -0.646351, "f3": 0.716032, "y": 0.49600647, "x": 0.44591982}], [{"q1": 0.9974817402, "distance": 0.2288004236, "q3": -0.3235400732, "q2": 1.520613934, "tx": -0.22, "ty": 0.821, "targetID": 3, "f2": -0.937263, "f1": -1.894336, "f3": 0.471679, "y": 0.77889153, "x": 0.00489222}], [{"q1": 1.65300646, "distance": 0.962076389, "q3": -0.7039931732, "q2": -0.7345469464, "tx": -0.601, "ty": 0.601, "targetID": 4, "f2": -0.281738, "f1": -2.274789, "f3": 2.72684, "y": 0.77217632, "x": 0.34572575}], [{"q1": 1.44277108, "distance": 0.4701008508, "q3": 0.7431123268, "q2": 0.05744855359, "tx": 0.4596, "ty": 0.4596, "targetID": 5, "f2": -0.491973, "f1": -0.827684, "f3": 1.934844, "y": 0.90348597, "x": 0.30480964}], [{"q1": 1.50723656, "distance": 0.2097333696, "q3": 2.757501527, "q2": 1.836343994, "tx": 0.1682, "ty": 0.6279, "targetID": 6, "f2": -0.427508, "f1": 1.186705, "f3": 0.155949, "y": 0.4564061, "x": 0.047460907}], [{"q1": 1.05880563, "distance": 0.08839294779, "q3": 0.9662910668, "q2": 1.232152894, "tx": -0.1682, "ty": 0.6279, "targetID": 7, "f2": -0.875939, "f1": -0.604505, "f3": 0.76014, "y": 0.65119299, "x": -0.082931308}], [{"q1": 1.44672949, "distance": 0.2343273728, "q3": 0.4714902268, "q2": 1.254206874, "tx": -0.4596, "ty": 0.4596, "targetID": 8, "f2": -0.488015, "f1": -1.099306, "f3": 0.738086, "y": 0.65869058, "x": -0.33601902}], [{"q1": 0.7418188902, "distance": 0.06409480038, "q3": 2.551790047, "q2": 1.127412194, "tx": 0.3182, "ty": 0.3182, "targetID": 9, "f2": -1.192926, "f1": 0.980994, "f3": 0.86488, "y": 0.36995456, "x": 0.28038983}], [{"q1": 1.0654658, "distance": 0.2999342443, "q3": 0.5033459268, "q2": 1.643136044, "tx": 0.1165, "ty": 0.4347, "targetID": 10, "f2": -0.869279, "f1": -1.06745, "f3": 0.349157, "y": 0.6318298, "x": -0.10955396}], [{"q1": 1.43699055, "distance": 0.2299001468, "q3": -0.2499073732, "q2": 2.08811123, "tx": -0.1165, "ty": 0.4347, "targetID": 11, "f2": -0.497754, "f1": -1.820704, "f3": -0.095819, "y": 0.43220059, "x": -0.34638656}], [{"q1": 1.80135247, "distance": 0.2434581658, "q3": 2.686627227, "q2": 1.595823664, "tx": -0.3182, "ty": 0.3182, "targetID": 12, "f2": -0.133392, "f1": 1.115831, "f3": 0.396469, "y": 0.43522053, "x": -0.10470978}], [{"q1": 1.929152455, "distance": 0.7661739452, "q3": 0.8766300168, "q2": 1.313771474, "tx": 0.1768, "ty": 0.1768, "targetID": 13, "f2": -0.005592, "f1": -0.694166, "f3": 0.678521, "y": 0.276364, "x": -0.58287725}], [{"q1": 0.9862976702, "distance": 0.2746980851, "q3": 0.2418398268, "q2": 2.030431589, "tx": 0.0647, "ty": 0.2415, "targetID": 14, "f2": -0.948447, "f1": -1.328957, "f3": -0.038139, "y": 0.46579709, "x": -0.093887053}], [{"q1": 1.10982509, "distance": 0.3473822262, "q3": 2.790928127, "q2": 0.6706874536, "tx": -0.0647, "ty": 0.2415, "targetID": 15, "f2": -0.824919, "f1": 1.220132, "f3": 1.321605, "y": 0.48726327, "x": 0.18080932}], [{"q1": 1.5027755, "distance": 0.2742144695, "q3": 2.381264397, "q2": 1.231084754, "tx": -0.1768, "ty": 0.1768, "targetID": 16, "f2": -0.431969, "f1": 0.810468, "f3": 0.761208, "y": 0.43166125, "x": -0.075610482}]], "block": 22}], [{"trials": [[{"q1": 0.09130189019, "distance": 0.1336071219, "q3": 0.6584149868, "q2": 1.168504224, "tx": 0.601, "ty": 0.601, "targetID": 1, "f2": -1.843443, "f1": -0.912381, "f3": 0.823788, "y": 0.46773594, "x": 0.61056835}], [{"q1": 0.7945976902, "distance": 0.1245099697, "q3": 0.8833530268, "q2": 1.015131674, "tx": 0.22, "ty": 0.821, "targetID": 2, "f2": -1.140147, "f1": -0.687443, "f3": 0.977161, "y": 0.71831794, "x": 0.14957893}], [{"q1": 1.07382244, "distance": 0.3939076072, "q3": 0.8028025868, "q2": 0.4578759536, "tx": -0.22, "ty": 0.821, "targetID": 3, "f2": -0.860922, "f1": -0.767994, "f3": 1.534417, "y": 0.8744188, "x": 0.17026867}], [{"q1": 2.29162942, "distance": 0.297046552, "q3": 1.460526427, "q2": 0.7364095536, "tx": -0.601, "ty": 0.601, "targetID": 4, "f2": 0.356885, "f1": -0.11027, "f3": 1.255883, "y": 0.30435475, "x": -0.61643534}], [{"q1": 1.33608259, "distance": 0.6368761284, "q3": 1.565015796, "q2": 0.8959396536, "tx": 0.4596, "ty": 0.4596, "targetID": 5, "f2": -0.598662, "f1": -0.005781, "f3": 1.096353, "y": 0.60360099, "x": -0.16078288}], [{"q1": 0.8286525902, "distance": 0.334656772, "q3": 0.4459176268, "q2": 0.4931874536, "tx": 0.1682, "ty": 0.6279, "targetID": 6, "f2": -1.106092, "f1": -1.124879, "f3": 1.499105, "y": 0.82689789, "x": 0.43726318}], [{"q1": 1.34167463, "distance": 0.1602062558, "q3": 1.130910527, "q2": 0.5257343536, "tx": -0.1682, "ty": 0.6279, "targetID": 7, "f2": -0.59307, "f1": -0.439886, "f3": 1.466558, "y": 0.7858497, "x": -0.14140566}], [{"q1": 1.73380822, "distance": 0.2188455744, "q3": 1.038359207, "q2": 0.5762511536, "tx": -0.4596, "ty": 0.4596, "targetID": 8, "f2": -0.200936, "f1": -0.532437, "f3": 1.416041, "y": 0.67686777, "x": -0.43336831}], [{"q1": 0.7323941902, "distance": 0.4589439353, "q3": 0.5994787068, "q2": 0.7839732536, "tx": 0.3182, "ty": 0.3182, "targetID": 9, "f2": -1.20235, "f1": -0.971318, "f3": 1.208319, "y": 0.77202286, "x": 0.3865692}], [{"q1": 1.10109146, "distance": 0.3752343573, "q3": 1.325060947, "q2": 0.2754122536, "tx": 0.1165, "ty": 0.4347, "targetID": 10, "f2": -0.833653, "f1": -0.245735, "f3": 1.71688, "y": 0.80483684, "x": 0.17814043}], [{"q1": 0.7572126902, "distance": 0.3063191109, "q3": 1.632874198, "q2": 1.001748494, "tx": -0.1165, "ty": 0.4347, "targetID": 11, "f2": -1.177532, "f1": 0.062078, "f3": 0.990544, "y": 0.56577296, "x": 0.16035967}], [{"q1": 1.37233657, "distance": 0.3836830468, "q3": 1.466369787, "q2": 0.6386432536, "tx": -0.3182, "ty": 0.3182, "targetID": 12, "f2": -0.562408, "f1": -0.104427, "f3": 1.353649, "y": 0.68397978, "x": -0.20236463}], [{"q1": 1.0654658, "distance": 0.5033357723, "q3": 1.530018454, "q2": 0.8299033536, "tx": 0.1768, "ty": 0.1768, "targetID": 13, "f2": -0.869279, "f1": -0.040778, "f3": 1.162389, "y": 0.64917853, "x": 0.0030029226}], [{"q1": 0.5151215902, "distance": 0.3985665732, "q3": 0.9790459368, "q2": 1.186788294, "tx": 0.0647, "ty": 0.2415, "targetID": 14, "f2": -1.419623, "f1": -0.59175, "f3": 0.805504, "y": 0.58209079, "x": 0.27171021}], [{"q1": 0.8679852902, "distance": 0.3478589802, "q3": 2.462631647, "q2": 0.8324166536, "tx": -0.0647, "ty": 0.2415, "targetID": 15, "f2": -1.066759, "f1": 0.891835, "f3": 1.159876, "y": 0.45453371, "x": 0.21029547}], [{"q1": 1.33394631, "distance": 0.4943849467, "q3": 1.385442357, "q2": 0.7687051536, "tx": -0.1768, "ty": 0.1768, "targetID": 16, "f2": -0.600798, "f1": -0.185354, "f3": 1.223588, "y": 0.66802399, "x": -0.12098363}]], "block": 23}], [{"trials": [[{"q1": -0.1068132098, "distance": 0.3123855883, "q3": 0.2480601268, "q2": 1.077021054, "tx": 0.601, "ty": 0.601, "targetID": 1, "f2": -2.041558, "f1": -1.322736, "f3": 0.915272, "y": 0.34683618, "x": 0.78261913}], [{"q1": -0.4232156098, "distance": 0.7536115023, "q3": 0.3832114268, "q2": 1.565664374, "tx": 0.22, "ty": 0.821, "targetID": 2, "f2": -2.35796, "f1": -1.187585, "f3": 0.426628, "y": 0.20096754, "x": 0.64835738}], [{"q1": 1.39621268, "distance": 0.5612552572, "q3": 1.227608747, "q2": 2.021446634, "tx": -0.22, "ty": 0.821, "targetID": 3, "f2": -0.538532, "f1": -0.343188, "f3": -0.029154, "y": 0.26328813, "x": -0.15703228}], [{"q1": 1.71835159, "distance": 0.08530516615, "q3": -0.3744149732, "q2": 1.605122774, "tx": -0.601, "ty": 0.601, "targetID": 4, "f2": -0.216393, "f1": -1.945211, "f3": 0.38717, "y": 0.55711306, "x": -0.5278501}], [{"q1": -0.1582474098, "distance": 0.20712553, "q3": 0.4076530268, "q2": 2.050537782, "tx": 0.4596, "ty": 0.4596, "targetID": 5, "f2": -2.092992, "f1": -1.163143, "f3": -0.058245, "y": 0.29079123, "x": 0.3395809}], [{"q1": 0.6299153902, "distance": 0.1133924376, "q3": -0.3091829732, "q2": 1.626862594, "tx": 0.1682, "ty": 0.6279, "targetID": 6, "f2": -1.304829, "f1": -1.879979, "f3": 0.36543, "y": 0.69072128, "x": 0.26259985}], [{"q1": 0.8129445902, "distance": 0.2426443277, "q3": 0.7942574568, "q2": 1.864681164, "tx": -0.1682, "ty": 0.6279, "targetID": 7, "f2": -1.1218, "f1": -0.776539, "f3": 0.127611, "y": 0.441953, "x": -0.012315482}], [{"q1": 1.6739923, "distance": 0.5360714815, "q3": 1.489366245, "q2": 2.584797024, "tx": -0.4596, "ty": 0.4596, "targetID": 8, "f2": -0.260752, "f1": -0.08143, "f3": -0.592504, "y": 0.20696968, "x": 0.013211331}], [{"q1": -0.4331807098, "distance": 0.2322377964, "q3": 1.223273347, "q2": 2.003162565, "tx": 0.3182, "ty": 0.3182, "targetID": 9, "f2": -2.367925, "f1": -0.347523, "f3": -0.01087, "y": 0.086177744, "x": 0.30819666}], [{"q1": 0.3344422902, "distance": 0.1081753872, "q3": 1.018567167, "q2": 1.845391784, "tx": 0.1165, "ty": 0.4347, "targetID": 10, "f2": -1.600302, "f1": -0.552229, "f3": 0.146901, "y": 0.35417949, "x": 0.18873823}], [{"q1": 0.7012923902, "distance": 0.1400398914, "q3": -0.2853948732, "q2": 2.577068714, "tx": -0.1165, "ty": 0.4347, "targetID": 11, "f2": -1.233452, "f1": -1.856191, "f3": -0.584776, "y": 0.35823625, "x": 0.00082206157}], [{"q1": 0.9992410302, "distance": 0.2701794061, "q3": 1.219063617, "q2": 1.781994444, "tx": -0.3182, "ty": 0.3182, "targetID": 12, "f2": -0.935503, "f1": -0.351733, "f3": 0.210298, "y": 0.38515357, "x": -0.056447959}], [{"q1": 0.4826374902, "distance": 0.05980213927, "q3": 1.544218453, "q2": 2.315122714, "tx": 0.1768, "ty": 0.1768, "targetID": 13, "f2": -1.452107, "f1": -0.026578, "f3": -0.32283, "y": 0.1199508, "x": 0.19535975}], [{"q1": 0.7340277902, "distance": 0.1316218871, "q3": 1.156860077, "q2": 1.818185594, "tx": 0.0647, "ty": 0.2415, "targetID": 14, "f2": -1.200717, "f1": -0.413936, "f3": 0.174107, "y": 0.3728551, "x": 0.056323911}], [{"q1": 1.20444986, "distance": 0.1047778142, "q3": 0.9393990368, "q2": 2.016608581, "tx": -0.0647, "ty": 0.2415, "targetID": 15, "f2": -0.730295, "f1": -0.631397, "f3": -0.024316, "y": 0.3156688, "x": -0.13870932}], [{"q1": 0.9498551902, "distance": 0.2243222217, "q3": 1.211649457, "q2": 1.885792664, "tx": -0.1768, "ty": 0.1768, "targetID": 16, "f2": -0.984889, "f1": -0.359147, "f3": 0.1065, "y": 0.35240039, "x": -0.037211454}]], "block": 24}]]}]], "condition": "H2"}]], "type": "human", "subjectID": "P_20"}}
