# Supplementary material for: Goal-related feedback guides motor exploration and redundancy resolution in human motor skill acquisition
Source: PLoS Comput Biol. 2019 Mar 5;15(3):e1006676. doi: 10.1371/journal.pcbi.1006676 (PMC6420027; doi:10.1371/journal.pcbi.1006676)
Supplement: S1 Dataset — The 220 .json files contain the data (20 for the participants, 200 for simulation runs), the text file legend_json.txt explains the data format. (ZIP) [file pcbi.1006676.s001.zip › S_H2_008.json]

{"data": {"data": [{"phases": [{"phase": "test", "blocks": [[{"trials": [[{"q1": 0.9205391605, "distance": 0.2991375434, "q3": 0.4627056686, "q2": 2.051997601, "tx": 0.175, "ty": 0.3031, "targetID": 9, "y": 0.4104913956, "x": -0.1041959133}], [{"q1": 1.168004338, "distance": 0.05470431883, "q3": 0.3741428879, "q2": 2.141580975, "tx": -0.175, "ty": 0.3031, "targetID": 7, "y": 0.3522703119, "x": -0.1989758822}], [{"q1": 0.8974627356, "distance": 0.1305582117, "q3": 0.3775928392, "q2": 1.979474325, "tx": 0.0, "ty": 0.55, "targetID": 5, "y": 0.4634588597, "x": -0.09775519264}], [{"q1": 0.7348031387, "distance": 0.4398507494, "q3": 0.4451684972, "q2": 1.977146393, "tx": 0.375, "ty": 0.6495, "targetID": 3, "y": 0.4589724753, "x": -0.02144412482}], [{"q1": 1.329378103, "distance": 0.2034706402, "q3": 0.07647545147, "q2": 1.947918014, "tx": -0.375, "ty": 0.6495, "targetID": 1, "y": 0.4562274327, "x": -0.3113916973}], [{"q1": 1.005656774, "distance": 0.2375614575, "q3": 0.5112254771, "q2": 2.142946505, "tx": 0.0, "ty": 0.15, "targetID": 8, "y": 0.3514518127, "x": -0.1259071612}], [{"q1": 0.7656960572, "distance": 0.4188813078, "q3": 0.3027365386, "q2": 1.87932954, "tx": 0.0, "ty": 0.95, "targetID": 2, "y": 0.5317029751, "x": -0.02211671202}], [{"q1": 1.662318889, "distance": 0.05754665432, "q3": 0.006988238472, "q2": 2.074338477, "tx": -0.4763, "ty": 0.275, "targetID": 4, "y": 0.2941460526, "x": -0.4220317211}], [{"q1": 0.8244517986, "distance": 0.5489802339, "q3": 0.5377650801, "q2": 2.077096577, "tx": 0.4763, "ty": 0.275, "targetID": 6, "y": 0.3912874362, "x": -0.0602226271}]], "block": 1}], [{"trials": [[{"q1": 0.412366353, "distance": 0.07127120475, "q3": 0.867602106, "q2": 2.095103234, "tx": 0.175, "ty": 0.3031, "targetID": 9, "y": 0.3016773824, "x": 0.1037429948}], [{"q1": 1.168943465, "distance": 0.007084309088, "q3": 0.4927355717, "q2": 2.220437296, "tx": -0.175, "ty": 0.3031, "targetID": 7, "y": 0.2992005089, "x": -0.169085492}], [{"q1": 0.862966699, "distance": 0.07403134991, "q3": 0.2910175498, "q2": 1.869490298, "tx": 0.0, "ty": 0.55, "targetID": 5, "y": 0.5338996705, "x": -0.07225939495}], [{"q1": 0.818080615, "distance": 0.4590643209, "q3": 0.3515010973, "q2": 1.935757139, "tx": 0.375, "ty": 0.6495, "targetID": 3, "y": 0.4946395525, "x": -0.05715540323}], [{"q1": 1.328585357, "distance": 0.1677919952, "q3": 0.03943296891, "q2": 1.885773126, "tx": -0.375, "ty": 0.6495, "targetID": 1, "y": 0.4923958618, "x": -0.316072558}], [{"q1": 0.890496723, "distance": 0.06748004466, "q3": 0.8687072511, "q2": 2.357658792, "tx": 0.0, "ty": 0.15, "targetID": 8, "y": 0.2173630481, "x": -0.003971924533}], [{"q1": 0.7929979199, "distance": 0.2484102309, "q3": -0.1332691509, "q2": 1.621476677, "tx": 0.0, "ty": 0.95, "targetID": 2, "y": 0.711986334, "x": 0.0711135541}], [{"q1": 1.674848527, "distance": 0.0497984908, "q3": -0.01821074344, "q2": 2.045732023, "tx": -0.4763, "ty": 0.275, "targetID": 4, "y": 0.3042454494, "x": -0.4359937551}], [{"q1": -0.2456174956, "distance": 0.2535911549, "q3": 1.215293414, "q2": 1.999149928, "tx": 0.4763, "ty": 0.275, "targetID": 6, "y": 0.1261977937, "x": 0.270955467}]], "block": 2}], [{"trials": [[{"q1": 0.3107271909, "distance": 0.03661452528, "q3": 0.8901759386, "q2": 2.060789438, "tx": 0.175, "ty": 0.3031, "targetID": 9, "y": 0.2978482393, "x": 0.1387640721}], [{"q1": 1.1864283, "distance": 0.007420531572, "q3": 0.5273662759, "q2": 2.205453699, "tx": -0.175, "ty": 0.3031, "targetID": 7, "y": 0.2962781691, "x": -0.1720799123}], [{"q1": 0.856267573, "distance": 0.0693314017, "q3": 0.2918769216, "q2": 1.863825849, "tx": 0.0, "ty": 0.55, "targetID": 5, "y": 0.5366085883, "x": -0.06802582858}], [{"q1": 0.7186689586, "distance": 0.3720618453, "q3": 0.3103875186, "q2": 1.813140552, "tx": 0.375, "ty": 0.6495, "targetID": 3, "y": 0.5573281779, "x": 0.01453589366}], [{"q1": 1.344057538, "distance": 0.08320742502, "q3": -0.09403846664, "q2": 1.736617909, "tx": -0.375, "ty": 0.6495, "targetID": 1, "y": 0.5843461486, "x": -0.3232462444}], [{"q1": 0.8929550204, "distance": 0.05932146397, "q3": 0.8838540091, "q2": 2.375616825, "tx": 0.0, "ty": 0.15, "targetID": 8, "y": 0.2092801423, "x": 0.002213777344}], [{"q1": 0.8509547613, "distance": 0.2030489889, "q3": -0.2963480029, "q2": 1.432862154, "tx": 0.0, "ty": 0.95, "targetID": 2, "y": 0.7894873919, "x": 0.1243567229}], [{"q1": 1.709183366, "distance": 0.03325432631, "q3": 0.01356916972, "q2": 2.006934392, "tx": -0.4763, "ty": 0.275, "targetID": 4, "y": 0.2976440314, "x": -0.4519463954}], [{"q1": -0.4776093826, "distance": 0.2100552645, "q3": 1.145696438, "q2": 1.829666441, "tx": 0.4763, "ty": 0.275, "targetID": 6, "y": 0.1018879308, "x": 0.357323424}]], "block": 3}], [{"trials": [[{"q1": 0.2610115282, "distance": 0.02263541132, "q3": 0.9025942434, "q2": 2.049599537, "tx": 0.175, "ty": 0.3031, "targetID": 9, "y": 0.2920163238, "x": 0.1552638918}], [{"q1": 1.184305988, "distance": 0.008954240474, "q3": 0.5343088184, "q2": 2.205621517, "tx": -0.175, "ty": 0.3031, "targetID": 7, "y": 0.2954677432, "x": -0.1703173641}], [{"q1": 0.8012286952, "distance": 0.03828392059, "q3": 0.2624634032, "q2": 1.868622968, "tx": 0.0, "ty": 0.55, "targetID": 5, "y": 0.5440093748, "x": -0.03781231263}], [{"q1": 0.7167892097, "distance": 0.3700224739, "q3": 0.3068233042, "q2": 1.81102985, "tx": 0.375, "ty": 0.6495, "targetID": 3, "y": 0.5589066493, "x": 0.01623897084}], [{"q1": 1.368400287, "distance": 0.06804307547, "q3": -0.1394897067, "q2": 1.718359908, "tx": -0.375, "ty": 0.6495, "targetID": 1, "y": 0.59455222, "x": -0.3348676989}], [{"q1": 0.8843829419, "distance": 0.05587348291, "q3": 0.896762712, "q2": 2.382675282, "tx": 0.0, "ty": 0.15, "targetID": 8, "y": 0.2052962615, "x": 0.008010590319}], [{"q1": 0.8746521281, "distance": 0.2005138693, "q3": -0.3780355301, "q2": 1.37111177, "tx": 0.0, "ty": 0.95, "targetID": 2, "y": 0.8128435754, "x": 0.1462666298}], [{"q1": 1.714296676, "distance": 0.0303863469, "q3": 0.03787124113, "q2": 2.006373979, "tx": -0.4763, "ty": 0.275, "targetID": 4, "y": 0.2910413642, "x": -0.4504929329}], [{"q1": -0.4541315908, "distance": 0.1388504701, "q3": 0.954895776, "q2": 1.747285586, "tx": 0.4763, "ty": 0.275, "targetID": 6, "y": 0.1504501026, "x": 0.414925933}]], "block": 4}], [{"trials": [[{"q1": 0.2405703693, "distance": 0.01893732973, "q3": 0.9028195134, "q2": 2.046991581, "tx": 0.175, "ty": 0.3031, "targetID": 9, "y": 0.2897032679, "x": 0.1616153063}], [{"q1": 1.186661429, "distance": 0.00748531949, "q3": 0.5050788312, "q2": 2.216106813, "tx": -0.175, "ty": 0.3031, "targetID": 7, "y": 0.2957946309, "x": -0.1733685618}], [{"q1": 0.7808498225, "distance": 0.02791068673, "q3": 0.2458810161, "q2": 1.878027547, "tx": 0.0, "ty": 0.55, "targetID": 5, "y": 0.5443686039, "x": -0.02733667523}], [{"q1": 0.7165788318, "distance": 0.369879397, "q3": 0.3068133893, "q2": 1.810930474, "tx": 0.375, "ty": 0.6495, "targetID": 3, "y": 0.5589449348, "x": 0.01637687122}], [{"q1": 1.372811974, "distance": 0.06107607362, "q3": -0.1435962457, "q2": 1.699591868, "tx": -0.375, "ty": 0.6495, "targetID": 1, "y": 0.6023269997, "x": -0.3362057374}], [{"q1": 0.8822245869, "distance": 0.05373875694, "q3": 0.9026525898, "q2": 2.388448357, "tx": 0.0, "ty": 0.15, "targetID": 8, "y": 0.2026297117, "x": 0.01086128176}], [{"q1": 0.8727292529, "distance": 0.2030126085, "q3": -0.3825307036, "q2": 1.366823506, "tx": 0.0, "ty": 0.95, "targetID": 2, "y": 0.8137269521, "x": 0.1504784889}], [{"q1": 1.72613441, "distance": 0.02650199813, "q3": 0.05234049792, "q2": 2.012079738, "tx": -0.4763, "ty": 0.275, "targetID": 4, "y": 0.2809802208, "x": -0.4504815403}], [{"q1": -0.2632358508, "distance": 0.1034869335, "q3": 0.8612892379, "q2": 1.781548232, "tx": 0.4763, "ty": 0.275, "targetID": 6, "y": 0.2369084524, "x": 0.3800784878}]], "block": 5}], [{"trials": [[{"q1": 0.2242187259, "distance": 0.01800936887, "q3": 0.9269707096, "q2": 2.034334887, "tx": 0.175, "ty": 0.3031, "targetID": 9, "y": 0.2862592658, "x": 0.1686182261}], [{"q1": 1.189991519, "distance": 0.005333617997, "q3": 0.5049561795, "q2": 2.209264214, "tx": -0.175, "ty": 0.3031, "targetID": 7, "y": 0.2978324035, "x": -0.1758366051}], [{"q1": 0.7538399194, "distance": 0.01292532758, "q3": 0.2496399919, "q2": 1.874138079, "tx": 0.0, "ty": 0.55, "targetID": 5, "y": 0.545699714, "x": -0.01218899641}], [{"q1": 0.7162196674, "distance": 0.3696473748, "q3": 0.3062663326, "q2": 1.811020504, "tx": 0.375, "ty": 0.6495, "targetID": 3, "y": 0.559020461, "x": 0.01659710563}], [{"q1": 1.375646532, "distance": 0.05425092849, "q3": -0.1640070871, "q2": 1.686143781, "tx": -0.375, "ty": 0.6495, "targetID": 1, "y": 0.6118119784, "x": -0.335977234}], [{"q1": 0.8843620944, "distance": 0.05187838168, "q3": 0.918344966, "q2": 2.391282311, "tx": 0.0, "ty": 0.15, "targetID": 8, "y": 0.1999215901, "x": 0.01411386998}], [{"q1": 0.8721760035, "distance": 0.2089284789, "q3": -0.3922114065, "q2": 1.341981649, "tx": 0.0, "ty": 0.95, "targetID": 2, "y": 0.8191116576, "x": 0.1628476316}], [{"q1": 1.732306282, "distance": 0.02656117595, "q3": 0.0646366759, "q2": 2.014956923, "tx": -0.4763, "ty": 0.275, "targetID": 4, "y": 0.2749705216, "x": -0.4497388404}], [{"q1": -0.2528418527, "distance": 0.09879497122, "q3": 0.8443867687, "q2": 1.775960798, "tx": 0.4763, "ty": 0.275, "targetID": 6, "y": 0.2444475481, "x": 0.3823479163}]], "block": 6}], [{"trials": [[{"q1": 0.226124242, "distance": 0.0143294292, "q3": 0.918993904, "q2": 2.029430938, "tx": 0.175, "ty": 0.3031, "targetID": 9, "y": 0.2901759224, "x": 0.1688112392}], [{"q1": 1.19007464, "distance": 0.00430156131, "q3": 0.5118037938, "q2": 2.203425726, "tx": -0.175, "ty": 0.3031, "targetID": 7, "y": 0.2989249486, "x": -0.1760355557}], [{"q1": 0.7352605468, "distance": 0.003961994499, "q3": 0.2606562178, "q2": 1.867111375, "tx": 0.0, "ty": 0.55, "targetID": 5, "y": 0.5463289553, "x": -0.001490245432}], [{"q1": 0.7155850289, "distance": 0.3693734719, "q3": 0.3064850011, "q2": 1.811163702, "tx": 0.375, "ty": 0.6495, "targetID": 3, "y": 0.5589059223, "x": 0.01690856636}], [{"q1": 1.374776311, "distance": 0.05203528542, "q3": -0.1759339352, "q2": 1.681016667, "tx": -0.375, "ty": 0.6495, "targetID": 1, "y": 0.6169684722, "x": -0.3343875557}], [{"q1": 0.8867631659, "distance": 0.05152417074, "q3": 0.9175213613, "q2": 2.392439935, "tx": 0.0, "ty": 0.15, "targetID": 8, "y": 0.1996598082, "x": 0.01373475942}], [{"q1": 0.9115800974, "distance": 0.1948486203, "q3": -0.4523178813, "q2": 1.307698342, "tx": 0.0, "ty": 0.95, "targetID": 2, "y": 0.8347700454, "x": 0.1571242896}], [{"q1": 1.735355259, "distance": 0.02781530594, "q3": 0.06988501416, "q2": 2.019000171, "tx": -0.4763, "ty": 0.275, "targetID": 4, "y": 0.2712245134, "x": -0.4487421165}], [{"q1": -0.2132145731, "distance": 0.09405221715, "q3": 0.8011686521, "q2": 1.766883519, "tx": 0.4763, "ty": 0.275, "targetID": 6, "y": 0.2679002356, "x": 0.3825161373}]], "block": 7}], [{"trials": [[{"q1": 0.2262983665, "distance": 0.01358177749, "q3": 0.9240869247, "q2": 2.025047775, "tx": 0.175, "ty": 0.3031, "targetID": 9, "y": 0.2906679061, "x": 0.1695312049}], [{"q1": 1.195878288, "distance": 0.004389086492, "q3": 0.5410239971, "q2": 2.188291895, "tx": -0.175, "ty": 0.3031, "targetID": 7, "y": 0.2989365408, "x": -0.1763891321}], [{"q1": 0.7254171567, "distance": 0.005250831097, "q3": 0.2470180592, "q2": 1.875349526, "tx": 0.0, "ty": 0.55, "targetID": 5, "y": 0.5458959391, "x": 0.003275349014}], [{"q1": 0.7153800076, "distance": 0.36926586, "q3": 0.3064444461, "q2": 1.811189378, "tx": 0.375, "ty": 0.6495, "targetID": 3, "y": 0.5589009151, "x": 0.01702083697}], [{"q1": 1.379198552, "distance": 0.05075208885, "q3": -0.1751495891, "q2": 1.679985868, "tx": -0.375, "ty": 0.6495, "targetID": 1, "y": 0.615768479, "x": -0.3370795699}], [{"q1": 0.9043311405, "distance": 0.04737117134, "q3": 0.9360244991, "q2": 2.40317241, "tx": 0.0, "ty": 0.15, "targetID": 8, "y": 0.1944287763, "x": 0.01643507565}], [{"q1": 0.9169774259, "distance": 0.1914647309, "q3": -0.444389955, "q2": 1.298666446, "tx": 0.0, "ty": 0.95, "targetID": 2, "y": 0.8368843392, "x": 0.1544784466}], [{"q1": 1.740701835, "distance": 0.02843961374, "q3": 0.07860956539, "q2": 2.019034944, "tx": -0.4763, "ty": 0.275, "targetID": 4, "y": 0.2672980174, "x": -0.448923165}], [{"q1": -0.207652598, "distance": 0.09177256901, "q3": 0.7909665974, "q2": 1.761904319, "tx": 0.4763, "ty": 0.275, "targetID": 6, "y": 0.2724149892, "x": 0.384563845}]], "block": 8}], [{"trials": [[{"q1": 0.2184989338, "distance": 0.01302721443, "q3": 0.9318804623, "q2": 2.017825406, "tx": 0.175, "ty": 0.3031, "targetID": 9, "y": 0.2902163869, "x": 0.1730710548}], [{"q1": 1.192803886, "distance": 0.002862699214, "q3": 0.5364654725, "q2": 2.18723081, "tx": -0.175, "ty": 0.3031, "targetID": 7, "y": 0.3006102918, "x": -0.1764129402}], [{"q1": 0.7127824558, "distance": 0.01209235798, "q3": 0.2635395754, "q2": 1.85952983, "tx": 0.0, "ty": 0.55, "targetID": 5, "y": 0.5486735372, "x": 0.01201938509}], [{"q1": 0.7129817757, "distance": 0.3674674509, "q3": 0.304920336, "q2": 1.810064087, "tx": 0.375, "ty": 0.6495, "targetID": 3, "y": 0.5596321308, "x": 0.01869101392}], [{"q1": 1.387642783, "distance": 0.04167315258, "q3": -0.1785837689, "q2": 1.64837789, "tx": -0.375, "ty": 0.6495, "targetID": 1, "y": 0.6275885292, "x": -0.3395523049}], [{"q1": 0.907651051, "distance": 0.04657052431, "q3": 0.9331510942, "q2": 2.406354741, "tx": 0.0, "ty": 0.15, "targetID": 8, "y": 0.1937454719, "x": 0.0159733348}], [{"q1": 0.968035337, "distance": 0.1678519093, "q3": -0.4711454606, "q2": 1.246311709, "tx": 0.0, "ty": 0.95, "targetID": 2, "y": 0.8547330994, "x": 0.1381972544}], [{"q1": 1.743923295, "distance": 0.02973925421, "q3": 0.06948892802, "q2": 2.028116245, "tx": -0.4763, "ty": 0.275, "targetID": 4, "y": 0.2642012691, "x": -0.4485906035}], [{"q1": -0.1947941858, "distance": 0.09263987592, "q3": 0.7822128676, "q2": 1.758446161, "tx": 0.4763, "ty": 0.275, "targetID": 6, "y": 0.2792676637, "x": 0.383758476}]], "block": 9}], [{"trials": [[{"q1": 0.2105879718, "distance": 0.01481716858, "q3": 0.9411989277, "q2": 2.013442851, "tx": 0.175, "ty": 0.3031, "targetID": 9, "y": 0.2883288406, "x": 0.1761667624}], [{"q1": 1.198014849, "distance": 0.002229181788, "q3": 0.5728742346, "q2": 2.163313772, "tx": -0.175, "ty": 0.3031, "targetID": 7, "y": 0.3029388586, "x": -0.1772233499}], [{"q1": 0.7104516988, "distance": 0.01259797957, "q3": 0.253818631, "q2": 1.868553391, "tx": 0.0, "ty": 0.55, "targetID": 5, "y": 0.5470810622, "x": 0.01225515775}], [{"q1": 0.7126912606, "distance": 0.3673383762, "q3": 0.3049752717, "q2": 1.810135039, "tx": 0.375, "ty": 0.6495, "targetID": 3, "y": 0.5595867322, "x": 0.01883559005}], [{"q1": 1.388824801, "distance": 0.04013838332, "q3": -0.2001397117, "q2": 1.647794315, "tx": -0.375, "ty": 0.6495, "targetID": 1, "y": 0.6320848112, "x": -0.3388364684}], [{"q1": 0.9223073693, "distance": 0.04518962454, "q3": 0.953093431, "q2": 2.407545381, "tx": 0.0, "ty": 0.15, "targetID": 8, "y": 0.1916702643, "x": 0.01748402809}], [{"q1": 0.9767005485, "distance": 0.1627522185, "q3": -0.4931146256, "q2": 1.254527947, "tx": 0.0, "ty": 0.95, "targetID": 2, "y": 0.8553067437, "x": 0.1323686966}], [{"q1": 1.749027486, "distance": 0.03200884277, "q3": 0.1106177578, "q2": 2.013409768, "tx": -0.4763, "ty": 0.275, "targetID": 4, "y": 0.2601091334, "x": -0.4479657785}], [{"q1": -0.1774601086, "distance": 0.09468699775, "q3": 0.7638987968, "q2": 1.756123341, "tx": 0.4763, "ty": 0.275, "targetID": 6, "y": 0.2891545454, "x": 0.3826769452}]], "block": 10}]]}], "condition": "H2"}], "type": "simulation", "subjectID": "S_H2_8"}}
