# Supplementary material for: Goal-related feedback guides motor exploration and redundancy resolution in human motor skill acquisition
Source: PLoS Comput Biol. 2019 Mar 5;15(3):e1006676. doi: 10.1371/journal.pcbi.1006676 (PMC6420027; doi:10.1371/journal.pcbi.1006676)
Supplement: S1 Dataset — The 220 .json files contain the data (20 for the participants, 200 for simulation runs), the text file legend_json.txt explains the data format. (ZIP) [file pcbi.1006676.s001.zip › S_H1_001.json]

{"data": {"data": [{"phases": [{"phase": "test", "blocks": [[{"trials": [[{"q1": 2.040842391, "distance": 0.5186414943, "q3": 3.430854309, "q2": 1.517571142, "tx": 0.175, "ty": 0.3031, "targetID": 9, "y": 0.5452516113, "x": -0.2836410326}], [{"q1": 2.283855324, "distance": 0.231404386, "q3": 3.208074891, "q2": 1.963478806, "tx": -0.175, "ty": 0.3031, "targetID": 7, "y": 0.4222596665, "x": -0.3733657323}], [{"q1": 1.920512138, "distance": 0.2533523101, "q3": 3.728538543, "q2": 1.317297345, "tx": 0.0, "ty": 0.55, "targetID": 5, "y": 0.6371242201, "x": -0.2379007425}], [{"q1": 1.639819449, "distance": 0.3829636095, "q3": 4.044102338, "q2": 0.8402268475, "tx": 0.375, "ty": 0.6495, "targetID": 3, "y": 0.7406099587, "x": 0.003032122814}], [{"q1": 2.061234021, "distance": 0.08067446607, "q3": 3.70078391, "q2": 1.569073475, "tx": -0.375, "ty": 0.6495, "targetID": 1, "y": 0.5744695081, "x": -0.3453555274}], [{"q1": 2.335452045, "distance": 0.4320944275, "q3": 3.042770053, "q2": 2.063006023, "tx": 0.0, "ty": 0.15, "targetID": 8, "y": 0.3889922692, "x": -0.3599837351}], [{"q1": 1.577484099, "distance": 0.1627994239, "q3": 4.333614713, "q2": 0.7412084393, "tx": 0.0, "ty": 0.95, "targetID": 2, "y": 0.7961192345, "x": 0.05314473109}], [{"q1": 2.425696372, "distance": 0.1072268961, "q3": 3.126254548, "q2": 2.153708735, "tx": -0.4763, "ty": 0.275, "targetID": 4, "y": 0.3604778613, "x": -0.4115609663}], [{"q1": 1.908070779, "distance": 0.7533887096, "q3": 3.5214941, "q2": 1.28967517, "tx": 0.4763, "ty": 0.275, "targetID": 6, "y": 0.6014177042, "x": -0.2027037041}]], "block": 1}], [{"trials": [[{"q1": 1.971740012, "distance": 0.4932978627, "q3": 3.448769925, "q2": 1.385028745, "tx": 0.175, "ty": 0.3031, "targetID": 9, "y": 0.5705965602, "x": -0.2394736078}], [{"q1": 2.309346976, "distance": 0.2025654966, "q3": 3.059260217, "q2": 1.895428739, "tx": -0.175, "ty": 0.3031, "targetID": 7, "y": 0.3970341209, "x": -0.3544691097}], [{"q1": 1.853095199, "distance": 0.2069051944, "q3": 3.737327318, "q2": 1.166544692, "tx": 0.0, "ty": 0.55, "targetID": 5, "y": 0.6582584272, "x": -0.1763232044}], [{"q1": 1.61233581, "distance": 0.3601728054, "q3": 4.077332569, "q2": 0.8082007318, "tx": 0.375, "ty": 0.6495, "targetID": 3, "y": 0.7459993269, "x": 0.02799520227}], [{"q1": 2.042691068, "distance": 0.08638174494, "q3": 3.665154704, "q2": 1.471840878, "tx": -0.375, "ty": 0.6495, "targetID": 1, "y": 0.5836681635, "x": -0.3190716963}], [{"q1": 2.367431462, "distance": 0.3890956021, "q3": 2.834112097, "q2": 2.018807285, "tx": 0.0, "ty": 0.15, "targetID": 8, "y": 0.3526991806, "x": -0.3321271289}], [{"q1": 1.545448401, "distance": 0.1806472048, "q3": 4.359425031, "q2": 0.6766164976, "tx": 0.0, "ty": 0.95, "targetID": 2, "y": 0.7948968187, "x": 0.09260893987}], [{"q1": 2.476390828, "distance": 0.08735649375, "q3": 3.063770647, "q2": 2.165853984, "tx": -0.4763, "ty": 0.275, "targetID": 4, "y": 0.3375645801, "x": -0.4153341873}], [{"q1": 1.859169683, "distance": 0.730835511, "q3": 3.550305307, "q2": 1.218505054, "tx": 0.4763, "ty": 0.275, "targetID": 6, "y": 0.6177117911, "x": -0.1691991653}]], "block": 2}], [{"trials": [[{"q1": 1.969578365, "distance": 0.4766887289, "q3": 3.364111461, "q2": 1.40412686, "tx": 0.175, "ty": 0.3031, "targetID": 9, "y": 0.5538909069, "x": -0.2303838493}], [{"q1": 2.28231334, "distance": 0.127771425, "q3": 2.591177717, "q2": 1.614465622, "tx": -0.175, "ty": 0.3031, "targetID": 7, "y": 0.3080864588, "x": -0.3026740862}], [{"q1": 1.846704833, "distance": 0.2056868977, "q3": 3.75321323, "q2": 1.153142688, "tx": 0.0, "ty": 0.55, "targetID": 5, "y": 0.6628583471, "x": -0.1719595691}], [{"q1": 1.608971346, "distance": 0.3530123158, "q3": 3.997852417, "q2": 0.8221344697, "tx": 0.375, "ty": 0.6495, "targetID": 3, "y": 0.7290278034, "x": 0.03106247141}], [{"q1": 2.048010399, "distance": 0.06086685001, "q3": 3.780635345, "q2": 1.413594935, "tx": -0.375, "ty": 0.6495, "targetID": 1, "y": 0.6019688189, "x": -0.3369794759}], [{"q1": 2.318989628, "distance": 0.3383343991, "q3": 1.911993165, "q2": 1.576013718, "tx": 0.0, "ty": 0.15, "targetID": 8, "y": 0.1460372791, "x": -0.3383111917}], [{"q1": 1.536844938, "distance": 0.1732057257, "q3": 4.458447745, "q2": 0.6313064161, "tx": 0.0, "ty": 0.95, "targetID": 2, "y": 0.8114772216, "x": 0.1039791484}], [{"q1": 2.493408538, "distance": 0.08267624593, "q3": 3.007801472, "q2": 2.00653363, "tx": -0.4763, "ty": 0.275, "targetID": 4, "y": 0.3237629742, "x": -0.4095352339}], [{"q1": 1.859532997, "distance": 0.70578706, "q3": 3.364720897, "q2": 1.269727912, "tx": 0.4763, "ty": 0.275, "targetID": 6, "y": 0.5770857094, "x": -0.1615711455}]], "block": 3}], [{"trials": [[{"q1": 1.751795572, "distance": 0.343522665, "q3": 2.993333661, "q2": 1.406629621, "tx": 0.175, "ty": 0.3031, "targetID": 9, "y": 0.5077423304, "x": -0.1009154545}], [{"q1": 2.153643339, "distance": 0.1154496671, "q3": 2.267710783, "q2": 1.515621971, "tx": -0.175, "ty": 0.3031, "targetID": 7, "y": 0.269551346, "x": -0.2854677032}], [{"q1": 1.599298967, "distance": 0.02079199781, "q3": 3.232979596, "q2": 1.136029943, "tx": 0.0, "ty": 0.55, "targetID": 5, "y": 0.5690097453, "x": -0.008422396049}], [{"q1": 1.456684203, "distance": 0.2269990509, "q3": 4.035189481, "q2": 0.7258415416, "tx": 0.375, "ty": 0.6495, "targetID": 3, "y": 0.715900318, "x": 0.1579295808}], [{"q1": 2.048199385, "distance": 0.05822680748, "q3": 3.792867573, "q2": 1.424946425, "tx": -0.375, "ty": 0.6495, "targetID": 1, "y": 0.6024805353, "x": -0.3406556985}], [{"q1": 2.239462051, "distance": 0.3973831539, "q3": 1.728353424, "q2": 1.414550386, "tx": 0.0, "ty": 0.15, "targetID": 8, "y": 0.1448794138, "x": -0.3973501612}], [{"q1": 1.572691374, "distance": 0.1065600059, "q3": 4.717897867, "q2": 0.5837961025, "tx": 0.0, "ty": 0.95, "targetID": 2, "y": 0.8629038159, "x": 0.06139454018}], [{"q1": 2.435101653, "distance": 0.1212428223, "q3": 2.888667416, "q2": 1.91101894, "tx": -0.4763, "ty": 0.275, "targetID": 4, "y": 0.3301949741, "x": -0.368349378}], [{"q1": 1.646309324, "distance": 0.5888069698, "q3": 3.203081851, "q2": 1.204529968, "tx": 0.4763, "ty": 0.275, "targetID": 6, "y": 0.5618005716, "x": -0.03793640463}]], "block": 4}], [{"trials": [[{"q1": 1.75013198, "distance": 0.3423166462, "q3": 2.987252477, "q2": 1.405569206, "tx": 0.175, "ty": 0.3031, "targetID": 9, "y": 0.506556203, "x": -0.1002930434}], [{"q1": 1.974274392, "distance": 0.09765942738, "q3": 2.057298301, "q2": 1.474980121, "tx": -0.175, "ty": 0.3031, "targetID": 7, "y": 0.2800002294, "x": -0.2698881676}], [{"q1": 1.592017239, "distance": 0.011208112, "q3": 3.174315685, "q2": 1.157196814, "tx": 0.0, "ty": 0.55, "targetID": 5, "y": 0.5567241447, "x": -0.008967031453}], [{"q1": 1.456058342, "distance": 0.2271919377, "q3": 4.038639962, "q2": 0.728303976, "tx": 0.375, "ty": 0.6495, "targetID": 3, "y": 0.7168106336, "x": 0.158008168}], [{"q1": 2.050158567, "distance": 0.05590145261, "q3": 3.803110822, "q2": 1.418994512, "tx": -0.375, "ty": 0.6495, "targetID": 1, "y": 0.6036109205, "x": -0.3430756397}], [{"q1": 2.092529108, "distance": 0.4376239096, "q3": 1.509457892, "q2": 1.349859859, "tx": 0.0, "ty": 0.15, "targetID": 8, "y": 0.1915830909, "x": -0.4356438141}], [{"q1": 1.573974477, "distance": 0.09785472639, "q3": 4.73576097, "q2": 0.6017198302, "tx": 0.0, "ty": 0.95, "targetID": 2, "y": 0.8673160912, "x": 0.05233467966}], [{"q1": 2.384373268, "distance": 0.1514731814, "q3": 2.799878483, "q2": 1.892054263, "tx": -0.4763, "ty": 0.275, "targetID": 4, "y": 0.3341652278, "x": -0.3368596884}], [{"q1": 1.65721631, "distance": 0.5944688229, "q3": 3.205964986, "q2": 1.228681745, "tx": 0.4763, "ty": 0.275, "targetID": 6, "y": 0.5620685282, "x": -0.04426204393}]], "block": 5}], [{"trials": [[{"q1": 1.487525152, "distance": 0.2499775085, "q3": 2.340136474, "q2": 1.451167069, "tx": 0.175, "ty": 0.3031, "targetID": 9, "y": 0.4035754288, "x": -0.05389614009}], [{"q1": 1.966780935, "distance": 0.06560818156, "q3": 2.13581047, "q2": 1.550230214, "tx": -0.175, "ty": 0.3031, "targetID": 7, "y": 0.2923168653, "x": -0.2397159756}], [{"q1": 1.560555745, "distance": 0.006951495967, "q3": 3.153552354, "q2": 1.256035242, "tx": 0.0, "ty": 0.55, "targetID": 5, "y": 0.5525263012, "x": 0.006476194762}], [{"q1": 1.448992819, "distance": 0.2196799188, "q3": 4.068125685, "q2": 0.7076876761, "tx": 0.375, "ty": 0.6495, "targetID": 3, "y": 0.7202725645, "x": 0.1670324284}], [{"q1": 2.047023061, "distance": 0.05454068882, "q3": 3.811394981, "q2": 1.436514299, "tx": -0.375, "ty": 0.6495, "targetID": 1, "y": 0.6041010361, "x": -0.344773839}], [{"q1": 1.75121723, "distance": 0.5012271903, "q3": 0.8805001431, "q2": 1.434553358, "tx": 0.0, "ty": 0.15, "targetID": 8, "y": 0.351489666, "x": -0.4589451065}], [{"q1": 1.592890234, "distance": 0.08517520494, "q3": 4.787699441, "q2": 0.5631438363, "tx": 0.0, "ty": 0.95, "targetID": 2, "y": 0.8754701556, "x": 0.04123248523}], [{"q1": 2.335075788, "distance": 0.1770008058, "q3": 2.688924501, "q2": 1.845377446, "tx": -0.4763, "ty": 0.275, "targetID": 4, "y": 0.3275920522, "x": -0.307293014}], [{"q1": 1.68666602, "distance": 0.6096778707, "q3": 3.230326554, "q2": 1.205800618, "tx": 0.4763, "ty": 0.275, "targetID": 6, "y": 0.5658536814, "x": -0.05952762343}]], "block": 6}], [{"trials": [[{"q1": 1.475902432, "distance": 0.2429213533, "q3": 2.405398984, "q2": 1.423419763, "tx": 0.175, "ty": 0.3031, "targetID": 9, "y": 0.4148354902, "x": -0.04069878103}], [{"q1": 1.932686029, "distance": 0.05325497105, "q3": 2.105973392, "q2": 1.579109994, "tx": -0.175, "ty": 0.3031, "targetID": 7, "y": 0.2940581416, "x": -0.2274817753}], [{"q1": 1.579304401, "distance": 0.0121764121, "q3": 3.198250553, "q2": 1.230764865, "tx": 0.0, "ty": 0.55, "targetID": 5, "y": 0.5621450255, "x": -0.0008737088318}], [{"q1": 1.408232791, "distance": 0.1992820491, "q3": 4.127929233, "q2": 0.734064821, "tx": 0.375, "ty": 0.6495, "targetID": 3, "y": 0.7290782438, "x": 0.1922963103}], [{"q1": 2.046230797, "distance": 0.05518363756, "q3": 3.808822297, "q2": 1.442297353, "tx": -0.375, "ty": 0.6495, "targetID": 1, "y": 0.6035316778, "x": -0.344468914}], [{"q1": 1.728789437, "distance": 0.4984070432, "q3": 0.9127599058, "q2": 1.411524426, "tx": 0.0, "ty": 0.15, "targetID": 8, "y": 0.3655948159, "x": -0.4493645025}], [{"q1": 1.584995731, "distance": 0.05614660686, "q3": 4.892290419, "q2": 0.6269405281, "tx": 0.0, "ty": 0.95, "targetID": 2, "y": 0.894930384, "x": 0.01094435277}], [{"q1": 2.30589197, "distance": 0.1866317767, "q3": 2.671780074, "q2": 1.811487885, "tx": -0.4763, "ty": 0.275, "targetID": 4, "y": 0.3306879149, "x": -0.298170058}], [{"q1": 1.701898712, "distance": 0.6115503099, "q3": 3.150615954, "q2": 1.145195934, "tx": 0.4763, "ty": 0.275, "targetID": 6, "y": 0.5472255803, "x": -0.07131940705}]], "block": 7}], [{"trials": [[{"q1": 1.458836274, "distance": 0.2352436431, "q3": 2.475079234, "q2": 1.389969948, "tx": 0.175, "ty": 0.3031, "targetID": 9, "y": 0.4272685189, "x": -0.02480428064}], [{"q1": 1.876942821, "distance": 0.04556006126, "q3": 2.035165723, "q2": 1.587777533, "tx": -0.175, "ty": 0.3031, "targetID": 7, "y": 0.2942162486, "x": -0.2196855474}], [{"q1": 1.585561203, "distance": 0.01676901798, "q3": 3.220677514, "q2": 1.165981692, "tx": 0.0, "ty": 0.55, "targetID": 5, "y": 0.5666478841, "x": -0.002011943754}], [{"q1": 1.393752788, "distance": 0.1837438279, "q3": 4.139691973, "q2": 0.7070831327, "tx": 0.375, "ty": 0.6495, "targetID": 3, "y": 0.725934857, "x": 0.2079086869}], [{"q1": 2.045607442, "distance": 0.05107203205, "q3": 3.827852788, "q2": 1.421536744, "tx": -0.375, "ty": 0.6495, "targetID": 1, "y": 0.6079500871, "x": -0.3453022359}], [{"q1": 1.715217447, "distance": 0.4930206209, "q3": 0.9443257277, "q2": 1.400789308, "tx": 0.0, "ty": 0.15, "targetID": 8, "y": 0.3711919112, "x": -0.4406171479}], [{"q1": 1.586524948, "distance": 0.05169440285, "q3": 4.913067944, "q2": 0.6495830548, "tx": 0.0, "ty": 0.95, "targetID": 2, "y": 0.898335893, "x": -0.001769556315}], [{"q1": 2.292275504, "distance": 0.1908916799, "q3": 2.662879982, "q2": 1.794771161, "tx": -0.4763, "ty": 0.275, "targetID": 4, "y": 0.3317798092, "x": -0.2940482875}], [{"q1": 1.682182181, "distance": 0.6022774814, "q3": 3.14425011, "q2": 1.184038421, "tx": 0.4763, "ty": 0.275, "targetID": 6, "y": 0.5471672694, "x": -0.06097380553}]], "block": 8}], [{"trials": [[{"q1": 1.452717406, "distance": 0.2295033705, "q3": 2.511746247, "q2": 1.394504904, "tx": 0.175, "ty": 0.3031, "targetID": 9, "y": 0.4318675751, "x": -0.01497554754}], [{"q1": 1.802115091, "distance": 0.03983423601, "q3": 1.935777948, "q2": 1.589957215, "tx": -0.175, "ty": 0.3031, "targetID": 7, "y": 0.2958661183, "x": -0.2141718944}], [{"q1": 1.586383458, "distance": 0.0151312886, "q3": 3.214271038, "q2": 1.116304179, "tx": 0.0, "ty": 0.55, "targetID": 5, "y": 0.5649752635, "x": -0.00216734343}], [{"q1": 1.40040843, "distance": 0.1829127742, "q3": 4.173572578, "q2": 0.6667035976, "tx": 0.375, "ty": 0.6495, "targetID": 3, "y": 0.7303278715, "x": 0.2109148448}], [{"q1": 2.046580462, "distance": 0.04851841951, "q3": 3.839357148, "q2": 1.40825075, "tx": -0.375, "ty": 0.6495, "targetID": 1, "y": 0.610238937, "x": -0.3464937557}], [{"q1": 1.718393003, "distance": 0.4849559661, "q3": 0.9847858894, "q2": 1.399267212, "tx": 0.0, "ty": 0.15, "targetID": 8, "y": 0.3649761717, "x": -0.4347039621}], [{"q1": 1.603238653, "distance": 0.04961339678, "q3": 4.956272075, "q2": 0.6348254433, "tx": 0.0, "ty": 0.95, "targetID": 2, "y": 0.9042487048, "x": -0.01919135564}], [{"q1": 2.264828793, "distance": 0.1988291255, "q3": 2.594732561, "q2": 1.749913893, "tx": -0.4763, "ty": 0.275, "targetID": 4, "y": 0.3224593925, "x": -0.2832180816}], [{"q1": 1.653785522, "distance": 0.5870305152, "q3": 3.105506119, "q2": 1.279475587, "tx": 0.4763, "ty": 0.275, "targetID": 6, "y": 0.5401952204, "x": -0.04741396857}]], "block": 9}], [{"trials": [[{"q1": 1.438884642, "distance": 0.2257621884, "q3": 2.512595232, "q2": 1.386272115, "tx": 0.175, "ty": 0.3031, "targetID": 9, "y": 0.4328186577, "x": -0.009774553339}], [{"q1": 1.828008315, "distance": 0.03234281534, "q3": 2.008339594, "q2": 1.597978849, "tx": -0.175, "ty": 0.3031, "targetID": 7, "y": 0.2999084754, "x": -0.2071849635}], [{"q1": 1.583089921, "distance": 0.01235584516, "q3": 3.200733806, "q2": 1.135052187, "tx": 0.0, "ty": 0.55, "targetID": 5, "y": 0.5622444691, "x": -0.001655260453}], [{"q1": 1.408651641, "distance": 0.189483849, "q3": 4.190147964, "q2": 0.6615076385, "tx": 0.375, "ty": 0.6495, "targetID": 3, "y": 0.735163469, "x": 0.2059855062}], [{"q1": 2.047085709, "distance": 0.04299608477, "q3": 3.865520509, "q2": 1.398488268, "tx": -0.375, "ty": 0.6495, "targetID": 1, "y": 0.6140886211, "x": -0.3506135787}], [{"q1": 1.700220342, "distance": 0.4880894821, "q3": 0.963377127, "q2": 1.396723354, "tx": 0.0, "ty": 0.15, "targetID": 8, "y": 0.3766058387, "x": -0.4322975092}], [{"q1": 1.608252813, "distance": 0.05041815734, "q3": 4.970149875, "q2": 0.6305697923, "tx": 0.0, "ty": 0.95, "targetID": 2, "y": 0.9060457358, "x": -0.02469844624}], [{"q1": 2.257817058, "distance": 0.2010418498, "q3": 2.578681162, "q2": 1.743712969, "tx": -0.4763, "ty": 0.275, "targetID": 4, "y": 0.3205735344, "x": -0.2804917307}], [{"q1": 1.643319395, "distance": 0.5814752687, "q3": 3.08976764, "q2": 1.279110072, "tx": 0.4763, "ty": 0.275, "targetID": 6, "y": 0.5372433147, "x": -0.04268162972}]], "block": 10}]]}], "condition": "H1"}], "type": "simulation", "subjectID": "S_H1_1"}}
