# Supplementary material for: Goal-related feedback guides motor exploration and redundancy resolution in human motor skill acquisition
Source: PLoS Comput Biol. 2019 Mar 5;15(3):e1006676. doi: 10.1371/journal.pcbi.1006676 (PMC6420027; doi:10.1371/journal.pcbi.1006676)
Supplement: S1 Dataset — The 220 .json files contain the data (20 for the participants, 200 for simulation runs), the text file legend_json.txt explains the data format. (ZIP) [file pcbi.1006676.s001.zip › S_H1_056.json]

{"data": {"data": [{"phases": [{"phase": "test", "blocks": [[{"trials": [[{"q1": 1.549656518, "distance": 0.3815607, "q3": 3.604897537, "q2": 2.630921091, "tx": 0.175, "ty": 0.3031, "targetID": 9, "y": 0.5804240997, "x": -0.08706852437}], [{"q1": 2.178783811, "distance": 0.2131015429, "q3": 3.188244994, "q2": 2.094981084, "tx": -0.175, "ty": 0.3031, "targetID": 7, "y": 0.4556742661, "x": -0.3237728501}], [{"q1": 1.642154959, "distance": 0.138103027, "q3": 3.590617594, "q2": 2.574948362, "tx": 0.0, "ty": 0.55, "targetID": 5, "y": 0.5753971462, "x": -0.1357476741}], [{"q1": 1.158427982, "distance": 0.374903205, "q3": 4.031093565, "q2": 3.076526012, "tx": 0.375, "ty": 0.6495, "targetID": 3, "y": 0.5102225656, "x": 0.02692786754}], [{"q1": 2.025167853, "distance": 0.1690832548, "q3": 3.331199259, "q2": 2.246379951, "tx": -0.375, "ty": 0.6495, "targetID": 1, "y": 0.508643341, "x": -0.2814663235}], [{"q1": 1.862979269, "distance": 0.4382685889, "q3": 3.311590033, "q2": 2.304274898, "tx": 0.0, "ty": 0.15, "targetID": 8, "y": 0.5436545301, "x": -0.192653749}], [{"q1": 1.460266009, "distance": 0.4024314114, "q3": 3.851615938, "q2": 2.81799377, "tx": 0.0, "ty": 0.95, "targetID": 2, "y": 0.5590064646, "x": -0.09526329906}], [{"q1": 2.381471951, "distance": 0.1299436079, "q3": 3.138987254, "q2": 1.978811052, "tx": -0.4763, "ty": 0.275, "targetID": 4, "y": 0.3787520236, "x": -0.3980640822}], [{"q1": 1.210188253, "distance": 0.5177322065, "q3": 3.88825549, "q2": 2.96821621, "tx": 0.4763, "ty": 0.275, "targetID": 6, "y": 0.5408790552, "x": 0.03205348543}]], "block": 1}], [{"trials": [[{"q1": 1.432038852, "distance": 0.3521478429, "q3": 3.719129347, "q2": 2.750198331, "tx": 0.175, "ty": 0.3031, "targetID": 9, "y": 0.5753468651, "x": -0.04836013012}], [{"q1": 2.181621051, "distance": 0.2025647132, "q3": 3.1363712, "q2": 2.152112243, "tx": -0.175, "ty": 0.3031, "targetID": 7, "y": 0.4501092566, "x": -0.3143583205}], [{"q1": 1.458517959, "distance": 0.06732597901, "q3": 3.717476399, "q2": 2.763918637, "tx": 0.0, "ty": 0.55, "targetID": 5, "y": 0.5721767253, "x": -0.06356870538}], [{"q1": 1.038673555, "distance": 0.3796542932, "q3": 4.214719165, "q2": 3.22682703, "tx": 0.375, "ty": 0.6495, "targetID": 3, "y": 0.4533520247, "x": 0.04994099898}], [{"q1": 2.024726346, "distance": 0.1692671505, "q3": 3.335416006, "q2": 2.278755925, "tx": -0.375, "ty": 0.6495, "targetID": 1, "y": 0.5076674724, "x": -0.2826154647}], [{"q1": 1.667855866, "distance": 0.4395946751, "q3": 3.433661617, "q2": 2.465401194, "tx": 0.0, "ty": 0.15, "targetID": 8, "y": 0.5748932255, "x": -0.1127351999}], [{"q1": 1.477416785, "distance": 0.3867276743, "q3": 3.743799674, "q2": 2.752810011, "tx": 0.0, "ty": 0.95, "targetID": 2, "y": 0.5716358092, "x": -0.07999270745}], [{"q1": 2.389347035, "distance": 0.1259202141, "q3": 3.134863043, "q2": 1.982164966, "tx": -0.4763, "ty": 0.275, "targetID": 4, "y": 0.3752930707, "x": -0.4001606521}], [{"q1": 1.236496925, "distance": 0.5348452697, "q3": 3.922746501, "q2": 2.983256111, "tx": 0.4763, "ty": 0.275, "targetID": 6, "y": 0.5370071379, "x": 0.0100257007}]], "block": 2}], [{"trials": [[{"q1": 1.43904006, "distance": 0.3541285229, "q3": 3.715532778, "q2": 2.747978668, "tx": 0.175, "ty": 0.3031, "targetID": 9, "y": 0.5753115228, "x": -0.0515124668}], [{"q1": 2.188156766, "distance": 0.2042005824, "q3": 3.141642812, "q2": 2.147490067, "tx": -0.175, "ty": 0.3031, "targetID": 7, "y": 0.4484792652, "x": -0.3183971656}], [{"q1": 1.349839166, "distance": 0.02553957769, "q3": 3.763559851, "q2": 2.789560645, "tx": 0.0, "ty": 0.55, "targetID": 5, "y": 0.5722947134, "x": -0.01245856264}], [{"q1": 0.9760892806, "distance": 0.3746533782, "q3": 4.261584899, "q2": 3.277370134, "tx": 0.375, "ty": 0.6495, "targetID": 3, "y": 0.4314548999, "x": 0.07033380871}], [{"q1": 2.02061884, "distance": 0.1649867891, "q3": 3.361532559, "q2": 2.26885062, "tx": -0.375, "ty": 0.6495, "targetID": 1, "y": 0.5104928877, "x": -0.2861312017}], [{"q1": 1.688187791, "distance": 0.439429027, "q3": 3.421699584, "q2": 2.45633519, "tx": 0.0, "ty": 0.15, "targetID": 8, "y": 0.5722767603, "x": -0.1215738766}], [{"q1": 1.48571476, "distance": 0.3724655586, "q3": 3.69499169, "q2": 2.650238389, "tx": 0.0, "ty": 0.95, "targetID": 2, "y": 0.584308429, "x": -0.0707125675}], [{"q1": 2.401526226, "distance": 0.118210048, "q3": 3.150590709, "q2": 1.987057666, "tx": -0.4763, "ty": 0.275, "targetID": 4, "y": 0.3715208544, "x": -0.4080552925}], [{"q1": 1.311132138, "distance": 0.5650903459, "q3": 3.864827082, "q2": 2.917149967, "tx": 0.4763, "ty": 0.275, "targetID": 6, "y": 0.551014092, "x": -0.01679564996}]], "block": 3}], [{"trials": [[{"q1": 1.431353328, "distance": 0.3519328361, "q3": 3.722097271, "q2": 2.755222133, "tx": 0.175, "ty": 0.3031, "targetID": 9, "y": 0.5747189664, "x": -0.04878529481}], [{"q1": 2.184213569, "distance": 0.2088131174, "q3": 3.165919766, "q2": 2.153803456, "tx": -0.175, "ty": 0.3031, "targetID": 7, "y": 0.4516665537, "x": -0.3217341034}], [{"q1": 1.302300838, "distance": 0.01335971003, "q3": 3.863676442, "q2": 2.87303034, "tx": 0.0, "ty": 0.55, "targetID": 5, "y": 0.5581297163, "x": -0.01060139451}], [{"q1": 0.946412107, "distance": 0.3787996247, "q3": 4.30005393, "q2": 3.311898962, "tx": 0.375, "ty": 0.6495, "targetID": 3, "y": 0.4154804473, "x": 0.07713425069}], [{"q1": 2.005898269, "distance": 0.1584612077, "q3": 3.407733821, "q2": 2.271345748, "tx": -0.375, "ty": 0.6495, "targetID": 1, "y": 0.5165172646, "x": -0.2888283897}], [{"q1": 1.66744894, "distance": 0.4402015894, "q3": 3.446715535, "q2": 2.48226859, "tx": 0.0, "ty": 0.15, "targetID": 8, "y": 0.5746994776, "x": -0.115792025}], [{"q1": 1.530558083, "distance": 0.3718239215, "q3": 3.640561318, "q2": 2.584706767, "tx": 0.0, "ty": 0.95, "targetID": 2, "y": 0.5874066838, "x": -0.08233538503}], [{"q1": 2.417179689, "distance": 0.1100230587, "q3": 3.144913181, "q2": 1.98734144, "tx": -0.4763, "ty": 0.275, "targetID": 4, "y": 0.364707978, "x": -0.4126010822}], [{"q1": 1.388156228, "distance": 0.5871395339, "q3": 3.750158297, "q2": 2.81023931, "tx": 0.4763, "ty": 0.275, "targetID": 6, "y": 0.5689194353, "x": -0.0319757105}]], "block": 4}], [{"trials": [[{"q1": 1.430712106, "distance": 0.3517765794, "q3": 3.721826514, "q2": 2.754060594, "tx": 0.175, "ty": 0.3031, "targetID": 9, "y": 0.5748987602, "x": -0.04832083605}], [{"q1": 2.185870517, "distance": 0.203952932, "q3": 3.141402304, "q2": 2.211719927, "tx": -0.175, "ty": 0.3031, "targetID": 7, "y": 0.4491885873, "x": -0.3173197917}], [{"q1": 1.28149815, "distance": 0.01660903243, "q3": 3.91496324, "q2": 2.974648511, "tx": 0.0, "ty": 0.55, "targetID": 5, "y": 0.5389389861, "x": -0.01239007386}], [{"q1": 0.9453120173, "distance": 0.3788049124, "q3": 4.299754984, "q2": 3.314882065, "tx": 0.375, "ty": 0.6495, "targetID": 3, "y": 0.4147099692, "x": 0.07773445688}], [{"q1": 1.992418331, "distance": 0.1569116421, "q3": 3.437822496, "q2": 2.327199481, "tx": -0.375, "ty": 0.6495, "targetID": 1, "y": 0.5179200938, "x": -0.2895132074}], [{"q1": 1.655202238, "distance": 0.440672354, "q3": 3.465181831, "q2": 2.501607728, "tx": 0.0, "ty": 0.15, "targetID": 8, "y": 0.5758554834, "x": -0.1133103299}], [{"q1": 1.5755883, "distance": 0.3701862602, "q3": 3.546000855, "q2": 2.482719463, "tx": 0.0, "ty": 0.95, "targetID": 2, "y": 0.5894555326, "x": -0.08393780015}], [{"q1": 2.440906886, "distance": 0.09862399144, "q3": 3.124596545, "q2": 2.013636638, "tx": -0.4763, "ty": 0.275, "targetID": 4, "y": 0.3536016028, "x": -0.4167308828}], [{"q1": 1.430531062, "distance": 0.5973630471, "q3": 3.681741068, "q2": 2.727361837, "tx": 0.4763, "ty": 0.275, "targetID": 6, "y": 0.5782879412, "x": -0.0383445713}]], "block": 5}], [{"trials": [[{"q1": 1.40996061, "distance": 0.3461497992, "q3": 3.746147043, "q2": 2.779014908, "tx": 0.175, "ty": 0.3031, "targetID": 9, "y": 0.5722847494, "x": -0.04262181459}], [{"q1": 2.178837607, "distance": 0.2070904676, "q3": 3.159894565, "q2": 2.175291641, "tx": -0.175, "ty": 0.3031, "targetID": 7, "y": 0.4528312539, "x": -0.31806297}], [{"q1": 1.241731666, "distance": 0.0137729187, "q3": 3.982199252, "q2": 2.959151731, "tx": 0.0, "ty": 0.55, "targetID": 5, "y": 0.5372128283, "x": -0.005116788937}], [{"q1": 0.8917064426, "distance": 0.3803123029, "q3": 4.355787956, "q2": 3.334556449, "tx": 0.375, "ty": 0.6495, "targetID": 3, "y": 0.3969995889, "x": 0.09060416645}], [{"q1": 1.984586346, "distance": 0.1507251842, "q3": 3.473894748, "q2": 2.297053172, "tx": -0.375, "ty": 0.6495, "targetID": 1, "y": 0.52304553, "x": -0.2929795868}], [{"q1": 1.615513077, "distance": 0.4415728421, "q3": 3.519923151, "q2": 2.548466168, "tx": 0.0, "ty": 0.15, "targetID": 8, "y": 0.5791989632, "x": -0.1038018536}], [{"q1": 1.610812935, "distance": 0.3750132985, "q3": 3.500957853, "q2": 2.44077236, "tx": 0.0, "ty": 0.95, "targetID": 2, "y": 0.5867772079, "x": -0.0932961807}], [{"q1": 2.440731113, "distance": 0.09817070147, "q3": 3.130724005, "q2": 1.991545883, "tx": -0.4763, "ty": 0.275, "targetID": 4, "y": 0.3539931808, "x": -0.4180113731}], [{"q1": 1.53494399, "distance": 0.6197935443, "q3": 3.540923873, "q2": 2.681060071, "tx": 0.4763, "ty": 0.275, "targetID": 6, "y": 0.5757429556, "x": -0.06563884551}]], "block": 6}], [{"trials": [[{"q1": 1.393626056, "distance": 0.3421482979, "q3": 3.76838867, "q2": 2.79577681, "tx": 0.175, "ty": 0.3031, "targetID": 9, "y": 0.5702546261, "x": -0.03876123013}], [{"q1": 2.194862233, "distance": 0.1918998395, "q3": 3.080914507, "q2": 2.094916723, "tx": -0.175, "ty": 0.3031, "targetID": 7, "y": 0.4403564008, "x": -0.3091127468}], [{"q1": 1.267740504, "distance": 0.003556918478, "q3": 3.901783051, "q2": 2.892373523, "tx": 0.0, "ty": 0.55, "targetID": 5, "y": 0.5535402093, "x": -0.0003443649973}], [{"q1": 0.8543472979, "distance": 0.3500464342, "q3": 4.310511462, "q2": 3.262809569, "tx": 0.375, "ty": 0.6495, "targetID": 3, "y": 0.4174530128, "x": 0.1129185207}], [{"q1": 1.986181516, "distance": 0.1479667226, "q3": 3.479490087, "q2": 2.258462085, "tx": -0.375, "ty": 0.6495, "targetID": 1, "y": 0.5255022809, "x": -0.2942614302}], [{"q1": 1.606392401, "distance": 0.4409976572, "q3": 3.572076648, "q2": 2.606765246, "tx": 0.0, "ty": 0.15, "targetID": 8, "y": 0.5765811672, "x": -0.1118366731}], [{"q1": 1.646336811, "distance": 0.3777064259, "q3": 3.419638064, "q2": 2.322496615, "tx": 0.0, "ty": 0.95, "targetID": 2, "y": 0.5838749043, "x": -0.09281464612}], [{"q1": 2.455054936, "distance": 0.09194745441, "q3": 3.108611681, "q2": 1.964773771, "tx": -0.4763, "ty": 0.275, "targetID": 4, "y": 0.3463677627, "x": -0.4183260677}], [{"q1": 1.528882277, "distance": 0.6218996726, "q3": 3.566503023, "q2": 2.695069483, "tx": 0.4763, "ty": 0.275, "targetID": 6, "y": 0.5753729603, "x": -0.06825053718}]], "block": 7}], [{"trials": [[{"q1": 1.359063376, "distance": 0.3316022157, "q3": 3.796291677, "q2": 2.824234543, "tx": 0.175, "ty": 0.3031, "targetID": 9, "y": 0.5667099891, "x": -0.02617107928}], [{"q1": 2.20762445, "distance": 0.1763893695, "q3": 3.002867924, "q2": 2.120551317, "tx": -0.175, "ty": 0.3031, "targetID": 7, "y": 0.4285262226, "x": -0.299022064}], [{"q1": 1.292485249, "distance": 0.002546262355, "q3": 3.843902872, "q2": 2.921416984, "tx": 0.0, "ty": 0.55, "targetID": 5, "y": 0.551559817, "x": -0.002012566284}], [{"q1": 0.7857486297, "distance": 0.3414977979, "q3": 4.289281904, "q2": 3.318542292, "tx": 0.375, "ty": 0.6495, "targetID": 3, "y": 0.3974111122, "x": 0.1446265236}], [{"q1": 1.98023976, "distance": 0.1464775642, "q3": 3.495811208, "q2": 2.270960118, "tx": -0.375, "ty": 0.6495, "targetID": 1, "y": 0.5267594249, "x": -0.2950598472}], [{"q1": 1.592430869, "distance": 0.442051818, "q3": 3.615098825, "q2": 2.621921885, "tx": 0.0, "ty": 0.15, "targetID": 8, "y": 0.5771360705, "x": -0.1138621406}], [{"q1": 1.657144911, "distance": 0.3804346198, "q3": 3.389584076, "q2": 2.297143538, "tx": 0.0, "ty": 0.95, "targetID": 2, "y": 0.5809241412, "x": -0.09226868579}], [{"q1": 2.478234051, "distance": 0.08435679462, "q3": 3.056022002, "q2": 1.974449339, "tx": -0.4763, "ty": 0.275, "targetID": 4, "y": 0.3329378457, "x": -0.4149870745}], [{"q1": 1.477917006, "distance": 0.608083751, "q3": 3.621189889, "q2": 2.72511922, "tx": 0.4763, "ty": 0.275, "targetID": 6, "y": 0.576091233, "x": -0.05200854396}]], "block": 8}], [{"trials": [[{"q1": 1.211505142, "distance": 0.2764215787, "q3": 3.828084933, "q2": 2.942021045, "tx": 0.175, "ty": 0.3031, "targetID": 9, "y": 0.5472822067, "x": 0.04544715714}], [{"q1": 2.217480556, "distance": 0.1653809604, "q3": 2.949791614, "q2": 2.095984874, "tx": -0.175, "ty": 0.3031, "targetID": 7, "y": 0.4184853204, "x": -0.2934782254}], [{"q1": 1.335430507, "distance": 0.01870659341, "q3": 3.762561307, "q2": 2.823016016, "tx": 0.0, "ty": 0.55, "targetID": 5, "y": 0.5679779087, "x": -0.005170245344}], [{"q1": 0.5548766722, "distance": 0.2960129795, "q3": 3.836674941, "q2": 3.356039204, "tx": 0.375, "ty": 0.6495, "targetID": 3, "y": 0.3569679033, "x": 0.3297379141}], [{"q1": 1.979592179, "distance": 0.1434897279, "q3": 3.511146841, "q2": 2.255016995, "tx": -0.375, "ty": 0.6495, "targetID": 1, "y": 0.5285596313, "x": -0.2977812897}], [{"q1": 1.539209813, "distance": 0.4319620644, "q3": 3.885451032, "q2": 2.759619888, "tx": 0.0, "ty": 0.15, "targetID": 8, "y": 0.5565317063, "x": -0.1460246446}], [{"q1": 1.676575684, "distance": 0.3845743613, "q3": 3.334994312, "q2": 2.201145487, "tx": 0.0, "ty": 0.95, "targetID": 2, "y": 0.5761567108, "x": -0.09021438068}], [{"q1": 2.480232925, "distance": 0.08469073436, "q3": 3.042308208, "q2": 1.972239924, "tx": -0.4763, "ty": 0.275, "targetID": 4, "y": 0.3310022389, "x": -0.4127683565}], [{"q1": 0.9764896089, "distance": 0.3572486948, "q3": 3.670258894, "q2": 3.079396608, "tx": 0.4763, "ty": 0.275, "targetID": 6, "y": 0.5006296848, "x": 0.1993200814}]], "block": 9}], [{"trials": [[{"q1": 1.163037005, "distance": 0.2591361269, "q3": 3.827993751, "q2": 2.969511268, "tx": 0.175, "ty": 0.3031, "targetID": 9, "y": 0.5404064435, "x": 0.07089820298}], [{"q1": 2.231332309, "distance": 0.1527786761, "q3": 2.888194915, "q2": 2.073442572, "tx": -0.175, "ty": 0.3031, "targetID": 7, "y": 0.4053579188, "x": -0.2885105366}], [{"q1": 1.352733929, "distance": 0.02749237789, "q3": 3.724683414, "q2": 2.751808447, "tx": 0.0, "ty": 0.55, "targetID": 5, "y": 0.5772082718, "x": -0.003942180456}], [{"q1": 0.3977675726, "distance": 0.3547871384, "q3": 3.755691837, "q2": 3.356110049, "tx": 0.375, "ty": 0.6495, "targetID": 3, "y": 0.2955190776, "x": 0.398904396}], [{"q1": 1.973990493, "distance": 0.1341551499, "q3": 3.561080575, "q2": 2.210800492, "tx": -0.375, "ty": 0.6495, "targetID": 1, "y": 0.5351789941, "x": -0.3047980637}], [{"q1": 1.465537858, "distance": 0.3972925856, "q3": 4.025474107, "q2": 2.923157887, "tx": 0.0, "ty": 0.15, "targetID": 8, "y": 0.5242507783, "x": -0.1333332423}], [{"q1": 1.724632438, "distance": 0.4070155404, "q3": 3.195984311, "q2": 2.019016236, "tx": 0.0, "ty": 0.95, "targetID": 2, "y": 0.5533977104, "x": -0.0914782706}], [{"q1": 2.478594957, "distance": 0.0855966681, "q3": 3.042339153, "q2": 1.975114112, "tx": -0.4763, "ty": 0.275, "targetID": 4, "y": 0.3317414609, "x": -0.4122125893}], [{"q1": 0.692042663, "distance": 0.2042501588, "q3": 3.666903869, "q2": 3.240754339, "tx": 0.4763, "ty": 0.275, "targetID": 6, "y": 0.4087060953, "x": 0.3218953128}]], "block": 10}]]}], "condition": "H1"}], "type": "simulation", "subjectID": "S_H1_56"}}
