# Supplementary material for: Goal-related feedback guides motor exploration and redundancy resolution in human motor skill acquisition
Source: PLoS Comput Biol. 2019 Mar 5;15(3):e1006676. doi: 10.1371/journal.pcbi.1006676 (PMC6420027; doi:10.1371/journal.pcbi.1006676)
Supplement: S1 Dataset — The 220 .json files contain the data (20 for the participants, 200 for simulation runs), the text file legend_json.txt explains the data format. (ZIP) [file pcbi.1006676.s001.zip › S_H2_049.json]

{"data": {"data": [{"phases": [{"phase": "test", "blocks": [[{"trials": [[{"q1": 0.5912705026, "distance": 0.1922123411, "q3": -0.3013032831, "q2": 2.425718106, "tx": 0.175, "ty": 0.3031, "targetID": 9, "y": 0.4275005004, "x": 0.02847321214}], [{"q1": 1.154462604, "distance": 0.1044990091, "q3": -0.2109342728, "q2": 2.323997962, "tx": -0.175, "ty": 0.3031, "targetID": 7, "y": 0.4003876862, "x": -0.2131464156}], [{"q1": 0.7679671907, "distance": 0.03892333845, "q3": -0.1862329196, "q2": 2.143682823, "tx": 0.0, "ty": 0.55, "targetID": 5, "y": 0.5243130315, "x": -0.02924390405}], [{"q1": -0.02875807923, "distance": 0.244625697, "q3": -0.2722396991, "q2": 2.056505119, "tx": 0.375, "ty": 0.6495, "targetID": 3, "y": 0.4072733065, "x": 0.4091754388}], [{"q1": 1.329949239, "distance": 0.1758551434, "q3": -0.0675542313, "q2": 1.957264102, "tx": -0.375, "ty": 0.6495, "targetID": 1, "y": 0.4839288526, "x": -0.3157443961}], [{"q1": 0.9654048549, "distance": 0.2240155701, "q3": -0.3068937912, "q2": 2.583130598, "tx": 0.0, "ty": 0.15, "targetID": 8, "y": 0.3407243479, "x": -0.1175040374}], [{"q1": 0.6834225988, "distance": 0.3125958924, "q3": -0.03776101467, "q2": 1.731627813, "tx": 0.0, "ty": 0.95, "targetID": 2, "y": 0.6524705877, "x": 0.09587721726}], [{"q1": 1.590885568, "distance": 0.09189590824, "q3": -0.09024029768, "q2": 2.101427411, "tx": -0.4763, "ty": 0.275, "targetID": 4, "y": 0.3321611606, "x": -0.4043454333}], [{"q1": 0.1581817768, "distance": 0.2847909552, "q3": -0.3665397747, "q2": 2.443885274, "tx": 0.4763, "ty": 0.275, "targetID": 6, "y": 0.3793202781, "x": 0.2113034572}]], "block": 1}], [{"trials": [[{"q1": 0.574676142, "distance": 0.1852859652, "q3": -0.3100245397, "q2": 2.435200506, "tx": 0.175, "ty": 0.3031, "targetID": 9, "y": 0.4247006785, "x": 0.03519955689}], [{"q1": 1.107198257, "distance": 0.03886339042, "q3": -0.2519956513, "q2": 2.503023461, "tx": -0.175, "ty": 0.3031, "targetID": 7, "y": 0.341960671, "x": -0.1745402532}], [{"q1": 0.7327326316, "distance": 0.004650669188, "q3": -0.1467211587, "q2": 2.073198753, "tx": 0.0, "ty": 0.55, "targetID": 5, "y": 0.5463859377, "x": -0.00292699116}], [{"q1": 0.01450105224, "distance": 0.218530308, "q3": -0.2460345566, "q2": 1.961785756, "tx": 0.375, "ty": 0.6495, "targetID": 3, "y": 0.4368754395, "x": 0.4254607948}], [{"q1": 1.391532608, "distance": 0.08760769896, "q3": -0.08032823661, "q2": 1.736646287, "tx": -0.375, "ty": 0.6495, "targetID": 1, "y": 0.5652654598, "x": -0.3509240546}], [{"q1": 0.8524892068, "distance": 0.1062048477, "q3": -0.4561071662, "q2": 2.908304938, "tx": 0.0, "ty": 0.15, "targetID": 8, "y": 0.246986102, "x": -0.04328008424}], [{"q1": 1.045242451, "distance": 0.3271440537, "q3": -0.003042453616, "q2": 1.692573468, "tx": 0.0, "ty": 0.95, "targetID": 2, "y": 0.6532068741, "x": -0.1376120354}], [{"q1": 1.596892755, "distance": 0.0885120438, "q3": -0.07817660775, "q2": 2.098554421, "tx": -0.4763, "ty": 0.275, "targetID": 4, "y": 0.3284328395, "x": -0.4057357487}], [{"q1": 0.07190380457, "distance": 0.2300827397, "q3": -0.3547785201, "q2": 2.337900499, "tx": 0.4763, "ty": 0.275, "targetID": 6, "y": 0.3889909259, "x": 0.2764397091}]], "block": 2}], [{"trials": [[{"q1": 0.5680500855, "distance": 0.1823098257, "q3": -0.3150812122, "q2": 2.440647387, "tx": 0.175, "ty": 0.3031, "targetID": 9, "y": 0.4231647029, "x": 0.0378091123}], [{"q1": 1.129728185, "distance": 0.01594191535, "q3": -0.3403509515, "q2": 2.597045401, "tx": -0.175, "ty": 0.3031, "targetID": 7, "y": 0.3185460413, "x": -0.1710548164}], [{"q1": 0.724656731, "distance": 0.005350797673, "q3": -0.20746629, "q2": 2.105411548, "tx": 0.0, "ty": 0.55, "targetID": 5, "y": 0.5451487974, "x": 0.002257624747}], [{"q1": 0.05447323697, "distance": 0.1967511902, "q3": -0.2375948528, "q2": 1.911852459, "tx": 0.375, "ty": 0.6495, "targetID": 3, "y": 0.4597735351, "x": 0.4271046961}], [{"q1": 1.40606749, "distance": 0.07139778, "q3": 0.01268987107, "q2": 1.645648096, "tx": -0.375, "ty": 0.6495, "targetID": 1, "y": 0.5800995768, "x": -0.358230258}], [{"q1": 0.8556645919, "distance": 0.08168316415, "q3": -0.531602091, "q2": 3.00290564, "tx": 0.0, "ty": 0.15, "targetID": 8, "y": 0.2259331539, "x": -0.03010474128}], [{"q1": 1.043332052, "distance": 0.3259072835, "q3": 0.02088220862, "q2": 1.679554452, "tx": 0.0, "ty": 0.95, "targetID": 2, "y": 0.6538955701, "x": -0.1361533107}], [{"q1": 1.615155363, "distance": 0.07997826264, "q3": -0.09723445901, "q2": 2.098868401, "tx": -0.4763, "ty": 0.275, "targetID": 4, "y": 0.3246410964, "x": -0.4135920735}], [{"q1": 0.06740437106, "distance": 0.2276552035, "q3": -0.3555109724, "q2": 2.336716342, "tx": 0.4763, "ty": 0.275, "targetID": 6, "y": 0.3881391505, "x": 0.2787489324}]], "block": 3}], [{"trials": [[{"q1": 0.5214665834, "distance": 0.1618118936, "q3": -0.3232550642, "q2": 2.46808621, "tx": 0.175, "ty": 0.3031, "targetID": 9, "y": 0.4110212649, "x": 0.05443429385}], [{"q1": 1.130261826, "distance": 0.01370425993, "q3": -0.3389777226, "q2": 2.602564756, "tx": -0.175, "ty": 0.3031, "targetID": 7, "y": 0.3159186823, "x": -0.170153545}], [{"q1": 0.7209156877, "distance": 0.007015371825, "q3": -0.1940360023, "q2": 2.083405738, "tx": 0.0, "ty": 0.55, "targetID": 5, "y": 0.5514942178, "x": 0.006854396775}], [{"q1": 0.1439442475, "distance": 0.1479244054, "q3": -0.1877625087, "q2": 1.780383022, "tx": 0.375, "ty": 0.6495, "targetID": 3, "y": 0.5118970115, "x": 0.4292867135}], [{"q1": 1.408061416, "distance": 0.05710493359, "q3": 0.001700043067, "q2": 1.6161938, "tx": -0.375, "ty": 0.6495, "targetID": 1, "y": 0.5950341785, "x": -0.3578405206}], [{"q1": 0.8413491223, "distance": 0.07539047482, "q3": -0.5480360596, "q2": 3.024245877, "tx": 0.0, "ty": 0.15, "targetID": 8, "y": 0.2216228226, "x": -0.02353497352}], [{"q1": 1.038584002, "distance": 0.3216177311, "q3": 0.01939576334, "q2": 1.674916547, "tx": 0.0, "ty": 0.95, "targetID": 2, "y": 0.6567511781, "x": -0.1320723038}], [{"q1": 1.617216549, "distance": 0.07852423224, "q3": -0.08652995038, "q2": 2.098793971, "tx": -0.4763, "ty": 0.275, "targetID": 4, "y": 0.3216833491, "x": -0.413159522}], [{"q1": 0.03226587897, "distance": 0.1987402469, "q3": -0.3430294567, "q2": 2.257588828, "tx": 0.4763, "ty": 0.275, "targetID": 6, "y": 0.3963183777, "x": 0.3188848261}]], "block": 4}], [{"trials": [[{"q1": 0.493470493, "distance": 0.1505299607, "q3": -0.2980314211, "q2": 2.469556076, "tx": 0.175, "ty": 0.3031, "targetID": 9, "y": 0.4037117075, "x": 0.06303324873}], [{"q1": 1.14442187, "distance": 0.002985471388, "q3": -0.2785767636, "q2": 2.595625429, "tx": -0.175, "ty": 0.3031, "targetID": 7, "y": 0.3032503098, "x": -0.1720183148}], [{"q1": 0.7224258598, "distance": 0.006057952327, "q3": -0.1590536965, "q2": 2.064733159, "tx": 0.0, "ty": 0.55, "targetID": 5, "y": 0.552275921, "x": 0.005614175817}], [{"q1": 0.165186722, "distance": 0.1361393452, "q3": -0.1478275751, "q2": 1.734055026, "tx": 0.375, "ty": 0.6495, "targetID": 3, "y": 0.5247525974, "x": 0.4295161154}], [{"q1": 1.421080807, "distance": 0.04570029781, "q3": 0.06378256848, "q2": 1.551640587, "tx": -0.375, "ty": 0.6495, "targetID": 1, "y": 0.6052646098, "x": -0.3635218697}], [{"q1": 0.8111124811, "distance": 0.05134616861, "q3": -0.4629311035, "q2": 3.032922321, "tx": 0.0, "ty": 0.15, "targetID": 8, "y": 0.2000345411, "x": -0.01153142359}], [{"q1": 1.036620227, "distance": 0.3192095855, "q3": -0.001891497453, "q2": 1.681904903, "tx": 0.0, "ty": 0.95, "targetID": 2, "y": 0.6585182701, "x": -0.1301274785}], [{"q1": 1.632970103, "distance": 0.07043126919, "q3": -0.04980845658, "q2": 2.098595468, "tx": -0.4763, "ty": 0.275, "targetID": 4, "y": 0.3080488068, "x": -0.4141040191}], [{"q1": 0.03436566225, "distance": 0.1954646658, "q3": -0.3227012676, "q2": 2.213755123, "tx": 0.4763, "ty": 0.275, "targetID": 6, "y": 0.405229075, "x": 0.330537098}]], "block": 5}], [{"trials": [[{"q1": 0.4730559035, "distance": 0.1418524015, "q3": -0.2962390344, "q2": 2.478711541, "tx": 0.175, "ty": 0.3031, "targetID": 9, "y": 0.3981480838, "x": 0.06970059085}], [{"q1": 1.151300964, "distance": 0.002726668523, "q3": -0.2547409797, "q2": 2.586770786, "tx": -0.175, "ty": 0.3031, "targetID": 7, "y": 0.3005189194, "x": -0.1741209413}], [{"q1": 0.726735937, "distance": 0.00960153756, "q3": -0.1719688308, "q2": 2.058035902, "tx": 0.0, "ty": 0.55, "targetID": 5, "y": 0.5575403756, "x": 0.005944094503}], [{"q1": 0.2374934959, "distance": 0.09602493246, "q3": -0.1194932816, "q2": 1.660193057, "tx": 0.375, "ty": 0.6495, "targetID": 3, "y": 0.5626605036, "x": 0.4159840153}], [{"q1": 1.444449626, "distance": 0.04061756527, "q3": 0.03526426038, "q2": 1.538392491, "tx": -0.375, "ty": 0.6495, "targetID": 1, "y": 0.6088987601, "x": -0.3761514888}], [{"q1": 0.8155380791, "distance": 0.04667763968, "q3": -0.4618501618, "q2": 3.043711512, "tx": 0.0, "ty": 0.15, "targetID": 8, "y": 0.195556346, "x": -0.01016963063}], [{"q1": 1.035901928, "distance": 0.3051273647, "q3": 0.004419549831, "q2": 1.648064219, "tx": 0.0, "ty": 0.95, "targetID": 2, "y": 0.6711033464, "x": -0.1237714236}], [{"q1": 1.633822698, "distance": 0.0700978912, "q3": -0.04213415573, "q2": 2.097324244, "tx": -0.4763, "ty": 0.275, "targetID": 4, "y": 0.3067007152, "x": -0.4137797712}], [{"q1": 0.03477003978, "distance": 0.1941874143, "q3": -0.31244858, "q2": 2.19539267, "tx": 0.4763, "ty": 0.275, "targetID": 6, "y": 0.4085509472, "x": 0.3353287392}]], "block": 6}], [{"trials": [[{"q1": 0.4686850437, "distance": 0.1396998376, "q3": -0.310203079, "q2": 2.486970996, "tx": 0.175, "ty": 0.3031, "targetID": 9, "y": 0.3971452335, "x": 0.07169686031}], [{"q1": 1.164140651, "distance": 0.007539453198, "q3": -0.2556533737, "q2": 2.593653879, "tx": -0.175, "ty": 0.3031, "targetID": 7, "y": 0.2957331837, "x": -0.1766041734}], [{"q1": 0.7242355641, "distance": 0.01069836209, "q3": -0.1943429614, "q2": 2.069147489, "tx": 0.0, "ty": 0.55, "targetID": 5, "y": 0.55735598, "x": 0.00776817282}], [{"q1": 0.3257250314, "distance": 0.04837871854, "q3": -0.204272105, "q2": 1.631582057, "tx": 0.375, "ty": 0.6495, "targetID": 3, "y": 0.6056735265, "x": 0.3954875725}], [{"q1": 1.44291967, "distance": 0.04130064862, "q3": 0.03637319708, "q2": 1.54069282, "tx": -0.375, "ty": 0.6495, "targetID": 1, "y": 0.6082012482, "x": -0.3753958261}], [{"q1": 0.8245186065, "distance": 0.03752019116, "q3": -0.498946434, "q2": 3.086463275, "tx": 0.0, "ty": 0.15, "targetID": 8, "y": 0.1871792464, "x": -0.005046620993}], [{"q1": 1.038611036, "distance": 0.3011535546, "q3": 0.01097483706, "q2": 1.6336151, "tx": 0.0, "ty": 0.95, "targetID": 2, "y": 0.6752714049, "x": -0.1233598901}], [{"q1": 1.643782468, "distance": 0.06616548505, "q3": -0.06662325416, "q2": 2.115632506, "tx": -0.4763, "ty": 0.275, "targetID": 4, "y": 0.3003673681, "x": -0.4151905241}], [{"q1": 0.03662050413, "distance": 0.1947321589, "q3": -0.3130559808, "q2": 2.192630963, "tx": 0.4763, "ty": 0.275, "targetID": 6, "y": 0.4098095173, "x": 0.3357759531}]], "block": 7}], [{"trials": [[{"q1": 0.4473533975, "distance": 0.1290579943, "q3": -0.35529613, "q2": 2.520065378, "tx": 0.175, "ty": 0.3031, "targetID": 9, "y": 0.390552865, "x": 0.08008971456}], [{"q1": 1.172669204, "distance": 0.009519746997, "q3": -0.2670705317, "q2": 2.599339273, "tx": -0.175, "ty": 0.3031, "targetID": 7, "y": 0.2943849342, "x": -0.1788305628}], [{"q1": 0.7250454096, "distance": 0.01127421982, "q3": -0.2092004405, "q2": 2.074722546, "tx": 0.0, "ty": 0.55, "targetID": 5, "y": 0.557965917, "x": 0.007978232813}], [{"q1": 0.4040934415, "distance": 0.01030792919, "q3": -0.2393098155, "q2": 1.59838008, "tx": 0.375, "ty": 0.6495, "targetID": 3, "y": 0.6414613865, "x": 0.3685475511}], [{"q1": 1.441082514, "distance": 0.03982347731, "q3": 0.04736488741, "q2": 1.533391796, "tx": -0.375, "ty": 0.6495, "targetID": 1, "y": 0.6096864418, "x": -0.374111221}], [{"q1": 0.8336253432, "distance": 0.02992364965, "q3": -0.5280922504, "q2": 3.122630001, "tx": 0.0, "ty": 0.15, "targetID": 8, "y": 0.1799196042, "x": -0.0004920269676}], [{"q1": 1.041594369, "distance": 0.2908802476, "q3": 0.02571282251, "q2": 1.600787469, "tx": 0.0, "ty": 0.95, "targetID": 2, "y": 0.6850810079, "x": -0.1201217969}], [{"q1": 1.656225311, "distance": 0.06017228397, "q3": -0.04629048059, "q2": 2.100281341, "tx": -0.4763, "ty": 0.275, "targetID": 4, "y": 0.2970380251, "x": -0.4203086685}], [{"q1": 0.03619974456, "distance": 0.1944577237, "q3": -0.3137845414, "q2": 2.192786695, "tx": 0.4763, "ty": 0.275, "targetID": 6, "y": 0.4096903206, "x": 0.3360419384}]], "block": 8}], [{"trials": [[{"q1": 0.4408016178, "distance": 0.126154344, "q3": -0.3618131839, "q2": 2.525837465, "tx": 0.175, "ty": 0.3031, "targetID": 9, "y": 0.3888855987, "x": 0.08250270504}], [{"q1": 1.171282337, "distance": 0.008271688432, "q3": -0.2717659479, "q2": 2.598885119, "tx": -0.175, "ty": 0.3031, "targetID": 7, "y": 0.2957999355, "x": -0.1788897156}], [{"q1": 0.7265796168, "distance": 0.009816823877, "q3": -0.223651325, "q2": 2.084268731, "tx": 0.0, "ty": 0.55, "targetID": 5, "y": 0.5568890688, "x": 0.006993622966}], [{"q1": 0.4134754989, "distance": 0.008166951913, "q3": -0.287993512, "q2": 1.610684377, "tx": 0.375, "ty": 0.6495, "targetID": 3, "y": 0.6451876123, "x": 0.3680644095}], [{"q1": 1.44182624, "distance": 0.03817491216, "q3": 0.04866177175, "q2": 1.528419247, "tx": -0.375, "ty": 0.6495, "targetID": 1, "y": 0.6113319382, "x": -0.374276828}], [{"q1": 0.8407327368, "distance": 0.02718662935, "q3": -0.5431744731, "q2": 3.138947828, "tx": 0.0, "ty": 0.15, "targetID": 8, "y": 0.1771675259, "x": 0.001018995481}], [{"q1": 1.046370234, "distance": 0.276587804, "q3": 0.01779294007, "q2": 1.568699134, "tx": 0.0, "ty": 0.95, "targetID": 2, "y": 0.6987461455, "x": -0.1156387217}], [{"q1": 1.655468286, "distance": 0.06099109389, "q3": -0.04532780888, "q2": 2.104603337, "tx": -0.4763, "ty": 0.275, "targetID": 4, "y": 0.2955618597, "x": -0.4188794161}], [{"q1": 0.03515435651, "distance": 0.1939289597, "q3": -0.3146540363, "q2": 2.193615626, "tx": 0.4763, "ty": 0.275, "targetID": 6, "y": 0.4092278828, "x": 0.3363310145}]], "block": 9}], [{"trials": [[{"q1": 0.4432936853, "distance": 0.1285285138, "q3": -0.3403622568, "q2": 2.510731238, "tx": 0.175, "ty": 0.3031, "targetID": 9, "y": 0.3912030314, "x": 0.08141883353}], [{"q1": 1.17411452, "distance": 0.009495437327, "q3": -0.254107262, "q2": 2.589657422, "tx": -0.175, "ty": 0.3031, "targetID": 7, "y": 0.2952008869, "x": -0.1802694726}], [{"q1": 0.7293237527, "distance": 0.01557267126, "q3": -0.2160721597, "q2": 2.065091138, "tx": 0.0, "ty": 0.55, "targetID": 5, "y": 0.5631920565, "x": 0.00827512752}], [{"q1": 0.4366596781, "distance": 0.01379745778, "q3": -0.2773126144, "q2": 1.579755482, "tx": 0.375, "ty": 0.6495, "targetID": 3, "y": 0.6574513679, "x": 0.3637241147}], [{"q1": 1.445055514, "distance": 0.02885059976, "q3": 0.0704315782, "q2": 1.493775375, "tx": -0.375, "ty": 0.6495, "targetID": 1, "y": 0.6206546778, "x": -0.3744481885}], [{"q1": 0.851403295, "distance": 0.02408213921, "q3": -0.5213638603, "q2": 3.134602404, "tx": 0.0, "ty": 0.15, "targetID": 8, "y": 0.1740789984, "x": -0.0003889308183}], [{"q1": 1.073018324, "distance": 0.2007274696, "q3": 0.05900300955, "q2": 1.352693903, "tx": 0.0, "ty": 0.95, "targetID": 2, "y": 0.768314151, "x": -0.08533328369}], [{"q1": 1.655985935, "distance": 0.0609737077, "q3": -0.03952881987, "q2": 2.10363881, "tx": -0.4763, "ty": 0.275, "targetID": 4, "y": 0.294609611, "x": -0.4185656412}], [{"q1": 0.03469929487, "distance": 0.1937304308, "q3": -0.3143780844, "q2": 2.193720586, "tx": 0.4763, "ty": 0.275, "targetID": 6, "y": 0.4090315269, "x": 0.3364178009}]], "block": 10}]]}], "condition": "H2"}], "type": "simulation", "subjectID": "S_H2_49"}}
