# Supplementary material for: Goal-related feedback guides motor exploration and redundancy resolution in human motor skill acquisition
Source: PLoS Comput Biol. 2019 Mar 5;15(3):e1006676. doi: 10.1371/journal.pcbi.1006676 (PMC6420027; doi:10.1371/journal.pcbi.1006676)
Supplement: S1 Dataset — The 220 .json files contain the data (20 for the participants, 200 for simulation runs), the text file legend_json.txt explains the data format. (ZIP) [file pcbi.1006676.s001.zip › S_H1_040.json]

{"data": {"data": [{"phases": [{"phase": "test", "blocks": [[{"trials": [[{"q1": 2.314595041, "distance": 0.5371325954, "q3": 3.053599824, "q2": 2.129854405, "tx": 0.175, "ty": 0.3031, "targetID": 9, "y": 0.3986717963, "x": -0.3535616868}], [{"q1": 2.248242389, "distance": 0.1743162396, "q3": 2.973033721, "q2": 2.133998702, "tx": -0.175, "ty": 0.3031, "targetID": 7, "y": 0.4132935086, "x": -0.3100686568}], [{"q1": 2.256031111, "distance": 0.3452461934, "q3": 2.994140876, "q2": 2.155922925, "tx": 0.0, "ty": 0.55, "targetID": 5, "y": 0.413733963, "x": -0.3172168047}], [{"q1": 2.316187674, "distance": 0.7741817155, "q3": 3.071535928, "q2": 2.160763822, "tx": 0.375, "ty": 0.6495, "targetID": 3, "y": 0.3999417483, "x": -0.357856062}], [{"q1": 2.246662667, "distance": 0.2410852373, "q3": 3.003798536, "q2": 2.088156451, "tx": -0.375, "ty": 0.6495, "targetID": 1, "y": 0.4157146816, "x": -0.3161228688}], [{"q1": 2.297604078, "distance": 0.4240643777, "q3": 3.025961638, "q2": 2.117296698, "tx": 0.0, "ty": 0.15, "targetID": 8, "y": 0.4019690605, "x": -0.3410897082}], [{"q1": 2.21445356, "distance": 0.6015759194, "q3": 2.962313149, "q2": 2.194551086, "tx": 0.0, "ty": 0.95, "targetID": 2, "y": 0.4245204017, "x": -0.2928562422}], [{"q1": 2.384598604, "distance": 0.1267862261, "q3": 3.161929377, "q2": 1.978508748, "tx": -0.4763, "ty": 0.275, "targetID": 4, "y": 0.379228839, "x": -0.4041120769}], [{"q1": 2.374159136, "distance": 0.8748018636, "q3": 3.124380804, "q2": 2.123310094, "tx": 0.4763, "ty": 0.275, "targetID": 6, "y": 0.3810013044, "x": -0.3920559317}]], "block": 1}], [{"trials": [[{"q1": 2.373207025, "distance": 0.5490661494, "q3": 3.021032809, "q2": 2.130428057, "tx": 0.175, "ty": 0.3031, "targetID": 9, "y": 0.3750307271, "x": -0.369334095}], [{"q1": 2.230542975, "distance": 0.1738052684, "q3": 2.980086727, "q2": 2.133119837, "tx": -0.175, "ty": 0.3031, "targetID": 7, "y": 0.4194661953, "x": -0.3041014327}], [{"q1": 2.250166421, "distance": 0.3419238281, "q3": 2.990149767, "q2": 2.146502092, "tx": 0.0, "ty": 0.55, "targetID": 5, "y": 0.4148949577, "x": -0.3140995571}], [{"q1": 2.381441958, "distance": 0.7984948205, "q3": 3.029634185, "q2": 2.15090218, "tx": 0.375, "ty": 0.6495, "targetID": 3, "y": 0.3730793903, "x": -0.3741232374}], [{"q1": 2.220843456, "distance": 0.2263612358, "q3": 3.061745618, "q2": 2.1340593, "tx": -0.375, "ty": 0.6495, "targetID": 1, "y": 0.4308790066, "x": -0.3163120941}], [{"q1": 2.334401619, "distance": 0.4244650429, "q3": 3.00713056, "q2": 2.121788322, "tx": 0.0, "ty": 0.15, "targetID": 8, "y": 0.387683053, "x": -0.3516778908}], [{"q1": 2.16592405, "distance": 0.5803223635, "q3": 2.973164001, "q2": 2.171220386, "tx": 0.0, "ty": 0.95, "targetID": 2, "y": 0.4386564754, "x": -0.2744118173}], [{"q1": 2.42952663, "distance": 0.09802836774, "q3": 3.222592058, "q2": 2.014613651, "tx": -0.4763, "ty": 0.275, "targetID": 4, "y": 0.3634833255, "x": -0.4341068489}], [{"q1": 2.50143701, "distance": 0.9000556584, "q3": 3.057344938, "q2": 2.127286971, "tx": 0.4763, "ty": 0.275, "targetID": 6, "y": 0.3261487174, "x": -0.4223011333}]], "block": 2}], [{"trials": [[{"q1": 2.424321216, "distance": 0.5488730162, "q3": 2.944582255, "q2": 2.109367135, "tx": 0.175, "ty": 0.3031, "targetID": 9, "y": 0.3494205596, "x": -0.3719149785}], [{"q1": 2.227132531, "distance": 0.1741990712, "q3": 2.983563177, "q2": 2.132658219, "tx": -0.175, "ty": 0.3031, "targetID": 7, "y": 0.4208691324, "x": -0.3033578898}], [{"q1": 2.216046679, "distance": 0.3272364078, "q3": 3.011594735, "q2": 2.169832788, "tx": 0.0, "ty": 0.55, "targetID": 5, "y": 0.4282688049, "x": -0.3037518439}], [{"q1": 2.382772267, "distance": 0.7915146158, "q3": 2.988172272, "q2": 2.166110643, "tx": 0.375, "ty": 0.6495, "targetID": 3, "y": 0.3702316716, "x": -0.3656109557}], [{"q1": 2.161261358, "distance": 0.1984163943, "q3": 3.183543296, "q2": 2.149543423, "tx": -0.375, "ty": 0.6495, "targetID": 1, "y": 0.4603811837, "x": -0.3149738488}], [{"q1": 2.39394957, "distance": 0.4157291197, "q3": 2.935112785, "q2": 2.089755122, "tx": 0.0, "ty": 0.15, "targetID": 8, "y": 0.3588397398, "x": -0.3594671947}], [{"q1": 2.038135585, "distance": 0.5211992164, "q3": 3.088070921, "q2": 2.249916553, "tx": 0.0, "ty": 0.95, "targetID": 2, "y": 0.4857742814, "x": -0.2369453637}], [{"q1": 2.495376237, "distance": 0.06367581366, "q3": 3.18922209, "q2": 2.038105231, "tx": -0.4763, "ty": 0.275, "targetID": 4, "y": 0.3328487768, "x": -0.4496893204}], [{"q1": 2.606335128, "distance": 0.89680784, "q3": 2.905105683, "q2": 2.084745152, "tx": 0.4763, "ty": 0.275, "targetID": 6, "y": 0.2731502119, "x": -0.4205059322}]], "block": 3}], [{"trials": [[{"q1": 2.401249332, "distance": 0.5383621331, "q3": 2.93193758, "q2": 2.164874858, "tx": 0.175, "ty": 0.3031, "targetID": 9, "y": 0.359298671, "x": -0.3604208585}], [{"q1": 2.255405533, "distance": 0.1703977926, "q3": 2.951474998, "q2": 2.12954464, "tx": -0.175, "ty": 0.3031, "targetID": 7, "y": 0.408552778, "x": -0.3088473732}], [{"q1": 2.012487511, "distance": 0.2453478481, "q3": 3.169166427, "q2": 2.112682964, "tx": 0.0, "ty": 0.55, "targetID": 5, "y": 0.5005822435, "x": -0.2403194788}], [{"q1": 2.113751708, "distance": 0.6926966537, "q3": 3.197647668, "q2": 2.143915375, "tx": 0.375, "ty": 0.6495, "targetID": 3, "y": 0.4761211325, "x": -0.2956477632}], [{"q1": 2.113125724, "distance": 0.1895502162, "q3": 3.201296856, "q2": 2.08797648, "tx": -0.375, "ty": 0.6495, "targetID": 1, "y": 0.4772992507, "x": -0.2957776142}], [{"q1": 2.521311557, "distance": 0.4057885366, "q3": 2.810480992, "q2": 2.167606093, "tx": 0.0, "ty": 0.15, "targetID": 8, "y": 0.3057601824, "x": -0.3747040192}], [{"q1": 1.559020627, "distance": 0.3379751126, "q3": 3.511164083, "q2": 2.063659161, "tx": 0.0, "ty": 0.95, "targetID": 2, "y": 0.614980499, "x": -0.04459944743}], [{"q1": 2.540461301, "distance": 0.04857413956, "q3": 3.090015264, "q2": 2.060696028, "tx": -0.4763, "ty": 0.275, "targetID": 4, "y": 0.3094817592, "x": -0.4420880823}], [{"q1": 2.595941872, "distance": 0.8839225045, "q3": 2.862317331, "q2": 2.201520442, "tx": 0.4763, "ty": 0.275, "targetID": 6, "y": 0.2820201362, "x": -0.407594627}]], "block": 4}], [{"trials": [[{"q1": 2.383606574, "distance": 0.5232772496, "q3": 2.88900318, "q2": 2.180023117, "tx": 0.175, "ty": 0.3031, "targetID": 9, "y": 0.362708477, "x": -0.3448710508}], [{"q1": 2.26877299, "distance": 0.1660351299, "q3": 2.923552492, "q2": 2.135464695, "tx": -0.175, "ty": 0.3031, "targetID": 7, "y": 0.4015410554, "x": -0.3087049849}], [{"q1": 2.00135732, "distance": 0.2404325604, "q3": 3.176072675, "q2": 2.105358018, "tx": 0.0, "ty": 0.55, "targetID": 5, "y": 0.504108395, "x": -0.2360122384}], [{"q1": 2.161169071, "distance": 0.7058197788, "q3": 3.130179818, "q2": 2.189537313, "tx": 0.375, "ty": 0.6495, "targetID": 3, "y": 0.4559809538, "x": -0.3037723763}], [{"q1": 2.056860446, "distance": 0.1440858466, "q3": 3.435350712, "q2": 1.990980087, "tx": -0.375, "ty": 0.6495, "targetID": 1, "y": 0.5188884178, "x": -0.3141613135}], [{"q1": 2.518093214, "distance": 0.3775211372, "q3": 2.683271878, "q2": 2.212643306, "tx": 0.0, "ty": 0.15, "targetID": 8, "y": 0.2997434027, "x": -0.3465532029}], [{"q1": 1.571803552, "distance": 0.3425400713, "q3": 3.493370387, "q2": 2.075420733, "tx": 0.0, "ty": 0.95, "targetID": 2, "y": 0.6111523951, "x": -0.05015975552}], [{"q1": 2.543113302, "distance": 0.05281018936, "q3": 3.050469085, "q2": 2.065018559, "tx": -0.4763, "ty": 0.275, "targetID": 4, "y": 0.306803556, "x": -0.4341401859}], [{"q1": 2.635084638, "distance": 0.8805579133, "q3": 2.798895037, "q2": 2.242490588, "tx": 0.4763, "ty": 0.275, "targetID": 6, "y": 0.2663468147, "x": -0.4042153951}]], "block": 5}], [{"trials": [[{"q1": 2.344371673, "distance": 0.5102435695, "q3": 2.884411193, "q2": 2.12629849, "tx": 0.175, "ty": 0.3031, "targetID": 9, "y": 0.3725952301, "x": -0.3304887865}], [{"q1": 2.277224334, "distance": 0.1599386088, "q3": 2.890121769, "q2": 2.151882409, "tx": -0.175, "ty": 0.3031, "targetID": 7, "y": 0.3959334948, "x": -0.3052393982}], [{"q1": 1.968410586, "distance": 0.2233547648, "q3": 3.181319889, "q2": 2.089062179, "tx": 0.0, "ty": 0.55, "targetID": 5, "y": 0.5123953058, "x": -0.220166387}], [{"q1": 2.119529143, "distance": 0.6841736809, "q3": 3.131104308, "q2": 2.171058138, "tx": 0.375, "ty": 0.6495, "targetID": 3, "y": 0.4682749795, "x": -0.2847356422}], [{"q1": 1.993989248, "distance": 0.104092561, "q3": 3.658556706, "q2": 1.951461875, "tx": -0.375, "ty": 0.6495, "targetID": 1, "y": 0.5574782733, "x": -0.3263454723}], [{"q1": 2.513623617, "distance": 0.3626889349, "q3": 2.623692716, "q2": 2.155625986, "tx": 0.0, "ty": 0.15, "targetID": 8, "y": 0.2888437701, "x": -0.3350606974}], [{"q1": 1.559873974, "distance": 0.3405174207, "q3": 3.494370196, "q2": 2.069136977, "tx": 0.0, "ty": 0.95, "targetID": 2, "y": 0.612163363, "x": -0.04264411458}], [{"q1": 2.552792996, "distance": 0.04390204887, "q3": 3.079167023, "q2": 2.092947894, "tx": -0.4763, "ty": 0.275, "targetID": 4, "y": 0.3040776494, "x": -0.4434080527}], [{"q1": 2.569866947, "distance": 0.8634286406, "q3": 2.802604105, "q2": 2.212998316, "tx": 0.4763, "ty": 0.275, "targetID": 6, "y": 0.2900923081, "x": -0.3869967274}]], "block": 6}], [{"trials": [[{"q1": 2.309823013, "distance": 0.504743751, "q3": 2.911391361, "q2": 2.120788887, "tx": 0.175, "ty": 0.3031, "targetID": 9, "y": 0.386541669, "x": -0.3227988972}], [{"q1": 2.285046725, "distance": 0.154132602, "q3": 2.859230319, "q2": 2.1491276, "tx": -0.175, "ty": 0.3031, "targetID": 7, "y": 0.3897867309, "x": -0.3024451635}], [{"q1": 1.905691523, "distance": 0.1964492385, "q3": 3.225826901, "q2": 2.089201352, "tx": 0.0, "ty": 0.55, "targetID": 5, "y": 0.5312902173, "x": -0.1955562511}], [{"q1": 2.036350501, "distance": 0.6465542264, "q3": 3.171112849, "q2": 2.161983551, "tx": 0.375, "ty": 0.6495, "targetID": 3, "y": 0.494645247, "x": -0.2527359104}], [{"q1": 1.934206238, "distance": 0.08683660298, "q3": 3.787574143, "q2": 1.968195283, "tx": -0.375, "ty": 0.6495, "targetID": 1, "y": 0.580921154, "x": -0.3217314586}], [{"q1": 2.516699652, "distance": 0.3601507463, "q3": 2.610933343, "q2": 2.139274185, "tx": 0.0, "ty": 0.15, "targetID": 8, "y": 0.2844408047, "x": -0.3341170904}], [{"q1": 1.467778577, "distance": 0.3249425519, "q3": 3.565844246, "q2": 2.06558697, "tx": 0.0, "ty": 0.95, "targetID": 2, "y": 0.6250691664, "x": 0.002759603483}], [{"q1": 2.56834874, "distance": 0.03986780257, "q3": 3.054897458, "q2": 2.090604172, "tx": -0.4763, "ty": 0.275, "targetID": 4, "y": 0.296413776, "x": -0.4426712641}], [{"q1": 2.510268843, "distance": 0.848835418, "q3": 2.814629667, "q2": 2.205028059, "tx": 0.4763, "ty": 0.275, "targetID": 6, "y": 0.3129078123, "x": -0.3716885404}]], "block": 7}], [{"trials": [[{"q1": 2.265595011, "distance": 0.4937509044, "q3": 2.929089599, "q2": 2.135044574, "tx": 0.175, "ty": 0.3031, "targetID": 9, "y": 0.4031279191, "x": -0.3085125345}], [{"q1": 2.289860701, "distance": 0.1499125814, "q3": 2.837109784, "q2": 2.150299237, "tx": -0.175, "ty": 0.3031, "targetID": 7, "y": 0.3857266646, "x": -0.3000864356}], [{"q1": 1.851111416, "distance": 0.1696914289, "q3": 3.246316271, "q2": 2.071644854, "tx": 0.0, "ty": 0.55, "targetID": 5, "y": 0.5443659093, "x": -0.1695978717}], [{"q1": 1.967805244, "distance": 0.6210448505, "q3": 3.242599513, "q2": 2.154682008, "tx": 0.375, "ty": 0.6495, "targetID": 3, "y": 0.5188897516, "x": -0.2321553914}], [{"q1": 1.9002887, "distance": 0.06549528081, "q3": 3.916706148, "q2": 1.847838045, "tx": -0.375, "ty": 0.6495, "targetID": 1, "y": 0.6131455185, "x": -0.3205207977}], [{"q1": 2.511208863, "distance": 0.365343305, "q3": 2.635707386, "q2": 2.180519997, "tx": 0.0, "ty": 0.15, "targetID": 8, "y": 0.2937715495, "x": -0.3358652588}], [{"q1": 1.413970531, "distance": 0.3166964908, "q3": 3.625792217, "q2": 2.046712216, "tx": 0.0, "ty": 0.95, "targetID": 2, "y": 0.6345872284, "x": 0.02848597506}], [{"q1": 2.563192101, "distance": 0.04125838997, "q3": 3.061250817, "q2": 2.082816162, "tx": -0.4763, "ty": 0.275, "targetID": 4, "y": 0.2987549819, "x": -0.4425664028}], [{"q1": 2.436874793, "distance": 0.8365307509, "q3": 2.860872533, "q2": 2.201883547, "tx": 0.4763, "ty": 0.275, "targetID": 6, "y": 0.3429312389, "x": -0.3574679797}]], "block": 8}], [{"trials": [[{"q1": 2.13169333, "distance": 0.4625287262, "q3": 2.993758115, "q2": 2.118990002, "tx": 0.175, "ty": 0.3031, "targetID": 9, "y": 0.4487669698, "x": -0.2639919777}], [{"q1": 2.291795536, "distance": 0.1462653119, "q3": 2.818452556, "q2": 2.171430675, "tx": -0.175, "ty": 0.3031, "targetID": 7, "y": 0.384226356, "x": -0.2967047897}], [{"q1": 1.782761031, "distance": 0.1426946401, "q3": 3.303930687, "q2": 2.086749297, "tx": 0.0, "ty": 0.55, "targetID": 5, "y": 0.5628718448, "x": -0.1421128985}], [{"q1": 1.837440017, "distance": 0.5525773096, "q3": 3.276189478, "q2": 2.128399296, "tx": 0.375, "ty": 0.6495, "targetID": 3, "y": 0.5495739378, "x": -0.1684670783}], [{"q1": 1.906732954, "distance": 0.1906991215, "q3": 3.331731313, "q2": 2.101703467, "tx": -0.375, "ty": 0.6495, "targetID": 1, "y": 0.5436880175, "x": -0.2163495059}], [{"q1": 2.518158651, "distance": 0.3610529606, "q3": 2.614756012, "q2": 2.112030568, "tx": 0.0, "ty": 0.15, "targetID": 8, "y": 0.2814092581, "x": -0.3362898262}], [{"q1": 1.298886607, "distance": 0.3185438258, "q3": 3.724492927, "q2": 2.053233267, "tx": 0.0, "ty": 0.95, "targetID": 2, "y": 0.6431447191, "x": 0.08549857027}], [{"q1": 2.565792786, "distance": 0.04011770617, "q3": 3.060649676, "q2": 2.087417429, "tx": -0.4763, "ty": 0.275, "targetID": 4, "y": 0.2976668722, "x": -0.4431994977}], [{"q1": 2.29459794, "distance": 0.7950531445, "q3": 2.883479751, "q2": 2.178037503, "tx": 0.4763, "ty": 0.275, "targetID": 6, "y": 0.3912330235, "x": -0.3102108943}]], "block": 9}], [{"trials": [[{"q1": 2.055973386, "distance": 0.4437931668, "q3": 3.027275079, "q2": 2.095582833, "tx": 0.175, "ty": 0.3031, "targetID": 9, "y": 0.4716309334, "x": -0.2355480476}], [{"q1": 2.296880437, "distance": 0.1398437209, "q3": 2.787473765, "q2": 2.146985933, "tx": -0.175, "ty": 0.3031, "targetID": 7, "y": 0.3771188422, "x": -0.2936485452}], [{"q1": 1.718078268, "distance": 0.1105995826, "q3": 3.321999422, "q2": 2.070079838, "tx": 0.0, "ty": 0.55, "targetID": 5, "y": 0.5740685753, "x": -0.1079489294}], [{"q1": 1.7595805, "distance": 0.5133439698, "q3": 3.316260571, "q2": 2.107030639, "tx": 0.375, "ty": 0.6495, "targetID": 3, "y": 0.5672243188, "x": -0.1317077498}], [{"q1": 1.902721386, "distance": 0.1888716691, "q3": 3.345887897, "q2": 2.098709629, "tx": -0.375, "ty": 0.6495, "targetID": 1, "y": 0.5462213741, "x": -0.2168670407}], [{"q1": 2.52852685, "distance": 0.3705009307, "q3": 2.649270604, "q2": 2.160332988, "tx": 0.0, "ty": 0.15, "targetID": 8, "y": 0.2872414457, "x": -0.344144919}], [{"q1": 1.193700545, "distance": 0.3346299788, "q3": 3.814263063, "q2": 2.050089231, "tx": 0.0, "ty": 0.95, "targetID": 2, "y": 0.6458163485, "x": 0.1394615677}], [{"q1": 2.566315292, "distance": 0.0393756808, "q3": 3.06295077, "q2": 2.078639996, "tx": -0.4763, "ty": 0.275, "targetID": 4, "y": 0.297352251, "x": -0.4438836289}], [{"q1": 2.196159251, "distance": 0.7717730773, "q3": 2.935884411, "q2": 2.150195468, "tx": 0.4763, "ty": 0.275, "targetID": 6, "y": 0.4250340895, "x": -0.280749176}]], "block": 10}]]}], "condition": "H1"}], "type": "simulation", "subjectID": "S_H1_40"}}
