# Supplementary material for: Goal-related feedback guides motor exploration and redundancy resolution in human motor skill acquisition
Source: PLoS Comput Biol. 2019 Mar 5;15(3):e1006676. doi: 10.1371/journal.pcbi.1006676 (PMC6420027; doi:10.1371/journal.pcbi.1006676)
Supplement: S1 Dataset — The 220 .json files contain the data (20 for the participants, 200 for simulation runs), the text file legend_json.txt explains the data format. (ZIP) [file pcbi.1006676.s001.zip › S_H1_017.json]

{"data": {"data": [{"phases": [{"phase": "test", "blocks": [[{"trials": [[{"q1": 1.597238643, "distance": 0.4425196588, "q3": 3.735426381, "q2": 1.976123559, "tx": 0.175, "ty": 0.3031, "targetID": 9, "y": 0.6480311642, "x": -0.1022113641}], [{"q1": 2.228230414, "distance": 0.2329456974, "q3": 3.253560659, "q2": 1.985277805, "tx": -0.175, "ty": 0.3031, "targetID": 7, "y": 0.4461505091, "x": -0.3588484425}], [{"q1": 1.593648863, "distance": 0.1477616263, "q3": 3.770012906, "q2": 1.975551305, "tx": 0.0, "ty": 0.55, "targetID": 5, "y": 0.6523915383, "x": -0.1065338964}], [{"q1": 1.038938379, "distance": 0.1703369039, "q3": 4.186985076, "q2": 1.896685406, "tx": 0.375, "ty": 0.6495, "targetID": 3, "y": 0.6875006043, "x": 0.2089559851}], [{"q1": 1.961081972, "distance": 0.1317353102, "q3": 3.528819395, "q2": 1.958856303, "tx": -0.375, "ty": 0.6495, "targetID": 1, "y": 0.5574453858, "x": -0.2807655055}], [{"q1": 2.255396557, "distance": 0.4606155579, "q3": 3.217263504, "q2": 1.984300392, "tx": 0.0, "ty": 0.15, "targetID": 8, "y": 0.4332405334, "x": -0.3632375152}], [{"q1": 1.254022699, "distance": 0.2555183854, "q3": 4.089413489, "q2": 1.844610162, "tx": 0.0, "ty": 0.95, "targetID": 2, "y": 0.7092242881, "x": 0.08553772151}], [{"q1": 2.386800426, "distance": 0.1288778002, "q3": 3.112467468, "q2": 1.98875764, "tx": -0.4763, "ty": 0.275, "targetID": 4, "y": 0.3745699738, "x": -0.39447514}], [{"q1": 1.244148379, "distance": 0.562099757, "q3": 3.984004593, "q2": 1.965687162, "tx": 0.4763, "ty": 0.275, "targetID": 6, "y": 0.6833037755, "x": 0.08997867804}]], "block": 1}], [{"trials": [[{"q1": 1.478965314, "distance": 0.4181287793, "q3": 3.804051405, "q2": 2.040012118, "tx": 0.175, "ty": 0.3031, "targetID": 9, "y": 0.6587953275, "x": -0.04480106925}], [{"q1": 2.23244681, "distance": 0.233545082, "q3": 3.256420601, "q2": 2.075395036, "tx": -0.175, "ty": 0.3031, "targetID": 7, "y": 0.4427233334, "x": -0.3622127937}], [{"q1": 1.453329205, "distance": 0.1101650632, "q3": 3.836112663, "q2": 2.181816806, "tx": 0.0, "ty": 0.55, "targetID": 5, "y": 0.6483357006, "x": -0.04966317675}], [{"q1": 0.9613052361, "distance": 0.1298954147, "q3": 4.239087344, "q2": 1.921123657, "tx": 0.375, "ty": 0.6495, "targetID": 3, "y": 0.6759217803, "x": 0.2478201734}], [{"q1": 1.92217709, "distance": 0.1339477766, "q3": 3.572690947, "q2": 2.097344265, "tx": -0.375, "ty": 0.6495, "targetID": 1, "y": 0.5606102206, "x": -0.2747971359}], [{"q1": 2.260852962, "distance": 0.4587714314, "q3": 3.206601889, "q2": 2.032817102, "tx": 0.0, "ty": 0.15, "targetID": 8, "y": 0.4296742998, "x": -0.3636667599}], [{"q1": 1.175963488, "distance": 0.2701098468, "q3": 4.164419364, "q2": 1.886743138, "tx": 0.0, "ty": 0.95, "targetID": 2, "y": 0.7076365331, "x": 0.1192446195}], [{"q1": 2.401702471, "distance": 0.1213021703, "q3": 3.106395785, "q2": 1.997385765, "tx": -0.4763, "ty": 0.275, "targetID": 4, "y": 0.3682409508, "x": -0.3987091396}], [{"q1": 1.195806588, "distance": 0.5353002141, "q3": 3.979274049, "q2": 1.970182309, "tx": 0.4763, "ty": 0.275, "targetID": 6, "y": 0.6771118514, "x": 0.1229554398}]], "block": 2}], [{"trials": [[{"q1": 1.406121205, "distance": 0.4002767172, "q3": 3.828331404, "q2": 2.066144928, "tx": 0.175, "ty": 0.3031, "targetID": 9, "y": 0.6609253289, "x": -0.004394772328}], [{"q1": 2.239006585, "distance": 0.2295394728, "q3": 3.234195414, "q2": 2.109306565, "tx": -0.175, "ty": 0.3031, "targetID": 7, "y": 0.4382203289, "x": -0.3605555612}], [{"q1": 1.447174676, "distance": 0.106498044, "q3": 3.827161375, "q2": 2.19381298, "tx": 0.0, "ty": 0.55, "targetID": 5, "y": 0.646510667, "x": -0.04502804149}], [{"q1": 0.888045841, "distance": 0.08818870586, "q3": 4.271461829, "q2": 1.938407041, "tx": 0.375, "ty": 0.6495, "targetID": 3, "y": 0.6601472632, "x": 0.2874563901}], [{"q1": 1.905423658, "distance": 0.137727314, "q3": 3.581719007, "q2": 2.156272036, "tx": -0.375, "ty": 0.6495, "targetID": 1, "y": 0.5604989418, "x": -0.2698923187}], [{"q1": 2.26721704, "distance": 0.4516399288, "q3": 3.170163748, "q2": 2.046515588, "tx": 0.0, "ty": 0.15, "targetID": 8, "y": 0.4243391671, "x": -0.3587710226}], [{"q1": 1.170567131, "distance": 0.2697034342, "q3": 4.17910951, "q2": 1.864966489, "tx": 0.0, "ty": 0.95, "targetID": 2, "y": 0.7109134049, "x": 0.1248100254}], [{"q1": 2.426043339, "distance": 0.1082751596, "q3": 3.103575236, "q2": 1.990402424, "tx": -0.4763, "ty": 0.275, "targetID": 4, "y": 0.3581680616, "x": -0.4069704701}], [{"q1": 1.112787184, "distance": 0.4967611898, "q3": 4.002264226, "q2": 1.99739427, "tx": 0.4763, "ty": 0.275, "targetID": 6, "y": 0.6663025679, "x": 0.1702706222}]], "block": 3}], [{"trials": [[{"q1": 1.526025154, "distance": 0.2705556317, "q3": 3.061158293, "q2": 2.152285557, "tx": 0.175, "ty": 0.3031, "targetID": 9, "y": 0.5335406391, "x": 0.03323448344}], [{"q1": 2.245293695, "distance": 0.06392852389, "q3": 2.471124784, "q2": 2.085373986, "tx": -0.175, "ty": 0.3031, "targetID": 7, "y": 0.3322818986, "x": -0.2318794599}], [{"q1": 1.542701657, "distance": 0.06296187608, "q3": 3.457727875, "q2": 2.058161039, "tx": 0.0, "ty": 0.55, "targetID": 5, "y": 0.6075430726, "x": -0.02555372066}], [{"q1": 0.8373105918, "distance": 0.03771592731, "q3": 4.206383865, "q2": 1.895322124, "tx": 0.375, "ty": 0.6495, "targetID": 3, "y": 0.6352464846, "x": 0.3400811158}], [{"q1": 1.900134806, "distance": 0.1143462757, "q3": 3.708543099, "q2": 2.135749185, "tx": -0.375, "ty": 0.6495, "targetID": 1, "y": 0.5686449156, "x": -0.2941450305}], [{"q1": 2.276874588, "distance": 0.2263060842, "q3": 1.930254669, "q2": 2.032568841, "tx": 0.0, "ty": 0.15, "targetID": 8, "y": 0.201740521, "x": -0.2203119657}], [{"q1": 1.160391816, "distance": 0.2534009835, "q3": 4.284515794, "q2": 1.857666362, "tx": 0.0, "ty": 0.95, "targetID": 2, "y": 0.723704623, "x": 0.1140283333}], [{"q1": 2.442771177, "distance": 0.1017801697, "q3": 3.073470282, "q2": 1.989142977, "tx": -0.4763, "ty": 0.275, "targetID": 4, "y": 0.3490826774, "x": -0.4065077379}], [{"q1": 0.9235237012, "distance": 0.3643524482, "q3": 3.899985749, "q2": 1.897120459, "tx": 0.4763, "ty": 0.275, "targetID": 6, "y": 0.6050481617, "x": 0.3219597348}]], "block": 4}], [{"trials": [[{"q1": 1.662039277, "distance": 0.07030150759, "q3": 1.761028627, "q2": 2.74098127, "tx": 0.175, "ty": 0.3031, "targetID": 9, "y": 0.3066515126, "x": 0.1047882579}], [{"q1": 2.210733592, "distance": 0.03940443209, "q3": 2.367728904, "q2": 2.07785365, "tx": -0.175, "ty": 0.3031, "targetID": 7, "y": 0.3180983785, "x": -0.2114384126}], [{"q1": 1.490783287, "distance": 0.1542791548, "q3": 3.924812619, "q2": 1.748668138, "tx": 0.0, "ty": 0.55, "targetID": 5, "y": 0.6998280607, "x": -0.0367914369}], [{"q1": 0.8186744223, "distance": 0.03023604919, "q3": 4.165787078, "q2": 1.868871539, "tx": 0.375, "ty": 0.6495, "targetID": 3, "y": 0.6217639659, "x": 0.3629612673}], [{"q1": 1.865648139, "distance": 0.08724138029, "q3": 3.898444638, "q2": 2.098939084, "tx": -0.375, "ty": 0.6495, "targetID": 1, "y": 0.5862889152, "x": -0.3148716606}], [{"q1": 2.430675515, "distance": 0.154316672, "q3": -1.149687547, "q2": 4.265139199, "tx": 0.0, "ty": 0.15, "targetID": 8, "y": 0.2978950144, "x": -0.04405337643}], [{"q1": 1.171088199, "distance": 0.2276440861, "q3": 4.4001422, "q2": 1.76578243, "tx": 0.0, "ty": 0.95, "targetID": 2, "y": 0.7479847122, "x": 0.1049364257}], [{"q1": 2.412584304, "distance": 0.1130838007, "q3": 3.137371945, "q2": 2.01010848, "tx": -0.4763, "ty": 0.275, "targetID": 4, "y": 0.3660984944, "x": -0.4092999231}], [{"q1": 0.9102016654, "distance": 0.3585390379, "q3": 3.90679543, "q2": 1.896291912, "tx": 0.4763, "ty": 0.275, "targetID": 6, "y": 0.6021063765, "x": 0.329495163}]], "block": 5}], [{"trials": [[{"q1": 1.668553285, "distance": 0.06767791292, "q3": 1.686968894, "q2": 2.770279127, "tx": 0.175, "ty": 0.3031, "targetID": 9, "y": 0.2954750484, "x": 0.1077529926}], [{"q1": 2.216865255, "distance": 0.03723415381, "q3": 2.347673802, "q2": 2.085954469, "tx": -0.175, "ty": 0.3031, "targetID": 7, "y": 0.313558885, "x": -0.2107350519}], [{"q1": 1.499062239, "distance": 0.1375292331, "q3": 3.833928741, "q2": 1.777504198, "tx": 0.0, "ty": 0.55, "targetID": 5, "y": 0.6839340125, "x": -0.03124052227}], [{"q1": 0.7955702178, "distance": 0.02945903487, "q3": 4.201966997, "q2": 1.867745237, "tx": 0.375, "ty": 0.6495, "targetID": 3, "y": 0.6201006821, "x": 0.3731252092}], [{"q1": 1.864319797, "distance": 0.08118217446, "q3": 3.931240215, "q2": 2.080789695, "tx": -0.375, "ty": 0.6495, "targetID": 1, "y": 0.5894650098, "x": -0.3203525353}], [{"q1": 2.566770604, "distance": 0.4061594135, "q3": -2.677606231, "q2": 5.374179273, "tx": 0.0, "ty": 0.15, "targetID": 8, "y": 0.3314709843, "x": -0.3633644878}], [{"q1": 1.187588357, "distance": 0.2006372358, "q3": 4.517510762, "q2": 1.655773659, "tx": 0.0, "ty": 0.95, "targetID": 2, "y": 0.7744148286, "x": 0.09708320123}], [{"q1": 2.402401181, "distance": 0.1150953444, "q3": 3.187093044, "q2": 2.019601801, "tx": -0.4763, "ty": 0.275, "targetID": 4, "y": 0.3732369592, "x": -0.4163296895}], [{"q1": 0.9064424255, "distance": 0.3543335019, "q3": 3.895062901, "q2": 1.904335944, "tx": 0.4763, "ty": 0.275, "targetID": 6, "y": 0.5983978336, "x": 0.3315033432}]], "block": 6}], [{"trials": [[{"q1": 1.680351063, "distance": 0.06831588694, "q3": 1.632448509, "q2": 2.793755614, "tx": 0.175, "ty": 0.3031, "targetID": 9, "y": 0.2885246402, "x": 0.1082570656}], [{"q1": 2.212780785, "distance": 0.03792043526, "q3": 2.349399047, "q2": 2.069746903, "tx": -0.175, "ty": 0.3031, "targetID": 7, "y": 0.3128556218, "x": -0.2116440616}], [{"q1": 1.502694952, "distance": 0.1291107285, "q3": 3.789280581, "q2": 1.79123755, "tx": 0.0, "ty": 0.55, "targetID": 5, "y": 0.6759905316, "x": -0.02821287233}], [{"q1": 0.7918116846, "distance": 0.03078296361, "q3": 4.202124585, "q2": 1.868172985, "tx": 0.375, "ty": 0.6495, "targetID": 3, "y": 0.6187188769, "x": 0.3753366146}], [{"q1": 1.820474667, "distance": 0.05338559826, "q3": 4.15181213, "q2": 2.028293574, "tx": -0.375, "ty": 0.6495, "targetID": 1, "y": 0.609352061, "x": -0.3398124298}], [{"q1": 2.579892609, "distance": 0.4076519514, "q3": -2.679569051, "q2": 5.367101788, "tx": 0.0, "ty": 0.15, "targetID": 8, "y": 0.3257483253, "x": -0.3678214779}], [{"q1": 1.192385474, "distance": 0.1915464827, "q3": 4.561423516, "q2": 1.616516865, "tx": 0.0, "ty": 0.95, "targetID": 2, "y": 0.7837638646, "x": 0.09516092864}], [{"q1": 2.379863143, "distance": 0.120854936, "q3": 3.301739833, "q2": 2.021153983, "tx": -0.4763, "ty": 0.275, "targetID": 4, "y": 0.387847172, "x": -0.4330399569}], [{"q1": 0.9028391436, "distance": 0.3532161272, "q3": 3.899110819, "q2": 1.903391156, "tx": 0.4763, "ty": 0.275, "targetID": 6, "y": 0.5980375695, "x": 0.3334421643}]], "block": 7}], [{"trials": [[{"q1": 1.677221937, "distance": 0.06722611175, "q3": 1.609522791, "q2": 2.802159156, "tx": 0.175, "ty": 0.3031, "targetID": 9, "y": 0.2845296735, "x": 0.1103896829}], [{"q1": 2.19746573, "distance": 0.04094250954, "q3": 2.372633906, "q2": 2.029601858, "tx": -0.175, "ty": 0.3031, "targetID": 7, "y": 0.3165067169, "x": -0.213685256}], [{"q1": 1.504316546, "distance": 0.1209316969, "q3": 3.745412748, "q2": 1.793466227, "tx": 0.0, "ty": 0.55, "targetID": 5, "y": 0.6687939948, "x": -0.02263762586}], [{"q1": 0.7969011834, "distance": 0.02182280209, "q3": 4.237997102, "q2": 1.828886146, "tx": 0.375, "ty": 0.6495, "targetID": 3, "y": 0.6277526477, "x": 0.376813108}], [{"q1": 1.810502393, "distance": 0.03664131471, "q3": 4.252861562, "q2": 1.969810325, "tx": -0.375, "ty": 0.6495, "targetID": 1, "y": 0.6215336991, "x": -0.351325711}], [{"q1": 2.584363729, "distance": 0.3931994569, "q3": -2.592427343, "q2": 5.304637638, "tx": 0.0, "ty": 0.15, "targetID": 8, "y": 0.3280356296, "x": -0.3505839807}], [{"q1": 1.188678533, "distance": 0.1811645082, "q3": 4.631128833, "q2": 1.594518742, "tx": 0.0, "ty": 0.95, "targetID": 2, "y": 0.7928581912, "x": 0.09015004682}], [{"q1": 2.368090291, "distance": 0.1254260547, "q3": 3.337587711, "q2": 2.024738128, "tx": -0.4763, "ty": 0.275, "targetID": 4, "y": 0.3939303757, "x": -0.4364595565}], [{"q1": 0.8357746447, "distance": 0.3313594444, "q3": 3.970566867, "q2": 1.878935177, "tx": 0.4763, "ty": 0.275, "targetID": 6, "y": 0.5892092289, "x": 0.3710781302}]], "block": 8}], [{"trials": [[{"q1": 1.678945841, "distance": 0.06545282034, "q3": 1.580693945, "q2": 2.819747106, "tx": 0.175, "ty": 0.3031, "targetID": 9, "y": 0.2813666678, "x": 0.1132607583}], [{"q1": 2.209844699, "distance": 0.02740567885, "q3": 2.282413323, "q2": 2.096027966, "tx": -0.175, "ty": 0.3031, "targetID": 7, "y": 0.3023892342, "x": -0.2023964605}], [{"q1": 1.506367816, "distance": 0.1180571869, "q3": 3.729854927, "q2": 1.79724855, "tx": 0.0, "ty": 0.55, "targetID": 5, "y": 0.6659786151, "x": -0.02205584303}], [{"q1": 0.7882024317, "distance": 0.01908858689, "q3": 4.270609839, "q2": 1.834702715, "tx": 0.375, "ty": 0.6495, "targetID": 3, "y": 0.6304954329, "x": 0.376789016}], [{"q1": 1.757578028, "distance": 0.04294000475, "q3": 4.399223967, "q2": 1.832700748, "tx": -0.375, "ty": 0.6495, "targetID": 1, "y": 0.6657698445, "x": -0.3352616537}], [{"q1": 2.603270971, "distance": 0.3992969924, "q3": -2.616388542, "q2": 5.314512361, "tx": 0.0, "ty": 0.15, "targetID": 8, "y": 0.3194388607, "x": -0.3615640478}], [{"q1": 1.185194154, "distance": 0.1681551167, "q3": 4.720565041, "q2": 1.557347341, "tx": 0.0, "ty": 0.95, "targetID": 2, "y": 0.805066714, "x": 0.08526714414}], [{"q1": 2.381922547, "distance": 0.1181360759, "q3": 3.337392422, "q2": 2.021631106, "tx": -0.4763, "ty": 0.275, "targetID": 4, "y": 0.3879845231, "x": -0.4417944938}], [{"q1": 0.828955654, "distance": 0.3291396318, "q3": 3.977107556, "q2": 1.878691472, "tx": 0.4763, "ty": 0.275, "targetID": 6, "y": 0.588020772, "x": 0.374560659}]], "block": 9}], [{"trials": [[{"q1": 1.747153848, "distance": 0.06238744436, "q3": 1.302827066, "q2": 2.99063633, "tx": 0.175, "ty": 0.3031, "targetID": 9, "y": 0.2624975184, "x": 0.1276330104}], [{"q1": 2.205109001, "distance": 0.02283525745, "q3": 2.274402569, "q2": 2.114698232, "tx": -0.175, "ty": 0.3031, "targetID": 7, "y": 0.3039882513, "x": -0.1978179752}], [{"q1": 1.512966756, "distance": 0.1037037779, "q3": 3.656674768, "q2": 1.826420591, "tx": 0.0, "ty": 0.55, "targetID": 5, "y": 0.6520192617, "x": -0.01861568695}], [{"q1": 0.78522638, "distance": 0.0207715622, "q3": 4.268158029, "q2": 1.842733072, "tx": 0.375, "ty": 0.6495, "targetID": 3, "y": 0.6288298901, "x": 0.3770504521}], [{"q1": 1.730466227, "distance": 0.03454422561, "q3": 4.5409056, "q2": 1.826392362, "tx": -0.375, "ty": 0.6495, "targetID": 1, "y": 0.6705785924, "x": -0.3476322002}], [{"q1": 2.619186001, "distance": 0.4069019441, "q3": -2.651887302, "q2": 5.329653753, "tx": 0.0, "ty": 0.15, "targetID": 8, "y": 0.3107810188, "x": -0.373789588}], [{"q1": 1.175514871, "distance": 0.159672035, "q3": 4.803911477, "q2": 1.525515557, "tx": 0.0, "ty": 0.95, "targetID": 2, "y": 0.8149721878, "x": 0.08522117504}], [{"q1": 2.371705186, "distance": 0.122766014, "q3": 3.369749122, "q2": 2.012847963, "tx": -0.4763, "ty": 0.275, "targetID": 4, "y": 0.3936962556, "x": -0.4449520641}], [{"q1": 0.8290440489, "distance": 0.3291960466, "q3": 3.977203083, "q2": 1.878479624, "tx": 0.4763, "ty": 0.275, "targetID": 6, "y": 0.5880730366, "x": 0.3745389521}]], "block": 10}]]}], "condition": "H1"}], "type": "simulation", "subjectID": "S_H1_17"}}
