# Supplementary material for: Goal-related feedback guides motor exploration and redundancy resolution in human motor skill acquisition
Source: PLoS Comput Biol. 2019 Mar 5;15(3):e1006676. doi: 10.1371/journal.pcbi.1006676 (PMC6420027; doi:10.1371/journal.pcbi.1006676)
Supplement: S1 Dataset — The 220 .json files contain the data (20 for the participants, 200 for simulation runs), the text file legend_json.txt explains the data format. (ZIP) [file pcbi.1006676.s001.zip › legend_json.txt]

Each json file contains data from one participant or simulation run. 

“subjectID” is a unique string
“type” can be one of: “human”, “simulation”
“data” is an array with one data object per condition for a participant (simulation data contains just one condition)
“condition” can be one of: “H1”, “H2”
“phases” is an array with one data object per phase for a participant (simulations have only test-phase, participants have training and test)
“phase” can be one of: “test”, “train”
“blocks” is an array of training block objects (10 each for simulations, 24 each for humans)
"block" is the block number
“trials” is an array of trial objects within each block (9 for test, 16 for training)
“x”,“y” are the coordinates of the end-effector at the end of the trial
“tx”,“ty” are the coordinates of the target
“distance” is the performance error, i.e. the distance between (x,y) and (tx, ty)
“targetID” is the number of the target (1-9 for test, 1-16 for training)
“q1”, “q2” and “q3” are the joint configurations at the end of the movement
“f1”, “f2” and “f3” are the finger positions for index left, index right and middle right at the end of movement (only humans)

{ “data”: 
	{ “type”: <string>,
	  “subjectID”: <string>,
	  “data” : 
		[[
			{ “condition”: <string>,
			  “phases”:
				[[
					{ “phase”: <string>,
			  		  “blocks”: 
						[[
							{ “block”: <int>,
					 		  “trials”: 
								[[
									{ “x”: <float>,
									  “y”: <float>,
									  “tx”: <float>,
					   				  “ty”: <float>,
									  “distance”: <float>,
									  “targetID”: <int>,
									  “q1”: <float>,
									  “q2”: <float>,
									  “q3”: <float>,
									  “f1”: <float> (only for human participants), 
									  “f2”: <float> (only for human participants), 
									  “f3”: <float> (only for human participants) 
									},
									…
								]]
							}, 
							…
						]]
					},
					…			
				]]
			},
			…
		]]
	}
}
