# Supplementary material for: Goal-related feedback guides motor exploration and redundancy resolution in human motor skill acquisition
Source: PLoS Comput Biol. 2019 Mar 5;15(3):e1006676. doi: 10.1371/journal.pcbi.1006676 (PMC6420027; doi:10.1371/journal.pcbi.1006676)
Supplement: S1 Dataset — The 220 .json files contain the data (20 for the participants, 200 for simulation runs), the text file legend_json.txt explains the data format. (ZIP) [file pcbi.1006676.s001.zip › S_H1_060.json]

{"data": {"data": [{"phases": [{"phase": "test", "blocks": [[{"trials": [[{"q1": 1.959226781, "distance": 0.3847596778, "q3": 2.847749282, "q2": 1.756801861, "tx": 0.175, "ty": 0.3031, "targetID": 9, "y": 0.4490793972, "x": -0.1809916084}], [{"q1": 2.110799931, "distance": 0.1550571338, "q3": 2.938219464, "q2": 1.843834941, "tx": -0.175, "ty": 0.3031, "targetID": 7, "y": 0.4371370687, "x": -0.2529536976}], [{"q1": 1.977542494, "distance": 0.2116487375, "q3": 2.895130045, "q2": 1.806074707, "tx": 0.0, "ty": 0.55, "targetID": 5, "y": 0.4570915926, "x": -0.190166285}], [{"q1": 1.798927138, "distance": 0.5188424735, "q3": 2.804929666, "q2": 1.719576092, "tx": 0.375, "ty": 0.6495, "targetID": 3, "y": 0.4619920428, "x": -0.1087750286}], [{"q1": 2.185542376, "distance": 0.2265220498, "q3": 3.042759571, "q2": 1.93169398, "tx": -0.375, "ty": 0.6495, "targetID": 1, "y": 0.4359499451, "x": -0.2994446355}], [{"q1": 2.066268667, "distance": 0.36733652, "q3": 2.887958847, "q2": 1.79396529, "tx": 0.0, "ty": 0.15, "targetID": 8, "y": 0.4366243851, "x": -0.2297445991}], [{"q1": 1.888853876, "distance": 0.4987646667, "q3": 2.902339576, "q2": 1.818219957, "tx": 0.0, "ty": 0.95, "targetID": 2, "y": 0.4739608571, "x": -0.1488385945}], [{"q1": 2.410394648, "distance": 0.1158917721, "q3": 3.110782469, "q2": 1.942446892, "tx": -0.4763, "ty": 0.275, "targetID": 4, "y": 0.3647303322, "x": -0.4029558093}], [{"q1": 1.839671269, "distance": 0.6308047958, "q3": 2.773329009, "q2": 1.684022652, "tx": 0.4763, "ty": 0.275, "targetID": 6, "y": 0.449456092, "x": -0.1299010907}]], "block": 1}], [{"trials": [[{"q1": 1.077272719, "distance": 0.09887270547, "q3": 2.452548992, "q2": 1.468933896, "tx": 0.175, "ty": 0.3031, "targetID": 9, "y": 0.3947171714, "x": 0.1378233165}], [{"q1": 2.024172588, "distance": 0.1463396425, "q3": 2.880690332, "q2": 1.828156339, "tx": -0.175, "ty": 0.3031, "targetID": 7, "y": 0.445480791, "x": -0.2088083029}], [{"q1": 1.620104345, "distance": 0.08823654921, "q3": 2.770633553, "q2": 1.695317582, "tx": 0.0, "ty": 0.55, "targetID": 5, "y": 0.4663491192, "x": -0.028075234}], [{"q1": 1.017837629, "distance": 0.3108555938, "q3": 2.608808806, "q2": 1.468586187, "tx": 0.375, "ty": 0.6495, "targetID": 3, "y": 0.3964154537, "x": 0.1945023196}], [{"q1": 2.18826265, "distance": 0.2219813833, "q3": 3.067357487, "q2": 1.956351042, "tx": -0.375, "ty": 0.6495, "targetID": 1, "y": 0.4389450686, "x": -0.3046981123}], [{"q1": 1.272573402, "distance": 0.2646370245, "q3": 2.445058747, "q2": 1.534127825, "tx": 0.0, "ty": 0.15, "targetID": 8, "y": 0.4066158908, "x": 0.06466095666}], [{"q1": 1.971200668, "distance": 0.496773207, "q3": 3.099990021, "q2": 1.858206834, "tx": 0.0, "ty": 0.95, "targetID": 2, "y": 0.4991430718, "x": -0.2085944619}], [{"q1": 2.419626239, "distance": 0.1100037233, "q3": 3.125175095, "q2": 1.961232291, "tx": -0.4763, "ty": 0.275, "targetID": 4, "y": 0.3622430041, "x": -0.4092964377}], [{"q1": 0.500320994, "distance": 0.1884216948, "q3": 2.233634559, "q2": 1.243100969, "tx": 0.4763, "ty": 0.275, "targetID": 6, "y": 0.3186330795, "x": 0.2930000015}]], "block": 2}], [{"trials": [[{"q1": 0.9662562623, "distance": 0.08110022458, "q3": 2.425633243, "q2": 1.411526816, "tx": 0.175, "ty": 0.3031, "targetID": 9, "y": 0.3840790066, "x": 0.1705675156}], [{"q1": 2.022445457, "distance": 0.1444504974, "q3": 2.874608969, "q2": 1.789905475, "tx": -0.175, "ty": 0.3031, "targetID": 7, "y": 0.4433959162, "x": -0.2093947976}], [{"q1": 1.605354767, "distance": 0.06155144596, "q3": 2.88317695, "q2": 1.653026917, "tx": 0.0, "ty": 0.55, "targetID": 5, "y": 0.4916941881, "x": -0.0197234074}], [{"q1": 0.9239861105, "distance": 0.300795734, "q3": 2.641225493, "q2": 1.419292694, "tx": 0.375, "ty": 0.6495, "targetID": 3, "y": 0.3833251425, "x": 0.2348963997}], [{"q1": 2.151318845, "distance": 0.1794490472, "q3": 3.271207164, "q2": 1.864497775, "tx": -0.375, "ty": 0.6495, "targetID": 1, "y": 0.4771077993, "x": -0.3251713971}], [{"q1": 1.160345018, "distance": 0.2656769524, "q3": 2.384377197, "q2": 1.466949986, "tx": 0.0, "ty": 0.15, "targetID": 8, "y": 0.4000019258, "x": 0.08990706392}], [{"q1": 1.977602476, "distance": 0.4835745781, "q3": 3.304531899, "q2": 1.838324958, "tx": 0.0, "ty": 0.95, "targetID": 2, "y": 0.5317637651, "x": -0.2427402407}], [{"q1": 2.43480224, "distance": 0.09880863268, "q3": 3.171989347, "q2": 1.946267027, "tx": -0.4763, "ty": 0.275, "targetID": 4, "y": 0.3592941375, "x": -0.4247476549}], [{"q1": 0.4303467679, "distance": 0.1574390154, "q3": 2.260660915, "q2": 1.217994344, "tx": 0.4763, "ty": 0.275, "targetID": 6, "y": 0.2975647024, "x": 0.3204864005}]], "block": 3}], [{"trials": [[{"q1": 0.8768580099, "distance": 0.07100784173, "q3": 2.367803171, "q2": 1.381006781, "tx": 0.175, "ty": 0.3031, "targetID": 9, "y": 0.3725982297, "x": 0.1895639849}], [{"q1": 2.047967343, "distance": 0.09974524609, "q3": 2.686455939, "q2": 1.764508385, "tx": -0.175, "ty": 0.3031, "targetID": 7, "y": 0.3968534468, "x": -0.2090500416}], [{"q1": 1.548505711, "distance": 0.01263088055, "q3": 3.133634937, "q2": 1.723845962, "tx": 0.0, "ty": 0.55, "targetID": 5, "y": 0.5480872547, "x": 0.01248521322}], [{"q1": 0.902049486, "distance": 0.2802928174, "q3": 2.783796989, "q2": 1.420047658, "tx": 0.375, "ty": 0.6495, "targetID": 3, "y": 0.3881565146, "x": 0.2736903454}], [{"q1": 2.103476338, "distance": 0.1406311829, "q3": 3.472335504, "q2": 1.890448628, "tx": -0.375, "ty": 0.6495, "targetID": 1, "y": 0.5127119906, "x": -0.3423477397}], [{"q1": 1.079098017, "distance": 0.2575462711, "q3": 2.191651645, "q2": 1.408835799, "tx": 0.0, "ty": 0.15, "targetID": 8, "y": 0.3967852173, "x": 0.07366911351}], [{"q1": 1.856671734, "distance": 0.6336466831, "q3": 4.641774508, "q2": 2.143850686, "tx": 0.0, "ty": 0.95, "targetID": 2, "y": 0.5159552031, "x": -0.4616418886}], [{"q1": 2.438030843, "distance": 0.09742615816, "q3": 3.165169102, "q2": 1.944491784, "tx": -0.4763, "ty": 0.275, "targetID": 4, "y": 0.3574747623, "x": -0.4244370086}], [{"q1": 0.4193040384, "distance": 0.1522334007, "q3": 2.269208967, "q2": 1.217776644, "tx": 0.4763, "ty": 0.275, "targetID": 6, "y": 0.2926529463, "x": 0.325093579}]], "block": 4}], [{"trials": [[{"q1": 0.851629184, "distance": 0.06406036127, "q3": 2.322906741, "q2": 1.402062532, "tx": 0.175, "ty": 0.3031, "targetID": 9, "y": 0.3654097561, "x": 0.1898736069}], [{"q1": 1.924525957, "distance": 0.03155103048, "q3": 2.285468557, "q2": 1.633016993, "tx": -0.175, "ty": 0.3031, "targetID": 7, "y": 0.3291628961, "x": -0.1927818157}], [{"q1": 1.543627587, "distance": 0.01598200537, "q3": 3.124148902, "q2": 1.736371248, "tx": 0.0, "ty": 0.55, "targetID": 5, "y": 0.545905187, "x": 0.0154485275}], [{"q1": 0.9333766653, "distance": 0.2642805042, "q3": 2.865398253, "q2": 1.450498009, "tx": 0.375, "ty": 0.6495, "targetID": 3, "y": 0.4032894975, "x": 0.2789553576}], [{"q1": 1.89548786, "distance": 0.1032610534, "q3": 3.757693141, "q2": 1.81186721, "tx": -0.375, "ty": 0.6495, "targetID": 1, "y": 0.6088442978, "x": -0.280079196}], [{"q1": 0.9525769358, "distance": 0.2833761972, "q3": 1.83642158, "q2": 1.338954001, "tx": 0.0, "ty": 0.15, "targetID": 8, "y": 0.4295935188, "x": 0.04614686731}], [{"q1": 1.645912565, "distance": 0.4375648009, "q3": 4.438343761, "q2": 2.107545057, "tx": 0.0, "ty": 0.95, "targetID": 2, "y": 0.6314930526, "x": -0.3000271312}], [{"q1": 2.426637194, "distance": 0.1058539953, "q3": 3.128627214, "q2": 1.929112492, "tx": -0.4763, "ty": 0.275, "targetID": 4, "y": 0.359534907, "x": -0.4125903631}], [{"q1": 0.4182384642, "distance": 0.1516706126, "q3": 2.270079889, "q2": 1.216480358, "tx": 0.4763, "ty": 0.275, "targetID": 6, "y": 0.2923943348, "x": 0.325630123}]], "block": 5}], [{"trials": [[{"q1": 0.8064959371, "distance": 0.0636620461, "q3": 2.249647156, "q2": 1.375143847, "tx": 0.175, "ty": 0.3031, "targetID": 9, "y": 0.3651698811, "x": 0.1891487092}], [{"q1": 1.919094995, "distance": 0.0741291651, "q3": 1.974823513, "q2": 1.577613936, "tx": -0.175, "ty": 0.3031, "targetID": 7, "y": 0.27552193, "x": -0.2438083075}], [{"q1": 1.489694044, "distance": 0.05244993018, "q3": 3.025594617, "q2": 1.704576344, "tx": 0.0, "ty": 0.55, "targetID": 5, "y": 0.522107598, "x": 0.04441856693}], [{"q1": 0.960441391, "distance": 0.2545059393, "q3": 2.905040885, "q2": 1.462922744, "tx": 0.375, "ty": 0.6495, "targetID": 3, "y": 0.4151141777, "x": 0.2758205694}], [{"q1": 1.908213559, "distance": 0.06420864071, "q3": 3.919893403, "q2": 1.900353285, "tx": -0.375, "ty": 0.6495, "targetID": 1, "y": 0.603029304, "x": -0.3306917169}], [{"q1": 1.435661518, "distance": 0.4946926492, "q3": 0.9641526457, "q2": 1.277068235, "tx": 0.0, "ty": 0.15, "targetID": 8, "y": 0.5237787495, "x": -0.3240528717}], [{"q1": 1.589669073, "distance": 0.3915536843, "q3": 4.437538147, "q2": 2.068812528, "tx": 0.0, "ty": 0.95, "targetID": 2, "y": 0.6571536102, "x": -0.2599139852}], [{"q1": 2.425683945, "distance": 0.1022058489, "q3": 3.20243166, "q2": 1.950537908, "tx": -0.4763, "ty": 0.275, "targetID": 4, "y": 0.3650865892, "x": -0.4280253483}], [{"q1": 0.4164728796, "distance": 0.1507208236, "q3": 2.2719152, "q2": 1.215345068, "tx": 0.4763, "ty": 0.275, "targetID": 6, "y": 0.2917207036, "x": 0.3265095306}]], "block": 6}], [{"trials": [[{"q1": 0.7861447957, "distance": 0.05568308231, "q3": 2.201906297, "q2": 1.411268559, "tx": 0.175, "ty": 0.3031, "targetID": 9, "y": 0.3573892086, "x": 0.1873809322}], [{"q1": 1.928872142, "distance": 0.07088203257, "q3": 1.98286557, "q2": 1.602232866, "tx": -0.175, "ty": 0.3031, "targetID": 7, "y": 0.2731706745, "x": -0.2392533891}], [{"q1": 1.445649605, "distance": 0.08061883597, "q3": 2.947016343, "q2": 1.706923705, "tx": 0.0, "ty": 0.55, "targetID": 5, "y": 0.5021507089, "x": 0.06488329563}], [{"q1": 0.9773229384, "distance": 0.2450430936, "q3": 2.947557902, "q2": 1.482782508, "tx": 0.375, "ty": 0.6495, "targetID": 3, "y": 0.4249176899, "x": 0.2769749844}], [{"q1": 1.89223267, "distance": 0.06547442776, "q3": 3.938239247, "q2": 1.929126177, "tx": -0.375, "ty": 0.6495, "targetID": 1, "y": 0.6043914815, "x": -0.3275434699}], [{"q1": 1.428075806, "distance": 0.4858154573, "q3": 0.9644543205, "q2": 1.302544866, "tx": 0.0, "ty": 0.15, "targetID": 8, "y": 0.5160237256, "x": -0.3194421557}], [{"q1": 1.549892459, "distance": 0.3819377832, "q3": 4.512861013, "q2": 2.073441566, "tx": 0.0, "ty": 0.95, "targetID": 2, "y": 0.6617314626, "x": -0.2505548255}], [{"q1": 2.397033289, "distance": 0.120405934, "q3": 3.156678427, "q2": 1.945685725, "tx": -0.4763, "ty": 0.275, "targetID": 4, "y": 0.3739087787, "x": -0.4076367461}], [{"q1": 0.4140737494, "distance": 0.1495202225, "q3": 2.274373609, "q2": 1.21536126, "tx": 0.4763, "ty": 0.275, "targetID": 6, "y": 0.2905331102, "x": 0.3275888053}]], "block": 7}], [{"trials": [[{"q1": 0.7745703901, "distance": 0.06022217756, "q3": 2.192354523, "q2": 1.382621283, "tx": 0.175, "ty": 0.3031, "targetID": 9, "y": 0.36173606, "x": 0.188730373}], [{"q1": 1.864601521, "distance": 0.08122149417, "q3": 1.873205508, "q2": 1.557306124, "tx": -0.175, "ty": 0.3031, "targetID": 7, "y": 0.2763162364, "x": -0.2516782963}], [{"q1": 1.44942733, "distance": 0.08011277536, "q3": 2.926365817, "q2": 1.681923989, "tx": 0.0, "ty": 0.55, "targetID": 5, "y": 0.4979567517, "x": 0.0609061334}], [{"q1": 0.9896252991, "distance": 0.2248136586, "q3": 3.041644718, "q2": 1.513594913, "tx": 0.375, "ty": 0.6495, "targetID": 3, "y": 0.4423407597, "x": 0.2876717101}], [{"q1": 1.933503747, "distance": 0.05831294952, "q3": 3.962476635, "q2": 1.905239386, "tx": -0.375, "ty": 0.6495, "targetID": 1, "y": 0.5944456764, "x": -0.3557796583}], [{"q1": 1.382531571, "distance": 0.5042209337, "q3": 0.8988953019, "q2": 1.276597767, "tx": 0.0, "ty": 0.15, "targetID": 8, "y": 0.5536608834, "x": -0.3021533405}], [{"q1": 1.499704745, "distance": 0.3533527883, "q3": 4.540149655, "q2": 2.062606258, "tx": 0.0, "ty": 0.95, "targetID": 2, "y": 0.6748067813, "x": -0.2216458558}], [{"q1": 2.3763158, "distance": 0.1336221176, "q3": 3.122811747, "q2": 1.932117517, "tx": -0.4763, "ty": 0.275, "targetID": 4, "y": 0.3793078406, "x": -0.3927850629}], [{"q1": 0.4109248314, "distance": 0.1469835559, "q3": 2.282892697, "q2": 1.213929351, "tx": 0.4763, "ty": 0.275, "targetID": 6, "y": 0.2883647991, "x": 0.3299253169}]], "block": 8}], [{"trials": [[{"q1": 0.7902623286, "distance": 0.05926572161, "q3": 2.222680566, "q2": 1.392414582, "tx": 0.175, "ty": 0.3031, "targetID": 9, "y": 0.3604960565, "x": 0.1897688339}], [{"q1": 1.887935765, "distance": 0.07516330435, "q3": 1.914713988, "q2": 1.582401581, "tx": -0.175, "ty": 0.3031, "targetID": 7, "y": 0.2739425724, "x": -0.2442774619}], [{"q1": 1.356741125, "distance": 0.1307532958, "q3": 2.696321197, "q2": 1.614638004, "tx": 0.0, "ty": 0.55, "targetID": 5, "y": 0.4456562395, "x": 0.07879596453}], [{"q1": 1.010331151, "distance": 0.211043873, "q3": 3.097873237, "q2": 1.538864164, "tx": 0.375, "ty": 0.6495, "targetID": 3, "y": 0.457816291, "x": 0.2867001017}], [{"q1": 1.852056859, "distance": 0.04063608195, "q3": 4.131236891, "q2": 1.907924099, "tx": -0.375, "ty": 0.6495, "targetID": 1, "y": 0.6227949053, "x": -0.3443711072}], [{"q1": 1.409960524, "distance": 0.4780351116, "q3": 0.9770499745, "q2": 1.312591568, "tx": 0.0, "ty": 0.15, "targetID": 8, "y": 0.5153133396, "x": -0.3083240694}], [{"q1": 1.460862672, "distance": 0.3355328427, "q3": 4.733189592, "q2": 1.961910209, "tx": 0.0, "ty": 0.95, "targetID": 2, "y": 0.6990632498, "x": -0.2227398391}], [{"q1": 2.336035453, "distance": 0.161843964, "q3": 2.98951696, "q2": 1.895749924, "tx": -0.4763, "ty": 0.275, "targetID": 4, "y": 0.3786084727, "x": -0.351966766}], [{"q1": 0.4109929547, "distance": 0.1427748447, "q3": 2.308815641, "q2": 1.217290144, "tx": 0.4763, "ty": 0.275, "targetID": 6, "y": 0.2836651738, "x": 0.3337883477}]], "block": 9}], [{"trials": [[{"q1": 0.7681403558, "distance": 0.06303556266, "q3": 2.176836236, "q2": 1.367817901, "tx": 0.175, "ty": 0.3031, "targetID": 9, "y": 0.3648781254, "x": 0.1875277844}], [{"q1": 1.886933469, "distance": 0.07567620566, "q3": 1.92305083, "q2": 1.569277536, "tx": -0.175, "ty": 0.3031, "targetID": 7, "y": 0.2763209048, "x": -0.2457797158}], [{"q1": 1.264393203, "distance": 0.1586373694, "q3": 2.431492364, "q2": 1.5283061, "tx": 0.0, "ty": 0.55, "targetID": 5, "y": 0.4051324369, "x": 0.0646467644}], [{"q1": 1.026257546, "distance": 0.1982585375, "q3": 3.151318829, "q2": 1.538911039, "tx": 0.375, "ty": 0.6495, "targetID": 3, "y": 0.4722920216, "x": 0.2860967937}], [{"q1": 1.844191163, "distance": 0.02691298918, "q3": 4.231949929, "q2": 1.89367003, "tx": -0.375, "ty": 0.6495, "targetID": 1, "y": 0.6267145035, "x": -0.3606776351}], [{"q1": 1.419359453, "distance": 0.4675323219, "q3": 1.013499191, "q2": 1.322814389, "tx": 0.0, "ty": 0.15, "targetID": 8, "y": 0.5015574908, "x": -0.3082106466}], [{"q1": 1.465353819, "distance": 0.3563282737, "q3": 4.872392006, "q2": 1.930034446, "tx": 0.0, "ty": 0.95, "targetID": 2, "y": 0.6964624054, "x": -0.2503767697}], [{"q1": 2.31740389, "distance": 0.1720181864, "q3": 2.965589506, "q2": 1.878450504, "tx": -0.4763, "ty": 0.275, "targetID": 4, "y": 0.3812191585, "x": -0.3409938774}], [{"q1": 0.4198608621, "distance": 0.1390920719, "q3": 2.345824272, "q2": 1.217866244, "tx": 0.4763, "ty": 0.275, "targetID": 6, "y": 0.2808560508, "x": 0.3373312584}]], "block": 10}]]}], "condition": "H1"}], "type": "simulation", "subjectID": "S_H1_60"}}
