# Supplementary material for: Goal-related feedback guides motor exploration and redundancy resolution in human motor skill acquisition
Source: PLoS Comput Biol. 2019 Mar 5;15(3):e1006676. doi: 10.1371/journal.pcbi.1006676 (PMC6420027; doi:10.1371/journal.pcbi.1006676)
Supplement: S1 Dataset — The 220 .json files contain the data (20 for the participants, 200 for simulation runs), the text file legend_json.txt explains the data format. (ZIP) [file pcbi.1006676.s001.zip › S_H2_086.json]

{"data": {"data": [{"phases": [{"phase": "test", "blocks": [[{"trials": [[{"q1": 0.675421665, "distance": 0.1439053334, "q3": -0.9575192907, "q2": 3.029513498, "tx": 0.175, "ty": 0.3031, "targetID": 9, "y": 0.3101319873, "x": 0.03126657957}], [{"q1": 1.271265169, "distance": 0.06606702528, "q3": -0.4357234623, "q2": 2.538568505, "tx": -0.175, "ty": 0.3031, "targetID": 7, "y": 0.3342534836, "x": -0.2332607268}], [{"q1": 0.8512843708, "distance": 0.07488562823, "q3": -0.5997873603, "q2": 2.381420573, "tx": 0.0, "ty": 0.55, "targetID": 5, "y": 0.5027777942, "x": -0.05811988126}], [{"q1": -0.142122001, "distance": 0.4921303776, "q3": -1.470032612, "q2": 3.219219038, "tx": 0.375, "ty": 0.6495, "targetID": 3, "y": 0.1614492707, "x": 0.3117639801}], [{"q1": 1.330430098, "distance": 0.08159308074, "q3": -0.06805264375, "q2": 1.710721653, "tx": -0.375, "ty": 0.6495, "targetID": 1, "y": 0.5944811143, "x": -0.3147475889}], [{"q1": 1.144802303, "distance": 0.1550974797, "q3": -0.6913820427, "q2": 2.967890005, "tx": 0.0, "ty": 0.15, "targetID": 8, "y": 0.2529876381, "x": -0.1159688519}], [{"q1": 1.181484616, "distance": 0.1468446015, "q3": 0.03737488925, "q2": 1.11638511, "tx": 0.0, "ty": 0.95, "targetID": 2, "y": 0.8393434058, "x": -0.09653214559}], [{"q1": 1.600595105, "distance": 0.09074284779, "q3": -0.1038635317, "q2": 2.188352094, "tx": -0.4763, "ty": 0.275, "targetID": 4, "y": 0.2977096095, "x": -0.3884447892}], [{"q1": 0.2117518912, "distance": 0.2984537781, "q3": -1.385764871, "q2": 3.458667901, "tx": 0.4763, "ty": 0.275, "targetID": 6, "y": 0.1721421481, "x": 0.1961305513}]], "block": 1}], [{"trials": [[{"q1": 0.4071907896, "distance": 0.04323161528, "q3": -1.096278298, "q2": 3.025232153, "tx": 0.175, "ty": 0.3031, "targetID": 9, "y": 0.3155557578, "x": 0.1336016105}], [{"q1": 1.233777452, "distance": 0.0394499866, "q3": -0.5148244659, "q2": 2.627060912, "tx": -0.175, "ty": 0.3031, "targetID": 7, "y": 0.3251505267, "x": -0.2077120118}], [{"q1": 0.8370587293, "distance": 0.05923972974, "q3": -0.6026330941, "q2": 2.354828742, "tx": 0.0, "ty": 0.55, "targetID": 5, "y": 0.5152134568, "x": -0.04795041178}], [{"q1": -0.01367298543, "distance": 0.3652214582, "q3": -1.232020976, "q2": 2.840838687, "tx": 0.375, "ty": 0.6495, "targetID": 3, "y": 0.2869995036, "x": 0.3305016444}], [{"q1": 1.35039446, "distance": 0.0634577993, "q3": -0.04084024003, "q2": 1.641431328, "tx": -0.375, "ty": 0.6495, "targetID": 1, "y": 0.612894416, "x": -0.3231644571}], [{"q1": 1.077035092, "distance": 0.1318063104, "q3": -0.7614855139, "q2": 3.039689162, "tx": 0.0, "ty": 0.15, "targetID": 8, "y": 0.2503510178, "x": -0.08545511502}], [{"q1": 1.17839309, "distance": 0.1348747577, "q3": 0.03966657836, "q2": 1.092674145, "tx": 0.0, "ty": 0.95, "targetID": 2, "y": 0.8464111165, "x": -0.08637443762}], [{"q1": 1.607447422, "distance": 0.08722334373, "q3": -0.09075205132, "q2": 2.176884824, "tx": -0.4763, "ty": 0.275, "targetID": 4, "y": 0.2967821051, "x": -0.3918402369}], [{"q1": -0.3468082773, "distance": 0.2351808769, "q3": -1.586245443, "q2": 3.281409017, "tx": 0.4763, "ty": 0.275, "targetID": 6, "y": 0.07875391254, "x": 0.3466947609}]], "block": 2}], [{"trials": [[{"q1": 0.3997954699, "distance": 0.05214191776, "q3": -1.063673669, "q2": 2.93677985, "tx": 0.175, "ty": 0.3031, "targetID": 9, "y": 0.3422667745, "x": 0.1405798989}], [{"q1": 1.216626591, "distance": 0.02328028191, "q3": -0.5209553264, "q2": 2.665377856, "tx": -0.175, "ty": 0.3031, "targetID": 7, "y": 0.3150986171, "x": -0.1949500555}], [{"q1": 0.7942284094, "distance": 0.0232328674, "q3": -0.5702343904, "q2": 2.285278208, "tx": 0.0, "ty": 0.55, "targetID": 5, "y": 0.5392671491, "x": -0.02060514594}], [{"q1": 9.468082647e-05, "distance": 0.3548359673, "q3": -1.213108792, "q2": 2.813296013, "tx": 0.375, "ty": 0.6495, "targetID": 3, "y": 0.2974811079, "x": 0.3303764267}], [{"q1": 1.366929138, "distance": 0.05466203257, "q3": 0.001075242826, "q2": 1.601799525, "tx": -0.375, "ty": 0.6495, "targetID": 1, "y": 0.6157736418, "x": -0.3319829038}], [{"q1": 1.061350198, "distance": 0.1217131697, "q3": -0.7686897372, "q2": 3.063830198, "tx": 0.0, "ty": 0.15, "targetID": 8, "y": 0.2448670113, "x": -0.07625185795}], [{"q1": 1.171022901, "distance": 0.1270971583, "q3": 0.01976000959, "q2": 1.094979027, "tx": 0.0, "ty": 0.95, "targetID": 2, "y": 0.8493155682, "x": -0.07756502341}], [{"q1": 1.609622044, "distance": 0.08658367891, "q3": -0.08770484484, "q2": 2.176775569, "tx": -0.4763, "ty": 0.275, "targetID": 4, "y": 0.2953873484, "x": -0.3921507904}], [{"q1": -0.4500967569, "distance": 0.1900018803, "q3": -1.522682564, "q2": 2.869664206, "tx": 0.4763, "ty": 0.275, "targetID": 6, "y": 0.08523687486, "x": 0.4667778747}]], "block": 3}], [{"trials": [[{"q1": 0.3923368069, "distance": 0.04890793041, "q3": -1.065881109, "q2": 2.940739711, "tx": 0.175, "ty": 0.3031, "targetID": 9, "y": 0.340081049, "x": 0.1429939431}], [{"q1": 1.211089932, "distance": 0.01474213136, "q3": -0.5333986455, "q2": 2.691395835, "tx": -0.175, "ty": 0.3031, "targetID": 7, "y": 0.3089013148, "x": -0.1885526818}], [{"q1": 0.7825168317, "distance": 0.0126434919, "q3": -0.5571748603, "q2": 2.260888479, "tx": 0.0, "ty": 0.55, "targetID": 5, "y": 0.5469686643, "x": -0.01227472571}], [{"q1": 0.01509677291, "distance": 0.3429101257, "q3": -1.201536655, "q2": 2.781993507, "tx": 0.375, "ty": 0.6495, "targetID": 3, "y": 0.3092228338, "x": 0.3325876851}], [{"q1": 1.379891494, "distance": 0.04777763908, "q3": 0.02855771324, "q2": 1.572244937, "tx": -0.375, "ty": 0.6495, "targetID": 1, "y": 0.6184273823, "x": -0.3387068157}], [{"q1": 1.029494662, "distance": 0.1008517961, "q3": -0.8082849579, "q2": 3.126844337, "tx": 0.0, "ty": 0.15, "targetID": 8, "y": 0.2341438024, "x": -0.05559591075}], [{"q1": 1.157184815, "distance": 0.09866162652, "q3": -0.007337594978, "q2": 1.059273648, "tx": 0.0, "ty": 0.95, "targetID": 2, "y": 0.8640256575, "x": -0.04839967955}], [{"q1": 1.613975607, "distance": 0.084365345, "q3": -0.08492055546, "q2": 2.172000158, "tx": -0.4763, "ty": 0.275, "targetID": 4, "y": 0.294914225, "x": -0.3943186907}], [{"q1": -0.4561464693, "distance": 0.194593472, "q3": -1.528021114, "q2": 2.891870934, "tx": 0.4763, "ty": 0.275, "targetID": 6, "y": 0.08100653495, "x": 0.4610305903}]], "block": 4}], [{"trials": [[{"q1": 0.3647950879, "distance": 0.03986354175, "q3": -1.047762148, "q2": 2.94085606, "tx": 0.175, "ty": 0.3031, "targetID": 9, "y": 0.3334150433, "x": 0.1491137081}], [{"q1": 1.200681689, "distance": 0.009930748602, "q3": -0.4980459061, "q2": 2.685630521, "tx": -0.175, "ty": 0.3031, "targetID": 7, "y": 0.3053195469, "x": -0.1846795341}], [{"q1": 0.7691821455, "distance": 0.00734371513, "q3": -0.5178762647, "q2": 2.24090582, "tx": 0.0, "ty": 0.55, "targetID": 5, "y": 0.5481107019, "x": -0.007096527643}], [{"q1": 0.04678150599, "distance": 0.3095812861, "q3": -1.130162208, "q2": 2.676573154, "tx": 0.375, "ty": 0.6495, "targetID": 3, "y": 0.3420479824, "x": 0.3387532128}], [{"q1": 1.422897969, "distance": 0.02302055971, "q3": 0.1355825573, "q2": 1.451504808, "tx": -0.375, "ty": 0.6495, "targetID": 1, "y": 0.6329268332, "x": -0.3590226312}], [{"q1": 0.9938808409, "distance": 0.08632612735, "q3": -0.8101392003, "q2": 3.156374456, "tx": 0.0, "ty": 0.15, "targetID": 8, "y": 0.2262300776, "x": -0.04051142471}], [{"q1": 1.323359408, "distance": 0.1265739939, "q3": 0.1047230486, "q2": 0.7928132871, "tx": 0.0, "ty": 0.95, "targetID": 2, "y": 0.9047138873, "x": -0.1181953635}], [{"q1": 1.607725443, "distance": 0.08787055009, "q3": -0.09231495085, "q2": 2.182336979, "tx": -0.4763, "ty": 0.275, "targetID": 4, "y": 0.2949493238, "x": -0.3907239633}], [{"q1": -0.4608243064, "distance": 0.1965450077, "q3": -1.524982288, "q2": 2.895438249, "tx": 0.4763, "ty": 0.275, "targetID": 6, "y": 0.0791562487, "x": 0.4597118981}]], "block": 5}], [{"trials": [[{"q1": 0.3253150659, "distance": 0.02806858357, "q3": -1.008851006, "q2": 2.935453446, "tx": 0.175, "ty": 0.3031, "targetID": 9, "y": 0.3238280282, "x": 0.15607398}], [{"q1": 1.200283981, "distance": 0.008569444125, "q3": -0.4740394719, "q2": 2.68906779, "tx": -0.175, "ty": 0.3031, "targetID": 7, "y": 0.2988578977, "x": -0.1824458002}], [{"q1": 0.7608675215, "distance": 0.006317054984, "q3": -0.4590905016, "q2": 2.214697933, "tx": 0.0, "ty": 0.55, "targetID": 5, "y": 0.548105596, "x": -0.006026310396}], [{"q1": 0.06017827241, "distance": 0.2961749141, "q3": -1.106369695, "q2": 2.635052091, "tx": 0.375, "ty": 0.6495, "targetID": 3, "y": 0.3551709634, "x": 0.3419848834}], [{"q1": 1.425932243, "distance": 0.02104677072, "q3": 0.1496292712, "q2": 1.438142613, "tx": -0.375, "ty": 0.6495, "targetID": 1, "y": 0.6345786737, "x": -0.3601568002}], [{"q1": 0.9351245878, "distance": 0.06248316768, "q3": -0.7821218848, "q2": 3.191433526, "tx": 0.0, "ty": 0.15, "targetID": 8, "y": 0.2097607873, "x": -0.01824265727}], [{"q1": 1.307591839, "distance": 0.1138130991, "q3": 0.1058645536, "q2": 0.7948430948, "tx": 0.0, "ty": 0.95, "targetID": 2, "y": 0.9058100908, "x": -0.1048840953}], [{"q1": 1.610146554, "distance": 0.08664837673, "q3": -0.086059333, "q2": 2.177662748, "tx": -0.4763, "ty": 0.275, "targetID": 4, "y": 0.2945390525, "x": -0.3918833747}], [{"q1": -0.464770324, "distance": 0.1977536517, "q3": -1.518658751, "q2": 2.898663414, "tx": 0.4763, "ty": 0.275, "targetID": 6, "y": 0.07810878801, "x": 0.4578512222}]], "block": 6}], [{"trials": [[{"q1": 0.3189457136, "distance": 0.02603773643, "q3": -0.9993406398, "q2": 2.935881204, "tx": 0.175, "ty": 0.3031, "targetID": 9, "y": 0.3213262057, "x": 0.1564051313}], [{"q1": 1.200160723, "distance": 0.00988440671, "q3": -0.451077191, "q2": 2.681703417, "tx": -0.175, "ty": 0.3031, "targetID": 7, "y": 0.296728123, "x": -0.1825564991}], [{"q1": 0.7566045654, "distance": 0.005282610278, "q3": -0.4464295321, "q2": 2.210547539, "tx": 0.0, "ty": 0.55, "targetID": 5, "y": 0.5474935543, "x": -0.004650129161}], [{"q1": 0.08377621885, "distance": 0.2741112899, "q3": -1.072987008, "q2": 2.568520126, "tx": 0.375, "ty": 0.6495, "targetID": 3, "y": 0.3767659865, "x": 0.3475562909}], [{"q1": 1.427162077, "distance": 0.01973481854, "q3": 0.1443528844, "q2": 1.43668981, "tx": -0.375, "ty": 0.6495, "targetID": 1, "y": 0.6359509642, "x": -0.3606512477}], [{"q1": 0.923523474, "distance": 0.05341230602, "q3": -0.7989755229, "q2": 3.223525451, "tx": 0.0, "ty": 0.15, "targetID": 8, "y": 0.2026319868, "x": -0.009096614971}], [{"q1": 1.286196983, "distance": 0.1006655555, "q3": 0.1012377661, "q2": 0.8091301707, "tx": 0.0, "ty": 0.95, "targetID": 2, "y": 0.9049920632, "x": -0.09004354329}], [{"q1": 1.647557668, "distance": 0.06765606984, "q3": -0.01239298749, "q2": 2.113360764, "tx": -0.4763, "ty": 0.275, "targetID": 4, "y": 0.2894420797, "x": -0.4102033275}], [{"q1": -0.4724921036, "distance": 0.2013391571, "q3": -1.510765918, "q2": 2.913890438, "tx": 0.4763, "ty": 0.275, "targetID": 6, "y": 0.07512321936, "x": 0.4520775158}]], "block": 7}], [{"trials": [[{"q1": 0.3164351268, "distance": 0.02365107222, "q3": -1.009541779, "q2": 2.944461509, "tx": 0.175, "ty": 0.3031, "targetID": 9, "y": 0.3192444179, "x": 0.1577161639}], [{"q1": 1.199655975, "distance": 0.009986093777, "q3": -0.4441502306, "q2": 2.677338612, "tx": -0.175, "ty": 0.3031, "targetID": 7, "y": 0.2969946451, "x": -0.1829023231}], [{"q1": 0.7515033143, "distance": 0.004595800325, "q3": -0.4259103296, "q2": 2.203105544, "tx": 0.0, "ty": 0.55, "targetID": 5, "y": 0.5467608719, "x": -0.003260280582}], [{"q1": 0.1079059117, "distance": 0.2521725715, "q3": -1.044131481, "q2": 2.502445227, "tx": 0.375, "ty": 0.6495, "targetID": 3, "y": 0.3982167212, "x": 0.3538406138}], [{"q1": 1.43589376, "distance": 0.01394109704, "q3": 0.1442406463, "q2": 1.419963597, "tx": -0.375, "ty": 0.6495, "targetID": 1, "y": 0.6401522911, "x": -0.364657151}], [{"q1": 0.9196665271, "distance": 0.052516268, "q3": -0.8103976059, "q2": 3.232607607, "tx": 0.0, "ty": 0.15, "targetID": 8, "y": 0.2020878844, "x": -0.006694079992}], [{"q1": 1.273620869, "distance": 0.08369252961, "q3": 0.04019080167, "q2": 0.8253312073, "tx": 0.0, "ty": 0.95, "targetID": 2, "y": 0.9098613149, "x": -0.07343926384}], [{"q1": 1.633141137, "distance": 0.07364091054, "q3": -0.02850668652, "q2": 2.124289034, "tx": -0.4763, "ty": 0.275, "targetID": 4, "y": 0.2942801668, "x": -0.4052277911}], [{"q1": -0.4666202549, "distance": 0.1983540829, "q3": -1.508177254, "q2": 2.912350936, "tx": 0.4763, "ty": 0.275, "targetID": 6, "y": 0.07818225582, "x": 0.4516602402}]], "block": 8}], [{"trials": [[{"q1": 0.3137949539, "distance": 0.01472395808, "q3": -1.073577995, "q2": 2.986114217, "tx": 0.175, "ty": 0.3031, "targetID": 9, "y": 0.3126586223, "x": 0.1638005499}], [{"q1": 1.200441886, "distance": 0.00881455905, "q3": -0.472559206, "q2": 2.68494981, "tx": -0.175, "ty": 0.3031, "targetID": 7, "y": 0.3000812147, "x": -0.1832815087}], [{"q1": 0.7525073947, "distance": 0.006016459591, "q3": -0.4777240446, "q2": 2.232529528, "tx": 0.0, "ty": 0.55, "targetID": 5, "y": 0.5443249536, "x": -0.00199790746}], [{"q1": 0.1215306791, "distance": 0.2400822954, "q3": -1.02440626, "q2": 2.465578978, "tx": 0.375, "ty": 0.6495, "targetID": 3, "y": 0.410133449, "x": 0.3564753463}], [{"q1": 1.435788432, "distance": 0.0137817289, "q3": 0.140980263, "q2": 1.42096052, "tx": -0.375, "ty": 0.6495, "targetID": 1, "y": 0.6404795583, "x": -0.3645804183}], [{"q1": 0.9185622289, "distance": 0.04957905766, "q3": -0.8896873166, "q2": 3.293035021, "tx": 0.0, "ty": 0.15, "targetID": 8, "y": 0.1993788755, "x": 0.004450799122}], [{"q1": 1.272689667, "distance": 0.08294637966, "q3": 0.04599926056, "q2": 0.8224946832, "tx": 0.0, "ty": 0.95, "targetID": 2, "y": 0.9098894103, "x": -0.07260332286}], [{"q1": 1.634901959, "distance": 0.0728556556, "q3": -0.04490340851, "q2": 2.131396314, "tx": -0.4763, "ty": 0.275, "targetID": 4, "y": 0.2940089412, "x": -0.4059678828}], [{"q1": -0.4541699339, "distance": 0.191938879, "q3": -1.504463375, "q2": 2.905500584, "tx": 0.4763, "ty": 0.275, "targetID": 6, "y": 0.08457981027, "x": 0.4522026013}]], "block": 9}], [{"trials": [[{"q1": 0.2946638441, "distance": 0.007191675027, "q3": -1.07466039, "q2": 2.995028975, "tx": 0.175, "ty": 0.3031, "targetID": 9, "y": 0.3064298803, "x": 0.1686256697}], [{"q1": 1.202549701, "distance": 0.01082208587, "q3": -0.4460706284, "q2": 2.676619172, "tx": -0.175, "ty": 0.3031, "targetID": 7, "y": 0.2971525768, "x": -0.1840413329}], [{"q1": 0.7501312672, "distance": 0.00609243481, "q3": -0.4473785362, "q2": 2.218702581, "tx": 0.0, "ty": 0.55, "targetID": 5, "y": 0.5443898669, "x": -0.002375745805}], [{"q1": 0.01458859286, "distance": 0.3239291373, "q3": -1.133842291, "q2": 2.695916581, "tx": 0.375, "ty": 0.6495, "targetID": 3, "y": 0.3270378531, "x": 0.3442063346}], [{"q1": 1.441498141, "distance": 0.009903492757, "q3": 0.1453472068, "q2": 1.406757225, "tx": -0.375, "ty": 0.6495, "targetID": 1, "y": 0.6436437307, "x": -0.3670135566}], [{"q1": 0.9096404954, "distance": 0.04640915489, "q3": -0.9009038939, "q2": 3.313142474, "tx": 0.0, "ty": 0.15, "targetID": 8, "y": 0.1951940207, "x": 0.01055036277}], [{"q1": 1.272134504, "distance": 0.07906977818, "q3": 0.01111204503, "q2": 0.8323331478, "tx": 0.0, "ty": 0.95, "targetID": 2, "y": 0.9117936938, "x": -0.06922649771}], [{"q1": 1.638738157, "distance": 0.07104950618, "q3": -0.04822604191, "q2": 2.13086267, "tx": -0.4763, "ty": 0.275, "targetID": 4, "y": 0.2932715025, "x": -0.4076400806}], [{"q1": -0.4557084674, "distance": 0.1946078916, "q3": -1.515267168, "q2": 2.915516014, "tx": 0.4763, "ty": 0.275, "targetID": 6, "y": 0.08203750692, "x": 0.451047124}]], "block": 10}]]}], "condition": "H2"}], "type": "simulation", "subjectID": "S_H2_86"}}
