# Supplementary material for: Goal-related feedback guides motor exploration and redundancy resolution in human motor skill acquisition
Source: PLoS Comput Biol. 2019 Mar 5;15(3):e1006676. doi: 10.1371/journal.pcbi.1006676 (PMC6420027; doi:10.1371/journal.pcbi.1006676)
Supplement: S1 Dataset — The 220 .json files contain the data (20 for the participants, 200 for simulation runs), the text file legend_json.txt explains the data format. (ZIP) [file pcbi.1006676.s001.zip › S_H2_069.json]

{"data": {"data": [{"phases": [{"phase": "test", "blocks": [[{"trials": [[{"q1": 1.174961524, "distance": 0.4550937642, "q3": -0.4547827796, "q2": 2.170284022, "tx": 0.175, "ty": 0.3031, "targetID": 9, "y": 0.517877612, "x": -0.2262242659}], [{"q1": 1.423459172, "distance": 0.2137374046, "q3": -0.1022993591, "q2": 2.042277886, "tx": -0.175, "ty": 0.3031, "targetID": 7, "y": 0.4228722964, "x": -0.352026199}], [{"q1": 1.101815167, "distance": 0.1741504905, "q3": -0.6094882004, "q2": 2.148515241, "tx": 0.0, "ty": 0.55, "targetID": 5, "y": 0.5742171708, "x": -0.1724584645}], [{"q1": 1.00458233, "distance": 0.4856045139, "q3": -0.7388257596, "q2": 2.211336782, "tx": 0.375, "ty": 0.6495, "targetID": 3, "y": 0.5862074678, "x": -0.1064621473}], [{"q1": 1.26755043, "distance": 0.1446558451, "q3": -0.4036712997, "q2": 2.032951323, "tx": -0.375, "ty": 0.6495, "targetID": 1, "y": 0.5438237333, "x": -0.2762182194}], [{"q1": 1.404481478, "distance": 0.4215034697, "q3": -0.07248928347, "q2": 2.08718322, "tx": 0.0, "ty": 0.15, "targetID": 8, "y": 0.4035864689, "x": -0.3366883986}], [{"q1": 0.940880107, "distance": 0.3155032014, "q3": -0.9023496819, "q2": 2.158626359, "tx": 0.0, "ty": 0.95, "targetID": 2, "y": 0.6361963054, "x": -0.03270338425}], [{"q1": 1.597857313, "distance": 0.1014204303, "q3": 0.03189295233, "q2": 1.959202523, "tx": -0.4763, "ty": 0.275, "targetID": 4, "y": 0.3616526463, "x": -0.4235987421}], [{"q1": 1.14011179, "distance": 0.7229194274, "q3": -0.4797111617, "q2": 2.218078597, "tx": 0.4763, "ty": 0.275, "targetID": 6, "y": 0.5099395918, "x": -0.2073782041}]], "block": 1}], [{"trials": [[{"q1": 1.09591381, "distance": 0.4073268426, "q3": -0.4391496046, "q2": 2.266841933, "tx": 0.175, "ty": 0.3031, "targetID": 9, "y": 0.4884429763, "x": -0.1877163324}], [{"q1": 1.369094509, "distance": 0.1698235614, "q3": -0.002855050225, "q2": 2.095488537, "tx": -0.175, "ty": 0.3031, "targetID": 7, "y": 0.3966276607, "x": -0.3167484346}], [{"q1": 1.031792993, "distance": 0.1365387334, "q3": -0.6273292405, "q2": 2.099448924, "tx": 0.0, "ty": 0.55, "targetID": 5, "y": 0.6083001616, "x": -0.1234662581}], [{"q1": 0.7579606122, "distance": 0.2217231788, "q3": -1.036072622, "q2": 2.003080244, "tx": 0.375, "ty": 0.6495, "targetID": 3, "y": 0.6839966585, "x": 0.155976831}], [{"q1": 1.33542725, "distance": 0.08803313707, "q3": -0.3537296075, "q2": 1.861396513, "tx": -0.375, "ty": 0.6495, "targetID": 1, "y": 0.5885841264, "x": -0.3114461679}], [{"q1": 1.291115553, "distance": 0.3183422871, "q3": 0.05306763533, "q2": 2.258944246, "tx": 0.0, "ty": 0.15, "targetID": 8, "y": 0.3390606633, "x": -0.2561208256}], [{"q1": 0.8936367222, "distance": 0.2534529502, "q3": -1.157988302, "q2": 1.945053828, "tx": 0.0, "ty": 0.95, "targetID": 2, "y": 0.7194035999, "x": 0.1051841158}], [{"q1": 1.60460878, "distance": 0.09372390821, "q3": 0.05805443177, "q2": 1.963589206, "tx": -0.4763, "ty": 0.275, "targetID": 4, "y": 0.3517553539, "x": -0.4225153682}], [{"q1": 0.7751009828, "distance": 0.5592278203, "q3": -0.6422801538, "q2": 2.098022799, "tx": 0.4763, "ty": 0.275, "targetID": 6, "y": 0.6223077258, "x": 0.03799291748}]], "block": 2}], [{"trials": [[{"q1": 0.1083709151, "distance": 0.1859661937, "q3": -0.5361067076, "q2": 3.147180392, "tx": 0.175, "ty": 0.3031, "targetID": 9, "y": 0.1260893655, "x": 0.1179854365}], [{"q1": 1.288919515, "distance": 0.1022211857, "q3": 0.09234148803, "q2": 2.199226778, "tx": -0.175, "ty": 0.3031, "targetID": 7, "y": 0.3562597589, "x": -0.2623110007}], [{"q1": 0.997619014, "distance": 0.122734004, "q3": -0.5739293374, "q2": 2.08284142, "tx": 0.0, "ty": 0.55, "targetID": 5, "y": 0.6093224563, "x": -0.1074452507}], [{"q1": 0.658339913, "distance": 0.08891973985, "q3": -1.152728019, "q2": 1.871576654, "tx": 0.375, "ty": 0.6495, "targetID": 3, "y": 0.6864928151, "x": 0.2941405431}], [{"q1": 1.385491201, "distance": 0.04983096988, "q3": -0.2598275751, "q2": 1.717226395, "tx": -0.375, "ty": 0.6495, "targetID": 1, "y": 0.6155418484, "x": -0.3385312532}], [{"q1": 1.051431475, "distance": 0.1623485735, "q3": 0.07564000461, "q2": 2.559221712, "tx": 0.0, "ty": 0.15, "targetID": 8, "y": 0.2591766714, "x": -0.1201562056}], [{"q1": 0.9019922913, "distance": 0.246591426, "q3": -1.112432489, "q2": 1.936150093, "tx": 0.0, "ty": 0.95, "targetID": 2, "y": 0.7210489633, "x": 0.09159014227}], [{"q1": 1.59942027, "distance": 0.09027505496, "q3": 0.0919663833, "q2": 1.983399756, "tx": -0.4763, "ty": 0.275, "targetID": 4, "y": 0.3393241072, "x": -0.4129596908}], [{"q1": 0.5867927709, "distance": 0.4437906636, "q3": -0.8592015547, "q2": 1.906056971, "tx": 0.4763, "ty": 0.275, "targetID": 6, "y": 0.6650286287, "x": 0.2645741823}]], "block": 3}], [{"trials": [[{"q1": -0.1743541072, "distance": 0.2819067533, "q3": -0.6382954733, "q2": 3.350494429, "tx": 0.175, "ty": 0.3031, "targetID": 9, "y": 0.02455831247, "x": 0.1315725218}], [{"q1": 1.231550526, "distance": 0.06124622736, "q3": 0.1044776076, "q2": 2.278428735, "tx": -0.175, "ty": 0.3031, "targetID": 7, "y": 0.335154768, "x": -0.2271880467}], [{"q1": 1.143106793, "distance": 0.2048201169, "q3": -0.5117006921, "q2": 1.93254318, "tx": 0.0, "ty": 0.55, "targetID": 5, "y": 0.638147438, "x": -0.1848818797}], [{"q1": 0.6239170541, "distance": 0.04943091779, "q3": -1.174586472, "q2": 1.834893557, "tx": 0.375, "ty": 0.6495, "targetID": 3, "y": 0.6791090446, "x": 0.3354181846}], [{"q1": 1.28468703, "distance": 0.1001668047, "q3": -0.3249623742, "q2": 1.806196343, "tx": -0.375, "ty": 0.6495, "targetID": 1, "y": 0.6215986662, "x": -0.2787975866}], [{"q1": 1.015630194, "distance": 0.1559440728, "q3": 0.05440128942, "q2": 2.575862262, "tx": 0.0, "ty": 0.15, "targetID": 8, "y": 0.2608311201, "x": -0.1097042235}], [{"q1": 0.8599138962, "distance": 0.2547131192, "q3": -0.9199363939, "q2": 1.59277136, "tx": 0.0, "ty": 0.95, "targetID": 2, "y": 0.7846508548, "x": 0.1937483762}], [{"q1": 1.575587826, "distance": 0.09883556459, "q3": 0.08688849837, "q2": 2.024788363, "tx": -0.4763, "ty": 0.275, "targetID": 4, "y": 0.333577344, "x": -0.3966936963}], [{"q1": -4.68956677, "distance": 0.8131659417, "q3": -1.706362997, "q2": 7.497263626, "tx": 0.4763, "ty": 0.275, "targetID": 6, "y": 0.8242527653, "x": -0.1233334285}]], "block": 4}], [{"trials": [[{"q1": -0.1533828347, "distance": 0.259994835, "q3": -0.6372265256, "q2": 3.304467683, "tx": 0.175, "ty": 0.3031, "targetID": 9, "y": 0.04597943999, "x": 0.1364470255}], [{"q1": 1.2124212, "distance": 0.04621431441, "q3": 0.1393552766, "q2": 2.292097363, "tx": -0.175, "ty": 0.3031, "targetID": 7, "y": 0.3268590038, "x": -0.214639281}], [{"q1": 1.114415323, "distance": 0.1912284002, "q3": -0.4774235702, "q2": 1.938362667, "tx": 0.0, "ty": 0.55, "targetID": 5, "y": 0.6343701088, "x": -0.1716099815}], [{"q1": 0.603668715, "distance": 0.03776311617, "q3": -1.150476174, "q2": 1.826916144, "tx": 0.375, "ty": 0.6495, "targetID": 3, "y": 0.6746116874, "x": 0.3467961687}], [{"q1": 1.175211188, "distance": 0.1595318458, "q3": -0.3173728594, "q2": 1.884435456, "tx": -0.375, "ty": 0.6495, "targetID": 1, "y": 0.6134193556, "x": -0.2196018117}], [{"q1": 0.976482924, "distance": 0.1476850378, "q3": 0.03960905757, "q2": 2.593168983, "tx": 0.0, "ty": 0.15, "targetID": 8, "y": 0.260862999, "x": -0.09757184968}], [{"q1": 0.8746809123, "distance": 0.2471885557, "q3": -0.9099534463, "q2": 1.56459627, "tx": 0.0, "ty": 0.95, "targetID": 2, "y": 0.7921900004, "x": 0.1902582089}], [{"q1": 1.562078918, "distance": 0.1047957692, "q3": 0.09315873272, "q2": 2.040132533, "tx": -0.4763, "ty": 0.275, "targetID": 4, "y": 0.3316376562, "x": -0.3881278437}], [{"q1": -8.251580566, "distance": 0.9210863455, "q3": -2.29028916, "q2": 11.03437503, "tx": 0.4763, "ty": 0.275, "targetID": 6, "y": -0.3216999177, "x": -0.2253760392}]], "block": 5}], [{"trials": [[{"q1": -0.170961723, "distance": 0.2534276775, "q3": -0.6615237963, "q2": 3.294656696, "tx": 0.175, "ty": 0.3031, "targetID": 9, "y": 0.05183238358, "x": 0.1419822374}], [{"q1": 1.198841781, "distance": 0.0366928478, "q3": 0.1463927721, "q2": 2.30781788, "tx": -0.175, "ty": 0.3031, "targetID": 7, "y": 0.3219362329, "x": -0.2064890681}], [{"q1": 1.094359969, "distance": 0.1802993036, "q3": -0.4799199686, "q2": 1.955614706, "tx": 0.0, "ty": 0.55, "targetID": 5, "y": 0.6310428122, "x": -0.1610586895}], [{"q1": 0.5982571778, "distance": 0.0330002056, "q3": -1.154926527, "q2": 1.82741208, "tx": 0.375, "ty": 0.6495, "targetID": 3, "y": 0.672379645, "x": 0.3512190115}], [{"q1": 1.10517698, "distance": 0.1979342174, "q3": -0.3320547159, "q2": 1.946035195, "tx": -0.375, "ty": 0.6495, "targetID": 1, "y": 0.604003077, "x": -0.1823656717}], [{"q1": 0.9148039344, "distance": 0.1358892086, "q3": 0.007889360162, "q2": 2.622924494, "tx": 0.0, "ty": 0.15, "targetID": 8, "y": 0.2605734204, "x": -0.07898984564}], [{"q1": 0.8894219179, "distance": 0.240788696, "q3": -0.9115838581, "q2": 1.542210479, "tx": 0.0, "ty": 0.95, "targetID": 2, "y": 0.7985554248, "x": 0.1871997242}], [{"q1": 1.548090136, "distance": 0.1111618034, "q3": 0.07659754954, "q2": 2.059927754, "tx": -0.4763, "ty": 0.275, "targetID": 4, "y": 0.3324131476, "x": -0.3811124114}], [{"q1": -8.115062434, "distance": 0.8819778956, "q3": -2.274351534, "q2": 10.88309109, "tx": 0.4763, "ty": 0.275, "targetID": 6, "y": -0.3426306645, "x": -0.1533168442}]], "block": 6}], [{"trials": [[{"q1": -0.1225691407, "distance": 0.2189343578, "q3": -0.6667879363, "q2": 3.229624847, "tx": 0.175, "ty": 0.3031, "targetID": 9, "y": 0.08570175833, "x": 0.1491106673}], [{"q1": 1.187631668, "distance": 0.0290140067, "q3": 0.1155505222, "q2": 2.339419758, "tx": -0.175, "ty": 0.3031, "targetID": 7, "y": 0.3174509355, "x": -0.2002163287}], [{"q1": 1.031845582, "distance": 0.1457426759, "q3": -0.4985205497, "q2": 2.014327268, "tx": 0.0, "ty": 0.55, "targetID": 5, "y": 0.6193900601, "x": -0.1281637512}], [{"q1": 0.5933391378, "distance": 0.0305023489, "q3": -1.143455592, "q2": 1.820664576, "tx": 0.375, "ty": 0.6495, "targetID": 3, "y": 0.6720980812, "x": 0.3545129306}], [{"q1": 1.105315682, "distance": 0.1980339953, "q3": -0.3362652877, "q2": 1.946614642, "tx": -0.375, "ty": 0.6495, "targetID": 1, "y": 0.6045925481, "x": -0.1821249522}], [{"q1": 0.8970851391, "distance": 0.1302858651, "q3": -0.003329059648, "q2": 2.637825604, "tx": 0.0, "ty": 0.15, "targetID": 8, "y": 0.2580588818, "x": -0.0727851957}], [{"q1": 0.8958925301, "distance": 0.237994114, "q3": -0.9106706774, "q2": 1.530855168, "tx": 0.0, "ty": 0.95, "targetID": 2, "y": 0.8015726973, "x": 0.1860390662}], [{"q1": 1.416790489, "distance": 0.1726406408, "q3": -0.09033054413, "q2": 2.190727051, "tx": -0.4763, "ty": 0.275, "targetID": 4, "y": 0.3598736574, "x": -0.3259628684}], [{"q1": -8.096046834, "distance": 0.8753374967, "q3": -2.273345471, "q2": 10.85547319, "tx": 0.4763, "ty": 0.275, "targetID": 6, "y": -0.3449432223, "x": -0.1416693636}]], "block": 7}], [{"trials": [[{"q1": -0.1129111951, "distance": 0.2115462183, "q3": -0.6836263433, "q2": 3.222554938, "tx": 0.175, "ty": 0.3031, "targetID": 9, "y": 0.09282962213, "x": 0.1518014947}], [{"q1": 1.165023958, "distance": 0.01218034508, "q3": 0.004964279756, "q2": 2.431413747, "tx": -0.175, "ty": 0.3031, "targetID": 7, "y": 0.3066412033, "x": -0.1866542132}], [{"q1": 1.032118033, "distance": 0.1444511848, "q3": -0.5238411761, "q2": 2.026980534, "tx": 0.0, "ty": 0.55, "targetID": 5, "y": 0.6188716929, "x": -0.1269757248}], [{"q1": 0.5925095184, "distance": 0.02976928418, "q3": -1.146053094, "q2": 1.82279736, "tx": 0.375, "ty": 0.6495, "targetID": 3, "y": 0.6714142705, "x": 0.354851178}], [{"q1": 1.108110403, "distance": 0.1969643985, "q3": -0.3468169696, "q2": 1.94763111, "tx": -0.375, "ty": 0.6495, "targetID": 1, "y": 0.6058053284, "x": -0.1829433678}], [{"q1": 0.8648158583, "distance": 0.1130285553, "q3": -0.04295279047, "q2": 2.690667342, "tx": 0.0, "ty": 0.15, "targetID": 8, "y": 0.2464873012, "x": -0.05886981416}], [{"q1": 0.8968384022, "distance": 0.2377467361, "q3": -0.9122185732, "q2": 1.52996683, "tx": 0.0, "ty": 0.95, "targetID": 2, "y": 0.8018691904, "x": 0.1859590648}], [{"q1": 1.422290915, "distance": 0.1701203611, "q3": -0.09589097014, "q2": 2.192875263, "tx": -0.4763, "ty": 0.275, "targetID": 4, "y": 0.3583580529, "x": -0.3280017455}], [{"q1": -8.096129432, "distance": 0.8753407309, "q3": -2.273352894, "q2": 10.85540847, "tx": 0.4763, "ty": 0.275, "targetID": 6, "y": -0.3449323614, "x": -0.14168484}]], "block": 8}], [{"trials": [[{"q1": -0.1074975595, "distance": 0.2028099049, "q3": -0.7097710995, "q2": 3.214674752, "tx": 0.175, "ty": 0.3031, "targetID": 9, "y": 0.1011411643, "x": 0.1564396607}], [{"q1": 1.171290733, "distance": 0.0160228663, "q3": -0.04392680469, "q2": 2.448074688, "tx": -0.175, "ty": 0.3031, "targetID": 7, "y": 0.3086520164, "x": -0.1900302148}], [{"q1": 1.008074126, "distance": 0.1306238267, "q3": -0.5395299907, "q2": 2.054447053, "tx": 0.0, "ty": 0.55, "targetID": 5, "y": 0.6134425162, "x": -0.1141824472}], [{"q1": 0.5962593798, "distance": 0.0287073786, "q3": -1.160977093, "q2": 1.817337404, "tx": 0.375, "ty": 0.6495, "targetID": 3, "y": 0.6722692077, "x": 0.3575163857}], [{"q1": 1.039501988, "distance": 0.2350264767, "q3": -0.381768488, "q2": 2.01882224, "tx": -0.375, "ty": 0.6495, "targetID": 1, "y": 0.5937999158, "x": -0.1466692194}], [{"q1": 0.8549164649, "distance": 0.1119134251, "q3": -0.05714114683, "q2": 2.698533681, "tx": 0.0, "ty": 0.15, "targetID": 8, "y": 0.2467656253, "x": -0.05622302436}], [{"q1": 0.9131421634, "distance": 0.2318810628, "q3": -0.9239779873, "q2": 1.508993076, "tx": 0.0, "ty": 0.95, "targetID": 2, "y": 0.8079619902, "x": 0.1832867455}], [{"q1": 1.412234072, "distance": 0.1747397645, "q3": -0.1106085121, "q2": 2.208237836, "tx": -0.4763, "ty": 0.275, "targetID": 4, "y": 0.3584232513, "x": -0.3227599517}], [{"q1": -8.046321738, "distance": 0.8598015517, "q3": -2.26940279, "q2": 10.79932153, "tx": 0.4763, "ty": 0.275, "targetID": 6, "y": -0.3499907932, "x": -0.1141618674}]], "block": 9}], [{"trials": [[{"q1": -0.1046881833, "distance": 0.1964681811, "q3": -0.7211528786, "q2": 3.204923564, "tx": 0.175, "ty": 0.3031, "targetID": 9, "y": 0.1072455609, "x": 0.1594827554}], [{"q1": 1.17689373, "distance": 0.01481624744, "q3": -0.1080014935, "q2": 2.487764524, "tx": -0.175, "ty": 0.3031, "targetID": 7, "y": 0.3047530382, "x": -0.1897237445}], [{"q1": 0.973602772, "distance": 0.1114661703, "q3": -0.550193345, "q2": 2.088555108, "tx": 0.0, "ty": 0.55, "targetID": 5, "y": 0.6051483355, "x": -0.09686778731}], [{"q1": 0.5990125375, "distance": 0.02796823125, "q3": -1.168134374, "q2": 1.806585525, "tx": 0.375, "ty": 0.6495, "targetID": 3, "y": 0.6737683742, "x": 0.3610979148}], [{"q1": 1.046216513, "distance": 0.2319198281, "q3": -0.3899264986, "q2": 2.012197463, "tx": -0.375, "ty": 0.6495, "targetID": 1, "y": 0.5972594156, "x": -0.1490404283}], [{"q1": 0.8350641782, "distance": 0.105168696, "q3": -0.07564673737, "q2": 2.71962534, "tx": 0.0, "ty": 0.15, "targetID": 8, "y": 0.2429175856, "x": -0.04926232752}], [{"q1": 0.9343427623, "distance": 0.2235196177, "q3": -0.9290916547, "q2": 1.476517363, "tx": 0.0, "ty": 0.95, "targetID": 2, "y": 0.8165921082, "x": 0.1793414451}], [{"q1": 1.408497287, "distance": 0.1765234506, "q3": -0.1200425593, "q2": 2.215680756, "tx": -0.4763, "ty": 0.275, "targetID": 4, "y": 0.3585592684, "x": -0.3208060217}], [{"q1": -8.044482257, "distance": 0.8592400997, "q3": -2.268937228, "q2": 10.79758675, "tx": 0.4763, "ty": 0.275, "targetID": 6, "y": -0.3500914985, "x": -0.1132372486}]], "block": 10}]]}], "condition": "H2"}], "type": "simulation", "subjectID": "S_H2_69"}}
