# Supplementary material for: Goal-related feedback guides motor exploration and redundancy resolution in human motor skill acquisition
Source: PLoS Comput Biol. 2019 Mar 5;15(3):e1006676. doi: 10.1371/journal.pcbi.1006676 (PMC6420027; doi:10.1371/journal.pcbi.1006676)
Supplement: S1 Dataset — The 220 .json files contain the data (20 for the participants, 200 for simulation runs), the text file legend_json.txt explains the data format. (ZIP) [file pcbi.1006676.s001.zip › S_H1_037.json]

{"data": {"data": [{"phases": [{"phase": "test", "blocks": [[{"trials": [[{"q1": 2.240607695, "distance": 0.5117265081, "q3": 3.041632587, "q2": 1.851434789, "tx": 0.175, "ty": 0.3031, "targetID": 9, "y": 0.4171997901, "x": -0.3238439205}], [{"q1": 2.27753656, "distance": 0.1977519448, "q3": 3.062549143, "q2": 1.853778201, "tx": -0.175, "ty": 0.3031, "targetID": 7, "y": 0.4079259472, "x": -0.3426822962}], [{"q1": 2.182062798, "distance": 0.321630137, "q3": 3.046400874, "q2": 1.794349182, "tx": 0.0, "ty": 0.55, "targetID": 5, "y": 0.4352954687, "x": -0.3004809736}], [{"q1": 2.106361726, "distance": 0.6688224316, "q3": 3.019653031, "q2": 1.759171688, "tx": 0.375, "ty": 0.6495, "targetID": 3, "y": 0.4513780378, "x": -0.263804456}], [{"q1": 2.185102659, "distance": 0.2226320557, "q3": 3.070182312, "q2": 1.758401433, "tx": -0.375, "ty": 0.6495, "targetID": 1, "y": 0.4378706119, "x": -0.3058766731}], [{"q1": 2.309903023, "distance": 0.4315786866, "q3": 3.056830348, "q2": 1.894319272, "tx": 0.0, "ty": 0.15, "targetID": 8, "y": 0.3965144758, "x": -0.3542467727}], [{"q1": 2.054056451, "distance": 0.5408953067, "q3": 3.035882235, "q2": 1.694120979, "tx": 0.0, "ty": 0.95, "targetID": 2, "y": 0.4667953772, "x": -0.2430658869}], [{"q1": 2.478299534, "distance": 0.07347605224, "q3": 3.180406069, "q2": 2.060432973, "tx": -0.4763, "ty": 0.275, "targetID": 4, "y": 0.3399849302, "x": -0.4420116769}], [{"q1": 2.214360217, "distance": 0.7997978234, "q3": 3.022982662, "q2": 1.850243304, "tx": 0.4763, "ty": 0.275, "targetID": 6, "y": 0.4226527508, "x": -0.309750395}]], "block": 1}], [{"trials": [[{"q1": 2.337794951, "distance": 0.5327623845, "q3": 2.98296778, "q2": 1.823292839, "tx": 0.175, "ty": 0.3031, "targetID": 9, "y": 0.3749756743, "x": -0.3528916989}], [{"q1": 2.225242399, "distance": 0.1928545612, "q3": 3.073894531, "q2": 1.865539533, "tx": -0.175, "ty": 0.3031, "targetID": 7, "y": 0.4270793835, "x": -0.3227226937}], [{"q1": 2.199382734, "distance": 0.3307708977, "q3": 3.044110897, "q2": 1.772097915, "tx": 0.0, "ty": 0.55, "targetID": 5, "y": 0.4293038548, "x": -0.3079640033}], [{"q1": 2.282035573, "distance": 0.7530597478, "q3": 2.948930226, "q2": 1.692991846, "tx": 0.375, "ty": 0.6495, "targetID": 3, "y": 0.3846076133, "x": -0.3299333353}], [{"q1": 2.073356321, "distance": 0.2024000198, "q3": 3.132799287, "q2": 1.791510472, "tx": -0.375, "ty": 0.6495, "targetID": 1, "y": 0.4805048865, "x": -0.2636158915}], [{"q1": 2.335238351, "distance": 0.4267187234, "q3": 3.021228861, "q2": 1.892077547, "tx": 0.0, "ty": 0.15, "targetID": 8, "y": 0.3829356151, "x": -0.3575330308}], [{"q1": 2.06323765, "distance": 0.5416858531, "q3": 3.066918779, "q2": 1.65194734, "tx": 0.0, "ty": 0.95, "targetID": 2, "y": 0.470209917, "x": -0.2514458982}], [{"q1": 2.500597985, "distance": 0.0623542281, "q3": 3.165697691, "q2": 2.067870651, "tx": -0.4763, "ty": 0.275, "targetID": 4, "y": 0.3296092452, "x": -0.4462021578}], [{"q1": 2.440977783, "distance": 0.8534555026, "q3": 2.900332473, "q2": 1.79218765, "tx": 0.4763, "ty": 0.275, "targetID": 6, "y": 0.324008346, "x": -0.3757472269}]], "block": 2}], [{"trials": [[{"q1": 2.36336581, "distance": 0.5344384626, "q3": 2.955116055, "q2": 1.894339021, "tx": 0.175, "ty": 0.3031, "targetID": 9, "y": 0.3642852674, "x": -0.3559245081}], [{"q1": 2.233821813, "distance": 0.185099693, "q3": 3.034658861, "q2": 1.830506438, "tx": -0.175, "ty": 0.3031, "targetID": 7, "y": 0.4179528627, "x": -0.3201575567}], [{"q1": 2.106259883, "distance": 0.2889360945, "q3": 3.119339941, "q2": 1.746756711, "tx": 0.0, "ty": 0.55, "targetID": 5, "y": 0.4691892892, "x": -0.2774052914}], [{"q1": 2.168702791, "distance": 0.704317432, "q3": 3.066540329, "q2": 1.758245253, "tx": 0.375, "ty": 0.6495, "targetID": 3, "y": 0.4422058315, "x": -0.298121217}], [{"q1": 1.980817917, "distance": 0.2004300866, "q3": 3.199080856, "q2": 1.681869691, "tx": -0.375, "ty": 0.6495, "targetID": 1, "y": 0.5154385615, "x": -0.2260041936}], [{"q1": 2.416855295, "distance": 0.4165377401, "q3": 2.928678026, "q2": 1.940277737, "tx": 0.0, "ty": 0.15, "targetID": 8, "y": 0.3433154482, "x": -0.3689618224}], [{"q1": 1.795398116, "distance": 0.4004670232, "q3": 3.309683366, "q2": 1.552820277, "tx": 0.0, "ty": 0.95, "targetID": 2, "y": 0.5723768488, "x": -0.1333213874}], [{"q1": 2.528236468, "distance": 0.05397962038, "q3": 3.09795571, "q2": 2.043846765, "tx": -0.4763, "ty": 0.275, "targetID": 4, "y": 0.3150036192, "x": -0.4400576233}], [{"q1": 2.497503992, "distance": 0.8587354768, "q3": 2.861278793, "q2": 1.955953965, "tx": 0.4763, "ty": 0.275, "targetID": 6, "y": 0.305830763, "x": -0.3818818473}]], "block": 3}], [{"trials": [[{"q1": 2.321034949, "distance": 0.5133614429, "q3": 2.91914538, "q2": 1.91849688, "tx": 0.175, "ty": 0.3031, "targetID": 9, "y": 0.3747967134, "x": -0.3333301607}], [{"q1": 2.252518984, "distance": 0.1868364533, "q3": 3.030940636, "q2": 1.831231695, "tx": -0.175, "ty": 0.3031, "targetID": 7, "y": 0.4113451326, "x": -0.3272854279}], [{"q1": 2.023845167, "distance": 0.248763453, "q3": 3.162953209, "q2": 1.688769083, "tx": 0.0, "ty": 0.55, "targetID": 5, "y": 0.4985298078, "x": -0.2433805145}], [{"q1": 1.993267809, "distance": 0.6158083935, "q3": 3.098338263, "q2": 1.693159927, "tx": 0.375, "ty": 0.6495, "targetID": 3, "y": 0.4932134995, "x": -0.2206462938}], [{"q1": 1.945986715, "distance": 0.1869091902, "q3": 3.311461773, "q2": 1.611646791, "tx": -0.375, "ty": 0.6495, "targetID": 1, "y": 0.545224338, "x": -0.2198818783}], [{"q1": 2.448315629, "distance": 0.4079887302, "q3": 2.871235433, "q2": 1.998670863, "tx": 0.0, "ty": 0.15, "targetID": 8, "y": 0.3278347934, "x": -0.3671914899}], [{"q1": 1.599128525, "distance": 0.3304918845, "q3": 3.454301105, "q2": 1.378299188, "tx": 0.0, "ty": 0.95, "targetID": 2, "y": 0.6198502077, "x": -0.01503330897}], [{"q1": 2.553263307, "distance": 0.04953451446, "q3": 3.034071646, "q2": 2.014867234, "tx": -0.4763, "ty": 0.275, "targetID": 4, "y": 0.3004776373, "x": -0.4338199091}], [{"q1": 2.411188157, "distance": 0.8175279367, "q3": 2.788532409, "q2": 2.005886247, "tx": 0.4763, "ty": 0.275, "targetID": 6, "y": 0.3310240712, "x": -0.3393060512}]], "block": 4}], [{"trials": [[{"q1": 2.19684481, "distance": 0.4820313213, "q3": 2.965649323, "q2": 1.873529848, "tx": 0.175, "ty": 0.3031, "targetID": 9, "y": 0.4193269812, "x": -0.2928092384}], [{"q1": 2.271324421, "distance": 0.1646896672, "q3": 2.917112978, "q2": 1.840631715, "tx": -0.175, "ty": 0.3031, "targetID": 7, "y": 0.3875202995, "x": -0.3164068581}], [{"q1": 1.853278941, "distance": 0.1777745295, "q3": 3.381554394, "q2": 1.596721255, "tx": 0.0, "ty": 0.55, "targetID": 5, "y": 0.5771963031, "x": -0.1756819411}], [{"q1": 1.63978861, "distance": 0.428216888, "q3": 3.468999014, "q2": 1.534707761, "tx": 0.375, "ty": 0.6495, "targetID": 3, "y": 0.6206165302, "x": -0.05224167437}], [{"q1": 1.91061202, "distance": 0.1401511539, "q3": 3.595406923, "q2": 1.647479238, "tx": -0.375, "ty": 0.6495, "targetID": 1, "y": 0.5995420616, "x": -0.244055163}], [{"q1": 2.455287452, "distance": 0.3575937288, "q3": 2.635185993, "q2": 1.969202603, "tx": 0.0, "ty": 0.15, "targetID": 8, "y": 0.2904617779, "x": -0.3288521915}], [{"q1": 1.241833805, "distance": 0.3471115355, "q3": 3.986002195, "q2": 1.155863471, "tx": 0.0, "ty": 0.95, "targetID": 2, "y": 0.6954464024, "x": 0.2359849234}], [{"q1": 2.522178713, "distance": 0.05341330988, "q3": 3.133695484, "q2": 2.038819683, "tx": -0.4763, "ty": 0.275, "targetID": 4, "y": 0.3190320366, "x": -0.4460648975}], [{"q1": 2.185228212, "distance": 0.7638803765, "q3": 2.895882145, "q2": 1.951621386, "tx": 0.4763, "ty": 0.275, "targetID": 6, "y": 0.4139473963, "x": -0.2748370385}]], "block": 5}], [{"trials": [[{"q1": 2.142568655, "distance": 0.4744288073, "q3": 3.018921428, "q2": 1.830033053, "tx": 0.175, "ty": 0.3031, "targetID": 9, "y": 0.442709868, "x": -0.2784222954}], [{"q1": 2.276057533, "distance": 0.1492573781, "q3": 2.839900616, "q2": 1.837746539, "tx": -0.175, "ty": 0.3031, "targetID": 7, "y": 0.3727265597, "x": -0.3070223735}], [{"q1": 1.820056975, "distance": 0.1610798029, "q3": 3.398712379, "q2": 1.568739294, "tx": 0.0, "ty": 0.55, "targetID": 5, "y": 0.5866696495, "x": -0.1568503737}], [{"q1": 1.586421231, "distance": 0.3943551291, "q3": 3.532197812, "q2": 1.48098946, "tx": 0.375, "ty": 0.6495, "targetID": 3, "y": 0.6366215995, "x": -0.01914478891}], [{"q1": 1.882147402, "distance": 0.1647735195, "q3": 3.543355634, "q2": 1.648244302, "tx": -0.375, "ty": 0.6495, "targetID": 1, "y": 0.5981823575, "x": -0.2184215459}], [{"q1": 2.468083431, "distance": 0.3597585714, "q3": 2.636713995, "q2": 1.964382241, "tx": 0.0, "ty": 0.15, "targetID": 8, "y": 0.2860046295, "x": -0.3330600103}], [{"q1": 1.191415847, "distance": 0.3795856118, "q3": 4.05112081, "q2": 1.100791778, "tx": 0.0, "ty": 0.95, "targetID": 2, "y": 0.693362623, "x": 0.2796828443}], [{"q1": 2.510832869, "distance": 0.05754125311, "q3": 3.160191567, "q2": 1.980448255, "tx": -0.4763, "ty": 0.275, "targetID": 4, "y": 0.3252469242, "x": -0.4482599855}], [{"q1": 2.126387474, "distance": 0.7547062757, "q3": 2.956838143, "q2": 1.898753504, "tx": 0.4763, "ty": 0.275, "targetID": 6, "y": 0.4380912981, "x": -0.2605736601}]], "block": 6}], [{"trials": [[{"q1": 2.01723408, "distance": 0.4340114831, "q3": 3.032849229, "q2": 1.817565997, "tx": 0.175, "ty": 0.3031, "targetID": 9, "y": 0.4764625458, "x": -0.2228836453}], [{"q1": 2.307015668, "distance": 0.1084320261, "q3": 2.424927878, "q2": 1.792182767, "tx": -0.175, "ty": 0.3031, "targetID": 7, "y": 0.2772369952, "x": -0.2803024656}], [{"q1": 1.728031052, "distance": 0.1100493641, "q3": 3.36695765, "q2": 1.620570931, "tx": 0.0, "ty": 0.55, "targetID": 5, "y": 0.5912513422, "x": -0.1020254345}], [{"q1": 1.521641833, "distance": 0.3524981455, "q3": 3.593500418, "q2": 1.438863908, "tx": 0.375, "ty": 0.6495, "targetID": 3, "y": 0.6500504765, "x": 0.02250228431}], [{"q1": 1.863309681, "distance": 0.1468185971, "q3": 3.663673769, "q2": 1.70011966, "tx": -0.375, "ty": 0.6495, "targetID": 1, "y": 0.6167329758, "x": -0.231884583}], [{"q1": 2.447698193, "distance": 0.5226494861, "q3": 1.018093024, "q2": 1.587544895, "tx": 0.0, "ty": 0.15, "targetID": 8, "y": -0.0356608161, "x": -0.4885617122}], [{"q1": 1.156259768, "distance": 0.4018689117, "q3": 4.080243651, "q2": 1.091008801, "tx": 0.0, "ty": 0.95, "targetID": 2, "y": 0.6888388558, "x": 0.3054398124}], [{"q1": 2.47598916, "distance": 0.07488870182, "q3": 3.187779033, "q2": 1.990050346, "tx": -0.4763, "ty": 0.275, "targetID": 4, "y": 0.3419442906, "x": -0.442732462}], [{"q1": 2.003142056, "distance": 0.7209090024, "q3": 3.029275108, "q2": 1.851427836, "tx": 0.4763, "ty": 0.275, "targetID": 6, "y": 0.4793890371, "x": -0.2150283672}]], "block": 7}], [{"trials": [[{"q1": 1.985831295, "distance": 0.422200009, "q3": 3.025407379, "q2": 1.779183041, "tx": 0.175, "ty": 0.3031, "targetID": 9, "y": 0.4812442715, "x": -0.207776}], [{"q1": 2.276333867, "distance": 0.09917645439, "q3": 2.404569945, "q2": 1.785975429, "tx": -0.175, "ty": 0.3031, "targetID": 7, "y": 0.2806857842, "x": -0.2716104137}], [{"q1": 1.726792103, "distance": 0.1107904891, "q3": 3.381435818, "q2": 1.594654557, "tx": 0.0, "ty": 0.55, "targetID": 5, "y": 0.5947560692, "x": -0.1013480475}], [{"q1": 1.494699216, "distance": 0.334150447, "q3": 3.602590668, "q2": 1.425723447, "tx": 0.375, "ty": 0.6495, "targetID": 3, "y": 0.6512123455, "x": 0.04085394045}], [{"q1": 1.865046869, "distance": 0.1407671105, "q3": 3.687016578, "q2": 1.703409005, "tx": -0.375, "ty": 0.6495, "targetID": 1, "y": 0.6190966367, "x": -0.2375554115}], [{"q1": 2.380973989, "distance": 0.517156551, "q3": 1.013783075, "q2": 1.578656392, "tx": 0.0, "ty": 0.15, "targetID": 8, "y": -0.002431299821, "x": -0.494181745}], [{"q1": 1.158264282, "distance": 0.3976365233, "q3": 4.107417693, "q2": 1.083834928, "tx": 0.0, "ty": 0.95, "targetID": 2, "y": 0.6949510742, "x": 0.3050653211}], [{"q1": 2.473866892, "distance": 0.07608303996, "q3": 3.18844396, "q2": 1.98339317, "tx": -0.4763, "ty": 0.275, "targetID": 4, "y": 0.3429814741, "x": -0.4421364501}], [{"q1": 1.95808609, "distance": 0.7032839181, "q3": 3.029703999, "q2": 1.82252029, "tx": 0.4763, "ty": 0.275, "targetID": 6, "y": 0.4882603378, "x": -0.1938703498}]], "block": 8}], [{"trials": [[{"q1": 1.80022146, "distance": 0.335951795, "q3": 2.910763209, "q2": 1.837172419, "tx": 0.175, "ty": 0.3031, "targetID": 9, "y": 0.4874712433, "x": -0.1058395507}], [{"q1": 2.211132281, "distance": 0.07544370821, "q3": 2.329432317, "q2": 1.809349414, "tx": -0.175, "ty": 0.3031, "targetID": 7, "y": 0.2827882394, "x": -0.2476580036}], [{"q1": 1.624905856, "distance": 0.03695902743, "q3": 3.218154183, "q2": 1.685873722, "tx": 0.0, "ty": 0.55, "targetID": 5, "y": 0.5660478599, "x": -0.03329318099}], [{"q1": 1.397076024, "distance": 0.2694910142, "q3": 3.662824402, "q2": 1.392768418, "tx": 0.375, "ty": 0.6495, "targetID": 3, "y": 0.657194579, "x": 0.105618857}], [{"q1": 1.863781708, "distance": 0.1334994193, "q3": 3.719838881, "q2": 1.717689614, "tx": -0.375, "ty": 0.6495, "targetID": 1, "y": 0.6222537428, "x": -0.2443105344}], [{"q1": 2.292226288, "distance": 0.5064566764, "q3": 0.9734431724, "q2": 1.599163801, "tx": 0.0, "ty": 0.15, "targetID": 8, "y": 0.03724812422, "x": -0.4937462704}], [{"q1": 1.182562613, "distance": 0.3769013725, "q3": 4.126089642, "q2": 1.084304438, "tx": 0.0, "ty": 0.95, "targetID": 2, "y": 0.7063752226, "x": 0.2875788804}], [{"q1": 2.457994569, "distance": 0.08301137095, "q3": 3.219047307, "q2": 1.993120722, "tx": -0.4763, "ty": 0.275, "targetID": 4, "y": 0.3512181814, "x": -0.4434111488}], [{"q1": 1.742351237, "distance": 0.616208282, "q3": 3.058522232, "q2": 1.810806525, "tx": 0.4763, "ty": 0.275, "targetID": 6, "y": 0.524505508, "x": -0.08713557603}]], "block": 9}], [{"trials": [[{"q1": 1.707413476, "distance": 0.2923814291, "q3": 2.849478472, "q2": 1.870408587, "tx": 0.175, "ty": 0.3031, "targetID": 9, "y": 0.4821209855, "x": -0.05616744321}], [{"q1": 2.035366518, "distance": 0.01086248471, "q3": 2.193670326, "q2": 1.892006581, "tx": -0.175, "ty": 0.3031, "targetID": 7, "y": 0.2962257039, "x": -0.1834105664}], [{"q1": 1.619614168, "distance": 0.03449404227, "q3": 3.217484444, "q2": 1.703459904, "tx": 0.0, "ty": 0.55, "targetID": 5, "y": 0.5660069734, "x": -0.0305551265}], [{"q1": 1.322305073, "distance": 0.2169068125, "q3": 3.750858898, "q2": 1.339988531, "tx": 0.375, "ty": 0.6495, "targetID": 3, "y": 0.6660272844, "x": 0.158723755}], [{"q1": 1.867770206, "distance": 0.1269005667, "q3": 3.743008868, "q2": 1.71057552, "tx": -0.375, "ty": 0.6495, "targetID": 1, "y": 0.6245817237, "x": -0.2505699661}], [{"q1": 1.989547591, "distance": 0.4442441998, "q3": 0.8412362323, "q2": 1.735414187, "tx": 0.0, "ty": 0.15, "targetID": 8, "y": 0.1559398581, "x": -0.444204488}], [{"q1": 1.220568737, "distance": 0.337149536, "q3": 4.235816592, "q2": 1.052234155, "tx": 0.0, "ty": 0.95, "targetID": 2, "y": 0.7387045071, "x": 0.2627242363}], [{"q1": 2.464600326, "distance": 0.07975591631, "q3": 3.215458057, "q2": 1.98251677, "tx": -0.4763, "ty": 0.275, "targetID": 4, "y": 0.3483095104, "x": -0.4448878705}], [{"q1": 1.619000287, "distance": 0.5654452021, "q3": 3.092484682, "q2": 1.781604989, "tx": 0.4763, "ty": 0.275, "targetID": 6, "y": 0.5386152198, "x": -0.02393523716}]], "block": 10}]]}], "condition": "H1"}], "type": "simulation", "subjectID": "S_H1_37"}}
