# Supplementary material for: Goal-related feedback guides motor exploration and redundancy resolution in human motor skill acquisition
Source: PLoS Comput Biol. 2019 Mar 5;15(3):e1006676. doi: 10.1371/journal.pcbi.1006676 (PMC6420027; doi:10.1371/journal.pcbi.1006676)
Supplement: S1 Dataset — The 220 .json files contain the data (20 for the participants, 200 for simulation runs), the text file legend_json.txt explains the data format. (ZIP) [file pcbi.1006676.s001.zip › S_H1_021.json]

{"data": {"data": [{"phases": [{"phase": "test", "blocks": [[{"trials": [[{"q1": 2.218631773, "distance": 0.5214256987, "q3": 3.12576386, "q2": 1.832501648, "tx": 0.175, "ty": 0.3031, "targetID": 9, "y": 0.4363562529, "x": -0.329110633}], [{"q1": 2.201421339, "distance": 0.2166400184, "q3": 3.191848486, "q2": 1.869352418, "tx": -0.175, "ty": 0.3031, "targetID": 7, "y": 0.4507495557, "x": -0.3335323509}], [{"q1": 2.185327412, "distance": 0.3331498707, "q3": 3.145402601, "q2": 1.814753065, "tx": 0.0, "ty": 0.55, "targetID": 5, "y": 0.4499331847, "x": -0.3177663746}], [{"q1": 2.205169201, "distance": 0.7243331641, "q3": 3.083670408, "q2": 1.77502764, "tx": 0.375, "ty": 0.6495, "targetID": 3, "y": 0.4340059401, "x": -0.3165351349}], [{"q1": 2.148412183, "distance": 0.1900459259, "q3": 3.207552467, "q2": 1.832558857, "tx": -0.375, "ty": 0.6495, "targetID": 1, "y": 0.4703130977, "x": -0.3116793241}], [{"q1": 2.216829661, "distance": 0.443788818, "q3": 3.160279682, "q2": 1.864057113, "tx": 0.0, "ty": 0.15, "targetID": 8, "y": 0.4416133111, "x": -0.334529807}], [{"q1": 2.152538728, "distance": 0.5765847272, "q3": 3.132898601, "q2": 1.765270447, "tx": 0.0, "ty": 0.95, "targetID": 2, "y": 0.45812678, "x": -0.3008499346}], [{"q1": 2.396591635, "distance": 0.1221272975, "q3": 3.133101601, "q2": 2.004984879, "tx": -0.4763, "ty": 0.275, "targetID": 4, "y": 0.3722929039, "x": -0.4024815222}], [{"q1": 2.243431195, "distance": 0.8213212582, "q3": 3.079541167, "q2": 1.813949707, "tx": 0.4763, "ty": 0.275, "targetID": 6, "y": 0.42135763, "x": -0.3318757564}]], "block": 1}], [{"trials": [[{"q1": 2.237522543, "distance": 0.5297789415, "q3": 3.135537831, "q2": 1.895216422, "tx": 0.175, "ty": 0.3031, "targetID": 9, "y": 0.4314681, "x": -0.3389915931}], [{"q1": 2.18914686, "distance": 0.2024705618, "q3": 3.133544389, "q2": 1.798105961, "tx": -0.175, "ty": 0.3031, "targetID": 7, "y": 0.4469531906, "x": -0.3174801317}], [{"q1": 2.19819696, "distance": 0.3423338996, "q3": 3.163744325, "q2": 1.859929768, "tx": 0.0, "ty": 0.55, "targetID": 5, "y": 0.4482450587, "x": -0.3268614855}], [{"q1": 2.271387224, "distance": 0.768068782, "q3": 3.16246393, "q2": 1.968725357, "tx": 0.375, "ty": 0.6495, "targetID": 3, "y": 0.4225462641, "x": -0.3587722097}], [{"q1": 2.123047563, "distance": 0.191505877, "q3": 3.185292722, "q2": 1.757441966, "tx": -0.375, "ty": 0.6495, "targetID": 1, "y": 0.4753614518, "x": -0.2953114377}], [{"q1": 2.205426995, "distance": 0.4337492915, "q3": 3.121240007, "q2": 1.834405803, "tx": 0.0, "ty": 0.15, "targetID": 8, "y": 0.4400207669, "x": -0.3225312429}], [{"q1": 2.191146483, "distance": 0.5951402867, "q3": 3.201392675, "q2": 1.881044797, "tx": 0.0, "ty": 0.95, "targetID": 2, "y": 0.4552312926, "x": -0.3307504906}], [{"q1": 2.413418887, "distance": 0.1131436743, "q3": 3.130690305, "q2": 2.014296819, "tx": -0.4763, "ty": 0.275, "targetID": 4, "y": 0.3653274756, "x": -0.4081645599}], [{"q1": 2.298233553, "distance": 0.849181293, "q3": 3.124339992, "q2": 1.976927577, "tx": 0.4763, "ty": 0.275, "targetID": 6, "y": 0.4091106002, "x": -0.3622244273}]], "block": 2}], [{"trials": [[{"q1": 2.242835533, "distance": 0.5305108837, "q3": 3.130448175, "q2": 1.867727613, "tx": 0.175, "ty": 0.3031, "targetID": 9, "y": 0.4289734355, "x": -0.3403616943}], [{"q1": 2.176320724, "distance": 0.1953558654, "q3": 3.106295772, "q2": 1.876015118, "tx": -0.175, "ty": 0.3031, "targetID": 7, "y": 0.4472327679, "x": -0.3068698576}], [{"q1": 2.205019155, "distance": 0.3464662177, "q3": 3.169002478, "q2": 1.828324625, "tx": 0.0, "ty": 0.55, "targetID": 5, "y": 0.4468499153, "x": -0.3307550453}], [{"q1": 2.317479837, "distance": 0.795956154, "q3": 3.195989974, "q2": 1.827291868, "tx": 0.375, "ty": 0.6495, "targetID": 3, "y": 0.4099663509, "x": -0.3840585156}], [{"q1": 2.105599398, "distance": 0.1921166075, "q3": 3.178795637, "q2": 1.80412413, "tx": -0.375, "ty": 0.6495, "targetID": 1, "y": 0.4791136733, "x": -0.2862458983}], [{"q1": 2.1872033, "distance": 0.4251212936, "q3": 3.091654798, "q2": 1.885292857, "tx": 0.0, "ty": 0.15, "targetID": 8, "y": 0.4418471359, "x": -0.3091170709}], [{"q1": 2.225016944, "distance": 0.611482911, "q3": 3.23874994, "q2": 1.773935997, "tx": 0.0, "ty": 0.95, "targetID": 2, "y": 0.4499187463, "x": -0.3518949988}], [{"q1": 2.431200879, "distance": 0.1024801268, "q3": 3.142873162, "q2": 2.014432253, "tx": -0.4763, "ty": 0.275, "targetID": 4, "y": 0.3587477253, "x": -0.417236518}], [{"q1": 2.327792976, "distance": 0.861331619, "q3": 3.133292542, "q2": 1.881589072, "tx": 0.4763, "ty": 0.275, "targetID": 6, "y": 0.3988889532, "x": -0.3760753194}]], "block": 3}], [{"trials": [[{"q1": 2.250254062, "distance": 0.5294744037, "q3": 3.113646991, "q2": 1.875818839, "tx": 0.175, "ty": 0.3031, "targetID": 9, "y": 0.4243007392, "x": -0.3404158758}], [{"q1": 2.17197237, "distance": 0.1962228069, "q3": 3.111707353, "q2": 1.857689433, "tx": -0.175, "ty": 0.3031, "targetID": 7, "y": 0.449249363, "x": -0.3059341576}], [{"q1": 2.210723295, "distance": 0.3480813253, "q3": 3.158157198, "q2": 1.83544906, "tx": 0.0, "ty": 0.55, "targetID": 5, "y": 0.443455641, "x": -0.3313742727}], [{"q1": 2.340356869, "distance": 0.8012826556, "q3": 3.154737249, "q2": 1.854724477, "tx": 0.375, "ty": 0.6495, "targetID": 3, "y": 0.3964647753, "x": -0.3852809147}], [{"q1": 2.098584882, "distance": 0.1875711396, "q3": 3.199000275, "q2": 1.792329834, "tx": -0.375, "ty": 0.6495, "targetID": 1, "y": 0.4843569247, "x": -0.2860579004}], [{"q1": 2.183885169, "distance": 0.4236027059, "q3": 3.086526134, "q2": 1.879848606, "tx": 0.0, "ty": 0.15, "targetID": 8, "y": 0.4420780695, "x": -0.3068055635}], [{"q1": 2.239311413, "distance": 0.6196352998, "q3": 3.216675708, "q2": 1.792665542, "tx": 0.0, "ty": 0.95, "targetID": 2, "y": 0.4417339106, "x": -0.3544199305}], [{"q1": 2.46362479, "distance": 0.08126142361, "q3": 3.196213199, "q2": 1.983986557, "tx": -0.4763, "ty": 0.275, "targetID": 4, "y": 0.3478570499, "x": -0.4403101508}], [{"q1": 2.346689134, "distance": 0.8596643121, "q3": 3.095093341, "q2": 1.902862641, "tx": 0.4763, "ty": 0.275, "targetID": 6, "y": 0.3877005715, "x": -0.3759448654}]], "block": 4}], [{"trials": [[{"q1": 2.254082164, "distance": 0.5282463789, "q3": 3.101353615, "q2": 1.861567418, "tx": 0.175, "ty": 0.3031, "targetID": 9, "y": 0.4212892856, "x": -0.3398548626}], [{"q1": 2.164783553, "distance": 0.1860529295, "q3": 3.067560316, "q2": 1.920907109, "tx": -0.175, "ty": 0.3031, "targetID": 7, "y": 0.4455343362, "x": -0.2947002609}], [{"q1": 2.214170921, "distance": 0.3505277077, "q3": 3.163791655, "q2": 1.813452076, "tx": 0.0, "ty": 0.55, "targetID": 5, "y": 0.4431577014, "x": -0.3338478652}], [{"q1": 2.3640439, "distance": 0.8185086859, "q3": 3.195752748, "q2": 1.739337292, "tx": 0.375, "ty": 0.6495, "targetID": 3, "y": 0.3925411263, "x": -0.4021284361}], [{"q1": 2.088182199, "distance": 0.1888427368, "q3": 3.193200276, "q2": 1.833312449, "tx": -0.375, "ty": 0.6495, "targetID": 1, "y": 0.4860547246, "x": -0.280410248}], [{"q1": 2.175936812, "distance": 0.4123329888, "q3": 3.039758811, "q2": 1.930254467, "tx": 0.0, "ty": 0.15, "targetID": 8, "y": 0.4383424254, "x": -0.2947492822}], [{"q1": 2.25511984, "distance": 0.6263078588, "q3": 3.269272084, "q2": 1.700676399, "tx": 0.0, "ty": 0.95, "targetID": 2, "y": 0.4445006019, "x": -0.3697727579}], [{"q1": 2.46968579, "distance": 0.07732381412, "q3": 3.206286479, "q2": 1.989647868, "tx": -0.4763, "ty": 0.275, "targetID": 4, "y": 0.3455498051, "x": -0.4446503992}], [{"q1": 2.363440136, "distance": 0.8662237273, "q3": 3.098542896, "q2": 1.83248061, "tx": 0.4763, "ty": 0.275, "targetID": 6, "y": 0.3811176954, "x": -0.383399122}]], "block": 5}], [{"trials": [[{"q1": 2.251809691, "distance": 0.49785573, "q3": 2.956390275, "q2": 1.916193163, "tx": 0.175, "ty": 0.3031, "targetID": 9, "y": 0.4025650783, "x": -0.3128186406}], [{"q1": 2.171417362, "distance": 0.1382625614, "q3": 2.848692316, "q2": 2.000638011, "tx": -0.175, "ty": 0.3031, "targetID": 7, "y": 0.4121050917, "x": -0.2600554282}], [{"q1": 2.211669571, "distance": 0.3484760554, "q3": 3.157922279, "q2": 1.812378425, "tx": 0.0, "ty": 0.55, "targetID": 5, "y": 0.4431764424, "x": -0.3316990937}], [{"q1": 2.36762112, "distance": 0.8385050875, "q3": 3.324793211, "q2": 1.670578297, "tx": 0.375, "ty": 0.6495, "targetID": 3, "y": 0.4070866351, "x": -0.4276995342}], [{"q1": 2.082061129, "distance": 0.1902568754, "q3": 3.186936013, "q2": 1.83820333, "tx": -0.375, "ty": 0.6495, "targetID": 1, "y": 0.4867670323, "x": -0.2764319531}], [{"q1": 2.174103804, "distance": 0.347515072, "q3": 2.748964565, "q2": 2.049521534, "tx": 0.0, "ty": 0.15, "targetID": 8, "y": 0.3973668187, "x": -0.2440827364}], [{"q1": 2.256174733, "distance": 0.6274888083, "q3": 3.538927374, "q2": 1.58057681, "tx": 0.0, "ty": 0.95, "targetID": 2, "y": 0.4814345098, "x": -0.4173590611}], [{"q1": 2.477721357, "distance": 0.07298943323, "q3": 3.217037133, "q2": 1.955237875, "tx": -0.4763, "ty": 0.275, "targetID": 4, "y": 0.3429559881, "x": -0.4496646656}], [{"q1": 2.365090813, "distance": 0.8443406359, "q3": 2.987553689, "q2": 1.864873406, "tx": 0.4763, "ty": 0.275, "targetID": 6, "y": 0.3670577716, "x": -0.3630071406}]], "block": 6}], [{"trials": [[{"q1": 2.192167769, "distance": 0.3730217459, "q3": 2.407354121, "q2": 2.196023903, "tx": 0.175, "ty": 0.3031, "targetID": 9, "y": 0.3442185426, "x": -0.1957485514}], [{"q1": 2.170671572, "distance": 0.07097668234, "q3": 2.513859846, "q2": 2.201437616, "tx": -0.175, "ty": 0.3031, "targetID": 7, "y": 0.3694355335, "x": -0.2002445327}], [{"q1": 2.180307439, "distance": 0.315981943, "q3": 3.013023748, "q2": 1.877876777, "tx": 0.0, "ty": 0.55, "targetID": 5, "y": 0.4319317021, "x": -0.2930946355}], [{"q1": 2.323223743, "distance": 0.7859584047, "q3": 3.10022043, "q2": 1.705896308, "tx": 0.375, "ty": 0.6495, "targetID": 3, "y": 0.3954931078, "x": -0.3687816297}], [{"q1": 2.075381385, "distance": 0.1485338228, "q3": 3.383183288, "q2": 1.777274733, "tx": -0.375, "ty": 0.6495, "targetID": 1, "y": 0.5179775656, "x": -0.3059772085}], [{"q1": 2.128415126, "distance": 0.2107833651, "q3": 2.099385999, "q2": 2.420229418, "tx": 0.0, "ty": 0.15, "targetID": 8, "y": 0.3249753687, "x": -0.1175297722}], [{"q1": 2.255081615, "distance": 0.624031313, "q3": 3.89442305, "q2": 1.334598018, "tx": 0.0, "ty": 0.95, "targetID": 2, "y": 0.5384830783, "x": -0.4691150208}], [{"q1": 2.484890618, "distance": 0.06919071536, "q3": 3.234391049, "q2": 1.924243021, "tx": -0.4763, "ty": 0.275, "targetID": 4, "y": 0.3410818691, "x": -0.4557928872}], [{"q1": 2.286798722, "distance": 0.6840178393, "q3": 2.239339919, "q2": 2.204588868, "tx": 0.4763, "ty": 0.275, "targetID": 6, "y": 0.2927809733, "x": -0.207486693}]], "block": 7}], [{"trials": [[{"q1": 1.648401761, "distance": 0.1508524039, "q3": 2.274508437, "q2": 2.415170009, "tx": 0.175, "ty": 0.3031, "targetID": 9, "y": 0.3814099789, "x": 0.04606592785}], [{"q1": 2.200697471, "distance": 0.0382253392, "q3": 2.327128849, "q2": 2.30066374, "tx": -0.175, "ty": 0.3031, "targetID": 7, "y": 0.3411412264, "x": -0.178747219}], [{"q1": 1.564609399, "distance": 0.008423331092, "q3": 3.113519322, "q2": 2.058187632, "tx": 0.0, "ty": 0.55, "targetID": 5, "y": 0.5443499884, "x": 0.006247389464}], [{"q1": 0.9055420229, "distance": 0.2033337316, "q3": 3.214711277, "q2": 2.148945227, "tx": 0.375, "ty": 0.6495, "targetID": 3, "y": 0.4491449301, "x": 0.3403236053}], [{"q1": 2.065920925, "distance": 0.09619404082, "q3": 3.646412423, "q2": 1.67755416, "tx": -0.375, "ty": 0.6495, "targetID": 1, "y": 0.5577575015, "x": -0.3460758326}], [{"q1": 2.127374777, "distance": 0.1610826299, "q3": 1.84058125, "q2": 2.505519979, "tx": 0.0, "ty": 0.15, "targetID": 8, "y": 0.2852552257, "x": -0.08748507049}], [{"q1": 1.161148738, "distance": 0.2264957376, "q3": 4.540160447, "q2": 1.493916119, "tx": 0.0, "ty": 0.95, "targetID": 2, "y": 0.7876142317, "x": 0.1578961094}], [{"q1": 2.496119743, "distance": 0.06374004351, "q3": 3.198537911, "q2": 1.95305065, "tx": -0.4763, "ty": 0.275, "targetID": 4, "y": 0.3338467259, "x": -0.4518080422}], [{"q1": 1.166858564, "distance": 0.2351644666, "q3": 2.123304835, "q2": 2.599544263, "tx": 0.4763, "ty": 0.275, "targetID": 6, "y": 0.2878583957, "x": 0.2414873342}]], "block": 8}], [{"trials": [[{"q1": 1.576603684, "distance": 0.125618492, "q3": 2.276760552, "q2": 2.420056491, "tx": 0.175, "ty": 0.3031, "targetID": 9, "y": 0.3780053047, "x": 0.07415754432}], [{"q1": 2.24031323, "distance": 0.01713785369, "q3": 2.203831445, "q2": 2.360924592, "tx": -0.175, "ty": 0.3031, "targetID": 7, "y": 0.3198210169, "x": -0.1712431897}], [{"q1": 1.552301363, "distance": 0.01325528616, "q3": 3.11891532, "q2": 2.052622225, "tx": 0.0, "ty": 0.55, "targetID": 5, "y": 0.5453160228, "x": 0.01240011973}], [{"q1": 0.9118194489, "distance": 0.177090067, "q3": 3.325540952, "q2": 2.084219938, "tx": 0.375, "ty": 0.6495, "targetID": 3, "y": 0.4761112414, "x": 0.3389829177}], [{"q1": 2.067180161, "distance": 0.09508416593, "q3": 3.654004247, "q2": 1.675058419, "tx": -0.375, "ty": 0.6495, "targetID": 1, "y": 0.5582934605, "x": -0.3481231372}], [{"q1": 2.152435594, "distance": 0.1421133876, "q3": 1.725262612, "q2": 2.541033365, "tx": 0.0, "ty": 0.15, "targetID": 8, "y": 0.2650046194, "x": -0.08348743896}], [{"q1": 1.203558831, "distance": 0.1776403084, "q3": 4.694599485, "q2": 1.409734431, "tx": 0.0, "ty": 0.95, "targetID": 2, "y": 0.819018723, "x": 0.1199999343}], [{"q1": 2.509213545, "distance": 0.05853935177, "q3": 3.158621278, "q2": 1.980394161, "tx": -0.4763, "ty": 0.275, "targetID": 4, "y": 0.3259006849, "x": -0.4473867507}], [{"q1": 0.9526640972, "distance": 0.1686934308, "q3": 2.332205645, "q2": 2.531003517, "tx": 0.4763, "ty": 0.275, "targetID": 6, "y": 0.2713948422, "x": 0.3076450967}]], "block": 9}], [{"trials": [[{"q1": 1.572681555, "distance": 0.1232575334, "q3": 2.273496185, "q2": 2.42622702, "tx": 0.175, "ty": 0.3031, "targetID": 9, "y": 0.3774535021, "x": 0.07669447497}], [{"q1": 2.249927228, "distance": 0.0128130982, "q3": 2.182208781, "q2": 2.368618648, "tx": -0.175, "ty": 0.3031, "targetID": 7, "y": 0.3152785014, "x": -0.1710175901}], [{"q1": 1.558096291, "distance": 0.006503674609, "q3": 3.147420243, "q2": 2.039070422, "tx": 0.0, "ty": 0.55, "targetID": 5, "y": 0.5511314337, "x": 0.00640450164}], [{"q1": 0.9092353814, "distance": 0.1345322631, "q3": 3.520622211, "q2": 1.965748715, "tx": 0.375, "ty": 0.6495, "targetID": 3, "y": 0.518489103, "x": 0.3444210091}], [{"q1": 1.992514548, "distance": 0.03665219947, "q3": 3.94445646, "q2": 1.603578801, "tx": -0.375, "ty": 0.6495, "targetID": 1, "y": 0.6170729766, "x": -0.3579157417}], [{"q1": 2.165552643, "distance": 0.1370115534, "q3": 1.685194533, "q2": 2.566535946, "tx": 0.0, "ty": 0.15, "targetID": 8, "y": 0.2606821034, "x": -0.08075665769}], [{"q1": 1.213188185, "distance": 0.1650060377, "q3": 4.789093716, "q2": 1.324026736, "tx": 0.0, "ty": 0.95, "targetID": 2, "y": 0.8374572384, "x": 0.1206694629}], [{"q1": 2.519961044, "distance": 0.05591581081, "q3": 3.11908943, "q2": 2.000493103, "tx": -0.4763, "ty": 0.275, "targetID": 4, "y": 0.3192775824, "x": -0.4421521802}], [{"q1": 0.8605133768, "distance": 0.139368628, "q3": 2.497470622, "q2": 2.450266746, "tx": 0.4763, "ty": 0.275, "targetID": 6, "y": 0.2762236861, "x": 0.3369367442}]], "block": 10}]]}], "condition": "H1"}], "type": "simulation", "subjectID": "S_H1_21"}}
