# Supplementary material for: Goal-related feedback guides motor exploration and redundancy resolution in human motor skill acquisition
Source: PLoS Comput Biol. 2019 Mar 5;15(3):e1006676. doi: 10.1371/journal.pcbi.1006676 (PMC6420027; doi:10.1371/journal.pcbi.1006676)
Supplement: S1 Dataset — The 220 .json files contain the data (20 for the participants, 200 for simulation runs), the text file legend_json.txt explains the data format. (ZIP) [file pcbi.1006676.s001.zip › S_H2_028.json]

{"data": {"data": [{"phases": [{"phase": "test", "blocks": [[{"trials": [[{"q1": 1.22263364, "distance": 0.3683009399, "q3": 0.82254052, "q2": 1.920864054, "tx": 0.175, "ty": 0.3031, "targetID": 9, "y": 0.3513834153, "x": -0.1901223002}], [{"q1": 1.408369077, "distance": 0.1257498003, "q3": 0.4629982645, "q2": 1.995962084, "tx": -0.175, "ty": 0.3031, "targetID": 7, "y": 0.3349928415, "x": -0.2966382297}], [{"q1": 1.164827311, "distance": 0.2161346698, "q3": 0.5666970761, "q2": 1.651711945, "tx": 0.0, "ty": 0.55, "targetID": 5, "y": 0.5233097014, "x": -0.2144803568}], [{"q1": 0.9582233965, "distance": 0.4674236207, "q3": 0.8378535015, "q2": 1.514476352, "tx": 0.375, "ty": 0.6495, "targetID": 3, "y": 0.5516852479, "x": -0.08207451847}], [{"q1": 1.283025692, "distance": 0.1008055117, "q3": 0.2108898398, "q2": 1.579305883, "tx": -0.375, "ty": 0.6495, "targetID": 1, "y": 0.60477521, "x": -0.2846592875}], [{"q1": 1.422005943, "distance": 0.2444967418, "q3": 0.6376025339, "q2": 2.172133394, "tx": 0.0, "ty": 0.15, "targetID": 8, "y": 0.2460336468, "x": -0.224847049}], [{"q1": 0.969566685, "distance": 0.1873451899, "q3": 0.3457955939, "q2": 1.22715987, "tx": 0.0, "ty": 0.95, "targetID": 2, "y": 0.762768431, "x": -0.006523783135}], [{"q1": 1.567046213, "distance": 0.1067485732, "q3": 0.1524048286, "q2": 2.075855032, "tx": -0.4763, "ty": 0.275, "targetID": 4, "y": 0.3050359451, "x": -0.373864167}], [{"q1": 1.098921294, "distance": 0.5750727174, "q3": 1.13056249, "q2": 1.90430107, "tx": 0.4763, "ty": 0.275, "targetID": 6, "y": 0.33255268, "x": -0.09588556367}]], "block": 1}], [{"trials": [[{"q1": 0.6372284642, "distance": 0.05172751099, "q3": 1.560930637, "q2": 1.825703835, "tx": 0.175, "ty": 0.3031, "targetID": 9, "y": 0.2947362237, "x": 0.1239531329}], [{"q1": 1.174606629, "distance": 0.0324071305, "q3": 0.8879378978, "q2": 1.99001984, "tx": -0.175, "ty": 0.3031, "targetID": 7, "y": 0.3244413639, "x": -0.1506121282}], [{"q1": 1.090108226, "distance": 0.1705787042, "q3": 0.6454968663, "q2": 1.618774019, "tx": 0.0, "ty": 0.55, "targetID": 5, "y": 0.5345057659, "x": -0.1698735501}], [{"q1": 1.101009708, "distance": 0.566192994, "q3": 0.6300893681, "q2": 1.643592788, "tx": 0.375, "ty": 0.6495, "targetID": 3, "y": 0.5254370182, "x": -0.1774336005}], [{"q1": 1.386132261, "distance": 0.0389724, "q3": -0.09874833669, "q2": 1.572788339, "tx": -0.375, "ty": 0.6495, "targetID": 1, "y": 0.6440090018, "x": -0.3364163649}], [{"q1": 0.967241825, "distance": 0.08993383481, "q3": 1.385275033, "q2": 2.212337594, "tx": 0.0, "ty": 0.15, "targetID": 8, "y": 0.2217271795, "x": 0.05425224759}], [{"q1": 1.002020286, "distance": 0.1485946343, "q3": 0.2656828069, "q2": 1.146501181, "tx": 0.0, "ty": 0.95, "targetID": 2, "y": 0.8014998503, "x": 0.005298196033}], [{"q1": 1.575193323, "distance": 0.1082855077, "q3": 0.2175681609, "q2": 2.064622034, "tx": -0.4763, "ty": 0.275, "targetID": 4, "y": 0.2948268081, "x": -0.3698450853}], [{"q1": 0.2475600019, "distance": 0.209084688, "q3": 2.054033911, "q2": 1.759019696, "tx": 0.4763, "ty": 0.275, "targetID": 6, "y": 0.1598660885, "x": 0.3017703774}]], "block": 2}], [{"trials": [[{"q1": 0.5733717697, "distance": 0.01786150398, "q3": 1.654319667, "q2": 1.713392068, "tx": 0.175, "ty": 0.3031, "targetID": 9, "y": 0.3067851123, "x": 0.1575227785}], [{"q1": 1.223596187, "distance": 0.02030149392, "q3": 0.9469443313, "q2": 1.983463548, "tx": -0.175, "ty": 0.3031, "targetID": 7, "y": 0.3116362476, "x": -0.1565803602}], [{"q1": 1.041523297, "distance": 0.1373092361, "q3": 0.7319821245, "q2": 1.573278678, "tx": 0.0, "ty": 0.55, "targetID": 5, "y": 0.5420224955, "x": -0.1370772984}], [{"q1": 1.282530082, "distance": 0.6818115395, "q3": 0.4903143558, "q2": 1.867639015, "tx": 0.375, "ty": 0.6495, "targetID": 3, "y": 0.4177246758, "x": -0.2662075908}], [{"q1": 1.412155203, "distance": 0.02410737872, "q3": -0.04574786264, "q2": 1.526887051, "tx": -0.375, "ty": 0.6495, "targetID": 1, "y": 0.6436512534, "x": -0.3516128695}], [{"q1": 1.015788494, "distance": 0.09218723315, "q3": 1.441690579, "q2": 2.25840929, "tx": 0.0, "ty": 0.15, "targetID": 8, "y": 0.212695559, "x": 0.06758515249}], [{"q1": 1.064731342, "distance": 0.1207201274, "q3": 0.2459308167, "q2": 1.057469682, "tx": 0.0, "ty": 0.95, "targetID": 2, "y": 0.8299034456, "x": -0.01225425492}], [{"q1": 1.578934496, "distance": 0.1071390878, "q3": 0.2324471456, "q2": 2.056343122, "tx": -0.4763, "ty": 0.275, "targetID": 4, "y": 0.293964085, "x": -0.3708526311}], [{"q1": 0.1933405729, "distance": 0.1840290156, "q3": 2.025453882, "q2": 1.592584868, "tx": 0.4763, "ty": 0.275, "targetID": 6, "y": 0.1858053286, "x": 0.3153310926}]], "block": 3}], [{"trials": [[{"q1": 0.5839800638, "distance": 0.02089797977, "q3": 1.65560008, "q2": 1.71781747, "tx": 0.175, "ty": 0.3031, "targetID": 9, "y": 0.3068933205, "x": 0.1544491782}], [{"q1": 1.290183847, "distance": 0.01086761411, "q3": 0.8682580101, "q2": 2.022111922, "tx": -0.175, "ty": 0.3031, "targetID": 7, "y": 0.2963428389, "x": -0.1835115104}], [{"q1": 1.016928621, "distance": 0.1227063977, "q3": 0.7490867541, "q2": 1.567511836, "tx": 0.0, "ty": 0.55, "targetID": 5, "y": 0.5438260159, "x": -0.122550977}], [{"q1": 1.279383103, "distance": 0.6802743257, "q3": 0.4970108251, "q2": 1.87283316, "tx": 0.375, "ty": 0.6495, "targetID": 3, "y": 0.4150460217, "x": -0.2635957174}], [{"q1": 1.417505417, "distance": 0.02118319385, "q3": -0.04860868579, "q2": 1.521777886, "tx": -0.375, "ty": 0.6495, "targetID": 1, "y": 0.6446263959, "x": -0.3543850616}], [{"q1": 1.084905879, "distance": 0.08057770505, "q3": 1.397797454, "q2": 2.321692651, "tx": 0.0, "ty": 0.15, "targetID": 8, "y": 0.2033635174, "x": 0.06037467651}], [{"q1": 1.122308411, "distance": 0.1154973263, "q3": 0.2461815399, "q2": 1.00617776, "tx": 0.0, "ty": 0.95, "targetID": 2, "y": 0.8426480464, "x": -0.04260505174}], [{"q1": 1.585591816, "distance": 0.1050415157, "q3": 0.2540151025, "q2": 2.044070742, "tx": -0.4763, "ty": 0.275, "targetID": 4, "y": 0.2923714608, "x": -0.3727048632}], [{"q1": 0.1823573147, "distance": 0.1789729244, "q3": 2.018408238, "q2": 1.564279423, "tx": 0.4763, "ty": 0.275, "targetID": 6, "y": 0.189907708, "x": 0.3188496602}]], "block": 4}], [{"trials": [[{"q1": 0.5840006936, "distance": 0.02827980301, "q3": 1.615140375, "q2": 1.724748198, "tx": 0.175, "ty": 0.3031, "targetID": 9, "y": 0.3111121807, "x": 0.147878934}], [{"q1": 1.287759029, "distance": 0.01229676388, "q3": 0.851225492, "q2": 2.038793988, "tx": -0.175, "ty": 0.3031, "targetID": 7, "y": 0.2931320823, "x": -0.1822007651}], [{"q1": 1.007044069, "distance": 0.1184525289, "q3": 0.7383039121, "q2": 1.576140026, "tx": 0.0, "ty": 0.55, "targetID": 5, "y": 0.5438456764, "x": -0.1182925438}], [{"q1": 1.271899206, "distance": 0.6755417119, "q3": 0.5280282306, "q2": 1.872251173, "tx": 0.375, "ty": 0.6495, "targetID": 3, "y": 0.4111797846, "x": -0.2571076487}], [{"q1": 1.424395276, "distance": 0.01788669465, "q3": -0.1044645893, "q2": 1.542374945, "tx": -0.375, "ty": 0.6495, "targetID": 1, "y": 0.6452771918, "x": -0.3576189259}], [{"q1": 1.087940584, "distance": 0.08088348895, "q3": 1.374188101, "q2": 2.367834663, "tx": 0.0, "ty": 0.15, "targetID": 8, "y": 0.1941394853, "x": 0.06777790659}], [{"q1": 1.127207505, "distance": 0.08452958379, "q3": 0.1820989141, "q2": 0.9508200945, "tx": 0.0, "ty": 0.95, "targetID": 2, "y": 0.8670665941, "x": -0.01634933395}], [{"q1": 1.591717054, "distance": 0.1012765396, "q3": 0.2349391786, "q2": 2.047680588, "tx": -0.4763, "ty": 0.275, "targetID": 4, "y": 0.2919373741, "x": -0.376449798}], [{"q1": 0.147432528, "distance": 0.1656600789, "q3": 2.013119576, "q2": 1.497329577, "tx": 0.4763, "ty": 0.275, "targetID": 6, "y": 0.1941065897, "x": 0.3317333445}]], "block": 5}], [{"trials": [[{"q1": 0.5721758235, "distance": 0.02748807728, "q3": 1.596364836, "q2": 1.730482762, "tx": 0.175, "ty": 0.3031, "targetID": 9, "y": 0.310601152, "x": 0.1485552064}], [{"q1": 1.29400753, "distance": 0.03512112272, "q3": 0.6630312331, "q2": 2.169929287, "tx": -0.175, "ty": 0.3031, "targetID": 7, "y": 0.2702550065, "x": -0.187437832}], [{"q1": 0.9881351655, "distance": 0.1095338463, "q3": 0.7234799897, "q2": 1.586606271, "tx": 0.0, "ty": 0.55, "targetID": 5, "y": 0.5449733071, "x": -0.1094184438}], [{"q1": 1.267898425, "distance": 0.6728638785, "q3": 0.5431753155, "q2": 1.867595159, "tx": 0.375, "ty": 0.6495, "targetID": 3, "y": 0.4112182667, "x": -0.2542595764}], [{"q1": 1.422964332, "distance": 0.01878612328, "q3": -0.1139153139, "q2": 1.548200172, "tx": -0.375, "ty": 0.6495, "targetID": 1, "y": 0.6452806265, "x": -0.3566938449}], [{"q1": 1.067787511, "distance": 0.06979724857, "q3": 1.264179849, "q2": 2.421451169, "tx": 0.0, "ty": 0.15, "targetID": 8, "y": 0.1804099471, "x": 0.06282428691}], [{"q1": 1.126059349, "distance": 0.07320905084, "q3": 0.09271758171, "q2": 0.9604798187, "tx": 0.0, "ty": 0.95, "targetID": 2, "y": 0.8768506359, "x": -0.002955613685}], [{"q1": 1.592261615, "distance": 0.09918860285, "q3": 0.2325887286, "q2": 2.038852746, "tx": -0.4763, "ty": 0.275, "targetID": 4, "y": 0.2953592227, "x": -0.3792233242}], [{"q1": 0.1354036058, "distance": 0.1622872235, "q3": 2.005692128, "q2": 1.481378716, "tx": 0.4763, "ty": 0.275, "targetID": 6, "y": 0.1949305077, "x": 0.3351404473}]], "block": 6}], [{"trials": [[{"q1": 0.569879187, "distance": 0.02824737685, "q3": 1.584818062, "q2": 1.740786359, "tx": 0.175, "ty": 0.3031, "targetID": 9, "y": 0.3089088223, "x": 0.147356341}], [{"q1": 1.279016261, "distance": 0.0245178605, "q3": 0.6745989455, "q2": 2.134663016, "tx": -0.175, "ty": 0.3031, "targetID": 7, "y": 0.2837027199, "x": -0.1899956997}], [{"q1": 0.9615650738, "distance": 0.09237269939, "q3": 0.7563869639, "q2": 1.57043155, "tx": 0.0, "ty": 0.55, "targetID": 5, "y": 0.5469596829, "x": -0.09232265196}], [{"q1": 1.254174115, "distance": 0.6653764303, "q3": 0.5556883609, "q2": 1.85695048, "tx": 0.375, "ty": 0.6495, "targetID": 3, "y": 0.416699334, "x": -0.2483214611}], [{"q1": 1.422571005, "distance": 0.01865901615, "q3": -0.08292525658, "q2": 1.53337492, "tx": -0.375, "ty": 0.6495, "targetID": 1, "y": 0.6452049408, "x": -0.3568420444}], [{"q1": 1.057113068, "distance": 0.06910923773, "q3": 1.256665123, "q2": 2.418198162, "tx": 0.0, "ty": 0.15, "targetID": 8, "y": 0.1803597308, "x": 0.0620836008}], [{"q1": 1.056662333, "distance": 0.1121661319, "q3": -0.1939738488, "q2": 1.012458276, "tx": 0.0, "ty": 0.95, "targetID": 2, "y": 0.8911913815, "x": 0.0955132846}], [{"q1": 1.615114677, "distance": 0.08801356909, "q3": 0.1835063533, "q2": 2.05296824, "tx": -0.4763, "ty": 0.275, "targetID": 4, "y": 0.2897349835, "x": -0.3895286418}], [{"q1": 0.1354626612, "distance": 0.1622702944, "q3": 2.00566002, "q2": 1.48129752, "tx": 0.4763, "ty": 0.275, "targetID": 6, "y": 0.1949737416, "x": 0.3351353925}]], "block": 7}], [{"trials": [[{"q1": 0.5718506807, "distance": 0.02746882858, "q3": 1.592829017, "q2": 1.740012782, "tx": 0.175, "ty": 0.3031, "targetID": 9, "y": 0.3081353738, "x": 0.1479966381}], [{"q1": 1.281665802, "distance": 0.02556823511, "q3": 0.6641482876, "q2": 2.134450765, "tx": -0.175, "ty": 0.3031, "targetID": 7, "y": 0.2846515078, "x": -0.192702762}], [{"q1": 0.9248909483, "distance": 0.07102847268, "q3": 0.7764480161, "q2": 1.564248057, "tx": 0.0, "ty": 0.55, "targetID": 5, "y": 0.5479840468, "x": -0.07099985819}], [{"q1": 1.238179323, "distance": 0.6566999379, "q3": 0.572050063, "q2": 1.848446388, "tx": 0.375, "ty": 0.6495, "targetID": 3, "y": 0.4209884228, "x": -0.2406600259}], [{"q1": 1.423742698, "distance": 0.01806035949, "q3": -0.08744847387, "q2": 1.533820355, "tx": -0.375, "ty": 0.6495, "targetID": 1, "y": 0.6455722591, "x": -0.3573719134}], [{"q1": 1.054791105, "distance": 0.07161054477, "q3": 1.266645755, "q2": 2.418956639, "tx": 0.0, "ty": 0.15, "targetID": 8, "y": 0.1801084261, "x": 0.06497347767}], [{"q1": 1.056211242, "distance": 0.1126888904, "q3": -0.183133523, "q2": 1.005721431, "tx": 0.0, "ty": 0.95, "targetID": 2, "y": 0.891589499, "x": 0.09636907897}], [{"q1": 1.626498157, "distance": 0.08221994358, "q3": 0.151984546, "q2": 2.062165841, "tx": -0.4763, "ty": 0.275, "targetID": 4, "y": 0.287318182, "x": -0.3950080477}], [{"q1": 0.1175918644, "distance": 0.1536567135, "q3": 2.000780915, "q2": 1.441390812, "tx": 0.4763, "ty": 0.275, "targetID": 6, "y": 0.1981406968, "x": 0.3432472544}]], "block": 8}], [{"trials": [[{"q1": 0.5299643685, "distance": 0.02396565518, "q3": 1.530902338, "q2": 1.756190249, "tx": 0.175, "ty": 0.3031, "targetID": 9, "y": 0.3071861043, "x": 0.1513852508}], [{"q1": 1.253753239, "distance": 0.01686487259, "q3": 0.6451171013, "q2": 2.13635129, "tx": -0.175, "ty": 0.3031, "targetID": 7, "y": 0.2918934488, "x": -0.1876030606}], [{"q1": 0.8896472039, "distance": 0.05411472675, "q3": 0.7478011349, "q2": 1.5800056, "tx": 0.0, "ty": 0.55, "targetID": 5, "y": 0.5502785782, "x": -0.0541140097}], [{"q1": 1.236904491, "distance": 0.6534949933, "q3": 0.6129227783, "q2": 1.829282353, "tx": 0.375, "ty": 0.6495, "targetID": 3, "y": 0.4213749104, "x": -0.237384397}], [{"q1": 1.428063228, "distance": 0.01792427512, "q3": -0.2174468499, "q2": 1.593413136, "tx": -0.375, "ty": 0.6495, "targetID": 1, "y": 0.6458856927, "x": -0.3574439064}], [{"q1": 0.9711470991, "distance": 0.06978922352, "q3": 1.173133966, "q2": 2.448477763, "tx": 0.0, "ty": 0.15, "targetID": 8, "y": 0.1688972136, "x": 0.06718207378}], [{"q1": 1.057826767, "distance": 0.1105258032, "q3": -0.154121208, "q2": 0.9927738952, "tx": 0.0, "ty": 0.95, "targetID": 2, "y": 0.8919765128, "x": 0.09407033602}], [{"q1": 1.627092714, "distance": 0.08234074809, "q3": 0.1575195525, "q2": 2.060554999, "tx": -0.4763, "ty": 0.275, "targetID": 4, "y": 0.2867184691, "x": -0.3947973848}], [{"q1": 0.07062175771, "distance": 0.1375068619, "q3": 1.967424381, "q2": 1.375043395, "tx": 0.4763, "ty": 0.275, "targetID": 6, "y": 0.2017113793, "x": 0.3599517505}]], "block": 9}], [{"trials": [[{"q1": 0.5154752216, "distance": 0.02616943305, "q3": 1.486193136, "q2": 1.775577526, "tx": 0.175, "ty": 0.3031, "targetID": 9, "y": 0.3066566079, "x": 0.1490733773}], [{"q1": 1.249676645, "distance": 0.01690099233, "q3": 0.6240132568, "q2": 2.146453761, "tx": -0.175, "ty": 0.3031, "targetID": 7, "y": 0.2920225264, "x": -0.1877645259}], [{"q1": 0.8847652679, "distance": 0.05789170221, "q3": 0.6783746349, "q2": 1.624603341, "tx": 0.0, "ty": 0.55, "targetID": 5, "y": 0.5481528624, "x": -0.05786222661}], [{"q1": 1.222594447, "distance": 0.6433640679, "q3": 0.6543465824, "q2": 1.801644432, "tx": 0.375, "ty": 0.6495, "targetID": 3, "y": 0.4282375704, "x": -0.2291194097}], [{"q1": 1.429590662, "distance": 0.01705714277, "q3": -0.2160515584, "q2": 1.590774976, "tx": -0.375, "ty": 0.6495, "targetID": 1, "y": 0.6461922387, "x": -0.358266655}], [{"q1": 0.9541019831, "distance": 0.06788728847, "q3": 1.148407133, "q2": 2.452055393, "tx": 0.0, "ty": 0.15, "targetID": 8, "y": 0.1676484306, "x": 0.06555316037}], [{"q1": 1.053031679, "distance": 0.1146662587, "q3": -0.1526578337, "q2": 0.9910543233, "tx": 0.0, "ty": 0.95, "targetID": 2, "y": 0.8917100123, "x": 0.09874526939}], [{"q1": 1.629060176, "distance": 0.08137503962, "q3": 0.1397909318, "q2": 2.069233671, "tx": -0.4763, "ty": 0.275, "targetID": 4, "y": 0.2858349214, "x": -0.3956495099}], [{"q1": 0.06065253866, "distance": 0.1364497121, "q3": 1.946573575, "q2": 1.375645309, "tx": 0.4763, "ty": 0.275, "targetID": 6, "y": 0.2025438824, "x": 0.3606771867}]], "block": 10}]]}], "condition": "H2"}], "type": "simulation", "subjectID": "S_H2_28"}}
