# Supplementary material for: Goal-related feedback guides motor exploration and redundancy resolution in human motor skill acquisition
Source: PLoS Comput Biol. 2019 Mar 5;15(3):e1006676. doi: 10.1371/journal.pcbi.1006676 (PMC6420027; doi:10.1371/journal.pcbi.1006676)
Supplement: S1 Dataset — The 220 .json files contain the data (20 for the participants, 200 for simulation runs), the text file legend_json.txt explains the data format. (ZIP) [file pcbi.1006676.s001.zip › S_H2_090.json]

{"data": {"data": [{"phases": [{"phase": "test", "blocks": [[{"trials": [[{"q1": 0.938890101, "distance": 0.3240296466, "q3": 0.2188966298, "q2": 2.119571153, "tx": 0.175, "ty": 0.3031, "targetID": 9, "y": 0.4320262558, "x": -0.122276357}], [{"q1": 1.022674471, "distance": 0.1212168823, "q3": 0.1310578277, "q2": 2.156086327, "tx": -0.175, "ty": 0.3031, "targetID": 7, "y": 0.4233941114, "x": -0.1600715272}], [{"q1": 0.8875761217, "distance": 0.158652932, "q3": 0.2067726262, "q2": 2.149300783, "tx": 0.0, "ty": 0.55, "targetID": 5, "y": 0.4271441682, "x": -0.100385245}], [{"q1": 0.8842396033, "distance": 0.5161005819, "q3": 0.2760603442, "q2": 2.085683303, "tx": 0.375, "ty": 0.6495, "targetID": 3, "y": 0.4403792715, "x": -0.09683506817}], [{"q1": 1.459870713, "distance": 0.2415322513, "q3": 0.007439546268, "q2": 1.990926196, "tx": -0.375, "ty": 0.6495, "targetID": 1, "y": 0.4080918007, "x": -0.3672598628}], [{"q1": 0.9606282816, "distance": 0.3051116119, "q3": 0.1792577078, "q2": 2.148967256, "tx": 0.0, "ty": 0.15, "targetID": 8, "y": 0.4249375704, "x": -0.1322967425}], [{"q1": 0.8566161352, "distance": 0.5160464912, "q3": 0.2098619325, "q2": 2.122665997, "tx": 0.0, "ty": 0.95, "targetID": 2, "y": 0.4412614491, "x": -0.08653940108}], [{"q1": 1.608902127, "distance": 0.1020757688, "q3": -0.02736968807, "q2": 1.964078557, "tx": -0.4763, "ty": 0.275, "targetID": 4, "y": 0.3670698441, "x": -0.4322249914}], [{"q1": 0.9480675422, "distance": 0.6240863607, "q3": 0.2678571066, "q2": 2.071261322, "tx": 0.4763, "ty": 0.275, "targetID": 6, "y": 0.4415574302, "x": -0.125150254}]], "block": 1}], [{"trials": [[{"q1": 0.9500622795, "distance": 0.3228614563, "q3": 0.2192431855, "q2": 2.146226173, "tx": 0.175, "ty": 0.3031, "targetID": 9, "y": 0.4186491837, "x": -0.1264762116}], [{"q1": 1.005722159, "distance": 0.106996455, "q3": 0.1809178143, "q2": 2.173791785, "tx": -0.175, "ty": 0.3031, "targetID": 7, "y": 0.4071249164, "x": -0.1499588709}], [{"q1": 0.8315404614, "distance": 0.1168622489, "q3": 0.2033768078, "q2": 2.089501376, "tx": 0.0, "ty": 0.55, "targetID": 5, "y": 0.4595201294, "x": -0.0739606534}], [{"q1": 0.8820457867, "distance": 0.5089501485, "q3": 0.2319000449, "q2": 2.07064062, "tx": 0.375, "ty": 0.6495, "targetID": 3, "y": 0.4572033428, "x": -0.09622420284}], [{"q1": 1.489756519, "distance": 0.1422033748, "q3": -0.1253537441, "q2": 1.799492918, "tx": -0.375, "ty": 0.6495, "targetID": 1, "y": 0.5100749874, "x": -0.4029725879}], [{"q1": 0.9614731751, "distance": 0.2861930314, "q3": 0.2071621417, "q2": 2.180098849, "tx": 0.0, "ty": 0.15, "targetID": 8, "y": 0.4047499509, "x": -0.1304182262}], [{"q1": 0.866660098, "distance": 0.3393981858, "q3": 0.1273237358, "q2": 1.762362735, "tx": 0.0, "ty": 0.95, "targetID": 2, "y": 0.6140903272, "x": -0.04853679257}], [{"q1": 1.615746338, "distance": 0.09678821305, "q3": -0.02408769779, "q2": 1.967725278, "tx": -0.4763, "ty": 0.275, "targetID": 4, "y": 0.3619336412, "x": -0.433750027}], [{"q1": 1.019787205, "distance": 0.6421336631, "q3": 0.2440717541, "q2": 2.153023614, "tx": 0.4763, "ty": 0.275, "targetID": 6, "y": 0.4004143626, "x": -0.1534673213}]], "block": 2}], [{"trials": [[{"q1": 0.6374213266, "distance": 0.2195100325, "q3": 0.2359545294, "q2": 2.106558037, "tx": 0.175, "ty": 0.3031, "targetID": 9, "y": 0.4506580737, "x": 0.0124845569}], [{"q1": 1.031934, "distance": 0.0656155338, "q3": 0.1607343045, "q2": 2.270203431, "tx": -0.175, "ty": 0.3031, "targetID": 7, "y": 0.3650429726, "x": -0.1533559148}], [{"q1": 0.6506268719, "distance": 0.08106427113, "q3": 0.1912119415, "q2": 2.085567747, "tx": 0.0, "ty": 0.55, "targetID": 5, "y": 0.4696877006, "x": 0.01101592573}], [{"q1": 0.3135236298, "distance": 0.244524382, "q3": 0.2578352555, "q2": 1.93611776, "tx": 0.375, "ty": 0.6495, "targetID": 3, "y": 0.4780487288, "x": 0.2006536924}], [{"q1": 1.47626927, "distance": 0.08725379035, "q3": -0.1889093853, "q2": 1.721363912, "tx": -0.375, "ty": 0.6495, "targetID": 1, "y": 0.5647496908, "x": -0.395751121}], [{"q1": 0.9847071552, "distance": 0.2460798883, "q3": 0.2193384085, "q2": 2.273450665, "tx": 0.0, "ty": 0.15, "targetID": 8, "y": 0.3578777381, "x": -0.1316896254}], [{"q1": 0.9120009311, "distance": 0.3497749299, "q3": 0.1122594729, "q2": 1.775728053, "tx": 0.0, "ty": 0.95, "targetID": 2, "y": 0.6089256972, "x": -0.07752948803}], [{"q1": 1.640193503, "distance": 0.09058859148, "q3": -0.05910090865, "q2": 1.96225384, "tx": -0.4763, "ty": 0.275, "targetID": 4, "y": 0.3606330938, "x": -0.4467489229}], [{"q1": 0.6031005501, "distance": 0.4778086286, "q3": 0.3210947742, "q2": 2.095186364, "tx": 0.4763, "ty": 0.275, "targetID": 6, "y": 0.4358971839, "x": 0.02639647499}]], "block": 3}], [{"trials": [[{"q1": 0.6294552371, "distance": 0.2062544183, "q3": 0.2811638713, "q2": 2.133158633, "tx": 0.175, "ty": 0.3031, "targetID": 9, "y": 0.4290044244, "x": 0.0116324359}], [{"q1": 1.041323857, "distance": 0.05225587679, "q3": 0.1830550946, "q2": 2.289846587, "tx": -0.175, "ty": 0.3031, "targetID": 7, "y": 0.3503750396, "x": -0.1527346168}], [{"q1": 0.7006847555, "distance": 0.03065622275, "q3": 0.1424300416, "q2": 1.993561352, "tx": 0.0, "ty": 0.55, "targetID": 5, "y": 0.5194850509, "x": 0.00293970621}], [{"q1": 0.1670211231, "distance": 0.1337354533, "q3": 0.05234526818, "q2": 1.637604944, "tx": 0.375, "ty": 0.6495, "targetID": 3, "y": 0.5261613947, "x": 0.4266987419}], [{"q1": 1.483198745, "distance": 0.04625916188, "q3": -0.2549783924, "q2": 1.652087429, "tx": -0.375, "ty": 0.6495, "targetID": 1, "y": 0.6074325858, "x": -0.3942416922}], [{"q1": 0.9365038866, "distance": 0.1949375182, "q3": 0.2654497975, "q2": 2.360453086, "tx": 0.0, "ty": 0.15, "targetID": 8, "y": 0.3162903249, "x": -0.101725925}], [{"q1": 0.9318939106, "distance": 0.2807848112, "q3": -0.007522609738, "q2": 1.66793493, "tx": 0.0, "ty": 0.95, "targetID": 2, "y": 0.6750014368, "x": -0.05670890985}], [{"q1": 1.643957083, "distance": 0.0872250135, "q3": -0.05730588517, "q2": 1.965452662, "tx": -0.4763, "ty": 0.275, "targetID": 4, "y": 0.3572748704, "x": -0.4473336629}], [{"q1": 0.4575949848, "distance": 0.4149505554, "q3": 0.2694398233, "q2": 1.996557718, "tx": 0.4763, "ty": 0.275, "targetID": 6, "y": 0.4770966988, "x": 0.113890166}]], "block": 4}], [{"trials": [[{"q1": 0.6013926174, "distance": 0.189554282, "q3": 0.3353274786, "q2": 2.13575897, "tx": 0.175, "ty": 0.3031, "targetID": 9, "y": 0.4152620172, "x": 0.02219127076}], [{"q1": 1.113958785, "distance": 0.01476008403, "q3": 0.2666179563, "q2": 2.306848888, "tx": -0.175, "ty": 0.3031, "targetID": 7, "y": 0.3147840329, "x": -0.1659809394}], [{"q1": 0.6921735626, "distance": 0.03088945381, "q3": 0.1976310913, "q2": 1.962647912, "tx": 0.0, "ty": 0.55, "targetID": 5, "y": 0.520419714, "x": 0.008897473797}], [{"q1": 0.1477247278, "distance": 0.1466718311, "q3": 0.07930803157, "q2": 1.61351095, "tx": 0.375, "ty": 0.6495, "targetID": 3, "y": 0.518749281, "x": 0.4414595782}], [{"q1": 1.480582364, "distance": 0.04238867236, "q3": -0.2347079174, "q2": 1.636268817, "tx": -0.375, "ty": 0.6495, "targetID": 1, "y": 0.6110530688, "x": -0.3928502949}], [{"q1": 0.7600259289, "distance": 0.02449677042, "q3": 0.5016749993, "q2": 2.665093197, "tx": 0.0, "ty": 0.15, "targetID": 8, "y": 0.156907214, "x": 0.02350281167}], [{"q1": 0.9306656699, "distance": 0.2750705164, "q3": -0.03082900811, "q2": 1.666550131, "tx": 0.0, "ty": 0.95, "targetID": 2, "y": 0.6800355954, "x": -0.05275423421}], [{"q1": 1.644813652, "distance": 0.07397538584, "q3": -0.01362803154, "q2": 1.988442505, "tx": -0.4763, "ty": 0.275, "targetID": 4, "y": 0.3387651117, "x": -0.4387984235}], [{"q1": 0.4358259973, "distance": 0.4036256582, "q3": 0.2870240141, "q2": 1.9692833, "tx": 0.4763, "ty": 0.275, "targetID": 6, "y": 0.4810748584, "x": 0.1292455019}]], "block": 5}], [{"trials": [[{"q1": 0.5454548587, "distance": 0.1631216808, "q3": 0.3805836951, "q2": 2.145029297, "tx": 0.175, "ty": 0.3031, "targetID": 9, "y": 0.3992905467, "x": 0.04325759425}], [{"q1": 1.135528515, "distance": 0.007748254854, "q3": 0.2615335275, "q2": 2.310884985, "tx": -0.175, "ty": 0.3031, "targetID": 7, "y": 0.3104630958, "x": -0.1725874756}], [{"q1": 0.7147659877, "distance": 0.007762781168, "q3": 0.1444684456, "q2": 1.925447449, "tx": 0.0, "ty": 0.55, "targetID": 5, "y": 0.5472461674, "x": 0.007257904485}], [{"q1": 0.1662214439, "distance": 0.1374066057, "q3": 0.03770848351, "q2": 1.61055725, "tx": 0.375, "ty": 0.6495, "targetID": 3, "y": 0.5295971629, "x": 0.4421109897}], [{"q1": 1.480738672, "distance": 0.03668313342, "q3": -0.2624289651, "q2": 1.637065566, "tx": -0.375, "ty": 0.6495, "targetID": 1, "y": 0.6166462821, "x": -0.3913182566}], [{"q1": 0.7869448938, "distance": 0.02029395228, "q3": 0.497734887, "q2": 2.664820727, "tx": 0.0, "ty": 0.15, "targetID": 8, "y": 0.1581948582, "x": 0.01856579646}], [{"q1": 0.9428343664, "distance": 0.235353616, "q3": -0.07972121131, "q2": 1.588504155, "tx": 0.0, "ty": 0.95, "targetID": 2, "y": 0.7172332201, "x": -0.03479871748}], [{"q1": 1.64654364, "distance": 0.07119548485, "q3": -0.01319480045, "q2": 1.996280044, "tx": -0.4763, "ty": 0.275, "targetID": 4, "y": 0.3348083965, "x": -0.4376767846}], [{"q1": 0.23618972, "distance": 0.2966526993, "q3": 0.2033650263, "q2": 1.846229852, "tx": 0.4763, "ty": 0.275, "targetID": 6, "y": 0.49478658, "x": 0.2770597349}]], "block": 6}], [{"trials": [[{"q1": 0.4755122511, "distance": 0.1331153941, "q3": 0.3801294497, "q2": 2.183109467, "tx": 0.175, "ty": 0.3031, "targetID": 9, "y": 0.3793780043, "x": 0.06590658032}], [{"q1": 1.147985173, "distance": 0.003099887421, "q3": 0.2742153869, "q2": 2.310162713, "tx": -0.175, "ty": 0.3031, "targetID": 7, "y": 0.3061998806, "x": -0.175006524}], [{"q1": 0.7294694981, "distance": 0.005605888154, "q3": 0.1424766217, "q2": 1.907760469, "tx": 0.0, "ty": 0.55, "targetID": 5, "y": 0.5549507023, "x": 0.002629929475}], [{"q1": 0.2002154701, "distance": 0.1197984851, "q3": 0.04901070542, "q2": 1.571630858, "tx": 0.375, "ty": 0.6495, "targetID": 3, "y": 0.5478541136, "x": 0.4384018203}], [{"q1": 1.480605274, "distance": 0.03737955358, "q3": -0.2469903734, "q2": 1.630864891, "tx": -0.375, "ty": 0.6495, "targetID": 1, "y": 0.6160965393, "x": -0.3917761687}], [{"q1": 0.7966244069, "distance": 0.01995797824, "q3": 0.5166767633, "q2": 2.65293324, "tx": 0.0, "ty": 0.15, "targetID": 8, "y": 0.15982957, "x": 0.01736952647}], [{"q1": 0.943686556, "distance": 0.2221860248, "q3": -0.1182660706, "q2": 1.572866194, "tx": 0.0, "ty": 0.95, "targetID": 2, "y": 0.729267215, "x": -0.02537059827}], [{"q1": 1.654731106, "distance": 0.06397123198, "q3": -0.01165167742, "q2": 2.009427776, "tx": -0.4763, "ty": 0.275, "targetID": 4, "y": 0.3257455841, "x": -0.4373486943}], [{"q1": 0.1701956133, "distance": 0.2585797543, "q3": 0.1301768588, "q2": 1.813608503, "tx": 0.4763, "ty": 0.275, "targetID": 6, "y": 0.491852892, "x": 0.3354514552}]], "block": 7}], [{"trials": [[{"q1": 0.3978752655, "distance": 0.1000534044, "q3": 0.4279015485, "q2": 2.190194899, "tx": 0.175, "ty": 0.3031, "targetID": 9, "y": 0.3595732538, "x": 0.09240789789}], [{"q1": 1.151740508, "distance": 0.002702735144, "q3": 0.2683816682, "q2": 2.313080638, "tx": -0.175, "ty": 0.3031, "targetID": 7, "y": 0.3054616961, "x": -0.176314218}], [{"q1": 0.7353356549, "distance": 0.01268430501, "q3": 0.1408345779, "q2": 1.890383445, "tx": 0.0, "ty": 0.55, "targetID": 5, "y": 0.5623706977, "x": 0.002803111061}], [{"q1": 0.1840091694, "distance": 0.1298857402, "q3": 0.06773345671, "q2": 1.567476358, "tx": 0.375, "ty": 0.6495, "targetID": 3, "y": 0.54006473, "x": 0.4449587535}], [{"q1": 1.478372581, "distance": 0.03489364028, "q3": -0.2407276264, "q2": 1.625052157, "tx": -0.375, "ty": 0.6495, "targetID": 1, "y": 0.6181794346, "x": -0.3903814276}], [{"q1": 0.7996102576, "distance": 0.02012971083, "q3": 0.5199156917, "q2": 2.640743248, "tx": 0.0, "ty": 0.15, "targetID": 8, "y": 0.163866318, "x": 0.0145921377}], [{"q1": 0.9495995331, "distance": 0.1979738658, "q3": -0.1548979186, "q2": 1.521997396, "tx": 0.0, "ty": 0.95, "targetID": 2, "y": 0.7522284771, "x": -0.008948532781}], [{"q1": 1.65800579, "distance": 0.06115789765, "q3": -0.008951577756, "q2": 2.014355321, "tx": -0.4763, "ty": 0.275, "targetID": 4, "y": 0.3218630567, "x": -0.4370044231}], [{"q1": 0.1481774204, "distance": 0.2454685689, "q3": 0.1403308662, "q2": 1.787584994, "tx": 0.4763, "ty": 0.275, "targetID": 6, "y": 0.4882621666, "x": 0.3547513818}]], "block": 8}], [{"trials": [[{"q1": -0.001651710005, "distance": 0.05911511659, "q3": 0.6711822818, "q2": 2.099576199, "tx": 0.175, "ty": 0.3031, "targetID": 9, "y": 0.2754336998, "x": 0.2272414858}], [{"q1": 1.163928456, "distance": 0.004182612419, "q3": 0.2781871712, "q2": 2.315717491, "tx": -0.175, "ty": 0.3031, "targetID": 7, "y": 0.3004355983, "x": -0.1782241604}], [{"q1": 0.7459559832, "distance": 0.01560032416, "q3": 0.1513117732, "q2": 1.877187935, "tx": 0.0, "ty": 0.55, "targetID": 5, "y": 0.5655283749, "x": -0.001496557912}], [{"q1": 0.2271062734, "distance": 0.1017910369, "q3": 0.1057848717, "q2": 1.553556145, "tx": 0.375, "ty": 0.6495, "targetID": 3, "y": 0.5577844735, "x": 0.4191551515}], [{"q1": 1.479753938, "distance": 0.03326145674, "q3": -0.2353310335, "q2": 1.616347583, "tx": -0.375, "ty": 0.6495, "targetID": 1, "y": 0.620311935, "x": -0.3909493375}], [{"q1": 0.848310186, "distance": 0.01920227912, "q3": 0.5280615225, "q2": 2.683953738, "tx": 0.0, "ty": 0.15, "targetID": 8, "y": 0.1480706894, "x": 0.01910511147}], [{"q1": 0.9729833222, "distance": 0.1605554581, "q3": -0.1709347491, "q2": 1.409368848, "tx": 0.0, "ty": 0.95, "targetID": 2, "y": 0.7898841482, "x": 0.01187304146}], [{"q1": 1.659025476, "distance": 0.05969119662, "q3": 0.0001222883072, "q2": 2.016265666, "tx": -0.4763, "ty": 0.275, "targetID": 4, "y": 0.3189125643, "x": -0.4358682593}], [{"q1": 0.1269673101, "distance": 0.2336450046, "q3": 0.1601614834, "q2": 1.782267184, "tx": 0.4763, "ty": 0.275, "targetID": 6, "y": 0.4794882202, "x": 0.3632754187}]], "block": 9}], [{"trials": [[{"q1": 0.05759423119, "distance": 0.03934442565, "q3": 0.670435616, "q2": 2.092429323, "tx": 0.175, "ty": 0.3031, "targetID": 9, "y": 0.2909781623, "x": 0.2124305341}], [{"q1": 1.168898678, "distance": 0.004378187434, "q3": 0.3303139365, "q2": 2.283686016, "tx": -0.175, "ty": 0.3031, "targetID": 7, "y": 0.3027209162, "x": -0.1793617451}], [{"q1": 0.745857762, "distance": 0.01625125125, "q3": 0.1932159996, "q2": 1.853592372, "tx": 0.0, "ty": 0.55, "targetID": 5, "y": 0.5662500283, "x": -0.0001993708916}], [{"q1": 0.2351156671, "distance": 0.09716453936, "q3": 0.1039727154, "q2": 1.550181243, "tx": 0.375, "ty": 0.6495, "targetID": 3, "y": 0.5616549206, "x": 0.4165233638}], [{"q1": 1.477331266, "distance": 0.02967076785, "q3": -0.2026675205, "q2": 1.594554496, "tx": -0.375, "ty": 0.6495, "targetID": 1, "y": 0.6238000693, "x": -0.3898279475}], [{"q1": 0.8687965084, "distance": 0.01486365134, "q3": 0.5480337715, "q2": 2.66550896, "tx": 0.0, "ty": 0.15, "targetID": 8, "y": 0.1520475644, "x": 0.01472194319}], [{"q1": 0.9771329946, "distance": 0.1453103767, "q3": -0.1295280379, "q2": 1.329859712, "tx": 0.0, "ty": 0.95, "targetID": 2, "y": 0.8074738372, "x": 0.02830898286}], [{"q1": 1.663949489, "distance": 0.05670262957, "q3": 0.02708008471, "q2": 2.006031113, "tx": -0.4763, "ty": 0.275, "targetID": 4, "y": 0.3155317752, "x": -0.4366469623}], [{"q1": 0.133567722, "distance": 0.2371471796, "q3": 0.159176616, "q2": 1.778946165, "tx": 0.4763, "ty": 0.275, "targetID": 6, "y": 0.4825941626, "x": 0.3616551202}]], "block": 10}]]}], "condition": "H2"}], "type": "simulation", "subjectID": "S_H2_90"}}
