# Supplementary material for: Goal-related feedback guides motor exploration and redundancy resolution in human motor skill acquisition
Source: PLoS Comput Biol. 2019 Mar 5;15(3):e1006676. doi: 10.1371/journal.pcbi.1006676 (PMC6420027; doi:10.1371/journal.pcbi.1006676)
Supplement: S1 Dataset — The 220 .json files contain the data (20 for the participants, 200 for simulation runs), the text file legend_json.txt explains the data format. (ZIP) [file pcbi.1006676.s001.zip › S_H1_076.json]

{"data": {"data": [{"phases": [{"phase": "test", "blocks": [[{"trials": [[{"q1": 1.948110845, "distance": 0.3961316162, "q3": 2.984446902, "q2": 2.23124287, "tx": 0.175, "ty": 0.3031, "targetID": 9, "y": 0.4910305366, "x": -0.1737153148}], [{"q1": 2.087100448, "distance": 0.1682382886, "q3": 2.970208468, "q2": 2.186627762, "tx": -0.175, "ty": 0.3031, "targetID": 7, "y": 0.4590250323, "x": -0.238178367}], [{"q1": 1.919707851, "distance": 0.16991042, "q3": 2.996110389, "q2": 2.234669271, "tx": 0.0, "ty": 0.55, "targetID": 5, "y": 0.4975722992, "x": -0.161619575}], [{"q1": 1.781399599, "distance": 0.4859259069, "q3": 3.008459677, "q2": 2.264116748, "tx": 0.375, "ty": 0.6495, "targetID": 3, "y": 0.5178098694, "x": -0.09274105707}], [{"q1": 2.185086635, "distance": 0.217167958, "q3": 3.084925708, "q2": 2.088651003, "tx": -0.375, "ty": 0.6495, "targetID": 1, "y": 0.4437112282, "x": -0.3056249083}], [{"q1": 2.036039964, "distance": 0.3851136907, "q3": 2.965075999, "q2": 2.218595853, "tx": 0.0, "ty": 0.15, "targetID": 8, "y": 0.4709445592, "x": -0.2128547502}], [{"q1": 1.79584158, "distance": 0.4437608476, "q3": 3.020723778, "q2": 2.256242588, "tx": 0.0, "ty": 0.95, "targetID": 2, "y": 0.518194725, "x": -0.1023127279}], [{"q1": 2.402411706, "distance": 0.1221792629, "q3": 3.094034576, "q2": 2.028362353, "tx": -0.4763, "ty": 0.275, "targetID": 4, "y": 0.3673085378, "x": -0.3962568482}], [{"q1": 1.869392263, "distance": 0.6525075472, "q3": 2.987467797, "q2": 2.249736876, "tx": 0.4763, "ty": 0.275, "targetID": 6, "y": 0.5041407105, "x": -0.1346505986}]], "block": 1}], [{"trials": [[{"q1": 1.992767152, "distance": 0.4055180718, "q3": 2.956364665, "q2": 2.239037044, "tx": 0.175, "ty": 0.3031, "targetID": 9, "y": 0.4791862586, "x": -0.1902923981}], [{"q1": 2.054287544, "distance": 0.1743753456, "q3": 2.995272696, "q2": 2.162259076, "tx": -0.175, "ty": 0.3031, "targetID": 7, "y": 0.4692352612, "x": -0.227970144}], [{"q1": 1.858278925, "distance": 0.1416456011, "q3": 3.028734238, "q2": 2.226251508, "tx": 0.0, "ty": 0.55, "targetID": 5, "y": 0.5113853535, "x": -0.1362805393}], [{"q1": 1.875458699, "distance": 0.5282717834, "q3": 2.954326787, "q2": 2.281918469, "tx": 0.375, "ty": 0.6495, "targetID": 3, "y": 0.4992547959, "x": -0.1314557787}], [{"q1": 2.158581254, "distance": 0.2024451533, "q3": 3.151917288, "q2": 2.048326514, "tx": -0.375, "ty": 0.6495, "targetID": 1, "y": 0.4588084321, "x": -0.3070237833}], [{"q1": 2.016642407, "distance": 0.3845500326, "q3": 2.970166544, "q2": 2.215032765, "tx": 0.0, "ty": 0.15, "targetID": 8, "y": 0.4755627943, "x": -0.2046645904}], [{"q1": 1.689922952, "distance": 0.4176508971, "q3": 3.080251193, "q2": 2.242497784, "tx": 0.0, "ty": 0.95, "targetID": 2, "y": 0.536101048, "x": -0.05585632847}], [{"q1": 2.415241561, "distance": 0.1130184962, "q3": 3.119637329, "q2": 2.014645675, "tx": -0.4763, "ty": 0.275, "targetID": 4, "y": 0.3638513489, "x": -0.4064528935}], [{"q1": 2.050538228, "distance": 0.7040910074, "q3": 2.882689165, "q2": 2.280004522, "tx": 0.4763, "ty": 0.275, "targetID": 6, "y": 0.4594883927, "x": -0.2031911182}]], "block": 2}], [{"trials": [[{"q1": 1.995767493, "distance": 0.4070027071, "q3": 2.95839809, "q2": 2.240920789, "tx": 0.175, "ty": 0.3031, "targetID": 9, "y": 0.4789596748, "x": -0.1920484687}], [{"q1": 2.084414242, "distance": 0.149173554, "q3": 2.867662454, "q2": 2.192770953, "tx": -0.175, "ty": 0.3031, "targetID": 7, "y": 0.445766876, "x": -0.2185765041}], [{"q1": 1.820202971, "distance": 0.1177948793, "q3": 2.996070413, "q2": 2.240525684, "tx": 0.0, "ty": 0.55, "targetID": 5, "y": 0.5113030859, "x": -0.1112572803}], [{"q1": 1.926088933, "distance": 0.5623500972, "q3": 3.012396125, "q2": 2.270363342, "tx": 0.375, "ty": 0.6495, "targetID": 3, "y": 0.4997170607, "x": -0.1670357027}], [{"q1": 2.175190502, "distance": 0.2100436168, "q3": 3.119773869, "q2": 2.086341338, "tx": -0.375, "ty": 0.6495, "targetID": 1, "y": 0.4503784184, "x": -0.3081500434}], [{"q1": 1.984109956, "distance": 0.3705544718, "q3": 2.914366008, "q2": 2.229599963, "tx": 0.0, "ty": 0.15, "targetID": 8, "y": 0.4743659904, "x": -0.1791572518}], [{"q1": 1.651317599, "distance": 0.416769948, "q3": 3.059832287, "q2": 2.257011735, "tx": 0.0, "ty": 0.95, "targetID": 2, "y": 0.5344627809, "x": -0.03203137605}], [{"q1": 2.42674161, "distance": 0.1065081537, "q3": 3.122931875, "q2": 2.019446308, "tx": -0.4763, "ty": 0.275, "targetID": 4, "y": 0.3593854452, "x": -0.4113147445}], [{"q1": 2.125273563, "distance": 0.7481831513, "q3": 2.953735073, "q2": 2.261151305, "tx": 0.4763, "ty": 0.275, "targetID": 6, "y": 0.4503909439, "x": -0.2510348917}]], "block": 3}], [{"trials": [[{"q1": 1.999023086, "distance": 0.405962151, "q3": 2.948627619, "q2": 2.246525658, "tx": 0.175, "ty": 0.3031, "targetID": 9, "y": 0.4771882137, "x": -0.1917404558}], [{"q1": 2.104031344, "distance": 0.1289350946, "q3": 2.780245097, "q2": 2.157364451, "tx": -0.175, "ty": 0.3031, "targetID": 7, "y": 0.425893899, "x": -0.214318151}], [{"q1": 1.816510564, "distance": 0.116747025, "q3": 3.00338943, "q2": 2.234471124, "tx": 0.0, "ty": 0.55, "targetID": 5, "y": 0.5127480333, "x": -0.1106442896}], [{"q1": 1.933069827, "distance": 0.5637142378, "q3": 2.998513284, "q2": 2.287350821, "tx": 0.375, "ty": 0.6495, "targetID": 3, "y": 0.497120115, "x": -0.1677283967}], [{"q1": 2.157824667, "distance": 0.1952000917, "q3": 3.195611767, "q2": 2.038754778, "tx": -0.375, "ty": 0.6495, "targetID": 1, "y": 0.4636312392, "x": -0.3153688038}], [{"q1": 1.986913899, "distance": 0.3671173897, "q3": 2.898070659, "q2": 2.22210726, "tx": 0.0, "ty": 0.15, "targetID": 8, "y": 0.4710803708, "x": -0.1779959924}], [{"q1": 1.644684925, "distance": 0.4136085883, "q3": 3.076798414, "q2": 2.250567207, "tx": 0.0, "ty": 0.95, "targetID": 2, "y": 0.5375530193, "x": -0.03097664294}], [{"q1": 2.443198689, "distance": 0.09327301986, "q3": 3.186618895, "q2": 1.960265248, "tx": -0.4763, "ty": 0.275, "targetID": 4, "y": 0.3565055332, "x": -0.4309490982}], [{"q1": 2.137953795, "distance": 0.7464715565, "q3": 2.924579943, "q2": 2.285060631, "tx": 0.4763, "ty": 0.275, "targetID": 6, "y": 0.4450053049, "x": -0.2505548555}]], "block": 4}], [{"trials": [[{"q1": 2.010630672, "distance": 0.4035037582, "q3": 2.918576847, "q2": 2.236361307, "tx": 0.175, "ty": 0.3031, "targetID": 9, "y": 0.4703398881, "x": -0.1922139741}], [{"q1": 2.126924137, "distance": 0.1234381167, "q3": 2.72496947, "q2": 2.284376227, "tx": -0.175, "ty": 0.3031, "targetID": 7, "y": 0.4217352128, "x": -0.2090977263}], [{"q1": 1.804188834, "distance": 0.112881673, "q3": 3.030833518, "q2": 2.245072171, "tx": 0.0, "ty": 0.55, "targetID": 5, "y": 0.518692025, "x": -0.1084531365}], [{"q1": 1.949729238, "distance": 0.5669236491, "q3": 2.952814349, "q2": 2.266116928, "tx": 0.375, "ty": 0.6495, "targetID": 3, "y": 0.4873536915, "x": -0.1682411973}], [{"q1": 2.117974108, "distance": 0.1714556404, "q3": 3.343274658, "q2": 2.164871126, "tx": -0.375, "ty": 0.6495, "targetID": 1, "y": 0.4843219971, "x": -0.329029749}], [{"q1": 1.993496888, "distance": 0.3642275286, "q3": 2.880915731, "q2": 2.234391808, "tx": 0.0, "ty": 0.15, "targetID": 8, "y": 0.4678549229, "x": -0.1778480828}], [{"q1": 1.618220981, "distance": 0.4025428456, "q3": 3.134692968, "q2": 2.26745107, "tx": 0.0, "ty": 0.95, "targetID": 2, "y": 0.5482358554, "x": -0.02502627962}], [{"q1": 2.447443108, "distance": 0.08961139371, "q3": 3.205382138, "q2": 1.986189052, "tx": -0.4763, "ty": 0.275, "targetID": 4, "y": 0.3553592566, "x": -0.436644083}], [{"q1": 2.176583347, "distance": 0.740807296, "q3": 2.828292636, "q2": 2.248224785, "tx": 0.4763, "ty": 0.275, "targetID": 6, "y": 0.4219584635, "x": -0.2497844715}]], "block": 5}], [{"trials": [[{"q1": 2.023714039, "distance": 0.398574788, "q3": 2.875028889, "q2": 2.244355327, "tx": 0.175, "ty": 0.3031, "targetID": 9, "y": 0.4618943388, "x": -0.1905765578}], [{"q1": 2.187618993, "distance": 0.03093430275, "q3": 2.347054243, "q2": 2.167557288, "tx": -0.175, "ty": 0.3031, "targetID": 7, "y": 0.32939928, "x": -0.1912873865}], [{"q1": 1.796323907, "distance": 0.1108783122, "q3": 3.048845467, "q2": 2.239147933, "tx": 0.0, "ty": 0.55, "targetID": 5, "y": 0.522265226, "x": -0.1073535394}], [{"q1": 1.95854292, "distance": 0.5697723589, "q3": 2.943854814, "q2": 2.282465826, "tx": 0.375, "ty": 0.6495, "targetID": 3, "y": 0.4851908884, "x": -0.17056673}], [{"q1": 2.030555457, "distance": 0.1215170641, "q3": 3.693901898, "q2": 2.109085589, "tx": -0.375, "ty": 0.6495, "targetID": 1, "y": 0.5287473207, "x": -0.3613916458}], [{"q1": 2.01495215, "distance": 0.3413343036, "q3": 2.770172551, "q2": 2.220320522, "tx": 0.0, "ty": 0.15, "targetID": 8, "y": 0.4455063566, "x": -0.1708364715}], [{"q1": 1.592877051, "distance": 0.3881812849, "q3": 3.218591812, "q2": 2.258700087, "tx": 0.0, "ty": 0.95, "targetID": 2, "y": 0.5625570498, "x": -0.02393053161}], [{"q1": 2.452143592, "distance": 0.08701000992, "q3": 3.208637842, "q2": 1.975967761, "tx": -0.4763, "ty": 0.275, "targetID": 4, "y": 0.3536041608, "x": -0.4389887721}], [{"q1": 2.207437325, "distance": 0.7346275029, "q3": 2.746493382, "q2": 2.274233819, "tx": 0.4763, "ty": 0.275, "targetID": 6, "y": 0.4055744756, "x": -0.2466300619}]], "block": 6}], [{"trials": [[{"q1": 2.054550654, "distance": 0.3573808394, "q3": 2.614587972, "q2": 2.233922977, "tx": 0.175, "ty": 0.3031, "targetID": 9, "y": 0.4125162906, "x": -0.1652192524}], [{"q1": 2.136664177, "distance": 0.01365348717, "q3": 2.176913862, "q2": 2.181308052, "tx": -0.175, "ty": 0.3031, "targetID": 7, "y": 0.3038209804, "x": -0.161365562}], [{"q1": 1.748187125, "distance": 0.09019547718, "q3": 3.090847746, "q2": 2.240777043, "tx": 0.0, "ty": 0.55, "targetID": 5, "y": 0.5335973129, "x": -0.08869146498}], [{"q1": 1.927358479, "distance": 0.5806523907, "q3": 3.12985147, "q2": 2.294823332, "tx": 0.375, "ty": 0.6495, "targetID": 3, "y": 0.5141488756, "x": -0.1896567736}], [{"q1": 1.955546145, "distance": 0.09972950549, "q3": 3.952514487, "q2": 2.123645804, "tx": -0.375, "ty": 0.6495, "targetID": 1, "y": 0.5498652353, "x": -0.3793460249}], [{"q1": 1.854005375, "distance": 0.1192327783, "q3": 1.302308545, "q2": 2.309417542, "tx": 0.0, "ty": 0.15, "targetID": 8, "y": 0.1720340537, "x": -0.1171791616}], [{"q1": 1.425338151, "distance": 0.3217009062, "q3": 3.734555683, "q2": 2.289749331, "tx": 0.0, "ty": 0.95, "targetID": 2, "y": 0.6289699356, "x": -0.02076465222}], [{"q1": 2.453272927, "distance": 0.08660401935, "q3": 3.204479332, "q2": 1.975889728, "tx": -0.4763, "ty": 0.275, "targetID": 4, "y": 0.3529067096, "x": -0.4384740729}], [{"q1": 2.300211529, "distance": 0.7193177414, "q3": 2.496147307, "q2": 2.259840889, "tx": 0.4763, "ty": 0.275, "targetID": 6, "y": 0.3447826558, "x": -0.2396248522}]], "block": 7}], [{"trials": [[{"q1": 2.050397382, "distance": 0.3501752153, "q3": 2.584603999, "q2": 2.243545974, "tx": 0.175, "ty": 0.3031, "targetID": 9, "y": 0.408543044, "x": -0.1589228142}], [{"q1": 2.117101272, "distance": 0.01748707591, "q3": 2.174135122, "q2": 2.167353269, "tx": -0.175, "ty": 0.3031, "targetID": 7, "y": 0.3045008505, "x": -0.1575691239}], [{"q1": 1.743739141, "distance": 0.08446028077, "q3": 3.060159766, "q2": 2.219392502, "tx": 0.0, "ty": 0.55, "targetID": 5, "y": 0.5287840026, "x": -0.08175218946}], [{"q1": 1.913571507, "distance": 0.5827410083, "q3": 3.184757336, "q2": 2.339018261, "tx": 0.375, "ty": 0.6495, "targetID": 3, "y": 0.5221248044, "x": -0.1936498415}], [{"q1": 1.856983227, "distance": 0.1358119036, "q3": 4.549558246, "q2": 2.129523757, "tx": -0.375, "ty": 0.6495, "targetID": 1, "y": 0.5340079917, "x": -0.4464595633}], [{"q1": 1.715866827, "distance": 0.1043270628, "q3": 1.246508296, "q2": 2.316897272, "tx": 0.0, "ty": 0.15, "targetID": 8, "y": 0.1794105176, "x": -0.1000957416}], [{"q1": 1.050618335, "distance": 0.3701838082, "q3": 3.947753868, "q2": 2.280130053, "tx": 0.0, "ty": 0.95, "targetID": 2, "y": 0.6237047923, "x": 0.1748356065}], [{"q1": 2.453495537, "distance": 0.08625503237, "q3": 3.209041965, "q2": 1.975538746, "tx": -0.4763, "ty": 0.275, "targetID": 4, "y": 0.3530361168, "x": -0.4395536384}], [{"q1": 2.29173735, "distance": 0.7131388065, "q3": 2.493625206, "q2": 2.321870242, "tx": 0.4763, "ty": 0.275, "targetID": 6, "y": 0.3543763024, "x": -0.2324075278}]], "block": 8}], [{"trials": [[{"q1": 1.975281038, "distance": 0.3113737027, "q3": 2.503019896, "q2": 2.23571207, "tx": 0.175, "ty": 0.3031, "targetID": 9, "y": 0.4022777862, "x": -0.120156483}], [{"q1": 2.111679187, "distance": 0.01652937031, "q3": 2.182479003, "q2": 2.152899315, "tx": -0.175, "ty": 0.3031, "targetID": 7, "y": 0.3053819876, "x": -0.1586289092}], [{"q1": 1.681646285, "distance": 0.05216197456, "q3": 3.067140162, "q2": 2.225944409, "tx": 0.0, "ty": 0.55, "targetID": 5, "y": 0.5341304921, "x": -0.04968933799}], [{"q1": 1.767230236, "distance": 0.5182210976, "q3": 3.283058872, "q2": 2.336850584, "tx": 0.375, "ty": 0.6495, "targetID": 3, "y": 0.5557079079, "x": -0.1346627801}], [{"q1": 1.793535908, "distance": 0.1279395403, "q3": 4.691437786, "q2": 2.141349839, "tx": -0.375, "ty": 0.6495, "targetID": 1, "y": 0.5372252769, "x": -0.4363425834}], [{"q1": 1.640690944, "distance": 0.1064381404, "q3": 1.260268821, "q2": 2.275259085, "tx": 0.0, "ty": 0.15, "targetID": 8, "y": 0.1900965401, "x": -0.09859688229}], [{"q1": 1.070874385, "distance": 0.3669142263, "q3": 3.91802875, "q2": 2.271432592, "tx": 0.0, "ty": 0.95, "targetID": 2, "y": 0.6243368953, "x": 0.1690254174}], [{"q1": 2.454097994, "distance": 0.08579951637, "q3": 3.210457188, "q2": 1.979153043, "tx": -0.4763, "ty": 0.275, "targetID": 4, "y": 0.3527847519, "x": -0.4400910319}], [{"q1": 2.162073788, "distance": 0.6610681241, "q3": 2.435912503, "q2": 2.305507241, "tx": 0.4763, "ty": 0.275, "targetID": 6, "y": 0.3691240722, "x": -0.1780330373}]], "block": 9}], [{"trials": [[{"q1": 2.19084025, "distance": 0.4777218884, "q3": 2.972770465, "q2": 2.183366326, "tx": 0.175, "ty": 0.3031, "targetID": 9, "y": 0.4320589302, "x": -0.2849867356}], [{"q1": 2.121634694, "distance": 0.01880780899, "q3": 2.162625766, "q2": 2.181207233, "tx": -0.175, "ty": 0.3031, "targetID": 7, "y": 0.3030413115, "x": -0.1561922826}], [{"q1": 1.649162535, "distance": 0.03699020876, "q3": 3.097415911, "q2": 2.309193363, "tx": 0.0, "ty": 0.55, "targetID": 5, "y": 0.541349609, "x": -0.03596451418}], [{"q1": 1.586971944, "distance": 0.4272078081, "q3": 3.357262903, "q2": 2.338234812, "tx": 0.375, "ty": 0.6495, "targetID": 3, "y": 0.5803570405, "x": -0.04657533431}], [{"q1": 1.634333164, "distance": 0.1420553743, "q3": 5.098234661, "q2": 2.20158925, "tx": -0.375, "ty": 0.6495, "targetID": 1, "y": 0.5109334171, "x": -0.4062894789}], [{"q1": 1.075453692, "distance": 0.1320639328, "q3": 0.4590260246, "q2": 2.437353105, "tx": 0.0, "ty": 0.15, "targetID": 8, "y": 0.2362041128, "x": -0.1000486546}], [{"q1": 1.107048343, "distance": 0.3660470435, "q3": 3.841609311, "q2": 2.236486139, "tx": 0.0, "ty": 0.95, "targetID": 2, "y": 0.6233036812, "x": 0.1651058852}], [{"q1": 2.43032645, "distance": 0.09449857446, "q3": 3.304245181, "q2": 1.996861576, "tx": -0.4763, "ty": 0.275, "targetID": 4, "y": 0.3664378391, "x": -0.4524441378}], [{"q1": 2.020582024, "distance": 0.6088975275, "q3": 2.40246788, "q2": 2.284228086, "tx": 0.4763, "ty": 0.275, "targetID": 6, "y": 0.3813145911, "x": -0.1232443325}]], "block": 10}]]}], "condition": "H1"}], "type": "simulation", "subjectID": "S_H1_76"}}
