# Supplementary material for: Goal-related feedback guides motor exploration and redundancy resolution in human motor skill acquisition
Source: PLoS Comput Biol. 2019 Mar 5;15(3):e1006676. doi: 10.1371/journal.pcbi.1006676 (PMC6420027; doi:10.1371/journal.pcbi.1006676)
Supplement: S1 Dataset — The 220 .json files contain the data (20 for the participants, 200 for simulation runs), the text file legend_json.txt explains the data format. (ZIP) [file pcbi.1006676.s001.zip › S_H1_099.json]

{"data": {"data": [{"phases": [{"phase": "test", "blocks": [[{"trials": [[{"q1": 1.937178503, "distance": 0.362474858, "q3": 2.851570792, "q2": 2.455845941, "tx": 0.175, "ty": 0.3031, "targetID": 9, "y": 0.4843731835, "x": -0.1388917896}], [{"q1": 2.195937853, "distance": 0.1790222975, "q3": 3.015378293, "q2": 2.201213333, "tx": -0.175, "ty": 0.3031, "targetID": 7, "y": 0.4355013051, "x": -0.2954943045}], [{"q1": 1.961262808, "distance": 0.1733201258, "q3": 2.897383132, "q2": 2.409979631, "tx": 0.0, "ty": 0.55, "targetID": 5, "y": 0.484109723, "x": -0.1603070098}], [{"q1": 1.656523238, "distance": 0.3741928454, "q3": 2.713495373, "q2": 2.701949378, "tx": 0.375, "ty": 0.6495, "targetID": 3, "y": 0.4965617362, "x": 0.0334883999}], [{"q1": 2.218332937, "distance": 0.2243327924, "q3": 3.071643123, "q2": 2.143181582, "tx": -0.375, "ty": 0.6495, "targetID": 1, "y": 0.432742736, "x": -0.3171943754}], [{"q1": 2.125368583, "distance": 0.3917512635, "q3": 2.95290316, "q2": 2.284279422, "tx": 0.0, "ty": 0.15, "targetID": 8, "y": 0.4511747345, "x": -0.250525112}], [{"q1": 1.799999542, "distance": 0.4531520812, "q3": 2.842777869, "q2": 2.533379134, "tx": 0.0, "ty": 0.95, "targetID": 2, "y": 0.5018453671, "x": -0.06711358791}], [{"q1": 2.399585107, "distance": 0.1189669456, "q3": 3.155532987, "q2": 1.980359839, "tx": -0.4763, "ty": 0.275, "targetID": 4, "y": 0.3726759202, "x": -0.4083842526}], [{"q1": 1.735946493, "distance": 0.532668366, "q3": 2.718590682, "q2": 2.657056265, "tx": 0.4763, "ty": 0.275, "targetID": 6, "y": 0.4946877808, "x": -0.008955465838}]], "block": 1}], [{"trials": [[{"q1": 1.889425478, "distance": 0.339438458, "q3": 2.822749492, "q2": 2.483884498, "tx": 0.175, "ty": 0.3031, "targetID": 9, "y": 0.4881618537, "x": -0.1095532938}], [{"q1": 2.129319696, "distance": 0.1608013756, "q3": 2.924452536, "q2": 2.282329613, "tx": -0.175, "ty": 0.3031, "targetID": 7, "y": 0.447015647, "x": -0.2467312271}], [{"q1": 1.817248216, "distance": 0.09160281471, "q3": 2.820295029, "q2": 2.493778895, "tx": 0.0, "ty": 0.55, "targetID": 5, "y": 0.4950231946, "x": -0.07327091193}], [{"q1": 1.803071, "distance": 0.4592970117, "q3": 2.809690541, "q2": 2.614385366, "tx": 0.375, "ty": 0.6495, "targetID": 3, "y": 0.5021698853, "x": -0.06002595581}], [{"q1": 2.15782861, "distance": 0.2194874168, "q3": 3.046350439, "q2": 2.187796779, "tx": -0.375, "ty": 0.6495, "targetID": 1, "y": 0.4492986474, "x": -0.2850325362}], [{"q1": 1.953784559, "distance": 0.3557663437, "q3": 2.825430949, "q2": 2.404101672, "tx": 0.0, "ty": 0.15, "targetID": 8, "y": 0.4754113264, "x": -0.1437955493}], [{"q1": 1.710526399, "distance": 0.4464609871, "q3": 2.811204568, "q2": 2.582231714, "tx": 0.0, "ty": 0.95, "targetID": 2, "y": 0.5037877193, "x": -0.01490012046}], [{"q1": 2.414747527, "distance": 0.1103925391, "q3": 3.159656669, "q2": 1.978725881, "tx": -0.4763, "ty": 0.275, "targetID": 4, "y": 0.3667228778, "x": -0.4148717786}], [{"q1": 1.90660408, "distance": 0.6287205659, "q3": 2.816360477, "q2": 2.557481231, "tx": 0.4763, "ty": 0.275, "targetID": 6, "y": 0.4901772552, "x": -0.114452316}]], "block": 2}], [{"trials": [[{"q1": 1.895557616, "distance": 0.3388580814, "q3": 2.810570153, "q2": 2.484977547, "tx": 0.175, "ty": 0.3031, "targetID": 9, "y": 0.4858765321, "x": -0.1103375872}], [{"q1": 2.113832409, "distance": 0.1620333483, "q3": 2.93575405, "q2": 2.239014706, "tx": -0.175, "ty": 0.3031, "targetID": 7, "y": 0.4502525853, "x": -0.2428301011}], [{"q1": 1.804143485, "distance": 0.08645431436, "q3": 2.837369066, "q2": 2.496432285, "tx": 0.0, "ty": 0.55, "targetID": 5, "y": 0.4986475474, "x": -0.06955051464}], [{"q1": 1.833661859, "distance": 0.4687824252, "q3": 2.765894251, "q2": 2.613597366, "tx": 0.375, "ty": 0.6495, "targetID": 3, "y": 0.4943291769, "x": -0.0673561663}], [{"q1": 2.143478607, "distance": 0.2124657741, "q3": 3.083993571, "q2": 2.124403383, "tx": -0.375, "ty": 0.6495, "targetID": 1, "y": 0.4563411077, "x": -0.2865050992}], [{"q1": 1.936620427, "distance": 0.3576639087, "q3": 2.841042871, "q2": 2.39970702, "tx": 0.0, "ty": 0.15, "targetID": 8, "y": 0.4797617726, "x": -0.1384942053}], [{"q1": 1.699620479, "distance": 0.4434488773, "q3": 2.828236077, "q2": 2.585252614, "tx": 0.0, "ty": 0.95, "targetID": 2, "y": 0.5067158357, "x": -0.01208538098}], [{"q1": 2.439799133, "distance": 0.09481048964, "q3": 3.198666058, "q2": 1.936286844, "tx": -0.4763, "ty": 0.275, "targetID": 4, "y": 0.3589631868, "x": -0.4322635127}], [{"q1": 1.947047338, "distance": 0.6323701161, "q3": 2.755678896, "q2": 2.555573604, "tx": 0.4763, "ty": 0.275, "targetID": 6, "y": 0.4777063305, "x": -0.1227009243}]], "block": 3}], [{"trials": [[{"q1": 1.896256983, "distance": 0.3374853969, "q3": 2.803587984, "q2": 2.473420842, "tx": 0.175, "ty": 0.3031, "targetID": 9, "y": 0.484063897, "x": -0.1098656897}], [{"q1": 2.136308579, "distance": 0.1501579577, "q3": 2.861332861, "q2": 2.317112094, "tx": -0.175, "ty": 0.3031, "targetID": 7, "y": 0.4399492059, "x": -0.236803779}], [{"q1": 1.794084448, "distance": 0.0805890024, "q3": 2.838818453, "q2": 2.520316145, "tx": 0.0, "ty": 0.55, "targetID": 5, "y": 0.5009103811, "x": -0.06391241369}], [{"q1": 1.839759548, "distance": 0.4771022902, "q3": 2.778223027, "q2": 2.549743891, "tx": 0.375, "ty": 0.6495, "targetID": 3, "y": 0.4909184304, "x": -0.07497608948}], [{"q1": 2.147041207, "distance": 0.2139592549, "q3": 3.074930515, "q2": 2.166284854, "tx": -0.375, "ty": 0.6495, "targetID": 1, "y": 0.4548989595, "x": -0.2860674537}], [{"q1": 1.940827515, "distance": 0.352388153, "q3": 2.801182873, "q2": 2.45121767, "tx": 0.0, "ty": 0.15, "targetID": 8, "y": 0.4768644583, "x": -0.13167018}], [{"q1": 1.684668847, "distance": 0.439313203, "q3": 2.848601178, "q2": 2.599823276, "tx": 0.0, "ty": 0.95, "targetID": 2, "y": 0.5107482606, "x": -0.007348455306}], [{"q1": 2.465908813, "distance": 0.08039992144, "q3": 3.203351837, "q2": 1.927262047, "tx": -0.4763, "ty": 0.275, "targetID": 4, "y": 0.3479378599, "x": -0.4424737385}], [{"q1": 1.962207704, "distance": 0.6386426786, "q3": 2.75218413, "q2": 2.476616256, "tx": 0.4763, "ty": 0.275, "targetID": 6, "y": 0.4691084938, "x": -0.1321294237}]], "block": 4}], [{"trials": [[{"q1": 1.887259501, "distance": 0.331430732, "q3": 2.790321366, "q2": 2.485947346, "tx": 0.175, "ty": 0.3031, "targetID": 9, "y": 0.4839724243, "x": -0.1027255772}], [{"q1": 2.150947458, "distance": 0.1085010339, "q3": 2.695279916, "q2": 2.155071866, "tx": -0.175, "ty": 0.3031, "targetID": 7, "y": 0.401374727, "x": -0.2209842625}], [{"q1": 1.77508531, "distance": 0.07418100651, "q3": 2.833081307, "q2": 2.493254187, "tx": 0.0, "ty": 0.55, "targetID": 5, "y": 0.4996203487, "x": -0.0544491732}], [{"q1": 1.835044175, "distance": 0.4746462247, "q3": 2.818284183, "q2": 2.6504006, "tx": 0.375, "ty": 0.6495, "targetID": 3, "y": 0.5034667058, "x": -0.07662297951}], [{"q1": 2.137780474, "distance": 0.2120094235, "q3": 3.084585797, "q2": 2.121462361, "tx": -0.375, "ty": 0.6495, "targetID": 1, "y": 0.4579975421, "x": -0.284034049}], [{"q1": 1.937149066, "distance": 0.3259994549, "q3": 2.699098302, "q2": 2.346452684, "tx": 0.0, "ty": 0.15, "targetID": 8, "y": 0.4537365853, "x": -0.1184049464}], [{"q1": 1.660748276, "distance": 0.4338878139, "q3": 2.883225884, "q2": 2.603010857, "tx": 0.0, "ty": 0.95, "targetID": 2, "y": 0.5161130128, "x": -0.0008469742443}], [{"q1": 2.472653077, "distance": 0.07770909921, "q3": 3.186287747, "q2": 1.898717075, "tx": -0.4763, "ty": 0.275, "targetID": 4, "y": 0.3442354074, "x": -0.4410131404}], [{"q1": 1.96613023, "distance": 0.6420550521, "q3": 2.764546678, "q2": 2.582658591, "tx": 0.4763, "ty": 0.275, "targetID": 6, "y": 0.478491435, "x": -0.1326547814}]], "block": 5}], [{"trials": [[{"q1": 1.882927702, "distance": 0.3238080069, "q3": 2.763135734, "q2": 2.473004257, "tx": 0.175, "ty": 0.3031, "targetID": 9, "y": 0.4794932851, "x": -0.09654563942}], [{"q1": 2.226474979, "distance": 0.07033684543, "q3": 2.474039119, "q2": 2.330012056, "tx": -0.175, "ty": 0.3031, "targetID": 7, "y": 0.3666081144, "x": -0.2052322879}], [{"q1": 1.768002569, "distance": 0.06824611074, "q3": 2.854955202, "q2": 2.550481246, "tx": 0.0, "ty": 0.55, "targetID": 5, "y": 0.5064479546, "x": -0.05254284893}], [{"q1": 1.81896685, "distance": 0.4685392108, "q3": 2.792392702, "q2": 2.550697277, "tx": 0.375, "ty": 0.6495, "targetID": 3, "y": 0.4944896864, "x": -0.06715471809}], [{"q1": 2.117934795, "distance": 0.1942665902, "q3": 3.178404038, "q2": 2.159624948, "tx": -0.375, "ty": 0.6495, "targetID": 1, "y": 0.4730592364, "x": -0.2937093794}], [{"q1": 1.972090813, "distance": 0.3122688559, "q3": 2.591867544, "q2": 2.459098581, "tx": 0.0, "ty": 0.15, "targetID": 8, "y": 0.4418365911, "x": -0.1111001461}], [{"q1": 1.643647013, "distance": 0.4236170494, "q3": 2.941239525, "q2": 2.654141933, "tx": 0.0, "ty": 0.95, "targetID": 2, "y": 0.5263838251, "x": -0.0008607592582}], [{"q1": 2.488930859, "distance": 0.06850178535, "q3": 3.185366712, "q2": 1.930412404, "tx": -0.4763, "ty": 0.275, "targetID": 4, "y": 0.3366546667, "x": -0.4464470828}], [{"q1": 1.957430015, "distance": 0.6243280189, "q3": 2.689415461, "q2": 2.445861265, "tx": 0.4763, "ty": 0.275, "targetID": 6, "y": 0.4579544612, "x": -0.1206197101}]], "block": 6}], [{"trials": [[{"q1": 1.894680673, "distance": 0.3070850558, "q3": 2.667213351, "q2": 2.433396587, "tx": 0.175, "ty": 0.3031, "targetID": 9, "y": 0.4598372521, "x": -0.0890732196}], [{"q1": 2.277418871, "distance": 0.03537969738, "q3": 2.292417093, "q2": 2.388475837, "tx": -0.175, "ty": 0.3031, "targetID": 7, "y": 0.3341747617, "x": -0.1919139638}], [{"q1": 1.75433173, "distance": 0.06270050573, "q3": 2.854086347, "q2": 2.548583828, "tx": 0.0, "ty": 0.55, "targetID": 5, "y": 0.5068896402, "x": -0.04552856569}], [{"q1": 1.803957808, "distance": 0.4680931908, "q3": 2.85572372, "q2": 2.567693238, "tx": 0.375, "ty": 0.6495, "targetID": 3, "y": 0.5053079869, "x": -0.07033122346}], [{"q1": 2.041182866, "distance": 0.1459042294, "q3": 3.450158256, "q2": 2.112155102, "tx": -0.375, "ty": 0.6495, "targetID": 1, "y": 0.5174987539, "x": -0.3128412098}], [{"q1": 2.021647306, "distance": 0.259721784, "q3": 2.344389837, "q2": 2.440420151, "tx": 0.0, "ty": 0.15, "targetID": 8, "y": 0.3894910779, "x": -0.1004959137}], [{"q1": 1.594192599, "distance": 0.4030423557, "q3": 3.110575157, "q2": 2.714658449, "tx": 0.0, "ty": 0.95, "targetID": 2, "y": 0.5470099315, "x": -0.006491931653}], [{"q1": 2.500738204, "distance": 0.05973815274, "q3": 3.23396661, "q2": 1.972685678, "tx": -0.4763, "ty": 0.275, "targetID": 4, "y": 0.3328148561, "x": -0.4612637337}], [{"q1": 1.977837, "distance": 0.6162679775, "q3": 2.599254155, "q2": 2.404876503, "tx": 0.4763, "ty": 0.275, "targetID": 6, "y": 0.436919182, "x": -0.1183161775}]], "block": 7}], [{"trials": [[{"q1": 1.920071407, "distance": 0.2861405462, "q3": 2.520473137, "q2": 2.422517652, "tx": 0.175, "ty": 0.3031, "targetID": 9, "y": 0.4302838588, "x": -0.08132143537}], [{"q1": 2.245860699, "distance": 0.007597595949, "q3": 2.12925507, "q2": 2.337496048, "tx": -0.175, "ty": 0.3031, "targetID": 7, "y": 0.2999157753, "x": -0.1681018715}], [{"q1": 1.738022349, "distance": 0.05793061636, "q3": 2.884961318, "q2": 2.532689058, "tx": 0.0, "ty": 0.55, "targetID": 5, "y": 0.511253958, "x": -0.04306623435}], [{"q1": 1.791233036, "distance": 0.4666355864, "q3": 2.912043569, "q2": 2.650022125, "tx": 0.375, "ty": 0.6495, "targetID": 3, "y": 0.5172932277, "x": -0.07251551912}], [{"q1": 1.966000565, "distance": 0.0941885275, "q3": 3.767927774, "q2": 2.026644397, "tx": -0.375, "ty": 0.6495, "targetID": 1, "y": 0.5624297386, "x": -0.3390799737}], [{"q1": 2.205628821, "distance": 0.08775346662, "q3": 1.033931497, "q2": 2.650018508, "tx": 0.0, "ty": 0.15, "targetID": 8, "y": 0.133856601, "x": -0.08625579153}], [{"q1": 1.523539087, "distance": 0.3845451207, "q3": 3.396149359, "q2": 2.75704306, "tx": 0.0, "ty": 0.95, "targetID": 2, "y": 0.5665132483, "x": -0.02851071955}], [{"q1": 2.497681329, "distance": 0.06189909935, "q3": 3.258490458, "q2": 1.934917934, "tx": -0.4763, "ty": 0.275, "targetID": 4, "y": 0.3359514677, "x": -0.4655103251}], [{"q1": 2.020577821, "distance": 0.5962619911, "q3": 2.406380815, "q2": 2.456253857, "tx": 0.4763, "ty": 0.275, "targetID": 6, "y": 0.4035612769, "x": -0.1059373744}]], "block": 8}], [{"trials": [[{"q1": 1.588899356, "distance": 0.5353230618, "q3": 4.224553566, "q2": 1.930245184, "tx": 0.175, "ty": 0.3031, "targetID": 9, "y": 0.6905976656, "x": -0.1943458266}], [{"q1": 2.206487679, "distance": 0.0174293048, "q3": 2.111222977, "q2": 2.312089707, "tx": -0.175, "ty": 0.3031, "targetID": 7, "y": 0.298212522, "x": -0.1582699903}], [{"q1": 1.697107984, "distance": 0.04324094873, "q3": 2.884332974, "q2": 2.537028356, "tx": 0.0, "ty": 0.55, "targetID": 5, "y": 0.5126977994, "x": -0.02187065334}], [{"q1": 1.817556844, "distance": 0.6218136517, "q3": 3.611535107, "q2": 2.532010953, "tx": 0.375, "ty": 0.6495, "targetID": 3, "y": 0.546697803, "x": -0.2382568188}], [{"q1": 1.961756885, "distance": 0.08734684465, "q3": 3.79764932, "q2": 1.993086844, "tx": -0.375, "ty": 0.6495, "targetID": 1, "y": 0.5688730293, "x": -0.3414029338}], [{"q1": 2.047104585, "distance": 0.3176026151, "q3": -1.925770935, "q2": 3.4197308, "tx": 0.0, "ty": 0.15, "targetID": 8, "y": 0.2373254225, "x": -0.3053615754}], [{"q1": 1.377504881, "distance": 0.4334262948, "q3": 3.07415383, "q2": 2.932099981, "tx": 0.0, "ty": 0.95, "targetID": 2, "y": 0.5333436775, "x": 0.1193979144}], [{"q1": 2.498469073, "distance": 0.06175152309, "q3": 3.259687856, "q2": 1.925049163, "tx": -0.4763, "ty": 0.275, "targetID": 4, "y": 0.3358834582, "x": -0.4659822909}], [{"q1": 1.294278127, "distance": 0.8504821032, "q3": 6.481799022, "q2": 1.402729934, "tx": 0.4763, "ty": 0.275, "targetID": 6, "y": 0.6806622264, "x": -0.2712011478}]], "block": 9}], [{"trials": [[{"q1": 1.587629157, "distance": 0.5341613517, "q3": 4.221011771, "q2": 1.933673695, "tx": 0.175, "ty": 0.3031, "targetID": 9, "y": 0.6901241699, "x": -0.1931584463}], [{"q1": 2.210815742, "distance": 0.01218437043, "q3": 2.14158973, "q2": 2.306196113, "tx": -0.175, "ty": 0.3031, "targetID": 7, "y": 0.302925487, "x": -0.1628168794}], [{"q1": 1.697533017, "distance": 0.04128720358, "q3": 2.901320951, "q2": 2.565003751, "tx": 0.0, "ty": 0.55, "targetID": 5, "y": 0.5164863527, "x": -0.02411366054}], [{"q1": 1.815950733, "distance": 0.6184253709, "q3": 3.599553947, "q2": 2.539705425, "tx": 0.375, "ty": 0.6495, "targetID": 3, "y": 0.5465684743, "x": -0.2347991803}], [{"q1": 1.935125695, "distance": 0.07522714987, "q3": 3.888479044, "q2": 1.989574481, "tx": -0.375, "ty": 0.6495, "targetID": 1, "y": 0.5799781749, "x": -0.3462625694}], [{"q1": 2.023194232, "distance": 0.2851193922, "q3": -1.614469868, "q2": 3.359846584, "tx": 0.0, "ty": 0.15, "targetID": 8, "y": 0.1863944665, "x": -0.2827870411}], [{"q1": 1.391874298, "distance": 0.438100224, "q3": 3.020209073, "q2": 2.931941853, "tx": 0.0, "ty": 0.95, "targetID": 2, "y": 0.5293657523, "x": 0.122468918}], [{"q1": 2.478487938, "distance": 0.07072281495, "q3": 3.284412729, "q2": 1.966800849, "tx": -0.4763, "ty": 0.275, "targetID": 4, "y": 0.3448046676, "x": -0.4649410858}], [{"q1": 1.295822296, "distance": 0.85113688, "q3": 6.491209357, "q2": 1.395909398, "tx": 0.4763, "ty": 0.275, "targetID": 6, "y": 0.6810612707, "x": -0.2717295669}]], "block": 10}]]}], "condition": "H1"}], "type": "simulation", "subjectID": "S_H1_99"}}
