# Supplementary material for: Goal-related feedback guides motor exploration and redundancy resolution in human motor skill acquisition
Source: PLoS Comput Biol. 2019 Mar 5;15(3):e1006676. doi: 10.1371/journal.pcbi.1006676 (PMC6420027; doi:10.1371/journal.pcbi.1006676)
Supplement: S1 Dataset — The 220 .json files contain the data (20 for the participants, 200 for simulation runs), the text file legend_json.txt explains the data format. (ZIP) [file pcbi.1006676.s001.zip › S_H2_004.json]

{"data": {"data": [{"phases": [{"phase": "test", "blocks": [[{"trials": [[{"q1": 0.341995364, "distance": 0.1234987411, "q3": 0.193478851, "q2": 2.14689637, "tx": 0.175, "ty": 0.3031, "targetID": 9, "y": 0.4208338444, "x": 0.1377081655}], [{"q1": 1.126013648, "distance": 0.1667935045, "q3": 0.1102175278, "q2": 2.028770619, "tx": -0.175, "ty": 0.3031, "targetID": 7, "y": 0.4658226492, "x": -0.2116252999}], [{"q1": 0.7477249839, "distance": 0.07618007188, "q3": 0.1299794553, "q2": 2.087719029, "tx": 0.0, "ty": 0.55, "targetID": 5, "y": 0.4812306053, "x": -0.03277458928}], [{"q1": 0.1895726942, "distance": 0.3237940742, "q3": 0.1767017477, "q2": 2.188901523, "tx": 0.375, "ty": 0.6495, "targetID": 3, "y": 0.3836672306, "x": 0.1901337208}], [{"q1": 1.363156943, "distance": 0.2124903917, "q3": -0.01123633735, "q2": 1.997980566, "tx": -0.375, "ty": 0.6495, "targetID": 1, "y": 0.4426532467, "x": -0.3263524178}], [{"q1": 0.6280244686, "distance": 0.313634247, "q3": 0.1738917652, "q2": 2.109257105, "tx": 0.0, "ty": 0.15, "targetID": 8, "y": 0.4630495615, "x": 0.01914191576}], [{"q1": 0.7551718855, "distance": 0.4562164657, "q3": 0.09683717883, "q2": 2.072320213, "tx": 0.0, "ty": 0.95, "targetID": 2, "y": 0.494994454, "x": -0.03321771665}], [{"q1": 1.542504468, "distance": 0.1272206342, "q3": -0.008144733939, "q2": 1.998080506, "tx": -0.4763, "ty": 0.275, "targetID": 4, "y": 0.3766508951, "x": -0.3998004229}], [{"q1": -0.1404338753, "distance": 0.1885357927, "q3": 0.2507232742, "q2": 2.197413758, "tx": 0.4763, "ty": 0.275, "targetID": 6, "y": 0.2885664801, "x": 0.2882529427}]], "block": 1}], [{"trials": [[{"q1": 0.1663254416, "distance": 0.06704797542, "q3": 0.2188186346, "q2": 2.197806643, "tx": 0.175, "ty": 0.3031, "targetID": 9, "y": 0.368146851, "x": 0.1912584802}], [{"q1": 1.09462511, "distance": 0.0867168584, "q3": 0.1359902578, "q2": 2.202807151, "tx": -0.175, "ty": 0.3031, "targetID": 7, "y": 0.3891602306, "x": -0.1856513024}], [{"q1": 0.7041247377, "distance": 0.06274372318, "q3": 0.09350889538, "q2": 2.092471628, "tx": 0.0, "ty": 0.55, "targetID": 5, "y": 0.4881353895, "x": -0.01046636325}], [{"q1": 0.1919482449, "distance": 0.2750788013, "q3": 0.1206088565, "q2": 2.10739584, "tx": 0.375, "ty": 0.6495, "targetID": 3, "y": 0.4214451316, "x": 0.2211841233}], [{"q1": 1.400493774, "distance": 0.1036003252, "q3": -0.2259757055, "q2": 1.840594193, "tx": -0.375, "ty": 0.6495, "targetID": 1, "y": 0.548076189, "x": -0.353875655}], [{"q1": 0.4102145605, "distance": 0.2416613456, "q3": 0.246097707, "q2": 2.250378842, "tx": 0.0, "ty": 0.15, "targetID": 8, "y": 0.375811168, "x": 0.08607858242}], [{"q1": 0.7952015934, "distance": 0.3528624227, "q3": -0.06501995688, "q2": 1.906209453, "tx": 0.0, "ty": 0.95, "targetID": 2, "y": 0.5974723301, "x": -0.01536656457}], [{"q1": 1.553411437, "distance": 0.1187693934, "q3": -0.008553086582, "q2": 2.009844434, "tx": -0.4763, "ty": 0.275, "targetID": 4, "y": 0.3675007667, "x": -0.4018031748}], [{"q1": -0.1671052878, "distance": 0.1768197209, "q3": 0.2432771962, "q2": 2.190555676, "tx": 0.4763, "ty": 0.275, "targetID": 6, "y": 0.2835372022, "x": 0.2996864958}]], "block": 2}], [{"trials": [[{"q1": 0.1340001098, "distance": 0.05551793003, "q3": 0.2485028681, "q2": 2.204528657, "tx": 0.175, "ty": 0.3031, "targetID": 9, "y": 0.353842638, "x": 0.1975261014}], [{"q1": 1.086709488, "distance": 0.03836993494, "q3": 0.2897567654, "q2": 2.246024295, "tx": -0.175, "ty": 0.3031, "targetID": 7, "y": 0.3399803408, "x": -0.1644126316}], [{"q1": 0.718061193, "distance": 0.01883097688, "q3": 0.119405948, "q2": 1.977148647, "tx": 0.0, "ty": 0.55, "targetID": 5, "y": 0.5312588135, "x": -0.001836741778}], [{"q1": 0.2647788362, "distance": 0.1177440013, "q3": 0.04044210325, "q2": 1.763741611, "tx": 0.375, "ty": 0.6495, "targetID": 3, "y": 0.5434248787, "x": 0.323895025}], [{"q1": 1.447407195, "distance": 0.01944621109, "q3": -0.3359868366, "q2": 1.667815193, "tx": -0.375, "ty": 0.6495, "targetID": 1, "y": 0.631508923, "x": -0.3676191955}], [{"q1": 0.6296232795, "distance": 0.05498795493, "q3": 0.6360541236, "q2": 2.515576896, "tx": 0.0, "ty": 0.15, "targetID": 8, "y": 0.1887425798, "x": 0.03902163115}], [{"q1": 0.8377720194, "distance": 0.2155161706, "q3": -0.3505252571, "q2": 1.58308552, "tx": 0.0, "ty": 0.95, "targetID": 2, "y": 0.7547267705, "x": 0.09118983314}], [{"q1": 1.578160863, "distance": 0.1129973928, "q3": -0.02980741017, "q2": 1.987089754, "tx": -0.4763, "ty": 0.275, "targetID": 4, "y": 0.3711450134, "x": -0.4169321031}], [{"q1": -0.188343145, "distance": 0.1447718952, "q3": 0.211428388, "q2": 2.135752743, "tx": 0.4763, "ty": 0.275, "targetID": 6, "y": 0.2934600536, "x": 0.3327098609}]], "block": 3}], [{"trials": [[{"q1": 0.08676944807, "distance": 0.07469613721, "q3": 0.204694016, "q2": 2.185967326, "tx": 0.175, "ty": 0.3031, "targetID": 9, "y": 0.3581610961, "x": 0.225475624}], [{"q1": 1.115780536, "distance": 0.02616548842, "q3": 0.3119872211, "q2": 2.250275356, "tx": -0.175, "ty": 0.3031, "targetID": 7, "y": 0.3289636868, "x": -0.1710373632}], [{"q1": 0.7098125581, "distance": 0.02230966063, "q3": 0.1241996319, "q2": 1.983204065, "tx": 0.0, "ty": 0.55, "targetID": 5, "y": 0.5277205326, "x": 0.001160297147}], [{"q1": 0.2805915645, "distance": 0.1024135815, "q3": 0.02951222311, "q2": 1.728764002, "tx": 0.375, "ty": 0.6495, "targetID": 3, "y": 0.5568142682, "x": 0.3314351426}], [{"q1": 1.457395568, "distance": 0.007635079721, "q3": -0.3375007629, "q2": 1.633139675, "tx": -0.375, "ty": 0.6495, "targetID": 1, "y": 0.6431925423, "x": -0.3706976262}], [{"q1": 0.5002422634, "distance": 0.08782019112, "q3": 0.7683504774, "q2": 2.574707418, "tx": 0.0, "ty": 0.15, "targetID": 8, "y": 0.1335419319, "x": 0.08626423339}], [{"q1": 0.9668763891, "distance": 0.2149804141, "q3": -0.2342019605, "q2": 1.601109976, "tx": 0.0, "ty": 0.95, "targetID": 2, "y": 0.7374375061, "x": -0.0321522102}], [{"q1": 1.583054233, "distance": 0.1084724852, "q3": -0.02296683545, "q2": 1.990905428, "tx": -0.4763, "ty": 0.275, "targetID": 4, "y": 0.3661156118, "x": -0.4174423299}], [{"q1": -0.1918994143, "distance": 0.1340276004, "q3": 0.2005800076, "q2": 2.114698364, "tx": 0.4763, "ty": 0.275, "targetID": 6, "y": 0.2978194968, "x": 0.3442293059}]], "block": 4}], [{"trials": [[{"q1": 0.08168560285, "distance": 0.04454823236, "q3": 0.2601902506, "q2": 2.226902298, "tx": 0.175, "ty": 0.3031, "targetID": 9, "y": 0.3333170804, "x": 0.2077333631}], [{"q1": 1.121655148, "distance": 0.02523442103, "q3": 0.3090291587, "q2": 2.25088975, "tx": -0.175, "ty": 0.3031, "targetID": 7, "y": 0.3282706387, "x": -0.1732069709}], [{"q1": 0.7134902582, "distance": 0.0146549049, "q3": 0.1364803909, "q2": 1.957931749, "tx": 0.0, "ty": 0.55, "targetID": 5, "y": 0.535590505, "x": 0.002670710011}], [{"q1": 0.2841348467, "distance": 0.09922106147, "q3": 0.03425616858, "q2": 1.717871741, "tx": 0.375, "ty": 0.6495, "targetID": 3, "y": 0.5596462968, "x": 0.332915192}], [{"q1": 1.459072909, "distance": 0.005365678054, "q3": -0.3528497893, "q2": 1.629401726, "tx": -0.375, "ty": 0.6495, "targetID": 1, "y": 0.6473712407, "x": -0.3700746691}], [{"q1": 0.5327380643, "distance": 0.08751395367, "q3": 0.7907006496, "q2": 2.576777396, "tx": 0.0, "ty": 0.15, "targetID": 8, "y": 0.1317750757, "x": 0.0855952348}], [{"q1": 0.9903460964, "distance": 0.19031298, "q3": -0.1880573303, "q2": 1.505444363, "tx": 0.0, "ty": 0.95, "targetID": 2, "y": 0.761951921, "x": -0.02927371414}], [{"q1": 1.58662692, "distance": 0.1059669958, "q3": -0.02794606362, "q2": 1.995679359, "tx": -0.4763, "ty": 0.275, "targetID": 4, "y": 0.3636916101, "x": -0.4183103242}], [{"q1": -0.1967760362, "distance": 0.1066942265, "q3": 0.1919278482, "q2": 2.046779539, "tx": 0.4763, "ty": 0.275, "targetID": 6, "y": 0.3092440483, "x": 0.3752504917}]], "block": 5}], [{"trials": [[{"q1": 0.08857788393, "distance": 0.03575508523, "q3": 0.3020205575, "q2": 2.224683528, "tx": 0.175, "ty": 0.3031, "targetID": 9, "y": 0.3274631019, "x": 0.2011699328}], [{"q1": 1.143959038, "distance": 0.01361651788, "q3": 0.342655379, "q2": 2.254105935, "tx": -0.175, "ty": 0.3031, "targetID": 7, "y": 0.3166955677, "x": -0.1757550484}], [{"q1": 0.7153266262, "distance": 0.01115352459, "q3": 0.1567605133, "q2": 1.938041763, "tx": 0.0, "ty": 0.55, "targetID": 5, "y": 0.5394845149, "x": 0.003718290569}], [{"q1": 0.2833362419, "distance": 0.1000255808, "q3": 0.03729666694, "q2": 1.718489173, "tx": 0.375, "ty": 0.6495, "targetID": 3, "y": 0.5589520792, "x": 0.3325006958}], [{"q1": 1.460293651, "distance": 0.004409882014, "q3": -0.3454287407, "q2": 1.620232728, "tx": -0.375, "ty": 0.6495, "targetID": 1, "y": 0.6493400961, "x": -0.370593018}], [{"q1": 0.544974707, "distance": 0.084014493, "q3": 0.7883917035, "q2": 2.570984379, "tx": 0.0, "ty": 0.15, "targetID": 8, "y": 0.135428421, "x": 0.08274118757}], [{"q1": 1.023039034, "distance": 0.1769163072, "q3": -0.1691920691, "q2": 1.445922229, "tx": 0.0, "ty": 0.95, "targetID": 2, "y": 0.7775357397, "x": -0.0394393034}], [{"q1": 1.615558692, "distance": 0.08536071487, "q3": 0.01022833341, "q2": 1.998326425, "tx": -0.4763, "ty": 0.275, "targetID": 4, "y": 0.3426869932, "x": -0.4242911296}], [{"q1": -0.1795046421, "distance": 0.1000993743, "q3": 0.1692079644, "q2": 2.012573355, "tx": 0.4763, "ty": 0.275, "targetID": 6, "y": 0.3234857524, "x": 0.3887270787}]], "block": 6}], [{"trials": [[{"q1": 0.09215912103, "distance": 0.02774445427, "q3": 0.3278873202, "q2": 2.229505275, "tx": 0.175, "ty": 0.3031, "targetID": 9, "y": 0.321408376, "x": 0.1958460574}], [{"q1": 1.15213243, "distance": 0.01406454875, "q3": 0.3613844143, "q2": 2.241686612, "tx": -0.175, "ty": 0.3031, "targetID": 7, "y": 0.3167867534, "x": -0.1782379488}], [{"q1": 0.7175848617, "distance": 0.009621850136, "q3": 0.1663927627, "q2": 1.929452656, "tx": 0.0, "ty": 0.55, "targetID": 5, "y": 0.5409743029, "x": 0.003334185386}], [{"q1": 0.2974051838, "distance": 0.08804827033, "q3": 0.0523122153, "q2": 1.678863992, "tx": 0.375, "ty": 0.6495, "targetID": 3, "y": 0.5697608201, "x": 0.3376615332}], [{"q1": 1.46006439, "distance": 0.004999521972, "q3": -0.3449632009, "q2": 1.617004344, "tx": -0.375, "ty": 0.6495, "targetID": 1, "y": 0.650720578, "x": -0.3701517623}], [{"q1": 0.6136276053, "distance": 0.07560031257, "q3": 0.8163750024, "q2": 2.55546688, "tx": 0.0, "ty": 0.15, "targetID": 8, "y": 0.1423975808, "x": 0.07521708904}], [{"q1": 1.029364374, "distance": 0.1565014701, "q3": -0.1617627724, "q2": 1.384637507, "tx": 0.0, "ty": 0.95, "targetID": 2, "y": 0.7957252197, "x": -0.02630593708}], [{"q1": 1.613898419, "distance": 0.0850170623, "q3": 0.01654106935, "q2": 2.002026958, "tx": -0.4763, "ty": 0.275, "targetID": 4, "y": 0.340657321, "x": -0.4222905834}], [{"q1": -0.1692497566, "distance": 0.09104446542, "q3": 0.170775929, "q2": 1.958553145, "tx": 0.4763, "ty": 0.275, "targetID": 6, "y": 0.3351722266, "x": 0.4079743252}]], "block": 7}], [{"trials": [[{"q1": 0.0952421423, "distance": 0.0150819579, "q3": 0.3484120999, "q2": 2.248452011, "tx": 0.175, "ty": 0.3031, "targetID": 9, "y": 0.3111425308, "x": 0.1877586501}], [{"q1": 1.156697792, "distance": 0.01228660559, "q3": 0.3627014478, "q2": 2.244236849, "tx": -0.175, "ty": 0.3031, "targetID": 7, "y": 0.3147068035, "x": -0.1790302344}], [{"q1": 0.7188096097, "distance": 0.008188537, "q3": 0.1750599128, "q2": 1.920925196, "tx": 0.0, "ty": 0.55, "targetID": 5, "y": 0.5426342164, "x": 0.003577341277}], [{"q1": 0.3270854492, "distance": 0.06603129325, "q3": 0.0388901773, "q2": 1.626209926, "tx": 0.375, "ty": 0.6495, "targetID": 3, "y": 0.5907640869, "x": 0.3448300779}], [{"q1": 1.460726192, "distance": 0.005516612514, "q3": -0.3462728707, "q2": 1.613856808, "tx": -0.375, "ty": 0.6495, "targetID": 1, "y": 0.6521014793, "x": -0.3701352987}], [{"q1": 0.6208899945, "distance": 0.07469076958, "q3": 0.8103599133, "q2": 2.561406916, "tx": 0.0, "ty": 0.15, "targetID": 8, "y": 0.141615653, "x": 0.07421868892}], [{"q1": 1.028329873, "distance": 0.1523042378, "q3": -0.166773431, "q2": 1.37557632, "tx": 0.0, "ty": 0.95, "targetID": 2, "y": 0.7992414271, "x": -0.02164332566}], [{"q1": 1.61346956, "distance": 0.08481248933, "q3": 0.01580329323, "q2": 2.004926949, "tx": -0.4763, "ty": 0.275, "targetID": 4, "y": 0.3398293336, "x": -0.4216162195}], [{"q1": -0.1481687825, "distance": 0.09602218704, "q3": 0.1591236003, "q2": 1.933065239, "tx": 0.4763, "ty": 0.275, "targetID": 6, "y": 0.3481780903, "x": 0.4141290461}]], "block": 8}], [{"trials": [[{"q1": 0.09552300994, "distance": 0.00697182635, "q3": 0.3775558949, "q2": 2.264195164, "tx": 0.175, "ty": 0.3031, "targetID": 9, "y": 0.2995085039, "x": 0.1809755768}], [{"q1": 1.161298684, "distance": 0.01399730692, "q3": 0.3472023725, "q2": 2.247744144, "tx": -0.175, "ty": 0.3031, "targetID": 7, "y": 0.3153132632, "x": -0.1818381871}], [{"q1": 0.7202129271, "distance": 0.007517214289, "q3": 0.1784026669, "q2": 1.917920177, "tx": 0.0, "ty": 0.55, "targetID": 5, "y": 0.543159419, "x": 0.003116883467}], [{"q1": 0.3275430356, "distance": 0.06641888967, "q3": 0.0477111746, "q2": 1.62288111, "tx": 0.375, "ty": 0.6495, "targetID": 3, "y": 0.5906914638, "x": 0.3441288974}], [{"q1": 1.461381278, "distance": 0.006016712527, "q3": -0.3592855086, "q2": 1.618333516, "tx": -0.375, "ty": 0.6495, "targetID": 1, "y": 0.652609762, "x": -0.3698492515}], [{"q1": 0.7229580957, "distance": 0.05678725861, "q3": 0.7913982531, "q2": 2.565324155, "tx": 0.0, "ty": 0.15, "targetID": 8, "y": 0.1495497196, "x": 0.05678547339}], [{"q1": 1.029360185, "distance": 0.1505056009, "q3": -0.1650743704, "q2": 1.36921996, "tx": 0.0, "ty": 0.95, "targetID": 2, "y": 0.8009216476, "x": -0.02067802562}], [{"q1": 1.615557263, "distance": 0.08322244506, "q3": 0.01697378545, "q2": 2.007147066, "tx": -0.4763, "ty": 0.275, "targetID": 4, "y": 0.337834495, "x": -0.4217307633}], [{"q1": -0.132437369, "distance": 0.09981754868, "q3": 0.1566835926, "q2": 1.903096029, "tx": 0.4763, "ty": 0.275, "targetID": 6, "y": 0.3587426296, "x": 0.4219795157}]], "block": 9}], [{"trials": [[{"q1": 0.08615061368, "distance": 0.01021511464, "q3": 0.3765570117, "q2": 2.267569888, "tx": 0.175, "ty": 0.3031, "targetID": 9, "y": 0.2967747983, "x": 0.1830212462}], [{"q1": 1.156924545, "distance": 0.01398734252, "q3": 0.3379094074, "q2": 2.252632538, "tx": -0.175, "ty": 0.3031, "targetID": 7, "y": 0.3158576714, "x": -0.1807347686}], [{"q1": 0.7278669179, "distance": 0.004507595615, "q3": 0.1615751333, "q2": 1.920954422, "tx": 0.0, "ty": 0.55, "targetID": 5, "y": 0.5455080702, "x": -0.0003754799518}], [{"q1": 0.3360087546, "distance": 0.06082836535, "q3": 0.05505907378, "q2": 1.603724592, "tx": 0.375, "ty": 0.6495, "targetID": 3, "y": 0.5962836926, "x": 0.3455362144}], [{"q1": 1.465748598, "distance": 0.005578793244, "q3": -0.3499891599, "q2": 1.606067105, "tx": -0.375, "ty": 0.6495, "targetID": 1, "y": 0.6543532829, "x": -0.3722488948}], [{"q1": 0.7172238091, "distance": 0.05684559878, "q3": 0.7911933759, "q2": 2.561723335, "tx": 0.0, "ty": 0.15, "targetID": 8, "y": 0.1505355956, "x": 0.05684307555}], [{"q1": 1.034254965, "distance": 0.145847799, "q3": -0.1662261286, "q2": 1.354405219, "tx": 0.0, "ty": 0.95, "targetID": 2, "y": 0.8054614102, "x": -0.01949811616}], [{"q1": 1.615533819, "distance": 0.08306139812, "q3": 0.01509838756, "q2": 2.009152432, "tx": -0.4763, "ty": 0.275, "targetID": 4, "y": 0.3374189108, "x": -0.4214996767}], [{"q1": -0.1422267559, "distance": 0.09629985843, "q3": 0.1687683374, "q2": 1.911487639, "tx": 0.4763, "ty": 0.275, "targetID": 6, "y": 0.3526200911, "x": 0.4193018931}]], "block": 10}]]}], "condition": "H2"}], "type": "simulation", "subjectID": "S_H2_4"}}
