# Supplementary material for: Goal-related feedback guides motor exploration and redundancy resolution in human motor skill acquisition
Source: PLoS Comput Biol. 2019 Mar 5;15(3):e1006676. doi: 10.1371/journal.pcbi.1006676 (PMC6420027; doi:10.1371/journal.pcbi.1006676)
Supplement: S1 Dataset — The 220 .json files contain the data (20 for the participants, 200 for simulation runs), the text file legend_json.txt explains the data format. (ZIP) [file pcbi.1006676.s001.zip › S_H2_053.json]

{"data": {"data": [{"phases": [{"phase": "test", "blocks": [[{"trials": [[{"q1": 1.039426724, "distance": 0.2341066171, "q3": 0.5358763692, "q2": 2.827255891, "tx": 0.175, "ty": 0.3031, "targetID": 9, "y": 0.1106552913, "x": 0.04169230238}], [{"q1": 1.324099591, "distance": 0.06145705644, "q3": 0.2351394028, "q2": 2.350633755, "tx": -0.175, "ty": 0.3031, "targetID": 7, "y": 0.2626418774, "x": -0.2212613241}], [{"q1": 1.245784578, "distance": 0.3389746855, "q3": 0.2555132178, "q2": 2.357939929, "tx": 0.0, "ty": 0.55, "targetID": 5, "y": 0.2729251434, "x": -0.1952776516}], [{"q1": 1.01818574, "distance": 0.6339520331, "q3": 0.5195788914, "q2": 2.828504479, "tx": 0.375, "ty": 0.6495, "targetID": 3, "y": 0.1106554457, "x": 0.04102136826}], [{"q1": 1.537934314, "distance": 0.210492545, "q3": -0.09881099459, "q2": 1.89141341, "tx": -0.375, "ty": 0.6495, "targetID": 1, "y": 0.4435880596, "x": -0.4186736108}], [{"q1": 1.096656343, "distance": 0.02073036816, "q3": 0.4839742854, "q2": 2.702726806, "tx": 0.0, "ty": 0.15, "targetID": 8, "y": 0.1471608867, "x": -0.02053503347}], [{"q1": 1.33595328, "distance": 0.5830219819, "q3": 0.08478851614, "q2": 1.93160758, "tx": 0.0, "ty": 0.95, "targetID": 2, "y": 0.4595650463, "x": -0.3152589216}], [{"q1": 1.572596464, "distance": 0.1083632811, "q3": -0.07101022706, "q2": 2.042211709, "tx": -0.4763, "ty": 0.275, "targetID": 4, "y": 0.3593792447, "x": -0.4083092378}], [{"q1": 0.8744527573, "distance": 0.3581537766, "q3": 0.7423419151, "q2": 3.146990254, "tx": 0.4763, "ty": 0.275, "targetID": 6, "y": 0.02385824853, "x": 0.2209532782}]], "block": 1}], [{"trials": [[{"q1": 0.5792420037, "distance": 0.1655828775, "q3": 0.3152410177, "q2": 2.268967282, "tx": 0.175, "ty": 0.3031, "targetID": 9, "y": 0.3612151313, "x": 0.01995058583}], [{"q1": 1.231405517, "distance": 0.02941915424, "q3": 0.2676619062, "q2": 2.338918584, "tx": -0.175, "ty": 0.3031, "targetID": 7, "y": 0.2807629199, "x": -0.1941452732}], [{"q1": 0.7556667567, "distance": 0.03078551206, "q3": -0.02859008017, "q2": 1.930677584, "tx": 0.0, "ty": 0.55, "targetID": 5, "y": 0.5807705467, "x": -0.0009597971239}], [{"q1": 0.3098973854, "distance": 0.2336441716, "q3": 0.138828191, "q2": 1.972825646, "tx": 0.375, "ty": 0.6495, "targetID": 3, "y": 0.4864455909, "x": 0.2076594532}], [{"q1": 1.428004243, "distance": 0.05955505909, "q3": -0.2789809815, "q2": 1.748770295, "tx": -0.375, "ty": 0.6495, "targetID": 1, "y": 0.5908010947, "x": -0.364938013}], [{"q1": 1.013145119, "distance": 0.006327196037, "q3": 0.5294697424, "q2": 2.68031051, "tx": 0.0, "ty": 0.15, "targetID": 8, "y": 0.1501317924, "x": -0.006325823304}], [{"q1": 0.8226116333, "distance": 0.221340002, "q3": -0.313233279, "q2": 1.573846165, "tx": 0.0, "ty": 0.95, "targetID": 2, "y": 0.7517749587, "x": 0.09847958927}], [{"q1": 1.613734394, "distance": 0.0861996995, "q3": -0.05232544974, "q2": 2.031132705, "tx": -0.4763, "ty": 0.275, "targetID": 4, "y": 0.3429168723, "x": -0.4232181137}], [{"q1": 0.1315499373, "distance": 0.3264381082, "q3": 0.4760336255, "q2": 2.328652696, "tx": 0.4763, "ty": 0.275, "targetID": 6, "y": 0.2597465655, "x": 0.1502184592}]], "block": 2}], [{"trials": [[{"q1": 0.3784068599, "distance": 0.09137659729, "q3": 0.4694694118, "q2": 2.310574736, "tx": 0.175, "ty": 0.3031, "targetID": 9, "y": 0.2977952415, "x": 0.08377751335}], [{"q1": 1.178517177, "distance": 0.009088995676, "q3": 0.2926667699, "q2": 2.311766658, "tx": -0.175, "ty": 0.3031, "targetID": 7, "y": 0.2967328515, "x": -0.1814860822}], [{"q1": 0.7282249481, "distance": 0.02520519093, "q3": 0.02157102337, "q2": 1.925266215, "tx": 0.0, "ty": 0.55, "targetID": 5, "y": 0.572766761, "x": 0.01081555566}], [{"q1": 0.344456626, "distance": 0.2197161181, "q3": 0.07176149712, "q2": 1.957380411, "tx": 0.375, "ty": 0.6495, "targetID": 3, "y": 0.509540999, "x": 0.2056286606}], [{"q1": 1.428690603, "distance": 0.05237831537, "q3": -0.2493330974, "q2": 1.717337075, "tx": -0.375, "ty": 0.6495, "targetID": 1, "y": 0.598011026, "x": -0.3653888878}], [{"q1": 0.9572893804, "distance": 0.009567908399, "q3": 0.5633575714, "q2": 2.640219101, "tx": 0.0, "ty": 0.15, "targetID": 8, "y": 0.1589959139, "x": -0.003258589328}], [{"q1": 0.8294811397, "distance": 0.2204887091, "q3": -0.3231794309, "q2": 1.593487813, "tx": 0.0, "ty": 0.95, "targetID": 2, "y": 0.7480442206, "x": 0.08848239364}], [{"q1": 1.626208316, "distance": 0.07944386968, "q3": -0.0448898049, "q2": 2.027003959, "tx": -0.4763, "ty": 0.275, "targetID": 4, "y": 0.3377551922, "x": -0.4275853792}], [{"q1": 0.1455716054, "distance": 0.329196994, "q3": 0.4654876056, "q2": 2.327353548, "tx": 0.4763, "ty": 0.275, "targetID": 6, "y": 0.2646702174, "x": 0.1472651136}]], "block": 3}], [{"trials": [[{"q1": 0.3319527073, "distance": 0.07720352783, "q3": 0.4748310612, "q2": 2.304187283, "tx": 0.175, "ty": 0.3031, "targetID": 9, "y": 0.295073947, "x": 0.09821479842}], [{"q1": 1.155212476, "distance": 0.004256713766, "q3": 0.3092255301, "q2": 2.28898012, "tx": -0.175, "ty": 0.3031, "targetID": 7, "y": 0.3069021198, "x": -0.1769140263}], [{"q1": 0.7040880816, "distance": 0.03559456082, "q3": 0.06145781248, "q2": 1.899981434, "tx": 0.0, "ty": 0.55, "targetID": 5, "y": 0.5743529698, "x": 0.02595969228}], [{"q1": 0.3123012651, "distance": 0.07879239451, "q3": -0.06892934014, "q2": 1.714835584, "tx": 0.375, "ty": 0.6495, "targetID": 3, "y": 0.5792884641, "x": 0.3392427398}], [{"q1": 1.4666485, "distance": 0.01245496757, "q3": -0.2319809875, "q2": 1.5853408, "tx": -0.375, "ty": 0.6495, "targetID": 1, "y": 0.6382693885, "x": -0.3803851261}], [{"q1": 0.9014251253, "distance": 0.02147218285, "q3": 0.5661014114, "q2": 2.603260376, "tx": 0.0, "ty": 0.15, "targetID": 8, "y": 0.1711479423, "x": -0.003717414561}], [{"q1": 0.855002474, "distance": 0.2087736255, "q3": -0.376988049, "q2": 1.586601312, "tx": 0.0, "ty": 0.95, "targetID": 2, "y": 0.7580809662, "x": 0.08217974917}], [{"q1": 1.628575503, "distance": 0.0778810098, "q3": -0.04131945107, "q2": 2.026637047, "tx": -0.4763, "ty": 0.275, "targetID": 4, "y": 0.3361715766, "x": -0.4280974077}], [{"q1": 0.02076769644, "distance": 0.2399921731, "q3": 0.2965234582, "q2": 2.160090884, "tx": 0.4763, "ty": 0.275, "targetID": 6, "y": 0.3345326875, "x": 0.24380892}]], "block": 4}], [{"trials": [[{"q1": 0.2302386439, "distance": 0.04308645717, "q3": 0.4312382675, "q2": 2.287532517, "tx": 0.175, "ty": 0.3031, "targetID": 9, "y": 0.3000110638, "x": 0.1320244108}], [{"q1": 1.16517773, "distance": 0.004689449096, "q3": 0.3486669132, "q2": 2.26888307, "tx": -0.175, "ty": 0.3031, "targetID": 7, "y": 0.3059272332, "x": -0.178741348}], [{"q1": 0.701230951, "distance": 0.03181566838, "q3": 0.09091750685, "q2": 1.897295934, "tx": 0.0, "ty": 0.55, "targetID": 5, "y": 0.5694112328, "x": 0.02520795108}], [{"q1": 0.3162388758, "distance": 0.0584097826, "q3": -0.1493065299, "q2": 1.68483798, "tx": 0.375, "ty": 0.6495, "targetID": 3, "y": 0.5917145645, "x": 0.3664825977}], [{"q1": 1.467995351, "distance": 0.01307600619, "q3": -0.2279973805, "q2": 1.582755982, "tx": -0.375, "ty": 0.6495, "targetID": 1, "y": 0.6380369452, "x": -0.3812912885}], [{"q1": 0.8028490541, "distance": 0.0368393398, "q3": 0.5656541444, "q2": 2.56074242, "tx": 0.0, "ty": 0.15, "targetID": 8, "y": 0.1866381531, "x": 0.003844826994}], [{"q1": 0.8690329174, "distance": 0.2016882867, "q3": -0.4031350466, "q2": 1.574992777, "tx": 0.0, "ty": 0.95, "targetID": 2, "y": 0.7651608414, "x": 0.08070099399}], [{"q1": 1.642298624, "distance": 0.06949626811, "q3": 0.01004496656, "q2": 2.005953183, "tx": -0.4763, "ty": 0.275, "targetID": 4, "y": 0.3282575313, "x": -0.4316528652}], [{"q1": 0.01269519735, "distance": 0.2253988421, "q3": 0.2588557002, "q2": 2.125933287, "tx": 0.4763, "ty": 0.275, "targetID": 6, "y": 0.3490688007, "x": 0.2634186932}]], "block": 5}], [{"trials": [[{"q1": 0.2231299239, "distance": 0.04140276294, "q3": 0.4406715013, "q2": 2.286205854, "tx": 0.175, "ty": 0.3031, "targetID": 9, "y": 0.2975167029, "x": 0.1339754272}], [{"q1": 1.190917149, "distance": 0.01022864084, "q3": 0.3691884562, "q2": 2.267074667, "tx": -0.175, "ty": 0.3031, "targetID": 7, "y": 0.2983284427, "x": -0.1840475043}], [{"q1": 0.7060355086, "distance": 0.02530254298, "q3": 0.07008265654, "q2": 1.918311296, "tx": 0.0, "ty": 0.55, "targetID": 5, "y": 0.5654041228, "x": 0.02007315826}], [{"q1": 0.3151756554, "distance": 0.05481657434, "q3": -0.1806425534, "q2": 1.673658285, "tx": 0.375, "ty": 0.6495, "targetID": 3, "y": 0.5948051936, "x": 0.3786517081}], [{"q1": 1.470039067, "distance": 0.0133386922, "q3": -0.2337509903, "q2": 1.583203129, "tx": -0.375, "ty": 0.6495, "targetID": 1, "y": 0.6382896981, "x": -0.3822284051}], [{"q1": 0.8005618544, "distance": 0.03856835372, "q3": 0.5763942549, "q2": 2.551693284, "tx": 0.0, "ty": 0.15, "targetID": 8, "y": 0.1883491476, "x": 0.004106188515}], [{"q1": 0.8729907407, "distance": 0.1990375164, "q3": -0.4006518524, "q2": 1.564484327, "tx": 0.0, "ty": 0.95, "targetID": 2, "y": 0.7681021939, "x": 0.08080297672}], [{"q1": 1.668570686, "distance": 0.05409910949, "q3": 0.02895493556, "q2": 2.006510533, "tx": -0.4763, "ty": 0.275, "targetID": 4, "y": 0.3129692448, "x": -0.4377636522}], [{"q1": 0.006344003901, "distance": 0.2177190102, "q3": 0.244619942, "q2": 2.109583522, "tx": 0.4763, "ty": 0.275, "targetID": 6, "y": 0.3542824801, "x": 0.2735295491}]], "block": 6}], [{"trials": [[{"q1": 0.2024484021, "distance": 0.03407624541, "q3": 0.4145871802, "q2": 2.287894365, "tx": 0.175, "ty": 0.3031, "targetID": 9, "y": 0.29973172, "x": 0.1410906327}], [{"q1": 1.186235517, "distance": 0.009802478517, "q3": 0.3389987231, "q2": 2.281324644, "tx": -0.175, "ty": 0.3031, "targetID": 7, "y": 0.2989467445, "x": -0.1838791359}], [{"q1": 0.7129979936, "distance": 0.01460039258, "q3": 0.08545719716, "q2": 1.929845698, "tx": 0.0, "ty": 0.55, "targetID": 5, "y": 0.5577469325, "x": 0.0123756414}], [{"q1": 0.4888868218, "distance": 0.1285654441, "q3": -0.2706788067, "q2": 1.781183931, "tx": 0.375, "ty": 0.6495, "targetID": 3, "y": 0.6351473068, "x": 0.2472382153}], [{"q1": 1.476747461, "distance": 0.01093754188, "q3": -0.2404521501, "q2": 1.567176286, "tx": -0.375, "ty": 0.6495, "targetID": 1, "y": 0.6441458506, "x": -0.3845374476}], [{"q1": 0.7818609069, "distance": 0.04026878188, "q3": 0.5564375389, "q2": 2.55581258, "tx": 0.0, "ty": 0.15, "targetID": 8, "y": 0.1899117724, "x": 0.005350254204}], [{"q1": 0.8833404037, "distance": 0.1933274396, "q3": -0.4135716904, "q2": 1.549303854, "tx": 0.0, "ty": 0.95, "targetID": 2, "y": 0.7743266815, "x": 0.08071173433}], [{"q1": 1.670500641, "distance": 0.05282454025, "q3": 0.02810674438, "q2": 2.009559937, "tx": -0.4763, "ty": 0.275, "targetID": 4, "y": 0.3111160598, "x": -0.4377505217}], [{"q1": 0.01570599735, "distance": 0.222258589, "q3": 0.2459151079, "q2": 2.111384441, "tx": 0.4763, "ty": 0.275, "targetID": 6, "y": 0.3561139977, "x": 0.2693715105}]], "block": 7}], [{"trials": [[{"q1": 0.1558723363, "distance": 0.01736579758, "q3": 0.3522772853, "q2": 2.295147477, "tx": 0.175, "ty": 0.3031, "targetID": 9, "y": 0.3033762432, "x": 0.1576363997}], [{"q1": 1.179186609, "distance": 0.009854927837, "q3": 0.264579023, "q2": 2.318654758, "tx": -0.175, "ty": 0.3031, "targetID": 7, "y": 0.2990070698, "x": -0.1839647937}], [{"q1": 0.7145443566, "distance": 0.009872256961, "q3": 0.04442998253, "q2": 1.960905931, "tx": 0.0, "ty": 0.55, "targetID": 5, "y": 0.5536228857, "x": 0.009183471917}], [{"q1": 0.485647761, "distance": 0.1182998166, "q3": -0.3104309222, "q2": 1.781776965, "tx": 0.375, "ty": 0.6495, "targetID": 3, "y": 0.6377352589, "x": 0.2572866301}], [{"q1": 1.475547416, "distance": 0.005231566282, "q3": -0.3383489032, "q2": 1.607780972, "tx": -0.375, "ty": 0.6495, "targetID": 1, "y": 0.6475257751, "x": -0.3798447623}], [{"q1": 0.7600070119, "distance": 0.0435719003, "q3": 0.5224885987, "q2": 2.561683077, "tx": 0.0, "ty": 0.15, "targetID": 8, "y": 0.1932128439, "x": 0.005582169922}], [{"q1": 0.9405060727, "distance": 0.1646016175, "q3": -0.4858448293, "q2": 1.473520026, "tx": 0.0, "ty": 0.95, "targetID": 2, "y": 0.8047416213, "x": 0.07741896333}], [{"q1": 1.671143224, "distance": 0.05242124789, "q3": 0.02892563649, "q2": 2.009928546, "tx": -0.4763, "ty": 0.275, "targetID": 4, "y": 0.3105382777, "x": -0.4377640681}], [{"q1": 0.01818647451, "distance": 0.2222742827, "q3": 0.2397073572, "q2": 2.109010468, "tx": 0.4763, "ty": 0.275, "targetID": 6, "y": 0.3584493749, "x": 0.2702852952}]], "block": 8}], [{"trials": [[{"q1": 0.1624390424, "distance": 0.02092143469, "q3": 0.3240231223, "q2": 2.312130895, "tx": 0.175, "ty": 0.3031, "targetID": 9, "y": 0.3038157763, "x": 0.1540908132}], [{"q1": 1.182535085, "distance": 0.01196440283, "q3": 0.2328765484, "q2": 2.338744191, "tx": -0.175, "ty": 0.3031, "targetID": 7, "y": 0.2963037165, "x": -0.1848466982}], [{"q1": 0.7130426254, "distance": 0.008652552122, "q3": 0.02327285251, "q2": 1.978393789, "tx": 0.0, "ty": 0.55, "targetID": 5, "y": 0.5508329617, "x": 0.008612365119}], [{"q1": 0.4824270062, "distance": 0.09757722265, "q3": -0.3558682962, "q2": 1.759572774, "tx": 0.375, "ty": 0.6495, "targetID": 3, "y": 0.6452592138, "x": 0.2775149749}], [{"q1": 1.47715094, "distance": 0.00610645473, "q3": -0.3596501434, "q2": 1.619510861, "tx": -0.375, "ty": 0.6495, "targetID": 1, "y": 0.6462637656, "x": -0.3801783758}], [{"q1": 0.7534432771, "distance": 0.04432865082, "q3": 0.5123021723, "q2": 2.56420418, "tx": 0.0, "ty": 0.15, "targetID": 8, "y": 0.1939411935, "x": 0.005848144581}], [{"q1": 0.9494948436, "distance": 0.1592270648, "q3": -0.4771295899, "q2": 1.449565521, "tx": 0.0, "ty": 0.95, "targetID": 2, "y": 0.8106231043, "x": 0.07698921424}], [{"q1": 1.674172685, "distance": 0.05076941717, "q3": 0.01839222477, "q2": 2.015634657, "tx": -0.4763, "ty": 0.275, "targetID": 4, "y": 0.3090280287, "x": -0.4386220623}], [{"q1": 0.02215130647, "distance": 0.22415375, "q3": 0.2397477962, "q2": 2.109729512, "tx": 0.4763, "ty": 0.275, "targetID": 6, "y": 0.3593095149, "x": 0.2686059719}]], "block": 9}], [{"trials": [[{"q1": 0.1282896831, "distance": 0.005342374541, "q3": 0.3574982683, "q2": 2.272400913, "tx": 0.175, "ty": 0.3031, "targetID": 9, "y": 0.3063983789, "x": 0.1707974219}], [{"q1": 1.18450349, "distance": 0.01268437607, "q3": 0.2483083545, "q2": 2.336176535, "tx": -0.175, "ty": 0.3031, "targetID": 7, "y": 0.2941216408, "x": -0.1839600481}], [{"q1": 0.7128925615, "distance": 0.00765619863, "q3": 0.03889078006, "q2": 1.978168796, "tx": 0.0, "ty": 0.55, "targetID": 5, "y": 0.5477139316, "x": 0.007306932933}], [{"q1": 0.4764028158, "distance": 0.09108528177, "q3": -0.3668972184, "q2": 1.758836288, "tx": 0.375, "ty": 0.6495, "targetID": 3, "y": 0.6444689071, "x": 0.2840537705}], [{"q1": 1.477311413, "distance": 0.006353379318, "q3": -0.3608999158, "q2": 1.620646337, "tx": -0.375, "ty": 0.6495, "targetID": 1, "y": 0.645971158, "x": -0.3802832474}], [{"q1": 0.7133605377, "distance": 0.04943230549, "q3": 0.5132109808, "q2": 2.552794627, "tx": 0.0, "ty": 0.15, "targetID": 8, "y": 0.1979872586, "x": 0.01186489959}], [{"q1": 0.9520148302, "distance": 0.1581005342, "q3": -0.4802357647, "q2": 1.447479259, "tx": 0.0, "ty": 0.95, "targetID": 2, "y": 0.8115626191, "x": 0.07636013677}], [{"q1": 1.683310818, "distance": 0.0459762915, "q3": 0.007288254095, "q2": 2.021393745, "tx": -0.4763, "ty": 0.275, "targetID": 4, "y": 0.3049197569, "x": -0.4413911541}], [{"q1": 0.01932518148, "distance": 0.2222777929, "q3": 0.2452615088, "q2": 2.104582584, "tx": 0.4763, "ty": 0.275, "targetID": 6, "y": 0.3591007747, "x": 0.2705465628}]], "block": 10}]]}], "condition": "H2"}], "type": "simulation", "subjectID": "S_H2_53"}}
