# Supplementary material for: Goal-related feedback guides motor exploration and redundancy resolution in human motor skill acquisition
Source: PLoS Comput Biol. 2019 Mar 5;15(3):e1006676. doi: 10.1371/journal.pcbi.1006676 (PMC6420027; doi:10.1371/journal.pcbi.1006676)
Supplement: S1 Dataset — The 220 .json files contain the data (20 for the participants, 200 for simulation runs), the text file legend_json.txt explains the data format. (ZIP) [file pcbi.1006676.s001.zip › P_16.json]

{"data": {"data": [[{"phases": [[{"phase": "test", "blocks": [[{"trials": [[{"q1": 2.24940641, "distance": 0.4798514851, "q3": 1.520405181, "q2": 2.948970444, "tx": -0.375, "ty": 0.6495, "targetID": 1, "f2": -0.314662, "f1": 0.956678, "f3": -0.050391, "y": 0.31382719, "x": -0.03209883}], [{"q1": 2.4127064, "distance": 0.6263912822, "q3": 2.815809527, "q2": 4.213461454, "tx": 0, "ty": 0.95, "targetID": 2, "f2": -0.477962, "f1": 2.221169, "f3": 1.245013, "y": 0.4658096, "x": -0.39739866}], [{"q1": 1.13910473, "distance": 0.1499838589, "q3": 1.994911337, "q2": 4.381662354, "tx": 0.375, "ty": 0.6495, "targetID": 3, "f2": 0.79564, "f1": 2.38937, "f3": 0.424115, "y": 0.54505064, "x": 0.48263591}], [{"q1": 2.14202677, "distance": 0.3232654321, "q3": 1.711728177, "q2": 2.156723614, "tx": -0.4763, "ty": 0.275, "targetID": 4, "f2": -0.207282, "f1": 0.164431, "f3": 0.140932, "y": 0.2002932, "x": -0.1617854}], [{"q1": 1.56252859, "distance": 0.2529375213, "q3": 2.003205137, "q2": 3.926634054, "tx": 0, "ty": 0.55, "targetID": 5, "f2": 0.372216, "f1": 1.934341, "f3": 0.432409, "y": 0.58956815, "x": 0.24982344}], [{"q1": 1.01953572, "distance": 0.242599133, "q3": 2.887940427, "q2": 4.197062354, "tx": 0.4763, "ty": 0.275, "targetID": 6, "f2": 0.915209, "f1": 2.20477, "f3": 1.317144, "y": 0.48491852, "x": 0.3546918}], [{"q1": 2.18908783, "distance": 0.1444147105, "q3": 1.405171567, "q2": 2.555643044, "tx": -0.175, "ty": 0.3031, "targetID": 7, "f2": -0.254343, "f1": 0.56335, "f3": -0.165625, "y": 0.18773352, "x": -0.088131226}], [{"q1": 2.10212855, "distance": 0.2597378979, "q3": 1.505765359, "q2": 1.938382924, "tx": 0, "ty": 0.15, "targetID": 8, "f2": -0.167384, "f1": -0.05391, "f3": -0.065031, "y": 0.14917574, "x": -0.25973659}], [{"q1": 1.74436398, "distance": 0.04734704391, "q3": 1.635010481, "q2": 3.082425354, "tx": 0.175, "ty": 0.3031, "targetID": 9, "f2": 0.190381, "f1": 1.090133, "f3": 0.064214, "y": 0.34742712, "x": 0.15836122}]], "block": 1}], [{"trials": [[{"q1": 1.79129937, "distance": 0.5089367294, "q3": 2.113475037, "q2": 3.425110254, "tx": -0.375, "ty": 0.6495, "targetID": 1, "f2": 0.143445, "f1": 1.432818, "f3": 0.542679, "y": 0.5297553, "x": 0.11964917}], [{"q1": 1.19728703, "distance": 0.5998774465, "q3": 3.869374027, "q2": 4.225273854, "tx": 0, "ty": 0.95, "targetID": 2, "f2": 0.737457, "f1": 2.232981, "f3": 2.298578, "y": 0.36659732, "x": 0.13962186}], [{"q1": 1.62611443, "distance": 0.4787267188, "q3": 4.604443827, "q2": 4.302494254, "tx": 0.375, "ty": 0.6495, "targetID": 3, "f2": 0.30863, "f1": 2.310202, "f3": 3.033647, "y": 0.26973158, "x": 0.083529215}], [{"q1": 2.1081604, "distance": 0.3835448673, "q3": 1.197198127, "q2": 2.539432434, "tx": -0.4763, "ty": 0.275, "targetID": 4, "f2": -0.173416, "f1": 0.54714, "f3": -0.373598, "y": 0.14039301, "x": -0.11715153}], [{"q1": 1.57578611, "distance": 0.02768559437, "q3": 3.091515627, "q2": 4.205796054, "tx": 0, "ty": 0.55, "targetID": 5, "f2": 0.358958, "f1": 2.213503, "f3": 1.520719, "y": 0.56141926, "x": 0.025220877}], [{"q1": 1.98017192, "distance": 0.8314474975, "q3": 3.804405827, "q2": 2.889908504, "tx": 0.4763, "ty": 0.275, "targetID": 6, "f2": -0.045427, "f1": 0.897616, "f3": 2.23361, "y": 0.44655311, "x": -0.33725668}], [{"q1": 1.90050113, "distance": 0.2606213263, "q3": 1.892746747, "q2": 2.991947434, "tx": -0.175, "ty": 0.3031, "targetID": 7, "f2": 0.034243, "f1": 0.999655, "f3": 0.32195, "y": 0.40299907, "x": 0.065714876}], [{"q1": 1.999147139, "distance": 0.2467022048, "q3": 1.619679509, "q2": 1.881268774, "tx": 0, "ty": 0.15, "targetID": 8, "f2": -0.064403, "f1": -0.111024, "f3": 0.048883, "y": 0.19256966, "x": -0.24300165}], [{"q1": 1.35172773, "distance": 0.2481544965, "q3": 3.753135127, "q2": 3.425864254, "tx": 0.175, "ty": 0.3031, "targetID": 9, "f2": 0.583017, "f1": 1.433572, "f3": 2.182339, "y": 0.48986059, "x": 0.011595177}]], "block": 2}], [{"trials": [[{"q1": 1.7406569, "distance": 0.3148757823, "q3": 3.147184727, "q2": 2.817777544, "tx": -0.375, "ty": 0.6495, "targetID": 1, "f2": 0.194088, "f1": 0.825485, "f3": 1.576388, "y": 0.54179523, "x": -0.079117522}], [{"q1": 1.27846578, "distance": 0.4288818457, "q3": 3.403601527, "q2": 1.213114844, "tx": 0, "ty": 0.95, "targetID": 2, "f2": 0.656279, "f1": -0.779178, "f3": 1.832805, "y": 0.57070114, "x": 0.20017995}], [{"q1": 2.91027184, "distance": 1.08771785, "q3": 3.887658127, "q2": 3.359199654, "tx": 0.375, "ty": 0.6495, "targetID": 3, "f2": -0.975527, "f1": 1.366907, "f3": 2.316862, "y": -0.015252516, "x": -0.4859496}], [{"q1": 2.19574801, "distance": 0.4575365964, "q3": 1.224278657, "q2": 2.890222664, "tx": -0.4763, "ty": 0.275, "targetID": 4, "f2": -0.261004, "f1": 0.89793, "f3": -0.346518, "y": 0.21765387, "x": -0.022371417}], [{"q1": 1.54405603, "distance": 0.03744227484, "q3": 3.468255427, "q2": 2.829527094, "tx": 0, "ty": 0.55, "targetID": 5, "f2": 0.390688, "f1": 0.837234, "f3": 1.897459, "y": 0.56642135, "x": -0.033649119}], [{"q1": 2.22125774, "distance": 0.8915532196, "q3": 3.748171327, "q2": 3.052894354, "tx": 0.4763, "ty": 0.275, "targetID": 6, "f2": -0.286513, "f1": 1.060602, "f3": 2.177375, "y": 0.34709273, "x": -0.41233366}], [{"q1": 1.72972415, "distance": 0.2914095686, "q3": 1.917628157, "q2": 2.838197894, "tx": -0.175, "ty": 0.3031, "targetID": 7, "f2": 0.20502, "f1": 0.845905, "f3": 0.346832, "y": 0.35284843, "x": 0.11213173}], [{"q1": 1.983690504, "distance": 0.2618440625, "q3": 1.498916687, "q2": 1.867508594, "tx": 0, "ty": 0.15, "targetID": 8, "f2": -0.048946, "f1": -0.124784, "f3": -0.07188, "y": 0.1834992, "x": -0.25969235}], [{"q1": 1.7205507, "distance": 0.3516208352, "q3": 3.255695327, "q2": 2.758652764, "tx": 0.175, "ty": 0.3031, "targetID": 9, "f2": 0.214194, "f1": 0.76636, "f3": 1.684899, "y": 0.55315264, "x": -0.072206167}]], "block": 3}], [{"trials": [[{"q1": 1.865943611, "distance": 0.5407485779, "q3": 1.512425535, "q2": 3.935744654, "tx": -0.375, "ty": 0.6495, "targetID": 1, "f2": 0.068801, "f1": 1.943452, "f3": -0.058371, "y": 0.60974073, "x": 0.16428492}], [{"q1": 1.72513743, "distance": 0.540653165, "q3": 3.982282827, "q2": 4.934959654, "tx": 0, "ty": 0.95, "targetID": 2, "f2": 0.209607, "f1": 2.942667, "f3": 2.411487, "y": 0.41267941, "x": 0.05993687}], [{"q1": 2.22395951, "distance": 0.6438473377, "q3": 2.377934307, "q2": 4.159991554, "tx": 0.375, "ty": 0.6495, "targetID": 3, "f2": -0.289215, "f1": 2.167699, "f3": 0.807138, "y": 0.60788238, "x": -0.26750087}], [{"q1": 1.878195822, "distance": 0.6597566415, "q3": 1.665986584, "q2": 3.479334154, "tx": -0.4763, "ty": 0.275, "targetID": 4, "f2": 0.056549, "f1": 1.487041, "f3": 0.09519, "y": 0.47997248, "x": 0.15080853}], [{"q1": 1.60500293, "distance": 0.1390576468, "q3": 2.541171467, "q2": 4.298975654, "tx": 0, "ty": 0.55, "targetID": 5, "f2": 0.329742, "f1": 2.306683, "f3": 0.970375, "y": 0.65430868, "x": 0.091960472}], [{"q1": 1.8791383, "distance": 0.7072149348, "q3": 3.465490827, "q2": 3.571445654, "tx": 0.4763, "ty": 0.275, "targetID": 6, "f2": 0.055606, "f1": 1.579153, "f3": 1.894694, "y": 0.46933037, "x": -0.20369167}], [{"q1": 1.55674806, "distance": 0.5259029523, "q3": 1.794163567, "q2": 3.789283654, "tx": -0.175, "ty": 0.3031, "targetID": 7, "f2": 0.377996, "f1": 1.796991, "f3": 0.223367, "y": 0.5227345, "x": 0.3028437}], [{"q1": 1.983941831, "distance": 0.24093687, "q3": 1.490685714, "q2": 1.95453071, "tx": 0, "ty": 0.15, "targetID": 8, "f2": -0.049197, "f1": -0.037762, "f3": -0.080111, "y": 0.18055307, "x": -0.23899181}], [{"q1": 2.10966837, "distance": 0.3971204374, "q3": 2.414188287, "q2": 3.542228854, "tx": 0.175, "ty": 0.3031, "targetID": 9, "f2": -0.174924, "f1": 1.549936, "f3": 0.843392, "y": 0.56629446, "x": -0.1223774}]], "block": 4}], [{"trials": [[{"q1": 1.932733871, "distance": 0.4849891027, "q3": 1.882128157, "q2": 3.341041254, "tx": -0.375, "ty": 0.6495, "targetID": 1, "f2": 0.002011, "f1": 1.348749, "f3": 0.311332, "y": 0.48783541, "x": 0.082251561}], [{"q1": 2.35414711, "distance": 0.5215367966, "q3": 2.313657327, "q2": 4.376195954, "tx": 0, "ty": 0.95, "targetID": 2, "f2": -0.419403, "f1": 2.383903, "f3": 0.742861, "y": 0.58609136, "x": -0.3735922}], [{"q1": 2.47679489, "distance": 0.867596639, "q3": 2.547328987, "q2": 4.540312754, "tx": 0.375, "ty": 0.6495, "targetID": 3, "f2": -0.54205, "f1": 2.54802, "f3": 0.976533, "y": 0.47282922, "x": -0.47441825}], [{"q1": 1.7388976, "distance": 0.2254099569, "q3": 1.847193647, "q2": 1.338967044, "tx": -0.4763, "ty": 0.275, "targetID": 4, "f2": 0.195847, "f1": -0.653326, "f3": 0.276397, "y": 0.35063726, "x": -0.26395911}], [{"q1": 1.77420911, "distance": 0.1568058336, "q3": 2.021489207, "q2": 3.467961554, "tx": 0, "ty": 0.55, "targetID": 5, "f2": 0.160535, "f1": 1.475669, "f3": 0.450693, "y": 0.520537, "x": 0.15401299}], [{"q1": 0.8943117902, "distance": 0.2067118796, "q3": 3.411895327, "q2": 4.332213654, "tx": 0.4763, "ty": 0.275, "targetID": 6, "f2": 1.040433, "f1": 2.339921, "f3": 1.841099, "y": 0.39063122, "x": 0.30495467}], [{"q1": 1.66104894, "distance": 0.4006097971, "q3": 2.072759997, "q2": 3.310065154, "tx": -0.175, "ty": 0.3031, "targetID": 7, "f2": 0.273696, "f1": 1.317773, "f3": 0.501964, "y": 0.47275383, "x": 0.18791292}], [{"q1": 1.76578964, "distance": 0.1237059654, "q3": 1.808363567, "q2": 2.238907674, "tx": 0, "ty": 0.15, "targetID": 8, "f2": 0.168955, "f1": 0.246615, "f3": 0.237567, "y": 0.26467633, "x": -0.046395099}], [{"q1": 1.996822361, "distance": 0.3330008448, "q3": 2.593070527, "q2": 3.001120854, "tx": 0.175, "ty": 0.3031, "targetID": 9, "f2": -0.062078, "f1": 1.008828, "f3": 1.022274, "y": 0.50082155, "x": -0.092947292}]], "block": 5}], [{"trials": [[{"q1": 2.12349138, "distance": 0.4725518568, "q3": 1.690867997, "q2": 2.997665154, "tx": -0.375, "ty": 0.6495, "targetID": 1, "f2": -0.188747, "f1": 1.005373, "f3": 0.120072, "y": 0.36635627, "x": 0.0033317136}], [{"q1": 1.44396489, "distance": 0.2807905358, "q3": 2.421602447, "q2": 4.969956954, "tx": 0, "ty": 0.95, "targetID": 2, "f2": 0.49078, "f1": 2.977664, "f3": 0.850806, "y": 0.70230704, "x": 0.13225552}], [{"q1": 1.10831713, "distance": 0.2244016456, "q3": 3.501870527, "q2": 5.833957854, "tx": 0.375, "ty": 0.6495, "targetID": 3, "f2": 0.826427, "f1": 3.841665, "f3": 1.931074, "y": 0.43621214, "x": 0.30525484}], [{"q1": 2.04645952, "distance": 0.4228650634, "q3": 1.579781282, "q2": 2.550616504, "tx": -0.4763, "ty": 0.275, "targetID": 4, "f2": -0.111715, "f1": 0.558324, "f3": 0.008985, "y": 0.23163003, "x": -0.055664876}], [{"q1": 1.27400472, "distance": 0.2039703086, "q3": 3.400082927, "q2": 5.212927754, "tx": 0, "ty": 0.55, "targetID": 5, "f2": 0.66074, "f1": 3.220635, "f3": 1.829287, "y": 0.46944154, "x": 0.18738789}], [{"q1": 0.9534994402, "distance": 0.2323395484, "q3": 3.184444027, "q2": 3.975140254, "tx": 0.4763, "ty": 0.275, "targetID": 6, "f2": 0.981245, "f1": 1.982848, "f3": 1.613648, "y": 0.44352599, "x": 0.31636046}], [{"q1": 2.28126216, "distance": 0.08535624689, "q3": 1.822312237, "q2": 2.793021794, "tx": -0.175, "ty": 0.3031, "targetID": 7, "f2": -0.346518, "f1": 0.800729, "f3": 0.251516, "y": 0.31611078, "x": -0.090641192}], [{"q1": 1.80593919, "distance": 0.1344672924, "q3": 1.834124627, "q2": 2.225147504, "tx": 0, "ty": 0.15, "targetID": 8, "f2": 0.128805, "f1": 0.232855, "f3": 0.263328, "y": 0.26583137, "x": -0.068297485}], [{"q1": 1.45942152, "distance": 0.2718593936, "q3": 2.886558127, "q2": 3.975203154, "tx": 0.175, "ty": 0.3031, "targetID": 9, "f2": 0.475323, "f1": 1.982911, "f3": 1.315762, "y": 0.5719385, "x": 0.13458477}]], "block": 6}], [{"trials": [[{"q1": 1.860351576, "distance": 0.4998722196, "q3": 2.055544077, "q2": 3.107997854, "tx": -0.375, "ty": 0.6495, "targetID": 1, "f2": 0.074393, "f1": 1.115705, "f3": 0.484748, "y": 0.44961019, "x": 0.083166236}], [{"q1": 1.69642327, "distance": 0.5279733501, "q3": 3.716755427, "q2": 4.333721654, "tx": 0, "ty": 0.95, "targetID": 2, "f2": 0.238321, "f1": 2.341429, "f3": 2.145959, "y": 0.42343065, "x": -0.038478281}], [{"q1": 1.0218605, "distance": 0.3345431603, "q3": 3.825957227, "q2": 5.378301254, "tx": 0.375, "ty": 0.6495, "targetID": 3, "f2": 0.912884, "f1": 3.386009, "f3": 2.255161, "y": 0.31499908, "x": 0.36968393}], [{"q1": 1.62316133, "distance": 0.1513430464, "q3": 1.113945927, "q2": 1.568428974, "tx": -0.4763, "ty": 0.275, "targetID": 4, "f2": 0.311583, "f1": -0.423864, "f3": -0.45685, "y": 0.34925214, "x": -0.34442378}], [{"q1": 1.60958965, "distance": 0.1325342553, "q3": 2.505420137, "q2": 4.013090754, "tx": 0, "ty": 0.55, "targetID": 5, "f2": 0.325155, "f1": 2.020798, "f3": 0.934624, "y": 0.64086575, "x": 0.096481834}], [{"q1": 0.7050622902, "distance": 0.1738137822, "q3": 3.734034227, "q2": 4.080509254, "tx": 0.4763, "ty": 0.275, "targetID": 6, "f2": 1.229682, "f1": 2.088217, "f3": 2.163238, "y": 0.308056, "x": 0.30565847}], [{"q1": 1.949258648, "distance": 0.2578077375, "q3": 1.822877717, "q2": 3.029018254, "tx": -0.175, "ty": 0.3031, "targetID": 7, "f2": -0.014514, "f1": 1.036726, "f3": 0.252081, "y": 0.39370349, "x": 0.06636246}], [{"q1": 1.79230468, "distance": 0.118707227, "q3": 1.703622867, "q2": 2.222194404, "tx": 0, "ty": 0.15, "targetID": 8, "f2": 0.14244, "f1": 0.229902, "f3": 0.132827, "y": 0.23833596, "x": -0.079297944}], [{"q1": 1.42398436, "distance": 0.2911101758, "q3": 2.377243157, "q2": 3.983057054, "tx": 0.175, "ty": 0.3031, "targetID": 9, "f2": 0.51076, "f1": 1.990764, "f3": 0.806447, "y": 0.58342964, "x": 0.25348839}]], "block": 7}], [{"trials": [[{"q1": 2.13121969, "distance": 0.1032143361, "q3": 1.690365347, "q2": 5.307552554, "tx": -0.375, "ty": 0.6495, "targetID": 1, "f2": -0.196475, "f1": 3.31526, "f3": 0.119569, "y": 0.74538082, "x": -0.41321083}], [{"q1": 1.15801712, "distance": 0.5697844568, "q3": 3.424273127, "q2": 6.183365754, "tx": 0, "ty": 0.95, "targetID": 2, "f2": 0.776727, "f1": 4.191073, "f3": 1.853477, "y": 0.46603966, "x": 0.30072698}], [{"q1": 1.37309056, "distance": 0.01855192348, "q3": 4.644279227, "q2": 6.070205554, "tx": 0.375, "ty": 0.6495, "targetID": 3, "f2": 0.561654, "f1": 4.077913, "f3": 3.073483, "y": 0.64460492, "x": 0.39289447}], [{"q1": 1.911936527, "distance": 0.2369289352, "q3": 0.9381423968, "q2": 1.015948494, "tx": -0.4763, "ty": 0.275, "targetID": 4, "f2": 0.022808, "f1": -0.976344, "f3": -0.632654, "y": 0.49137479, "x": -0.57282601}], [{"q1": 1.62938168, "distance": 0.02331343847, "q3": 3.253119227, "q2": 4.942122454, "tx": 0, "ty": 0.55, "targetID": 5, "f2": 0.305363, "f1": 2.94983, "f3": 1.682323, "y": 0.5294678, "x": -0.011042879}], [{"q1": 1.13219323, "distance": 0.2082210452, "q3": 3.616098827, "q2": 5.669526854, "tx": 0.4763, "ty": 0.275, "targetID": 6, "f2": 0.802551, "f1": 3.677234, "f3": 2.045303, "y": 0.41017263, "x": 0.31791956}], [{"q1": 2.06857634, "distance": 0.207071659, "q3": 1.665860921, "q2": 3.022358054, "tx": -0.175, "ty": 0.3031, "targetID": 7, "f2": -0.133832, "f1": 1.030065, "f3": 0.095065, "y": 0.36856931, "x": 0.02144959}], [{"q1": 1.937886083, "distance": 0.2083582755, "q3": 1.681066227, "q2": 1.968228054, "tx": 0, "ty": 0.15, "targetID": 8, "f2": -0.003142, "f1": -0.024065, "f3": 0.11027, "y": 0.20467131, "x": -0.20105775}], [{"q1": 1.5282224, "distance": 0.2831171897, "q3": 3.175082027, "q2": 3.770999554, "tx": 0.175, "ty": 0.3031, "targetID": 9, "f2": 0.406522, "f1": 1.778707, "f3": 1.604286, "y": 0.5489147, "x": 0.034534786}]], "block": 8}], [{"trials": [[{"q1": 1.924691394, "distance": 0.2188713174, "q3": 2.135968847, "q2": 4.856671154, "tx": -0.375, "ty": 0.6495, "targetID": 1, "f2": 0.010053, "f1": 2.864378, "f3": 0.565173, "y": 0.74019331, "x": -0.17580317}], [{"q1": 1.947939179, "distance": 0.5290227913, "q3": 3.808678427, "q2": 4.990942854, "tx": 0, "ty": 0.95, "targetID": 2, "f2": -0.013195, "f1": 2.99865, "f3": 2.237882, "y": 0.42756267, "x": -0.083212679}], [{"q1": 0.8433551902, "distance": 0.3000636348, "q3": 3.640100527, "q2": 6.554136554, "tx": 0.375, "ty": 0.6495, "targetID": 3, "f2": 1.091389, "f1": 4.561844, "f3": 2.069304, "y": 0.36690509, "x": 0.47588757}], [{"q1": 1.936817941, "distance": 0.02885525608, "q3": 1.274355647, "q2": 1.243085634, "tx": -0.4763, "ty": 0.275, "targetID": 4, "f2": -0.002073, "f1": -0.749207, "f3": -0.296441, "y": 0.30349671, "x": -0.48083468}], [{"q1": 1.68605602, "distance": 0.1253683181, "q3": 2.429016607, "q2": 4.088803054, "tx": 0, "ty": 0.55, "targetID": 5, "f2": 0.248688, "f1": 2.09651, "f3": 0.85822, "y": 0.63851202, "x": 0.088785345}], [{"q1": 1.07815784, "distance": 0.3120536955, "q3": 3.775440427, "q2": 4.254176554, "tx": 0.4763, "ty": 0.275, "targetID": 6, "f2": 0.856587, "f1": 2.261884, "f3": 2.204644, "y": 0.37209158, "x": 0.17973511}], [{"q1": 2.021955102, "distance": 0.3795531238, "q3": 1.489680405, "q2": 3.748945554, "tx": -0.175, "ty": 0.3031, "targetID": 7, "f2": -0.087211, "f1": 1.756653, "f3": -0.081116, "y": 0.57535343, "x": 0.089459153}], [{"q1": 1.889819715, "distance": 0.2018425757, "q3": 1.577582167, "q2": 1.988836902, "tx": 0, "ty": 0.15, "targetID": 8, "f2": 0.044925, "f1": -0.003456, "f3": 0.006786, "y": 0.20092043, "x": -0.19531394}], [{"q1": 1.18566314, "distance": 0.1677911826, "q3": 3.363891727, "q2": 4.433624354, "tx": 0.175, "ty": 0.3031, "targetID": 9, "f2": 0.749081, "f1": 2.441332, "f3": 1.793095, "y": 0.46973922, "x": 0.19462782}]], "block": 9}], [{"trials": [[{"q1": 1.11353217, "distance": 0.364645971, "q3": 1.656561806, "q2": 0.5660095536, "tx": -0.375, "ty": 0.6495, "targetID": 1, "f2": 0.821212, "f1": -1.426283, "f3": 0.085765, "y": 0.655113, "x": -0.010397232}], [{"q1": 0.9586516502, "distance": 0.6602144662, "q3": 3.490309427, "q2": 5.025249054, "tx": 0, "ty": 0.95, "targetID": 2, "f2": 0.976093, "f1": 3.032956, "f3": 1.919513, "y": 0.3683631, "x": 0.31238063}], [{"q1": 1.27921977, "distance": 0.06440881719, "q3": 3.980209427, "q2": 6.675904654, "tx": 0.375, "ty": 0.6495, "targetID": 3, "f2": 0.655525, "f1": 4.683612, "f3": 2.409413, "y": 0.6042167, "x": 0.32919696}], [{"q1": 1.875305557, "distance": 0.1051994644, "q3": 1.315573337, "q2": 1.101085654, "tx": -0.4763, "ty": 0.275, "targetID": 4, "f2": 0.059439, "f1": -0.891207, "f3": -0.255223, "y": 0.38007475, "x": -0.48142096}], [{"q1": 1.38967816, "distance": 0.239896323, "q3": 2.522887397, "q2": 3.099955354, "tx": 0, "ty": 0.55, "targetID": 5, "f2": 0.545066, "f1": 1.107663, "f3": 0.952091, "y": 0.46948331, "x": 0.22598077}], [{"q1": 0.5846764902, "distance": 0.1997448351, "q3": 4.154253627, "q2": 5.061188854, "tx": 0.4763, "ty": 0.275, "targetID": 6, "f2": 1.350068, "f1": 3.068896, "f3": 2.583457, "y": 0.080584618, "x": 0.43046706}], [{"q1": 1.914324138, "distance": 0.27473746, "q3": 1.635764463, "q2": 1.000994504, "tx": -0.175, "ty": 0.3031, "targetID": 7, "f2": 0.02042, "f1": -0.991298, "f3": 0.064968, "y": 0.36792287, "x": -0.44198065}], [{"q1": 1.954285196, "distance": 0.2062012379, "q3": 1.726430827, "q2": 1.993674954, "tx": 0, "ty": 0.15, "targetID": 8, "f2": -0.019541, "f1": 0.001382, "f3": 0.155635, "y": 0.2085588, "x": -0.19771145}], [{"q1": 1.52809674, "distance": 0.2474676577, "q3": 2.639440527, "q2": 3.453824354, "tx": 0.175, "ty": 0.3031, "targetID": 9, "f2": 0.406648, "f1": 1.461532, "f3": 1.068644, "y": 0.5489147, "x": 0.14644523}]], "block": 10}], [{"trials": [[{"q1": 1.851429453, "distance": 0.1218506402, "q3": 1.336056527, "q2": 0.5058166536, "tx": -0.375, "ty": 0.6495, "targetID": 1, "f2": 0.083315, "f1": -1.486476, "f3": -0.23474, "y": 0.59934787, "x": -0.48605108}], [{"q1": 1.31214366, "distance": 0.557138665, "q3": 3.663599727, "q2": 4.813128654, "tx": 0, "ty": 0.95, "targetID": 2, "f2": 0.622601, "f1": 2.820836, "f3": 2.092803, "y": 0.41647191, "x": 0.16047202}], [{"q1": 0.5742463902, "distance": 0.4400244201, "q3": 3.582923627, "q2": 5.622277254, "tx": 0.375, "ty": 0.6495, "targetID": 3, "f2": 1.360498, "f1": 3.629985, "f3": 2.012127, "y": 0.21817288, "x": 0.46205404}], [{"q1": 2.18066836, "distance": 0.4599465325, "q3": 1.403977757, "q2": 2.877970454, "tx": -0.4763, "ty": 0.275, "targetID": 4, "f2": -0.245924, "f1": 0.885678, "f3": -0.166819, "y": 0.26910658, "x": -0.016391226}], [{"q1": 0.2198746902, "distance": 0.6890220845, "q3": 2.687381227, "q2": 2.340695284, "tx": 0, "ty": 0.55, "targetID": 5, "f2": 1.71487, "f1": 0.348403, "f3": 1.116585, "y": 0.031725318, "x": 0.4540295}], [{"q1": 1.03580917, "distance": 0.25234752, "q3": 3.082279427, "q2": 3.987706654, "tx": 0.4763, "ty": 0.275, "targetID": 6, "f2": 0.898935, "f1": 1.995414, "f3": 1.511483, "y": 0.46932891, "x": 0.31531694}], [{"q1": 1.856204674, "distance": 0.3372440376, "q3": 1.474852087, "q2": 0.8089803536, "tx": -0.175, "ty": 0.3031, "targetID": 7, "f2": 0.07854, "f1": -1.183312, "f3": -0.095944, "y": 0.46947018, "x": -0.46835048}], [{"q1": 1.6907684, "distance": 0.1491843059, "q3": 1.588829069, "q2": 2.072466099, "tx": 0, "ty": 0.15, "targetID": 8, "f2": 0.243976, "f1": 0.080173, "f3": 0.018033, "y": 0.23702427, "x": -0.12117233}], [{"q1": 0.7274303902, "distance": 0.3787774455, "q3": 2.580692727, "q2": 4.440787154, "tx": 0.175, "ty": 0.3031, "targetID": 9, "f2": 1.207314, "f1": 2.448494, "f3": 1.009896, "y": 0.37022292, "x": 0.5477826}]], "block": 11}], [{"trials": [[{"q1": 2.45178781, "distance": 0.4355894091, "q3": 1.532468897, "q2": 3.007278454, "tx": -0.375, "ty": 0.6495, "targetID": 1, "f2": -0.517043, "f1": 1.014986, "f3": -0.038327, "y": 0.32260773, "x": -0.087111867}], [{"q1": -0.3814889098, "distance": 1.245908877, "q3": 3.575006727, "q2": 2.495889954, "tx": 0, "ty": 0.95, "targetID": 2, "f2": 2.316233, "f1": 0.503597, "f3": 2.00421, "y": -0.15351402, "x": 0.57839929}], [{"q1": 0.4761658902, "distance": 0.5058776074, "q3": 3.935724427, "q2": 4.450714554, "tx": 0.375, "ty": 0.6495, "targetID": 3, "f2": 1.458579, "f1": 2.458422, "f3": 2.364928, "y": 0.14420042, "x": 0.35082381}], [{"q1": 1.72218433, "distance": 0.2031560746, "q3": 1.732022857, "q2": 1.031907784, "tx": -0.4763, "ty": 0.275, "targetID": 4, "f2": 0.21256, "f1": -0.960385, "f3": 0.161227, "y": 0.42747571, "x": -0.34204819}], [{"q1": 1.08601182, "distance": 0.2604882889, "q3": 3.482958127, "q2": 4.299101354, "tx": 0, "ty": 0.55, "targetID": 5, "f2": 0.848733, "f1": 2.306809, "f3": 1.912162, "y": 0.42521907, "x": 0.22865666}], [{"q1": 0.3911543902, "distance": 0.3490424841, "q3": 4.447615527, "q2": 5.010923354, "tx": 0.4763, "ty": 0.275, "targetID": 6, "f2": 1.54359, "f1": 3.018631, "f3": 2.876819, "y": -0.071939, "x": 0.43803793}], [{"q1": 2.009702891, "distance": 0.2479208673, "q3": 1.843926397, "q2": 3.108186354, "tx": -0.175, "ty": 0.3031, "targetID": 7, "f2": -0.074958, "f1": 1.115894, "f3": 0.27313, "y": 0.41953563, "x": 0.043877821}], [{"q1": 1.898616174, "distance": 0.1396540862, "q3": 1.802960027, "q2": 2.209753694, "tx": 0, "ty": 0.15, "targetID": 8, "f2": 0.036128, "f1": 0.217461, "f3": 0.232164, "y": 0.25169398, "x": -0.095716238}], [{"q1": 1.56661266, "distance": 0.2537183864, "q3": 2.719048427, "q2": 3.410847354, "tx": 0.175, "ty": 0.3031, "targetID": 9, "f2": 0.368132, "f1": 1.418555, "f3": 1.148252, "y": 0.54972861, "x": 0.11544038}]], "block": 12}], [{"trials": [[{"q1": 0.8330507902, "distance": 0.7511182101, "q3": 2.144953797, "q2": 2.119024504, "tx": -0.375, "ty": 0.6495, "targetID": 1, "f2": 1.101694, "f1": 0.126732, "f3": 0.574157, "y": 0.22629279, "x": 0.24554349}], [{"q1": 0.06788449019, "distance": 1.079856301, "q3": 3.242877627, "q2": 2.185312104, "tx": 0, "ty": 0.95, "targetID": 2, "f2": 1.86686, "f1": 0.193019, "f3": 1.672081, "y": 0.030529751, "x": 0.5662721}], [{"q1": 0.7609826902, "distance": 0.5507741875, "q3": 4.461438527, "q2": 5.501828654, "tx": 0.375, "ty": 0.6495, "targetID": 3, "f2": 1.173762, "f1": 3.509536, "f3": 2.890642, "y": 0.13084898, "x": 0.5603465}], [{"q1": 1.87675069, "distance": 0.07701173766, "q3": 1.478559167, "q2": 1.167750244, "tx": -0.4763, "ty": 0.275, "targetID": 4, "f2": 0.057994, "f1": -0.824542, "f3": -0.092237, "y": 0.33843029, "x": -0.43262614}], [{"q1": 1.38842153, "distance": 0.2643880288, "q3": 2.500896247, "q2": 3.809201354, "tx": 0, "ty": 0.55, "targetID": 5, "f2": 0.546323, "f1": 1.816909, "f3": 0.9301, "y": 0.55729238, "x": 0.26428744}], [{"q1": 0.8513348902, "distance": 0.207303722, "q3": 3.495901427, "q2": 3.945043854, "tx": 0.4763, "ty": 0.275, "targetID": 6, "f2": 1.08341, "f1": 1.952751, "f3": 1.925105, "y": 0.38524348, "x": 0.3007403}], [{"q1": 1.56654983, "distance": 0.3984811788, "q3": 2.118627257, "q2": 3.135518254, "tx": -0.175, "ty": 0.3031, "targetID": 7, "f2": 0.368195, "f1": 1.143226, "f3": 0.547831, "y": 0.42732046, "x": 0.20362452}], [{"q1": 1.835847153, "distance": 0.2239845655, "q3": 1.612893669, "q2": 1.892013014, "tx": 0, "ty": 0.15, "targetID": 8, "f2": 0.098897, "f1": -0.10028, "f3": 0.042097, "y": 0.22821264, "x": -0.20988537}], [{"q1": 1.26966933, "distance": 0.1812426796, "q3": 2.569005977, "q2": 3.202496954, "tx": 0.175, "ty": 0.3031, "targetID": 9, "f2": 0.665075, "f1": 1.210204, "f3": 0.99821, "y": 0.4504354, "x": 0.28055183}]], "block": 13}], [{"trials": [[{"q1": 1.45508612, "distance": 0.2186538259, "q3": 1.413779527, "q2": 1.290460854, "tx": -0.375, "ty": 0.6495, "targetID": 1, "f2": 0.479658, "f1": -0.701832, "f3": -0.157017, "y": 0.4594346, "x": -0.26690449}], [{"q1": -0.08391730981, "distance": 1.060759592, "q3": 2.089096287, "q2": 2.401516514, "tx": 0, "ty": 0.95, "targetID": 2, "f2": 2.018662, "f1": 0.409224, "f3": 0.5183, "y": -0.059000753, "x": 0.32730474}], [{"q1": 2.0586489, "distance": 0.6490265975, "q3": 2.904402427, "q2": 4.696324254, "tx": 0.375, "ty": 0.6495, "targetID": 3, "f2": -0.123904, "f1": 2.704032, "f3": 1.333606, "y": 0.54421411, "x": -0.26542986}], [{"q1": 1.8339622, "distance": 0.07784703995, "q3": 1.318463607, "q2": 1.242394484, "tx": -0.4763, "ty": 0.275, "targetID": 4, "f2": 0.100782, "f1": -0.749898, "f3": -0.252333, "y": 0.34219694, "x": -0.43699691}], [{"q1": 0.8728233902, "distance": 0.4064162568, "q3": 3.017939527, "q2": 4.522154354, "tx": 0, "ty": 0.55, "targetID": 5, "f2": 1.061921, "f1": 2.529862, "f3": 1.447143, "y": 0.42770127, "x": 0.38757863}], [{"q1": -0.02378720981, "distance": 0.3925975273, "q3": 2.733122727, "q2": 3.650048254, "tx": 0.4763, "ty": 0.275, "targetID": 6, "f2": 1.958532, "f1": 1.657756, "f3": 1.162326, "y": -0.10529591, "x": 0.57380815}], [{"q1": 2.10074625, "distance": 0.1612761483, "q3": 1.410198107, "q2": 2.700784634, "tx": -0.175, "ty": 0.3031, "targetID": 7, "f2": -0.166002, "f1": 0.708492, "f3": -0.160598, "y": 0.22188194, "x": -0.035667223}], [{"q1": 1.6881923, "distance": 0.1364408151, "q3": 1.599196325, "q2": 2.093766094, "tx": 0, "ty": 0.15, "targetID": 8, "f2": 0.246552, "f1": 0.101473, "f3": 0.0284, "y": 0.23837989, "x": -0.10394754}], [{"q1": 1.79186486, "distance": 0.3354914839, "q3": 2.282618387, "q2": 3.831757954, "tx": 0.175, "ty": 0.3031, "targetID": 9, "f2": 0.14288, "f1": 1.839465, "f3": 0.711822, "y": 0.62183759, "x": 0.070305757}]], "block": 14}], [{"trials": [[{"q1": 1.32420737, "distance": 0.3873422159, "q3": 1.245892817, "q2": 0.2613693536, "tx": -0.375, "ty": 0.6495, "targetID": 1, "f2": 0.610537, "f1": -1.730923, "f3": -0.324904, "y": 0.84207582, "x": -0.038921816}], [{"q1": -0.1116890098, "distance": 1.042019464, "q3": 2.540982967, "q2": 1.537515704, "tx": 0, "ty": 0.95, "targetID": 2, "f2": 2.046434, "f1": -0.454777, "f3": 0.970187, "y": -0.0019417459, "x": 0.42380594}], [{"q1": 1.2609357, "distance": 0.2681327579, "q3": 4.248627027, "q2": 5.439122454, "tx": 0.375, "ty": 0.6495, "targetID": 3, "f2": 0.673809, "f1": 3.44683, "f3": 2.677831, "y": 0.38190767, "x": 0.35798469}], [{"q1": 1.93914272, "distance": 0.4155195161, "q3": 0.7527255968, "q2": 0.5021724536, "tx": -0.4763, "ty": 0.275, "targetID": 4, "f2": -0.004398, "f1": -1.49012, "f3": -0.818071, "y": 0.67857494, "x": -0.57521277}], [{"q1": 1.16681358, "distance": 0.2301810099, "q3": 2.756307727, "q2": 5.240950754, "tx": 0, "ty": 0.55, "targetID": 5, "f2": 0.767931, "f1": 3.248658, "f3": 1.185511, "y": 0.59573802, "x": 0.22559107}], [{"q1": 0.4783649902, "distance": 0.04598161934, "q3": 3.198769627, "q2": 4.652279154, "tx": 0.4763, "ty": 0.275, "targetID": 6, "f2": 1.456379, "f1": 2.659987, "f3": 1.627973, "y": 0.23147369, "x": 0.49112463}], [{"q1": 1.907789625, "distance": 0.3314756187, "q3": 1.562565354, "q2": 3.305352754, "tx": -0.175, "ty": 0.3031, "targetID": 7, "f2": 0.026955, "f1": 1.31306, "f3": -0.008231, "y": 0.41840496, "x": 0.1357746}], [{"q1": 1.842695825, "distance": 0.2488560604, "q3": 1.465490137, "q2": 1.905207706, "tx": 0, "ty": 0.15, "targetID": 8, "f2": 0.092049, "f1": -0.087085, "f3": -0.105306, "y": 0.21169163, "x": -0.24108812}], [{"q1": 1.25339588, "distance": 0.1874083294, "q3": 2.274387417, "q2": 1.389232524, "tx": 0.175, "ty": 0.3031, "targetID": 9, "f2": 0.681349, "f1": -0.60306, "f3": 0.703591, "y": 0.41481964, "x": 0.02453205}]], "block": 15}], [{"trials": [[{"q1": 1.5889808, "distance": 0.08808626525, "q3": 1.210204327, "q2": 0.5229697536, "tx": -0.375, "ty": 0.6495, "targetID": 1, "f2": 0.345764, "f1": -1.469323, "f3": -0.360592, "y": 0.72227649, "x": -0.32537367}], [{"q1": 0.6828197902, "distance": 0.5229707202, "q3": 1.848575947, "q2": 1.124019274, "tx": 0, "ty": 0.95, "targetID": 2, "f2": 1.251925, "f1": -0.868273, "f3": 0.27778, "y": 0.46231317, "x": 0.18883837}], [{"q1": 1.10618084, "distance": 0.1774978784, "q3": 3.032328027, "q2": 5.273874654, "tx": 0.375, "ty": 0.6495, "targetID": 3, "f2": 0.828564, "f1": 3.281582, "f3": 1.461532, "y": 0.51022441, "x": 0.26496452}], [{"q1": 1.918345376, "distance": 0.3871009475, "q3": 1.031322037, "q2": 0.3984684536, "tx": -0.4763, "ty": 0.275, "targetID": 4, "f2": 0.016399, "f1": -1.593824, "f3": -0.539474, "y": 0.65665832, "x": -0.54098439}], [{"q1": 1.51157196, "distance": 0.2868576533, "q3": 2.052779467, "q2": 3.815358854, "tx": 0, "ty": 0.55, "targetID": 5, "f2": 0.423173, "f1": 1.823066, "f3": 0.481983, "y": 0.55125225, "x": 0.28685492}], [{"q1": 0.8158976902, "distance": 0.1266019495, "q3": 3.437405027, "q2": 4.952552554, "tx": 0.4763, "ty": 0.275, "targetID": 6, "f2": 1.118847, "f1": 2.96026, "f3": 1.866609, "y": 0.3311207, "x": 0.36281643}], [{"q1": 1.79337282, "distance": 0.403614661, "q3": 1.656498975, "q2": 3.460107554, "tx": -0.175, "ty": 0.3031, "targetID": 7, "f2": 0.141372, "f1": 1.467815, "f3": 0.085703, "y": 0.46365001, "x": 0.19530864}], [{"q1": 1.957552453, "distance": 0.1631111542, "q3": 1.585059158, "q2": 2.833359844, "tx": 0, "ty": 0.15, "targetID": 8, "f2": -0.022808, "f1": 0.841067, "f3": 0.014263, "y": 0.30973921, "x": 0.032994445}], [{"q1": 1.07614722, "distance": 0.08097320983, "q3": 3.788886427, "q2": 4.103128754, "tx": 0.175, "ty": 0.3031, "targetID": 9, "f2": 0.858597, "f1": 2.110836, "f3": 2.21809, "y": 0.38364007, "x": 0.16663592}]], "block": 16}], [{"trials": [[{"q1": 1.77961264, "distance": 0.07025125045, "q3": 1.735352947, "q2": 0.3776334536, "tx": -0.375, "ty": 0.6495, "targetID": 1, "f2": 0.155132, "f1": -1.614659, "f3": 0.164557, "y": 0.5814366, "x": -0.39239574}], [{"q1": 0.7258595902, "distance": 0.6516938988, "q3": 2.771827227, "q2": 0.3338207536, "tx": 0, "ty": 0.95, "targetID": 2, "f2": 1.208885, "f1": -1.658472, "f3": 1.201031, "y": 0.4083053, "x": 0.36231449}], [{"q1": -0.9411951098, "distance": 1.116861364, "q3": 3.767900527, "q2": 1.870084704, "tx": 0.375, "ty": 0.6495, "targetID": 3, "f2": 2.87594, "f1": -0.122208, "f3": 2.197104, "y": -0.46268915, "x": 0.47705195}], [{"q1": 2.015860412, "distance": 0.0440599516, "q3": 1.524552083, "q2": 1.259736084, "tx": -0.4763, "ty": 0.275, "targetID": 4, "f2": -0.081116, "f1": -0.732557, "f3": -0.046244, "y": 0.2587017, "x": -0.43536536}], [{"q1": 1.48467993, "distance": 0.05346987095, "q3": 3.066508627, "q2": 4.926665854, "tx": 0, "ty": 0.55, "targetID": 5, "f2": 0.450065, "f1": 2.934373, "f3": 1.495712, "y": 0.56869164, "x": 0.050096404}], [{"q1": 0.2008366902, "distance": 0.3208286551, "q3": 3.859320927, "q2": 5.393443654, "tx": 0.4763, "ty": 0.275, "targetID": 6, "f2": 1.733908, "f1": 3.401151, "f3": 2.288525, "y": -0.045735447, "x": 0.48403298}], [{"q1": 1.34582153, "distance": 0.1770231013, "q3": 2.206780347, "q2": 1.436167924, "tx": -0.175, "ty": 0.3031, "targetID": 7, "f2": 0.588923, "f1": -0.556125, "f3": 0.635984, "y": 0.40106438, "x": -0.027554557}], [{"q1": 2.001409086, "distance": 0.1928367102, "q3": 1.702617557, "q2": 2.036212119, "tx": 0, "ty": 0.15, "targetID": 8, "f2": -0.066665, "f1": 0.043919, "f3": 0.131821, "y": 0.20373837, "x": -0.18519769}], [{"q1": 0.3752578902, "distance": 0.3279921523, "q3": 2.534385627, "q2": 2.672698794, "tx": 0.175, "ty": 0.3031, "targetID": 9, "f2": 1.559487, "f1": 0.680406, "f3": 0.963589, "y": 0.095671676, "x": 0.42907153}]], "block": 17}], [{"trials": [[{"q1": 1.33237551, "distance": 0.4771546569, "q3": 1.629355614, "q2": -0.2976205464, "tx": -0.375, "ty": 0.6495, "targetID": 1, "f2": 0.602369, "f1": -2.289913, "f3": 0.058559, "y": 0.83722884, "x": 0.063673511}], [{"q1": 0.6499587902, "distance": 0.5287074942, "q3": 2.038705137, "q2": 0.4946954536, "tx": 0, "ty": 0.95, "targetID": 2, "f2": 1.284786, "f1": -1.497597, "f3": 0.467909, "y": 0.53082578, "x": 0.32221823}], [{"q1": 1.05528704, "distance": 0.2044614013, "q3": 3.181365227, "q2": 5.670532154, "tx": 0.375, "ty": 0.6495, "targetID": 3, "f2": 0.879457, "f1": 3.67824, "f3": 1.610569, "y": 0.46696605, "x": 0.28288148}], [{"q1": 1.930032101, "distance": 0.1581957523, "q3": 1.295467147, "q2": 0.8603768536, "tx": -0.4763, "ty": 0.275, "targetID": 4, "f2": 0.004712, "f1": -1.131916, "f3": -0.275329, "y": 0.42252757, "x": -0.53340965}], [{"q1": 1.39200294, "distance": 0.1135200997, "q3": 2.890767927, "q2": 5.099076454, "tx": 0, "ty": 0.55, "targetID": 5, "f2": 0.542742, "f1": 3.106784, "f3": 1.319972, "y": 0.60359315, "x": 0.10007291}], [{"q1": 1.25609764, "distance": 0.3358424417, "q3": 2.680218327, "q2": 4.073283654, "tx": 0.4763, "ty": 0.275, "targetID": 6, "f2": 0.678647, "f1": 2.080991, "f3": 1.109422, "y": 0.55151208, "x": 0.28569251}], [{"q1": 2.032008199, "distance": 0.4885446446, "q3": 1.174076007, "q2": 0.5150529536, "tx": -0.175, "ty": 0.3031, "targetID": 7, "f2": -0.097264, "f1": -1.47724, "f3": -0.39672, "y": 0.52716439, "x": -0.60913249}], [{"q1": 1.73437371, "distance": 0.192339926, "q3": 1.341397227, "q2": 2.072717426, "tx": 0, "ty": 0.15, "targetID": 8, "f2": 0.200371, "f1": 0.080425, "f3": -0.229399, "y": 0.2017772, "x": -0.18523976}], [{"q1": 1.71056044, "distance": 0.4602454851, "q3": 2.439635187, "q2": 4.863142854, "tx": 0.175, "ty": 0.3031, "targetID": 9, "f2": 0.224184, "f1": 2.87085, "f3": 0.868839, "y": 0.70376617, "x": -0.051478535}]], "block": 18}], [{"trials": [[{"q1": 1.14054987, "distance": 0.3046173443, "q3": 1.378091037, "q2": 1.314022804, "tx": -0.375, "ty": 0.6495, "targetID": 1, "f2": 0.794195, "f1": -0.67827, "f3": -0.192705, "y": 0.51760793, "x": -0.1004163}], [{"q1": 0.3479888902, "distance": 0.7577795754, "q3": 2.249506007, "q2": 1.134512194, "tx": 0, "ty": 0.95, "targetID": 2, "f2": 1.586756, "f1": -0.85778, "f3": 0.67871, "y": 0.28379465, "x": 0.36110984}], [{"q1": 0.8132587902, "distance": 0.3952812811, "q3": 3.799567827, "q2": 5.586337454, "tx": 0.375, "ty": 0.6495, "targetID": 3, "f2": 1.121486, "f1": 3.594045, "f3": 2.228772, "y": 0.2596162, "x": 0.44009926}], [{"q1": 1.929215287, "distance": 0.212533586, "q3": 1.153278667, "q2": 0.8468679536, "tx": -0.4763, "ty": 0.275, "targetID": 4, "f2": 0.005529, "f1": -1.145425, "f3": -0.417518, "y": 0.47546103, "x": -0.54691091}], [{"q1": 1.2609357, "distance": 0.2000990966, "q3": 3.185763427, "q2": 4.424450854, "tx": 0, "ty": 0.55, "targetID": 5, "f2": 0.673809, "f1": 2.432158, "f3": 1.614967, "y": 0.50020835, "x": 0.19380516}], [{"q1": 1.12352243, "distance": 0.165400908, "q3": 2.272628127, "q2": 2.847999664, "tx": 0.4763, "ty": 0.275, "targetID": 6, "f2": 0.811222, "f1": 0.855707, "f3": 0.701832, "y": 0.30978019, "x": 0.31459719}], [{"q1": 1.78495335, "distance": 0.1605964806, "q3": 1.569414026, "q2": 1.500947564, "tx": -0.175, "ty": 0.3031, "targetID": 7, "f2": 0.149791, "f1": -0.491345, "f3": -0.001382, "y": 0.31536901, "x": -0.33512714}], [{"q1": 1.79733123, "distance": 0.1629052298, "q3": 1.666049416, "q2": 2.032316544, "tx": 0, "ty": 0.15, "targetID": 8, "f2": 0.137413, "f1": 0.040024, "f3": 0.095253, "y": 0.23923132, "x": -0.13629338}], [{"q1": 1.2566003, "distance": 0.1996947901, "q3": 3.386888227, "q2": 3.732734954, "tx": 0.175, "ty": 0.3031, "targetID": 9, "f2": 0.678144, "f1": 1.740442, "f3": 1.816092, "y": 0.49837962, "x": 0.13324022}]], "block": 19}], [{"trials": [[{"q1": 1.42869675, "distance": 0.1670431097, "q3": 1.513682173, "q2": 0.5717272536, "tx": -0.375, "ty": 0.6495, "targetID": 1, "f2": 0.506048, "f1": -1.420565, "f3": -0.057114, "y": 0.6896553, "x": -0.21285515}], [{"q1": 0.8723206902, "distance": 0.6206926483, "q3": 3.042632527, "q2": 6.090311754, "tx": 0, "ty": 0.95, "targetID": 2, "f2": 1.062424, "f1": 4.098019, "f3": 1.471836, "y": 0.43593086, "x": 0.34783945}], [{"q1": 0.4345082902, "distance": 0.6035191899, "q3": 3.775189027, "q2": 5.650237454, "tx": 0.375, "ty": 0.6495, "targetID": 3, "f2": 1.500236, "f1": 3.657945, "f3": 2.204393, "y": 0.063685255, "x": 0.52010857}], [{"q1": 1.83440202, "distance": 0.09227055534, "q3": 1.190914947, "q2": 1.206140504, "tx": -0.4763, "ty": 0.275, "targetID": 4, "f2": 0.100342, "f1": -0.786152, "f3": -0.379881, "y": 0.36725376, "x": -0.47453956}], [{"q1": 0.5108489902, "distance": 0.3993568639, "q3": 2.043291867, "q2": 1.737697984, "tx": 0, "ty": 0.55, "targetID": 5, "f2": 1.423895, "f1": -0.254595, "f3": 0.472496, "y": 0.24164009, "x": 0.25377169}], [{"q1": 0.4843967902, "distance": 0.09721325326, "q3": 3.430807627, "q2": 5.206518954, "tx": 0.4763, "ty": 0.275, "targetID": 6, "f2": 1.450348, "f1": 3.214226, "f3": 1.860011, "y": 0.17814296, "x": 0.46798553}], [{"q1": 1.77389495, "distance": 0.3623240715, "q3": 1.835129937, "q2": 3.273434154, "tx": -0.175, "ty": 0.3031, "targetID": 7, "f2": 0.16085, "f1": 1.281141, "f3": 0.264334, "y": 0.44080459, "x": 0.16013606}], [{"q1": 1.54870558, "distance": 0.09383031594, "q3": 1.519462703, "q2": 2.213649274, "tx": 0, "ty": 0.15, "targetID": 8, "f2": 0.386039, "f1": 0.221357, "f3": -0.051334, "y": 0.23118467, "x": -0.047044421}], [{"q1": 1.3558118, "distance": 0.3454929069, "q3": 2.470736957, "q2": 4.508017254, "tx": 0.175, "ty": 0.3031, "targetID": 9, "f2": 0.578933, "f1": 2.515725, "f3": 0.899941, "y": 0.64453997, "x": 0.22776453}]], "block": 20}], [{"trials": [[{"q1": 1.975585194, "distance": 0.3280995721, "q3": 0.9674220368, "q2": 1.029206014, "tx": -0.375, "ty": 0.6495, "targetID": 1, "f2": -0.040841, "f1": -0.963087, "f3": -0.603374, "y": 0.39951476, "x": -0.58750108}], [{"q1": -0.3474969098, "distance": 1.213714163, "q3": 3.024348427, "q2": 1.042966184, "tx": 0, "ty": 0.95, "targetID": 2, "f2": 2.282241, "f1": -0.949326, "f3": 1.453552, "y": -0.15679635, "x": 0.4981003}], [{"q1": 0.9979215602, "distance": 0.2005570483, "q3": 3.067513927, "q2": 5.862734754, "tx": 0.375, "ty": 0.6495, "targetID": 3, "f2": 0.936823, "f1": 3.870442, "f3": 1.496718, "y": 0.45755358, "x": 0.3168648}], [{"q1": 1.933362189, "distance": 0.1017461769, "q3": 1.263297237, "q2": 1.077146714, "tx": -0.4763, "ty": 0.275, "targetID": 4, "f2": 0.001382, "f1": -0.915146, "f3": -0.307499, "y": 0.36597826, "x": -0.52185481}], [{"q1": 1.22179145, "distance": 0.3844109486, "q3": 2.341994487, "q2": 3.656017254, "tx": 0, "ty": 0.55, "targetID": 5, "f2": 0.712953, "f1": 1.663725, "f3": 0.771198, "y": 0.46151674, "x": 0.37408888}], [{"q1": 0.6918047902, "distance": 0.05633900278, "q3": 3.345733327, "q2": 5.293289754, "tx": 0.4763, "ty": 0.275, "targetID": 6, "f2": 1.24294, "f1": 3.300997, "f3": 1.774937, "y": 0.2960806, "x": 0.42405355}], [{"q1": 1.30730561, "distance": 0.1229053046, "q3": 1.829475067, "q2": 1.511314814, "tx": -0.175, "ty": 0.3031, "targetID": 7, "f2": 0.627439, "f1": -0.480978, "f3": 0.258679, "y": 0.38037612, "x": -0.079427435}], [{"q1": 1.80895512, "distance": 0.1494158351, "q3": 1.791964447, "q2": 2.081513885, "tx": 0, "ty": 0.15, "targetID": 8, "f2": 0.125789, "f1": 0.089221, "f3": 0.221168, "y": 0.25005496, "x": -0.1109689}], [{"q1": 0.8349985902, "distance": 0.2244645977, "q3": 3.162452827, "q2": 4.828585354, "tx": 0.175, "ty": 0.3031, "targetID": 9, "f2": 1.099746, "f1": 2.836293, "f3": 1.591657, "y": 0.38325632, "x": 0.38466478}]], "block": 21}], [{"trials": [[{"q1": 1.92085865, "distance": 0.1661134699, "q3": 1.123747697, "q2": -0.07708074641, "tx": -0.375, "ty": 0.6495, "targetID": 1, "f2": 0.013886, "f1": -2.069373, "f3": -0.447049, "y": 0.80686871, "x": -0.42818622}], [{"q1": 2.09685067, "distance": 0.5216348881, "q3": 3.007195327, "q2": 4.813568554, "tx": 0, "ty": 0.95, "targetID": 2, "f2": -0.162106, "f1": 2.821276, "f3": 1.436399, "y": 0.51207249, "x": -0.28341216}], [{"q1": 1.41135515, "distance": 0.2416890874, "q3": 3.581541327, "q2": 5.826669354, "tx": 0.375, "ty": 0.6495, "targetID": 3, "f2": 0.523389, "f1": 3.834377, "f3": 2.010745, "y": 0.50011165, "x": 0.18500859}], [{"q1": 1.995942715, "distance": 0.1809422908, "q3": 1.056768937, "q2": 0.9291148536, "tx": -0.4763, "ty": 0.275, "targetID": 4, "f2": -0.061198, "f1": -1.063178, "f3": -0.514027, "y": 0.40669717, "x": -0.60038049}], [{"q1": 0.8094887902, "distance": 0.1572364929, "q3": 1.916999837, "q2": 1.101211314, "tx": 0, "ty": 0.55, "targetID": 5, "f2": 1.125256, "f1": -0.891081, "f3": 0.346204, "y": 0.47850605, "x": 0.1400426}], [{"q1": 0.8207356902, "distance": 0.09762496805, "q3": 3.467061627, "q2": 5.355618954, "tx": 0.4763, "ty": 0.275, "targetID": 6, "f2": 1.114009, "f1": 3.363326, "f3": 1.896265, "y": 0.31851322, "x": 0.38890873}], [{"q1": 1.7049684, "distance": 0.3303302553, "q3": 1.307279537, "q2": 0.9302458536, "tx": -0.175, "ty": 0.3031, "targetID": 7, "f2": 0.229776, "f1": -1.062047, "f3": -0.263517, "y": 0.51140223, "x": -0.43137523}], [{"q1": 1.78319406, "distance": 0.1629052298, "q3": 1.674280387, "q2": 2.006429821, "tx": 0, "ty": 0.15, "targetID": 8, "f2": 0.15155, "f1": 0.014137, "f3": 0.103484, "y": 0.23923132, "x": -0.13629338}], [{"q1": 1.35398967, "distance": 0.2158852977, "q3": 3.249035127, "q2": 4.490487154, "tx": 0.175, "ty": 0.3031, "targetID": 9, "f2": 0.580755, "f1": 2.498194, "f3": 1.678239, "y": 0.51368444, "x": 0.12745365}]], "block": 22}], [{"trials": [[{"q1": 1.42197374, "distance": 0.1120343933, "q3": 0.9801140768, "q2": 1.044348484, "tx": -0.375, "ty": 0.6495, "targetID": 1, "f2": 0.512771, "f1": -0.947944, "f3": -0.590682, "y": 0.68785861, "x": -0.26973689}], [{"q1": 1.986392273, "distance": 0.2627842134, "q3": 1.810751177, "q2": 4.893930454, "tx": 0, "ty": 0.95, "targetID": 2, "f2": -0.051648, "f1": 2.901638, "f3": 0.239955, "y": 0.7858119, "x": -0.20517751}], [{"q1": 1.23429499, "distance": 0.2153406206, "q3": 3.035281127, "q2": 5.145634854, "tx": 0.375, "ty": 0.6495, "targetID": 3, "f2": 0.700449, "f1": 3.153342, "f3": 1.464485, "y": 0.54574016, "x": 0.18630586}], [{"q1": 2.06248165, "distance": 0.257245699, "q3": 0.9960733668, "q2": 0.7450175536, "tx": -0.4763, "ty": 0.275, "targetID": 4, "f2": -0.127737, "f1": -1.247275, "f3": -0.574723, "y": 0.46487755, "x": -0.64985652}], [{"q1": 1.863179009, "distance": 0.1057636778, "q3": 2.010682127, "q2": 3.743856254, "tx": 0, "ty": 0.55, "targetID": 5, "f2": 0.071565, "f1": 1.751564, "f3": 0.439886, "y": 0.59268536, "x": 0.096767327}], [{"q1": 1.17303394, "distance": 0.3602047585, "q3": 2.830198027, "q2": 4.652027854, "tx": 0.4763, "ty": 0.275, "targetID": 6, "f2": 0.761711, "f1": 2.659735, "f3": 1.259402, "y": 0.56663512, "x": 0.26488471}], [{"q1": 1.32753746, "distance": 0.1190254384, "q3": 1.059533537, "q2": 1.668457284, "tx": -0.175, "ty": 0.3031, "targetID": 7, "f2": 0.607207, "f1": -0.323835, "f3": -0.511263, "y": 0.41322582, "x": -0.22015926}], [{"q1": 1.68775248, "distance": 0.1367319662, "q3": 1.671452957, "q2": 2.075356364, "tx": 0, "ty": 0.15, "targetID": 8, "f2": 0.246992, "f1": 0.083064, "f3": 0.100657, "y": 0.24330544, "x": -0.099948614}], [{"q1": 0.9262303902, "distance": 0.1049818908, "q3": 2.012190097, "q2": 2.458567834, "tx": 0.175, "ty": 0.3031, "targetID": 9, "f2": 1.008514, "f1": 0.466275, "f3": 0.441394, "y": 0.21271832, "x": 0.22840739}]], "block": 23}], [{"trials": [[{"q1": 1.48813568, "distance": 0.1269140599, "q3": 1.246835297, "q2": 0.6202334536, "tx": -0.375, "ty": 0.6495, "targetID": 1, "f2": 0.446609, "f1": -1.372059, "f3": -0.323961, "y": 0.72686118, "x": -0.27438973}], [{"q1": 0.6879719902, "distance": 0.5292563861, "q3": 1.829098077, "q2": 0.3511372536, "tx": 0, "ty": 0.95, "targetID": 2, "f2": 1.246773, "f1": -1.641155, "f3": 0.258302, "y": 0.62902607, "x": 0.42081832}], [{"q1": 1.08431536, "distance": 0.1303740162, "q3": 2.834344927, "q2": 4.882495054, "tx": 0.375, "ty": 0.6495, "targetID": 3, "f2": 0.850429, "f1": 2.890202, "f3": 1.263549, "y": 0.54365673, "x": 0.29887782}], [{"q1": 1.69811973, "distance": 0.2122283923, "q3": 1.327448557, "q2": 1.065145834, "tx": -0.4763, "ty": 0.275, "targetID": 4, "f2": 0.236625, "f1": -0.927147, "f3": -0.243348, "y": 0.47458443, "x": -0.40414083}], [{"q1": 2.04093032, "distance": 0.1629866196, "q3": 1.821244097, "q2": 4.214466754, "tx": 0, "ty": 0.55, "targetID": 5, "f2": -0.106186, "f1": 2.222174, "f3": 0.250448, "y": 0.70454164, "x": -0.051783392}], [{"q1": 0.9124073902, "distance": 0.2336623087, "q3": 2.819579427, "q2": 4.780393254, "tx": 0.4763, "ty": 0.275, "targetID": 6, "f2": 1.022337, "f1": 2.788101, "f3": 1.248783, "y": 0.49180911, "x": 0.38916858}], [{"q1": 1.896165732, "distance": 0.357741773, "q3": 1.659640567, "q2": 3.417507554, "tx": -0.175, "ty": 0.3031, "targetID": 7, "f2": 0.038579, "f1": 1.425215, "f3": 0.088844, "y": 0.46674625, "x": 0.14311803}], [{"q1": 1.854131223, "distance": 0.1958957908, "q3": 1.471145008, "q2": 2.049532472, "tx": 0, "ty": 0.15, "targetID": 8, "f2": 0.080613, "f1": 0.05724, "f3": -0.099651, "y": 0.19932656, "x": -0.18958389}], [{"q1": 1.32131711, "distance": 0.2253438687, "q3": 2.455531647, "q2": 3.529096954, "tx": 0.175, "ty": 0.3031, "targetID": 9, "f2": 0.613427, "f1": 1.536804, "f3": 0.884735, "y": 0.49946871, "x": 0.28554044}]], "block": 24}]]}], [{"phase": "train", "blocks": [[{"trials": [[{"q1": 0.7025489902, "distance": 0.3132356329, "q3": 3.240490027, "q2": 0.4319264536, "tx": 0.601, "ty": 0.601, "targetID": 1, "f2": 1.232195, "f1": -1.560366, "f3": 1.669694, "y": 0.32879063, "x": 0.44602058}], [{"q1": 2.04055333, "distance": 0.663311126, "q3": 2.293362637, "q2": 1.821013024, "tx": 0.22, "ty": 0.821, "targetID": 2, "f2": -0.105809, "f1": -0.17128, "f3": 0.722566, "y": 0.31432085, "x": -0.20808631}], [{"q1": 2.029243597, "distance": 0.3444620181, "q3": 2.659546727, "q2": 2.879164264, "tx": -0.22, "ty": 0.821, "targetID": 3, "f2": -0.094499, "f1": 0.886872, "f3": 1.08875, "y": 0.49062796, "x": -0.12248899}], [{"q1": 2.39316569, "distance": 0.1790689679, "q3": 2.383023687, "q2": 4.411695954, "tx": -0.601, "ty": 0.601, "targetID": 4, "f2": -0.458421, "f1": 2.419403, "f3": 0.812227, "y": 0.54614417, "x": -0.43054023}], [{"q1": 0.8205471902, "distance": 0.09707068726, "q3": 3.172945727, "q2": 0.5611715536, "tx": 0.4596, "ty": 0.4596, "targetID": 5, "f2": 1.114197, "f1": -1.431121, "f3": 1.602149, "y": 0.38661919, "x": 0.39559594}], [{"q1": 1.80084981, "distance": 0.3400975982, "q3": 2.344382107, "q2": 2.134041314, "tx": 0.1682, "ty": 0.6279, "targetID": 6, "f2": 0.133895, "f1": 0.141749, "f3": 0.773586, "y": 0.37058777, "x": -0.054188832}], [{"q1": 2.30903384, "distance": 0.3418259057, "q3": 2.773775027, "q2": 1.506162604, "tx": -0.1682, "ty": 0.6279, "targetID": 7, "f2": -0.374289, "f1": -0.48613, "f3": 1.202979, "y": 0.33255748, "x": -0.34029807}], [{"q1": 2.06700554, "distance": 0.1661556822, "q3": 2.528605097, "q2": 0.8960653536, "tx": -0.4596, "ty": 0.4596, "targetID": 8, "f2": -0.132261, "f1": -1.096227, "f3": 0.957809, "y": 0.382643, "x": -0.3123406}], [{"q1": 1.27821446, "distance": 0.05658150051, "q3": 2.212058217, "q2": 3.138722654, "tx": 0.3182, "ty": 0.3182, "targetID": 9, "f2": 0.65653, "f1": 1.14643, "f3": 0.641262, "y": 0.37415591, "x": 0.30980939}], [{"q1": 1.81869406, "distance": 0.3741264784, "q3": 2.344005107, "q2": 0.9126529536, "tx": 0.1165, "ty": 0.4347, "targetID": 10, "f2": 0.11605, "f1": -1.07964, "f3": 0.773209, "y": 0.41212478, "x": -0.25694475}], [{"q1": 1.6724215, "distance": 0.2431521223, "q3": 2.628130727, "q2": 3.225179254, "tx": -0.1165, "ty": 0.4347, "targetID": 11, "f2": 0.262323, "f1": 1.232887, "f3": 1.057334, "y": 0.57663467, "x": 0.080927212}], [{"q1": 1.72620557, "distance": 0.2885100053, "q3": 2.861174127, "q2": 1.396395364, "tx": -0.3182, "ty": 0.3182, "targetID": 12, "f2": 0.208539, "f1": -0.595897, "f3": 1.290378, "y": 0.48357492, "x": -0.081791119}], [{"q1": 1.07193748, "distance": 0.3229224685, "q3": 3.207189127, "q2": 1.173782104, "tx": 0.1768, "ty": 0.1768, "targetID": 13, "f2": 0.862807, "f1": -0.818511, "f3": 1.636393, "y": 0.47268861, "x": 0.30614006}], [{"q1": 1.66676664, "distance": 0.3812159354, "q3": 2.608652827, "q2": 3.980166854, "tx": 0.0647, "ty": 0.2415, "targetID": 14, "f2": 0.267978, "f1": 1.987874, "f3": 1.037856, "y": 0.62270879, "x": 0.06703406}], [{"q1": 1.78363388, "distance": 0.1785565125, "q3": 2.356320157, "q2": 1.350590934, "tx": -0.0647, "ty": 0.2415, "targetID": 15, "f2": 0.151111, "f1": -0.641702, "f3": 0.785524, "y": 0.37855042, "x": -0.17915353}], [{"q1": 2.08604359, "distance": 0.09495221235, "q3": 1.570168008, "q2": 1.8955316, "tx": -0.1768, "ty": 0.1768, "targetID": 16, "f2": -0.151299, "f1": -0.096761, "f3": -0.000628, "y": 0.15885171, "x": -0.27004045}]], "block": 1}], [{"trials": [[{"q1": 1.28443481, "distance": 0.5308689439, "q3": 3.929881127, "q2": 4.482193354, "tx": 0.601, "ty": 0.601, "targetID": 1, "f2": 0.65031, "f1": 2.489901, "f3": 2.359085, "y": 0.35767198, "x": 0.12918085}], [{"q1": 1.76534981, "distance": 0.3832652358, "q3": 4.718546527, "q2": 5.006462354, "tx": 0.22, "ty": 0.821, "targetID": 2, "f2": 0.169395, "f1": 3.01417, "f3": 3.14775, "y": 0.43787734, "x": 0.23045315}], [{"q1": 2.41195241, "distance": 0.4180897372, "q3": 2.710754627, "q2": 2.905239484, "tx": -0.22, "ty": 0.821, "targetID": 3, "f2": -0.477208, "f1": 0.912947, "f3": 1.139958, "y": 0.41263766, "x": -0.30966174}], [{"q1": 2.13744005, "distance": 0.4565752162, "q3": 2.609344027, "q2": 1.768674084, "tx": -0.601, "ty": 0.601, "targetID": 4, "f2": -0.202696, "f1": -0.223619, "f3": 1.038548, "y": 0.33705514, "x": -0.22844928}], [{"q1": 1.65903832, "distance": 0.6112559684, "q3": 4.890014627, "q2": 6.660887854, "tx": 0.4596, "ty": 0.4596, "targetID": 5, "f2": 0.275706, "f1": 4.668595, "f3": 3.319218, "y": 0.88150085, "x": 0.017295205}], [{"q1": 1.69724009, "distance": 0.1769716176, "q3": 2.625617427, "q2": 4.499723454, "tx": 0.1682, "ty": 0.6279, "targetID": 6, "f2": 0.237504, "f1": 2.507431, "f3": 1.054821, "y": 0.65726319, "x": -0.0063186423}], [{"q1": 2.15025775, "distance": 0.4233133859, "q3": 4.163489927, "q2": 2.954499654, "tx": -0.1682, "ty": 0.6279, "targetID": 7, "f2": -0.215513, "f1": 0.962207, "f3": 2.592694, "y": 0.30176442, "x": -0.43806998}], [{"q1": 1.62548611, "distance": 0.4776039214, "q3": 2.788414827, "q2": 2.412889074, "tx": -0.4596, "ty": 0.4596, "targetID": 8, "f2": 0.309258, "f1": 0.420596, "f3": 1.217618, "y": 0.49799609, "x": 0.016458028}], [{"q1": 1.54053744, "distance": 0.3836483533, "q3": 2.804059927, "q2": 4.410062354, "tx": 0.3182, "ty": 0.3182, "targetID": 9, "f2": 0.394207, "f1": 2.41777, "f3": 1.233264, "y": 0.61488185, "x": 0.074959504}], [{"q1": 1.46601887, "distance": 0.0852090614, "q3": 2.991298827, "q2": 1.546249334, "tx": 0.1165, "ty": 0.4347, "targetID": 10, "f2": 0.468726, "f1": -0.446043, "f3": 1.420503, "y": 0.50948279, "x": 0.075657394}], [{"q1": 2.14830996, "distance": 0.1813808019, "q3": 2.876253727, "q2": 3.999644654, "tx": -0.1165, "ty": 0.4347, "targetID": 11, "f2": -0.213565, "f1": 2.007352, "f3": 1.305457, "y": 0.52436743, "x": -0.27416657}], [{"q1": 2.24676747, "distance": 0.2229562323, "q3": 2.673558227, "q2": 4.508771154, "tx": -0.3182, "ty": 0.3182, "targetID": 12, "f2": -0.312023, "f1": 2.516478, "f3": 1.102762, "y": 0.5380714, "x": -0.3551601}], [{"q1": 2.94885059, "distance": 0.6875605022, "q3": 3.139770527, "q2": 4.993581754, "tx": 0.1768, "ty": 0.1768, "targetID": 13, "f2": -1.014106, "f1": 3.001289, "f3": 1.568974, "y": 0.12263788, "x": -0.50862389}], [{"q1": 1.74128521, "distance": 0.3514886816, "q3": 2.745752027, "q2": 3.681150054, "tx": 0.0647, "ty": 0.2415, "targetID": 14, "f2": 0.193459, "f1": 1.688857, "f3": 1.174956, "y": 0.58592919, "x": -0.0053915569}], [{"q1": 1.82749052, "distance": 0.01798082605, "q3": 4.594579227, "q2": 3.853246454, "tx": -0.0647, "ty": 0.2415, "targetID": 15, "f2": 0.107254, "f1": 1.860954, "f3": 3.023783, "y": 0.24151047, "x": -0.082680823}], [{"q1": 1.7743976, "distance": 0.1758754602, "q3": 4.251140327, "q2": 3.450808454, "tx": -0.1768, "ty": 0.1768, "targetID": 16, "f2": 0.160347, "f1": 1.458516, "f3": 2.680344, "y": 0.34373932, "x": -0.23214836}]], "block": 2}], [{"trials": [[{"q1": 0.8917356902, "distance": 0.3333231846, "q3": 3.294274027, "q2": 3.488633254, "tx": 0.601, "ty": 0.601, "targetID": 1, "f2": 1.043009, "f1": 1.496341, "f3": 1.723478, "y": 0.42875703, "x": 0.31562883}], [{"q1": 2.58656213, "distance": 0.551041389, "q3": -1.624454773, "q2": -1.099166446, "tx": 0.22, "ty": 0.821, "targetID": 2, "f2": -0.651818, "f1": -3.091459, "f3": -3.195251, "y": 0.46860274, "x": -0.20363048}], [{"q1": 2.73434265, "distance": 0.667224747, "q3": 3.312306827, "q2": 1.887866114, "tx": -0.22, "ty": 0.821, "targetID": 3, "f2": -0.799598, "f1": -0.104427, "f3": 1.74151, "y": 0.23550882, "x": -0.53998272}], [{"q1": 1.6246693, "distance": 0.7804125977, "q3": 4.241087227, "q2": 0.07861665359, "tx": -0.601, "ty": 0.601, "targetID": 4, "f2": 0.310075, "f1": -1.913676, "f3": 2.670291, "y": 0.67246972, "x": 0.17613313}], [{"q1": 1.34751799, "distance": 0.2869357445, "q3": 2.741165227, "q2": 2.453478454, "tx": 0.4596, "ty": 0.4596, "targetID": 5, "f2": 0.587226, "f1": 0.461186, "f3": 1.170369, "y": 0.45642428, "x": 0.17268183}], [{"q1": 1.943163958, "distance": 0.4740504213, "q3": 3.672710327, "q2": 2.242803254, "tx": 0.1682, "ty": 0.6279, "targetID": 6, "f2": -0.008419, "f1": 0.250511, "f3": 2.101914, "y": 0.55239962, "x": -0.29979946}], [{"q1": 1.55140735, "distance": 0.2423474384, "q3": 2.934373227, "q2": 2.246887324, "tx": -0.1682, "ty": 0.6279, "targetID": 7, "f2": 0.383337, "f1": 0.254595, "f3": 1.363577, "y": 0.5068352, "x": 0.041741885}], [{"q1": 2.17853208, "distance": 0.109072769, "q3": 3.273162527, "q2": 2.241923604, "tx": -0.4596, "ty": 0.4596, "targetID": 8, "f2": -0.243788, "f1": 0.249631, "f3": 1.702366, "y": 0.45112314, "x": -0.35085713}], [{"q1": 2.07410554, "distance": 0.5366955423, "q3": 2.719488227, "q2": 1.892138684, "tx": 0.3182, "ty": 0.3182, "targetID": 9, "f2": -0.139361, "f1": -0.100154, "f3": 1.148692, "y": 0.39908568, "x": -0.21236537}], [{"q1": 1.52332152, "distance": 0.2424986563, "q3": 3.767586427, "q2": 2.996722654, "tx": 0.1165, "ty": 0.4347, "targetID": 10, "f2": 0.411423, "f1": 1.00443, "f3": 2.19679, "y": 0.53582822, "x": -0.10390572}], [{"q1": 1.70842416, "distance": 0.1226883677, "q3": 2.972700627, "q2": 2.604086404, "tx": -0.1165, "ty": 0.4347, "targetID": 11, "f2": 0.22632, "f1": 0.611794, "f3": 1.401904, "y": 0.52410582, "x": -0.032481937}], [{"q1": 2.61119222, "distance": 0.1317981888, "q3": 2.156452027, "q2": 2.233629804, "tx": -0.3182, "ty": 0.3182, "targetID": 12, "f2": -0.676448, "f1": 0.241337, "f3": 0.585656, "y": 0.19387542, "x": -0.27444887}], [{"q1": 1.09336315, "distance": 0.07662347819, "q3": 1.886652057, "q2": 2.264982894, "tx": 0.1768, "ty": 0.1768, "targetID": 13, "f2": 0.841381, "f1": 0.27269, "f3": 0.315856, "y": 0.24318483, "x": 0.13853498}], [{"q1": 1.59790293, "distance": 0.1830247251, "q3": 2.552983857, "q2": 2.085912115, "tx": 0.0647, "ty": 0.2415, "targetID": 14, "f2": 0.336842, "f1": 0.093619, "f3": 0.982188, "y": 0.41965216, "x": 0.02274934}], [{"q1": 1.55354364, "distance": 0.06534676643, "q3": 1.851152057, "q2": 2.195616534, "tx": -0.0647, "ty": 0.2415, "targetID": 15, "f2": 0.381201, "f1": 0.203324, "f3": 0.280356, "y": 0.27514448, "x": -0.0086799246}], [{"q1": 1.59432151, "distance": 0.2612095416, "q3": 1.909962667, "q2": 2.450525354, "tx": -0.1768, "ty": 0.1768, "targetID": 16, "f2": 0.340423, "f1": 0.458233, "f3": 0.339166, "y": 0.29186673, "x": 0.057699621}]], "block": 3}], [{"trials": [[{"q1": 2.4139002, "distance": 0.9809101048, "q3": 2.606956427, "q2": 2.287036874, "tx": 0.601, "ty": 0.601, "targetID": 1, "f2": -0.479156, "f1": 0.294744, "f3": 1.03616, "y": 0.33566552, "x": -0.34334223}], [{"q1": 0.8552932902, "distance": 0.30920014, "q3": 1.695140567, "q2": 1.103473264, "tx": 0.22, "ty": 0.821, "targetID": 2, "f2": 1.079451, "f1": -0.888819, "f3": 0.124344, "y": 0.5341708, "x": 0.1045282}], [{"q1": 2.62872231, "distance": 0.5716342417, "q3": 3.434326227, "q2": 4.881364054, "tx": -0.22, "ty": 0.821, "targetID": 3, "f2": -0.693978, "f1": 2.889071, "f3": 1.86353, "y": 0.27719809, "x": -0.39619645}], [{"q1": -4.40838241, "distance": 0.1444533043, "q3": 8.195786927, "q2": 6.953998454, "tx": -0.601, "ty": 0.601, "targetID": 4, "f2": 6.343127, "f1": 4.961706, "f3": 6.624991, "y": 0.45997024, "x": -0.63226282}], [{"q1": 1.12239146, "distance": 0.1784386728, "q3": 3.000849327, "q2": 3.294922654, "tx": 0.4596, "ty": 0.4596, "targetID": 5, "f2": 0.812353, "f1": 1.30263, "f3": 1.430053, "y": 0.47552442, "x": 0.28187332}], [{"q1": 1.01846758, "distance": 0.3564599487, "q3": 2.312212197, "q2": 2.331019174, "tx": 0.1682, "ty": 0.6279, "targetID": 6, "f2": 0.916277, "f1": 0.338727, "f3": 0.741416, "y": 0.28327394, "x": 0.25928553}], [{"q1": 2.2963418, "distance": 0.203174115, "q3": 1.249222907, "q2": 3.689946454, "tx": -0.1682, "ty": 0.6279, "targetID": 7, "f2": -0.361597, "f1": 1.697654, "f3": -0.321573, "y": 0.52093173, "x": 0.0045353763}], [{"q1": 1.75611353, "distance": 0.317426452, "q3": 2.279728127, "q2": 1.523818354, "tx": -0.4596, "ty": 0.4596, "targetID": 8, "f2": 0.178631, "f1": -0.468474, "f3": 0.708932, "y": 0.36508278, "x": -0.15657187}], [{"q1": 1.1702065, "distance": 0.08907196971, "q3": 2.215199817, "q2": 2.479553674, "tx": 0.3182, "ty": 0.3182, "targetID": 9, "f2": 0.764538, "f1": 0.487261, "f3": 0.644403, "y": 0.29970668, "x": 0.23106899}], [{"q1": 1.53111267, "distance": 0.08887780795, "q3": 2.302473257, "q2": 2.210633344, "tx": 0.1165, "ty": 0.4347, "targetID": 10, "f2": 0.403632, "f1": 0.218341, "f3": 0.731677, "y": 0.36558067, "x": 0.060627082}], [{"q1": 2.20146571, "distance": 0.2136096608, "q3": 1.264239717, "q2": 3.890191654, "tx": -0.1165, "ty": 0.4347, "targetID": 11, "f2": -0.266721, "f1": 1.897899, "f3": -0.306557, "y": 0.58503222, "x": 0.035254113}], [{"q1": 2.32298251, "distance": 0.2807403821, "q3": 1.306274227, "q2": 1.867634254, "tx": -0.3182, "ty": 0.3182, "targetID": 12, "f2": -0.388238, "f1": -0.124658, "f3": -0.264522, "y": 0.038490798, "x": -0.34224006}], [{"q1": 0.7196392902, "distance": 0.2183715715, "q3": 3.520657227, "q2": 4.560921654, "tx": 0.1768, "ty": 0.1768, "targetID": 13, "f2": 1.215105, "f1": 2.568629, "f3": 1.949861, "y": 0.29482033, "x": 0.36053172}], [{"q1": 1.44603834, "distance": 0.3096036063, "q3": 2.552481197, "q2": 3.340915554, "tx": 0.0647, "ty": 0.2415, "targetID": 14, "f2": 0.488706, "f1": 1.348623, "f3": 0.981685, "y": 0.51233953, "x": 0.21470114}], [{"q1": 1.59670912, "distance": 0.1727407344, "q3": 2.475072357, "q2": 1.449551104, "tx": -0.0647, "ty": 0.2415, "targetID": 15, "f2": 0.338035, "f1": -0.542742, "f3": 0.904276, "y": 0.41418204, "x": -0.069202709}], [{"q1": 2.25355331, "distance": 0.3845946027, "q3": 1.292891037, "q2": 1.000052034, "tx": -0.1768, "ty": 0.1768, "targetID": 16, "f2": -0.318809, "f1": -0.992241, "f3": -0.277905, "y": 0.14692328, "x": -0.56023238}]], "block": 4}], [{"trials": [[{"q1": "_NaN_", "distance": 0.6402032258, "q3": "_NaN_", "q2": 2.792581964, "tx": 0.601, "ty": 0.601, "targetID": 1, "f2": "_NaN_", "f1": 0.800289, "f3": "_NaN_", "y": 0.16565605, "x": 0.13160058}], [{"q1": 2.95243199, "distance": 1.01514322, "q3": 2.463699787, "q2": 4.355147354, "tx": 0.22, "ty": 0.821, "targetID": 2, "f2": -1.017688, "f1": 2.362855, "f3": 0.892903, "y": 0.24868143, "x": -0.6184314}], [{"q1": 2.08378165, "distance": 0.3994920732, "q3": 1.326820237, "q2": 3.748505754, "tx": -0.22, "ty": 0.821, "targetID": 3, "f2": -0.149037, "f1": 1.756213, "f3": -0.243976, "y": 0.55953381, "x": 0.082041964}], [{"q1": 2.14862412, "distance": 0.6766256398, "q3": 1.449907837, "q2": 2.931251864, "tx": -0.601, "ty": 0.601, "targetID": 4, "f2": -0.21388, "f1": 0.938959, "f3": -0.120888, "y": 0.30850263, "x": 0.0091373165}], [{"q1": 0.9400534202, "distance": 0.1528180782, "q3": 3.265245727, "q2": 3.724755354, "tx": 0.4596, "ty": 0.4596, "targetID": 5, "f2": 0.994691, "f1": 1.732463, "f3": 1.694449, "y": 0.43458526, "x": 0.30884315}], [{"q1": 2.17400819, "distance": 0.234077434, "q3": 1.580346768, "q2": 3.989340254, "tx": 0.1682, "ty": 0.6279, "targetID": 6, "f2": -0.239264, "f1": 1.997048, "f3": 0.00955, "y": 0.65772139, "x": -0.063970045}], [{"q1": 1.77031353, "distance": 0.3307394695, "q3": 1.932896297, "q2": 1.668520114, "tx": -0.1682, "ty": 0.6279, "targetID": 7, "f2": 0.164431, "f1": -0.323773, "f3": 0.3621, "y": 0.29820963, "x": -0.19452217}], [{"q1": 2.19304624, "distance": 0.4428465324, "q3": 1.619428181, "q2": 2.671504984, "tx": -0.4596, "ty": 0.4596, "targetID": 8, "f2": -0.258302, "f1": 0.679212, "f3": 0.048632, "y": 0.25909285, "x": -0.06474568}], [{"q1": 1.11617111, "distance": 0.2602834755, "q3": 2.656467927, "q2": 0.6828140536, "tx": 0.3182, "ty": 0.3182, "targetID": 9, "f2": 0.818573, "f1": -1.309479, "f3": 1.085672, "y": 0.49937005, "x": 0.13131795}], [{"q1": "_NaN_", "distance": 0.221401897, "q3": "_NaN_", "q2": 2.650016494, "tx": 0.1165, "ty": 0.4347, "targetID": 10, "f2": "_NaN_", "f1": 0.657724, "f3": "_NaN_", "y": 0.21678915, "x": 0.15566199}], [{"q1": 2.009640059, "distance": 0.1763173889, "q3": 1.705947647, "q2": 2.738169584, "tx": -0.1165, "ty": 0.4347, "targetID": 11, "f2": -0.074896, "f1": 0.745877, "f3": 0.135151, "y": 0.30105044, "x": -0.0014973186}], [{"q1": 2.25638075, "distance": 0.2078717466, "q3": 1.550061815, "q2": 2.054119197, "tx": -0.3182, "ty": 0.3182, "targetID": 12, "f2": -0.321636, "f1": 0.061827, "f3": -0.020735, "y": 0.12885131, "x": -0.23242275}], [{"q1": 1.55863302, "distance": 0.1860272538, "q3": 2.100280357, "q2": 2.659943924, "tx": 0.1768, "ty": 0.1768, "targetID": 13, "f2": 0.376111, "f1": 0.667651, "f3": 0.529484, "y": 0.35894092, "x": 0.13897376}], [{"q1": 2.04099315, "distance": 0.2479931129, "q3": 2.485565277, "q2": 2.387819174, "tx": 0.0647, "ty": 0.2415, "targetID": 14, "f2": -0.106249, "f1": 0.395527, "f3": 0.914769, "y": 0.40651773, "x": -0.12042086}], [{"q1": 1.73468787, "distance": 0.3928981857, "q3": 1.956269747, "q2": 3.616307554, "tx": -0.0647, "ty": 0.2415, "targetID": 15, "f2": 0.200057, "f1": 1.624015, "f3": 0.385473, "y": 0.54566309, "x": 0.18400424}], [{"q1": 1.64025159, "distance": 0.1124609227, "q3": 1.720775957, "q2": 1.968228054, "tx": -0.1768, "ty": 0.1768, "targetID": 16, "f2": 0.294493, "f1": -0.024065, "f3": 0.14998, "y": 0.26670338, "x": -0.10923639}]], "block": 5}], [{"trials": [[{"q1": 2.44638427, "distance": 1.064578567, "q3": 2.064529027, "q2": 4.431111054, "tx": 0.601, "ty": 0.601, "targetID": 1, "f2": -0.51164, "f1": 2.438818, "f3": 0.493733, "y": 0.53191711, "x": -0.46133473}], [{"q1": 1.64911089, "distance": 0.181665433, "q3": 2.118752917, "q2": 4.790257854, "tx": 0.22, "ty": 0.821, "targetID": 2, "f2": 0.285634, "f1": 2.797965, "f3": 0.547957, "y": 0.75489956, "x": 0.050786935}], [{"q1": 1.934116172, "distance": 0.5422070443, "q3": 1.841350287, "q2": 2.747468694, "tx": -0.22, "ty": 0.821, "targetID": 3, "f2": 0.000628, "f1": 0.755176, "f3": 0.270554, "y": 0.3350892, "x": 0.020580908}], [{"q1": 2.63444001, "distance": 0.6787424788, "q3": 1.049668937, "q2": 2.801315594, "tx": -0.601, "ty": 0.601, "targetID": 4, "f2": -0.699696, "f1": 0.809023, "f3": -0.521127, "y": 0.13138728, "x": -0.11094363}], [{"q1": 0.6195481902, "distance": 0.2395181299, "q3": 3.492005927, "q2": 5.250249854, "tx": 0.4596, "ty": 0.4596, "targetID": 5, "f2": 1.315196, "f1": 3.257957, "f3": 1.92121, "y": 0.22075685, "x": 0.44163102}], [{"q1": 1.48386311, "distance": 0.07740796394, "q3": 2.418523687, "q2": 4.809735754, "tx": 0.1682, "ty": 0.6279, "targetID": 6, "f2": 0.450881, "f1": 2.817443, "f3": 0.847727, "y": 0.69769469, "x": 0.13472323}], [{"q1": 2.06109935, "distance": 0.195459249, "q3": 1.623700747, "q2": 3.822019054, "tx": -0.1682, "ty": 0.6279, "targetID": 7, "f2": -0.126355, "f1": 1.829726, "f3": 0.052904, "y": 0.63659084, "x": 0.02706594}], [{"q1": 1.60537992, "distance": 0.6329750155, "q3": 2.145016637, "q2": 3.097065154, "tx": -0.4596, "ty": 0.4596, "targetID": 8, "f2": 0.329365, "f1": 1.104772, "f3": 0.57422, "y": 0.43323421, "x": 0.17282566}], [{"q1": 2.46900374, "distance": 0.548911485, "q3": 1.351010507, "q2": 3.984690754, "tx": 0.3182, "ty": 0.3182, "targetID": 9, "f2": -0.534259, "f1": 1.992398, "f3": -0.219786, "y": 0.60007927, "x": -0.15280732}], [{"q1": 1.69774274, "distance": 0.08902720254, "q3": 1.767083037, "q2": 3.301708454, "tx": 0.1165, "ty": 0.4347, "targetID": 10, "f2": 0.237002, "f1": 1.309416, "f3": 0.196287, "y": 0.41733608, "x": 0.20381745}], [{"q1": 2.22716393, "distance": 0.1409568831, "q3": 1.479438813, "q2": 3.112773054, "tx": -0.1165, "ty": 0.4347, "targetID": 11, "f2": -0.292419, "f1": 1.12048, "f3": -0.091358, "y": 0.36101408, "x": 0.0036633392}], [{"q1": 2.13178518, "distance": 0.2942379657, "q3": 1.477051202, "q2": 2.731949224, "tx": -0.3182, "ty": 0.3182, "targetID": 12, "f2": -0.197041, "f1": 0.739657, "f3": -0.093745, "y": 0.24233925, "x": -0.033909432}], [{"q1": 2.21685951, "distance": 0.2511812184, "q3": 1.58512199, "q2": 2.782151874, "tx": 0.1768, "ty": 0.1768, "targetID": 13, "f2": -0.282115, "f1": 0.789859, "f3": 0.014326, "y": 0.2744603, "x": -0.054618388}], [{"q1": 1.40526046, "distance": 0.1321996726, "q3": 2.333889187, "q2": 2.335228904, "tx": 0.0647, "ty": 0.2415, "targetID": 14, "f2": 0.529484, "f1": 0.342936, "f3": 0.763093, "y": 0.35692396, "x": 0.12915202}], [{"q1": 1.94863033, "distance": 0.02968600242, "q3": 1.764004277, "q2": 2.423947484, "tx": -0.0647, "ty": 0.2415, "targetID": 15, "f2": -0.013886, "f1": 0.431655, "f3": 0.193208, "y": 0.26612392, "x": -0.048119249}], [{"q1": 1.85337724, "distance": 0.09735844471, "q3": 1.759354717, "q2": 2.149372284, "tx": -0.1768, "ty": 0.1768, "targetID": 16, "f2": 0.081367, "f1": 0.15708, "f3": 0.188558, "y": 0.24223404, "x": -0.10470941}]], "block": 6}], [{"trials": [[{"q1": 1.904019714, "distance": 1.18572671, "q3": 1.453300757, "q2": 1.134323704, "tx": 0.601, "ty": 0.601, "targetID": 1, "f2": 0.030725, "f1": -0.857969, "f3": -0.117496, "y": 0.37351675, "x": -0.56270065}], [{"q1": 0.8234374902, "distance": 0.1598140108, "q3": 0.02796012679, "q2": 0.8940546536, "tx": 0.22, "ty": 0.821, "targetID": 2, "f2": 1.111307, "f1": -1.098238, "f3": -1.542836, "y": 0.8259459, "x": 0.37973746}], [{"q1": 1.71219407, "distance": 0.3387817229, "q3": 2.915774927, "q2": 3.517410254, "tx": -0.22, "ty": 0.821, "targetID": 3, "f2": 0.22255, "f1": 1.525118, "f3": 1.344979, "y": 0.56498763, "x": 0.0018799725}], [{"q1": 2.26247544, "distance": 0.3713036961, "q3": 2.865195327, "q2": 1.704962594, "tx": -0.601, "ty": 0.601, "targetID": 4, "f2": -0.327731, "f1": -0.28733, "f3": 1.294399, "y": 0.38271002, "x": -0.30064035}], [{"q1": 1.00012068, "distance": 0.2966897973, "q3": 3.930635027, "q2": 3.465636754, "tx": 0.4596, "ty": 0.4596, "targetID": 5, "f2": 0.934624, "f1": 1.473344, "f3": 2.359839, "y": 0.42107401, "x": 0.16542219}], [{"q1": 1.25710295, "distance": 0.1179210972, "q3": 3.071974927, "q2": 0.7826538536, "tx": 0.1682, "ty": 0.6279, "targetID": 6, "f2": 0.677642, "f1": -1.209639, "f3": 1.501179, "y": 0.5099915, "x": 0.1664764}], [{"q1": 2.37921702, "distance": 0.6735557143, "q3": 0.9184131968, "q2": 2.00335106, "tx": -0.1682, "ty": 0.6279, "targetID": 7, "f2": -0.444473, "f1": 0.011058, "f3": -0.652383, "y": -0.014755064, "x": -0.36987243}], [{"q1": 1.979103778, "distance": 0.2541013257, "q3": 3.061796227, "q2": 1.045290964, "tx": -0.4596, "ty": 0.4596, "targetID": 8, "f2": -0.044359, "f1": -0.947002, "f3": 1.491, "y": 0.49076486, "x": -0.20741706}], [{"q1": 1.10479854, "distance": 0.06228154203, "q3": 4.280671327, "q2": 4.861257854, "tx": 0.3182, "ty": 0.3182, "targetID": 9, "f2": 0.829946, "f1": 2.868965, "f3": 2.709875, "y": 0.25650682, "x": 0.30965939}], [{"q1": 2.40566923, "distance": 0.1848700181, "q3": 1.281078657, "q2": 2.366770494, "tx": 0.1165, "ty": 0.4347, "targetID": 10, "f2": -0.470925, "f1": 0.374478, "f3": -0.289718, "y": 0.37395266, "x": -0.058104365}], [{"q1": 1.29335693, "distance": 0.2540370683, "q3": 1.932016647, "q2": 1.969484691, "tx": -0.1165, "ty": 0.4347, "targetID": 11, "f2": 0.641388, "f1": -0.022808, "f3": 0.36122, "y": 0.30022891, "x": 0.099028091}], [{"q1": 2.63016744, "distance": 0.06365624006, "q3": 3.908455427, "q2": 4.799619854, "tx": -0.3182, "ty": 0.3182, "targetID": 12, "f2": -0.695423, "f1": 2.807327, "f3": 2.337659, "y": 0.25456289, "x": -0.31663951}], [{"q1": 1.34180029, "distance": 0.3370615251, "q3": 3.053690927, "q2": 2.068633355, "tx": 0.1768, "ty": 0.1768, "targetID": 13, "f2": 0.592944, "f1": 0.076341, "f3": 1.482895, "y": 0.51196327, "x": 0.1410781}], [{"q1": 1.43296931, "distance": 0.3331493349, "q3": 3.279068727, "q2": 1.90093514, "tx": 0.0647, "ty": 0.2415, "targetID": 14, "f2": 0.501775, "f1": -0.091358, "f3": 1.708272, "y": 0.5738306, "x": 0.041357943}], [{"q1": 5.28726999, "distance": 0.6691403562, "q3": -2.187836573, "q2": -1.304614046, "tx": -0.0647, "ty": 0.2415, "targetID": 15, "f2": -3.352526, "f1": -3.296907, "f3": -3.758633, "y": -0.40408804, "x": 0.11126846}], [{"q1": 1.863556, "distance": 0.2830234329, "q3": 2.802928927, "q2": 1.984627167, "tx": -0.1768, "ty": 0.1768, "targetID": 16, "f2": 0.071188, "f1": -0.007665, "f3": 1.232133, "y": 0.45303044, "x": -0.11516391}]], "block": 7}], [{"trials": [[{"q1": 0.1985746902, "distance": 0.4223763402, "q3": 2.690522827, "q2": 0.3828170536, "tx": 0.601, "ty": 0.601, "targetID": 1, "f2": 1.73617, "f1": -1.609476, "f3": 1.119727, "y": 0.18736611, "x": 0.51550861}], [{"q1": 2.41031879, "distance": 0.7207502122, "q3": 2.721498927, "q2": 4.169981854, "tx": 0.22, "ty": 0.821, "targetID": 2, "f2": -0.475574, "f1": 2.177689, "f3": 1.150703, "y": 0.46747388, "x": -0.40809247}], [{"q1": 2.24902942, "distance": 0.2979842542, "q3": 2.571393627, "q2": 3.522750954, "tx": -0.22, "ty": 0.821, "targetID": 3, "f2": -0.314285, "f1": 1.530458, "f3": 1.000597, "y": 0.52363703, "x": -0.23923226}], [{"q1": 2.90467981, "distance": 0.6695991634, "q3": 0.4614999268, "q2": 0.2123919536, "tx": -0.601, "ty": 0.601, "targetID": 4, "f2": -0.969935, "f1": -1.779901, "f3": -1.109296, "y": 0.034631575, "x": -0.95819721}], [{"q1": 0.4521640902, "distance": 0.1524127422, "q3": 2.528856427, "q2": 0.7431325536, "tx": 0.4596, "ty": 0.4596, "targetID": 5, "f2": 1.48258, "f1": -1.24916, "f3": 0.95806, "y": 0.31675995, "x": 0.40643644}], [{"q1": 0.7868693902, "distance": 0.1234556688, "q3": 1.921837887, "q2": 0.9265387536, "tx": 0.1682, "ty": 0.6279, "targetID": 6, "f2": 1.147875, "f1": -1.065754, "f3": 0.351042, "y": 0.50470201, "x": 0.17617229}], [{"q1": 2.03703475, "distance": 0.1727269665, "q3": 2.811599727, "q2": 2.314305904, "tx": -0.1682, "ty": 0.6279, "targetID": 7, "f2": -0.10229, "f1": 0.322013, "f3": 1.240803, "y": 0.45517803, "x": -0.16951379}], [{"q1": 2.50092232, "distance": 0.3537435735, "q3": 1.026358317, "q2": 0.3734236536, "tx": -0.4596, "ty": 0.4596, "targetID": 8, "f2": -0.566178, "f1": -1.618869, "f3": -0.544438, "y": 0.38848221, "x": -0.80612096}], [{"q1": 2.64204266, "distance": 0.7386995355, "q3": 1.263360067, "q2": 1.931911243, "tx": 0.3182, "ty": 0.3182, "targetID": 9, "f2": -0.707298, "f1": -0.060381, "f3": -0.307436, "y": -0.059413218, "x": -0.31668996}], [{"q1": 1.57113656, "distance": 0.10276303, "q3": 2.802363527, "q2": 1.862607714, "tx": 0.1165, "ty": 0.4347, "targetID": 10, "f2": 0.363608, "f1": -0.129685, "f3": 1.231567, "y": 0.4724464, "x": 0.020920454}], [{"q1": 1.5763516, "distance": 0.2330340555, "q3": 1.255945907, "q2": 2.225775824, "tx": -0.1165, "ty": 0.4347, "targetID": 11, "f2": 0.358393, "f1": 0.233483, "f3": -0.31485, "y": 0.20168224, "x": -0.11925582}], [{"q1": 2.24689314, "distance": 0.2290154959, "q3": 1.543150312, "q2": 2.372865184, "tx": -0.3182, "ty": 0.3182, "targetID": 12, "f2": -0.312149, "f1": 0.380573, "f3": -0.027646, "y": 0.16919865, "x": -0.14428423}], [{"q1": 1.72262415, "distance": 0.2464487779, "q3": 1.514813146, "q2": 2.278303254, "tx": 0.1768, "ty": 0.1768, "targetID": 13, "f2": 0.21212, "f1": 0.286011, "f3": -0.055983, "y": 0.22233465, "x": -0.065405689}], [{"q1": 1.70000469, "distance": 0.3066054006, "q3": 2.799598927, "q2": 3.290901354, "tx": 0.0647, "ty": 0.2415, "targetID": 14, "f2": 0.23474, "f1": 1.298609, "f3": 1.228803, "y": 0.54755908, "x": 0.046404886}], [{"q1": 1.80983477, "distance": 0.2029860484, "q3": 2.593196227, "q2": 2.366519174, "tx": -0.0647, "ty": 0.2415, "targetID": 15, "f2": 0.12491, "f1": 0.374227, "f3": 1.0224, "y": 0.44258078, "x": -0.036953725}], [{"q1": 1.43190117, "distance": 0.3940129195, "q3": 2.866075027, "q2": 1.648539584, "tx": -0.1768, "ty": 0.1768, "targetID": 16, "f2": 0.502843, "f1": -0.343753, "f3": 1.295279, "y": 0.47265762, "x": 0.083420002}]], "block": 8}], [{"trials": [[{"q1": 0.8696188902, "distance": 0.415846253, "q3": 3.697717427, "q2": 3.859027054, "tx": 0.601, "ty": 0.601, "targetID": 1, "f2": 1.065126, "f1": 1.866734, "f3": 2.126921, "y": 0.3776459, "x": 0.25022792}], [{"q1": 1.49913125, "distance": 0.2866270688, "q3": 2.981874127, "q2": 3.795064154, "tx": 0.22, "ty": 0.821, "targetID": 2, "f2": 0.435613, "f1": 1.802771, "f3": 1.411078, "y": 0.56019226, "x": 0.10111182}], [{"q1": 1.933550685, "distance": 0.1734050727, "q3": 2.499074127, "q2": 4.475156154, "tx": -0.22, "ty": 0.821, "targetID": 3, "f2": 0.001194, "f1": 2.482864, "f3": 0.928278, "y": 0.65411136, "x": -0.17290965}], [{"q1": 2.49344533, "distance": 0.4650717827, "q3": 1.608998094, "q2": 3.519295154, "tx": -0.601, "ty": 0.601, "targetID": 4, "f2": -0.558701, "f1": 1.527003, "f3": 0.038202, "y": 0.47487056, "x": -0.15335826}], [{"q1": 2.24218075, "distance": 0.8908040159, "q3": 1.038924687, "q2": 1.9521431, "tx": 0.4596, "ty": 0.4596, "targetID": 5, "f2": -0.307436, "f1": -0.04015, "f3": -0.531872, "y": 0.057816561, "x": -0.33544834}], [{"q1": 2.15641527, "distance": 0.2997912985, "q3": 2.070749377, "q2": 3.943598654, "tx": 0.1682, "ty": 0.6279, "targetID": 6, "f2": -0.221671, "f1": 1.951306, "f3": 0.499953, "y": 0.63144061, "x": -0.13157039}], [{"q1": 2.08629492, "distance": 0.1750980451, "q3": 3.179166127, "q2": 2.713036844, "tx": -0.1682, "ty": 0.6279, "targetID": 7, "f2": -0.15155, "f1": 0.720744, "f3": 1.60837, "y": 0.48196867, "x": -0.26496452}], [{"q1": 2.07259758, "distance": 0.1373170631, "q3": 1.083660967, "q2": 1.084183884, "tx": -0.4596, "ty": 0.4596, "targetID": 8, "f2": -0.137853, "f1": -0.908109, "f3": -0.487135, "y": 0.36878994, "x": -0.56260247}], [{"q1": 1.79563477, "distance": 0.3614774647, "q3": 2.490717487, "q2": 3.403307554, "tx": 0.3182, "ty": 0.3182, "targetID": 9, "f2": 0.13911, "f1": 1.411015, "f3": 0.919921, "y": 0.55169441, "x": 0.042253777}], [{"q1": 1.46733833, "distance": 0.04555922278, "q3": 3.487921827, "q2": 5.236489754, "tx": 0.1165, "ty": 0.4347, "targetID": 10, "f2": 0.467406, "f1": 3.244197, "f3": 1.917126, "y": 0.47969594, "x": 0.109358}], [{"q1": 1.60833301, "distance": 0.1643287289, "q3": 3.057460827, "q2": 3.037186354, "tx": -0.1165, "ty": 0.4347, "targetID": 11, "f2": 0.326411, "f1": 1.044894, "f3": 1.486665, "y": 0.5467418, "x": 0.0037105078}], [{"q1": 1.84828786, "distance": 0.2645059886, "q3": 1.879049397, "q2": 2.278114754, "tx": -0.3182, "ty": 0.3182, "targetID": 12, "f2": 0.086457, "f1": 0.285822, "f3": 0.308253, "y": 0.27447588, "x": -0.057332947}], [{"q1": 1.999712626, "distance": 0.3545671995, "q3": 1.686595437, "q2": 3.526583654, "tx": 0.1768, "ty": 0.1768, "targetID": 13, "f2": -0.064968, "f1": 1.534291, "f3": 0.115799, "y": 0.5190315, "x": 0.084088084}], [{"q1": 1.920984314, "distance": 0.1362581748, "q3": 1.974805147, "q2": 2.827076654, "tx": 0.0647, "ty": 0.2415, "targetID": 14, "f2": 0.01376, "f1": 0.834784, "f3": 0.404009, "y": 0.37440814, "x": 0.034671405}], [{"q1": 1.52903921, "distance": 0.323034581, "q3": 3.193240427, "q2": 3.775523454, "tx": -0.0647, "ty": 0.2415, "targetID": 15, "f2": 0.405705, "f1": 1.783231, "f3": 1.622444, "y": 0.5489147, "x": 0.034534786}], [{"q1": 1.967794045, "distance": 0.3484396901, "q3": 2.506299787, "q2": 3.208968654, "tx": -0.1768, "ty": 0.1768, "targetID": 16, "f2": -0.03305, "f1": 1.216676, "f3": 0.935503, "y": 0.49889707, "x": -0.043895165}]], "block": 9}], [{"trials": [[{"q1": 2.10954271, "distance": 0.8695616025, "q3": 3.338570527, "q2": 4.043815454, "tx": 0.601, "ty": 0.601, "targetID": 1, "f2": -0.174798, "f1": 2.051523, "f3": 1.767774, "y": 0.44803878, "x": -0.25500248}], [{"q1": 1.34726666, "distance": 0.2889332513, "q3": 2.892087327, "q2": 3.399914654, "tx": 0.22, "ty": 0.821, "targetID": 2, "f2": 0.587478, "f1": 1.407622, "f3": 1.321291, "y": 0.53848642, "x": 0.15943185}], [{"q1": 1.4307702, "distance": 0.3521245063, "q3": 2.161855567, "q2": 0.9547502536, "tx": -0.22, "ty": 0.821, "targetID": 3, "f2": 0.503974, "f1": -1.037542, "f3": 0.591059, "y": 0.48274634, "x": -0.1221423}], [{"q1": 1.65639938, "distance": 0.1969780454, "q3": 1.184254767, "q2": 1.007089194, "tx": -0.601, "ty": 0.601, "targetID": 4, "f2": 0.278345, "f1": -0.985203, "f3": -0.386542, "y": 0.6384849, "x": -0.40762153}], [{"q1": 2.53114444, "distance": 0.9819146504, "q3": 3.553643927, "q2": 2.986983724, "tx": 0.4596, "ty": 0.4596, "targetID": 5, "f2": -0.5964, "f1": 0.994691, "f3": 1.982848, "y": 0.25030724, "x": -0.49975026}], [{"q1": 1.56384806, "distance": 0.09470067862, "q3": 2.552292707, "q2": 3.373211154, "tx": 0.1682, "ty": 0.6279, "targetID": 6, "f2": 0.370896, "f1": 1.380918, "f3": 0.981496, "y": 0.53520877, "x": 0.14879499}], [{"q1": 1.62221885, "distance": 0.3089693735, "q3": 2.569822787, "q2": 3.013058954, "tx": -0.1682, "ty": 0.6279, "targetID": 7, "f2": 0.312526, "f1": 1.020766, "f3": 0.999026, "y": 0.49052074, "x": 0.1085472}], [{"q1": 2.34283738, "distance": 0.4106210345, "q3": 1.522290136, "q2": 3.264386354, "tx": -0.4596, "ty": 0.4596, "targetID": 8, "f2": -0.408093, "f1": 1.272094, "f3": -0.048506, "y": 0.43180365, "x": -0.049920861}], [{"q1": 1.63465956, "distance": 0.3823439032, "q3": 3.006881127, "q2": 3.149781054, "tx": 0.3182, "ty": 0.3182, "targetID": 9, "f2": 0.300085, "f1": 1.157488, "f3": 1.436085, "y": 0.55, "x": 0.014134842}], [{"q1": 1.65539407, "distance": 0.1131745372, "q3": 2.459615717, "q2": 2.225964314, "tx": 0.1165, "ty": 0.4347, "targetID": 10, "f2": 0.27935, "f1": 0.233672, "f3": 0.888819, "y": 0.40253515, "x": 0.0079924044}], [{"q1": 1.4972463, "distance": 0.04307688518, "q3": 2.099023717, "q2": 1.415119254, "tx": -0.1165, "ty": 0.4347, "targetID": 11, "f2": 0.437498, "f1": -0.577173, "f3": 0.528227, "y": 0.39240087, "x": -0.10835128}], [{"q1": 1.78049229, "distance": 0.5720131904, "q3": 1.759166227, "q2": 3.747751754, "tx": -0.3182, "ty": 0.3182, "targetID": 12, "f2": 0.154252, "f1": 1.755459, "f3": 0.18837, "y": 0.59050455, "x": 0.18484008}], [{"q1": 1.81241087, "distance": 0.2449362251, "q3": 2.080174157, "q2": 2.611689064, "tx": 0.1768, "ty": 0.1768, "targetID": 13, "f2": 0.122334, "f1": 0.619396, "f3": 0.509378, "y": 0.37664336, "x": 0.03517943}], [{"q1": 1.42586931, "distance": 0.3704733928, "q3": 3.361315627, "q2": 2.083398841, "tx": 0.0647, "ty": 0.2415, "targetID": 14, "f2": 0.508875, "f1": 0.091106, "f3": 1.790519, "y": 0.56425953, "x": 0.24657034}], [{"q1": 1.60305514, "distance": 0.08245366733, "q3": 1.989570627, "q2": 1.848407714, "tx": -0.0647, "ty": 0.2415, "targetID": 15, "f2": 0.331689, "f1": -0.143885, "f3": 0.418774, "y": 0.30411288, "x": -0.11834918}], [{"q1": 1.59281355, "distance": 0.2158738461, "q3": 2.082373277, "q2": 2.115128924, "tx": -0.1768, "ty": 0.1768, "targetID": 16, "f2": 0.341931, "f1": 0.122836, "f3": 0.511577, "y": 0.31513666, "x": -0.011075874}]], "block": 10}], [{"trials": [[{"q1": 0.4806897902, "distance": 0.3832428468, "q3": 3.057021027, "q2": 3.902569454, "tx": 0.601, "ty": 0.601, "targetID": 1, "f2": 1.454055, "f1": 1.910277, "f3": 1.486225, "y": 0.22856499, "x": 0.5106272}], [{"q1": 0.4747206902, "distance": 0.669495584, "q3": 3.249097927, "q2": 0.2820284536, "tx": 0.22, "ty": 0.821, "targetID": 2, "f2": 1.460024, "f1": -1.710264, "f3": 1.678302, "y": 0.21849998, "x": 0.51192133}], [{"q1": 1.20080561, "distance": 0.3722196197, "q3": 2.466401557, "q2": 0.1797193536, "tx": -0.22, "ty": 0.821, "targetID": 3, "f2": 0.733939, "f1": -1.812573, "f3": 0.895605, "y": 0.6121822, "x": 0.088127525}], [{"q1": 1.835281667, "distance": 0.1643663724, "q3": 1.596180396, "q2": 0.4171797536, "tx": -0.601, "ty": 0.601, "targetID": 4, "f2": 0.099463, "f1": -1.575113, "f3": 0.025384, "y": 0.63104934, "x": -0.43940377}], [{"q1": 1.16957818, "distance": 0.2006519519, "q3": 2.995320127, "q2": 3.639743854, "tx": 0.4596, "ty": 0.4596, "targetID": 5, "f2": 0.765166, "f1": 1.647451, "f3": 1.424524, "y": 0.49676734, "x": 0.2624204}], [{"q1": 1.13809942, "distance": 0.1479242604, "q3": 2.670856427, "q2": 0.7652493536, "tx": 0.1682, "ty": 0.6279, "targetID": 6, "f2": 0.796645, "f1": -1.227043, "f3": 1.10006, "y": 0.48181143, "x": 0.1449682}], [{"q1": 1.38716489, "distance": 0.1931890884, "q3": 2.225944057, "q2": 0.9051759536, "tx": -0.1682, "ty": 0.6279, "targetID": 7, "f2": 0.54758, "f1": -1.087117, "f3": 0.655148, "y": 0.46154795, "x": -0.069970578}], [{"q1": 1.69145955, "distance": 0.2322425113, "q3": 1.710408707, "q2": 1.127537864, "tx": -0.4596, "ty": 0.4596, "targetID": 8, "f2": 0.243285, "f1": -0.864755, "f3": 0.139612, "y": 0.32166164, "x": -0.27275891}], [{"q1": 1.09625341, "distance": 0.2297783652, "q3": 2.848796227, "q2": 0.1861407536, "tx": 0.3182, "ty": 0.3182, "targetID": 9, "f2": 0.838491, "f1": -1.806152, "f3": 1.278, "y": 0.5178029, "x": 0.20437215}], [{"q1": 1.08670297, "distance": 0.1305036976, "q3": 2.866200627, "q2": 1.986260796, "tx": 0.1165, "ty": 0.4347, "targetID": 10, "f2": 0.848042, "f1": -0.006032, "f3": 1.295404, "y": 0.42136609, "x": 0.24632073}], [{"q1": 1.54964806, "distance": 0.0245983674, "q3": 2.349597147, "q2": 1.041521054, "tx": -0.1165, "ty": 0.4347, "targetID": 11, "f2": 0.385096, "f1": -0.950772, "f3": 0.778801, "y": 0.45893651, "x": -0.11229628}], [{"q1": 2.27906304, "distance": 0.2127200807, "q3": 1.531149428, "q2": 1.993926282, "tx": -0.3182, "ty": 0.3182, "targetID": 12, "f2": -0.344319, "f1": 0.001634, "f3": -0.039647, "y": 0.11491124, "x": -0.25556205}], [{"q1": 1.67983566, "distance": 0.2447615702, "q3": 1.958280367, "q2": 2.212581134, "tx": 0.1768, "ty": 0.1768, "targetID": 13, "f2": 0.254909, "f1": 0.220288, "f3": 0.387484, "y": 0.2823336, "x": -0.044041313}], [{"q1": 1.72356663, "distance": 0.2247393289, "q3": 2.015206027, "q2": 1.714890024, "tx": 0.0647, "ty": 0.2415, "targetID": 14, "f2": 0.211178, "f1": -0.277403, "f3": 0.44441, "y": 0.3303325, "x": -0.14173777}], [{"q1": 1.925822367, "distance": 0.1363083412, "q3": 1.751877727, "q2": 1.927575845, "tx": -0.0647, "ty": 0.2415, "targetID": 15, "f2": 0.008922, "f1": -0.064717, "f3": 0.181081, "y": 0.22555724, "x": -0.20007279}], [{"q1": 1.855576355, "distance": 0.07985716705, "q3": 1.585875972, "q2": 1.816740454, "tx": -0.1768, "ty": 0.1768, "targetID": 16, "f2": 0.079168, "f1": -0.175552, "f3": 0.01508, "y": 0.22259795, "x": -0.24221953}]], "block": 11}], [{"trials": [[{"q1": 0.3683463902, "distance": 0.5179147681, "q3": 3.472779327, "q2": -0.7188578464, "tx": 0.601, "ty": 0.601, "targetID": 1, "f2": 1.566398, "f1": -2.711151, "f3": 1.901983, "y": 0.097380209, "x": 0.4801579}], [{"q1": 1.07564456, "distance": 0.3204258276, "q3": 1.649084816, "q2": -0.9818216464, "tx": 0.22, "ty": 0.821, "targetID": 2, "f2": 0.8591, "f1": -2.974114, "f3": 0.078288, "y": 0.67480851, "x": 0.50513288}], [{"q1": 1.74210203, "distance": 0.1114513986, "q3": 1.552952081, "q2": -0.1238527464, "tx": -0.22, "ty": 0.821, "targetID": 3, "f2": 0.192642, "f1": -2.116145, "f3": -0.017844, "y": 0.76811756, "x": -0.31810638}], [{"q1": 1.981805548, "distance": 0.06342367584, "q3": 1.610631722, "q2": 0.1433208536, "tx": -0.601, "ty": 0.601, "targetID": 4, "f2": -0.047061, "f1": -1.848972, "f3": 0.039835, "y": 0.57678752, "x": -0.54237988}], [{"q1": 0.8753365902, "distance": 0.1067957867, "q3": 3.140838627, "q2": -0.4545053464, "tx": 0.4596, "ty": 0.4596, "targetID": 5, "f2": 1.059408, "f1": -2.446798, "f3": 1.570042, "y": 0.41256109, "x": 0.36372153}], [{"q1": 0.9376029802, "distance": 0.2284722901, "q3": 2.825674127, "q2": 0.8891538536, "tx": 0.1682, "ty": 0.6279, "targetID": 6, "f2": 0.997142, "f1": -1.103139, "f3": 1.254878, "y": 0.42499753, "x": 0.27322464}], [{"q1": 1.81190822, "distance": 0.1606448145, "q3": 1.970469747, "q2": -0.04626794641, "tx": -0.1682, "ty": 0.6279, "targetID": 7, "f2": 0.122836, "f1": -2.038561, "f3": 0.399673, "y": 0.64192684, "x": -0.32823126}], [{"q1": 1.67273566, "distance": 0.357113692, "q3": 1.831108697, "q2": -0.1473707464, "tx": -0.4596, "ty": 0.4596, "targetID": 8, "f2": 0.262009, "f1": -2.139663, "f3": 0.260312, "y": 0.73771839, "x": -0.23559029}], [{"q1": 1.07595872, "distance": 0.2111652916, "q3": 2.695800627, "q2": 0.7019777536, "tx": 0.3182, "ty": 0.3182, "targetID": 9, "f2": 0.858786, "f1": -1.290315, "f3": 1.125004, "y": 0.47957191, "x": 0.18200203}], [{"q1": 1.22009499, "distance": 0.02476753054, "q3": 2.626182927, "q2": 1.201365284, "tx": 0.1165, "ty": 0.4347, "targetID": 10, "f2": 0.71465, "f1": -0.790927, "f3": 1.055387, "y": 0.45254488, "x": 0.099324703}], [{"q1": 1.37723746, "distance": 0.1402570697, "q3": 2.014326377, "q2": 1.784570544, "tx": -0.1165, "ty": 0.4347, "targetID": 11, "f2": 0.557507, "f1": -0.207722, "f3": 0.44353, "y": 0.33732685, "x": -0.015551918}], [{"q1": 2.64581257, "distance": 0.2906583961, "q3": 1.093211407, "q2": 2.658624454, "tx": -0.3182, "ty": 0.3182, "targetID": 12, "f2": -0.711068, "f1": 0.666332, "f3": -0.477585, "y": 0.093373243, "x": -0.13398482}], [{"q1": 1.41908347, "distance": 0.3489731882, "q3": 2.220163527, "q2": 1.312766164, "tx": 0.1768, "ty": 0.1768, "targetID": 13, "f2": 0.515661, "f1": -0.679526, "f3": 0.649367, "y": 0.4180143, "x": -0.075386335}], [{"q1": 2.03835422, "distance": 0.4218148555, "q3": 3.290504127, "q2": 2.903103194, "tx": 0.0647, "ty": 0.2415, "targetID": 14, "f2": -0.10361, "f1": 0.910811, "f3": 1.719708, "y": 0.47967203, "x": -0.28344057}], [{"q1": 1.44924276, "distance": 0.161888701, "q3": 2.250825477, "q2": 1.352098904, "tx": -0.0647, "ty": 0.2415, "targetID": 15, "f2": 0.485502, "f1": -0.640194, "f3": 0.680029, "y": 0.40337854, "x": -0.062886218}], [{"q1": 1.7321746, "distance": 0.119324658, "q3": 1.851968867, "q2": 1.730032504, "tx": -0.1768, "ty": 0.1768, "targetID": 16, "f2": 0.20257, "f1": -0.26226, "f3": 0.281173, "y": 0.29604091, "x": -0.17233017}]], "block": 12}], [{"trials": [[{"q1": 0.6953233902, "distance": 0.3472443467, "q3": 2.937200627, "q2": 2.861005854, "tx": 0.601, "ty": 0.601, "targetID": 1, "f2": 1.239421, "f1": 0.868713, "f3": 1.366404, "y": 0.28946861, "x": 0.44761542}], [{"q1": 1.11667376, "distance": 0.1781256825, "q3": 3.966574927, "q2": 1.519797114, "tx": 0.22, "ty": 0.821, "targetID": 2, "f2": 0.818071, "f1": -0.472496, "f3": 2.395779, "y": 0.65848493, "x": 0.29292195}], [{"q1": 1.73274008, "distance": 0.4334086093, "q3": 2.542930757, "q2": 1.655451094, "tx": -0.22, "ty": 0.821, "targetID": 3, "f2": 0.202004, "f1": -0.336842, "f3": 0.972134, "y": 0.40478808, "x": -0.099125436}], [{"q1": 2.31801879, "distance": 0.6497008377, "q3": 1.409758287, "q2": 2.988554514, "tx": -0.601, "ty": 0.601, "targetID": 4, "f2": -0.383274, "f1": 0.996262, "f3": -0.161038, "y": 0.19154646, "x": -0.09656073}], [{"q1": 0.9016631902, "distance": 0.1489705288, "q3": 2.837863427, "q2": 2.497272254, "tx": 0.4596, "ty": 0.4596, "targetID": 5, "f2": 1.033081, "f1": 0.50498, "f3": 1.267067, "y": 0.35352568, "x": 0.35500336}], [{"q1": 1.46250028, "distance": 0.1836878489, "q3": 2.273005117, "q2": 3.207209354, "tx": 0.1682, "ty": 0.6279, "targetID": 6, "f2": 0.472244, "f1": 1.214917, "f3": 0.702209, "y": 0.4586782, "x": 0.23965074}], [{"q1": 1.45521179, "distance": 0.1716912516, "q3": 1.742452947, "q2": "_NaN_", "tx": -0.1682, "ty": 0.6279, "targetID": 7, "f2": 0.479533, "f1": "_NaN_", "f3": 0.171657, "y": 0.78663283, "x": -0.10276473}], [{"q1": 1.964086965, "distance": 0.4739077278, "q3": 1.981967977, "q2": 4.373242854, "tx": -0.4596, "ty": 0.4596, "targetID": 8, "f2": -0.029342, "f1": 2.38095, "f3": 0.411172, "y": 0.72493928, "x": -0.066937803}], [{"q1": 1.58194364, "distance": 0.2372848755, "q3": 2.379882097, "q2": 2.576943044, "tx": 0.3182, "ty": 0.3182, "targetID": 9, "f2": 0.352801, "f1": 0.58465, "f3": 0.809086, "y": 0.40910845, "x": 0.099020243}], [{"q1": 1.23781358, "distance": 0.1154490455, "q3": 2.269989187, "q2": 2.151508574, "tx": 0.1165, "ty": 0.4347, "targetID": 10, "f2": 0.696931, "f1": 0.159216, "f3": 0.699193, "y": 0.32579587, "x": 0.15481935}], [{"q1": 1.69277902, "distance": 0.2678812681, "q3": 2.011938767, "q2": 0.09367745359, "tx": -0.1165, "ty": 0.4347, "targetID": 11, "f2": 0.241965, "f1": -1.898615, "f3": 0.441142, "y": 0.64922793, "x": -0.27693111}], [{"q1": 1.7970799, "distance": 0.1208063376, "q3": 1.996859127, "q2": 0.8300918536, "tx": -0.3182, "ty": 0.3182, "targetID": 12, "f2": 0.137665, "f1": -1.162201, "f3": 0.426063, "y": 0.43858914, "x": -0.32823126}], [{"q1": 1.20639765, "distance": 0.2621375415, "q3": 2.635984727, "q2": 1.371702444, "tx": 0.1768, "ty": 0.1768, "targetID": 13, "f2": 0.728347, "f1": -0.62059, "f3": 1.065188, "y": 0.43146163, "x": 0.11464258}], [{"q1": 1.28902154, "distance": 0.172362537, "q3": 2.537715717, "q2": 2.158420074, "tx": 0.0647, "ty": 0.2415, "targetID": 14, "f2": 0.645723, "f1": 0.166127, "f3": 0.966919, "y": 0.38429783, "x": 0.16122784}], [{"q1": 1.937948915, "distance": 0.1600666917, "q3": 1.746599847, "q2": 1.844826294, "tx": -0.0647, "ty": 0.2415, "targetID": 15, "f2": -0.003204, "f1": -0.147466, "f3": 0.175804, "y": 0.22224067, "x": -0.22360382}], [{"q1": 1.922240951, "distance": 0.4052422517, "q3": 2.622664427, "q2": 3.406888954, "tx": -0.1768, "ty": 0.1768, "targetID": 16, "f2": 0.012504, "f1": 1.414596, "f3": 1.051868, "y": 0.56187693, "x": -0.050558008}]], "block": 13}], [{"trials": [[{"q1": 0.9695215602, "distance": 0.2874781669, "q3": 4.266534127, "q2": 5.662741054, "tx": 0.601, "ty": 0.601, "targetID": 1, "f2": 0.965223, "f1": 3.670448, "f3": 2.695738, "y": 0.32221823, "x": 0.53082578}], [{"q1": 1.56856045, "distance": 0.3647086573, "q3": 3.268638627, "q2": 4.730630454, "tx": 0.22, "ty": 0.821, "targetID": 2, "f2": 0.366184, "f1": 2.738338, "f3": 1.697842, "y": 0.52886744, "x": 0.0016631683}], [{"q1": 2.38122764, "distance": 0.5030712132, "q3": 3.499922727, "q2": 4.504058854, "tx": -0.22, "ty": 0.821, "targetID": 3, "f2": -0.446483, "f1": 2.511766, "f3": 1.929126, "y": 0.33168488, "x": -0.33683903}], [{"q1": 1.76503565, "distance": 0.2226482538, "q3": 0.3014044268, "q2": 0.6528432536, "tx": -0.601, "ty": 0.601, "targetID": 4, "f2": 0.169709, "f1": -1.339449, "f3": -1.269392, "y": 0.7848535, "x": -0.4754208}], [{"q1": 1.11535429, "distance": 0.1259184377, "q3": 3.922341227, "q2": 5.565288854, "tx": 0.4596, "ty": 0.4596, "targetID": 5, "f2": 0.81939, "f1": 3.572996, "f3": 2.351545, "y": 0.35830191, "x": 0.38480595}], [{"q1": 0.5912109902, "distance": 0.269455283, "q3": 1.420376867, "q2": 1.685484714, "tx": 0.1682, "ty": 0.6279, "targetID": 6, "f2": 1.343533, "f1": -0.306808, "f3": -0.150419, "y": 0.35985374, "x": 0.14067997}], [{"q1": 1.24051535, "distance": 0.3094542562, "q3": 1.472841468, "q2": 1.835527184, "tx": -0.1682, "ty": 0.6279, "targetID": 7, "f2": 0.694229, "f1": -0.156765, "f3": -0.097955, "y": 0.32775319, "x": -0.092875176}], [{"q1": 1.83572149, "distance": 0.21362507, "q3": 1.425529087, "q2": 1.608327204, "tx": -0.4596, "ty": 0.4596, "targetID": 8, "f2": 0.099023, "f1": -0.383965, "f3": -0.145267, "y": 0.27666749, "x": -0.34927608}], [{"q1": 1.5818808, "distance": 0.147187213, "q3": 4.554932327, "q2": 5.325648154, "tx": 0.3182, "ty": 0.3182, "targetID": 9, "f2": 0.352864, "f1": 3.333356, "f3": 2.984136, "y": 0.46379485, "x": 0.29660798}], [{"q1": 0.4170410902, "distance": 0.2329388302, "q3": 1.848073297, "q2": 0.9367175536, "tx": 0.1165, "ty": 0.4347, "targetID": 10, "f2": 1.517703, "f1": -1.055575, "f3": 0.277277, "y": 0.425602, "x": 0.34926109}], [{"q1": 1.45791356, "distance": 0.2194558149, "q3": 3.686344827, "q2": 4.736096854, "tx": -0.1165, "ty": 0.4347, "targetID": 11, "f2": 0.476831, "f1": 2.743804, "f3": 2.115549, "y": 0.42567033, "x": 0.10276997}], [{"q1": 1.988591388, "distance": 0.1629055138, "q3": 3.625712127, "q2": 4.438776554, "tx": -0.3182, "ty": 0.3182, "targetID": 12, "f2": -0.053847, "f1": 2.446484, "f3": 2.054916, "y": 0.40649626, "x": -0.18129866}], [{"q1": 0.8032056902, "distance": 0.27957672, "q3": 2.867143127, "q2": 2.888903194, "tx": 0.1768, "ty": 0.1768, "targetID": 13, "f2": 1.131539, "f1": 0.896611, "f3": 1.296347, "y": 0.32345664, "x": 0.41482305}], [{"q1": 1.40909321, "distance": 0.2256169962, "q3": 1.566209601, "q2": 1.711622764, "tx": 0.0647, "ty": 0.2415, "targetID": 14, "f2": 0.525651, "f1": -0.28067, "f3": -0.004587, "y": 0.33038441, "x": -0.14267066}], [{"q1": 1.82328078, "distance": 0.3053092498, "q3": 3.001666127, "q2": 3.321688954, "tx": -0.0647, "ty": 0.2415, "targetID": 15, "f2": 0.111464, "f1": 1.329396, "f3": 1.43087, "y": 0.54607068, "x": -0.085923546}], [{"q1": 1.54292505, "distance": 0.4173489335, "q3": 3.107097927, "q2": 3.795880954, "tx": -0.1768, "ty": 0.1768, "targetID": 16, "f2": 0.391819, "f1": 1.803588, "f3": 1.536302, "y": 0.55730244, "x": -0.005341476}]], "block": 14}], [{"trials": [[{"q1": 1.28035074, "distance": 0.2793652726, "q3": 2.414942277, "q2": 4.051606654, "tx": 0.601, "ty": 0.601, "targetID": 1, "f2": 0.654394, "f1": 2.059314, "f3": 0.844146, "y": 0.56021376, "x": 0.32462808}], [{"q1": 0.7550764902, "distance": 0.3725283713, "q3": 2.211995387, "q2": -0.5849442464, "tx": 0.22, "ty": 0.821, "targetID": 2, "f2": 1.179668, "f1": -2.577237, "f3": 0.641199, "y": 0.55593944, "x": 0.4817638}], [{"q1": 1.58533656, "distance": 0.237225942, "q3": 1.945085677, "q2": 0.4858989536, "tx": -0.22, "ty": 0.821, "targetID": 3, "f2": 0.349408, "f1": -1.506394, "f3": 0.374289, "y": 0.59110605, "x": -0.27852281}], [{"q1": 1.907349802, "distance": 0.1314395925, "q3": 1.659577735, "q2": 0.3727576536, "tx": -0.601, "ty": 0.601, "targetID": 4, "f2": 0.027395, "f1": -1.619535, "f3": 0.088781, "y": 0.56168951, "x": -0.47557651}], [{"q1": 0.9075064902, "distance": 0.1626292162, "q3": 2.762779427, "q2": 2.495135974, "tx": 0.4596, "ty": 0.4596, "targetID": 5, "f2": 1.027238, "f1": 0.502843, "f3": 1.191983, "y": 0.3282395, "x": 0.36372153}], [{"q1": 0.8664772902, "distance": 0.1887324233, "q3": 2.681537827, "q2": 0.3335317536, "tx": 0.1682, "ty": 0.6279, "targetID": 6, "f2": 1.068267, "f1": -1.658761, "f3": 1.110742, "y": 0.47563548, "x": 0.27971432}], [{"q1": 1.68976309, "distance": 0.09748405285, "q3": 2.060319297, "q2": -0.01297334641, "tx": -0.1682, "ty": 0.6279, "targetID": 7, "f2": 0.244981, "f1": -2.005266, "f3": 0.489523, "y": 0.65099949, "x": -0.26290773}], [{"q1": 2.80050459, "distance": 0.5281637533, "q3": 0.8251707268, "q2": 2.797482854, "tx": -0.4596, "ty": 0.4596, "targetID": 8, "f2": -0.86576, "f1": 0.80519, "f3": -0.745626, "y": 0.051638553, "x": -0.12415342}], [{"q1": 0.7924613902, "distance": 0.07287569659, "q3": 2.692659027, "q2": 2.413454564, "tx": 0.3182, "ty": 0.3182, "targetID": 9, "f2": 1.142283, "f1": 0.421162, "f3": 1.121863, "y": 0.27435305, "x": 0.37640921}], [{"q1": 1.33193569, "distance": 0.1385280225, "q3": 2.265276797, "q2": 1.275506874, "tx": 0.1165, "ty": 0.4347, "targetID": 10, "f2": 0.602809, "f1": -0.716786, "f3": 0.69448, "y": 0.42502518, "x": -0.021689764}], [{"q1": 2.44280285, "distance": 0.2920382334, "q3": 1.268763607, "q2": 2.662268704, "tx": -0.1165, "ty": 0.4347, "targetID": 11, "f2": -0.508058, "f1": 0.669976, "f3": -0.302033, "y": 0.14266639, "x": -0.11814329}], [{"q1": 2.1876427, "distance": 0.2071678046, "q3": 1.519902526, "q2": 2.134920964, "tx": -0.3182, "ty": 0.3182, "targetID": 12, "f2": -0.252898, "f1": 0.142628, "f3": -0.050894, "y": 0.14291365, "x": -0.2077772}], [{"q1": 2.21868163, "distance": 0.2444483832, "q3": 1.462034387, "q2": 2.665284634, "tx": 0.1768, "ty": 0.1768, "targetID": 13, "f2": -0.283937, "f1": 0.672992, "f3": -0.108762, "y": 0.22382545, "x": -0.063082511}], [{"q1": 1.37786578, "distance": 0.1278583094, "q3": 2.226572377, "q2": 2.441917394, "tx": 0.0647, "ty": 0.2415, "targetID": 14, "f2": 0.556879, "f1": 0.449625, "f3": 0.655776, "y": 0.33497371, "x": 0.15193768}], [{"q1": 1.859534762, "distance": 0.2923643198, "q3": 2.089661767, "q2": 1.012115744, "tx": -0.0647, "ty": 0.2415, "targetID": 15, "f2": 0.07521, "f1": -0.980177, "f3": 0.518865, "y": 0.36991989, "x": -0.32735039}], [{"q1": 1.870530336, "distance": 0.06871870602, "q3": 1.722095427, "q2": 2.094645744, "tx": -0.1768, "ty": 0.1768, "targetID": 16, "f2": 0.064214, "f1": 0.102353, "f3": 0.151299, "y": 0.23115841, "x": -0.13475926}]], "block": 15}], [{"trials": [[{"q1": 1.47135957, "distance": 0.5822615727, "q3": 2.255600697, "q2": 5.659976454, "tx": 0.601, "ty": 0.601, "targetID": 1, "f2": 0.463385, "f1": 3.667684, "f3": 0.684804, "y": 0.72722151, "x": 0.03258407}], [{"q1": 2.09213828, "distance": 0.2631604515, "q3": 1.445635277, "q2": 3.951452654, "tx": 0.22, "ty": 0.821, "targetID": 2, "f2": -0.157394, "f1": 1.95916, "f3": -0.125161, "y": 0.62278176, "x": 0.046901899}], [{"q1": 1.67688256, "distance": 0.3827446541, "q3": 2.101034337, "q2": 0.9975387536, "tx": -0.22, "ty": 0.821, "targetID": 3, "f2": 0.257862, "f1": -0.994754, "f3": 0.530238, "y": 0.43856004, "x": -0.23526916}], [{"q1": 2.55206745, "distance": 0.6654598999, "q3": 1.304703427, "q2": 2.493565174, "tx": -0.601, "ty": 0.601, "targetID": 4, "f2": -0.617323, "f1": 0.501273, "f3": -0.266093, "y": 0.10222556, "x": -0.16047652}], [{"q1": 0.7216498902, "distance": 0.1696529004, "q3": 3.094091727, "q2": 1.779983824, "tx": 0.4596, "ty": 0.4596, "targetID": 5, "f2": 1.213095, "f1": -0.212309, "f3": 1.523295, "y": 0.28994769, "x": 0.45915243}], [{"q1": 0.7814029902, "distance": 0.3776863822, "q3": 2.945054627, "q2": 2.038034243, "tx": 0.1682, "ty": 0.6279, "targetID": 6, "f2": 1.153342, "f1": 0.045742, "f3": 1.374258, "y": 0.32082812, "x": 0.38809512}], [{"q1": 2.08403297, "distance": 0.454543965, "q3": 1.616977739, "q2": 6.759722354, "tx": -0.1682, "ty": 0.6279, "targetID": 7, "f2": -0.149288, "f1": 4.76743, "f3": 0.046181, "y": 0.41846365, "x": -0.57161868}], [{"q1": 1.65803301, "distance": 0.6455293156, "q3": 2.093054687, "q2": 3.200926154, "tx": -0.4596, "ty": 0.4596, "targetID": 8, "f2": 0.276711, "f1": 1.208633, "f3": 0.522258, "y": 0.45797885, "x": 0.18592728}], [{"q1": 0.9538764302, "distance": 0.04174462254, "q3": 2.775534327, "q2": 1.686113034, "tx": 0.3182, "ty": 0.3182, "targetID": 9, "f2": 0.980868, "f1": -0.30618, "f3": 1.204738, "y": 0.35871964, "x": 0.30816146}], [{"q1": 1.67468345, "distance": 0.04731830003, "q3": 2.015017527, "q2": 3.131873954, "tx": 0.1165, "ty": 0.4347, "targetID": 10, "f2": 0.260061, "f1": 1.139581, "f3": 0.444221, "y": 0.42515093, "x": 0.16284476}], [{"q1": 1.78752946, "distance": 0.3597693642, "q3": 1.789262677, "q2": -0.2534937464, "tx": -0.1165, "ty": 0.4347, "targetID": 11, "f2": 0.147215, "f1": -2.245786, "f3": 0.218466, "y": 0.73661402, "x": -0.31215766}], [{"q1": 1.841879011, "distance": 0.1974822315, "q3": 1.827652947, "q2": 2.049658136, "tx": -0.3182, "ty": 0.3182, "targetID": 12, "f2": 0.092865, "f1": 0.057365, "f3": 0.256857, "y": 0.25139625, "x": -0.13236004}], [{"q1": 1.41713568, "distance": 0.2135329589, "q3": 2.313468827, "q2": 2.047584685, "tx": 0.1768, "ty": 0.1768, "targetID": 13, "f2": 0.517609, "f1": 0.055292, "f3": 0.742672, "y": 0.35916545, "x": 0.065718196}], [{"q1": 1.36190649, "distance": 0.1592235759, "q3": 2.414376787, "q2": 1.599593574, "tx": 0.0647, "ty": 0.2415, "targetID": 14, "f2": 0.572838, "f1": -0.392699, "f3": 0.84358, "y": 0.39870218, "x": 0.039409256}], [{"q1": 1.841564852, "distance": 0.03501336632, "q3": 1.689862687, "q2": 2.189333344, "tx": -0.0647, "ty": 0.2415, "targetID": 15, "f2": 0.09318, "f1": 0.197041, "f3": 0.119066, "y": 0.23747699, "x": -0.099481478}], [{"q1": 1.874865734, "distance": 0.2051255026, "q3": 1.62414057, "q2": 2.620988174, "tx": -0.1768, "ty": 0.1768, "targetID": 16, "f2": 0.059879, "f1": 0.628696, "f3": 0.053344, "y": 0.26114809, "x": 0.010180939}]], "block": 16}], [{"trials": [[{"q1": 0.9578976702, "distance": 0.3615295723, "q3": 2.861676727, "q2": 1.756610374, "tx": 0.601, "ty": 0.601, "targetID": 1, "f2": 0.976847, "f1": -0.235682, "f3": 1.29088, "y": 0.38032537, "x": 0.31463251}], [{"q1": 1.5749693, "distance": 0.2115035636, "q3": 2.412366167, "q2": 4.843790654, "tx": 0.22, "ty": 0.821, "targetID": 2, "f2": 0.359775, "f1": 2.851498, "f3": 0.84157, "y": 0.71862956, "x": 0.034921502}], [{"q1": 1.40469498, "distance": 0.2208950641, "q3": 2.154881237, "q2": 0.2119709536, "tx": -0.22, "ty": 0.821, "targetID": 3, "f2": 0.53005, "f1": -1.780322, "f3": 0.584085, "y": 0.64469696, "x": -0.08691406}], [{"q1": 2.17017544, "distance": 0.6297564508, "q3": 1.300556527, "q2": 2.319458114, "tx": -0.601, "ty": 0.601, "targetID": 4, "f2": -0.235431, "f1": 0.327165, "f3": -0.27024, "y": 0.13195672, "x": -0.18077198}], [{"q1": 0.4135224902, "distance": 0.278370416, "q3": 3.135120927, "q2": 1.599342244, "tx": 0.4596, "ty": 0.4596, "targetID": 5, "f2": 1.521222, "f1": -0.39295, "f3": 1.564325, "y": 0.18880432, "x": 0.52409642}], [{"q1": 0.8945002902, "distance": 0.2851959682, "q3": 3.334046627, "q2": 1.671536044, "tx": 0.1682, "ty": 0.6279, "targetID": 6, "f2": 1.040244, "f1": -0.320757, "f3": 1.76325, "y": 0.46024509, "x": 0.39891318}], [{"q1": 1.904271041, "distance": 0.3326938819, "q3": 2.076655577, "q2": 2.353764304, "tx": -0.1682, "ty": 0.6279, "targetID": 7, "f2": 0.030473, "f1": 0.361472, "f3": 0.505859, "y": 0.30633627, "x": -0.082865443}], [{"q1": 1.966977231, "distance": 0.2864436205, "q3": 1.562942345, "q2": -0.4156941464, "tx": -0.4596, "ty": 0.4596, "targetID": 8, "f2": -0.032233, "f1": -2.407987, "f3": -0.007854, "y": 0.74333346, "x": -0.42029006}], [{"q1": 1.01758793, "distance": 0.08987091597, "q3": 2.534699787, "q2": 1.903071423, "tx": 0.3182, "ty": 0.3182, "targetID": 9, "f2": 0.917157, "f1": -0.089221, "f3": 0.963903, "y": 0.33988244, "x": 0.23098387}], [{"q1": 1.11265252, "distance": 0.08597537054, "q3": 2.438567047, "q2": 0.7149839536, "tx": 0.1165, "ty": 0.4347, "targetID": 10, "f2": 0.822092, "f1": -1.277309, "f3": 0.867771, "y": 0.51740126, "x": 0.092999661}], [{"q1": 1.3911233, "distance": 0.2055181979, "q3": 2.146524597, "q2": 2.022766103, "tx": -0.1165, "ty": 0.4347, "targetID": 11, "f2": 0.543621, "f1": 0.030473, "f3": 0.575728, "y": 0.32857296, "x": 0.059496537}], [{"q1": 2.23445243, "distance": 0.242112166, "q3": 1.304075107, "q2": 2.170295294, "tx": -0.3182, "ty": 0.3182, "targetID": 12, "f2": -0.299708, "f1": 0.178003, "f3": -0.266721, "y": 0.082204, "x": -0.26412423}], [{"q1": 1.43874984, "distance": 0.3912823618, "q3": 3.213974927, "q2": 2.258385554, "tx": 0.1768, "ty": 0.1768, "targetID": 13, "f2": 0.495995, "f1": 0.266093, "f3": 1.643179, "y": 0.55582282, "x": 0.079621872}], [{"q1": 1.16932686, "distance": 0.1942356867, "q3": 2.623732527, "q2": 1.482035174, "tx": 0.0647, "ty": 0.2415, "targetID": 14, "f2": 0.765418, "f1": -0.510257, "f3": 1.052936, "y": 0.41773944, "x": 0.14635269}], [{"q1": 1.45018524, "distance": 0.1471147437, "q3": 2.101348497, "q2": 2.260333344, "tx": -0.0647, "ty": 0.2415, "targetID": 15, "f2": 0.484559, "f1": 0.268041, "f3": 0.530552, "y": 0.31670748, "x": 0.061738059}], [{"q1": 1.65514274, "distance": 0.1191353721, "q3": 1.851654707, "q2": 1.890693544, "tx": -0.1768, "ty": 0.1768, "targetID": 16, "f2": 0.279602, "f1": -0.101599, "f3": 0.280858, "y": 0.27999355, "x": -0.11726574}]], "block": 17}], [{"trials": [[{"q1": 1.77898433, "distance": 0.5946002467, "q3": 3.877919127, "q2": 0.1386336536, "tx": 0.601, "ty": 0.601, "targetID": 1, "f2": 0.15576, "f1": -1.853659, "f3": 2.307123, "y": 0.63225927, "x": 0.0072220016}], [{"q1": 1.06383217, "distance": 0.4056115386, "q3": 3.411895327, "q2": 1.898170538, "tx": 0.22, "ty": 0.821, "targetID": 2, "f2": 0.870912, "f1": -0.094122, "f3": 1.841099, "y": 0.45457229, "x": 0.39392945}], [{"q1": 1.68926044, "distance": 0.1179398439, "q3": 1.953693637, "q2": -0.1257251464, "tx": -0.22, "ty": 0.821, "targetID": 3, "f2": 0.245484, "f1": -2.118018, "f3": 0.382897, "y": 0.70394189, "x": -0.23439464}], [{"q1": 2.012341829, "distance": 0.1301260741, "q3": 1.842041437, "q2": -0.1748847464, "tx": -0.601, "ty": 0.601, "targetID": 4, "f2": -0.077597, "f1": -2.167177, "f3": 0.271245, "y": 0.61430168, "x": -0.47155557}], [{"q1": 0.9545675802, "distance": 0.09712274795, "q3": 3.005624527, "q2": 3.956667754, "tx": 0.4596, "ty": 0.4596, "targetID": 5, "f2": 0.980177, "f1": 1.964375, "f3": 1.434828, "y": 0.43635945, "x": 0.36529886}], [{"q1": 1.835156003, "distance": 0.07310842003, "q3": 1.999749387, "q2": 3.766287154, "tx": 0.1682, "ty": 0.6279, "targetID": 6, "f2": 0.099588, "f1": 1.773994, "f3": 0.428953, "y": 0.59791329, "x": 0.10152438}], [{"q1": 2.42477011, "distance": 0.2238142255, "q3": 0.8239769168, "q2": 3.722619054, "tx": -0.1682, "ty": 0.6279, "targetID": 7, "f2": -0.490026, "f1": 1.730326, "f3": -0.746819, "y": 0.47920724, "x": -0.00091799066}], [{"q1": 1.80719583, "distance": 0.0709196616, "q3": 1.811065337, "q2": 0.7790723536, "tx": -0.4596, "ty": 0.4596, "targetID": 8, "f2": 0.127549, "f1": -1.21322, "f3": 0.240269, "y": 0.45402327, "x": -0.38889994}], [{"q1": 1.56918877, "distance": 0.5141846461, "q3": 2.339732547, "q2": -0.1461329464, "tx": 0.3182, "ty": 0.3182, "targetID": 9, "f2": 0.365556, "f1": -2.138426, "f3": 0.768936, "y": 0.54330108, "x": -0.14409358}], [{"q1": 1.39457905, "distance": 0.05887418181, "q3": 2.396532537, "q2": 1.790351074, "tx": 0.1165, "ty": 0.4347, "targetID": 10, "f2": 0.540165, "f1": -0.201942, "f3": 0.825736, "y": 0.38319037, "x": 0.08798812}], [{"q1": 2.29697012, "distance": 0.2021243687, "q3": 0.8297574468, "q2": 3.363158054, "tx": -0.1165, "ty": 0.4347, "targetID": 11, "f2": -0.362226, "f1": 1.370865, "f3": -0.741039, "y": 0.28571232, "x": 0.020090379}], [{"q1": 2.45279312, "distance": 0.3106028706, "q3": 1.499482174, "q2": 1.501073224, "tx": -0.3182, "ty": 0.3182, "targetID": 12, "f2": -0.518049, "f1": -0.491219, "f3": -0.071314, "y": 0.031913549, "x": -0.43867494}], [{"q1": 2.09006483, "distance": 0.205616931, "q3": 0.5773618968, "q2": 3.007906754, "tx": 0.1768, "ty": 0.1768, "targetID": 13, "f2": -0.15532, "f1": 1.015614, "f3": -0.993434, "y": 0.12456056, "x": -0.022070217}], [{"q1": 1.62209319, "distance": 0.3040684576, "q3": 2.741228127, "q2": 3.286880154, "tx": 0.0647, "ty": 0.2415, "targetID": 14, "f2": 0.312651, "f1": 1.294588, "f3": 1.170432, "y": 0.54542994, "x": 0.073877062}], [{"q1": 2.82507185, "distance": 0.03108695631, "q3": 0.09198582679, "q2": 3.646089854, "tx": -0.0647, "ty": 0.2415, "targetID": 15, "f2": -0.890327, "f1": 1.653797, "f3": -1.478811, "y": 0.27058584, "x": -0.075673275}], [{"q1": 2.19857544, "distance": 0.1245016097, "q3": 1.372938817, "q2": 2.676782864, "tx": -0.1768, "ty": 0.1768, "targetID": 16, "f2": -0.263831, "f1": 0.68449, "f3": -0.197858, "y": 0.21049414, "x": -0.056944438}]], "block": 18}], [{"trials": [[{"q1": 0.06945529019, "distance": 0.6415096307, "q3": 3.471271427, "q2": -0.9827955464, "tx": 0.601, "ty": 0.601, "targetID": 1, "f2": 1.865289, "f1": -2.975088, "f3": 1.900475, "y": -0.032501224, "x": 0.49995147}], [{"q1": 0.9190047902, "distance": 0.4682597961, "q3": 3.413277627, "q2": 5.138409154, "tx": 0.22, "ty": 0.821, "targetID": 2, "f2": 1.01574, "f1": 3.146117, "f3": 1.842481, "y": 0.36838133, "x": 0.3400149}], [{"q1": 1.33476313, "distance": 0.3708600384, "q3": 2.500079437, "q2": 0.2157157536, "tx": -0.22, "ty": 0.821, "targetID": 3, "f2": 0.599981, "f1": -1.776577, "f3": 0.929283, "y": 0.58061527, "x": 0.062404585}], [{"q1": 2.21145597, "distance": 0.3522319602, "q3": 1.648016674, "q2": 0.7934608536, "tx": -0.601, "ty": 0.601, "targetID": 4, "f2": -0.276711, "f1": -1.198832, "f3": 0.07722, "y": 0.24876838, "x": -0.60148955}], [{"q1": 0.3816038902, "distance": 0.2299857668, "q3": 2.695423627, "q2": 0.9166741536, "tx": 0.4596, "ty": 0.4596, "targetID": 5, "f2": 1.553141, "f1": -1.075619, "f3": 1.124627, "y": 0.23252165, "x": 0.42314625}], [{"q1": 1.03807111, "distance": 0.08184972833, "q3": 2.594075927, "q2": -0.1515804464, "tx": 0.1682, "ty": 0.6279, "targetID": 6, "f2": 0.896673, "f1": -2.143873, "f3": 1.02328, "y": 0.5585538, "x": 0.21167968}], [{"q1": 1.45785073, "distance": 0.1441877566, "q3": 1.350507847, "q2": 1.104352904, "tx": -0.1682, "ty": 0.6279, "targetID": 7, "f2": 0.476894, "f1": -0.88794, "f3": -0.220288, "y": 0.54566309, "x": -0.28663648}], [{"q1": 1.863618832, "distance": 0.1012068062, "q3": 2.065659997, "q2": 0.6830653536, "tx": -0.4596, "ty": 0.4596, "targetID": 8, "f2": 0.071126, "f1": -1.309227, "f3": 0.494864, "y": 0.42472111, "x": -0.36459326}], [{"q1": 1.25628614, "distance": 0.09704437017, "q3": 2.165751147, "q2": 2.535851014, "tx": 0.3182, "ty": 0.3182, "targetID": 9, "f2": 0.678458, "f1": 0.543558, "f3": 0.594955, "y": 0.30798801, "x": 0.22169443}], [{"q1": 1.32024897, "distance": 0.0612074974, "q3": 2.428262627, "q2": 1.942466995, "tx": 0.1165, "ty": 0.4347, "targetID": 10, "f2": 0.614496, "f1": -0.049826, "f3": 0.857466, "y": 0.37349279, "x": 0.11631243}], [{"q1": 1.03970474, "distance": 0.2399014082, "q3": 2.228520167, "q2": 1.646905954, "tx": -0.1165, "ty": 0.4347, "targetID": 11, "f2": 0.89504, "f1": -0.345387, "f3": 0.657724, "y": 0.35857688, "x": 0.11100375}], [{"q1": 1.56837195, "distance": 0.2587396102, "q3": 2.432975017, "q2": 0.5213361536, "tx": -0.3182, "ty": 0.3182, "targetID": 12, "f2": 0.366373, "f1": -1.470957, "f3": 0.862179, "y": 0.53110292, "x": -0.17116758}], [{"q1": 1.36423126, "distance": 0.2290637293, "q3": 2.528290937, "q2": 1.958174958, "tx": 0.1768, "ty": 0.1768, "targetID": 13, "f2": 0.570513, "f1": -0.034118, "f3": 0.957495, "y": 0.39612618, "x": 0.11072263}], [{"q1": 0.9954082902, "distance": 0.332117728, "q3": 3.294022727, "q2": 2.495324474, "tx": 0.0647, "ty": 0.2415, "targetID": 14, "f2": 0.939336, "f1": 0.503032, "f3": 1.723226, "y": 0.49065188, "x": 0.28430311}], [{"q1": 1.33118171, "distance": 0.09629545864, "q3": 1.444127307, "q2": 2.372990854, "tx": -0.0647, "ty": 0.2415, "targetID": 15, "f2": 0.603563, "f1": 0.380698, "f3": -0.126669, "y": 0.20898671, "x": 0.025940506}], [{"q1": 1.82830733, "distance": 0.134157732, "q3": 1.680563577, "q2": 2.303184664, "tx": -0.1768, "ty": 0.1768, "targetID": 16, "f2": 0.106437, "f1": 0.310892, "f3": 0.109767, "y": 0.24019108, "x": -0.058563508}]], "block": 19}], [{"trials": [[{"q1": 0.1484348902, "distance": 0.545588343, "q3": 3.162138627, "q2": 2.294890854, "tx": 0.601, "ty": 0.601, "targetID": 1, "f2": 1.78631, "f1": 0.302598, "f3": 1.591342, "y": 0.057667303, "x": 0.55143973}], [{"q1": 0.6455604902, "distance": 0.4371891753, "q3": 2.657975927, "q2": 0.5106547536, "tx": 0.22, "ty": 0.821, "targetID": 2, "f2": 1.289184, "f1": -1.481638, "f3": 1.08718, "y": 0.41381934, "x": 0.37918004}], [{"q1": 1.50340382, "distance": 0.5022777271, "q3": 2.085137877, "q2": 1.788654614, "tx": -0.22, "ty": 0.821, "targetID": 3, "f2": 0.431341, "f1": -0.203638, "f3": 0.514342, "y": 0.34332266, "x": -0.064734827}], [{"q1": 1.60820735, "distance": 0.3635126665, "q3": 1.811756487, "q2": 0.08702355359, "tx": -0.601, "ty": 0.601, "targetID": 4, "f2": 0.326537, "f1": -1.905269, "f3": 0.24096, "y": 0.71095705, "x": -0.25451637}], [{"q1": 0.6085525902, "distance": 0.126989083, "q3": 2.509567047, "q2": 5.214058754, "tx": 0.4596, "ty": 0.4596, "targetID": 5, "f2": 1.326192, "f1": 3.221766, "f3": 0.938771, "y": 0.38989625, "x": 0.56574902}], [{"q1": 0.8142640902, "distance": 0.278915088, "q3": 2.447991827, "q2": 1.384331644, "tx": 0.1682, "ty": 0.6279, "targetID": 6, "f2": 1.12048, "f1": -0.607961, "f3": 0.877196, "y": 0.35665264, "x": 0.23314995}], [{"q1": 1.57880204, "distance": 0.4468592327, "q3": 1.991329917, "q2": 3.583509354, "tx": -0.1682, "ty": 0.6279, "targetID": 7, "f2": 0.355942, "f1": 1.591217, "f3": 0.420534, "y": 0.49205353, "x": 0.25750989}], [{"q1": 1.937886083, "distance": 0.1482198856, "q3": 1.547234382, "q2": 0.1975635536, "tx": -0.4596, "ty": 0.4596, "targetID": 8, "f2": -0.003142, "f1": -1.794729, "f3": -0.023562, "y": 0.6027568, "x": -0.49800918}], [{"q1": 0.9044905902, "distance": 0.1143287081, "q3": 2.514719257, "q2": 3.226687254, "tx": 0.3182, "ty": 0.3182, "targetID": 9, "f2": 1.030254, "f1": 1.234395, "f3": 0.943923, "y": 0.31128228, "x": 0.43231923}], [{"q1": 1.30303304, "distance": 0.2275919078, "q3": 2.035060887, "q2": 3.278586354, "tx": 0.1165, "ty": 0.4347, "targetID": 10, "f2": 0.631711, "f1": 1.286294, "f3": 0.464265, "y": 0.36870465, "x": 0.33431343}], [{"q1": 1.01689678, "distance": 0.1818585876, "q3": 2.077032567, "q2": 1.330673244, "tx": -0.1165, "ty": 0.4347, "targetID": 11, "f2": 0.917848, "f1": -0.661619, "f3": 0.506236, "y": 0.41670013, "x": 0.064465606}], [{"q1": 1.74009141, "distance": 0.1388016018, "q3": 1.676605167, "q2": 1.790916564, "tx": -0.3182, "ty": 0.3182, "targetID": 12, "f2": 0.194653, "f1": -0.201376, "f3": 0.105809, "y": 0.27254818, "x": -0.18712065}], [{"q1": 1.60230116, "distance": 0.2612095416, "q3": 1.888976827, "q2": 2.096970524, "tx": 0.1768, "ty": 0.1768, "targetID": 13, "f2": 0.332443, "f1": 0.104678, "f3": 0.31818, "y": 0.29186673, "x": -0.057699621}], [{"q1": 1.59092859, "distance": 0.1173340852, "q3": 1.825139667, "q2": 2.087859903, "tx": 0.0647, "ty": 0.2415, "targetID": 14, "f2": 0.343816, "f1": 0.095567, "f3": 0.254343, "y": 0.27283043, "x": -0.048373833}], [{"q1": 1.47368435, "distance": 0.1309010959, "q3": 1.891804267, "q2": 1.557684724, "tx": -0.0647, "ty": 0.2415, "targetID": 15, "f2": 0.46106, "f1": -0.434608, "f3": 0.321008, "y": 0.35763503, "x": -0.12509662}], [{"q1": 1.42574365, "distance": 0.172831574, "q3": 1.714052957, "q2": 1.620265254, "tx": -0.1768, "ty": 0.1768, "targetID": 16, "f2": 0.509001, "f1": -0.372027, "f3": 0.143257, "y": 0.34653959, "x": -0.14425427}]], "block": 20}], [{"trials": [[{"q1": 0.4552428902, "distance": 0.3472906113, "q3": 3.408879327, "q2": 1.816426294, "tx": 0.601, "ty": 0.601, "targetID": 1, "f2": 1.479502, "f1": -0.175866, "f3": 1.838083, "y": 0.25831213, "x": 0.54464583}], [{"q1": 1.39671533, "distance": 0.1177150898, "q3": 2.279476797, "q2": 5.102783554, "tx": 0.22, "ty": 0.821, "targetID": 2, "f2": 0.538029, "f1": 3.110491, "f3": 0.70868, "y": 0.72583918, "x": 0.15070887}], [{"q1": 1.863430337, "distance": 0.04169160547, "q3": 1.929943197, "q2": 5.280095054, "tx": -0.22, "ty": 0.821, "targetID": 3, "f2": 0.071314, "f1": 3.287802, "f3": 0.359147, "y": 0.77976454, "x": -0.21384965}], [{"q1": 2.58631081, "distance": 0.7492571156, "q3": 0.8965477068, "q2": 2.431612974, "tx": -0.601, "ty": 0.601, "targetID": 4, "f2": -0.651566, "f1": 0.43932, "f3": -0.674249, "y": -0.038241163, "x": -0.21015865}], [{"q1": 1.75353743, "distance": 0.4189586331, "q3": 1.789639667, "q2": 4.372237554, "tx": 0.4596, "ty": 0.4596, "targetID": 5, "f2": 0.181207, "f1": 2.379945, "f3": 0.218843, "y": 0.7280583, "x": 0.13795349}], [{"q1": 1.75096132, "distance": 0.1291028488, "q3": 1.828532587, "q2": 3.501199654, "tx": 0.1682, "ty": 0.6279, "targetID": 6, "f2": 0.183783, "f1": 1.508907, "f3": 0.257736, "y": 0.50008268, "x": 0.18637356}], [{"q1": 1.02060386, "distance": 0.3649350186, "q3": 2.399359977, "q2": 1.128920164, "tx": -0.1682, "ty": 0.6279, "targetID": 7, "f2": 0.914141, "f1": -0.863372, "f3": 0.828564, "y": 0.4393047, "x": 0.144225}], [{"q1": 1.66525867, "distance": 0.1636755026, "q3": 1.800069757, "q2": 1.106929014, "tx": -0.4596, "ty": 0.4596, "targetID": 8, "f2": 0.269486, "f1": -0.885364, "f3": 0.229273, "y": 0.43499648, "x": -0.29778425}], [{"q1": 1.34393658, "distance": 0.09323143481, "q3": 2.252710427, "q2": 3.090216454, "tx": 0.3182, "ty": 0.3182, "targetID": 9, "f2": 0.590808, "f1": 1.097924, "f3": 0.681914, "y": 0.40156105, "x": 0.27645032}], [{"q1": 1.63968611, "distance": 0.1200314082, "q3": 1.938739657, "q2": 3.457280154, "tx": 0.1165, "ty": 0.4347, "targetID": 10, "f2": 0.295058, "f1": 1.464988, "f3": 0.367943, "y": 0.47364498, "x": 0.23003778}], [{"q1": 1.35160206, "distance": 0.08325868633, "q3": 2.155823707, "q2": 1.394196244, "tx": -0.1165, "ty": 0.4347, "targetID": 11, "f2": 0.583142, "f1": -0.598096, "f3": 0.585027, "y": 0.40529527, "x": -0.038606671}], [{"q1": 2.0617905, "distance": 0.2166611222, "q3": 1.479250317, "q2": 2.225461664, "tx": -0.3182, "ty": 0.3182, "targetID": 12, "f2": -0.127046, "f1": 0.233169, "f3": -0.091546, "y": 0.17401712, "x": -0.15648006}], [{"q1": 2.19053296, "distance": 0.2634976303, "q3": 1.637083932, "q2": 3.020661554, "tx": 0.1768, "ty": 0.1768, "targetID": 13, "f2": -0.255788, "f1": 1.028369, "f3": 0.066288, "y": 0.36281242, "x": -0.0098289924}], [{"q1": 1.40965869, "distance": 0.1183647344, "q3": 2.246741407, "q2": 2.342831564, "tx": 0.0647, "ty": 0.2415, "targetID": 14, "f2": 0.525086, "f1": 0.350539, "f3": 0.675945, "y": 0.34348093, "x": 0.12478411}], [{"q1": 1.939394047, "distance": 0.02717809862, "q3": 1.592661812, "q2": 2.361743954, "tx": -0.0647, "ty": 0.2415, "targetID": 15, "f2": -0.00465, "f1": 0.369451, "f3": 0.021865, "y": 0.218098, "x": -0.07852011}], [{"q1": 1.43460294, "distance": 0.4920420509, "q3": 2.328045817, "q2": 3.344748254, "tx": -0.1768, "ty": 0.1768, "targetID": 16, "f2": 0.500142, "f1": 1.352456, "f3": 0.757249, "y": 0.45391333, "x": 0.22978773}]], "block": 21}], [{"trials": [[{"q1": 0.8723206902, "distance": 0.3063024003, "q3": 3.176401527, "q2": 3.439938554, "tx": 0.601, "ty": 0.601, "targetID": 1, "f2": 1.062424, "f1": 1.447646, "f3": 1.605605, "y": 0.41546979, "x": 0.35727946}], [{"q1": 1.71144008, "distance": 0.173181652, "q3": 1.885583907, "q2": 4.751553454, "tx": 0.22, "ty": 0.821, "targetID": 2, "f2": 0.223304, "f1": 2.759261, "f3": 0.314788, "y": 0.78830035, "x": 0.049933491}], [{"q1": 1.44233126, "distance": 0.1629769712, "q3": 1.825453827, "q2": 0.4063852536, "tx": -0.22, "ty": 0.821, "targetID": 3, "f2": 0.492413, "f1": -1.585907, "f3": 0.254657, "y": 0.66700952, "x": -0.16662936}], [{"q1": 2.1195958, "distance": 0.2167151318, "q3": 1.257453877, "q2": 0.6714414536, "tx": -0.601, "ty": 0.601, "targetID": 4, "f2": -0.184851, "f1": -1.320851, "f3": -0.313342, "y": 0.38746115, "x": -0.63796766}], [{"q1": 0.5432702902, "distance": 0.1599504001, "q3": 2.827307727, "q2": 0.7957228536, "tx": 0.4596, "ty": 0.4596, "targetID": 5, "f2": 1.391474, "f1": -1.19657, "f3": 1.256511, "y": 0.30793021, "x": 0.40880231}], [{"q1": 0.7890056902, "distance": 0.3387910888, "q3": 2.623418327, "q2": 1.402427214, "tx": 0.1682, "ty": 0.6279, "targetID": 6, "f2": 1.145739, "f1": -0.589865, "f3": 1.052622, "y": 0.3227522, "x": 0.31538771}], [{"q1": 2.14045598, "distance": 0.3660829462, "q3": 1.206057417, "q2": 3.257035054, "tx": -0.1682, "ty": 0.6279, "targetID": 7, "f2": -0.205711, "f1": 1.264742, "f3": -0.364739, "y": 0.34255071, "x": 0.061130561}], [{"q1": 1.884290512, "distance": 0.134947407, "q3": 1.373629977, "q2": 0.5058166536, "tx": -0.4596, "ty": 0.4596, "targetID": 8, "f2": 0.050454, "f1": -1.486476, "f3": -0.197166, "y": 0.58854194, "x": -0.49940928}], [{"q1": 1.5382755, "distance": 0.1858432508, "q3": 1.793660907, "q2": 3.777722554, "tx": 0.3182, "ty": 0.3182, "targetID": 9, "f2": 0.396469, "f1": 1.78543, "f3": 0.222865, "y": 0.50404291, "x": 0.31784409}], [{"q1": 1.06571713, "distance": 0.07988702883, "q3": 2.180516627, "q2": 1.615238704, "tx": 0.1165, "ty": 0.4347, "targetID": 10, "f2": 0.869027, "f1": -0.377054, "f3": 0.60972, "y": 0.35724668, "x": 0.096931643}], [{"q1": 1.20916225, "distance": 0.1229369305, "q3": 2.108951147, "q2": 1.435602434, "tx": -0.1165, "ty": 0.4347, "targetID": 11, "f2": 0.725582, "f1": -0.55669, "f3": 0.538155, "y": 0.40102241, "x": 0.0017341271}], [{"q1": 1.71125159, "distance": 0.2422107944, "q3": 1.741384807, "q2": 2.107212114, "tx": -0.3182, "ty": 0.3182, "targetID": 12, "f2": 0.223493, "f1": 0.114919, "f3": 0.170588, "y": 0.25707238, "x": -0.083829603}], [{"q1": 1.46507639, "distance": 0.1355151472, "q3": 1.823443207, "q2": 2.426712084, "tx": 0.1768, "ty": 0.1768, "targetID": 13, "f2": 0.469668, "f1": 0.434419, "f3": 0.252647, "y": 0.2643386, "x": 0.073352677}], [{"q1": 1.68184628, "distance": 0.1506029847, "q3": 2.019352927, "q2": 2.108782914, "tx": 0.0647, "ty": 0.2415, "targetID": 14, "f2": 0.252898, "f1": 0.11649, "f3": 0.448557, "y": 0.29285038, "x": -0.076878238}], [{"q1": 1.61555868, "distance": 0.1871538409, "q3": 1.596054732, "q2": 2.759658074, "tx": -0.0647, "ty": 0.2415, "targetID": 15, "f2": 0.319186, "f1": 0.767365, "f3": 0.025258, "y": 0.26850161, "x": 0.12049577}], [{"q1": 1.57603744, "distance": 0.2059119973, "q3": 1.691873307, "q2": 1.416815714, "tx": -0.1768, "ty": 0.1768, "targetID": 16, "f2": 0.358707, "f1": -0.575477, "f3": 0.121077, "y": 0.37558503, "x": -0.23050533}]], "block": 22}], [{"trials": [[{"q1": 1.63874363, "distance": 0.5191167647, "q3": 2.152870617, "q2": 4.609741954, "tx": 0.601, "ty": 0.601, "targetID": 1, "f2": 0.296001, "f1": 2.617449, "f3": 0.582074, "y": 0.73276974, "x": 0.09888552}], [{"q1": 1.922806438, "distance": 0.2529731473, "q3": 1.789199847, "q2": 3.744987154, "tx": 0.22, "ty": 0.821, "targetID": 2, "f2": 0.011938, "f1": 1.752695, "f3": 0.218404, "y": 0.6061231, "x": 0.086495951}], [{"q1": 1.36303746, "distance": 0.3034183742, "q3": 2.181270607, "q2": 0.7340219536, "tx": -0.22, "ty": 0.821, "targetID": 3, "f2": 0.571707, "f1": -1.258271, "f3": 0.610474, "y": 0.54667335, "x": -0.090355876}], [{"q1": 1.80669317, "distance": 0.1937276031, "q3": 1.624894552, "q2": 0.2507570536, "tx": -0.601, "ty": 0.601, "targetID": 4, "f2": 0.128051, "f1": -1.741536, "f3": 0.054098, "y": 0.64744867, "x": -0.41292314}], [{"q1": 1.14915783, "distance": 0.1616362003, "q3": 2.839685627, "q2": 3.845832354, "tx": 0.4596, "ty": 0.4596, "targetID": 5, "f2": 0.785587, "f1": 1.85354, "f3": 1.268889, "y": 0.50427968, "x": 0.3042617}], [{"q1": 1.77860734, "distance": 0.1128130542, "q3": 1.917565327, "q2": 3.483858054, "tx": 0.1682, "ty": 0.6279, "targetID": 6, "f2": 0.156137, "f1": 1.491565, "f3": 0.346769, "y": 0.51536602, "x": 0.16026977}], [{"q1": 1.32420737, "distance": 0.1325055262, "q3": 2.218592737, "q2": 0.4826317536, "tx": -0.1682, "ty": 0.6279, "targetID": 7, "f2": 0.610537, "f1": -1.509661, "f3": 0.647796, "y": 0.59129238, "x": -0.040851672}], [{"q1": 1.874614407, "distance": 0.06497064738, "q3": 1.853790997, "q2": 0.3786261536, "tx": -0.4596, "ty": 0.4596, "targetID": 8, "f2": 0.06013, "f1": -1.613666, "f3": 0.282995, "y": 0.52308108, "x": -0.44576752}], [{"q1": 1.00835165, "distance": 0.1290957816, "q3": 2.923503327, "q2": 3.578168654, "tx": 0.3182, "ty": 0.3182, "targetID": 9, "f2": 0.926393, "f1": 1.585876, "f3": 1.352707, "y": 0.43915923, "x": 0.36330638}], [{"q1": 1.25628614, "distance": 0.1419193788, "q3": 2.153247607, "q2": 2.336108554, "tx": 0.1165, "ty": 0.4347, "targetID": 10, "f2": 0.678458, "f1": 0.343816, "f3": 0.582451, "y": 0.30165739, "x": 0.16590419}], [{"q1": 1.56730381, "distance": 0.1480074109, "q3": 1.874085677, "q2": 1.931785579, "tx": -0.1165, "ty": 0.4347, "targetID": 11, "f2": 0.367441, "f1": -0.060507, "f3": 0.303289, "y": 0.29410666, "x": -0.070243039}], [{"q1": 1.69215071, "distance": 0.1464836813, "q3": 2.039836107, "q2": 0.9657458536, "tx": -0.3182, "ty": 0.3182, "targetID": 12, "f2": 0.242594, "f1": -1.026547, "f3": 0.46904, "y": 0.44547429, "x": -0.24568294}], [{"q1": 1.42561798, "distance": 0.3260837297, "q3": 2.077409557, "q2": 3.655263354, "tx": 0.1768, "ty": 0.1768, "targetID": 13, "f2": 0.509127, "f1": 1.662971, "f3": 0.506613, "y": 0.47409255, "x": 0.31076917}], [{"q1": 1.48134984, "distance": 0.07595190384, "q3": 1.956206917, "q2": 2.485208544, "tx": 0.0647, "ty": 0.2415, "targetID": 14, "f2": 0.453395, "f1": 0.492916, "f3": 0.385411, "y": 0.29720578, "x": 0.11632904}], [{"q1": 1.59708611, "distance": 0.1449726671, "q3": 2.254469717, "q2": 1.478642254, "tx": -0.0647, "ty": 0.2415, "targetID": 15, "f2": 0.337658, "f1": -0.51365, "f3": 0.683673, "y": 0.38120059, "x": -0.10344041}], [{"q1": 1.985324132, "distance": 0.06933680151, "q3": 1.441865367, "q2": 2.400888194, "tx": -0.1768, "ty": 0.1768, "targetID": 16, "f2": -0.05058, "f1": 0.408596, "f3": -0.128931, "y": 0.18103102, "x": -0.10759241}]], "block": 23}], [{"trials": [[{"q1": 0.6722011902, "distance": 0.251447046, "q3": 2.918476727, "q2": 5.271172954, "tx": 0.601, "ty": 0.601, "targetID": 1, "f2": 1.262543, "f1": 3.27888, "f3": 1.34768, "y": 0.4016154, "x": 0.44779622}], [{"q1": 0.7359755902, "distance": 0.4085415557, "q3": 2.573215727, "q2": 0.6190396536, "tx": 0.22, "ty": 0.821, "targetID": 2, "f2": 1.198769, "f1": -1.373253, "f3": 1.002419, "y": 0.42322888, "x": 0.3131898}], [{"q1": 1.40092507, "distance": 0.2113398632, "q3": 2.159782117, "q2": 0.07683215359, "tx": -0.22, "ty": 0.821, "targetID": 3, "f2": 0.533819, "f1": -1.915461, "f3": 0.588986, "y": 0.67844459, "x": -0.063979191}], [{"q1": 1.911056881, "distance": 0.1120157588, "q3": 1.429990147, "q2": 0.1353412536, "tx": -0.601, "ty": 0.601, "targetID": 4, "f2": 0.023688, "f1": -1.856951, "f3": -0.140806, "y": 0.64053201, "x": -0.49619184}], [{"q1": 0.4287905902, "distance": 0.2518092779, "q3": 3.002608627, "q2": 1.590294454, "tx": 0.4596, "ty": 0.4596, "targetID": 5, "f2": 1.505954, "f1": -0.401998, "f3": 1.431812, "y": 0.20804978, "x": 0.47101925}], [{"q1": 0.9697728902, "distance": 0.1396630362, "q3": 2.365996257, "q2": 0.8283954536, "tx": 0.1682, "ty": 0.6279, "targetID": 6, "f2": 0.964972, "f1": -1.163897, "f3": 0.7952, "y": 0.48940435, "x": 0.15018005}], [{"q1": 1.31126401, "distance": 0.119247589, "q3": 2.055983897, "q2": 0.9511688536, "tx": -0.1682, "ty": 0.6279, "targetID": 7, "f2": 0.62348, "f1": -1.041124, "f3": 0.485188, "y": 0.54660917, "x": -0.080954436}], [{"q1": 1.75768433, "distance": 0.05913775722, "q3": 1.635073313, "q2": 0.8301546536, "tx": -0.4596, "ty": 0.4596, "targetID": 8, "f2": 0.17706, "f1": -1.162138, "f3": 0.064277, "y": 0.49613325, "x": -0.41309628}], [{"q1": 1.00414191, "distance": 0.1002848644, "q3": 2.716032527, "q2": 1.682028964, "tx": 0.3182, "ty": 0.3182, "targetID": 9, "f2": 0.930603, "f1": -0.310264, "f3": 1.145236, "y": 0.38333551, "x": 0.24194766}], [{"q1": 1.01582864, "distance": 0.06304042738, "q3": 2.247558217, "q2": 1.545998004, "tx": 0.1165, "ty": 0.4347, "targetID": 10, "f2": 0.918916, "f1": -0.446295, "f3": 0.676762, "y": 0.37174306, "x": 0.11974333}], [{"q1": 1.46595603, "distance": 0.2218460405, "q3": 2.076844067, "q2": 0.1773191536, "tx": -0.1165, "ty": 0.4347, "targetID": 11, "f2": 0.468788, "f1": -1.814974, "f3": 0.506048, "y": 0.65601774, "x": -0.1318011}], [{"q1": 2.001346254, "distance": 0.1776320178, "q3": 1.220571577, "q2": 1.912621864, "tx": -0.3182, "ty": 0.3182, "targetID": 12, "f2": -0.066602, "f1": -0.079671, "f3": -0.350225, "y": 0.14154224, "x": -0.29962126}], [{"q1": 1.19219765, "distance": 0.2992211123, "q3": 2.539160847, "q2": 3.316034154, "tx": 0.1768, "ty": 0.1768, "targetID": 13, "f2": 0.742547, "f1": 1.323741, "f3": 0.968365, "y": 0.43025423, "x": 0.33584159}], [{"q1": 1.26992065, "distance": 0.1312633289, "q3": 2.020860887, "q2": 1.803420104, "tx": 0.0647, "ty": 0.2415, "targetID": 14, "f2": 0.664824, "f1": -0.188873, "f3": 0.450065, "y": 0.35114868, "x": -0.0074611287}], [{"q1": 1.44779763, "distance": 0.1590010596, "q3": 2.025070627, "q2": 1.680646664, "tx": -0.0647, "ty": 0.2415, "targetID": 15, "f2": 0.486947, "f1": -0.311646, "f3": 0.454274, "y": 0.39544318, "x": -0.10448485}], [{"q1": 1.54418169, "distance": 0.1667324303, "q3": 1.867739667, "q2": 1.629250204, "tx": -0.1768, "ty": 0.1768, "targetID": 16, "f2": 0.390563, "f1": -0.363042, "f3": 0.296943, "y": 0.33805091, "x": -0.13439897}]], "block": 24}]]}]], "condition": "H1"}], [{"phases": [[{"phase": "test", "blocks": [[{"trials": [[{"q1": 2.14623651, "distance": 0.2293276881, "q3": 3.298169627, "q2": 4.080383654, "tx": -0.375, "ty": 0.6495, "targetID": 1, "f2": 0.211492, "f1": 1.727373, "f3": 2.088091, "y": 0.45496021, "x": -0.25356912}], [{"q1": 1.0936773, "distance": 0.5587949028, "q3": 3.536113827, "q2": 4.163258854, "tx": 0, "ty": 0.95, "targetID": 2, "f2": -0.841067, "f1": 1.965318, "f3": 2.170966, "y": 0.42822007, "x": 0.19999362}], [{"q1": 1.39614985, "distance": 0.4738332708, "q3": 4.787598727, "q2": 4.305510154, "tx": 0.375, "ty": 0.6495, "targetID": 3, "f2": -0.538595, "f1": 3.216802, "f3": 2.313217, "y": 0.22012227, "x": 0.17461853}], [{"q1": 3.84879119, "distance": 0.8979757044, "q3": 0.7603282568, "q2": 1.697925424, "tx": -0.4763, "ty": 0.275, "targetID": 4, "f2": 1.914047, "f1": -0.810468, "f3": -0.294367, "y": -0.50968222, "x": -0.039683258}], [{"q1": 2.54760638, "distance": 0.8088579963, "q3": 1.052559207, "q2": 1.528970574, "tx": 0, "ty": 0.55, "targetID": 5, "f2": 0.612862, "f1": -0.518237, "f3": -0.463322, "y": -0.077838729, "x": -0.50997038}], [{"q1": -0.01169210981, "distance": 0.3921848569, "q3": 2.052779467, "q2": 2.540437744, "tx": 0.4763, "ty": 0.275, "targetID": 6, "f2": -1.946437, "f1": 0.481983, "f3": 0.548145, "y": -0.089978195, "x": 0.33277342}], [{"q1": 2.825763, "distance": 0.1470481869, "q3": 1.925921957, "q2": 2.532709424, "tx": -0.175, "ty": 0.3031, "targetID": 7, "f2": 0.891019, "f1": 0.355126, "f3": 0.540417, "y": 0.18224155, "x": -0.25876398}], [{"q1": 2.11758518, "distance": 0.2112614165, "q3": 1.693632597, "q2": 2.019687342, "tx": 0, "ty": 0.15, "targetID": 8, "f2": 0.182841, "f1": 0.122836, "f3": 0.027395, "y": 0.17892041, "x": -0.20927254}], [{"q1": 1.54619231, "distance": 0.2742429922, "q3": 3.008514827, "q2": 3.481721754, "tx": 0.175, "ty": 0.3031, "targetID": 9, "f2": -0.388552, "f1": 1.437718, "f3": 1.489429, "y": 0.55607443, "x": 0.069107807}]], "block": 1}], [{"trials": [[{"q1": 2.79692318, "distance": 0.5736618293, "q3": -0.3766141732, "q2": 0.1168372536, "tx": -0.375, "ty": 0.6495, "targetID": 1, "f2": 0.862179, "f1": -1.94741, "f3": -1.875455, "y": 0.41541773, "x": -0.89873026}], [{"q1": 4.21353009, "distance": 1.662064923, "q3": -0.9002359732, "q2": -0.3657239464, "tx": 0, "ty": 0.95, "targetID": 2, "f2": 2.278786, "f1": -2.471032, "f3": -2.358017, "y": -0.57630684, "x": -0.65791127}], [{"q1": 5.18044949, "distance": 1.547642568, "q3": -0.7851279732, "q2": -0.5762986464, "tx": 0.375, "ty": 0.6495, "targetID": 3, "f2": 3.245705, "f1": -2.355924, "f3": -2.568591, "y": -0.85878477, "x": 0.028193755}], [{"q1": 2.6728931, "distance": 0.4403075102, "q3": 1.064811417, "q2": 1.596137824, "tx": -0.4763, "ty": 0.275, "targetID": 4, "f2": 0.738149, "f1": -0.505985, "f3": -0.396155, "y": -0.16413385, "x": -0.44417267}], [{"q1": 0.9335188902, "distance": 0.7458127877, "q3": -0.7601083732, "q2": -0.3209876464, "tx": 0, "ty": 0.55, "targetID": 5, "f2": -1.001226, "f1": -2.330905, "f3": -2.31328, "y": 0.52585626, "x": 0.74542189}], [{"q1": 4.72045749, "distance": 0.6048441064, "q3": 1.089253007, "q2": 1.763459044, "tx": 0.4763, "ty": 0.275, "targetID": 6, "f2": 2.785713, "f1": -0.481543, "f3": -0.228834, "y": -0.30310407, "x": 0.29844591}], [{"q1": 1.49253391, "distance": 0.2956634661, "q3": 0.8288149768, "q2": 1.318358194, "tx": -0.175, "ty": 0.3031, "targetID": 7, "f2": -0.442211, "f1": -0.741981, "f3": -0.673934, "y": 0.54566309, "x": -0.3440563}], [{"q1": 2.90178954, "distance": 0.4197132504, "q3": 1.345544137, "q2": 1.888431604, "tx": 0, "ty": 0.15, "targetID": 8, "f2": 0.967045, "f1": -0.225252, "f3": -0.103861, "y": -0.13719177, "x": -0.30607205}], [{"q1": 4.16979919, "distance": 1.243497432, "q3": 0.4677831268, "q2": 0.6382033536, "tx": 0.175, "ty": 0.3031, "targetID": 9, "f2": 2.235055, "f1": -1.103013, "f3": -1.354089, "y": -0.89513313, "x": -0.15745034}]], "block": 2}], [{"trials": [[{"q1": 3.21167619, "distance": 1.01129315, "q3": 0.005466326795, "q2": 0.2522712536, "tx": -0.375, "ty": 0.6495, "targetID": 1, "f2": 1.276932, "f1": -1.56533, "f3": -1.740021, "y": -0.16008078, "x": -0.98104686}], [{"q1": -0.5905871098, "distance": 1.411112321, "q3": 0.3291132268, "q2": 0.8079750536, "tx": 0, "ty": 0.95, "targetID": 2, "f2": -2.525332, "f1": -1.241683, "f3": -1.184318, "y": -0.15859049, "x": 0.87307795}], [{"q1": 4.11658059, "distance": 1.729362176, "q3": -0.01270457321, "q2": 0.4208428536, "tx": 0.375, "ty": 0.6495, "targetID": 3, "f2": 2.181836, "f1": -1.583501, "f3": -1.57145, "y": -0.85591444, "x": -0.47612919}], [{"q1": 1.06458616, "distance": 0.655729859, "q3": 0.7008264868, "q2": 1.052705124, "tx": -0.4763, "ty": 0.275, "targetID": 4, "f2": -0.870158, "f1": -0.86997, "f3": -0.939588, "y": 0.75993539, "x": -0.034916589}], [{"q1": 0.06303389019, "distance": 0.4519396243, "q3": 0.9830043368, "q2": 1.403683854, "tx": 0, "ty": 0.55, "targetID": 5, "f2": -1.871711, "f1": -0.587792, "f3": -0.588609, "y": 0.39860482, "x": 0.42582734}], [{"q1": -1.23649221, "distance": 0.6828797789, "q3": 0.8756247068, "q2": 1.147267064, "tx": 0.4763, "ty": 0.275, "targetID": 6, "f2": -3.171237, "f1": -0.695172, "f3": -0.845026, "y": -0.40248589, "x": 0.56196015}], [{"q1": 2.75526566, "distance": 0.5859180115, "q3": 1.163206097, "q2": 1.303529884, "tx": -0.175, "ty": 0.3031, "targetID": 7, "f2": 0.820521, "f1": -0.40759, "f3": -0.688763, "y": -0.14109117, "x": -0.55709177}], [{"q1": 2.15478164, "distance": 0.3978358109, "q3": 1.290377767, "q2": 1.663179404, "tx": 0, "ty": 0.15, "targetID": 8, "f2": 0.220037, "f1": -0.280419, "f3": -0.329113, "y": 0.1147781, "x": -0.39627358}], [{"q1": -0.4547886098, "distance": 0.3086598323, "q3": 1.366655637, "q2": 1.644392684, "tx": 0.175, "ty": 0.3031, "targetID": 9, "f2": -2.389533, "f1": -0.204141, "f3": -0.3479, "y": 0.089051698, "x": 0.39738304}]], "block": 3}], [{"trials": [[{"q1": 1.80600202, "distance": 0.2868343678, "q3": 3.532532427, "q2": 3.835716354, "tx": -0.375, "ty": 0.6495, "targetID": 1, "f2": -0.128742, "f1": 1.961736, "f3": 1.843424, "y": 0.46162313, "x": -0.15825998}], [{"q1": 2.20856571, "distance": 0.1924850993, "q3": 5.409445527, "q2": 5.524196754, "tx": 0, "ty": 0.95, "targetID": 2, "f2": 0.273821, "f1": 3.838649, "f3": 3.531904, "y": 0.78874618, "x": -0.10510813}], [{"q1": 2.16395509, "distance": 0.4658449513, "q3": 4.282367827, "q2": 5.720734854, "tx": 0.375, "ty": 0.6495, "targetID": 3, "f2": 0.229211, "f1": 2.711571, "f3": 3.728442, "y": 0.60002208, "x": -0.088209946}], [{"q1": 1.965532098, "distance": 0.3537047089, "q3": 3.318338627, "q2": 2.134481134, "tx": -0.4763, "ty": 0.275, "targetID": 4, "f2": 0.030788, "f1": 1.747542, "f3": 0.142188, "y": 0.53076119, "x": -0.23197801}], [{"q1": 2.18161084, "distance": 0.1859332884, "q3": 5.508154427, "q2": 4.351314554, "tx": 0, "ty": 0.55, "targetID": 5, "f2": 0.246866, "f1": 3.937358, "f3": 2.359022, "y": 0.38638025, "x": 0.088316279}], [{"q1": 2.54094621, "distance": 0.9423050348, "q3": 3.052434227, "q2": 4.955694154, "tx": 0.4763, "ty": 0.275, "targetID": 6, "f2": 0.606202, "f1": 1.481638, "f3": 2.963401, "y": 0.33200513, "x": -0.46427918}], [{"q1": 2.04671085, "distance": 0.2237300146, "q3": 3.818731527, "q2": 2.949850094, "tx": -0.175, "ty": 0.3031, "targetID": 7, "f2": 0.111966, "f1": 2.247935, "f3": 0.957557, "y": 0.41002646, "x": -0.37152443}], [{"q1": 1.839240073, "distance": 0.4651269437, "q3": 2.301467947, "q2": 3.775460654, "tx": 0, "ty": 0.15, "targetID": 8, "f2": -0.095504, "f1": 0.730672, "f3": 1.783168, "y": 0.61418932, "x": 0.029518621}], [{"q1": 1.880583433, "distance": 0.4091315543, "q3": 3.169301527, "q2": 4.313992454, "tx": 0.175, "ty": 0.3031, "targetID": 9, "f2": -0.054161, "f1": 1.598505, "f3": 2.3217, "y": 0.52308108, "x": -0.16995935}]], "block": 4}], [{"trials": [[{"q1": 1.96628608, "distance": 0.1731238565, "q3": 2.468223687, "q2": 4.713917154, "tx": -0.375, "ty": 0.6495, "targetID": 1, "f2": 0.031542, "f1": 0.897427, "f3": 2.721624, "y": 0.66380913, "x": -0.2024685}], [{"q1": 2.05425067, "distance": 0.353943353, "q3": 4.193837727, "q2": 5.826417954, "tx": 0, "ty": 0.95, "targetID": 2, "f2": 0.119506, "f1": 2.623041, "f3": 3.834125, "y": 0.60051927, "x": -0.056027819}], [{"q1": 2.08340465, "distance": 0.3360243907, "q3": 5.536680027, "q2": 4.413580954, "tx": 0.375, "ty": 0.6495, "targetID": 3, "f2": 0.14866, "f1": 3.965884, "f3": 2.421288, "y": 0.40356844, "x": 0.14602389}], [{"q1": 1.892647148, "distance": 0.4356284702, "q3": 1.116773357, "q2": 2.582158094, "tx": -0.4763, "ty": 0.275, "targetID": 4, "f2": -0.042097, "f1": -0.454023, "f3": 0.589865, "y": 0.1563547, "x": -0.057139581}], [{"q1": 2.17526482, "distance": 0.4406460831, "q3": 3.706199727, "q2": 2.783282854, "tx": 0, "ty": 0.55, "targetID": 5, "f2": 0.24052, "f1": 2.135403, "f3": 0.79099, "y": 0.39933099, "x": -0.41408673}], [{"q1": 1.75083566, "distance": 0.8135752647, "q3": 4.398543827, "q2": 2.841276654, "tx": 0.4763, "ty": 0.275, "targetID": 6, "f2": -0.183909, "f1": 2.827748, "f3": 0.848984, "y": 0.41679905, "x": -0.3248228}], [{"q1": 2.021640943, "distance": 0.1587516484, "q3": 2.410795367, "q2": 2.689600564, "tx": -0.175, "ty": 0.3031, "targetID": 7, "f2": 0.086896, "f1": 0.839999, "f3": 0.697308, "y": 0.43186493, "x": -0.082147005}], [{"q1": 2.030877225, "distance": 0.2109559386, "q3": 2.179071497, "q2": 2.113306804, "tx": 0, "ty": 0.15, "targetID": 8, "f2": 0.096133, "f1": 0.608275, "f3": 0.121014, "y": 0.31156175, "x": -0.13564737}], [{"q1": 1.857901134, "distance": 0.6259315357, "q3": 4.567812927, "q2": 2.408930674, "tx": 0.175, "ty": 0.3031, "targetID": 9, "f2": -0.076843, "f1": 2.997017, "f3": 0.416638, "y": 0.48247418, "x": -0.42467924}]], "block": 5}], [{"trials": [[{"q1": 2.13819403, "distance": 0.3729607832, "q3": 1.627721986, "q2": 3.880075654, "tx": -0.375, "ty": 0.6495, "targetID": 1, "f2": 0.20345, "f1": 0.056926, "f3": 1.887783, "y": 0.61994537, "x": -0.0032120636}], [{"q1": 1.8097091, "distance": 0.7317168069, "q3": 4.748014627, "q2": 3.910988954, "tx": 0, "ty": 0.95, "targetID": 2, "f2": -0.125035, "f1": 3.177218, "f3": 1.918696, "y": 0.22031168, "x": -0.054446682}], [{"q1": 1.82296662, "distance": 0.3003107144, "q3": 6.139426027, "q2": 4.142964154, "tx": 0.375, "ty": 0.6495, "targetID": 3, "f2": -0.111778, "f1": 4.56863, "f3": 2.150672, "y": 0.36958819, "x": 0.26620706}], [{"q1": 1.948504666, "distance": 0.2728155257, "q3": 0.2770884268, "q2": 2.461520934, "tx": -0.4763, "ty": 0.275, "targetID": 4, "f2": 0.01376, "f1": -1.293708, "f3": 0.469228, "y": 0.081784808, "x": -0.28369626}], [{"q1": 2.09088164, "distance": 0.4498463373, "q3": 4.679088127, "q2": 3.545558854, "tx": 0, "ty": 0.55, "targetID": 5, "f2": 0.156137, "f1": 3.108292, "f3": 1.553266, "y": 0.16977329, "x": -0.24039421}], [{"q1": 1.891704671, "distance": 0.778537689, "q3": 5.238417227, "q2": 3.020912954, "tx": 0.4763, "ty": 0.275, "targetID": 6, "f2": -0.04304, "f1": 3.667621, "f3": 1.02862, "y": 0.14804335, "x": -0.29181649}], [{"q1": 1.955353338, "distance": 0.2586134444, "q3": 1.512802527, "q2": 3.046485454, "tx": -0.175, "ty": 0.3031, "targetID": 7, "f2": 0.020609, "f1": -0.057994, "f3": 1.054193, "y": 0.33747178, "x": 0.081319126}], [{"q1": 1.942032985, "distance": 0.2147765244, "q3": 1.425089257, "q2": 2.030431589, "tx": 0, "ty": 0.15, "targetID": 8, "f2": 0.007288, "f1": -0.145707, "f3": 0.038139, "y": 0.17635657, "x": -0.2131532}], [{"q1": 1.864309983, "distance": 0.5525167557, "q3": 4.406209327, "q2": 2.838072224, "tx": 0.175, "ty": 0.3031, "targetID": 9, "f2": -0.070435, "f1": 2.835413, "f3": 0.84578, "y": 0.37948858, "x": -0.3722107}]], "block": 6}], [{"trials": [[{"q1": 1.893966617, "distance": 0.1499885178, "q3": 3.581415627, "q2": 2.365199704, "tx": -0.375, "ty": 0.6495, "targetID": 1, "f2": -0.040778, "f1": 2.010619, "f3": 0.372907, "y": 0.54749359, "x": -0.26503979}], [{"q1": 2.026667491, "distance": 0.5833451643, "q3": 5.448966827, "q2": 4.448641154, "tx": 0, "ty": 0.95, "targetID": 2, "f2": 0.091923, "f1": 3.87817, "f3": 2.456348, "y": 0.38943224, "x": 0.16141675}], [{"q1": 2.14975509, "distance": 0.5952168077, "q3": 3.817349227, "q2": 4.867289754, "tx": 0.375, "ty": 0.6495, "targetID": 3, "f2": 0.215011, "f1": 2.246553, "f3": 2.874997, "y": 0.39094565, "x": -0.1611275}], [{"q1": 1.988214397, "distance": 0.1241013405, "q3": 2.132073267, "q2": 0.9384139536, "tx": -0.4763, "ty": 0.275, "targetID": 4, "f2": 0.05347, "f1": 0.561277, "f3": -1.053879, "y": 0.34465419, "x": -0.37358955}], [{"q1": 1.9781613, "distance": 0.145885937, "q3": 2.474444037, "q2": 3.992607554, "tx": 0, "ty": 0.55, "targetID": 5, "f2": 0.043417, "f1": 0.903648, "f3": 2.000315, "y": 0.62521, "x": -0.12500465}], [{"q1": 2.2142834, "distance": 0.8930653028, "q3": 2.597091827, "q2": 4.739112754, "tx": 0.4763, "ty": 0.275, "targetID": 6, "f2": 0.279539, "f1": 1.026296, "f3": 2.74682, "y": 0.56168906, "x": -0.36949845}], [{"q1": 2.00901174, "distance": 0.1767294326, "q3": 2.687946627, "q2": 2.659127114, "tx": -0.175, "ty": 0.3031, "targetID": 7, "f2": 0.074267, "f1": 1.11715, "f3": 0.666834, "y": 0.47073739, "x": -0.11904468}], [{"q1": 2.06549758, "distance": 0.4624926954, "q3": 2.355503337, "q2": 3.757427854, "tx": 0, "ty": 0.15, "targetID": 8, "f2": 0.130753, "f1": 0.784707, "f3": 1.765135, "y": 0.59959022, "x": -0.108481}], [{"q1": 1.907663961, "distance": 0.3697473342, "q3": 2.584399827, "q2": 3.649545654, "tx": 0.175, "ty": 0.3031, "targetID": 9, "f2": -0.027081, "f1": 1.013604, "f3": 1.657253, "y": 0.5869892, "x": -0.06189663}]], "block": 7}], [{"trials": [[{"q1": 1.867074584, "distance": 0.09962258715, "q3": 3.859760727, "q2": 2.190401484, "tx": -0.375, "ty": 0.6495, "targetID": 1, "f2": -0.06767, "f1": 2.288964, "f3": 0.198109, "y": 0.57968502, "x": -0.30393293}], [{"q1": 1.18792508, "distance": 0.6234093416, "q3": 3.944709427, "q2": 4.266868554, "tx": 0, "ty": 0.95, "targetID": 2, "f2": -0.746819, "f1": 2.373913, "f3": 2.274576, "y": 0.34305747, "x": 0.14233753}], [{"q1": 1.950138294, "distance": 0.5850331246, "q3": 3.100814827, "q2": 3.937252654, "tx": 0.375, "ty": 0.6495, "targetID": 3, "f2": 0.015394, "f1": 1.530018, "f3": 1.94496, "y": 0.52416665, "x": -0.19645018}], [{"q1": 2.55590019, "distance": 0.1941160219, "q3": 2.246113087, "q2": 1.304032534, "tx": -0.4763, "ty": 0.275, "targetID": 4, "f2": 0.621156, "f1": 0.675317, "f3": -0.68826, "y": 0.090751925, "x": -0.41519618}], [{"q1": 1.908040952, "distance": 0.1851248446, "q3": 3.286859927, "q2": 4.114752654, "tx": 0, "ty": 0.55, "targetID": 5, "f2": -0.026704, "f1": 1.716064, "f3": 2.12246, "y": 0.49571306, "x": -0.17698626}], [{"q1": 2.35069136, "distance": 0.8359559784, "q3": 3.279194427, "q2": 4.913408354, "tx": 0.4763, "ty": 0.275, "targetID": 6, "f2": 0.415947, "f1": 1.708398, "f3": 2.921116, "y": 0.38654941, "x": -0.35218001}], [{"q1": 1.887746264, "distance": 0.1717513292, "q3": 2.669348427, "q2": 2.411255454, "tx": -0.175, "ty": 0.3031, "targetID": 7, "f2": -0.046998, "f1": 1.098552, "f3": 0.418963, "y": 0.44596376, "x": -0.079666558}], [{"q1": 1.909737412, "distance": 0.1654569323, "q3": 1.994094517, "q2": 2.386311204, "tx": 0, "ty": 0.15, "targetID": 8, "f2": -0.025007, "f1": 0.423298, "f3": 0.394019, "y": 0.30847675, "x": -0.047551195}], [{"q1": 1.887432105, "distance": 0.4216811787, "q3": 2.574723627, "q2": 4.167719854, "tx": 0.175, "ty": 0.3031, "targetID": 9, "f2": -0.047312, "f1": 1.003927, "f3": 2.175427, "y": 0.63416352, "x": -0.086174199}]], "block": 8}], [{"trials": [[{"q1": 1.72124185, "distance": 0.1389498364, "q3": 4.016023527, "q2": 2.215094404, "tx": -0.375, "ty": 0.6495, "targetID": 1, "f2": -0.213503, "f1": 2.445227, "f3": 0.222802, "y": 0.61652896, "x": -0.24001864}], [{"q1": 1.82309229, "distance": 0.2529903718, "q3": 6.246680027, "q2": 5.217954354, "tx": 0, "ty": 0.95, "targetID": 2, "f2": -0.111652, "f1": 4.675884, "f3": 3.225662, "y": 0.82896979, "x": 0.22216169}], [{"q1": 1.924125907, "distance": 0.5001440858, "q3": 3.498351927, "q2": 5.358383554, "tx": 0.375, "ty": 0.6495, "targetID": 3, "f2": -0.010619, "f1": 1.927556, "f3": 3.366091, "y": 0.491243, "x": -0.099445812}], [{"q1": 1.81743742, "distance": 0.3543809972, "q3": 2.682982927, "q2": 1.175667064, "tx": -0.4763, "ty": 0.275, "targetID": 4, "f2": -0.117307, "f1": 1.112187, "f3": -0.816626, "y": 0.44101093, "x": -0.16320854}], [{"q1": 1.988779884, "distance": 0.1880057247, "q3": 2.863687327, "q2": 4.294388954, "tx": 0, "ty": 0.55, "targetID": 5, "f2": 0.054035, "f1": 1.292891, "f3": 2.302096, "y": 0.58660748, "x": -0.18440728}], [{"q1": 1.80216928, "distance": 0.7026487885, "q3": 2.621596227, "q2": 4.873321654, "tx": 0.4763, "ty": 0.275, "targetID": 6, "f2": -0.132575, "f1": 1.0508, "f3": 2.881029, "y": 0.65863482, "x": -0.11237618}], [{"q1": 1.950703781, "distance": 0.2068115553, "q3": 3.087997127, "q2": 2.271643074, "tx": -0.175, "ty": 0.3031, "targetID": 7, "f2": 0.015959, "f1": 1.517201, "f3": 0.27935, "y": 0.5099106, "x": -0.17437141}], [{"q1": 1.78954008, "distance": 0.1257593843, "q3": 1.713298967, "q2": 2.189521844, "tx": 0, "ty": 0.15, "targetID": 8, "f2": -0.145204, "f1": 0.142503, "f3": 0.197229, "y": 0.24325488, "x": -0.084373871}], [{"q1": 1.999963953, "distance": 0.4318794455, "q3": 3.322422727, "q2": 4.094395154, "tx": 0.175, "ty": 0.3031, "targetID": 9, "f2": 0.065219, "f1": 1.751626, "f3": 2.102102, "y": 0.46981068, "x": -0.22340608}]], "block": 9}], [{"trials": [[{"q1": 1.900438298, "distance": 0.1302888385, "q3": 3.641545727, "q2": 2.158168744, "tx": -0.375, "ty": 0.6495, "targetID": 1, "f2": -0.034306, "f1": 2.070749, "f3": 0.165876, "y": 0.57073024, "x": -0.27121895}], [{"q1": 1.836475472, "distance": 0.6038370447, "q3": 5.042256227, "q2": 4.669746454, "tx": 0, "ty": 0.95, "targetID": 2, "f2": -0.098269, "f1": 3.47146, "f3": 2.677454, "y": 0.37771253, "x": 0.19262977}], [{"q1": 1.76685778, "distance": 0.3279273236, "q3": 4.037574927, "q2": 5.426241954, "tx": 0.375, "ty": 0.6495, "targetID": 3, "f2": -0.167887, "f1": 2.466779, "f3": 3.433949, "y": 0.49846159, "x": 0.083926593}], [{"q1": 1.69491531, "distance": 0.4665298232, "q3": 3.891930627, "q2": 1.971306815, "tx": -0.4763, "ty": 0.275, "targetID": 4, "f2": -0.239829, "f1": 2.321134, "f3": -0.020986, "y": 0.65333459, "x": -0.20332928}], [{"q1": 2.28270729, "distance": 0.3089588243, "q3": 2.723258127, "q2": 3.733488954, "tx": 0, "ty": 0.55, "targetID": 5, "f2": 0.347963, "f1": 1.152462, "f3": 1.741196, "y": 0.50304863, "x": -0.30537047}], [{"q1": 1.25327021, "distance": 0.370671296, "q3": 2.649933427, "q2": 4.367525154, "tx": 0.4763, "ty": 0.275, "targetID": 6, "f2": -0.681474, "f1": 1.079137, "f3": 2.375233, "y": 0.58607513, "x": 0.27473246}], [{"q1": 1.76227105, "distance": 0.1799908677, "q3": 2.460683867, "q2": 2.194108564, "tx": -0.175, "ty": 0.3031, "targetID": 7, "f2": -0.172473, "f1": 0.889888, "f3": 0.201816, "y": 0.40333336, "x": -0.025500883}], [{"q1": 1.960379886, "distance": 0.1605324506, "q3": 1.852722847, "q2": 2.161624494, "tx": 0, "ty": 0.15, "targetID": 8, "f2": 0.025635, "f1": 0.281927, "f3": 0.169332, "y": 0.25313221, "x": -0.12302201}], [{"q1": 2.0434436, "distance": 0.421195714, "q3": 2.205460877, "q2": 3.890882754, "tx": 0.175, "ty": 0.3031, "targetID": 9, "f2": 0.108699, "f1": 0.634665, "f3": 1.89859, "y": 0.62515678, "x": -0.09645029}]], "block": 10}], [{"trials": [[{"q1": 2.002163068, "distance": 0.1091990602, "q3": 3.704126227, "q2": 2.118144854, "tx": -0.375, "ty": 0.6495, "targetID": 1, "f2": 0.067419, "f1": 2.13333, "f3": 0.125852, "y": 0.54729223, "x": -0.33655515}], [{"q1": 1.3938879, "distance": 0.785408822, "q3": 5.442306627, "q2": 4.690041054, "tx": 0, "ty": 0.95, "targetID": 2, "f2": -0.540857, "f1": 3.87151, "f3": 2.697748, "y": 0.2975088, "x": 0.43717531}], [{"q1": 1.64659761, "distance": 0.4226815498, "q3": 3.203105027, "q2": 4.797546354, "tx": 0.375, "ty": 0.6495, "targetID": 3, "f2": -0.288147, "f1": 1.632309, "f3": 2.805254, "y": 0.53503023, "x": -0.031886181}], [{"q1": 1.878949804, "distance": 0.3652691256, "q3": 2.412554667, "q2": 1.879572314, "tx": -0.4763, "ty": 0.275, "targetID": 4, "f2": -0.055795, "f1": 0.841758, "f3": -0.11272, "y": 0.3654397, "x": -0.12240426}], [{"q1": 2.47566391, "distance": 0.4553986298, "q3": 3.924100527, "q2": 4.216100454, "tx": 0, "ty": 0.55, "targetID": 5, "f2": 0.540919, "f1": 2.353304, "f3": 2.223808, "y": 0.21725745, "x": -0.31091849}], [{"q1": 1.80292326, "distance": 0.67075502, "q3": 2.280293607, "q2": 4.473271254, "tx": 0.4763, "ty": 0.275, "targetID": 6, "f2": -0.131821, "f1": 0.709497, "f3": 2.480979, "y": 0.69846179, "x": -0.043884976}], [{"q1": 1.863807328, "distance": 0.1503838072, "q3": 2.260941397, "q2": 2.308399704, "tx": -0.175, "ty": 0.3031, "targetID": 7, "f2": -0.070937, "f1": 0.690145, "f3": 0.316107, "y": 0.36780198, "x": -0.039246756}], [{"q1": 2.005304661, "distance": 0.2026441002, "q3": 2.156703357, "q2": 2.133161664, "tx": 0, "ty": 0.15, "targetID": 8, "f2": 0.07056, "f1": 0.585907, "f3": 0.140869, "y": 0.30860835, "x": -0.12612701}], [{"q1": 1.69755424, "distance": 0.4664358195, "q3": 2.439635187, "q2": 5.035302154, "tx": 0.175, "ty": 0.3031, "targetID": 9, "f2": -0.23719, "f1": 0.868839, "f3": 3.04301, "y": 0.70644618, "x": -0.059252498}]], "block": 11}], [{"trials": [[{"q1": 1.79437813, "distance": 0.2930619945, "q3": 3.180862527, "q2": 2.111170524, "tx": -0.375, "ty": 0.6495, "targetID": 1, "f2": -0.140366, "f1": 1.610066, "f3": 0.118878, "y": 0.54025799, "x": -0.10305972}], [{"q1": 2.27849756, "distance": 0.5399692908, "q3": 2.607396227, "q2": 4.163761454, "tx": 0, "ty": 0.95, "targetID": 2, "f2": 0.343753, "f1": 1.0366, "f3": 2.171469, "y": 0.53711712, "x": -0.34798644}], [{"q1": 1.57270735, "distance": 0.3085013393, "q3": 2.189690077, "q2": 4.749857054, "tx": 0.375, "ty": 0.6495, "targetID": 3, "f2": -0.362037, "f1": 0.618894, "f3": 2.757564, "y": 0.72584241, "x": 0.076093806}], [{"q1": 1.69849672, "distance": 0.495554456, "q3": 3.085169627, "q2": 1.411789164, "tx": -0.4763, "ty": 0.275, "targetID": 4, "f2": -0.236248, "f1": 1.514373, "f3": -0.580503, "y": 0.5335357, "x": -0.053531138}], [{"q1": 1.58288611, "distance": 0.01585835238, "q3": 3.117590927, "q2": 4.318327854, "tx": 0, "ty": 0.55, "targetID": 5, "f2": -0.351858, "f1": 1.546795, "f3": 2.326035, "y": 0.55625886, "x": -0.014570999}], [{"q1": 2.46529666, "distance": 0.9277139787, "q3": 3.111307727, "q2": 4.556146454, "tx": 0.4763, "ty": 0.275, "targetID": 6, "f2": 0.530552, "f1": 1.540511, "f3": 2.563854, "y": 0.32835782, "x": -0.44987826}], [{"q1": 2.33699401, "distance": 0.2422994096, "q3": 2.957432527, "q2": 3.909795154, "tx": -0.175, "ty": 0.3031, "targetID": 7, "f2": 0.40225, "f1": 1.386636, "f3": 1.917503, "y": 0.44957788, "x": -0.36801097}], [{"q1": 2.31908694, "distance": 0.2040700425, "q3": 1.774120207, "q2": 2.162378484, "tx": 0, "ty": 0.15, "targetID": 8, "f2": 0.384342, "f1": 0.203324, "f3": 0.170086, "y": 0.17532064, "x": -0.20249308}], [{"q1": 2.68715593, "distance": 0.6671944216, "q3": 3.148692627, "q2": 4.370038454, "tx": 0.175, "ty": 0.3031, "targetID": 9, "f2": 0.752411, "f1": 1.577896, "f3": 2.377746, "y": 0.24969477, "x": -0.49005359}]], "block": 12}], [{"trials": [[{"q1": 1.81787724, "distance": 0.2320959981, "q3": -0.7680691732, "q2": 1.897730715, "tx": -0.375, "ty": 0.6495, "targetID": 1, "f2": -0.116867, "f1": -2.338865, "f3": -0.094562, "y": 0.47817513, "x": -0.53157695}], [{"q1": 1.38773038, "distance": 0.8313201716, "q3": -0.9084920732, "q2": 3.954154454, "tx": 0, "ty": 0.95, "targetID": 2, "f2": -0.547014, "f1": -2.479288, "f3": 1.961862, "y": 0.13508226, "x": 0.16432378}], [{"q1": 1.50535161, "distance": 0.3065944951, "q3": -0.7256324732, "q2": 4.681495954, "tx": 0.375, "ty": 0.6495, "targetID": 3, "f2": -0.429393, "f1": -2.296429, "f3": 2.689203, "y": 0.34599362, "x": 0.41840578}], [{"q1": 2.22025243, "distance": 0.2190152179, "q3": 1.072853887, "q2": 1.767982934, "tx": -0.4763, "ty": 0.275, "targetID": 4, "f2": 0.285508, "f1": -0.497942, "f3": -0.22431, "y": 0.064875326, "x": -0.41453199}], [{"q1": 1.62347549, "distance": 0.3586448338, "q3": -1.284704073, "q2": 3.867572154, "tx": 0, "ty": 0.55, "targetID": 5, "f2": -0.311269, "f1": -2.8555, "f3": 1.875279, "y": 0.19204371, "x": 0.022212863}], [{"q1": 2.13297899, "distance": 0.5033227409, "q3": 0.05692562679, "q2": 4.551371154, "tx": 0.4763, "ty": 0.275, "targetID": 6, "f2": 0.198235, "f1": -1.513871, "f3": 2.559079, "y": 0.64559441, "x": 0.13572172}], [{"q1": 2.16533739, "distance": 0.4154249254, "q3": 0.09022652679, "q2": 2.036777606, "tx": -0.175, "ty": 0.3031, "targetID": 7, "f2": 0.230593, "f1": -1.48057, "f3": 0.044485, "y": 0.077237573, "x": -0.52366034}], [{"q1": 2.32122322, "distance": 0.4266485707, "q3": 0.9266441668, "q2": 1.915700625, "tx": 0, "ty": 0.15, "targetID": 8, "f2": 0.386479, "f1": -0.644152, "f3": -0.076592, "y": 0.0071959592, "x": -0.40203981}], [{"q1": 1.911622368, "distance": 0.2218566071, "q3": 0.7787379868, "q2": 3.983622554, "tx": 0.175, "ty": 0.3031, "targetID": 9, "f2": -0.023122, "f1": -0.792058, "f3": 1.99133, "y": 0.51748442, "x": 0.23209356}]], "block": 13}], [{"trials": [[{"q1": 2.24356305, "distance": 0.2280016378, "q3": 3.096793527, "q2": 1.96332717, "tx": -0.375, "ty": 0.6495, "targetID": 1, "f2": 0.308819, "f1": 1.525997, "f3": -0.028965, "y": 0.42701143, "x": -0.32516444}], [{"q1": 2.55011966, "distance": 0.7898848791, "q3": 3.824637727, "q2": 4.346790654, "tx": 0, "ty": 0.95, "targetID": 2, "f2": 0.615375, "f1": 2.253841, "f3": 2.354498, "y": 0.2298552, "x": -0.32451439}], [{"q1": 1.2256242, "distance": 0.1508404969, "q3": 2.635105127, "q2": 3.771376554, "tx": 0.375, "ty": 0.6495, "targetID": 3, "f2": -0.70912, "f1": 1.064309, "f3": 1.779084, "y": 0.51137707, "x": 0.31437895}], [{"q1": 1.60242682, "distance": 0.4781124313, "q3": 2.475700677, "q2": 1.854879394, "tx": -0.4763, "ty": 0.275, "targetID": 4, "f2": -0.332318, "f1": 0.904904, "f3": -0.137413, "y": 0.39824443, "x": -0.014345124}], [{"q1": 1.40940737, "distance": 0.2886526024, "q3": 2.283435207, "q2": 3.257474854, "tx": 0, "ty": 0.55, "targetID": 5, "f2": -0.525337, "f1": 0.712639, "f3": 1.265182, "y": 0.44272531, "x": 0.26797848}], [{"q1": 2.22553031, "distance": 0.9122082532, "q3": 2.592002427, "q2": 4.958081754, "tx": 0.4763, "ty": 0.275, "targetID": 6, "f2": 0.290786, "f1": 1.021206, "f3": 2.965789, "y": 0.548796, "x": -0.39384921}], [{"q1": 1.52671444, "distance": 0.1914277977, "q3": 2.061198937, "q2": 2.116699724, "tx": -0.175, "ty": 0.3031, "targetID": 7, "f2": -0.40803, "f1": 0.490403, "f3": 0.124407, "y": 0.31451516, "x": 0.016087142}], [{"q1": 1.64226221, "distance": 0.2027352546, "q3": 2.236185647, "q2": 2.018179377, "tx": 0, "ty": 0.15, "targetID": 8, "f2": -0.292482, "f1": 0.665389, "f3": 0.025887, "y": 0.35116185, "x": -0.025208998}], [{"q1": 2.2582657, "distance": 0.7928025863, "q3": 2.958940427, "q2": 4.149875654, "tx": 0.175, "ty": 0.3031, "targetID": 9, "f2": 0.323521, "f1": 1.388144, "f3": 2.157583, "y": -0.0053889147, "x": -0.55532221}]], "block": 14}], [{"trials": [[{"q1": 2.09735333, "distance": 0.1226146581, "q3": 3.548994427, "q2": 1.950383808, "tx": -0.375, "ty": 0.6495, "targetID": 1, "f2": 0.162609, "f1": 1.978198, "f3": -0.041909, "y": 0.52925976, "x": -0.35098669}], [{"q1": 1.20426137, "distance": 0.7313390465, "q3": 4.579625227, "q2": 4.138754454, "tx": 0, "ty": 0.95, "targetID": 2, "f2": -0.730483, "f1": 3.008829, "f3": 2.146462, "y": 0.2294836, "x": 0.12535118}], [{"q1": 1.83144892, "distance": 0.4360682874, "q3": 3.529453727, "q2": 5.839549854, "tx": 0.375, "ty": 0.6495, "targetID": 3, "f2": -0.103296, "f1": 1.958657, "f3": 3.847257, "y": 0.5341541, "x": -0.045536413}], [{"q1": 2.005053334, "distance": 0.3455273901, "q3": 3.121360827, "q2": 1.932916553, "tx": -0.4763, "ty": 0.275, "targetID": 4, "f2": 0.070309, "f1": 1.550564, "f3": -0.059376, "y": 0.49953711, "x": -0.21367429}], [{"q1": 1.48700471, "distance": 0.196643453, "q3": 4.059377527, "q2": 4.161625254, "tx": 0, "ty": 0.55, "targetID": 5, "f2": -0.44774, "f1": 2.488581, "f3": 2.169333, "y": 0.35369977, "x": 0.011613239}], [{"q1": 2.5906462, "distance": 0.960820161, "q3": 2.812039627, "q2": 4.148870354, "tx": 0.4763, "ty": 0.275, "targetID": 6, "f2": 0.655902, "f1": 1.241243, "f3": 2.156578, "y": 0.35586304, "x": -0.48111138}], [{"q1": 2.38945861, "distance": 0.413692936, "q3": 4.042224427, "q2": 2.289675814, "tx": -0.175, "ty": 0.3031, "targetID": 7, "f2": 0.454714, "f1": 2.471428, "f3": 0.297383, "y": 0.28762772, "x": -0.5884035}], [{"q1": 2.2314365, "distance": 0.275519738, "q3": 2.406711297, "q2": 2.189836004, "tx": 0, "ty": 0.15, "targetID": 8, "f2": 0.296692, "f1": 0.835915, "f3": 0.197543, "y": 0.32899212, "x": -0.2094587}], [{"q1": 2.51807541, "distance": 0.595469153, "q3": 2.991550227, "q2": 3.071492554, "tx": 0.175, "ty": 0.3031, "targetID": 9, "f2": 0.583331, "f1": 1.420754, "f3": 1.0792, "y": 0.34704367, "x": -0.41884549}]], "block": 15}], [{"trials": [[{"q1": 2.016174572, "distance": 0.1305000601, "q3": 3.876788127, "q2": 2.213586444, "tx": -0.375, "ty": 0.6495, "targetID": 1, "f2": 0.08143, "f1": 2.305992, "f3": 0.221294, "y": 0.52006715, "x": -0.39165542}], [{"q1": 2.59140019, "distance": 0.8906991137, "q3": 4.193586327, "q2": 3.881080954, "tx": 0, "ty": 0.95, "targetID": 2, "f2": 0.656656, "f1": 2.62279, "f3": 1.888788, "y": 0.12070278, "x": -0.32497851}], [{"q1": 2.6727046, "distance": 0.9351647114, "q3": 3.123182927, "q2": 3.503964254, "tx": 0.375, "ty": 0.6495, "targetID": 3, "f2": 0.73796, "f1": 1.552387, "f3": 1.511672, "y": 0.27188595, "x": -0.48053531}], [{"q1": 2.17457367, "distance": 0.2365316055, "q3": 2.880463427, "q2": 1.679138694, "tx": -0.4763, "ty": 0.275, "targetID": 4, "f2": 0.239829, "f1": 1.309667, "f3": -0.313154, "y": 0.40083219, "x": -0.27601655}], [{"q1": 1.69535513, "distance": 0.1177322193, "q3": 3.493765227, "q2": 2.412386424, "tx": 0, "ty": 0.55, "targetID": 5, "f2": -0.239389, "f1": 1.922969, "f3": 0.420094, "y": 0.58147238, "x": -0.11344763}], [{"q1": 1.52193922, "distance": 0.5487604758, "q3": 4.359462427, "q2": 3.738578354, "tx": 0.4763, "ty": 0.275, "targetID": 6, "f2": -0.412805, "f1": 2.788666, "f3": 1.746286, "y": 0.32590824, "x": -0.070094007}], [{"q1": 1.839177241, "distance": 0.1671776137, "q3": 2.734253727, "q2": 1.996062565, "tx": -0.175, "ty": 0.3031, "targetID": 7, "f2": -0.095567, "f1": 1.163457, "f3": 0.00377, "y": 0.45077188, "x": -0.096633104}], [{"q1": 1.907475466, "distance": 0.2076798782, "q3": 1.59021137, "q2": 1.951012127, "tx": 0, "ty": 0.15, "targetID": 8, "f2": -0.027269, "f1": 0.019415, "f3": -0.041281, "y": 0.20629521, "x": -0.19990443}], [{"q1": 2.28302145, "distance": 0.5018663814, "q3": 2.919607727, "q2": 3.046988154, "tx": 0.175, "ty": 0.3031, "targetID": 9, "f2": 0.348277, "f1": 1.348811, "f3": 1.054696, "y": 0.44550667, "x": -0.3062382}]], "block": 16}], [{"trials": [[{"q1": 1.851240957, "distance": 0.07285042325, "q3": 4.475198727, "q2": 2.071272293, "tx": -0.375, "ty": 0.6495, "targetID": 1, "f2": -0.083504, "f1": 2.904402, "f3": 0.07898, "y": 0.58440204, "x": -0.40770229}], [{"q1": 1.38641091, "distance": 0.6479558137, "q3": 4.492666027, "q2": 3.698617254, "tx": 0, "ty": 0.95, "targetID": 2, "f2": -0.548334, "f1": 2.92187, "f3": 1.706325, "y": 0.30252679, "x": -0.025003577}], [{"q1": 2.76318247, "distance": 0.7431140835, "q3": 4.766110227, "q2": 4.198884454, "tx": 0.375, "ty": 0.6495, "targetID": 3, "f2": 0.828438, "f1": 3.195314, "f3": 2.206592, "y": 0.16700711, "x": -0.19017179}], [{"q1": 2.1450427, "distance": 0.2785409328, "q3": 2.826239627, "q2": 1.869770544, "tx": -0.4763, "ty": 0.275, "targetID": 4, "f2": 0.210298, "f1": 1.255443, "f3": -0.122522, "y": 0.41153804, "x": -0.23351941}], [{"q1": 1.20011446, "distance": 0.174879704, "q3": 3.481889927, "q2": 2.437142174, "tx": 0, "ty": 0.55, "targetID": 5, "f2": -0.73463, "f1": 1.911094, "f3": 0.44485, "y": 0.56806373, "x": 0.17394428}], [{"q1": 1.11673659, "distance": 0.2323021776, "q3": 2.703340527, "q2": 3.673296054, "tx": 0.4763, "ty": 0.275, "targetID": 6, "f2": -0.818008, "f1": 1.132544, "f3": 1.681003, "y": 0.47199237, "x": 0.35318092}], [{"q1": 2.08767722, "distance": 0.0982020285, "q3": 2.685873227, "q2": 2.093891764, "tx": -0.175, "ty": 0.3031, "targetID": 7, "f2": 0.152933, "f1": 1.115077, "f3": 0.101599, "y": 0.40038947, "x": -0.18835655}], [{"q1": 1.886803786, "distance": 0.2052979396, "q3": 1.655242338, "q2": 1.950132481, "tx": 0, "ty": 0.15, "targetID": 8, "f2": -0.047941, "f1": 0.084446, "f3": -0.04216, "y": 0.22254437, "x": -0.19205353}], [{"q1": 2.1720604, "distance": 0.5419761533, "q3": 3.505514727, "q2": 3.102028854, "tx": 0.175, "ty": 0.3031, "targetID": 9, "f2": 0.237316, "f1": 1.934718, "f3": 1.109736, "y": 0.41600653, "x": -0.35508515}]], "block": 17}], [{"trials": [[{"q1": 1.893212635, "distance": 0.2858108662, "q3": 2.958626327, "q2": 1.949252835, "tx": -0.375, "ty": 0.6495, "targetID": 1, "f2": -0.041532, "f1": 1.38783, "f3": -0.04304, "y": 0.48097734, "x": -0.14415814}], [{"q1": 1.58929496, "distance": 0.3724996838, "q3": 3.491691727, "q2": 2.551558974, "tx": 0, "ty": 0.95, "targetID": 2, "f2": -0.34545, "f1": 1.920895, "f3": 0.559266, "y": 0.58403726, "x": -0.069478683}], [{"q1": 0.9831560802, "distance": 0.1378927857, "q3": 3.755020027, "q2": 2.110793524, "tx": 0.375, "ty": 0.6495, "targetID": 3, "f2": -0.951588, "f1": 2.184224, "f3": 0.118501, "y": 0.61231651, "x": 0.24221518}], [{"q1": 2.25047455, "distance": 0.2395634198, "q3": 2.784016627, "q2": 1.952457259, "tx": -0.4763, "ty": 0.275, "targetID": 4, "f2": 0.31573, "f1": 1.21322, "f3": -0.039835, "y": 0.38533498, "x": -0.26365752}], [{"q1": 2.63494266, "distance": 0.5694881354, "q3": 4.331627927, "q2": 3.744610254, "tx": 0, "ty": 0.55, "targetID": 5, "f2": 0.700198, "f1": 2.760832, "f3": 1.752318, "y": 0.082402473, "x": -0.32506813}], [{"q1": 2.94118509, "distance": 0.9625951009, "q3": 3.477554527, "q2": 4.704618054, "tx": 0.4763, "ty": 0.275, "targetID": 6, "f2": 1.006441, "f1": 1.906758, "f3": 2.712325, "y": 0.098639552, "x": -0.47000139}], [{"q1": 1.954599356, "distance": 0.1745280134, "q3": 2.830951927, "q2": 2.433497924, "tx": -0.175, "ty": 0.3031, "targetID": 7, "f2": 0.019855, "f1": 1.260156, "f3": 0.441205, "y": 0.47304437, "x": -0.13526414}], [{"q1": 1.99814183, "distance": 0.2019070699, "q3": 1.571864468, "q2": 2.045322738, "tx": 0, "ty": 0.15, "targetID": 8, "f2": 0.063397, "f1": 0.001068, "f3": 0.05303, "y": 0.18719488, "x": -0.19845152}], [{"q1": 1.963772806, "distance": 0.4648279491, "q3": 2.568063497, "q2": 4.227975654, "tx": 0.175, "ty": 0.3031, "targetID": 9, "f2": 0.029028, "f1": 0.997267, "f3": 2.235683, "y": 0.63362309, "x": -0.15183254}]], "block": 18}], [{"trials": [[{"q1": 1.6501162, "distance": 0.3687097358, "q3": 3.075493527, "q2": 1.987831592, "tx": -0.375, "ty": 0.6495, "targetID": 1, "f2": -0.284628, "f1": 1.504697, "f3": -0.004461, "y": 0.52933039, "x": -0.0264227}], [{"q1": 1.986015282, "distance": 0.7110174191, "q3": 4.807453527, "q2": 4.135989854, "tx": 0, "ty": 0.95, "targetID": 2, "f2": 0.051271, "f1": 3.236657, "f3": 2.143697, "y": 0.23906903, "x": -0.01108721}], [{"q1": 0.4259003902, "distance": 0.3403082009, "q3": 3.810249227, "q2": 3.302211154, "tx": 0.375, "ty": 0.6495, "targetID": 3, "f2": -1.508844, "f1": 2.239453, "f3": 1.309918, "y": 0.30956848, "x": 0.39100729}], [{"q1": 1.78338256, "distance": 0.4257190814, "q3": 2.239138747, "q2": 2.105264324, "tx": -0.4763, "ty": 0.275, "targetID": 4, "f2": -0.151362, "f1": 0.668342, "f3": 0.112972, "y": 0.34775536, "x": -0.056843931}], [{"q1": 0.4982197902, "distance": 0.3527109444, "q3": 4.037826227, "q2": 3.528028854, "tx": 0, "ty": 0.55, "targetID": 5, "f2": -1.436525, "f1": 2.46703, "f3": 1.535736, "y": 0.33060712, "x": 0.27617345}], [{"q1": 2.40874799, "distance": 0.8598868763, "q3": 2.154504247, "q2": 4.044129654, "tx": 0.4763, "ty": 0.275, "targetID": 6, "f2": 0.474004, "f1": 0.583708, "f3": 2.051837, "y": 0.58047365, "x": -0.32749804}], [{"q1": 1.68963743, "distance": 0.2854885597, "q3": 3.264491727, "q2": 2.154524494, "tx": -0.175, "ty": 0.3031, "targetID": 7, "f2": -0.245107, "f1": 1.693695, "f3": 0.162232, "y": 0.56875402, "x": -0.070445424}], [{"q1": 1.865880779, "distance": 0.2483771837, "q3": 1.604411368, "q2": 1.818625414, "tx": 0, "ty": 0.15, "targetID": 8, "f2": -0.068864, "f1": 0.033615, "f3": -0.173667, "y": 0.23009641, "x": -0.23510804}], [{"q1": 1.3512879, "distance": 0.2698397477, "q3": 4.106689927, "q2": 3.407077454, "tx": 0.175, "ty": 0.3031, "targetID": 9, "f2": -0.583457, "f1": 2.535894, "f3": 1.414785, "y": 0.46503068, "x": -0.040851672}]], "block": 19}], [{"trials": [[{"q1": 1.62278434, "distance": 0.2867637085, "q3": 3.807421827, "q2": 1.771564354, "tx": -0.375, "ty": 0.6495, "targetID": 1, "f2": -0.31196, "f1": 2.236626, "f3": -0.220728, "y": 0.6763428, "x": -0.089495379}], [{"q1": 0.9537507702, "distance": 0.5415078783, "q3": 3.458076727, "q2": 3.028452754, "tx": 0, "ty": 0.95, "targetID": 2, "f2": -0.980994, "f1": 1.88728, "f3": 1.03616, "y": 0.48141787, "x": 0.27140665}], [{"q1": 1.56799496, "distance": 0.5214227712, "q3": 3.901104127, "q2": 3.500068654, "tx": 0.375, "ty": 0.6495, "targetID": 3, "f2": -0.36675, "f1": 2.330308, "f3": 1.507776, "y": 0.45027521, "x": -0.10686221}], [{"q1": 2.22062942, "distance": 0.2351128087, "q3": 2.058183007, "q2": 1.849036024, "tx": -0.4763, "ty": 0.275, "targetID": 4, "f2": 0.285885, "f1": 0.487387, "f3": -0.143257, "y": 0.22251164, "x": -0.24712102}], [{"q1": 2.67911345, "distance": 0.5574863069, "q3": 3.107223627, "q2": 3.863550854, "tx": 0, "ty": 0.55, "targetID": 5, "f2": 0.744369, "f1": 1.536427, "f3": 1.871258, "y": 0.27192756, "x": -0.48318392}], [{"q1": 1.19741269, "distance": 0.3858171339, "q3": 3.338005027, "q2": 3.058172254, "tx": 0.4763, "ty": 0.275, "targetID": 6, "f2": -0.737332, "f1": 1.767209, "f3": 1.06588, "y": 0.52158376, "x": 0.17956559}], [{"q1": 1.61065779, "distance": 0.2338453133, "q3": 2.605448427, "q2": 2.064926276, "tx": -0.175, "ty": 0.3031, "targetID": 7, "f2": -0.324087, "f1": 1.034652, "f3": 0.072634, "y": 0.42667777, "x": 0.023524974}], [{"q1": 1.97137546, "distance": 0.1725706159, "q3": 1.495083944, "q2": 2.150817424, "tx": 0, "ty": 0.15, "targetID": 8, "f2": 0.036631, "f1": -0.075712, "f3": 0.158525, "y": 0.17532514, "x": -0.17070224}], [{"q1": 2.52881966, "distance": 0.7179005857, "q3": 2.733751127, "q2": 5.027071154, "tx": 0.175, "ty": 0.3031, "targetID": 9, "f2": 0.594075, "f1": 1.162955, "f3": 3.034778, "y": 0.35643695, "x": -0.54091649}]], "block": 20}], [{"trials": [[{"q1": 1.905025023, "distance": 0.2611394703, "q3": 3.067702427, "q2": 2.025153713, "tx": -0.375, "ty": 0.6495, "targetID": 1, "f2": -0.029719, "f1": 1.496906, "f3": 0.032861, "y": 0.50696207, "x": -0.15619241}], [{"q1": 1.53268346, "distance": 0.5407938701, "q3": 4.030663327, "q2": 3.553789854, "tx": 0, "ty": 0.95, "targetID": 2, "f2": -0.402061, "f1": 2.459867, "f3": 1.561497, "y": 0.41639939, "x": -0.087911313}], [{"q1": 2.10784625, "distance": 0.4554547036, "q3": 4.721248227, "q2": 4.603207454, "tx": 0.375, "ty": 0.6495, "targetID": 3, "f2": 0.173102, "f1": 3.150452, "f3": 2.610915, "y": 0.35559699, "x": 0.027063213}], [{"q1": 1.55486311, "distance": 0.51942228, "q3": 2.589866127, "q2": 1.940770534, "tx": -0.4763, "ty": 0.275, "targetID": 4, "f2": -0.379881, "f1": 1.01907, "f3": -0.051522, "y": 0.42424456, "x": 0.021219413}], [{"q1": 1.921235642, "distance": 0.2295976774, "q3": 3.355095327, "q2": 2.552375794, "tx": 0, "ty": 0.55, "targetID": 5, "f2": -0.013509, "f1": 1.784299, "f3": 0.560083, "y": 0.52410923, "x": -0.22813321}], [{"q1": 1.08374987, "distance": 0.218435185, "q3": 2.812479427, "q2": 3.056664254, "tx": 0.4763, "ty": 0.275, "targetID": 6, "f2": -0.850995, "f1": 1.241683, "f3": 1.064372, "y": 0.42812723, "x": 0.32052458}], [{"q1": 1.954725019, "distance": 0.1618545206, "q3": 2.840376727, "q2": 2.185877594, "tx": -0.175, "ty": 0.3031, "targetID": 7, "f2": 0.019981, "f1": 1.26958, "f3": 0.193585, "y": 0.46318803, "x": -0.15115239}], [{"q1": 1.944734755, "distance": 0.206423489, "q3": 1.574754733, "q2": 2.003225396, "tx": 0, "ty": 0.15, "targetID": 8, "f2": 0.00999, "f1": 0.003958, "f3": 0.010933, "y": 0.19468633, "x": -0.20152863}], [{"q1": 1.75956928, "distance": 0.4337014295, "q3": 3.587447527, "q2": 2.947525314, "tx": 0.175, "ty": 0.3031, "targetID": 9, "f2": -0.175175, "f1": 2.016651, "f3": 0.955233, "y": 0.5218638, "x": -0.19948542}]], "block": 21}], [{"trials": [[{"q1": 1.44107462, "distance": 0.3518110363, "q3": 4.030851827, "q2": 1.964143984, "tx": -0.375, "ty": 0.6495, "targetID": 1, "f2": -0.49367, "f1": 2.460056, "f3": -0.028149, "y": 0.69823679, "x": -0.026581099}], [{"q1": 1.75686751, "distance": 0.7287906385, "q3": 4.727028827, "q2": 3.835716354, "tx": 0, "ty": 0.95, "targetID": 2, "f2": -0.177877, "f1": 3.156233, "f3": 1.843424, "y": 0.22518755, "x": -0.076044113}], [{"q1": 1.31252065, "distance": 0.2493695941, "q3": 3.646258127, "q2": 5.525327754, "tx": 0.375, "ty": 0.6495, "targetID": 3, "f2": -0.622224, "f1": 2.075462, "f3": 3.533035, "y": 0.44658232, "x": 0.23005308}], [{"q1": 1.886866618, "distance": 0.3726867212, "q3": 2.647420127, "q2": 1.849978504, "tx": -0.4763, "ty": 0.275, "targetID": 4, "f2": -0.047878, "f1": 1.076624, "f3": -0.142314, "y": 0.41778669, "x": -0.13205103}], [{"q1": 2.26147013, "distance": 0.4434793974, "q3": 4.203576627, "q2": 3.799650954, "tx": 0, "ty": 0.55, "targetID": 5, "f2": 0.326726, "f1": 2.63278, "f3": 1.807358, "y": 0.20592506, "x": -0.27979709}], [{"q1": 2.22245155, "distance": 0.5370501513, "q3": 4.558953627, "q2": 4.681998654, "tx": 0.4763, "ty": 0.275, "targetID": 6, "f2": 0.287707, "f1": 2.988157, "f3": 2.689706, "y": 0.36636047, "x": -0.052922193}], [{"q1": 1.950640949, "distance": 0.2146823281, "q3": 3.153216527, "q2": 2.150000604, "tx": -0.175, "ty": 0.3031, "targetID": 7, "f2": 0.015896, "f1": 1.58242, "f3": 0.157708, "y": 0.51748442, "x": -0.18630586}], [{"q1": 2.007503776, "distance": 0.1896663198, "q3": 1.538375091, "q2": 2.095713884, "tx": 0, "ty": 0.15, "targetID": 8, "f2": 0.072759, "f1": -0.032421, "f3": 0.103421, "y": 0.178185, "x": -0.18756044}], [{"q1": 1.6189516, "distance": 0.4755200292, "q3": 4.098081927, "q2": 2.515619154, "tx": 0.175, "ty": 0.3031, "targetID": 9, "f2": -0.315793, "f1": 2.527286, "f3": 0.523327, "y": 0.5776232, "x": -0.2132735}]], "block": 22}], [{"trials": [[{"q1": 1.80128963, "distance": 0.1003641384, "q3": 4.134147427, "q2": 1.868576734, "tx": -0.375, "ty": 0.6495, "targetID": 1, "f2": -0.133455, "f1": 2.563351, "f3": -0.123716, "y": 0.66133593, "x": -0.27533621}], [{"q1": 0.6305436902, "distance": 0.7992416866, "q3": 6.022872927, "q2": 3.036620854, "tx": 0, "ty": 0.95, "targetID": 2, "f2": -1.304201, "f1": 4.452077, "f3": 1.044328, "y": 0.15166905, "x": 0.038144041}], [{"q1": 0.5642560902, "distance": 0.4333738798, "q3": 3.680564327, "q2": 0.7693962536, "tx": 0.375, "ty": 0.6495, "targetID": 3, "f2": -1.370488, "f1": 2.109768, "f3": -1.222896, "y": 0.27437922, "x": 0.59201917}], [{"q1": 1.911245377, "distance": 0.3872413409, "q3": 2.482046697, "q2": 2.071272293, "tx": -0.4763, "ty": 0.275, "targetID": 4, "f2": -0.023499, "f1": 0.91125, "f3": 0.07898, "y": 0.38515643, "x": -0.10505693}], [{"q1": 1.07608439, "distance": 0.4022391642, "q3": 4.972450027, "q2": 3.823652654, "tx": 0, "ty": 0.55, "targetID": 5, "f2": -0.85866, "f1": 3.401654, "f3": 1.83136, "y": 0.16082403, "x": 0.10167797}], [{"q1": 1.18742243, "distance": 0.3729674407, "q3": 2.806196227, "q2": 1.200611304, "tx": 0.4763, "ty": 0.275, "targetID": 6, "f2": -0.747322, "f1": 1.2354, "f3": -0.791681, "y": 0.46228819, "x": 0.15376652}], [{"q1": 1.53972063, "distance": 0.1539869924, "q3": 2.326412197, "q2": 1.661420114, "tx": -0.175, "ty": 0.3031, "targetID": 7, "f2": -0.395024, "f1": 0.755616, "f3": -0.330873, "y": 0.38013971, "x": -0.041670045}], [{"q1": 1.82001353, "distance": 0.2597362436, "q3": 1.506645005, "q2": 1.805682054, "tx": 0, "ty": 0.15, "targetID": 8, "f2": -0.114731, "f1": -0.064151, "f3": -0.186611, "y": 0.22925571, "x": -0.24734884}], [{"q1": 1.25006579, "distance": 0.2426522699, "q3": 2.963275827, "q2": 4.177835854, "tx": 0.175, "ty": 0.3031, "targetID": 9, "f2": -0.684679, "f1": 1.39248, "f3": 2.185543, "y": 0.54128795, "x": 0.22133168}]], "block": 23}], [{"trials": [[{"q1": 1.77986397, "distance": 0.1017124159, "q3": 5.066132327, "q2": 1.833013904, "tx": -0.375, "ty": 0.6495, "targetID": 1, "f2": -0.154881, "f1": 3.495336, "f3": -0.159279, "y": 0.60355667, "x": -0.46574484}], [{"q1": 1.67769938, "distance": 0.6054252513, "q3": 4.393705827, "q2": 2.955756294, "tx": 0, "ty": 0.95, "targetID": 2, "f2": -0.257045, "f1": 2.82291, "f3": 0.963464, "y": 0.41291591, "x": -0.27942873}], [{"q1": 0.4040976902, "distance": 0.2019868056, "q3": 4.438693427, "q2": 2.307582894, "tx": 0.375, "ty": 0.6495, "targetID": 3, "f2": -1.530647, "f1": 2.867897, "f3": 0.31529, "y": 0.46863431, "x": 0.4649237}], [{"q1": 1.74656309, "distance": 0.4448256416, "q3": 2.487198907, "q2": 2.030997075, "tx": -0.4763, "ty": 0.275, "targetID": 4, "f2": -0.188181, "f1": 0.916403, "f3": 0.038704, "y": 0.39558546, "x": -0.048130643}], [{"q1": 1.30491799, "distance": 0.1558554963, "q3": 3.093777627, "q2": 1.784759044, "tx": 0, "ty": 0.55, "targetID": 5, "f2": -0.629826, "f1": 1.522981, "f3": -0.207534, "y": 0.51413814, "x": 0.15167354}], [{"q1": 2.72391256, "distance": 1.176291784, "q3": 4.912508427, "q2": 2.291874934, "tx": 0.4763, "ty": 0.275, "targetID": 6, "f2": 0.789168, "f1": 3.341712, "f3": 0.299582, "y": -0.079552941, "x": -0.64528574}], [{"q1": 1.60135868, "distance": 0.1613201338, "q3": 2.391505987, "q2": 1.902191777, "tx": -0.175, "ty": 0.3031, "targetID": 7, "f2": -0.333386, "f1": 0.82071, "f3": -0.090101, "y": 0.35991015, "x": -0.024013933}], [{"q1": 1.851115294, "distance": 0.1823780281, "q3": 1.656436143, "q2": 2.001968759, "tx": 0, "ty": 0.15, "targetID": 8, "f2": -0.083629, "f1": 0.08564, "f3": 0.009676, "y": 0.22604166, "x": -0.16576915}], [{"q1": 1.4633171, "distance": 0.3735974521, "q3": 3.667495227, "q2": 2.141706804, "tx": 0.175, "ty": 0.3031, "targetID": 9, "f2": -0.471427, "f1": 2.096699, "f3": 0.149414, "y": 0.63189157, "x": -0.0024011266}]], "block": 24}]]}], [{"phase": "train", "blocks": [[{"trials": [[{"q1": 1.14783836, "distance": 0.2654998508, "q3": 2.261067067, "q2": 4.990251654, "tx": 0.601, "ty": 0.601, "targetID": 1, "f2": -0.786906, "f1": 0.690271, "f3": 2.997959, "y": 0.66312186, "x": 0.3428701}], [{"q1": 0.5337826902, "distance": 0.551960819, "q3": 3.513494427, "q2": 2.806593474, "tx": 0.22, "ty": 0.821, "targetID": 2, "f2": -1.400962, "f1": 1.942698, "f3": 0.814301, "y": 0.32556711, "x": 0.46332488}], [{"q1": 2.08642058, "distance": 0.2856215981, "q3": 2.942478527, "q2": 4.179846454, "tx": -0.22, "ty": 0.821, "targetID": 3, "f2": 0.151676, "f1": 1.371682, "f3": 2.187554, "y": 0.53767425, "x": -0.25614162}], [{"q1": 2.60459488, "distance": 0.2397831133, "q3": 2.566869697, "q2": 3.860283654, "tx": -0.601, "ty": 0.601, "targetID": 4, "f2": 0.66985, "f1": 0.996073, "f3": 1.867991, "y": 0.41097087, "x": -0.45476433}], [{"q1": 1.3104472, "distance": 0.1914104154, "q3": 2.631586527, "q2": 3.655703154, "tx": 0.4596, "ty": 0.4596, "targetID": 5, "f2": -0.624297, "f1": 1.06079, "f3": 1.66341, "y": 0.530108, "x": 0.28164897}], [{"q1": 0.2637878902, "distance": 1.061058169, "q3": 6.691780827, "q2": 4.705623354, "tx": 0.1682, "ty": 0.6279, "targetID": 6, "f2": -1.670957, "f1": 5.120984, "f3": 2.713331, "y": -0.28712898, "x": 0.70538377}], [{"q1": 2.033390499, "distance": 0.1246447277, "q3": 2.648928127, "q2": 3.074194354, "tx": -0.1682, "ty": 0.6279, "targetID": 7, "f2": 0.098646, "f1": 1.078132, "f3": 1.081902, "y": 0.51168098, "x": -0.12315061}], [{"q1": 1.79751972, "distance": 0.06767509962, "q3": 1.341774227, "q2": 1.166179454, "tx": -0.4596, "ty": 0.4596, "targetID": 8, "f2": -0.137225, "f1": -0.229022, "f3": -0.826113, "y": 0.39904421, "x": -0.42938551}], [{"q1": 1.24271446, "distance": 0.1604969801, "q3": 2.536459077, "q2": 3.521180154, "tx": 0.3182, "ty": 0.3182, "targetID": 9, "f2": -0.69203, "f1": 0.965663, "f3": 1.528887, "y": 0.47868858, "x": 0.31984204}], [{"q1": 1.57917903, "distance": 0.07694960173, "q3": 2.622727227, "q2": 3.077461554, "tx": 0.1165, "ty": 0.4347, "targetID": 10, "f2": -0.355565, "f1": 1.051931, "f3": 1.085169, "y": 0.51153712, "x": 0.11234089}], [{"q1": 1.31107552, "distance": 0.05150178497, "q3": 1.960982137, "q2": 1.313520144, "tx": -0.1165, "ty": 0.4347, "targetID": 11, "f2": -0.623669, "f1": 0.390186, "f3": -0.678773, "y": 0.42996857, "x": -0.065216012}], [{"q1": 3.98306289, "distance": 1.167511295, "q3": 0.5438725268, "q2": 0.5463432536, "tx": -0.3182, "ty": 0.3182, "targetID": 12, "f2": 2.048318, "f1": -1.026924, "f3": -1.445949, "y": -0.84842351, "x": -0.36372153}], [{"q1": 2.86006919, "distance": 0.7911712351, "q3": 1.149885747, "q2": 1.382006864, "tx": 0.1768, "ty": 0.1768, "targetID": 13, "f2": 0.925325, "f1": -0.420911, "f3": -0.610286, "y": -0.22575272, "x": -0.50430442}], [{"q1": 1.71822592, "distance": 0.1732296563, "q3": 2.450442267, "q2": 2.232687324, "tx": 0.0647, "ty": 0.2415, "targetID": 14, "f2": -0.216519, "f1": 0.879646, "f3": 0.240395, "y": 0.39870741, "x": -0.0080622435}], [{"q1": 2.09421173, "distance": 0.1877031325, "q3": 2.354498027, "q2": 2.796037714, "tx": -0.0647, "ty": 0.2415, "targetID": 15, "f2": 0.159467, "f1": 0.783702, "f3": 0.803745, "y": 0.42674222, "x": -0.094994981}], [{"q1": 0.5825401902, "distance": 0.6216260045, "q3": 2.324150247, "q2": 2.875331514, "tx": -0.1768, "ty": 0.1768, "targetID": 16, "f2": -1.352204, "f1": 0.753354, "f3": 0.883039, "y": 0.11739742, "x": 0.44198124}]], "block": 1}], [{"trials": [[{"q1": 0.7740516902, "distance": 0.2841442577, "q3": 3.008577627, "q2": 3.973192454, "tx": 0.601, "ty": 0.601, "targetID": 1, "f2": -1.160693, "f1": 1.437781, "f3": 1.9809, "y": 0.37472672, "x": 0.42913272}], [{"q1": 0.9363463402, "distance": 0.7159078362, "q3": 1.540260046, "q2": 2.902537714, "tx": 0.22, "ty": 0.821, "targetID": 2, "f2": -0.998398, "f1": -0.030536, "f3": 0.910245, "y": 0.10913604, "x": 0.29598508}], [{"q1": 2.09842147, "distance": 0.5155409829, "q3": 1.940247627, "q2": 2.740494364, "tx": -0.22, "ty": 0.821, "targetID": 3, "f2": 0.163677, "f1": 0.369451, "f3": 0.748202, "y": 0.34138064, "x": -0.030929181}], [{"q1": 1.87235246, "distance": 0.5345382187, "q3": 1.638277737, "q2": 1.904705051, "tx": -0.601, "ty": 0.601, "targetID": 4, "f2": -0.062392, "f1": 0.067481, "f3": -0.087588, "y": 0.2409394, "x": -0.20592093}], [{"q1": 0.1533106902, "distance": 0.5716916367, "q3": 1.019006997, "q2": 2.762674004, "tx": 0.4596, "ty": 0.4596, "targetID": 5, "f2": -1.781434, "f1": -0.551789, "f3": 0.770381, "y": -0.023371516, "x": 0.15370812}], [{"q1": 0.8860808902, "distance": 0.5822379002, "q3": 1.352769797, "q2": 2.944132394, "tx": 0.1682, "ty": 0.6279, "targetID": 6, "f2": -1.048664, "f1": -0.218027, "f3": 0.95184, "y": 0.054359985, "x": 0.26846377}], [{"q1": 1.69742858, "distance": 0.1179817139, "q3": 3.000472327, "q2": 1.959117436, "tx": -0.1682, "ty": 0.6279, "targetID": 7, "f2": -0.237316, "f1": 1.429676, "f3": -0.033175, "y": 0.54322859, "x": -0.086038956}], [{"q1": 1.93744626, "distance": 0.4608877163, "q3": 1.926298947, "q2": 2.507576684, "tx": -0.4596, "ty": 0.4596, "targetID": 8, "f2": 0.002702, "f1": 0.355503, "f3": 0.515284, "y": 0.30848576, "x": -0.024189879}], [{"q1": 0.5437728902, "distance": 0.4443654476, "q3": 0.7181052468, "q2": 0.5310750536, "tx": 0.3182, "ty": 0.3182, "targetID": 9, "f2": -1.390972, "f1": -0.852691, "f3": -1.461218, "y": 0.69937166, "x": 0.54660494}], [{"q1": 2.53460019, "distance": 0.5242229013, "q3": 2.729855527, "q2": 1.716397984, "tx": 0.1165, "ty": 0.4347, "targetID": 10, "f2": 0.599856, "f1": 1.159059, "f3": -0.275895, "y": 0.25386913, "x": -0.37554659}], [{"q1": 1.59048877, "distance": 0.4395165437, "q3": 0.3817035268, "q2": 0.8412759536, "tx": -0.1165, "ty": 0.4347, "targetID": 11, "f2": -0.344256, "f1": -1.189093, "f3": -1.151017, "y": 0.79338137, "x": -0.37051273}], [{"q1": 1.75341176, "distance": 0.4149739106, "q3": 2.435928107, "q2": 2.885824434, "tx": -0.3182, "ty": 0.3182, "targetID": 12, "f2": -0.181333, "f1": 0.865132, "f3": 0.893532, "y": 0.46685361, "x": 0.069234447}], [{"q1": 1.51923745, "distance": 0.1179950501, "q3": 1.836260907, "q2": 2.605720034, "tx": 0.1768, "ty": 0.1768, "targetID": 13, "f2": -0.415507, "f1": 0.265465, "f3": 0.613427, "y": 0.28041593, "x": 0.12035028}], [{"q1": 0.9844127102, "distance": 0.2968874577, "q3": 1.852660017, "q2": 0.9773697536, "tx": 0.0647, "ty": 0.2415, "targetID": 14, "f2": -0.950332, "f1": 0.281864, "f3": -1.014923, "y": 0.53838603, "x": 0.063779282}], [{"q1": 1.959751568, "distance": 0.184877682, "q3": 2.621219227, "q2": 1.883719214, "tx": -0.0647, "ty": 0.2415, "targetID": 15, "f2": 0.025007, "f1": 1.050423, "f3": -0.108573, "y": 0.40167296, "x": -0.15702757}], [{"q1": 2.3375595, "distance": 0.3085867633, "q3": 2.177312207, "q2": 3.232907554, "tx": -0.1768, "ty": 0.1768, "targetID": 16, "f2": 0.402815, "f1": 0.606516, "f3": 1.240615, "y": 0.48261447, "x": -0.13552894}]], "block": 2}], [{"trials": [[{"q1": 0.9460224502, "distance": 0.5493009355, "q3": 1.414156517, "q2": 3.242646554, "tx": 0.601, "ty": 0.601, "targetID": 1, "f2": -0.988722, "f1": -0.15664, "f3": 1.250354, "y": 0.095816304, "x": 0.38531284}], [{"q1": 1.876310867, "distance": 0.1549002519, "q3": -1.195533073, "q2": -0.3021067464, "tx": 0.22, "ty": 0.821, "targetID": 2, "f2": -0.058434, "f1": -2.766329, "f3": -2.294399, "y": 0.82926654, "x": 0.065320485}], [{"q1": 1.39011799, "distance": 0.2803969424, "q3": 0.8411300168, "q2": 0.1634207536, "tx": -0.22, "ty": 0.821, "targetID": 3, "f2": -0.544627, "f1": -0.729666, "f3": -1.828872, "y": 0.95442262, "x": 0.026618835}], [{"q1": 1.56504187, "distance": 0.6207603407, "q3": -0.1031384732, "q2": 2.629596144, "tx": -0.601, "ty": 0.601, "targetID": 4, "f2": -0.369703, "f1": -1.673935, "f3": 0.637303, "y": 0.07545516, "x": -0.27062745}], [{"q1": 1.16078172, "distance": 0.463839087, "q3": 1.524363588, "q2": 2.410124474, "tx": 0.4596, "ty": 0.4596, "targetID": 5, "f2": -0.773963, "f1": -0.046433, "f3": 0.417832, "y": 0.19282292, "x": 0.080157398}], [{"q1": 2.21277544, "distance": 0.5541101773, "q3": 2.044988327, "q2": 2.001277609, "tx": 0.1682, "ty": 0.6279, "targetID": 6, "f2": 0.278031, "f1": 0.474192, "f3": 0.008985, "y": 0.22704137, "x": -0.21435777}], [{"q1": 1.80593919, "distance": 0.360450879, "q3": 1.706136137, "q2": 2.787681084, "tx": -0.1682, "ty": 0.6279, "targetID": 7, "f2": -0.128805, "f1": 0.13534, "f3": 0.795388, "y": 0.31507382, "x": 0.010865958}], [{"q1": 1.27387906, "distance": 0.4433060749, "q3": 0.4154442268, "q2": 1.023865304, "tx": -0.4596, "ty": 0.4596, "targetID": 8, "f2": -0.660865, "f1": -1.155352, "f3": -0.968427, "y": 0.79859443, "x": -0.17393752}], [{"q1": 0.8698073902, "distance": 0.3574570762, "q3": 0.05780532679, "q2": 3.001937654, "tx": 0.3182, "ty": 0.3182, "targetID": 9, "f2": -1.064937, "f1": -1.512991, "f3": 1.009645, "y": 0.12572029, "x": 0.016990567}], [{"q1": 2.82318689, "distance": 0.7458841567, "q3": 3.533097927, "q2": 2.398123594, "tx": 0.1165, "ty": 0.4347, "targetID": 10, "f2": 0.888442, "f1": 1.962302, "f3": 0.405831, "y": 0.16413581, "x": -0.57858143}], [{"q1": 1.70578522, "distance": 0.1874768806, "q3": 1.654802515, "q2": 1.442828094, "tx": -0.1165, "ty": 0.4347, "targetID": 11, "f2": -0.228959, "f1": 0.084006, "f3": -0.549465, "y": 0.33668695, "x": -0.27631559}], [{"q1": 1.25942773, "distance": 0.6218754364, "q3": "_NaN_", "q2": 0.8632042536, "tx": -0.3182, "ty": 0.3182, "targetID": 12, "f2": -0.675317, "f1": "_NaN_", "f3": -1.129088, "y": 0.90034779, "x": -0.099492412}], [{"q1": 1.4222879, "distance": 0.3768348595, "q3": 3.200214727, "q2": 2.524289954, "tx": 0.1768, "ty": 0.1768, "targetID": 13, "f2": -0.512457, "f1": 1.629418, "f3": 0.531997, "y": 0.54533391, "x": 0.098140808}], [{"q1": 1.45785073, "distance": 0.03669856484, "q3": 1.827778607, "q2": 2.285089094, "tx": 0.0647, "ty": 0.2415, "targetID": 14, "f2": -0.476894, "f1": 0.256982, "f3": 0.292796, "y": 0.27107896, "x": 0.042977436}], [{"q1": 1.57094806, "distance": 0.0530088614, "q3": 1.660960036, "q2": 2.277297944, "tx": -0.0647, "ty": 0.2415, "targetID": 15, "f2": -0.363796, "f1": 0.090164, "f3": 0.285005, "y": 0.24304953, "x": -0.011713791}], [{"q1": 1.965280771, "distance": 0.2159467838, "q3": 1.002293717, "q2": 1.914569652, "tx": -0.1768, "ty": 0.1768, "targetID": 16, "f2": 0.030536, "f1": -0.568503, "f3": -0.077723, "y": 0.15423641, "x": -0.39156475}]], "block": 3}], [{"trials": [[{"q1": 0.3454944902, "distance": 0.4848902732, "q3": 3.929441227, "q2": 3.942090754, "tx": 0.601, "ty": 0.601, "targetID": 1, "f2": -1.58925, "f1": 2.358645, "f3": 1.949798, "y": 0.18901077, "x": 0.34529812}], [{"q1": 2.78699575, "distance": 1.082154168, "q3": 0.4189628268, "q2": 2.422628014, "tx": 0.22, "ty": 0.821, "targetID": 2, "f2": 0.852251, "f1": -1.151833, "f3": 0.430335, "y": -0.15759101, "x": -0.24197108}], [{"q1": 2.55772231, "distance": 0.655263486, "q3": 3.854671327, "q2": 1.769742234, "tx": -0.22, "ty": 0.821, "targetID": 3, "f2": 0.622978, "f1": 2.283875, "f3": -0.22255, "y": 0.29949274, "x": -0.61673721}], [{"q1": 2.53120727, "distance": 0.1617283824, "q3": 3.864347427, "q2": 0.6895370536, "tx": -0.601, "ty": 0.601, "targetID": 4, "f2": 0.596463, "f1": 2.293551, "f3": -1.302756, "y": 0.47023757, "x": -0.50583038}], [{"q1": 0.6214958902, "distance": 0.4033599791, "q3": 4.531496027, "q2": 4.295268554, "tx": 0.4596, "ty": 0.4596, "targetID": 5, "f2": -1.313249, "f1": 2.9607, "f3": 2.302976, "y": 0.10225909, "x": 0.2724991}], [{"q1": 2.62300461, "distance": 0.4966260098, "q3": 2.079168847, "q2": 3.085441254, "tx": 0.1682, "ty": 0.6279, "targetID": 6, "f2": 0.68826, "f1": 0.508373, "f3": 1.093149, "y": 0.36995097, "x": -0.25618154}], [{"q1": 1.841816179, "distance": 0.5161340919, "q3": 0.7390282568, "q2": 2.624632424, "tx": -0.1682, "ty": 0.6279, "targetID": 7, "f2": -0.092928, "f1": -0.831768, "f3": 0.63234, "y": 0.11627171, "x": -0.10014933}], [{"q1": 1.75108698, "distance": 0.2806859311, "q3": -1.112073573, "q2": 2.980951864, "tx": -0.4596, "ty": 0.4596, "targetID": 8, "f2": -0.183658, "f1": -2.68287, "f3": 0.988659, "y": 0.22898134, "x": -0.29960117}], [{"q1": 1.28688525, "distance": 0.2628051989, "q3": 0.3548743268, "q2": 3.379682754, "tx": 0.3182, "ty": 0.3182, "targetID": 9, "f2": -0.647859, "f1": -1.215922, "f3": 1.38739, "y": 0.081148431, "x": 0.2047402}], [{"q1": 3.51163549, "distance": 0.8450442126, "q3": 1.287424667, "q2": 1.721298874, "tx": 0.1165, "ty": 0.4347, "targetID": 10, "f2": 1.576891, "f1": -0.283372, "f3": -0.270994, "y": -0.35158457, "x": -0.19310668}], [{"q1": 1.875117061, "distance": 0.2190836306, "q3": 1.636141454, "q2": 2.172180254, "tx": -0.1165, "ty": 0.4347, "targetID": 11, "f2": -0.059627, "f1": 0.065345, "f3": 0.179888, "y": 0.21596614, "x": -0.1288748}], [{"q1": 2.04105599, "distance": 0.4517623361, "q3": 1.533537038, "q2": 3.548134954, "tx": -0.3182, "ty": 0.3182, "targetID": 12, "f2": 0.106312, "f1": -0.037259, "f3": 1.555842, "y": 0.49242695, "x": 0.098614321}], [{"q1": 1.5353224, "distance": 0.04473546859, "q3": 0.4950521268, "q2": 3.291906654, "tx": 0.1768, "ty": 0.1768, "targetID": 13, "f2": -0.399422, "f1": -1.075744, "f3": 1.299614, "y": 0.13575338, "x": 0.15901132}], [{"q1": 1.50478612, "distance": 0.4370385461, "q3": -1.508115273, "q2": 2.499534204, "tx": 0.0647, "ty": 0.2415, "targetID": 14, "f2": -0.429958, "f1": -3.078912, "f3": 0.507242, "y": 0.51668818, "x": -0.27482048}], [{"q1": 1.870027681, "distance": 0.1441421629, "q3": 2.421351127, "q2": 2.223451044, "tx": -0.0647, "ty": 0.2415, "targetID": 15, "f2": -0.064717, "f1": 0.850555, "f3": 0.231158, "y": 0.3855744, "x": -0.069119319}], [{"q1": 1.840371047, "distance": 0.4813773095, "q3": 4.773650027, "q2": 1.995685574, "tx": -0.1768, "ty": 0.1768, "targetID": 16, "f2": -0.094373, "f1": 3.202854, "f3": 0.003393, "y": 0.56359164, "x": -0.46335949}]], "block": 4}], [{"trials": [[{"q1": 0.6691224902, "distance": 0.6228337621, "q3": -1.509070273, "q2": 3.963202254, "tx": 0.601, "ty": 0.601, "targetID": 1, "f2": -1.265622, "f1": -3.079867, "f3": 1.97091, "y": 0.17481278, "x": 0.14681243}], [{"q1": 1.39018082, "distance": 0.05721149277, "q3": -1.319217573, "q2": 0.5948494536, "tx": 0.22, "ty": 0.821, "targetID": 2, "f2": -0.544564, "f1": -2.890014, "f3": -1.397443, "y": 0.87820561, "x": 0.21917958}], [{"q1": 2.21252411, "distance": 0.7842463102, "q3": -0.8675256732, "q2": 2.360550144, "tx": -0.22, "ty": 0.821, "targetID": 3, "f2": 0.27778, "f1": -2.438322, "f3": 0.368257, "y": 0.11555014, "x": -0.56261169}], [{"q1": 2.1720604, "distance": 0.3450368095, "q3": -1.968854973, "q2": 2.785042144, "tx": -0.601, "ty": 0.601, "targetID": 4, "f2": 0.237316, "f1": -3.539651, "f3": 0.792749, "y": 0.27747384, "x": -0.48107826}], [{"q1": 1.72023654, "distance": 0.8872206172, "q3": 0.9502061168, "q2": 1.438744024, "tx": 0.4596, "ty": 0.4596, "targetID": 5, "f2": -0.214508, "f1": -0.62059, "f3": -0.553549, "y": 0.39291196, "x": -0.42511076}], [{"q1": 1.888688742, "distance": 0.4493000637, "q3": 3.741825327, "q2": 2.115003264, "tx": 0.1682, "ty": 0.6279, "targetID": 6, "f2": -0.046056, "f1": 2.171029, "f3": 0.122711, "y": 0.58736939, "x": -0.27926823}], [{"q1": 1.6175693, "distance": 0.3551696963, "q3": 1.687098087, "q2": 1.866000634, "tx": -0.1682, "ty": 0.6279, "targetID": 7, "f2": -0.317175, "f1": 0.116302, "f3": -0.126292, "y": 0.27370499, "x": -0.14190536}], [{"q1": 1.83289406, "distance": 0.3326095578, "q3": 1.484905184, "q2": 1.870524524, "tx": -0.4596, "ty": 0.4596, "targetID": 8, "f2": -0.10185, "f1": -0.085891, "f3": -0.121768, "y": 0.21460033, "x": -0.23464605}], [{"q1": 1.04975784, "distance": 0.3548040156, "q3": -1.929767273, "q2": 0.7091405536, "tx": 0.3182, "ty": 0.3182, "targetID": 9, "f2": -0.884987, "f1": -3.500564, "f3": -1.283152, "y": 0.63165094, "x": 0.48443597}], [{"q1": 1.939896702, "distance": 0.1017346013, "q3": 1.698659147, "q2": 2.939859834, "tx": 0.1165, "ty": 0.4347, "targetID": 10, "f2": 0.005152, "f1": 0.127863, "f3": 0.947567, "y": 0.35021384, "x": 0.059825333}], [{"q1": -0.09236190981, "distance": 0.6052528985, "q3": -0.9295344732, "q2": 2.419360764, "tx": -0.1165, "ty": 0.4347, "targetID": 11, "f2": -2.027106, "f1": -2.500331, "f3": 0.427068, "y": 0.30573364, "x": 0.47485332}], [{"q1": 1.68555336, "distance": 0.5513538013, "q3": 1.889416657, "q2": -0.8985946464, "tx": -0.3182, "ty": 0.3182, "targetID": 12, "f2": -0.249191, "f1": 0.31862, "f3": -2.890887, "y": 0.8161165, "x": -0.081408587}], [{"q1": 0.3885782902, "distance": 0.2855868702, "q3": 1.940436117, "q2": 2.705622684, "tx": 0.1768, "ty": 0.1768, "targetID": 13, "f2": -1.546166, "f1": 0.36964, "f3": 0.71333, "y": -0.058723292, "x": 0.33831978}], [{"q1": 1.959751568, "distance": 0.1943485852, "q3": 1.888411347, "q2": 2.265171394, "tx": 0.0647, "ty": 0.2415, "targetID": 14, "f2": 0.025007, "f1": 0.317615, "f3": 0.272879, "y": 0.2618342, "x": -0.1285819}], [{"q1": 2.12581616, "distance": 0.5136413778, "q3": -1.852515473, "q2": 2.204287324, "tx": -0.0647, "ty": 0.2415, "targetID": 15, "f2": 0.191072, "f1": -3.423312, "f3": 0.211995, "y": 0.49005359, "x": -0.51419814}], [{"q1": 1.882656884, "distance": 0.4231630444, "q3": 3.780027127, "q2": 2.125747514, "tx": -0.1768, "ty": 0.1768, "targetID": 16, "f2": -0.052088, "f1": 2.209231, "f3": 0.133455, "y": 0.58736939, "x": -0.27926823}]], "block": 5}], [{"trials": [[{"q1": 1.3698233, "distance": 0.1386797741, "q3": 1.373629977, "q2": 4.248772954, "tx": 0.601, "ty": 0.601, "targetID": 1, "f2": -0.564921, "f1": -0.197166, "f3": 2.25648, "y": 0.55329771, "x": 0.4707826}], [{"q1": 0.8760905902, "distance": 0.5631528149, "q3": 2.732745827, "q2": 3.266082854, "tx": 0.22, "ty": 0.821, "targetID": 2, "f2": -1.058654, "f1": 1.161949, "f3": 1.27379, "y": 0.30597589, "x": 0.44779653}], [{"q1": 1.17385075, "distance": 0.7442146752, "q3": 2.599102427, "q2": 3.483104054, "tx": -0.22, "ty": 0.821, "targetID": 3, "f2": -0.760894, "f1": 1.028306, "f3": 1.490811, "y": 0.40881703, "x": 0.39964561}], [{"q1": 2.04407191, "distance": 0.6726859228, "q3": 5.275739327, "q2": 3.377043854, "tx": -0.601, "ty": 0.601, "targetID": 4, "f2": 0.109327, "f1": 3.704943, "f3": 1.384751, "y": 0.097106837, "x": -0.15535661}], [{"q1": 1.838423259, "distance": 0.2806629659, "q3": 1.469888367, "q2": 3.854942954, "tx": 0.4596, "ty": 0.4596, "targetID": 5, "f2": -0.096321, "f1": -0.100908, "f3": 1.86265, "y": 0.564487, "x": 0.19927248}], [{"q1": -2.22041391, "distance": 1.089716435, "q3": -2.356056273, "q2": -2.693801146, "tx": 0.1682, "ty": 0.6279, "targetID": 6, "f2": -4.155158, "f1": -3.926853, "f3": -4.686094, "y": -0.40488521, "x": -0.17941562}], [{"q1": 2.96003469, "distance": 0.7614678567, "q3": -1.605869073, "q2": 3.382950054, "tx": -0.1682, "ty": 0.6279, "targetID": 7, "f2": 1.02529, "f1": -3.176665, "f3": 1.390657, "y": -0.11309866, "x": -0.34356899}], [{"q1": 2.69130283, "distance": 0.3884002781, "q3": 1.643241454, "q2": 2.620108534, "tx": -0.4596, "ty": 0.4596, "targetID": 8, "f2": 0.756558, "f1": 0.072445, "f3": 0.627816, "y": 0.1702423, "x": -0.20051141}], [{"q1": 1.858215293, "distance": 0.4625006479, "q3": 1.715749417, "q2": 2.071900612, "tx": 0.3182, "ty": 0.3182, "targetID": 9, "f2": -0.076529, "f1": 0.144953, "f3": 0.079608, "y": 0.2351304, "x": -0.13677944}], [{"q1": 3.25766919, "distance": 0.8308044728, "q3": 9.777704527, "q2": 3.475941154, "tx": 0.1165, "ty": 0.4347, "targetID": 10, "f2": 1.322925, "f1": 8.206908, "f3": 1.483648, "y": -0.10582169, "x": -0.51442977}], [{"q1": 1.07815784, "distance": 0.1702589787, "q3": 0.8055043568, "q2": 1.402804204, "tx": -0.1165, "ty": 0.4347, "targetID": 11, "f2": -0.856587, "f1": -0.765292, "f3": -0.589488, "y": 0.6042147, "x": -0.1324024}], [{"q1": 1.69654894, "distance": 0.207398967, "q3": 1.540134383, "q2": 0.8357467536, "tx": -0.3182, "ty": 0.3182, "targetID": 12, "f2": -0.238196, "f1": -0.030662, "f3": -1.156546, "y": 0.51668818, "x": -0.37833962}], [{"q1": 0.9048047902, "distance": 0.4041680096, "q3": 1.319845907, "q2": 1.165676794, "tx": 0.1768, "ty": 0.1768, "targetID": 13, "f2": -1.02994, "f1": -0.25095, "f3": -0.826616, "y": 0.50256622, "x": -0.062424058}], [{"q1": 1.907475466, "distance": 0.1854573134, "q3": 1.598756502, "q2": 3.283989854, "tx": 0.0647, "ty": 0.2415, "targetID": 14, "f2": -0.027269, "f1": 0.02796, "f3": 1.291697, "y": 0.41529534, "x": 0.12942708}], [{"q1": 1.63893213, "distance": 0.1011579408, "q3": 1.911219307, "q2": 2.292063424, "tx": -0.0647, "ty": 0.2415, "targetID": 15, "f2": -0.295812, "f1": 0.340423, "f3": 0.299771, "y": 0.29355817, "x": 0.022034514}], [{"q1": 2.39102941, "distance": 0.3473859844, "q3": 2.144639637, "q2": 3.534814654, "tx": -0.1768, "ty": 0.1768, "targetID": 16, "f2": 0.456285, "f1": 0.573843, "f3": 1.542522, "y": 0.52178033, "x": -0.21761169}]], "block": 6}], [{"trials": [[{"q1": 1.502964, "distance": 0.7606050365, "q3": 3.595238627, "q2": 3.567173054, "tx": 0.601, "ty": 0.601, "targetID": 1, "f2": -0.43178, "f1": 2.024442, "f3": 1.57488, "y": 0.47769649, "x": -0.14954398}], [{"q1": 1.13721978, "distance": 0.3010729963, "q3": 2.946562627, "q2": 4.572734054, "tx": 0.22, "ty": 0.821, "targetID": 2, "f2": -0.797525, "f1": 1.375766, "f3": 2.580441, "y": 0.5265769, "x": 0.28292843}], [{"q1": 2.53874709, "distance": 0.433451908, "q3": 2.628193627, "q2": 3.920790754, "tx": -0.22, "ty": 0.821, "targetID": 3, "f2": 0.604003, "f1": 1.057397, "f3": 1.928498, "y": 0.44084014, "x": -0.42822833}], [{"q1": 1.900249803, "distance": 0.1259022657, "q3": -1.300148073, "q2": 1.986449291, "tx": -0.601, "ty": 0.601, "targetID": 4, "f2": -0.034495, "f1": -2.870944, "f3": -0.005843, "y": 0.50075467, "x": -0.52482747}], [{"q1": 1.33495162, "distance": 0.2526587786, "q3": 4.145834127, "q2": 4.966249954, "tx": 0.4596, "ty": 0.4596, "targetID": 5, "f2": -0.599793, "f1": 2.575038, "f3": 2.973957, "y": 0.3679815, "x": 0.22413767}], [{"q1": 1.80977193, "distance": 0.1239556225, "q3": 2.127235217, "q2": 4.104134054, "tx": 0.1682, "ty": 0.6279, "targetID": 6, "f2": -0.124973, "f1": 0.556439, "f3": 2.111841, "y": 0.67615607, "x": 0.054023172}], [{"q1": 2.48854444, "distance": 0.2561031945, "q3": 0.3382867268, "q2": 3.868451754, "tx": -0.1682, "ty": 0.6279, "targetID": 7, "f2": 0.5538, "f1": -1.23251, "f3": 1.876159, "y": 0.43405477, "x": -0.00082953359}], [{"q1": 1.890385202, "distance": 0.09165265601, "q3": 4.681475727, "q2": 1.990973185, "tx": -0.4596, "ty": 0.4596, "targetID": 8, "f2": -0.044359, "f1": 3.110679, "f3": -0.001319, "y": 0.54875907, "x": -0.48083369}], [{"q1": 1.16524279, "distance": 0.22828193, "q3": 2.345198917, "q2": 4.144974754, "tx": 0.3182, "ty": 0.3182, "targetID": 9, "f2": -0.769502, "f1": 0.774403, "f3": 2.152682, "y": 0.52374717, "x": 0.41751264}], [{"q1": 1.911245377, "distance": 0.09509458051, "q3": 1.396437937, "q2": 3.684982754, "tx": 0.1165, "ty": 0.4347, "targetID": 10, "f2": -0.023499, "f1": -0.174358, "f3": 1.69269, "y": 0.50075467, "x": 0.18490877}], [{"q1": 2.06662855, "distance": 0.1693968963, "q3": 3.006818327, "q2": 4.279372154, "tx": -0.1165, "ty": 0.4347, "targetID": 11, "f2": 0.131884, "f1": 1.436022, "f3": 2.287079, "y": 0.51727091, "x": -0.26440995}], [{"q1": -0.7749169098, "distance": 0.6741299276, "q3": 1.5295158, "q2": 2.308085544, "tx": -0.3182, "ty": 0.3182, "targetID": 12, "f2": -2.709661, "f1": -0.041281, "f3": 0.315793, "y": -0.13615274, "x": 0.17981079}], [{"q1": 1.65759319, "distance": 0.07782172141, "q3": 1.370362717, "q2": 3.010357154, "tx": 0.1768, "ty": 0.1768, "targetID": 13, "f2": -0.277151, "f1": -0.200434, "f3": 1.018064, "y": 0.24947286, "x": 0.14896341}], [{"q1": 1.41587905, "distance": 0.4683096647, "q3": 1.538375091, "q2": 4.156975654, "tx": 0.0647, "ty": 0.2415, "targetID": 14, "f2": -0.518865, "f1": -0.032421, "f3": 2.164683, "y": 0.55353244, "x": 0.41391297}], [{"q1": 1.988779884, "distance": 0.2637130922, "q3": 2.735887427, "q2": 2.950792574, "tx": -0.0647, "ty": 0.2415, "targetID": 15, "f2": 0.054035, "f1": 1.165091, "f3": 0.9585, "y": 0.50313491, "x": -0.097741926}], [{"q1": 2.1225489, "distance": 0.009248828813, "q3": 1.577142344, "q2": 2.196873164, "tx": -0.1768, "ty": 0.1768, "targetID": 16, "f2": 0.187804, "f1": 0.006346, "f3": 0.204581, "y": 0.16767417, "x": -0.17529665}]], "block": 7}], [{"trials": [[{"q1": 1.26520826, "distance": 0.3441569234, "q3": 2.147781237, "q2": 3.432021754, "tx": 0.601, "ty": 0.601, "targetID": 1, "f2": -0.669536, "f1": 0.576985, "f3": 1.439729, "y": 0.2744744, "x": 0.49225709}], [{"q1": 1.927581659, "distance": 0.6105661639, "q3": 3.936855427, "q2": 2.046265216, "tx": 0.22, "ty": 0.821, "targetID": 2, "f2": -0.007163, "f1": 2.366059, "f3": 0.053973, "y": 0.57846648, "x": -0.34032895}], [{"q1": 2.004362183, "distance": 0.3979540807, "q3": 2.432598027, "q2": 2.821107624, "tx": -0.22, "ty": 0.821, "targetID": 3, "f2": 0.069618, "f1": 0.861802, "f3": 0.828815, "y": 0.45324155, "x": -0.067943521}], [{"q1": 2.43111613, "distance": 0.3898177375, "q3": 3.643744827, "q2": 3.149152754, "tx": -0.601, "ty": 0.601, "targetID": 4, "f2": 0.496372, "f1": 2.072948, "f3": 1.15686, "y": 0.23385348, "x": -0.46999885}], [{"q1": 2.08824271, "distance": 1.060673839, "q3": -1.356093573, "q2": 1.390363504, "tx": 0.4596, "ty": 0.4596, "targetID": 5, "f2": 0.153498, "f1": -2.92689, "f3": -0.601929, "y": 0.61636468, "x": -0.58942518}], [{"q1": 1.65432593, "distance": 0.4778391999, "q3": 1.573435265, "q2": 2.128323614, "tx": 0.1682, "ty": 0.6279, "targetID": 6, "f2": -0.280419, "f1": 0.002639, "f3": 0.136031, "y": 0.23247216, "x": -0.10006689}], [{"q1": 1.3854056, "distance": 0.284841215, "q3": 1.118155657, "q2": 1.792675854, "tx": -0.1682, "ty": 0.6279, "targetID": 7, "f2": -0.549339, "f1": -0.452641, "f3": -0.199617, "y": 0.34665264, "x": -0.21330477}], [{"q1": 1.877064849, "distance": 0.374894737, "q3": 1.474914919, "q2": 2.042243977, "tx": -0.4596, "ty": 0.4596, "targetID": 8, "f2": -0.05768, "f1": -0.095881, "f3": 0.049951, "y": 0.19327323, "x": -0.19575134}], [{"q1": 1.29913746, "distance": 0.1408438495, "q3": 2.697245827, "q2": 2.722147464, "tx": 0.3182, "ty": 0.3182, "targetID": 9, "f2": -0.635607, "f1": 1.12645, "f3": 0.729855, "y": 0.43460143, "x": 0.238905}], [{"q1": 1.946494047, "distance": 0.4012660036, "q3": 1.418052097, "q2": 4.692554354, "tx": 0.1165, "ty": 0.4347, "targetID": 10, "f2": 0.01175, "f1": -0.152744, "f3": 2.700262, "y": 0.80982298, "x": -0.025968086}], [{"q1": 1.71973389, "distance": 0.2147986189, "q3": 1.477491025, "q2": 2.063481144, "tx": -0.1165, "ty": 0.4347, "targetID": 11, "f2": -0.215011, "f1": -0.093305, "f3": 0.071188, "y": 0.22202532, "x": -0.14663183}], [{"q1": -1.02777111, "distance": 0.7109397838, "q3": 1.622946765, "q2": 2.08201654, "tx": -0.3182, "ty": 0.3182, "targetID": 12, "f2": -2.962516, "f1": 0.05215, "f3": 0.089724, "y": -0.17134658, "x": 0.19733809}], [{"q1": 2.004048024, "distance": 0.2508488729, "q3": 1.897647627, "q2": 2.554889064, "tx": 0.1768, "ty": 0.1768, "targetID": 13, "f2": 0.069304, "f1": 0.326851, "f3": 0.562596, "y": 0.30237841, "x": -0.040352527}], [{"q1": 1.82516574, "distance": 0.361193302, "q3": 1.396563597, "q2": 1.734870554, "tx": 0.0647, "ty": 0.2415, "targetID": 14, "f2": -0.109579, "f1": -0.174233, "f3": -0.257422, "y": 0.23830831, "x": -0.2964792}], [{"q1": 1.48373745, "distance": 0.2556755069, "q3": 0.5061105268, "q2": 2.065617427, "tx": -0.0647, "ty": 0.2415, "targetID": 15, "f2": -0.451007, "f1": -1.064686, "f3": 0.073325, "y": 0.27189944, "x": -0.31856185}], [{"q1": 1.957049798, "distance": 0.1591241133, "q3": 1.586441458, "q2": 2.565884644, "tx": -0.1768, "ty": 0.1768, "targetID": 16, "f2": 0.022305, "f1": 0.015645, "f3": 0.573592, "y": 0.24271357, "x": -0.031969462}]], "block": 8}], [{"trials": [[{"q1": 0.8304746902, "distance": 0.5254386716, "q3": 4.202948327, "q2": 4.460139354, "tx": 0.601, "ty": 0.601, "targetID": 1, "f2": -1.10427, "f1": 2.632152, "f3": 2.467847, "y": 0.17737292, "x": 0.29015294}], [{"q1": 1.54719762, "distance": 0.6587411385, "q3": 5.809621627, "q2": 1.696228964, "tx": 0.22, "ty": 0.821, "targetID": 2, "f2": -0.387547, "f1": 4.238825, "f3": -0.296064, "y": 0.63140108, "x": -0.41086618}], [{"q1": 1.76132858, "distance": 0.5411461009, "q3": 1.540134383, "q2": 1.604180294, "tx": -0.22, "ty": 0.821, "targetID": 3, "f2": -0.173416, "f1": -0.030662, "f3": -0.388112, "y": 0.28402939, "x": -0.28709446}], [{"q1": 1.8156153, "distance": 0.1905810694, "q3": 1.65228924, "q2": 0.1901180536, "tx": -0.601, "ty": 0.601, "targetID": 4, "f2": -0.119129, "f1": 0.081493, "f3": -1.802175, "y": 0.63194573, "x": -0.41294813}], [{"q1": 2.25267367, "distance": 0.6703023413, "q3": 1.315070687, "q2": 2.491680224, "tx": 0.4596, "ty": 0.4596, "targetID": 5, "f2": 0.317929, "f1": -0.255726, "f3": 0.499388, "y": 0.14231023, "x": -0.13085104}], [{"q1": 1.64772859, "distance": 0.2732616071, "q3": 0.8606707268, "q2": -0.9880169464, "tx": 0.1682, "ty": 0.6279, "targetID": 6, "f2": -0.287016, "f1": -0.710126, "f3": -2.98031, "y": 0.87689055, "x": 0.28078602}], [{"q1": 2.13963916, "distance": 0.2704318433, "q3": 1.903616657, "q2": 3.012807654, "tx": -0.1682, "ty": 0.6279, "targetID": 7, "f2": 0.204895, "f1": 0.33282, "f3": 1.020515, "y": 0.40211249, "x": -0.019359877}], [{"q1": 1.45571444, "distance": 0.4355057111, "q3": 1.936603377, "q2": 1.816363464, "tx": -0.4596, "ty": 0.4596, "targetID": 8, "f2": -0.47903, "f1": 0.365807, "f3": -0.175929, "y": 0.31555943, "x": -0.048604211}], [{"q1": 1.47217639, "distance": 0.5922770478, "q3": 1.696271537, "q2": 0.8720007536, "tx": 0.3182, "ty": 0.3182, "targetID": 9, "f2": -0.462568, "f1": 0.125475, "f3": -1.120292, "y": 0.54566309, "x": -0.22865706}], [{"q1": 2.022646252, "distance": 0.1463173289, "q3": 1.312054757, "q2": 3.844387154, "tx": 0.1165, "ty": 0.4347, "targetID": 10, "f2": 0.087902, "f1": -0.258742, "f3": 1.852094, "y": 0.57692553, "x": 0.082139276}], [{"q1": 2.014729439, "distance": 0.2502178999, "q3": 1.298545907, "q2": 3.881583654, "tx": -0.1165, "ty": 0.4347, "targetID": 11, "f2": 0.079985, "f1": -0.27225, "f3": 1.889291, "y": 0.58353752, "x": 0.084637739}], [{"q1": 3.31245849, "distance": 0.4597198197, "q3": 5.842231327, "q2": 3.606631454, "tx": -0.3182, "ty": 0.3182, "targetID": 12, "f2": 1.377714, "f1": 4.271435, "f3": 1.614339, "y": -0.12455664, "x": -0.19447098}], [{"q1": 2.34038693, "distance": 0.5730801239, "q3": 1.813892767, "q2": 1.442702434, "tx": 0.1768, "ty": 0.1768, "targetID": 13, "f2": 0.405642, "f1": 0.243096, "f3": -0.54959, "y": 0.13290103, "x": -0.39459628}], [{"q1": 1.67958433, "distance": 0.6225952473, "q3": 5.095977427, "q2": 1.834961694, "tx": 0.0647, "ty": 0.2415, "targetID": 14, "f2": -0.25516, "f1": 3.525181, "f3": -0.157331, "y": 0.63536099, "x": -0.41748084}], [{"q1": 1.58810116, "distance": 0.09215604683, "q3": 1.652163577, "q2": 1.855130714, "tx": -0.0647, "ty": 0.2415, "targetID": 15, "f2": -0.346643, "f1": 0.081367, "f3": -0.137162, "y": 0.28005706, "x": -0.14840239}], [{"q1": 1.844957772, "distance": 0.5770310039, "q3": 1.846753827, "q2": 4.166714554, "tx": -0.1768, "ty": 0.1768, "targetID": 16, "f2": -0.089787, "f1": 0.275958, "f3": 2.174422, "y": 0.68774793, "x": 0.091336145}]], "block": 9}], [{"trials": [[{"q1": 1.67154186, "distance": 0.6655526975, "q3": 2.845466127, "q2": 5.069294154, "tx": 0.601, "ty": 0.601, "targetID": 1, "f2": -0.263203, "f1": 1.27467, "f3": 3.077002, "y": 0.58058642, "x": -0.064239565}], [{"q1": 2.017179881, "distance": 0.680374552, "q3": 3.729258927, "q2": 3.286880154, "tx": 0.22, "ty": 0.821, "targetID": 2, "f2": 0.082435, "f1": 2.158463, "f3": 1.294588, "y": 0.40348144, "x": -0.31720367}], [{"q1": -0.1587751098, "distance": 1.1860926, "q3": 3.373944827, "q2": 2.358413864, "tx": -0.22, "ty": 0.821, "targetID": 3, "f2": -2.09352, "f1": 1.803149, "f3": 0.366121, "y": -0.053968925, "x": 0.58077777}], [{"q1": 2.1919781, "distance": 0.673945904, "q3": 1.152273357, "q2": 3.306609354, "tx": -0.601, "ty": 0.601, "targetID": 4, "f2": 0.257234, "f1": -0.418523, "f3": 1.314317, "y": 0.39927095, "x": 0.042046244}], [{"q1": 1.17077199, "distance": 0.1106860875, "q3": 1.343847677, "q2": 4.255810154, "tx": 0.4596, "ty": 0.4596, "targetID": 5, "f2": -0.763973, "f1": -0.226949, "f3": 2.263517, "y": 0.42719991, "x": 0.56543782}], [{"q1": 1.58024717, "distance": 0.09993782501, "q3": 2.904339527, "q2": 3.712377454, "tx": 0.1682, "ty": 0.6279, "targetID": 6, "f2": -0.354497, "f1": 1.333543, "f3": 1.720085, "y": 0.56967691, "x": 0.086974138}], [{"q1": 2.26706216, "distance": 0.3640342961, "q3": 2.363985637, "q2": 1.771061704, "tx": -0.1682, "ty": 0.6279, "targetID": 7, "f2": 0.332318, "f1": 0.793189, "f3": -0.221231, "y": 0.27861678, "x": -0.27077778}], [{"q1": 2.56029842, "distance": 0.2520007537, "q3": 2.224687417, "q2": 2.962981954, "tx": -0.4596, "ty": 0.4596, "targetID": 8, "f2": 0.625554, "f1": 0.653891, "f3": 0.970689, "y": 0.33631674, "x": -0.23981461}], [{"q1": 1.6246693, "distance": 0.3367935823, "q3": 2.850115727, "q2": 1.955473188, "tx": 0.3182, "ty": 0.3182, "targetID": 9, "f2": -0.310075, "f1": 1.279319, "f3": -0.036819, "y": 0.3841543, "x": -0.012072535}], [{"q1": 1.937571924, "distance": 0.2203340572, "q3": 1.764883917, "q2": 2.484894384, "tx": 0.1165, "ty": 0.4347, "targetID": 10, "f2": 0.002827, "f1": 0.194088, "f3": 0.492602, "y": 0.27172058, "x": -0.03177274}], [{"q1": 2.47685772, "distance": 0.6467760074, "q3": -0.3170872732, "q2": 2.243117414, "tx": -0.1165, "ty": 0.4347, "targetID": 11, "f2": 0.542113, "f1": -1.887884, "f3": 0.250825, "y": -0.086114979, "x": -0.49999832}], [{"q1": 1.75089849, "distance": 0.1259931505, "q3": 1.355157407, "q2": 1.882399744, "tx": -0.3182, "ty": 0.3182, "targetID": 12, "f2": -0.183846, "f1": -0.215639, "f3": -0.109893, "y": 0.22149945, "x": -0.23743319}], [{"q1": 2.76965415, "distance": 0.6458311329, "q3": 2.139613097, "q2": 3.662614654, "tx": 0.1768, "ty": 0.1768, "targetID": 13, "f2": 0.83491, "f1": 0.568817, "f3": 1.670322, "y": 0.40845336, "x": -0.42605535}], [{"q1": 1.905276351, "distance": 0.374049528, "q3": 2.001006027, "q2": 3.835904854, "tx": 0.0647, "ty": 0.2415, "targetID": 14, "f2": -0.029468, "f1": 0.43021, "f3": 1.843612, "y": 0.61421823, "x": 0.096230468}], [{"q1": 1.43585958, "distance": 0.4209238084, "q3": 1.051679557, "q2": 3.572765054, "tx": -0.0647, "ty": 0.2415, "targetID": 15, "f2": -0.498885, "f1": -0.519117, "f3": 1.580472, "y": 0.25576855, "x": 0.3559819}], [{"q1": 1.34154897, "distance": 0.7965999635, "q3": 0.7989070168, "q2": 4.507263254, "tx": -0.1768, "ty": 0.1768, "targetID": 16, "f2": -0.593196, "f1": -0.771889, "f3": 2.514971, "y": 0.5001017, "x": 0.55124362}]], "block": 10}], [{"trials": [[{"q1": 2.10589846, "distance": 0.7736522341, "q3": 2.370017497, "q2": 3.803734954, "tx": 0.601, "ty": 0.601, "targetID": 1, "f2": 0.171154, "f1": 0.799221, "f3": 1.811442, "y": 0.61201122, "x": -0.17257387}], [{"q1": 1.78382238, "distance": 0.7101041618, "q3": 1.625460039, "q2": 1.925628058, "tx": 0.22, "ty": 0.821, "targetID": 2, "f2": -0.150922, "f1": 0.054664, "f3": -0.066665, "y": 0.23819646, "x": -0.18569441}], [{"q1": 1.30868791, "distance": 0.2973459629, "q3": -1.466319473, "q2": 1.268469704, "tx": -0.22, "ty": 0.821, "targetID": 3, "f2": -0.626057, "f1": -3.037116, "f3": -0.723823, "y": 0.85179929, "x": 0.075746556}], [{"q1": 1.52036842, "distance": 0.5346252616, "q3": 1.217052997, "q2": 1.970301505, "tx": -0.601, "ty": 0.601, "targetID": 4, "f2": -0.414376, "f1": -0.353743, "f3": -0.021991, "y": 0.25482986, "x": -0.1935808}], [{"q1": 1.77446043, "distance": 0.6809356667, "q3": 1.723791887, "q2": 1.938822747, "tx": 0.4596, "ty": 0.4596, "targetID": 5, "f2": -0.160284, "f1": 0.152996, "f3": -0.05347, "y": 0.23205671, "x": -0.18219236}], [{"q1": 2.60855328, "distance": 0.725739239, "q3": 3.385882927, "q2": 3.864807554, "tx": 0.1682, "ty": 0.6279, "targetID": 6, "f2": 0.673809, "f1": 1.815087, "f3": 1.872515, "y": 0.24750726, "x": -0.44986052}], [{"q1": 1.74788256, "distance": 0.3651447291, "q3": 1.722095427, "q2": 1.821201514, "tx": -0.1682, "ty": 0.6279, "targetID": 7, "f2": -0.186862, "f1": 0.151299, "f3": -0.171091, "y": 0.26323156, "x": -0.18684409}], [{"q1": 1.924628562, "distance": 0.3863614574, "q3": 1.833559137, "q2": 2.055941321, "tx": -0.4596, "ty": 0.4596, "targetID": 8, "f2": -0.010116, "f1": 0.262763, "f3": 0.063649, "y": 0.24944774, "x": -0.13539142}], [{"q1": 1.67091354, "distance": 0.3587835767, "q3": 0.5138389268, "q2": 2.397558104, "tx": 0.3182, "ty": 0.3182, "targetID": 9, "f2": -0.263831, "f1": -1.056957, "f3": 0.405265, "y": 0.2157511, "x": -0.025645718}], [{"q1": 1.6343454, "distance": 0.3231957395, "q3": 2.164620167, "q2": 0.8376945536, "tx": 0.1165, "ty": 0.4347, "targetID": 10, "f2": -0.300399, "f1": 0.593824, "f3": -1.154598, "y": 0.47656529, "x": -0.20397275}], [{"q1": 2.26838163, "distance": 0.2964709809, "q3": 1.226100777, "q2": 2.505566064, "tx": -0.1165, "ty": 0.4347, "targetID": 11, "f2": 0.333637, "f1": -0.344696, "f3": 0.513273, "y": 0.13823105, "x": -0.11540264}], [{"q1": 1.52476665, "distance": 0.281663566, "q3": 6.119759627, "q2": 1.705590904, "tx": -0.3182, "ty": 0.3182, "targetID": 12, "f2": -0.409978, "f1": 4.548963, "f3": -0.286702, "y": 0.58400808, "x": -0.41136882}], [{"q1": 1.73418521, "distance": 0.3288607448, "q3": 1.801891887, "q2": 1.915323634, "tx": 0.1768, "ty": 0.1768, "targetID": 13, "f2": -0.200559, "f1": 0.231096, "f3": -0.076969, "y": 0.41466499, "x": -0.050289489}], [{"q1": 1.81492415, "distance": 0.6884820744, "q3": -0.4295813732, "q2": 1.620328084, "tx": 0.0647, "ty": 0.2415, "targetID": 14, "f2": -0.11982, "f1": -2.000378, "f3": -0.371965, "y": 0.54357199, "x": -0.55397607}], [{"q1": 1.82673653, "distance": 0.1648875461, "q3": 2.078163537, "q2": 1.516844024, "tx": -0.0647, "ty": 0.2415, "targetID": 15, "f2": -0.108008, "f1": 0.507367, "f3": -0.475449, "y": 0.31952764, "x": -0.20995698}], [{"q1": 0.7215241902, "distance": 0.4384300288, "q3": 2.391568827, "q2": 1.438241374, "tx": -0.1768, "ty": 0.1768, "targetID": 16, "f2": -1.21322, "f1": 0.820773, "f3": -0.554051, "y": 0.33255198, "x": 0.23303193}]], "block": 11}], [{"trials": [[{"q1": 1.40645427, "distance": 0.1417405954, "q3": 0.5761052568, "q2": 4.474716354, "tx": 0.601, "ty": 0.601, "targetID": 1, "f2": -0.52829, "f1": -0.994691, "f3": 2.482424, "y": 0.46857031, "x": 0.55047502}], [{"q1": 0.5775135902, "distance": 0.6734478247, "q3": 1.672960917, "q2": 0.1498176536, "tx": 0.22, "ty": 0.821, "targetID": 2, "f2": -1.357231, "f1": 0.102165, "f3": -1.842475, "y": 0.36486149, "x": 0.71544892}], [{"q1": 1.26037021, "distance": 0.246115086, "q3": 4.396407627, "q2": 2.119150164, "tx": -0.22, "ty": 0.821, "targetID": 3, "f2": -0.674374, "f1": 2.825611, "f3": 0.126858, "y": 0.69854943, "x": -0.0065087977}], [{"q1": 0.8741427902, "distance": 0.7111436477, "q3": 1.814772417, "q2": 1.552909504, "tx": -0.601, "ty": 0.601, "targetID": 4, "f2": -1.060602, "f1": 0.243976, "f3": -0.439383, "y": 0.37540845, "x": 0.073413627}], [{"q1": 1.4404463, "distance": 0.1408054465, "q3": 4.870850927, "q2": 4.940740154, "tx": 0.4596, "ty": 0.4596, "targetID": 5, "f2": -0.494298, "f1": 3.300055, "f3": 2.948447, "y": 0.34336874, "x": 0.38012379}], [{"q1": 2.41515684, "distance": 0.6490446584, "q3": 1.535170666, "q2": 2.181416534, "tx": 0.1682, "ty": 0.6279, "targetID": 6, "f2": 0.480412, "f1": -0.035626, "f3": 0.189124, "y": 0.1051888, "x": -0.21654923}], [{"q1": 2.44336834, "distance": 0.4684876495, "q3": -0.08609217321, "q2": 3.523504954, "tx": -0.1682, "ty": 0.6279, "targetID": 7, "f2": 0.508624, "f1": -1.656888, "f3": 1.531212, "y": 0.19170515, "x": 0.0027231715}], [{"q1": 1.72180734, "distance": 0.3469688043, "q3": 1.449216687, "q2": 1.932539562, "tx": -0.4596, "ty": 0.4596, "targetID": 8, "f2": -0.212937, "f1": -0.12158, "f3": -0.059753, "y": 0.22952751, "x": -0.19988092}], [{"q1": 2.58662497, "distance": 0.6385720233, "q3": 2.420785637, "q2": 3.423099654, "tx": 0.3182, "ty": 0.3182, "targetID": 9, "f2": 0.65188, "f1": 0.849989, "f3": 1.430807, "y": 0.4081661, "x": -0.31400276}], [{"q1": 1.52489231, "distance": 0.2769175986, "q3": 4.151237727, "q2": 2.988994344, "tx": 0.1165, "ty": 0.4347, "targetID": 10, "f2": -0.409852, "f1": 2.580441, "f3": 0.996702, "y": 0.49840286, "x": -0.15299082}], [{"q1": 1.36611622, "distance": 0.4002359178, "q3": -0.2771638732, "q2": 1.268846694, "tx": -0.1165, "ty": 0.4347, "targetID": 11, "f2": -0.568628, "f1": -1.84796, "f3": -0.723446, "y": 0.81267051, "x": -0.24813238}], [{"q1": 1.78570733, "distance": 0.3275919155, "q3": 3.011907727, "q2": 3.034233254, "tx": -0.3182, "ty": 0.3182, "targetID": 12, "f2": -0.149037, "f1": 1.441111, "f3": 1.041941, "y": 0.53759889, "x": -0.074929389}], [{"q1": 1.904019714, "distance": 0.2349427644, "q3": 1.425843237, "q2": 3.425487254, "tx": 0.1768, "ty": 0.1768, "targetID": 13, "f2": -0.030725, "f1": -0.144953, "f3": 1.433195, "y": 0.30363761, "x": -0.020963301}], [{"q1": 1.51333125, "distance": 0.08110197555, "q3": 2.037825487, "q2": 2.479176684, "tx": 0.0647, "ty": 0.2415, "targetID": 14, "f2": -0.421413, "f1": 0.467029, "f3": 0.486884, "y": 0.31224402, "x": 0.10435872}], [{"q1": 1.35034542, "distance": 0.2921778199, "q3": 2.751658127, "q2": 2.273967854, "tx": -0.0647, "ty": 0.2415, "targetID": 15, "f2": -0.584399, "f1": 1.180862, "f3": 0.281675, "y": 0.44248751, "x": 0.14736579}], [{"q1": 2.76506743, "distance": 0.3557930236, "q3": 0.7510291368, "q2": 4.039228754, "tx": -0.1768, "ty": 0.1768, "targetID": 16, "f2": 0.830323, "f1": -0.819767, "f3": 2.046936, "y": 0.52977891, "x": -0.22146055}]], "block": 12}], [{"trials": [[{"q1": 2.23646305, "distance": 0.7215172739, "q3": 1.922843197, "q2": 3.551967754, "tx": 0.601, "ty": 0.601, "targetID": 1, "f2": 0.301719, "f1": 0.352047, "f3": 1.559675, "y": 0.55120775, "x": -0.11879713}], [{"q1": 2.81351079, "distance": 0.9317344696, "q3": 4.698189027, "q2": 3.732609354, "tx": 0.22, "ty": 0.821, "targetID": 2, "f2": 0.878766, "f1": 3.127393, "f3": 1.740317, "y": 0.015806814, "x": -0.24882092}], [{"q1": 2.43651967, "distance": 0.1996193095, "q3": 1.693318437, "q2": 4.246699554, "tx": -0.22, "ty": 0.821, "targetID": 3, "f2": 0.501775, "f1": 0.122522, "f3": 2.254407, "y": 0.64371855, "x": -0.31175596}], [{"q1": 2.38487189, "distance": 0.2432554001, "q3": 2.766423627, "q2": 4.658876454, "tx": -0.601, "ty": 0.601, "targetID": 4, "f2": 0.450127, "f1": 1.195627, "f3": 2.666584, "y": 0.51889322, "x": -0.37202038}], [{"q1": 1.48178966, "distance": 0.2921470602, "q3": 1.474475096, "q2": 4.551371154, "tx": 0.4596, "ty": 0.4596, "targetID": 5, "f2": -0.452955, "f1": -0.096321, "f3": 2.559079, "y": 0.71234455, "x": 0.31307322}], [{"q1": -0.4524701098, "distance": 0.653571325, "q3": 4.536522627, "q2": 3.521871254, "tx": 0.1682, "ty": 0.6279, "targetID": 6, "f2": -2.387215, "f1": 2.965726, "f3": 1.529579, "y": -0.005428718, "x": 0.32960078}], [{"q1": 1.65690204, "distance": 0.3347686442, "q3": 2.224373267, "q2": 2.290743954, "tx": -0.1682, "ty": 0.6279, "targetID": 7, "f2": -0.277842, "f1": 0.653577, "f3": 0.298451, "y": 0.35273081, "x": 0.022461905}], [{"q1": 2.61087806, "distance": 0.2420489983, "q3": 2.005592747, "q2": 3.042464254, "tx": -0.4596, "ty": 0.4596, "targetID": 8, "f2": 0.676134, "f1": 0.434796, "f3": 1.050172, "y": 0.36921555, "x": -0.23505965}], [{"q1": 1.20143393, "distance": 0.1421991631, "q3": 2.156075037, "q2": 3.650425254, "tx": 0.3182, "ty": 0.3182, "targetID": 9, "f2": -0.733311, "f1": 0.585279, "f3": 1.658133, "y": 0.43157166, "x": 0.40403396}], [{"q1": 2.24601349, "distance": 0.2158327186, "q3": 1.784738787, "q2": 3.634842954, "tx": 0.1165, "ty": 0.4347, "targetID": 10, "f2": 0.311269, "f1": 0.213942, "f3": 1.64255, "y": 0.55887756, "x": -0.060032422}], [{"q1": 2.1111135, "distance": 0.2520968392, "q3": 2.638686527, "q2": 1.905836024, "tx": -0.1165, "ty": 0.4347, "targetID": 11, "f2": 0.176369, "f1": 1.06789, "f3": -0.086457, "y": 0.46332488, "x": 0.13396643}], [{"q1": 0.9554472302, "distance": 0.3993678853, "q3": 1.643555613, "q2": 1.246792714, "tx": -0.3182, "ty": 0.3182, "targetID": 12, "f2": -0.979297, "f1": 0.072759, "f3": -0.7455, "y": 0.50178345, "x": 0.036471432}], [{"q1": 1.920795819, "distance": 0.4531347758, "q3": 1.587258273, "q2": 3.970742054, "tx": 0.1768, "ty": 0.1768, "targetID": 13, "f2": -0.013949, "f1": 0.016462, "f3": 1.978449, "y": 0.62571805, "x": 0.11512578}], [{"q1": 2.50852497, "distance": 0.3517983467, "q3": 2.459427227, "q2": 2.859812054, "tx": 0.0647, "ty": 0.2415, "targetID": 14, "f2": 0.57378, "f1": 0.888631, "f3": 0.867519, "y": 0.37649751, "x": -0.26016574}], [{"q1": 1.18773659, "distance": 0.3346414574, "q3": 1.830417547, "q2": 0.8892794536, "tx": -0.0647, "ty": 0.2415, "targetID": 15, "f2": -0.747008, "f1": 0.259621, "f3": -1.103013, "y": 0.57609945, "x": -0.059397824}], [{"q1": 2.42081171, "distance": 0.05339527629, "q3": 1.517766243, "q2": 2.309656344, "tx": -0.1768, "ty": 0.1768, "targetID": 16, "f2": 0.486067, "f1": -0.05303, "f3": 0.317364, "y": 0.12459366, "x": -0.18800507}]], "block": 13}], [{"trials": [[{"q1": 2.30702322, "distance": 0.9759244525, "q3": 3.055638727, "q2": 2.748976664, "tx": 0.601, "ty": 0.601, "targetID": 1, "f2": 0.372279, "f1": 1.484842, "f3": 0.756684, "y": 0.41463945, "x": -0.3569657}], [{"q1": 1.987020592, "distance": 0.4325191654, "q3": 2.461689167, "q2": 3.021289954, "tx": 0.22, "ty": 0.821, "targetID": 2, "f2": 0.052276, "f1": 0.890893, "f3": 1.028997, "y": 0.51748442, "x": -0.088141398}], [{"q1": 3.23178239, "distance": 0.8202771723, "q3": 1.691182157, "q2": 2.466547484, "tx": -0.22, "ty": 0.821, "targetID": 3, "f2": 1.297038, "f1": 0.120386, "f3": 0.474255, "y": 0.0012872053, "x": -0.25042324}], [{"q1": 2.05462767, "distance": 0.2954322883, "q3": 5.174705727, "q2": 2.321720064, "tx": -0.601, "ty": 0.601, "targetID": 4, "f2": 0.119883, "f1": 3.603909, "f3": 0.329427, "y": 0.30905386, "x": -0.55574861}], [{"q1": 1.83327105, "distance": 0.6780757237, "q3": 1.682574197, "q2": 1.89754222, "tx": 0.4596, "ty": 0.4596, "targetID": 5, "f2": -0.101473, "f1": 0.111778, "f3": -0.09475, "y": 0.2328865, "x": -0.17945217}], [{"q1": 1.64339319, "distance": 0.2958845023, "q3": 1.765889227, "q2": 3.006461554, "tx": 0.1682, "ty": 0.6279, "targetID": 6, "f2": -0.291351, "f1": 0.195093, "f3": 1.014169, "y": 0.33456615, "x": 0.20696714}], [{"q1": 1.44886577, "distance": 0.1946871563, "q3": -1.904483773, "q2": 1.675054624, "tx": -0.1682, "ty": 0.6279, "targetID": 7, "f2": -0.485879, "f1": -3.47528, "f3": -0.317238, "y": 0.75806991, "x": -0.023428168}], [{"q1": 2.15610111, "distance": 0.4856762199, "q3": 0.8816565668, "q2": 2.522907654, "tx": -0.4596, "ty": 0.4596, "targetID": 8, "f2": 0.221357, "f1": -0.68914, "f3": 0.530615, "y": 0.10192026, "x": -0.13104773}], [{"q1": 2.83393114, "distance": 1.145010478, "q3": 1.699664457, "q2": -0.4759875464, "tx": 0.3182, "ty": 0.3182, "targetID": 9, "f2": 0.899187, "f1": 0.128868, "f3": -2.46828, "y": 0.18312612, "x": -0.81881541}], [{"q1": 2.006938289, "distance": 0.3629070035, "q3": 3.210707727, "q2": 2.289612984, "tx": 0.1165, "ty": 0.4347, "targetID": 10, "f2": 0.072194, "f1": 1.639911, "f3": 0.29732, "y": 0.51348829, "x": -0.23775118}], [{"q1": 0.8267047902, "distance": 0.8345552991, "q3": 1.516509606, "q2": 4.455049954, "tx": -0.1165, "ty": 0.4347, "targetID": 11, "f2": -1.10804, "f1": -0.054287, "f3": 2.462757, "y": 0.281098, "x": 0.7037981}], [{"q1": 1.939896702, "distance": 0.4718523029, "q3": 0.6918415368, "q2": 3.334569554, "tx": -0.3182, "ty": 0.3182, "targetID": 12, "f2": 0.005152, "f1": -0.878955, "f3": 1.342277, "y": 0.24308406, "x": 0.14763494}], [{"q1": 1.58445691, "distance": 0.5158003248, "q3": 1.292199887, "q2": 1.548197114, "tx": 0.1768, "ty": 0.1768, "targetID": 13, "f2": -0.350288, "f1": -0.278596, "f3": -0.444096, "y": 0.36731689, "x": -0.30252587}], [{"q1": 1.83540733, "distance": 0.1992884619, "q3": 2.387924577, "q2": 2.744641264, "tx": 0.0647, "ty": 0.2415, "targetID": 14, "f2": -0.099337, "f1": 0.817128, "f3": 0.752349, "y": 0.43596369, "x": 0.021113714}], [{"q1": 1.835972817, "distance": 0.1873902959, "q3": 2.531118367, "q2": 2.192726264, "tx": -0.0647, "ty": 0.2415, "targetID": 15, "f2": -0.098772, "f1": 0.960322, "f3": 0.200434, "y": 0.4286915, "x": -0.05607067}], [{"q1": 1.52036842, "distance": 0.3508388748, "q3": 0.9228114268, "q2": 1.388729874, "tx": -0.1768, "ty": 0.1768, "targetID": 16, "f2": -0.414376, "f1": -0.647985, "f3": -0.603563, "y": 0.47261824, "x": -0.36542525}]], "block": 14}], [{"trials": [[{"q1": 2.37419047, "distance": 1.031445059, "q3": 3.282838627, "q2": 4.838952554, "tx": 0.601, "ty": 0.601, "targetID": 1, "f2": 0.439446, "f1": 1.712042, "f3": 2.84666, "y": 0.35577657, "x": -0.40087044}], [{"q1": 1.48222948, "distance": 0.5464734551, "q3": 4.380950927, "q2": 4.354142054, "tx": 0.22, "ty": 0.821, "targetID": 2, "f2": -0.452515, "f1": 2.810155, "f3": 2.361849, "y": 0.28847334, "x": 0.097327291}], [{"q1": 1.80512238, "distance": 0.5726643986, "q3": 5.515065927, "q2": 2.234697944, "tx": -0.22, "ty": 0.821, "targetID": 3, "f2": -0.129622, "f1": 3.94427, "f3": 0.242405, "y": 0.31973811, "x": -0.4969134}], [{"q1": 2.15346217, "distance": 0.3677009098, "q3": 2.998398827, "q2": 1.570376764, "tx": -0.601, "ty": 0.601, "targetID": 4, "f2": 0.218718, "f1": 1.427603, "f3": -0.421916, "y": 0.41125358, "x": -0.28603928}], [{"q1": 0.5679003902, "distance": 0.2852955407, "q3": 3.993466927, "q2": 4.206110154, "tx": 0.4596, "ty": 0.4596, "targetID": 5, "f2": -1.366844, "f1": 2.422671, "f3": 2.213818, "y": 0.2140718, "x": 0.31430909}], [{"q1": 4.75834509, "distance": 1.370411639, "q3": -0.6679088732, "q2": -1.135357646, "tx": 0.1682, "ty": 0.6279, "targetID": 6, "f2": 2.823601, "f1": -2.238705, "f3": -3.12765, "y": -0.61667872, "x": -0.40543043}], [{"q1": 1.72790203, "distance": 0.08304935576, "q3": 3.657756327, "q2": 1.411160844, "tx": -0.1682, "ty": 0.6279, "targetID": 7, "f2": -0.206842, "f1": 2.08696, "f3": -0.581132, "y": 0.65559129, "x": -0.089903206}], [{"q1": 2.0842843, "distance": 0.4066628658, "q3": 1.955264437, "q2": 2.532269604, "tx": -0.4596, "ty": 0.4596, "targetID": 8, "f2": 0.14954, "f1": 0.384468, "f3": 0.539977, "y": 0.32151587, "x": -0.077098419}], [{"q1": 1.928335641, "distance": 0.6280809604, "q3": 3.491440427, "q2": 2.512666064, "tx": 0.3182, "ty": 0.3182, "targetID": 9, "f2": -0.006409, "f1": 1.920644, "f3": 0.520373, "y": 0.51016182, "x": -0.27982705}], [{"q1": 2.48094179, "distance": 0.3175683563, "q3": 4.217776627, "q2": -1.374596146, "tx": 0.1165, "ty": 0.4347, "targetID": 10, "f2": 0.546197, "f1": 2.64698, "f3": -3.366889, "y": 0.34689002, "x": -0.18868694}], [{"q1": 1.54914541, "distance": 0.05955488516, "q3": 2.036380357, "q2": 1.451561724, "tx": -0.1165, "ty": 0.4347, "targetID": 11, "f2": -0.385599, "f1": 0.465584, "f3": -0.540731, "y": 0.37841566, "x": -0.13596426}], [{"q1": 2.12041262, "distance": 0.172185775, "q3": 5.037292527, "q2": 2.820102314, "tx": -0.3182, "ty": 0.3182, "targetID": 12, "f2": 0.185668, "f1": 3.466496, "f3": 0.82781, "y": 0.17323862, "x": -0.41112007}], [{"q1": -0.07567370981, "distance": 0.5064754073, "q3": "_NaN_", "q2": -0.5201709464, "tx": 0.1768, "ty": 0.1768, "targetID": 13, "f2": -2.010418, "f1": "_NaN_", "f3": -2.512464, "y": 0.058891902, "x": 0.66935966}], [{"q1": 1.991670149, "distance": 0.7407373214, "q3": 0.3130911268, "q2": 1.083241404, "tx": 0.0647, "ty": 0.2415, "targetID": 14, "f2": 0.056926, "f1": -1.257705, "f3": -0.909051, "y": 0.50359995, "x": -0.628117}], [{"q1": 1.956609975, "distance": 0.2522450528, "q3": 1.900475057, "q2": 1.421151114, "tx": -0.0647, "ty": 0.2415, "targetID": 15, "f2": 0.021865, "f1": 0.329679, "f3": -0.571142, "y": 0.27204727, "x": -0.31508856}], [{"q1": 1.869462195, "distance": 0.05743404142, "q3": 1.540762701, "q2": 1.892327176, "tx": -0.1768, "ty": 0.1768, "targetID": 16, "f2": -0.065282, "f1": -0.030034, "f3": -0.099965, "y": 0.20802581, "x": -0.22500392}]], "block": 15}], [{"trials": [[{"q1": 0.01866199019, "distance": 0.5087550007, "q3": 4.167448327, "q2": 3.443771254, "tx": 0.601, "ty": 0.601, "targetID": 1, "f2": -1.916082, "f1": 2.596652, "f3": 1.451479, "y": 0.15447262, "x": 0.35718665}], [{"q1": 4.22188679, "distance": 1.462015577, "q3": 5.186832327, "q2": 2.304315634, "tx": 0.22, "ty": 0.821, "targetID": 2, "f2": 2.287142, "f1": 3.616036, "f3": 0.312023, "y": -0.63187732, "x": 0.056791417}], [{"q1": 3.19898419, "distance": 0.8889927003, "q3": 1.450536157, "q2": 2.315562534, "tx": -0.22, "ty": 0.821, "targetID": 3, "f2": 1.26424, "f1": -0.12026, "f3": 0.32327, "y": -0.067878584, "x": -0.20575626}], [{"q1": 2.43871878, "distance": 0.6217723756, "q3": 1.610443226, "q2": 3.261307554, "tx": -0.601, "ty": 0.601, "targetID": 4, "f2": 0.503974, "f1": 0.039647, "f3": 1.269015, "y": 0.3286957, "x": -0.042026606}], [{"q1": 1.60399762, "distance": 0.4955578576, "q3": 3.663725327, "q2": 1.905584697, "tx": 0.4596, "ty": 0.4596, "targetID": 5, "f2": -0.330747, "f1": 2.092929, "f3": -0.086708, "y": 0.64727202, "x": 0.00095329156}], [{"q1": 1.54864275, "distance": 0.508037733, "q3": 1.271842367, "q2": 1.894903282, "tx": 0.1682, "ty": 0.6279, "targetID": 6, "f2": -0.386102, "f1": -0.298954, "f3": -0.097389, "y": 0.2623996, "x": -0.18466229}], [{"q1": 2.16238429, "distance": 0.2616941947, "q3": 1.412711387, "q2": 3.431393454, "tx": -0.1682, "ty": 0.6279, "targetID": 7, "f2": 0.22764, "f1": -0.158085, "f3": 1.439101, "y": 0.44010157, "x": 0.014051478}], [{"q1": 1.75693035, "distance": 0.3947466082, "q3": 2.645912127, "q2": 1.864869654, "tx": -0.4596, "ty": 0.4596, "targetID": 8, "f2": -0.177814, "f1": 1.075116, "f3": -0.127423, "y": 0.40526745, "x": -0.068610411}], [{"q1": 2.0984843, "distance": 0.5146197823, "q3": 1.460589257, "q2": 2.200454584, "tx": 0.3182, "ty": 0.3182, "targetID": 9, "f2": 0.16374, "f1": -0.110207, "f3": 0.208162, "y": 0.15782156, "x": -0.17079108}], [{"q1": 0.5905826902, "distance": 0.4908736743, "q3": -1.821539373, "q2": -1.557474546, "tx": 0.1165, "ty": 0.4347, "targetID": 10, "f2": -1.344162, "f1": -3.392336, "f3": -3.549767, "y": 0.024350826, "x": 0.38588916}], [{"q1": 2.024468376, "distance": 0.4566855261, "q3": 4.876631427, "q2": 1.997067874, "tx": -0.1165, "ty": 0.4347, "targetID": 11, "f2": 0.089724, "f1": 3.305835, "f3": 0.004775, "y": 0.44944092, "x": -0.57294756}], [{"q1": 1.966977231, "distance": 0.1835200545, "q3": 2.366247587, "q2": 1.971243983, "tx": -0.3182, "ty": 0.3182, "targetID": 12, "f2": 0.032233, "f1": 0.795451, "f3": -0.021049, "y": 0.34521062, "x": -0.13667855}], [{"q1": 1.56912594, "distance": 0.593952622, "q3": 4.070435927, "q2": 1.813473204, "tx": 0.1768, "ty": 0.1768, "targetID": 13, "f2": -0.365619, "f1": 2.49964, "f3": -0.178819, "y": 0.70473682, "x": -0.095344137}], [{"q1": 2.87433202, "distance": 0.2457979761, "q3": 1.009456547, "q2": 2.811871344, "tx": 0.0647, "ty": 0.2415, "targetID": 14, "f2": 0.939588, "f1": -0.56134, "f3": 0.819579, "y": 0.097409459, "x": -0.13443453}], [{"q1": 2.07064979, "distance": 0.1746804335, "q3": 2.525023677, "q2": 2.258259884, "tx": -0.0647, "ty": 0.2415, "targetID": 15, "f2": 0.135905, "f1": 0.954227, "f3": 0.265967, "y": 0.39486208, "x": -0.14832611}], [{"q1": 1.917214403, "distance": 0.1465501778, "q3": 1.773554717, "q2": 2.378205894, "tx": -0.1768, "ty": 0.1768, "targetID": 16, "f2": -0.01753, "f1": 0.202758, "f3": 0.385913, "y": 0.25983162, "x": -0.05604113}]], "block": 16}], [{"trials": [[{"q1": -0.6314969098, "distance": 0.6623011557, "q3": 4.900758827, "q2": 3.236237654, "tx": 0.601, "ty": 0.601, "targetID": 1, "f2": -2.566241, "f1": 3.329963, "f3": 1.243945, "y": 0.0054359598, "x": 0.31126513}], [{"q1": 2.85014176, "distance": 0.5508373851, "q3": 0.4478026268, "q2": 3.392626154, "tx": 0.22, "ty": 0.821, "targetID": 2, "f2": 0.915397, "f1": -1.122994, "f3": 1.400333, "y": 0.39168936, "x": -0.12512925}], [{"q1": 1.65928965, "distance": 0.2769314643, "q3": 1.432440587, "q2": 0.3885661536, "tx": -0.22, "ty": 0.821, "targetID": 3, "f2": -0.275455, "f1": -0.138356, "f3": -1.603727, "y": 0.55980578, "x": -0.31202508}], [{"q1": 1.29335693, "distance": 0.7797895386, "q3": 3.191041327, "q2": 1.053647604, "tx": -0.601, "ty": 0.601, "targetID": 4, "f2": -0.641388, "f1": 1.620245, "f3": -0.938645, "y": 0.52767157, "x": 0.17533412}], [{"q1": 1.62699407, "distance": 0.2955266215, "q3": 1.871321077, "q2": 3.057795254, "tx": 0.4596, "ty": 0.4596, "targetID": 5, "f2": -0.30775, "f1": 0.300525, "f3": 1.065503, "y": 0.40024176, "x": 0.17009597}], [{"q1": 0.8986471902, "distance": 0.228041197, "q3": 3.454243927, "q2": 2.183238654, "tx": 0.1682, "ty": 0.6279, "targetID": 6, "f2": -1.036097, "f1": 1.883448, "f3": 0.190946, "y": 0.48711745, "x": 0.34759638}], [{"q1": 1.71979672, "distance": 0.3031808426, "q3": 2.356382987, "q2": 2.429288194, "tx": -0.1682, "ty": 0.6279, "targetID": 7, "f2": -0.214948, "f1": 0.785587, "f3": 0.436996, "y": 0.39183424, "x": 0.022040848}], [{"q1": 1.846088745, "distance": 0.3361366417, "q3": 3.522228027, "q2": 4.486717254, "tx": -0.4596, "ty": 0.4596, "targetID": 8, "f2": -0.088656, "f1": 1.951432, "f3": 2.494425, "y": 0.45650471, "x": -0.12347761}], [{"q1": 1.1644888, "distance": 0.2034251515, "q3": 3.166851027, "q2": 0.1047798536, "tx": 0.3182, "ty": 0.3182, "targetID": 9, "f2": -0.770256, "f1": 1.596055, "f3": -1.887513, "y": 0.5003598, "x": 0.22764836}], [{"q1": 2.40196215, "distance": 0.4734774518, "q3": 2.875185627, "q2": 3.297938554, "tx": 0.1165, "ty": 0.4347, "targetID": 10, "f2": 0.467218, "f1": 1.304389, "f3": 1.305646, "y": 0.4220341, "x": -0.35680801}], [{"q1": 1.912125023, "distance": 0.1435673252, "q3": 1.915366207, "q2": 2.644864284, "tx": -0.1165, "ty": 0.4347, "targetID": 11, "f2": -0.022619, "f1": 0.34457, "f3": 0.652572, "y": 0.33723349, "x": -0.01108721}], [{"q1": 2.11689403, "distance": 0.3276948567, "q3": 0.8567123168, "q2": 2.826950994, "tx": -0.3182, "ty": 0.3182, "targetID": 12, "f2": 0.18215, "f1": -0.714084, "f3": 0.834658, "y": 0.14399891, "x": -0.04064298}], [{"q1": 1.994560414, "distance": 0.3279047294, "q3": 0.7884140968, "q2": 2.605782864, "tx": 0.1768, "ty": 0.1768, "targetID": 13, "f2": 0.059816, "f1": -0.782382, "f3": 0.61349, "y": 0.088868211, "x": -0.13909478}], [{"q1": 1.70880115, "distance": 0.1676230556, "q3": 2.336465287, "q2": 2.553443934, "tx": 0.0647, "ty": 0.2415, "targetID": 14, "f2": -0.225943, "f1": 0.765669, "f3": 0.561151, "y": 0.40795962, "x": 0.044984938}], [{"q1": 1.68435956, "distance": 0.3950745345, "q3": 0.2288336268, "q2": 3.935744654, "tx": -0.0647, "ty": 0.2415, "targetID": 15, "f2": -0.250385, "f1": -1.341963, "f3": 1.943452, "y": 0.28558521, "x": 0.32790716}], [{"q1": 1.87744184, "distance": 0.1307930314, "q3": 1.53598748, "q2": 2.427466064, "tx": -0.1768, "ty": 0.1768, "targetID": 16, "f2": -0.057303, "f1": -0.034809, "f3": 0.435173, "y": 0.21618086, "x": -0.052076446}]], "block": 17}], [{"trials": [[{"q1": 2.63833558, "distance": 1.180713117, "q3": 0.4405769268, "q2": 2.221126264, "tx": 0.601, "ty": 0.601, "targetID": 1, "f2": 0.703591, "f1": -1.130219, "f3": 0.228834, "y": -0.11291212, "x": -0.33943232}], [{"q1": 3.08840019, "distance": 1.120052582, "q3": 4.989603127, "q2": 3.193512054, "tx": 0.22, "ty": 0.821, "targetID": 2, "f2": 1.153656, "f1": 3.418807, "f3": 1.201219, "y": -0.18734601, "x": -0.26760241}], [{"q1": 1.935121481, "distance": 0.5609711515, "q3": 1.818416657, "q2": 2.747091704, "tx": -0.22, "ty": 0.821, "targetID": 3, "f2": 0.000377, "f1": 0.24762, "f3": 0.754799, "y": 0.32025401, "x": 0.032867725}], [{"q1": 1.887369273, "distance": 0.4114452145, "q3": -0.01029817321, "q2": 2.112489984, "tx": -0.601, "ty": 0.601, "targetID": 4, "f2": -0.047375, "f1": -1.581095, "f3": 0.120197, "y": 0.20551092, "x": -0.48752951}], [{"q1": 0.7744914902, "distance": 0.4463594256, "q3": 1.067387517, "q2": 2.805588164, "tx": 0.4596, "ty": 0.4596, "targetID": 5, "f2": -1.160253, "f1": -0.503409, "f3": 0.813296, "y": 0.056435951, "x": 0.26803934}], [{"q1": 0.6803693902, "distance": 0.1963979306, "q3": 4.072697927, "q2": 2.771470464, "tx": 0.1682, "ty": 0.6279, "targetID": 6, "f2": -1.254375, "f1": 2.501902, "f3": 0.779178, "y": 0.48352559, "x": 0.3013472}], [{"q1": 1.59689762, "distance": 0.02859932803, "q3": 4.210613827, "q2": 2.196559004, "tx": -0.1682, "ty": 0.6279, "targetID": 7, "f2": -0.337847, "f1": 2.639817, "f3": 0.204266, "y": 0.65405656, "x": -0.17976529}], [{"q1": 1.99983829, "distance": 0.4955969052, "q3": 1.651912249, "q2": 2.679861624, "tx": -0.4596, "ty": 0.4596, "targetID": 8, "f2": 0.065094, "f1": 0.081116, "f3": 0.687569, "y": 0.30185341, "x": 0.010221568}], [{"q1": 1.3345118, "distance": 0.4018678993, "q3": 2.005906907, "q2": 1.256468824, "tx": 0.3182, "ty": 0.3182, "targetID": 9, "f2": -0.600233, "f1": 0.435111, "f3": -0.735824, "y": 0.44305396, "x": -0.063780755}], [{"q1": 1.74869937, "distance": 0.2868735154, "q3": 3.554963427, "q2": 3.332747454, "tx": 0.1165, "ty": 0.4347, "targetID": 10, "f2": -0.186045, "f1": 1.984167, "f3": 1.340455, "y": 0.49554836, "x": -0.16384602}], [{"q1": -0.3266996098, "distance": 0.5392985037, "q3": 5.271906627, "q2": 3.594819054, "tx": -0.1165, "ty": 0.4347, "targetID": 11, "f2": -2.261444, "f1": 3.70111, "f3": 1.602526, "y": -0.034114747, "x": 0.15006258}], [{"q1": 2.14830996, "distance": 0.1884893922, "q3": 2.059753807, "q2": 2.342831564, "tx": -0.3182, "ty": 0.3182, "targetID": 12, "f2": 0.213565, "f1": 0.488957, "f3": 0.350539, "y": 0.29553138, "x": -0.13107869}], [{"q1": 1.27438171, "distance": 0.1830711961, "q3": 3.990325327, "q2": 4.547601254, "tx": 0.1768, "ty": 0.1768, "targetID": 13, "f2": -0.660363, "f1": 2.419529, "f3": 2.555309, "y": 0.35409237, "x": 0.13116582}], [{"q1": 2.1775896, "distance": 0.2859627371, "q3": 1.485973325, "q2": 2.230865204, "tx": 0.0647, "ty": 0.2415, "targetID": 14, "f2": 0.242845, "f1": -0.084823, "f3": 0.238573, "y": 0.12263511, "x": -0.19538811}], [{"q1": 5.00093889, "distance": 1.027067038, "q3": -0.8950334732, "q2": -0.9775240464, "tx": -0.0647, "ty": 0.2415, "targetID": 15, "f2": 3.066194, "f1": -2.46583, "f3": -2.969817, "y": -0.76383685, "x": -0.27485356}], [{"q1": 1.904082546, "distance": 0.3248542371, "q3": 3.341586427, "q2": 5.022107454, "tx": -0.1768, "ty": 0.1768, "targetID": 16, "f2": -0.030662, "f1": 1.77079, "f3": 3.029815, "y": 0.50075467, "x": -0.15264121}]], "block": 18}], [{"trials": [[{"q1": -0.4450057098, "distance": 0.6233740875, "q3": 4.392574827, "q2": 2.344276694, "tx": 0.601, "ty": 0.601, "targetID": 1, "f2": -2.37975, "f1": 2.821779, "f3": 0.351984, "y": -0.020190894, "x": 0.65312606}], [{"q1": 2.238725, "distance": 0.669774898, "q3": 5.148630527, "q2": 3.753280954, "tx": 0.22, "ty": 0.821, "targetID": 2, "f2": 0.303981, "f1": 3.577834, "f3": 1.760988, "y": 0.19596987, "x": -0.020698464}], [{"q1": 1.81662061, "distance": 0.3106982174, "q3": 2.630644027, "q2": 3.673673054, "tx": -0.22, "ty": 0.821, "targetID": 3, "f2": -0.118124, "f1": 1.059848, "f3": 1.68138, "y": 0.58899386, "x": -0.013344409}], [{"q1": 1.50924718, "distance": 0.6591958994, "q3": 3.296096227, "q2": 1.302775894, "tx": -0.601, "ty": 0.601, "targetID": 4, "f2": -0.425497, "f1": 1.7253, "f3": -0.689517, "y": 0.56070132, "x": 0.056962955}], [{"q1": 2.80735327, "distance": 0.789411555, "q3": 4.196853627, "q2": 4.748663254, "tx": 0.4596, "ty": 0.4596, "targetID": 5, "f2": 0.872609, "f1": 2.626057, "f3": 2.756371, "y": 0.23200233, "x": -0.29629014}], [{"q1": 1.59777726, "distance": 0.07817102296, "q3": 2.432158197, "q2": 3.597018154, "tx": 0.1682, "ty": 0.6279, "targetID": 6, "f2": -0.336967, "f1": 0.861362, "f3": 1.604726, "y": 0.57247795, "x": 0.11307192}], [{"q1": 2.14699049, "distance": 0.3367785028, "q3": 2.041783897, "q2": 2.476726244, "tx": -0.1682, "ty": 0.6279, "targetID": 7, "f2": 0.212246, "f1": 0.470988, "f3": 0.484434, "y": 0.29710978, "x": -0.1049735}], [{"q1": 1.8154268, "distance": 0.3504878107, "q3": 2.826679427, "q2": 1.550019244, "tx": -0.4596, "ty": 0.4596, "targetID": 8, "f2": -0.119318, "f1": 1.255883, "f3": -0.442273, "y": 0.46312839, "x": -0.10912995}], [{"q1": 1.72884451, "distance": 0.3648309069, "q3": 0.7759733868, "q2": 4.494068554, "tx": 0.3182, "ty": 0.3182, "targetID": 9, "f2": -0.2059, "f1": -0.794823, "f3": 2.501776, "y": 0.68198574, "x": 0.29060424}], [{"q1": 0.6837622902, "distance": 0.4003706408, "q3": 1.898590107, "q2": 3.550711154, "tx": 0.1165, "ty": 0.4347, "targetID": 10, "f2": -1.250982, "f1": 0.327794, "f3": 1.558418, "y": 0.17006212, "x": 0.41693875}], [{"q1": 1.7828799, "distance": 0.2069369292, "q3": 1.619365349, "q2": 2.113432464, "tx": -0.1165, "ty": 0.4347, "targetID": 11, "f2": -0.151865, "f1": 0.048569, "f3": 0.12114, "y": 0.2280626, "x": -0.12763003}], [{"q1": 0.2398489902, "distance": 0.5729775467, "q3": -0.8370019732, "q2": 0.4183421536, "tx": -0.3182, "ty": 0.3182, "targetID": 12, "f2": -1.694896, "f1": -2.407798, "f3": -1.573951, "y": 0.83286603, "x": -0.06636246}], [{"q1": 2.08792855, "distance": 0.2157965661, "q3": 0.6558388868, "q2": 2.883499654, "tx": 0.1768, "ty": 0.1768, "targetID": 13, "f2": 0.153184, "f1": -0.914957, "f3": 0.891207, "y": 0.12167715, "x": -0.031837555}], [{"q1": 2.14447722, "distance": 0.2118551026, "q3": 1.898967097, "q2": 2.246259004, "tx": 0.0647, "ty": 0.2415, "targetID": 14, "f2": 0.209733, "f1": 0.328171, "f3": 0.253966, "y": 0.23150782, "x": -0.14691933}], [{"q1": 1.00684368, "distance": 0.16439787, "q3": 1.756087457, "q2": 1.584576764, "tx": -0.0647, "ty": 0.2415, "targetID": 15, "f2": -0.927901, "f1": 0.185291, "f3": -0.407716, "y": 0.37777699, "x": 0.027252388}], [{"q1": 1.33978967, "distance": 0.3481381103, "q3": 1.167352997, "q2": 1.264385634, "tx": -0.1768, "ty": 0.1768, "targetID": 16, "f2": -0.594955, "f1": -0.403443, "f3": -0.727907, "y": 0.52128541, "x": -0.22709857}]], "block": 19}], [{"trials": [[{"q1": 0.8375746902, "distance": 0.6846273926, "q3": 5.023783627, "q2": 4.027730554, "tx": 0.601, "ty": 0.601, "targetID": 1, "f2": -1.09717, "f1": 3.452987, "f3": 2.035438, "y": 0.036281175, "x": 0.2139505}], [{"q1": 1.71772327, "distance": 0.08633917418, "q3": 1.632371543, "q2": 4.537171154, "tx": 0.22, "ty": 0.821, "targetID": 2, "f2": -0.217021, "f1": 0.061575, "f3": 2.544878, "y": 0.75642419, "x": 0.16269016}], [{"q1": 2.05236572, "distance": 0.3344730105, "q3": 2.685873227, "q2": 3.050820854, "tx": -0.22, "ty": 0.821, "targetID": 3, "f2": 0.117621, "f1": 1.115077, "f3": 1.058528, "y": 0.50324843, "x": -0.11556756}], [{"q1": 2.02867811, "distance": 0.3609464351, "q3": 3.326129827, "q2": 2.182359014, "tx": -0.601, "ty": 0.601, "targetID": 4, "f2": 0.093934, "f1": 1.755334, "f3": 0.190066, "y": 0.52321269, "x": -0.24853516}], [{"q1": 1.51326842, "distance": 0.01748641121, "q3": 0.1228991268, "q2": 4.567581854, "tx": 0.4596, "ty": 0.4596, "targetID": 5, "f2": -0.421476, "f1": -1.447897, "f3": 2.575289, "y": 0.46463472, "x": 0.47634593}], [{"q1": 1.39891445, "distance": 0.3262496782, "q3": 2.460621027, "q2": 1.198286524, "tx": 0.1682, "ty": 0.6279, "targetID": 6, "f2": -0.53583, "f1": 0.889825, "f3": -0.794006, "y": 0.44267676, "x": -0.10037253}], [{"q1": 2.011273687, "distance": 0.205083675, "q3": 3.555843027, "q2": 4.054685354, "tx": -0.1682, "ty": 0.6279, "targetID": 7, "f2": 0.076529, "f1": 1.985047, "f3": 2.062393, "y": 0.44072797, "x": -0.25202091}], [{"q1": 2.39718693, "distance": 0.5102477747, "q3": 0.9397760268, "q2": 2.435571374, "tx": -0.4596, "ty": 0.4596, "targetID": 8, "f2": 0.462442, "f1": -0.63102, "f3": 0.443279, "y": 0.0259614, "x": -0.19069415}], [{"q1": 1.47927639, "distance": 0.412849306, "q3": 3.410889927, "q2": 3.099578354, "tx": 0.3182, "ty": 0.3182, "targetID": 9, "f2": -0.455468, "f1": 1.840094, "f3": 1.107286, "y": 0.55245608, "x": -0.021753877}], [{"q1": 2.30859402, "distance": 0.3780357384, "q3": 2.700136027, "q2": 3.077021754, "tx": 0.1165, "ty": 0.4347, "targetID": 10, "f2": 0.37385, "f1": 1.12934, "f3": 1.084729, "y": 0.46276809, "x": -0.26049231}], [{"q1": 1.849795825, "distance": 0.2188202019, "q3": 1.614464465, "q2": 2.041050172, "tx": -0.1165, "ty": 0.4347, "targetID": 11, "f2": -0.084949, "f1": 0.043668, "f3": 0.048758, "y": 0.22052535, "x": -0.16134975}], [{"q1": 2.18374712, "distance": 0.1522636323, "q3": 1.805347637, "q2": 2.096342204, "tx": -0.3182, "ty": 0.3182, "targetID": 12, "f2": 0.249003, "f1": 0.234551, "f3": 0.10405, "y": 0.20479911, "x": -0.21659069}], [{"q1": 0.8339303902, "distance": 0.03910555189, "q3": 4.579813727, "q2": 3.929712854, "tx": 0.1768, "ty": 0.1768, "targetID": 13, "f2": -1.100814, "f1": 3.009017, "f3": 1.93742, "y": 0.21310198, "x": 0.16226004}], [{"q1": 2.013032979, "distance": 0.2551663754, "q3": 1.180610517, "q2": 3.673107554, "tx": 0.0647, "ty": 0.2415, "targetID": 14, "f2": 0.078288, "f1": -0.390186, "f3": 1.680815, "y": 0.48596423, "x": 0.137824}], [{"q1": 1.67531177, "distance": 0.1569487359, "q3": 2.425812187, "q2": 2.060276719, "tx": -0.0647, "ty": 0.2415, "targetID": 15, "f2": -0.259433, "f1": 0.855016, "f3": 0.067984, "y": 0.3918003, "x": -0.019503479}], [{"q1": 2.32518162, "distance": 0.05475516151, "q3": 1.756338787, "q2": 2.489229784, "tx": -0.1768, "ty": 0.1768, "targetID": 16, "f2": 0.390437, "f1": 0.185542, "f3": 0.496937, "y": 0.21853753, "x": -0.14135841}]], "block": 20}], [{"trials": [[{"q1": 1.20595783, "distance": 0.4957323688, "q3": 3.573561627, "q2": 3.873603954, "tx": 0.601, "ty": 0.601, "targetID": 1, "f2": -0.728787, "f1": 2.002765, "f3": 1.881311, "y": 0.46369684, "x": 0.12466144}], [{"q1": 0.8724463902, "distance": 0.641457933, "q3": 4.638247427, "q2": 4.035144654, "tx": 0.22, "ty": 0.821, "targetID": 2, "f2": -1.062298, "f1": 3.067451, "f3": 2.042852, "y": 0.18159328, "x": 0.16874255}], [{"q1": 1.7505215, "distance": 0.343880777, "q3": 5.154976527, "q2": 1.853559924, "tx": -0.22, "ty": 0.821, "targetID": 3, "f2": -0.184223, "f1": 3.58418, "f3": -0.138733, "y": 0.57898481, "x": -0.4643003}], [{"q1": 2.67239045, "distance": 0.4606696583, "q3": 1.289560957, "q2": 3.574964154, "tx": -0.601, "ty": 0.601, "targetID": 4, "f2": 0.737646, "f1": -0.281235, "f3": 1.582672, "y": 0.43915299, "x": -0.16969723}], [{"q1": 0.6295383902, "distance": 0.2822798802, "q3": 4.028527127, "q2": 3.888872154, "tx": 0.4596, "ty": 0.4596, "targetID": 5, "f2": -1.305206, "f1": 2.457731, "f3": 1.89658, "y": 0.26458013, "x": 0.25551869}], [{"q1": 1.77200999, "distance": 0.3851342054, "q3": 0.9652229268, "q2": 3.424607554, "tx": 0.1682, "ty": 0.6279, "targetID": 6, "f2": -0.162735, "f1": -0.605573, "f3": 1.432315, "y": 0.25771789, "x": 0.27447117}], [{"q1": 2.35634622, "distance": 0.2823391801, "q3": 1.154221137, "q2": 3.362529754, "tx": -0.1682, "ty": 0.6279, "targetID": 7, "f2": 0.421602, "f1": -0.416575, "f3": 1.370237, "y": 0.39514982, "x": -0.0083789553}], [{"q1": 2.006184307, "distance": 0.4037255224, "q3": 1.090446807, "q2": 2.188013874, "tx": -0.4596, "ty": 0.4596, "targetID": 8, "f2": 0.07144, "f1": -0.48035, "f3": 0.195721, "y": 0.21899092, "x": -0.13540628}], [{"q1": 2.027170146, "distance": 0.3799414383, "q3": 2.232415737, "q2": 2.738546574, "tx": 0.3182, "ty": 0.3182, "targetID": 9, "f2": 0.092426, "f1": 0.661619, "f3": 0.746254, "y": 0.48923229, "x": -0.021068997}], [{"q1": 2.99075949, "distance": 0.7507656563, "q3": 4.086897927, "q2": 2.773732414, "tx": 0.1165, "ty": 0.4347, "targetID": 10, "f2": 1.056015, "f1": 2.516102, "f3": 0.78144, "y": 0.12590532, "x": -0.56782077}], [{"q1": 2.027672801, "distance": 0.1334600021, "q3": 3.150074927, "q2": 2.198506794, "tx": -0.1165, "ty": 0.4347, "targetID": 11, "f2": 0.092928, "f1": 1.579279, "f3": 0.206214, "y": 0.49765488, "x": -0.23417861}], [{"q1": 2.25820287, "distance": 0.1909867832, "q3": 2.708492727, "q2": 3.460358854, "tx": -0.3182, "ty": 0.3182, "targetID": 12, "f2": 0.323458, "f1": 1.137696, "f3": 1.468066, "y": 0.50178345, "x": -0.26554007}], [{"q1": 1.75667902, "distance": 0.1727504735, "q3": 0.7393424168, "q2": 3.656896954, "tx": 0.1768, "ty": 0.1768, "targetID": 13, "f2": -0.178065, "f1": -0.831454, "f3": 1.664604, "y": 0.33278147, "x": 0.25104626}], [{"q1": 1.42008878, "distance": 0.2381960755, "q3": 0.4593637268, "q2": 3.562334954, "tx": 0.0647, "ty": 0.2415, "targetID": 14, "f2": -0.514656, "f1": -1.111433, "f3": 1.570042, "y": 0.1519319, "x": 0.28541458}], [{"q1": 2.24293473, "distance": 0.3015810398, "q3": 0.8801485968, "q2": 2.173185554, "tx": -0.0647, "ty": 0.2415, "targetID": 15, "f2": 0.30819, "f1": -0.690648, "f3": 0.180893, "y": 0.054299481, "x": -0.3011468}], [{"q1": 1.938954224, "distance": 0.01338651009, "q3": 1.395746787, "q2": 2.207868744, "tx": -0.1768, "ty": 0.1768, "targetID": 16, "f2": 0.00421, "f1": -0.17505, "f3": 0.215576, "y": 0.17143766, "x": -0.16453444}]], "block": 21}], [{"trials": [[{"q1": 0.7548879902, "distance": 0.3428477531, "q3": 2.184475037, "q2": 3.914193354, "tx": 0.601, "ty": 0.601, "targetID": 1, "f2": -1.179857, "f1": 0.613679, "f3": 1.921901, "y": 0.25827886, "x": 0.59168324}], [{"q1": 2.34811525, "distance": 0.7411972751, "q3": 0.8340300168, "q2": 2.860126204, "tx": 0.22, "ty": 0.821, "targetID": 2, "f2": 0.413371, "f1": -0.736766, "f3": 0.867834, "y": 0.1357845, "x": -0.062582942}], [{"q1": 1.29769233, "distance": 0.5342532094, "q3": 2.611794427, "q2": 1.878441334, "tx": -0.22, "ty": 0.821, "targetID": 3, "f2": -0.637052, "f1": 1.040998, "f3": -0.113851, "y": 0.4076005, "x": 0.11841889}], [{"q1": 1.40833922, "distance": 0.5568849099, "q3": 2.464642267, "q2": 0.3112766536, "tx": -0.601, "ty": 0.601, "targetID": 4, "f2": -0.526405, "f1": 0.893846, "f3": -1.681016, "y": 0.5781663, "x": -0.044583407}], [{"q1": 2.06373828, "distance": 0.60887486, "q3": 2.979046627, "q2": 3.449300454, "tx": 0.4596, "ty": 0.4596, "targetID": 5, "f2": 0.128994, "f1": 1.40825, "f3": 1.457008, "y": 0.54601088, "x": -0.143112}], [{"q1": 1.64691177, "distance": 0.143168367, "q3": 2.282555557, "q2": 3.228760654, "tx": 0.1682, "ty": 0.6279, "targetID": 6, "f2": -0.287833, "f1": 0.711759, "f3": 1.236468, "y": 0.48482619, "x": 0.16299748}], [{"q1": 1.921801128, "distance": 0.3511693058, "q3": 1.174138837, "q2": 0.4857733536, "tx": -0.1682, "ty": 0.6279, "targetID": 7, "f2": -0.012943, "f1": -0.396657, "f3": -1.506519, "y": 0.61596344, "x": -0.51916638}], [{"q1": 1.55253833, "distance": 0.4608093811, "q3": 2.144576807, "q2": 1.974448408, "tx": -0.4596, "ty": 0.4596, "targetID": 8, "f2": -0.382206, "f1": 0.57378, "f3": -0.017844, "y": 0.32028685, "x": -0.020353905}], [{"q1": 1.77219849, "distance": 0.2097315858, "q3": 1.851026387, "q2": 3.326527054, "tx": 0.3182, "ty": 0.3182, "targetID": 9, "f2": -0.162546, "f1": 0.28023, "f3": 1.334234, "y": 0.45502857, "x": 0.15924944}], [{"q1": 1.53469408, "distance": 0.02070485247, "q3": 2.531432527, "q2": 2.672133304, "tx": 0.1165, "ty": 0.4347, "targetID": 10, "f2": -0.40005, "f1": 0.960636, "f3": 0.679841, "y": 0.43768198, "x": 0.13698899}], [{"q1": 1.18849057, "distance": 0.02674230661, "q3": 1.418303417, "q2": 1.595572334, "tx": -0.1165, "ty": 0.4347, "targetID": 11, "f2": -0.746254, "f1": -0.152493, "f3": -0.39672, "y": 0.40803019, "x": -0.11453221}], [{"q1": 1.899684316, "distance": 0.249418148, "q3": 1.087493717, "q2": 2.359293504, "tx": -0.3182, "ty": 0.3182, "targetID": 12, "f2": -0.03506, "f1": -0.483303, "f3": 0.367001, "y": 0.13263083, "x": -0.15154618}], [{"q1": 1.55084187, "distance": 0.5313444965, "q3": 2.036443187, "q2": 0.7397396536, "tx": 0.1768, "ty": 0.1768, "targetID": 13, "f2": -0.383903, "f1": 0.465647, "f3": -1.252553, "y": 0.52703702, "x": -0.22277603}], [{"q1": 1.912313518, "distance": 0.1801720994, "q3": 1.620244995, "q2": 2.221628914, "tx": 0.0647, "ty": 0.2415, "targetID": 14, "f2": -0.022431, "f1": 0.049449, "f3": 0.229336, "y": 0.21297632, "x": -0.11319993}], [{"q1": 1.909234758, "distance": 0.2652084671, "q3": 1.925796297, "q2": 3.215503154, "tx": -0.0647, "ty": 0.2415, "targetID": 15, "f2": -0.02551, "f1": 0.355, "f3": 1.22321, "y": 0.46267654, "x": 0.081643668}], [{"q1": 1.27299941, "distance": 0.1652116186, "q3": 1.472967132, "q2": 1.813913024, "tx": -0.1768, "ty": 0.1768, "targetID": 16, "f2": -0.661745, "f1": -0.097829, "f3": -0.17838, "y": 0.32467418, "x": -0.10312432}]], "block": 22}], [{"trials": [[{"q1": -0.3448203098, "distance": 0.6823761205, "q3": 4.435363327, "q2": 3.671725254, "tx": 0.601, "ty": 0.601, "targetID": 1, "f2": -2.279565, "f1": 2.864567, "f3": 1.679433, "y": -0.02166476, "x": 0.32184813}], [{"q1": 0.4867843902, "distance": 0.6248928668, "q3": 3.030757227, "q2": -0.1227594464, "tx": 0.22, "ty": 0.821, "targetID": 2, "f2": -1.44796, "f1": 1.459961, "f3": -2.115052, "y": 0.25638198, "x": 0.48776405}], [{"q1": 1.42203657, "distance": 0.2573455307, "q3": 4.111088127, "q2": 1.694909494, "tx": -0.22, "ty": 0.821, "targetID": 3, "f2": -0.512708, "f1": 2.540292, "f3": -0.297383, "y": 0.73479784, "x": 0.022478679}], [{"q1": 1.898930334, "distance": 0.3235691487, "q3": 1.548616683, "q2": 1.391368814, "tx": -0.601, "ty": 0.601, "targetID": 4, "f2": -0.035814, "f1": -0.02218, "f3": -0.600924, "y": 0.33689437, "x": -0.41406362}], [{"q1": 1.03750563, "distance": 0.1953005722, "q3": 3.430807627, "q2": 2.718628874, "tx": 0.4596, "ty": 0.4596, "targetID": 5, "f2": -0.897239, "f1": 1.860011, "f3": 0.726336, "y": 0.50437794, "x": 0.269502}], [{"q1": 1.17586137, "distance": 0.1023264225, "q3": 3.617104127, "q2": 2.509775794, "tx": 0.1682, "ty": 0.6279, "targetID": 6, "f2": -0.758883, "f1": 2.046308, "f3": 0.517483, "y": 0.55218227, "x": 0.23702966}], [{"q1": 1.59551532, "distance": 0.1595028124, "q3": 3.299551927, "q2": 1.951326286, "tx": -0.1682, "ty": 0.6279, "targetID": 7, "f2": -0.339229, "f1": 1.728756, "f3": -0.040966, "y": 0.58170629, "x": -0.015532753}], [{"q1": 1.838486091, "distance": 0.2685422662, "q3": 1.686658267, "q2": 1.698490914, "tx": -0.4596, "ty": 0.4596, "targetID": 8, "f2": -0.096258, "f1": 0.115862, "f3": -0.293802, "y": 0.2675658, "x": -0.27188262}], [{"q1": 2.011336519, "distance": 0.6499026613, "q3": 2.536647577, "q2": 0.4246379536, "tx": 0.3182, "ty": 0.3182, "targetID": 9, "f2": 0.076592, "f1": 0.965851, "f3": -1.567655, "y": 0.4476851, "x": -0.31867289}], [{"q1": 1.6769454, "distance": 0.07082373633, "q3": 2.594013027, "q2": 2.734462504, "tx": 0.1165, "ty": 0.4347, "targetID": 10, "f2": -0.257799, "f1": 1.023217, "f3": 0.74217, "y": 0.46811259, "x": 0.054053219}], [{"q1": 1.860917063, "distance": 0.121208209, "q3": 2.255349367, "q2": 2.592336854, "tx": -0.1165, "ty": 0.4347, "targetID": 11, "f2": -0.073827, "f1": 0.684553, "f3": 0.600044, "y": 0.38831148, "x": -0.0045199342}], [{"q1": 2.05776926, "distance": 0.2998766416, "q3": 1.397129087, "q2": 2.677034184, "tx": -0.3182, "ty": 0.3182, "targetID": 12, "f2": 0.123025, "f1": -0.173667, "f3": 0.684742, "y": 0.20920939, "x": -0.038830984}], [{"q1": 1.97238077, "distance": 0.2440682046, "q3": 1.905564437, "q2": 2.745206754, "tx": 0.1768, "ty": 0.1768, "targetID": 13, "f2": 0.037636, "f1": 0.334768, "f3": 0.752914, "y": 0.34253804, "x": -0.0023652606}], [{"q1": 1.922052456, "distance": 0.3940068786, "q3": 3.253998827, "q2": 2.082330699, "tx": 0.0647, "ty": 0.2415, "targetID": 14, "f2": -0.012692, "f1": 1.683202, "f3": 0.090038, "y": 0.53073826, "x": -0.20284934}], [{"q1": 1.56127196, "distance": 0.1085581524, "q3": 2.160096277, "q2": 1.884096204, "tx": -0.0647, "ty": 0.2415, "targetID": 15, "f2": -0.373473, "f1": 0.5893, "f3": -0.108196, "y": 0.34497821, "x": -0.031880303}], [{"q1": 1.844392285, "distance": 0.678573204, "q3": 1.298483077, "q2": 4.576503954, "tx": -0.1768, "ty": 0.1768, "targetID": 16, "f2": -0.090352, "f1": -0.272313, "f3": 2.584211, "y": 0.82385313, "x": 0.027610959}]], "block": 23}], [{"trials": [[{"q1": 0.5046286902, "distance": 0.06183470295, "q3": 5.523296827, "q2": 1.325898024, "tx": 0.601, "ty": 0.601, "targetID": 1, "f2": -1.430116, "f1": 3.952501, "f3": -0.666395, "y": 0.65680254, "x": 0.57436155}], [{"q1": 1.34393658, "distance": 0.1805779046, "q3": 4.155635927, "q2": 1.677128074, "tx": 0.22, "ty": 0.821, "targetID": 2, "f2": -0.590808, "f1": 2.58484, "f3": -0.315165, "y": 0.74128397, "x": 0.057969959}], [{"q1": 1.60556841, "distance": 0.4863774914, "q3": 2.121203357, "q2": 1.637795334, "tx": -0.22, "ty": 0.821, "targetID": 3, "f2": -0.329176, "f1": 0.550407, "f3": -0.354497, "y": 0.34576358, "x": -0.1164944}], [{"q1": 1.856141842, "distance": 0.512409147, "q3": 0.8195786868, "q2": 2.024211235, "tx": -0.601, "ty": 0.601, "targetID": 4, "f2": -0.078603, "f1": -0.751218, "f3": 0.031919, "y": 0.1652989, "x": -0.33131929}], [{"q1": 1.03159943, "distance": 0.1131631574, "q3": 3.932645727, "q2": 1.470976774, "tx": 0.4596, "ty": 0.4596, "targetID": 5, "f2": -0.903145, "f1": 2.361849, "f3": -0.521316, "y": 0.5717987, "x": 0.44485714}], [{"q1": 1.47424984, "distance": 0.1593690285, "q3": 2.672050227, "q2": 2.639083754, "tx": 0.1682, "ty": 0.6279, "targetID": 6, "f2": -0.460495, "f1": 1.101254, "f3": 0.646791, "y": 0.46853662, "x": 0.16954177}], [{"q1": 1.73902327, "distance": 0.1357158208, "q3": 4.348466927, "q2": 1.684542234, "tx": -0.1682, "ty": 0.6279, "targetID": 7, "f2": -0.195721, "f1": 2.777671, "f3": -0.30775, "y": 0.7205823, "x": -0.26734018}], [{"q1": 1.94831617, "distance": 0.2580676492, "q3": 3.014546627, "q2": 1.731037804, "tx": -0.4596, "ty": 0.4596, "targetID": 8, "f2": 0.013572, "f1": 1.44375, "f3": -0.261255, "y": 0.47356229, "x": -0.20191033}], [{"q1": 0.6106888902, "distance": 0.1394266167, "q3": 3.177972327, "q2": 2.344967844, "tx": 0.3182, "ty": 0.3182, "targetID": 9, "f2": -1.324056, "f1": 1.607176, "f3": 0.352675, "y": 0.32303033, "x": 0.45754292}], [{"q1": 1.36473392, "distance": 0.07766406364, "q3": 2.369891837, "q2": 1.839862574, "tx": 0.1165, "ty": 0.4347, "targetID": 10, "f2": -0.570011, "f1": 0.799096, "f3": -0.15243, "y": 0.37577022, "x": 0.065913561}], [{"q1": 1.29059233, "distance": 0.3224539302, "q3": 2.609155527, "q2": 2.586116494, "tx": -0.1165, "ty": 0.4347, "targetID": 11, "f2": -0.644152, "f1": 1.038359, "f3": 0.593824, "y": 0.42152715, "x": 0.20568475}], [{"q1": 1.889505556, "distance": 0.1499286477, "q3": 1.656059152, "q2": 1.905521865, "tx": -0.3182, "ty": 0.3182, "targetID": 12, "f2": -0.045239, "f1": 0.085263, "f3": -0.086771, "y": 0.22390789, "x": -0.20163415}], [{"q1": 1.11227553, "distance": 0.2157954083, "q3": 2.636424527, "q2": 1.732545774, "tx": 0.1768, "ty": 0.1768, "targetID": 13, "f2": -0.822469, "f1": 1.065628, "f3": -0.259747, "y": 0.39143122, "x": 0.19918521}], [{"q1": 1.72168168, "distance": 0.4076804678, "q3": 3.491880227, "q2": 1.741656394, "tx": 0.0647, "ty": 0.2415, "targetID": 14, "f2": -0.213063, "f1": 1.921084, "f3": -0.250636, "y": 0.60595145, "x": -0.11799785}], [{"q1": 1.965155107, "distance": 0.1692871963, "q3": 1.316515817, "q2": 2.097724504, "tx": -0.0647, "ty": 0.2415, "targetID": 15, "f2": 0.030411, "f1": -0.254281, "f3": 0.105432, "y": 0.15156337, "x": -0.20812091}], [{"q1": 2.41295772, "distance": 0.1101154318, "q3": 1.996733457, "q2": 1.856952844, "tx": -0.1768, "ty": 0.1768, "targetID": 16, "f2": 0.478213, "f1": 0.425937, "f3": -0.13534, "y": 0.15815753, "x": -0.28532588}]], "block": 24}]]}]], "condition": "H2"}]], "type": "human", "subjectID": "P_16"}}
