# Supplementary material for: Goal-related feedback guides motor exploration and redundancy resolution in human motor skill acquisition
Source: PLoS Comput Biol. 2019 Mar 5;15(3):e1006676. doi: 10.1371/journal.pcbi.1006676 (PMC6420027; doi:10.1371/journal.pcbi.1006676)
Supplement: S1 Dataset — The 220 .json files contain the data (20 for the participants, 200 for simulation runs), the text file legend_json.txt explains the data format. (ZIP) [file pcbi.1006676.s001.zip › S_H2_045.json]

{"data": {"data": [{"phases": [{"phase": "test", "blocks": [[{"trials": [[{"q1": 1.021136614, "distance": 0.2111345496, "q3": 1.542308993, "q2": 1.63457789, "tx": 0.175, "ty": 0.3031, "targetID": 9, "y": 0.3781717822, "x": -0.02233733951}], [{"q1": 1.265477038, "distance": 0.05254705464, "q3": 0.8986888053, "q2": 1.87405591, "tx": -0.175, "ty": 0.3031, "targetID": 7, "y": 0.3492504039, "x": -0.2001263442}], [{"q1": 0.9908786372, "distance": 0.1254306017, "q3": 1.238933569, "q2": 1.57931214, "tx": 0.0, "ty": 0.55, "targetID": 5, "y": 0.4424757996, "x": -0.06458623815}], [{"q1": 0.7749837902, "distance": 0.3535723998, "q3": 2.269281468, "q2": 1.484161183, "tx": 0.375, "ty": 0.6495, "targetID": 3, "y": 0.3374006212, "x": 0.2088451937}], [{"q1": 1.33131144, "distance": 0.1745123599, "q3": 0.1507247818, "q2": 1.844092815, "tx": -0.375, "ty": 0.6495, "targetID": 1, "y": 0.4854115668, "x": -0.3155899851}], [{"q1": 1.168979111, "distance": 0.2362228037, "q3": 1.242428864, "q2": 1.778379659, "tx": 0.0, "ty": 0.15, "targetID": 8, "y": 0.3546540176, "x": -0.117974345}], [{"q1": 0.7722100918, "distance": 0.2678095551, "q3": 0.2545199664, "q2": 1.077904415, "tx": 0.0, "ty": 0.95, "targetID": 2, "y": 0.7937195131, "x": 0.2174818779}], [{"q1": 1.536816595, "distance": 0.1264316081, "q3": -0.01457319897, "q2": 2.019484034, "tx": -0.4763, "ty": 0.275, "targetID": 4, "y": 0.37137785, "x": -0.3944693117}], [{"q1": 0.8736219892, "distance": 0.3487958039, "q3": 2.085155114, "q2": 1.52756926, "tx": 0.4763, "ty": 0.275, "targetID": 6, "y": 0.3541679571, "x": 0.1366075695}]], "block": 1}], [{"trials": [[{"q1": 0.978315383, "distance": 0.177443387, "q3": 1.649630698, "q2": 1.607991534, "tx": 0.175, "ty": 0.3031, "targetID": 9, "y": 0.3749323764, "x": 0.01274629341}], [{"q1": 1.254101297, "distance": 0.02591535869, "q3": 0.9876847439, "q2": 1.904250058, "tx": -0.175, "ty": 0.3031, "targetID": 7, "y": 0.3290086129, "x": -0.1744087346}], [{"q1": 0.9679260509, "distance": 0.1105100761, "q3": 1.22539615, "q2": 1.555926368, "tx": 0.0, "ty": 0.55, "targetID": 5, "y": 0.4548975823, "x": -0.05628505201}], [{"q1": 0.7706122286, "distance": 0.3521115686, "q3": 2.287832164, "q2": 1.48164418, "tx": 0.375, "ty": 0.6495, "targetID": 3, "y": 0.3361947351, "x": 0.2143066033}], [{"q1": 1.3316585, "distance": 0.149556266, "q3": 0.08058255404, "q2": 1.821759272, "tx": -0.375, "ty": 0.6495, "targetID": 1, "y": 0.5109256671, "x": -0.3187485025}], [{"q1": 1.150847946, "distance": 0.2090848404, "q3": 1.404836427, "q2": 1.769944779, "tx": 0.0, "ty": 0.15, "targetID": 8, "y": 0.3431071708, "x": -0.08016290358}], [{"q1": 0.7936628592, "distance": 0.2514306925, "q3": 0.1859168051, "q2": 1.105232721, "tx": 0.0, "ty": 0.95, "targetID": 2, "y": 0.8010321572, "x": 0.2025486977}], [{"q1": 1.544972375, "distance": 0.1189310189, "q3": 0.009068414451, "q2": 2.024613051, "tx": -0.4763, "ty": 0.275, "targetID": 4, "y": 0.3611936749, "x": -0.3943534463}], [{"q1": 0.8692624804, "distance": 0.3468153668, "q3": 2.086786035, "q2": 1.527351406, "tx": 0.4763, "ty": 0.275, "targetID": 6, "y": 0.3535326987, "x": 0.138493082}]], "block": 2}], [{"trials": [[{"q1": 0.8974368664, "distance": 0.1138392012, "q3": 1.827324862, "q2": 1.584443004, "tx": 0.175, "ty": 0.3031, "targetID": 9, "y": 0.3608936492, "x": 0.07692218473}], [{"q1": 1.25631823, "distance": 0.008086700162, "q3": 0.9088363948, "q2": 1.982411313, "tx": -0.175, "ty": 0.3031, "targetID": 7, "y": 0.311151673, "x": -0.1742481484}], [{"q1": 0.9549703216, "distance": 0.1022250943, "q3": 1.200470742, "q2": 1.549058313, "tx": 0.0, "ty": 0.55, "targetID": 5, "y": 0.4628215752, "x": -0.05338438119}], [{"q1": 0.7513880302, "distance": 0.3469615271, "q3": 2.341416262, "q2": 1.461236507, "tx": 0.375, "ty": 0.6495, "targetID": 3, "y": 0.3335000816, "x": 0.2317297909}], [{"q1": 1.337105568, "distance": 0.1378117183, "q3": -0.02527804554, "q2": 1.845876453, "tx": -0.375, "ty": 0.6495, "targetID": 1, "y": 0.5221152558, "x": -0.322414863}], [{"q1": 1.135527449, "distance": 0.1729564107, "q3": 1.476505195, "q2": 1.846971687, "tx": 0.0, "ty": 0.15, "targetID": 8, "y": 0.3165457772, "x": -0.04665216094}], [{"q1": 0.8092923137, "distance": 0.235674469, "q3": 0.2024182355, "q2": 1.11859337, "tx": 0.0, "ty": 0.95, "targetID": 2, "y": 0.7995872979, "x": 0.1814344907}], [{"q1": 1.550919659, "distance": 0.1145684007, "q3": 0.01720169257, "q2": 2.028207965, "tx": -0.4763, "ty": 0.275, "targetID": 4, "y": 0.3557312766, "x": -0.3950080606}], [{"q1": 0.8915299257, "distance": 0.3652276479, "q3": 2.040106231, "q2": 1.531305129, "tx": 0.4763, "ty": 0.275, "targetID": 6, "y": 0.3580338557, "x": 0.1206363758}]], "block": 3}], [{"trials": [[{"q1": 0.9175146772, "distance": 0.1005517795, "q3": 1.957183743, "q2": 1.543746114, "tx": 0.175, "ty": 0.3031, "targetID": 9, "y": 0.3629384988, "x": 0.09419149532}], [{"q1": 1.300205514, "distance": 0.001103833067, "q3": 1.017430722, "q2": 1.944849548, "tx": -0.175, "ty": 0.3031, "targetID": 7, "y": 0.3041396235, "x": -0.1746290143}], [{"q1": 0.9583368977, "distance": 0.09848147912, "q3": 1.209036057, "q2": 1.531755683, "tx": 0.0, "ty": 0.55, "targetID": 5, "y": 0.4674188058, "x": -0.05365583002}], [{"q1": 0.7504195294, "distance": 0.3433123343, "q3": 2.382006467, "q2": 1.451700712, "tx": 0.375, "ty": 0.6495, "targetID": 3, "y": 0.3335488762, "x": 0.2406934616}], [{"q1": 1.340987378, "distance": 0.1295716641, "q3": -0.005105238762, "q2": 1.815251721, "tx": -0.375, "ty": 0.6495, "targetID": 1, "y": 0.5300983917, "x": -0.3246803013}], [{"q1": 1.21197389, "distance": 0.1677250712, "q3": 1.624516776, "q2": 1.829875472, "tx": 0.0, "ty": 0.15, "targetID": 8, "y": 0.3126143415, "x": -0.04108862902}], [{"q1": 0.801896603, "distance": 0.2434777872, "q3": 0.152914467, "q2": 1.12704507, "tx": 0.0, "ty": 0.95, "targetID": 2, "y": 0.8022463171, "x": 0.1935207534}], [{"q1": 1.55762473, "distance": 0.1104379098, "q3": 0.0302068416, "q2": 2.026027536, "tx": -0.4763, "ty": 0.275, "targetID": 4, "y": 0.3513430317, "x": -0.3964985375}], [{"q1": 0.8861080789, "distance": 0.3738046612, "q3": 1.982756679, "q2": 1.550434992, "tx": 0.4763, "ty": 0.275, "targetID": 6, "y": 0.356449959, "x": 0.1114769895}]], "block": 4}], [{"trials": [[{"q1": 0.8863696512, "distance": 0.07810550656, "q3": 1.996312991, "q2": 1.560907227, "tx": 0.175, "ty": 0.3031, "targetID": 9, "y": 0.3531779874, "x": 0.1150611534}], [{"q1": 1.299518185, "distance": 0.003355398778, "q3": 1.017328402, "q2": 1.954491822, "tx": -0.175, "ty": 0.3031, "targetID": 7, "y": 0.3011770624, "x": -0.1722502706}], [{"q1": 0.9455891212, "distance": 0.09010858348, "q3": 1.170941516, "q2": 1.529407697, "tx": 0.0, "ty": 0.55, "targetID": 5, "y": 0.4763559011, "x": -0.05192401678}], [{"q1": 0.7472962473, "distance": 0.3416728189, "q3": 2.403835516, "q2": 1.44697857, "tx": 0.375, "ty": 0.6495, "targetID": 3, "y": 0.3329462812, "x": 0.246415171}], [{"q1": 1.346266947, "distance": 0.1246616658, "q3": -0.03492169203, "q2": 1.817098266, "tx": -0.375, "ty": 0.6495, "targetID": 1, "y": 0.5342544792, "x": -0.3274710524}], [{"q1": 1.227378599, "distance": 0.1433299274, "q3": 1.624889778, "q2": 1.924348453, "tx": 0.0, "ty": 0.15, "targetID": 8, "y": 0.2910688932, "x": -0.02535814381}], [{"q1": 0.8099418646, "distance": 0.2374320208, "q3": 0.1275416966, "q2": 1.137952486, "tx": 0.0, "ty": 0.95, "targetID": 2, "y": 0.804480215, "x": 0.1876111849}], [{"q1": 1.577084218, "distance": 0.09976898378, "q3": 0.01618891606, "q2": 2.036157696, "tx": -0.4763, "ty": 0.275, "targetID": 4, "y": 0.3422976037, "x": -0.4026461972}], [{"q1": 0.8976877408, "distance": 0.3810196826, "q3": 1.970049249, "q2": 1.550021116, "tx": 0.4763, "ty": 0.275, "targetID": 6, "y": 0.3586272479, "x": 0.1045709563}]], "block": 5}], [{"trials": [[{"q1": 0.7994857771, "distance": 0.03694337108, "q3": 2.03976447, "q2": 1.579051231, "tx": 0.175, "ty": 0.3031, "targetID": 9, "y": 0.3345136089, "x": 0.1555578334}], [{"q1": 1.282830421, "distance": 0.006789153966, "q3": 0.9333327852, "q2": 2.003534254, "tx": -0.175, "ty": 0.3031, "targetID": 7, "y": 0.2966537446, "x": -0.1728696472}], [{"q1": 0.925952841, "distance": 0.07474311943, "q3": 1.09095137, "q2": 1.526642827, "tx": 0.0, "ty": 0.55, "targetID": 5, "y": 0.4945793764, "x": -0.05015065682}], [{"q1": 0.7351146618, "distance": 0.3411678211, "q3": 2.379851546, "q2": 1.42430215, "tx": 0.375, "ty": 0.6495, "targetID": 3, "y": 0.334367177, "x": 0.2442835664}], [{"q1": 1.346776619, "distance": 0.1238574526, "q3": -0.07200769765, "q2": 1.833385785, "tx": -0.375, "ty": 0.6495, "targetID": 1, "y": 0.5351028855, "x": -0.3275240191}], [{"q1": 1.212143251, "distance": 0.1129221676, "q3": 1.567575187, "q2": 2.058095817, "tx": 0.0, "ty": 0.15, "targetID": 8, "y": 0.2629055599, "x": -0.001936617322}], [{"q1": 0.8287340415, "distance": 0.2453553641, "q3": -0.1144590248, "q2": 1.164814149, "tx": 0.0, "ty": 0.95, "targetID": 2, "y": 0.824975707, "x": 0.2111117733}], [{"q1": 1.580300522, "distance": 0.09788461502, "q3": 0.002658909758, "q2": 2.044577827, "tx": -0.4763, "ty": 0.275, "targetID": 4, "y": 0.3403348088, "x": -0.4034113135}], [{"q1": 0.8791743558, "distance": 0.3589550578, "q3": 2.043160342, "q2": 1.539374815, "tx": 0.4763, "ty": 0.275, "targetID": 6, "y": 0.354525172, "x": 0.1262650296}]], "block": 6}], [{"trials": [[{"q1": 0.7826685129, "distance": 0.03905656869, "q3": 2.019894424, "q2": 1.562023422, "tx": 0.175, "ty": 0.3031, "targetID": 9, "y": 0.3372363207, "x": 0.1560229832}], [{"q1": 1.28503315, "distance": 0.009450504243, "q3": 0.8965808217, "q2": 2.023248806, "tx": -0.175, "ty": 0.3031, "targetID": 7, "y": 0.2937254532, "x": -0.1761957851}], [{"q1": 0.90469508, "distance": 0.05560031757, "q3": 1.033743685, "q2": 1.509023953, "tx": 0.0, "ty": 0.55, "targetID": 5, "y": 0.5143663685, "x": -0.04268067031}], [{"q1": 0.7261517144, "distance": 0.337684231, "q3": 2.366616353, "q2": 1.389503441, "tx": 0.375, "ty": 0.6495, "targetID": 3, "y": 0.3385495768, "x": 0.2433167658}], [{"q1": 1.432944071, "distance": 0.08158637654, "q3": -0.4899176762, "q2": 1.897535632, "tx": -0.375, "ty": 0.6495, "targetID": 1, "y": 0.5692486058, "x": -0.3603013414}], [{"q1": 1.237989909, "distance": 0.09628903281, "q3": 1.581963513, "q2": 2.183520833, "tx": 0.0, "ty": 0.15, "targetID": 8, "y": 0.2421238429, "x": 0.0280138433}], [{"q1": 0.8567474061, "distance": 0.2184238206, "q3": -0.1320694484, "q2": 1.191486712, "tx": 0.0, "ty": 0.95, "targetID": 2, "y": 0.8271973943, "x": 0.1806335667}], [{"q1": 1.587066193, "distance": 0.09332165026, "q3": 0.008678419368, "q2": 2.05304859, "tx": -0.4763, "ty": 0.275, "targetID": 4, "y": 0.3330586631, "x": -0.403237547}], [{"q1": 0.8857323742, "distance": 0.3573329122, "q3": 2.053506549, "q2": 1.55401567, "tx": 0.4763, "ty": 0.275, "targetID": 6, "y": 0.3515550453, "x": 0.1272639916}]], "block": 7}], [{"trials": [[{"q1": 0.7965277668, "distance": 0.0373465553, "q3": 2.057689854, "q2": 1.560789436, "tx": 0.175, "ty": 0.3031, "targetID": 9, "y": 0.3370092025, "x": 0.1593497227}], [{"q1": 1.290960394, "distance": 0.008525271606, "q3": 0.9091797906, "q2": 2.011461228, "tx": -0.175, "ty": 0.3031, "targetID": 7, "y": 0.295203642, "x": -0.1782136873}], [{"q1": 0.9051404923, "distance": 0.05298001612, "q3": 1.03804598, "q2": 1.498637868, "tx": 0.0, "ty": 0.55, "targetID": 5, "y": 0.517390965, "x": -0.04175563367}], [{"q1": 0.7241775023, "distance": 0.3349948406, "q3": 2.377506518, "q2": 1.372328485, "tx": 0.375, "ty": 0.6495, "targetID": 3, "y": 0.3403659887, "x": 0.2459352633}], [{"q1": 1.447593277, "distance": 0.07004084425, "q3": -0.5355941884, "q2": 1.882571835, "tx": -0.375, "ty": 0.6495, "targetID": 1, "y": 0.5801754447, "x": -0.3650087093}], [{"q1": 1.286337305, "distance": 0.09823286791, "q3": 1.616725802, "q2": 2.265827719, "tx": 0.0, "ty": 0.15, "targetID": 8, "y": 0.2361322903, "x": 0.04723266772}], [{"q1": 0.8753463292, "distance": 0.2033888152, "q3": -0.1471233409, "q2": 1.202549506, "tx": 0.0, "ty": 0.95, "targetID": 2, "y": 0.8295349504, "x": 0.1638755075}], [{"q1": 1.595973925, "distance": 0.08835260235, "q3": 0.04370258836, "q2": 2.045356777, "tx": -0.4763, "ty": 0.275, "targetID": 4, "y": 0.3256627638, "x": -0.4039158394}], [{"q1": 0.8758345061, "distance": 0.3561232788, "q3": 2.042524026, "q2": 1.554137203, "tx": 0.4763, "ty": 0.275, "targetID": 6, "y": 0.35082522, "x": 0.1283426381}]], "block": 8}], [{"trials": [[{"q1": 0.8024230761, "distance": 0.03543106263, "q3": 2.087357591, "q2": 1.558320751, "tx": 0.175, "ty": 0.3031, "targetID": 9, "y": 0.3366590318, "x": 0.1636355121}], [{"q1": 1.314967593, "distance": 0.01016166866, "q3": 0.9703623459, "q2": 1.981770332, "tx": -0.175, "ty": 0.3031, "targetID": 7, "y": 0.2942724104, "x": -0.1800332069}], [{"q1": 0.8930630929, "distance": 0.04169083825, "q3": 1.021702199, "q2": 1.482934668, "tx": 0.0, "ty": 0.55, "targetID": 5, "y": 0.5273689108, "x": -0.03501370868}], [{"q1": 0.7176544649, "distance": 0.331917368, "q3": 2.381471487, "q2": 1.34759206, "tx": 0.375, "ty": 0.6495, "targetID": 3, "y": 0.3426361801, "x": 0.2484941297}], [{"q1": 1.449053513, "distance": 0.06397503682, "q3": -0.5607783767, "q2": 1.878906892, "tx": -0.375, "ty": 0.6495, "targetID": 1, "y": 0.5865266573, "x": -0.3637233229}], [{"q1": 1.341684297, "distance": 0.1053179103, "q3": 1.649375731, "q2": 2.32756038, "tx": 0.0, "ty": 0.15, "targetID": 8, "y": 0.2374335303, "x": 0.05871320124}], [{"q1": 0.8830874877, "distance": 0.1975978639, "q3": -0.1851164626, "q2": 1.224104324, "tx": 0.0, "ty": 0.95, "targetID": 2, "y": 0.8296464988, "x": 0.1567161465}], [{"q1": 1.598298628, "distance": 0.08721318553, "q3": 0.06090150905, "q2": 2.039199073, "tx": -0.4763, "ty": 0.275, "targetID": 4, "y": 0.3238232265, "x": -0.404033602}], [{"q1": 0.8654237976, "distance": 0.3520313256, "q3": 2.044250467, "q2": 1.552868612, "tx": 0.4763, "ty": 0.275, "targetID": 6, "y": 0.3496586882, "x": 0.1322765495}]], "block": 9}], [{"trials": [[{"q1": 0.809251162, "distance": 0.0401021193, "q3": 2.089963991, "q2": 1.544176823, "tx": 0.175, "ty": 0.3031, "targetID": 9, "y": 0.3407038845, "x": 0.1610670231}], [{"q1": 1.350851391, "distance": 0.02079244341, "q3": 0.9812350571, "q2": 1.977285783, "tx": -0.175, "ty": 0.3031, "targetID": 7, "y": 0.2880472416, "x": -0.1893436456}], [{"q1": 0.8806827772, "distance": 0.02796244689, "q3": 0.9967719889, "q2": 1.458232766, "tx": 0.0, "ty": 0.55, "targetID": 5, "y": 0.5425720951, "x": -0.02695783124}], [{"q1": 0.7084913706, "distance": 0.3298515692, "q3": 2.344830218, "q2": 1.322854026, "tx": 0.375, "ty": 0.6495, "targetID": 3, "y": 0.3470334475, "x": 0.243409566}], [{"q1": 1.444739558, "distance": 0.05980650159, "q3": -0.5449656932, "q2": 1.864110002, "tx": -0.375, "ty": 0.6495, "targetID": 1, "y": 0.5911565005, "x": -0.3618526164}], [{"q1": 1.477959363, "distance": 0.09961191585, "q3": 1.662580974, "q2": 2.218780859, "tx": 0.0, "ty": 0.15, "targetID": 8, "y": 0.2495053564, "x": -0.004606281344}], [{"q1": 0.9040681566, "distance": 0.1733952859, "q3": -0.1281380777, "q2": 1.251451165, "tx": 0.0, "ty": 0.95, "targetID": 2, "y": 0.8217884662, "x": 0.1167378593}], [{"q1": 1.625083494, "distance": 0.07418204566, "q3": 0.06374101669, "q2": 2.039166275, "tx": -0.4763, "ty": 0.275, "targetID": 4, "y": 0.3123662767, "x": -0.41221617}], [{"q1": 0.8625910711, "distance": 0.350246857, "q3": 2.04192864, "q2": 1.563830468, "tx": 0.4763, "ty": 0.275, "targetID": 6, "y": 0.3469515243, "x": 0.1335233395}]], "block": 10}]]}], "condition": "H2"}], "type": "simulation", "subjectID": "S_H2_45"}}
