# Supplementary material for: Goal-related feedback guides motor exploration and redundancy resolution in human motor skill acquisition
Source: PLoS Comput Biol. 2019 Mar 5;15(3):e1006676. doi: 10.1371/journal.pcbi.1006676 (PMC6420027; doi:10.1371/journal.pcbi.1006676)
Supplement: S1 Dataset — The 220 .json files contain the data (20 for the participants, 200 for simulation runs), the text file legend_json.txt explains the data format. (ZIP) [file pcbi.1006676.s001.zip › S_H2_100.json]

{"data": {"data": [{"phases": [{"phase": "test", "blocks": [[{"trials": [[{"q1": 1.342867513, "distance": 0.4867487791, "q3": 0.01194356939, "q2": 2.11152791, "tx": 0.175, "ty": 0.3031, "targetID": 9, "y": 0.3947461947, "x": -0.3030432501}], [{"q1": 1.359472358, "distance": 0.1692885149, "q3": -0.02377027399, "q2": 2.103302039, "tx": -0.175, "ty": 0.3031, "targetID": 7, "y": 0.4007994957, "x": -0.3132512561}], [{"q1": 1.342622101, "distance": 0.3357378272, "q3": 0.03913421725, "q2": 2.027153357, "tx": 0.0, "ty": 0.55, "targetID": 5, "y": 0.4254152396, "x": -0.3117667816}], [{"q1": 1.309569208, "distance": 0.7059781784, "q3": 0.1051571259, "q2": 2.012517964, "tx": 0.375, "ty": 0.6495, "targetID": 3, "y": 0.4275483435, "x": -0.2951810581}], [{"q1": 1.360542637, "distance": 0.2092653238, "q3": 0.01663634582, "q2": 1.978118046, "tx": -0.375, "ty": 0.6495, "targetID": 1, "y": 0.4461157071, "x": -0.3257373859}], [{"q1": 1.362773007, "distance": 0.3861698835, "q3": -0.03928233064, "q2": 2.152141487, "tx": 0.0, "ty": 0.15, "targetID": 8, "y": 0.3823137953, "x": -0.3084760597}], [{"q1": 1.32125424, "distance": 0.5711497694, "q3": 0.1182267613, "q2": 1.902783669, "tx": 0.0, "ty": 0.95, "targetID": 2, "y": 0.4695861315, "x": -0.308892496}], [{"q1": 1.602121329, "distance": 0.08970381195, "q3": -0.1317668217, "q2": 2.092417044, "tx": -0.4763, "ty": 0.275, "targetID": 4, "y": 0.3395727824, "x": -0.4140333986}], [{"q1": 1.322082273, "distance": 0.77354244, "q3": 0.04362693046, "q2": 2.133362644, "tx": 0.4763, "ty": 0.275, "targetID": 6, "y": 0.3848826189, "x": -0.289398189}]], "block": 1}], [{"trials": [[{"q1": 1.35171627, "distance": 0.4819813068, "q3": 0.008769311878, "q2": 2.147905776, "tx": 0.175, "ty": 0.3031, "targetID": 9, "y": 0.377315694, "x": -0.3012331476}], [{"q1": 1.327365981, "distance": 0.1531256064, "q3": 0.01905867049, "q2": 2.113909323, "tx": -0.175, "ty": 0.3031, "targetID": 7, "y": 0.3968518499, "x": -0.2960704009}], [{"q1": 1.355318828, "distance": 0.3427795415, "q3": 0.03111124548, "q2": 2.040565614, "tx": 0.0, "ty": 0.55, "targetID": 5, "y": 0.4173324715, "x": -0.3160650897}], [{"q1": 1.363582697, "distance": 0.7337027562, "q3": 0.07038534675, "q2": 2.067042503, "tx": 0.375, "ty": 0.6495, "targetID": 3, "y": 0.3949646364, "x": -0.3131362388}], [{"q1": 1.351001743, "distance": 0.17920839, "q3": 0.02033015557, "q2": 1.913429341, "tx": -0.375, "ty": 0.6495, "targetID": 1, "y": 0.4770960511, "x": -0.3260865512}], [{"q1": 1.342783864, "distance": 0.3726274627, "q3": -0.02145561205, "q2": 2.172641999, "tx": 0.0, "ty": 0.15, "targetID": 8, "y": 0.3759433789, "x": -0.2963120238}], [{"q1": 1.365490901, "distance": 0.5919866039, "q3": 0.08656975935, "q2": 1.911041705, "tx": 0.0, "ty": 0.95, "targetID": 2, "y": 0.458746781, "x": -0.3303307647}], [{"q1": 1.649250019, "distance": 0.06389199356, "q3": -0.07788454195, "q2": 2.066953749, "tx": -0.4763, "ty": 0.275, "targetID": 4, "y": 0.3187950468, "x": -0.4297792442}], [{"q1": 1.355608328, "distance": 0.7712951893, "q3": 0.02534473599, "q2": 2.204164993, "tx": 0.4763, "ty": 0.275, "targetID": 6, "y": 0.3493893239, "x": -0.2913994839}]], "block": 2}], [{"trials": [[{"q1": 0.9961063917, "distance": 0.4074380379, "q3": -0.1451887466, "q2": 1.988288914, "tx": 0.175, "ty": 0.3031, "targetID": 9, "y": 0.5638771511, "x": -0.1380511655}], [{"q1": 1.232336699, "distance": 0.0819990983, "q3": 0.02023227627, "q2": 2.26783375, "tx": -0.175, "ty": 0.3031, "targetID": 7, "y": 0.3566264318, "x": -0.2371190246}], [{"q1": 1.296999663, "distance": 0.3130918446, "q3": 0.01579822312, "q2": 2.047955515, "tx": 0.0, "ty": 0.55, "targetID": 5, "y": 0.435153995, "x": -0.2912677434}], [{"q1": 1.34350254, "distance": 0.7226287631, "q3": 0.05819008721, "q2": 2.014043968, "tx": 0.375, "ty": 0.6495, "targetID": 3, "y": 0.4267283937, "x": -0.3124337355}], [{"q1": 1.333200665, "distance": 0.161737561, "q3": -0.0139244065, "q2": 1.897210837, "tx": -0.375, "ty": 0.6495, "targetID": 1, "y": 0.4977552003, "x": -0.3190307727}], [{"q1": 1.177212694, "distance": 0.2958921281, "q3": 0.007306163344, "q2": 2.305580287, "tx": 0.0, "ty": 0.15, "targetID": 8, "y": 0.3558219586, "x": -0.212578157}], [{"q1": 1.44813444, "distance": 0.590146074, "q3": 0.06455594441, "q2": 1.766809997, "tx": 0.0, "ty": 0.95, "targetID": 2, "y": 0.4984472198, "x": -0.3799637817}], [{"q1": 1.671488118, "distance": 0.0520487317, "q3": -0.07884842437, "q2": 2.07082684, "tx": -0.4763, "ty": 0.275, "targetID": 4, "y": 0.307871792, "x": -0.4359451271}], [{"q1": 0.793825896, "distance": 0.5916668513, "q3": -0.2806965199, "q2": 1.76918825, "tx": 0.4763, "ty": 0.275, "targetID": 6, "y": 0.685618336, "x": 0.05031614464}]], "block": 3}], [{"trials": [[{"q1": 0.8146662574, "distance": 0.2715474553, "q3": -0.1480229542, "q2": 2.361144337, "tx": 0.175, "ty": 0.3031, "targetID": 9, "y": 0.4179765164, "x": -0.07105163376}], [{"q1": 1.168961483, "distance": 0.03605114971, "q3": 0.03547740747, "q2": 2.35707864, "tx": -0.175, "ty": 0.3031, "targetID": 7, "y": 0.3300734653, "x": -0.1989189792}], [{"q1": 1.026456378, "distance": 0.1689417814, "q3": -0.1011786635, "q2": 2.086095965, "tx": 0.0, "ty": 0.55, "targetID": 5, "y": 0.5062577939, "x": -0.1631807124}], [{"q1": 1.01132712, "distance": 0.5432063317, "q3": -0.09867812337, "q2": 2.048702749, "tx": 0.375, "ty": 0.6495, "targetID": 3, "y": 0.5248115854, "x": -0.1537021071}], [{"q1": 1.40599579, "distance": 0.03662352705, "q3": -0.03990668511, "q2": 1.581892928, "tx": -0.375, "ty": 0.6495, "targetID": 1, "y": 0.6202862214, "x": -0.3529129478}], [{"q1": 1.100580631, "distance": 0.2495504571, "q3": 0.03465781185, "q2": 2.385263872, "tx": 0.0, "ty": 0.15, "targetID": 8, "y": 0.3311437734, "x": -0.1716460427}], [{"q1": 1.310309653, "distance": 0.4552866439, "q3": -0.02901463531, "q2": 1.672744852, "tx": 0.0, "ty": 0.95, "targetID": 2, "y": 0.6089198649, "x": -0.3015796239}], [{"q1": 1.681181178, "distance": 0.04699907687, "q3": -0.08405537682, "q2": 2.080314739, "tx": -0.4763, "ty": 0.275, "targetID": 4, "y": 0.3010590709, "x": -0.4371868558}], [{"q1": 0.7258597642, "distance": 0.5247946453, "q3": -0.1690806898, "q2": 2.45257175, "tx": 0.4763, "ty": 0.275, "targetID": 6, "y": 0.3864591964, "x": -0.03652186698}]], "block": 4}], [{"trials": [[{"q1": 0.778667747, "distance": 0.2419120405, "q3": -0.1524953032, "q2": 2.471382571, "tx": 0.175, "ty": 0.3031, "targetID": 9, "y": 0.3718325296, "x": -0.05694239527}], [{"q1": 1.148225781, "distance": 0.01281779457, "q3": 0.1025368934, "q2": 2.374117039, "tx": -0.175, "ty": 0.3031, "targetID": 7, "y": 0.3134511743, "x": -0.1825596989}], [{"q1": 0.9943468752, "distance": 0.1514242637, "q3": -0.07488680543, "q2": 2.068639821, "tx": 0.0, "ty": 0.55, "targetID": 5, "y": 0.5131902899, "x": -0.1468821054}], [{"q1": 1.06070049, "distance": 0.5770907492, "q3": -0.1719748629, "q2": 2.144026435, "tx": 0.375, "ty": 0.6495, "targetID": 3, "y": 0.49022878, "x": -0.1796768531}], [{"q1": 1.407112752, "distance": 0.0358563118, "q3": -0.03658733495, "q2": 1.578100554, "tx": -0.375, "ty": 0.6495, "targetID": 1, "y": 0.6208392258, "x": -0.3534538839}], [{"q1": 1.062716337, "distance": 0.2145521943, "q3": 0.08192634387, "q2": 2.435723459, "tx": 0.0, "ty": 0.15, "targetID": 8, "y": 0.3063400935, "x": -0.1469367865}], [{"q1": 1.332591996, "distance": 0.4253528859, "q3": -0.01861392652, "q2": 1.5520848, "tx": 0.0, "ty": 0.95, "targetID": 2, "y": 0.6528547999, "x": -0.3043514541}], [{"q1": 1.680312505, "distance": 0.04740263808, "q3": -0.08170401412, "q2": 2.07976774, "tx": -0.4763, "ty": 0.275, "targetID": 4, "y": 0.3011899153, "x": -0.4367892618}], [{"q1": 0.7434590177, "distance": 0.5130434819, "q3": -0.2557331138, "q2": 2.68254102, "tx": 0.4763, "ty": 0.275, "targetID": 6, "y": 0.3026777544, "x": -0.03599635589}]], "block": 5}], [{"trials": [[{"q1": 0.349425306, "distance": 0.1041101288, "q3": -0.2126590548, "q2": 2.431662732, "tx": 0.175, "ty": 0.3031, "targetID": 9, "y": 0.3896806863, "x": 0.1171838806}], [{"q1": 1.154331218, "distance": 0.01053570108, "q3": 0.03541967011, "q2": 2.41477872, "tx": -0.175, "ty": 0.3031, "targetID": 7, "y": 0.3092206409, "x": -0.1835754739}], [{"q1": 0.9734076027, "distance": 0.1395031816, "q3": -0.09221812957, "q2": 2.073709792, "tx": 0.0, "ty": 0.55, "targetID": 5, "y": 0.5177317274, "x": -0.1357199184}], [{"q1": -0.1083762701, "distance": 0.3142750046, "q3": -0.3886958864, "q2": 2.333435508, "tx": 0.375, "ty": 0.6495, "targetID": 3, "y": 0.3361587923, "x": 0.3507911984}], [{"q1": 1.407746428, "distance": 0.03121636987, "q3": -0.03564196364, "q2": 1.561298118, "tx": -0.375, "ty": 0.6495, "targetID": 1, "y": 0.6278413108, "x": -0.3525197214}], [{"q1": 1.167096735, "distance": 0.2388261281, "q3": 0.007253752592, "q2": 2.442612654, "tx": 0.0, "ty": 0.15, "targetID": 8, "y": 0.3012909825, "x": -0.184794367}], [{"q1": 1.025136652, "distance": 0.3016303066, "q3": 0.00488992688, "q2": 1.649070076, "tx": 0.0, "ty": 0.95, "targetID": 2, "y": 0.6718977257, "x": -0.1167902688}], [{"q1": 1.68503569, "distance": 0.04510284198, "q3": -0.08373508979, "q2": 2.078408099, "tx": -0.4763, "ty": 0.275, "targetID": 4, "y": 0.3000264868, "x": -0.4387774559}], [{"q1": -0.2085737808, "distance": 0.1425747857, "q3": -0.4367349065, "q2": 2.481562302, "tx": 0.4763, "ty": 0.275, "targetID": 6, "y": 0.2750045238, "x": 0.3337252144}]], "block": 6}], [{"trials": [[{"q1": 0.25323011, "distance": 0.07197866513, "q3": -0.2116474702, "q2": 2.446660913, "tx": 0.175, "ty": 0.3031, "targetID": 9, "y": 0.3707415002, "x": 0.1503919591}], [{"q1": 1.145073164, "distance": 0.001938693805, "q3": 0.05201791171, "q2": 2.429753486, "tx": -0.175, "ty": 0.3031, "targetID": 7, "y": 0.3015033085, "x": -0.1760995953}], [{"q1": 0.9719395298, "distance": 0.1380333423, "q3": -0.09226319051, "q2": 2.06953736, "tx": 0.0, "ty": 0.55, "targetID": 5, "y": 0.5197965153, "x": -0.1346883554}], [{"q1": -0.09645959304, "distance": 0.3047343994, "q3": -0.396977158, "q2": 2.31057116, "tx": 0.375, "ty": 0.6495, "targetID": 3, "y": 0.3452622226, "x": 0.3576095156}], [{"q1": 1.410485254, "distance": 0.02943438035, "q3": -0.02270595061, "q2": 1.550017938, "tx": -0.375, "ty": 0.6495, "targetID": 1, "y": 0.6290077408, "x": -0.3538706351}], [{"q1": 1.109567502, "distance": 0.2089209703, "q3": 0.02256140434, "q2": 2.491107506, "tx": 0.0, "ty": 0.15, "targetID": 8, "y": 0.2885969585, "x": -0.1563293156}], [{"q1": 1.022437316, "distance": 0.2997467623, "q3": -0.003699137425, "q2": 1.651366159, "tx": 0.0, "ty": 0.95, "targetID": 2, "y": 0.673013134, "x": -0.1145704917}], [{"q1": 1.693040729, "distance": 0.04099716497, "q3": -0.06220406608, "q2": 2.066189281, "tx": -0.4763, "ty": 0.275, "targetID": 4, "y": 0.2969506176, "x": -0.441674317}], [{"q1": -0.2897943145, "distance": 0.1190667038, "q3": -0.4472826278, "q2": 2.474374468, "tx": 0.4763, "ty": 0.275, "targetID": 6, "y": 0.2486548512, "x": 0.3601844839}]], "block": 7}], [{"trials": [[{"q1": 0.2284382672, "distance": 0.07426649066, "q3": -0.1540837759, "q2": 2.393590423, "tx": 0.175, "ty": 0.3031, "targetID": 9, "y": 0.3766282626, "x": 0.1645546073}], [{"q1": 1.154593643, "distance": 0.006511865451, "q3": 0.06899972336, "q2": 2.409112103, "tx": -0.175, "ty": 0.3031, "targetID": 7, "y": 0.3047552097, "x": -0.1812979895}], [{"q1": 0.9517035357, "distance": 0.1256631951, "q3": -0.09838257248, "q2": 2.063814566, "tx": 0.0, "ty": 0.55, "targetID": 5, "y": 0.5262944256, "x": -0.1234069866}], [{"q1": -0.06077696008, "distance": 0.2678543855, "q3": -0.3495421071, "q2": 2.159017818, "tx": 0.375, "ty": 0.6495, "targetID": 3, "y": 0.3824637136, "x": 0.3959187373}], [{"q1": 1.419383295, "distance": 0.0233945613, "q3": -0.02678504438, "q2": 1.534750391, "tx": -0.375, "ty": 0.6495, "targetID": 1, "y": 0.6334760596, "x": -0.3579548003}], [{"q1": 1.087515101, "distance": 0.194958749, "q3": 0.02769190659, "q2": 2.515908074, "tx": 0.0, "ty": 0.15, "targetID": 8, "y": 0.2809580077, "x": -0.1444261542}], [{"q1": 1.028972774, "distance": 0.2895561334, "q3": 0.00607868001, "q2": 1.618400034, "tx": 0.0, "ty": 0.95, "targetID": 2, "y": 0.6834725771, "x": -0.1131631002}], [{"q1": 1.691911168, "distance": 0.04152673104, "q3": -0.05881245357, "q2": 2.064690318, "tx": -0.4763, "ty": 0.275, "targetID": 4, "y": 0.2973627782, "x": -0.441308922}], [{"q1": -0.3598346069, "distance": 0.05512867606, "q3": -0.4329634294, "q2": 2.329722122, "tx": 0.4763, "ty": 0.275, "targetID": 6, "y": 0.2385235146, "x": 0.4349643382}]], "block": 8}], [{"trials": [[{"q1": 0.2007008354, "distance": 0.05555335837, "q3": -0.2403325551, "q2": 2.471137566, "tx": 0.175, "ty": 0.3031, "targetID": 9, "y": 0.3581734043, "x": 0.167713316}], [{"q1": 1.156981992, "distance": 0.007657588973, "q3": 0.002023776022, "q2": 2.462708195, "tx": -0.175, "ty": 0.3031, "targetID": 7, "y": 0.2961315811, "x": -0.1781748711}], [{"q1": 0.9439350647, "distance": 0.1201739025, "q3": -0.1237248732, "q2": 2.070257331, "tx": 0.0, "ty": 0.55, "targetID": 5, "y": 0.5299287011, "x": -0.1184859055}], [{"q1": 0.01610482732, "distance": 0.2237258759, "q3": -0.3353218295, "q2": 2.059663663, "tx": 0.375, "ty": 0.6495, "targetID": 3, "y": 0.4275444285, "x": 0.4030889981}], [{"q1": 1.423777913, "distance": 0.02159398334, "q3": -0.04626196261, "q2": 1.540391783, "tx": -0.375, "ty": 0.6495, "targetID": 1, "y": 0.6336882424, "x": -0.360293252}], [{"q1": 1.001760541, "distance": 0.1466631596, "q3": -0.03835727181, "q2": 2.640485602, "tx": 0.0, "ty": 0.15, "targetID": 8, "y": 0.254980734, "x": -0.1024164434}], [{"q1": 1.031094153, "distance": 0.2814400762, "q3": 0.02440639826, "q2": 1.589344509, "tx": 0.0, "ty": 0.95, "targetID": 2, "y": 0.6910752251, "x": -0.1103017562}], [{"q1": 1.702858944, "distance": 0.0368668741, "q3": -0.1076850984, "q2": 2.091971282, "tx": -0.4763, "ty": 0.275, "targetID": 4, "y": 0.291714332, "x": -0.4434397275}], [{"q1": -0.3492350973, "distance": 0.04260427001, "q3": -0.4628702448, "q2": 2.311789127, "tx": 0.4763, "ty": 0.275, "targetID": 6, "y": 0.2441866387, "x": 0.4468778895}]], "block": 9}], [{"trials": [[{"q1": 0.2072396549, "distance": 0.05855360232, "q3": -0.2519083404, "q2": 2.471509478, "tx": 0.175, "ty": 0.3031, "targetID": 9, "y": 0.3611006368, "x": 0.1669718944}], [{"q1": 1.154935497, "distance": 0.006509599025, "q3": -0.01379292618, "q2": 2.468589589, "tx": -0.175, "ty": 0.3031, "targetID": 7, "y": 0.2973110962, "x": -0.1779771584}], [{"q1": 0.9194598145, "distance": 0.1049935504, "q3": -0.1348341887, "q2": 2.064758434, "tx": 0.0, "ty": 0.55, "targetID": 5, "y": 0.5374793742, "x": -0.1042443262}], [{"q1": 0.1016629247, "distance": 0.1769328044, "q3": -0.3855517676, "q2": 1.96848081, "tx": 0.375, "ty": 0.6495, "targetID": 3, "y": 0.4768895307, "x": 0.4138695657}], [{"q1": 1.453297162, "distance": 0.004164289011, "q3": -0.1064876772, "q2": 1.51869204, "tx": -0.375, "ty": 0.6495, "targetID": 1, "y": 0.6455200933, "x": -0.3737745834}], [{"q1": 0.9393756, "distance": 0.1140850759, "q3": -0.05861804166, "q2": 2.710977446, "tx": 0.0, "ty": 0.15, "targetID": 8, "y": 0.2364618615, "x": -0.07442950399}], [{"q1": 1.075569193, "distance": 0.2178168338, "q3": 0.03360281029, "q2": 1.401933163, "tx": 0.0, "ty": 0.95, "targetID": 2, "y": 0.7552467972, "x": -0.0975467225}], [{"q1": 1.701611128, "distance": 0.03747956108, "q3": -0.09637376746, "q2": 2.08900416, "tx": -0.4763, "ty": 0.275, "targetID": 4, "y": 0.2911966407, "x": -0.442500794}], [{"q1": -0.2788539623, "distance": 0.01801218676, "q3": -0.4675293098, "q2": 2.242854172, "tx": 0.4763, "ty": 0.275, "targetID": 6, "y": 0.280818475, "x": 0.459253469}]], "block": 10}]]}], "condition": "H2"}], "type": "simulation", "subjectID": "S_H2_100"}}
