# Supplementary material for: Goal-related feedback guides motor exploration and redundancy resolution in human motor skill acquisition
Source: PLoS Comput Biol. 2019 Mar 5;15(3):e1006676. doi: 10.1371/journal.pcbi.1006676 (PMC6420027; doi:10.1371/journal.pcbi.1006676)
Supplement: S1 Dataset — The 220 .json files contain the data (20 for the participants, 200 for simulation runs), the text file legend_json.txt explains the data format. (ZIP) [file pcbi.1006676.s001.zip › S_H2_012.json]

{"data": {"data": [{"phases": [{"phase": "test", "blocks": [[{"trials": [[{"q1": 0.7329894175, "distance": 0.2122245637, "q3": -0.07102978599, "q2": 2.855066403, "tx": 0.175, "ty": 0.3031, "targetID": 9, "y": 0.1883497431, "x": -0.0035263118}], [{"q1": 1.115051437, "distance": 0.01942755648, "q3": 0.02065431713, "q2": 2.406901529, "tx": -0.175, "ty": 0.3031, "targetID": 7, "y": 0.3225016459, "x": -0.1739969613}], [{"q1": 0.9761203996, "distance": 0.2295366593, "q3": 0.02010574867, "q2": 2.364330803, "tx": 0.0, "ty": 0.55, "targetID": 5, "y": 0.3622584697, "x": -0.1320613334}], [{"q1": 0.7540384983, "distance": 0.5688949357, "q3": -0.08311581444, "q2": 2.712662322, "tx": 0.375, "ty": 0.6495, "targetID": 3, "y": 0.2507375095, "x": -0.03074613249}], [{"q1": 1.455742277, "distance": 0.2220256604, "q3": -0.000272280656, "q2": 1.953271404, "tx": -0.375, "ty": 0.6495, "targetID": 1, "y": 0.4275125508, "x": -0.3708809836}], [{"q1": 0.7907822584, "distance": 0.05344644799, "q3": -0.03797381425, "q2": 2.809590183, "tx": 0.0, "ty": 0.15, "targetID": 8, "y": 0.1994431082, "x": -0.02029536537}], [{"q1": 1.139855181, "distance": 0.5144232888, "q3": 0.05950237305, "q2": 2.004924506, "tx": 0.0, "ty": 0.95, "targetID": 2, "y": 0.484902195, "x": -0.2198075337}], [{"q1": 1.491274285, "distance": 0.1452378426, "q3": 0.0297840243, "q2": 2.028094143, "tx": -0.4763, "ty": 0.275, "targetID": 4, "y": 0.3760864436, "x": -0.3720140381}], [{"q1": 0.486662648, "distance": 0.4491423497, "q3": -0.1715163173, "q2": 3.262971252, "tx": 0.4763, "ty": 0.275, "targetID": 6, "y": 0.03356115765, "x": 0.09757036594}]], "block": 1}], [{"trials": [[{"q1": 0.4288266552, "distance": 0.1419003461, "q3": -0.09257916864, "q2": 2.745882714, "tx": 0.175, "ty": 0.3031, "targetID": 9, "y": 0.2346134621, "x": 0.05072086919}], [{"q1": 1.083019096, "distance": 0.03102766561, "q3": 0.04142224029, "q2": 2.385600402, "tx": -0.175, "ty": 0.3031, "targetID": 7, "y": 0.3325426951, "x": -0.1652100185}], [{"q1": 0.693245677, "distance": 0.05527056504, "q3": 0.03968029515, "q2": 2.104201484, "tx": 0.0, "ty": 0.55, "targetID": 5, "y": 0.4948348398, "x": -0.00341181143}], [{"q1": 0.06237934981, "distance": 0.2572225678, "q3": -0.2347256199, "q2": 2.222016483, "tx": 0.375, "ty": 0.6495, "targetID": 3, "y": 0.404079536, "x": 0.2979789298}], [{"q1": 1.638500279, "distance": 0.1825169215, "q3": 0.07214008042, "q2": 1.567598014, "tx": -0.375, "ty": 0.6495, "targetID": 1, "y": 0.5035865271, "x": -0.4846434451}], [{"q1": 0.671266004, "distance": 0.02738684245, "q3": -0.003674773, "q2": 2.855058099, "tx": 0.0, "ty": 0.15, "targetID": 8, "y": 0.1739651428, "x": 0.01325560514}], [{"q1": 1.059952346, "distance": 0.4252630204, "q3": 0.06566232063, "q2": 1.865724855, "tx": 0.0, "ty": 0.95, "targetID": 2, "y": 0.5616669811, "x": -0.1733381174}], [{"q1": 1.541572316, "distance": 0.1196395335, "q3": 0.04130827632, "q2": 2.015933419, "tx": -0.4763, "ty": 0.275, "targetID": 4, "y": 0.3595317217, "x": -0.3916359225}], [{"q1": 0.07280167209, "distance": 0.4400102277, "q3": -0.228752122, "q2": 3.173152476, "tx": 0.4763, "ty": 0.275, "targetID": 6, "y": 0.04448259408, "x": 0.101505755}]], "block": 2}], [{"trials": [[{"q1": 0.3993007345, "distance": 0.1344215464, "q3": -0.1012342873, "q2": 2.741156162, "tx": 0.175, "ty": 0.3031, "targetID": 9, "y": 0.2370743961, "x": 0.05791126541}], [{"q1": 1.115374041, "distance": 0.01468113537, "q3": 0.01432308198, "q2": 2.422025947, "tx": -0.175, "ty": 0.3031, "targetID": 7, "y": 0.3174779665, "x": -0.1720318667}], [{"q1": 0.6949073131, "distance": 0.02833926768, "q3": 0.06532732859, "q2": 2.026025678, "tx": 0.0, "ty": 0.55, "targetID": 5, "y": 0.5223323834, "x": 0.006133277032}], [{"q1": 0.1067026538, "distance": 0.2349264525, "q3": -0.1840313199, "q2": 2.15449612, "tx": 0.375, "ty": 0.6495, "targetID": 3, "y": 0.4288126768, "x": 0.2944547117}], [{"q1": 1.538874231, "distance": 0.1036536043, "q3": 0.03889051104, "q2": 1.553676262, "tx": -0.375, "ty": 0.6495, "targetID": 1, "y": 0.5630339387, "x": -0.4321637117}], [{"q1": 0.6143798767, "distance": 0.03198682288, "q3": -0.05976720767, "q2": 2.88720154, "tx": 0.0, "ty": 0.15, "targetID": 8, "y": 0.1712495464, "x": 0.02390844235}], [{"q1": 1.083082762, "distance": 0.4150659979, "q3": 0.0682849491, "q2": 1.819727228, "tx": 0.0, "ty": 0.95, "targetID": 2, "y": 0.5772670303, "x": -0.1826195936}], [{"q1": 1.576036528, "distance": 0.1023131488, "q3": 0.02942774098, "q2": 2.01482785, "tx": -0.4763, "ty": 0.275, "targetID": 4, "y": 0.3486321044, "x": -0.4052627309}], [{"q1": 0.1139342645, "distance": 0.4427081778, "q3": -0.2178472486, "q2": 3.181335277, "tx": 0.4763, "ty": 0.275, "targetID": 6, "y": 0.04251542346, "x": 0.09954881906}]], "block": 3}], [{"trials": [[{"q1": 0.3205269772, "distance": 0.1005580585, "q3": -0.1362082023, "q2": 2.68548545, "tx": 0.175, "ty": 0.3031, "targetID": 9, "y": 0.2641011814, "x": 0.08231227004}], [{"q1": 1.137000081, "distance": 0.006723921264, "q3": -0.01945157902, "q2": 2.449061589, "tx": -0.175, "ty": 0.3031, "targetID": 7, "y": 0.3095362393, "x": -0.1769457495}], [{"q1": 0.7119461574, "distance": 0.008194178771, "q3": 0.06023870814, "q2": 1.969350186, "tx": 0.0, "ty": 0.55, "targetID": 5, "y": 0.5468987585, "x": 0.007584646789}], [{"q1": 0.3019426824, "distance": 0.07540975303, "q3": -0.09459088479, "q2": 1.7137543, "tx": 0.375, "ty": 0.6495, "targetID": 3, "y": 0.5779885311, "x": 0.351067999}], [{"q1": 1.52625066, "distance": 0.07326220761, "q3": 0.04060362347, "q2": 1.495187962, "tx": -0.375, "ty": 0.6495, "targetID": 1, "y": 0.5943040271, "x": -0.4231742218}], [{"q1": 0.5823015882, "distance": 0.03613752579, "q3": -0.09883739695, "q2": 2.90649062, "tx": 0.0, "ty": 0.15, "targetID": 8, "y": 0.1706026578, "x": 0.02968924488}], [{"q1": 0.8445603381, "distance": 0.2207168496, "q3": 0.1695933973, "q2": 1.074550889, "tx": 0.0, "ty": 0.95, "targetID": 2, "y": 0.8182048778, "x": 0.1770479411}], [{"q1": 1.589955333, "distance": 0.09429907074, "q3": 0.01045217909, "q2": 2.028324114, "tx": -0.4763, "ty": 0.275, "targetID": 4, "y": 0.3413381364, "x": -0.4092808505}], [{"q1": 0.02932344463, "distance": 0.3995997955, "q3": -0.2425219838, "q2": 3.024150306, "tx": 0.4763, "ty": 0.275, "targetID": 6, "y": 0.108972773, "x": 0.1128237883}]], "block": 4}], [{"trials": [[{"q1": 0.2405069904, "distance": 0.06815723169, "q3": -0.1309701412, "q2": 2.627341494, "tx": 0.175, "ty": 0.3031, "targetID": 9, "y": 0.2804284858, "x": 0.1107239494}], [{"q1": 1.157912976, "distance": 0.006874414931, "q3": 0.03166705823, "q2": 2.430925577, "tx": -0.175, "ty": 0.3031, "targetID": 7, "y": 0.3027900248, "x": -0.1818674228}], [{"q1": 0.7272570234, "distance": 0.006085314435, "q3": 0.1001304476, "q2": 1.929115197, "tx": 0.0, "ty": 0.55, "targetID": 5, "y": 0.555113049, "x": 0.003299663835}], [{"q1": 0.3416671604, "distance": 0.06115493206, "q3": -0.0232895445, "q2": 1.643826141, "tx": 0.375, "ty": 0.6495, "targetID": 3, "y": 0.598194683, "x": 0.3417180204}], [{"q1": 1.51617741, "distance": 0.05724756205, "q3": 0.05903092012, "q2": 1.461871406, "tx": -0.375, "ty": 0.6495, "targetID": 1, "y": 0.6092859854, "x": -0.4157445259}], [{"q1": 0.5493032416, "distance": 0.04126978718, "q3": -0.07092567225, "q2": 2.883474038, "tx": 0.0, "ty": 0.15, "targetID": 8, "y": 0.1733980638, "x": 0.03399596955}], [{"q1": 1.022477569, "distance": 0.1212180679, "q3": 0.312382088, "q2": 0.853804281, "tx": 0.0, "ty": 0.95, "targetID": 2, "y": 0.8673548881, "x": 0.08867697251}], [{"q1": 1.600219359, "distance": 0.08848275909, "q3": 0.0143389489, "q2": 2.029522598, "tx": -0.4763, "ty": 0.275, "targetID": 4, "y": 0.3358769792, "x": -0.4120879135}], [{"q1": 0.06217981176, "distance": 0.4033294834, "q3": -0.2490972698, "q2": 3.035674239, "tx": 0.4763, "ty": 0.275, "targetID": 6, "y": 0.1089653305, "x": 0.1087307402}]], "block": 5}], [{"trials": [[{"q1": 0.1806833661, "distance": 0.03363493481, "q3": -0.1508794097, "q2": 2.56446139, "tx": 0.175, "ty": 0.3031, "targetID": 9, "y": 0.3028100003, "x": 0.1413663154}], [{"q1": 1.162648983, "distance": 0.007655542511, "q3": 0.1013001333, "q2": 2.397875564, "tx": -0.175, "ty": 0.3031, "targetID": 7, "y": 0.3014518083, "x": -0.1824760147}], [{"q1": 0.7294920645, "distance": 0.007042069001, "q3": 0.1589070199, "q2": 1.896366073, "tx": 0.0, "ty": 0.55, "targetID": 5, "y": 0.5561274667, "x": 0.003470574507}], [{"q1": 0.3692038685, "distance": 0.03607578606, "q3": 0.02410613662, "q2": 1.548953435, "tx": 0.375, "ty": 0.6495, "targetID": 3, "y": 0.619695972, "x": 0.354673115}], [{"q1": 1.511715305, "distance": 0.05075592598, "q3": 0.08215201123, "q2": 1.441459538, "tx": -0.375, "ty": 0.6495, "targetID": 1, "y": 0.6150488155, "x": -0.4122730454}], [{"q1": 0.5416943803, "distance": 0.04213870913, "q3": -0.05848128399, "q2": 2.877204123, "tx": 0.0, "ty": 0.15, "targetID": 8, "y": 0.1731329428, "x": 0.03522126865}], [{"q1": 0.8754817623, "distance": 0.3415856545, "q3": 0.4243063745, "q2": 0.5340573045, "tx": 0.0, "ty": 0.95, "targetID": 2, "y": 0.8616599807, "x": 0.3299648472}], [{"q1": 1.602149368, "distance": 0.08741143175, "q3": 0.01733063211, "q2": 2.028540449, "tx": -0.4763, "ty": 0.275, "targetID": 4, "y": 0.3348804312, "x": -0.4126203929}], [{"q1": -0.2599375754, "distance": 0.3622030624, "q3": -0.4099161672, "q2": 3.035148981, "tx": 0.4763, "ty": 0.275, "targetID": 6, "y": 0.09688723548, "x": 0.1609162631}]], "block": 6}], [{"trials": [[{"q1": 0.1573375496, "distance": 0.02112372164, "q3": -0.1706708719, "q2": 2.542215478, "tx": 0.175, "ty": 0.3031, "targetID": 9, "y": 0.3118250224, "x": 0.155762391}], [{"q1": 1.167884959, "distance": 0.009435735814, "q3": 0.08521594854, "q2": 2.408415606, "tx": -0.175, "ty": 0.3031, "targetID": 7, "y": 0.2994169431, "x": -0.1836872436}], [{"q1": 0.7291564237, "distance": 0.006635684456, "q3": 0.1472013838, "q2": 1.903295174, "tx": 0.0, "ty": 0.55, "targetID": 5, "y": 0.5557736067, "x": 0.003270745162}], [{"q1": 0.3756805452, "distance": 0.02462172087, "q3": 0.02358677048, "q2": 1.515872672, "tx": 0.375, "ty": 0.6495, "targetID": 3, "y": 0.6271143451, "x": 0.3647476054}], [{"q1": 1.507376127, "distance": 0.04665439207, "q3": 0.1018312143, "q2": 1.429340909, "tx": -0.375, "ty": 0.6495, "targetID": 1, "y": 0.6178134798, "x": -0.4092431999}], [{"q1": 0.5491253131, "distance": 0.04071585442, "q3": -0.05946153364, "q2": 2.881171741, "tx": 0.0, "ty": 0.15, "targetID": 8, "y": 0.1718788171, "x": 0.03433799884}], [{"q1": 0.879295951, "distance": 0.3316916306, "q3": 0.4258836393, "q2": 0.5486703418, "tx": 0.0, "ty": 0.95, "targetID": 2, "y": 0.8624150007, "x": 0.3199190612}], [{"q1": 1.608352863, "distance": 0.08414556774, "q3": 0.009048566477, "q2": 2.032586797, "tx": -0.4763, "ty": 0.275, "targetID": 4, "y": 0.3323456924, "x": -0.4147212039}], [{"q1": -0.2728508017, "distance": 0.3611498315, "q3": -0.4111697874, "q2": 3.033277669, "tx": 0.4763, "ty": 0.275, "targetID": 6, "y": 0.09568673531, "x": 0.1628100418}]], "block": 7}], [{"trials": [[{"q1": 0.1330054835, "distance": 0.01272930359, "q3": -0.1791557105, "q2": 2.534686329, "tx": 0.175, "ty": 0.3031, "targetID": 9, "y": 0.3123324688, "x": 0.1662366279}], [{"q1": 1.196592644, "distance": 0.01954242346, "q3": 0.07762503687, "q2": 2.415285136, "tx": -0.175, "ty": 0.3031, "targetID": 7, "y": 0.2927793389, "x": -0.1915948868}], [{"q1": 0.7288911928, "distance": 0.003278030025, "q3": 0.1254602728, "q2": 1.921771653, "tx": 0.0, "ty": 0.55, "targetID": 5, "y": 0.552811271, "x": 0.001685893337}], [{"q1": 0.3766000243, "distance": 0.02331636898, "q3": 0.0219287448, "q2": 1.512684247, "tx": 0.375, "ty": 0.6495, "targetID": 3, "y": 0.6280417514, "x": 0.3658787813}], [{"q1": 1.461878713, "distance": 0.02892156442, "q3": 0.1062665869, "q2": 1.33019781, "tx": -0.375, "ty": 0.6495, "targetID": 1, "y": 0.677983612, "x": -0.3699859464}], [{"q1": 0.5822560474, "distance": 0.03525071939, "q3": -0.03078152652, "q2": 2.875709454, "tx": 0.0, "ty": 0.15, "targetID": 8, "y": 0.1690598735, "x": 0.02965357379}], [{"q1": 0.93605271, "distance": 0.2760098162, "q3": 0.452652992, "q2": 0.5453791281, "tx": 0.0, "ty": 0.95, "targetID": 2, "y": 0.8772902291, "x": 0.2662606015}], [{"q1": 1.632243825, "distance": 0.07201131127, "q3": -0.01699224264, "q2": 2.04166793, "tx": -0.4763, "ty": 0.275, "targetID": 4, "y": 0.3238827374, "x": -0.4234217726}], [{"q1": -0.2751888215, "distance": 0.3535052768, "q3": -0.4141657592, "q2": 3.015605933, "tx": 0.4763, "ty": 0.275, "targetID": 6, "y": 0.1022028418, "x": 0.1679055726}]], "block": 8}], [{"trials": [[{"q1": 0.122049207, "distance": 0.009213495103, "q3": -0.1858160439, "q2": 2.536793873, "tx": 0.175, "ty": 0.3031, "targetID": 9, "y": 0.3108779338, "x": 0.1700611502}], [{"q1": 1.19761283, "distance": 0.01955848003, "q3": 0.1080969502, "q2": 2.397748264, "tx": -0.175, "ty": 0.3031, "targetID": 7, "y": 0.2936419547, "x": -0.1921195654}], [{"q1": 0.7280877091, "distance": 0.003664306852, "q3": 0.1561767599, "q2": 1.906409577, "tx": 0.0, "ty": 0.55, "targetID": 5, "y": 0.5526090569, "x": 0.002572929566}], [{"q1": 0.3790582639, "distance": 0.02249644014, "q3": 0.03396204953, "q2": 1.504508584, "tx": 0.375, "ty": 0.6495, "targetID": 3, "y": 0.6292190494, "x": 0.3652648646}], [{"q1": 1.461082485, "distance": 0.02891214951, "q3": 0.1079621528, "q2": 1.330233438, "tx": -0.375, "ty": 0.6495, "targetID": 1, "y": 0.6778924031, "x": -0.3695425431}], [{"q1": 0.6432213921, "distance": 0.02699179208, "q3": -0.02351886208, "q2": 2.878784222, "tx": 0.0, "ty": 0.15, "targetID": 8, "y": 0.1677262349, "x": 0.02035528028}], [{"q1": 0.9367286348, "distance": 0.2743984353, "q3": 0.4493987544, "q2": 0.54930729, "tx": 0.0, "ty": 0.95, "targetID": 2, "y": 0.8774925287, "x": 0.2646453625}], [{"q1": 1.645988164, "distance": 0.06383033767, "q3": 0.02523002305, "q2": 2.043288238, "tx": -0.4763, "ty": 0.275, "targetID": 4, "y": 0.3093172774, "x": -0.4224795905}], [{"q1": -0.276711708, "distance": 0.35317649, "q3": -0.4202039385, "q2": 3.018130244, "tx": 0.4763, "ty": 0.275, "targetID": 6, "y": 0.1019643798, "x": 0.1684164063}]], "block": 9}], [{"trials": [[{"q1": 0.1145192352, "distance": 0.0100221358, "q3": -0.1830725477, "q2": 2.526043463, "tx": 0.175, "ty": 0.3031, "targetID": 9, "y": 0.3131170438, "x": 0.1746805647}], [{"q1": 1.180842966, "distance": 0.01346131557, "q3": 0.1300083612, "q2": 2.38429672, "tx": -0.175, "ty": 0.3031, "targetID": 7, "y": 0.2979496209, "x": -0.1874370661}], [{"q1": 0.728655509, "distance": 0.002639502741, "q3": 0.1838953523, "q2": 1.89509935, "tx": 0.0, "ty": 0.55, "targetID": 5, "y": 0.5513508119, "x": 0.002267660028}], [{"q1": 0.3862530417, "distance": 0.01966345148, "q3": 0.03912112776, "q2": 1.493641024, "tx": 0.375, "ty": 0.6495, "targetID": 3, "y": 0.633028926, "x": 0.3642596534}], [{"q1": 1.459833915, "distance": 0.04247592788, "q3": 0.08577839676, "q2": 1.3124738, "tx": -0.375, "ty": 0.6495, "targetID": 1, "y": 0.6907688254, "x": -0.3649457222}], [{"q1": 0.6366106259, "distance": 0.02782581538, "q3": 0.001107277906, "q2": 2.865746354, "tx": 0.0, "ty": 0.15, "targetID": 8, "y": 0.1678820692, "x": 0.02131918394}], [{"q1": 0.9699748789, "distance": 0.2384113411, "q3": 0.434283669, "q2": 0.5700031337, "tx": 0.0, "ty": 0.95, "targetID": 2, "y": 0.8855063397, "x": 0.2295224071}], [{"q1": 1.645649813, "distance": 0.06401936841, "q3": 0.03264217749, "q2": 2.039644868, "tx": -0.4763, "ty": 0.275, "targetID": 4, "y": 0.3094491168, "x": -0.4223394785}], [{"q1": -0.2811792845, "distance": 0.3281800889, "q3": -0.4147424359, "q2": 2.952807566, "tx": 0.4763, "ty": 0.275, "targetID": 6, "y": 0.1233625072, "x": 0.185253197}]], "block": 10}]]}], "condition": "H2"}], "type": "simulation", "subjectID": "S_H2_12"}}
