# Supplementary material for: Goal-related feedback guides motor exploration and redundancy resolution in human motor skill acquisition
Source: PLoS Comput Biol. 2019 Mar 5;15(3):e1006676. doi: 10.1371/journal.pcbi.1006676 (PMC6420027; doi:10.1371/journal.pcbi.1006676)
Supplement: S1 Dataset — The 220 .json files contain the data (20 for the participants, 200 for simulation runs), the text file legend_json.txt explains the data format. (ZIP) [file pcbi.1006676.s001.zip › S_H2_013.json]

{"data": {"data": [{"phases": [{"phase": "test", "blocks": [[{"trials": [[{"q1": 1.074028622, "distance": 0.2766152325, "q3": 0.07137602515, "q2": 2.751232788, "tx": 0.175, "ty": 0.3031, "targetID": 9, "y": 0.1872035628, "x": -0.07616528964}], [{"q1": 1.3338144, "distance": 0.07562982112, "q3": 0.0518651687, "q2": 2.350840562, "tx": -0.175, "ty": 0.3031, "targetID": 7, "y": 0.2922560362, "x": -0.2498483687}], [{"q1": 1.196847441, "distance": 0.2460900685, "q3": -0.1169848325, "q2": 1.731768175, "tx": 0.0, "ty": 0.55, "targetID": 5, "y": 0.6324506077, "x": -0.2318668133}], [{"q1": 1.203795573, "distance": 0.5991566215, "q3": -0.1863619105, "q2": 1.683574321, "tx": 0.375, "ty": 0.6495, "targetID": 3, "y": 0.6659156081, "x": -0.223931703}], [{"q1": 1.30666828, "distance": 0.0952849997, "q3": -0.09650794471, "q2": 1.755953442, "tx": -0.375, "ty": 0.6495, "targetID": 1, "y": 0.5879567034, "x": -0.3022562455}], [{"q1": 1.254000631, "distance": 0.1008079115, "q3": 0.1280037001, "q2": 2.746325023, "tx": 0.0, "ty": 0.15, "targetID": 8, "y": 0.1646007613, "x": -0.0997449387}], [{"q1": 1.150500328, "distance": 0.2390977234, "q3": -0.2574680206, "q2": 1.51093699, "tx": 0.0, "ty": 0.95, "targetID": 2, "y": 0.7573832858, "x": -0.1416563545}], [{"q1": 1.532178303, "distance": 0.1186761557, "q3": 0.05410088122, "q2": 2.101370899, "tx": -0.4763, "ty": 0.275, "targetID": 4, "y": 0.3264634254, "x": -0.3693628886}], [{"q1": 0.8603050773, "distance": 0.4493448919, "q3": 0.1002563766, "q2": 3.130057566, "tx": 0.4763, "ty": 0.275, "targetID": 6, "y": 0.06517657884, "x": 0.07895259049}]], "block": 1}], [{"trials": [[{"q1": 0.3546873768, "distance": 0.166823194, "q3": -0.3055955814, "q2": 2.981691585, "tx": 0.175, "ty": 0.3031, "targetID": 9, "y": 0.1723442654, "x": 0.0714002126}], [{"q1": 1.168836312, "distance": 0.01473481041, "q3": -0.02167900539, "q2": 2.439395143, "tx": -0.175, "ty": 0.3031, "targetID": 7, "y": 0.3080933458, "x": -0.1888629411}], [{"q1": 0.9674849248, "distance": 0.1335195489, "q3": -0.2300224698, "q2": 1.835307805, "tx": 0.0, "ty": 0.55, "targetID": 5, "y": 0.6488777716, "x": -0.08972544911}], [{"q1": 1.226737285, "distance": 0.6197835648, "q3": -0.1454174093, "q2": 1.699286249, "tx": 0.375, "ty": 0.6495, "targetID": 3, "y": 0.645363967, "x": -0.2447697641}], [{"q1": 1.369356544, "distance": 0.05757387905, "q3": -0.1739730641, "q2": 1.698320344, "tx": -0.375, "ty": 0.6495, "targetID": 1, "y": 0.6107001647, "x": -0.3324638468}], [{"q1": 0.8790805069, "distance": 0.03326228045, "q3": -0.03795348655, "q2": 2.870305407, "tx": 0.0, "ty": 0.15, "targetID": 8, "y": 0.173709229, "x": -0.02332920399}], [{"q1": 1.12771346, "distance": 0.2114222489, "q3": -0.2848225433, "q2": 1.49004081, "tx": 0.0, "ty": 0.95, "targetID": 2, "y": 0.7721922523, "x": -0.114384318}], [{"q1": 1.537215101, "distance": 0.1163509486, "q3": 0.05668555738, "q2": 2.098425345, "tx": -0.4763, "ty": 0.275, "targetID": 4, "y": 0.3252511046, "x": -0.3713601614}], [{"q1": -0.2883074962, "distance": 0.5123303313, "q3": -0.4732289853, "q2": 3.469650828, "tx": 0.4763, "ty": 0.275, "targetID": 6, "y": -0.07081630324, "x": 0.09828749655}]], "block": 2}], [{"trials": [[{"q1": 0.1904619449, "distance": 0.07194739846, "q3": -0.5577569846, "q2": 2.896076379, "tx": 0.175, "ty": 0.3031, "targetID": 9, "y": 0.2459159796, "x": 0.1313374766}], [{"q1": 1.156159399, "distance": 0.01107195875, "q3": -0.02564058358, "q2": 2.444688776, "tx": -0.175, "ty": 0.3031, "targetID": 7, "y": 0.309121622, "x": -0.1842913045}], [{"q1": 0.7234784975, "distance": 0.06240307762, "q3": -0.3940942194, "q2": 2.0538551, "tx": 0.0, "ty": 0.55, "targetID": 5, "y": 0.5989941005, "x": 0.03864870256}], [{"q1": 1.791595749, "distance": 0.9534450626, "q3": 0.1850506017, "q2": 1.328705606, "tx": 0.375, "ty": 0.6495, "targetID": 3, "y": 0.5047562737, "x": -0.5673941538}], [{"q1": 1.388196572, "distance": 0.04622261242, "q3": -0.153665481, "q2": 1.660131398, "tx": -0.375, "ty": 0.6495, "targetID": 1, "y": 0.6168067491, "x": -0.342324608}], [{"q1": 0.7825882619, "distance": 0.03713738797, "q3": -0.1225884813, "q2": 2.887618818, "tx": 0.0, "ty": 0.15, "targetID": 8, "y": 0.1854721537, "x": -0.01099599462}], [{"q1": 1.135119217, "distance": 0.2103379874, "q3": -0.2843472191, "q2": 1.478662409, "tx": 0.0, "ty": 0.95, "targetID": 2, "y": 0.7752403109, "x": -0.1170517834}], [{"q1": 1.545206828, "distance": 0.1125497713, "q3": 0.0559328634, "q2": 2.093926853, "tx": -0.4763, "ty": 0.275, "targetID": 4, "y": 0.324164782, "x": -0.3750563571}], [{"q1": -0.5075896846, "distance": 0.403110609, "q3": -0.835956275, "q2": 3.335226035, "tx": 0.4763, "ty": 0.275, "targetID": 6, "y": 0.007509508901, "x": 0.1747257964}]], "block": 3}], [{"trials": [[{"q1": 0.1460267686, "distance": 0.05208570507, "q3": -0.5733849533, "q2": 2.859479877, "tx": 0.175, "ty": 0.3031, "targetID": 9, "y": 0.2571268287, "x": 0.1505175941}], [{"q1": 1.157654359, "distance": 0.007196049721, "q3": 0.01591347551, "q2": 2.437026545, "tx": -0.175, "ty": 0.3031, "targetID": 7, "y": 0.3035335686, "x": -0.1821829764}], [{"q1": 0.7086129204, "distance": 0.04837638548, "q3": -0.3528052819, "q2": 2.077579757, "tx": 0.0, "ty": 0.55, "targetID": 5, "y": 0.582578012, "x": 0.0357623798}], [{"q1": 1.795585193, "distance": 0.9551527585, "q3": 0.1672812763, "q2": 1.312252949, "tx": 0.375, "ty": 0.6495, "targetID": 3, "y": 0.5138016528, "x": -0.5704643042}], [{"q1": 1.418415121, "distance": 0.03020003236, "q3": -0.0964949209, "q2": 1.591522925, "tx": -0.375, "ty": 0.6495, "targetID": 1, "y": 0.624053088, "x": -0.3587366478}], [{"q1": 0.7389847386, "distance": 0.03400908554, "q3": -0.1343869808, "q2": 2.898137427, "tx": 0.0, "ty": 0.15, "targetID": 8, "y": 0.1839566166, "x": -0.001888409423}], [{"q1": 1.13461472, "distance": 0.209524679, "q3": -0.2865341742, "q2": 1.478510916, "tx": 0.0, "ty": 0.95, "targetID": 2, "y": 0.7756900189, "x": -0.1162610064}], [{"q1": 1.549390016, "distance": 0.1106216431, "q3": 0.05791847864, "q2": 2.091841316, "tx": -0.4763, "ty": 0.275, "targetID": 4, "y": 0.3230237439, "x": -0.3766462598}], [{"q1": -0.4587870259, "distance": 0.4064514482, "q3": -0.8139370316, "q2": 3.344296743, "tx": 0.4763, "ty": 0.275, "targetID": 6, "y": 0.01078974512, "x": 0.1674380228}]], "block": 4}], [{"trials": [[{"q1": 0.1219874134, "distance": 0.04125006793, "q3": -0.5788743637, "q2": 2.834802015, "tx": 0.175, "ty": 0.3031, "targetID": 9, "y": 0.2638772969, "x": 0.1622270729}], [{"q1": 1.196957677, "distance": 0.02074499207, "q3": 0.08172358109, "q2": 2.426471197, "tx": -0.175, "ty": 0.3031, "targetID": 7, "y": 0.2875514508, "x": -0.1887330737}], [{"q1": 0.7116237645, "distance": 0.04290029509, "q3": -0.341376363, "q2": 2.081612613, "tx": 0.0, "ty": 0.55, "targetID": 5, "y": 0.5791643246, "x": 0.03146231859}], [{"q1": 1.79321751, "distance": 0.9536019574, "q3": 0.1611059671, "q2": 1.309084111, "tx": 0.375, "ty": 0.6495, "targetID": 3, "y": 0.5179490006, "x": -0.5694845302}], [{"q1": 1.424159961, "distance": 0.02439179061, "q3": -0.07047132136, "q2": 1.561857809, "tx": -0.375, "ty": 0.6495, "targetID": 1, "y": 0.6293891577, "x": -0.3611973383}], [{"q1": 0.7504019356, "distance": 0.02819747901, "q3": -0.1000020262, "q2": 2.89472437, "tx": 0.0, "ty": 0.15, "targetID": 8, "y": 0.1781447573, "x": -0.00172350158}], [{"q1": 1.134453101, "distance": 0.2094650564, "q3": -0.2866626297, "q2": 1.478631918, "tx": 0.0, "ty": 0.95, "targetID": 2, "y": 0.7756864387, "x": -0.1161481477}], [{"q1": 1.625591991, "distance": 0.07414445488, "q3": 0.0902631923, "q2": 2.022760444, "tx": -0.4763, "ty": 0.275, "targetID": 4, "y": 0.3134803111, "x": -0.4129228287}], [{"q1": -0.3998605378, "distance": 0.4138239625, "q3": -0.7751132895, "q2": 3.355117273, "tx": 0.4763, "ty": 0.275, "targetID": 6, "y": 0.01207886653, "x": 0.1567334974}]], "block": 5}], [{"trials": [[{"q1": 0.126725662, "distance": 0.037239213, "q3": -0.5762590726, "q2": 2.824906988, "tx": 0.175, "ty": 0.3031, "targetID": 9, "y": 0.2680157021, "x": 0.1625159693}], [{"q1": 1.179432733, "distance": 0.01499971363, "q3": 0.03966176892, "q2": 2.445914593, "tx": -0.175, "ty": 0.3031, "targetID": 7, "y": 0.2913009936, "x": -0.1842614717}], [{"q1": 0.7149821709, "distance": 0.03221241795, "q3": -0.3352541925, "q2": 2.10060718, "tx": 0.0, "ty": 0.55, "targetID": 5, "y": 0.570815241, "x": 0.02458384865}], [{"q1": 1.787627396, "distance": 0.9496716462, "q3": 0.1561445879, "q2": 1.29634834, "tx": 0.375, "ty": 0.6495, "targetID": 3, "y": 0.5279450164, "x": -0.5668601921}], [{"q1": 1.437884162, "distance": 0.01553085012, "q3": -0.06087780454, "q2": 1.531205215, "tx": -0.375, "ty": 0.6495, "targetID": 1, "y": 0.6358054804, "x": -0.3676741937}], [{"q1": 0.7463122739, "distance": 0.02669428049, "q3": -0.09617386371, "q2": 2.896369793, "tx": 0.0, "ty": 0.15, "targetID": 8, "y": 0.1766921746, "x": -0.0003352971813}], [{"q1": 1.134085278, "distance": 0.2093780221, "q3": -0.286914498, "q2": 1.478996464, "tx": 0.0, "ty": 0.95, "targetID": 2, "y": 0.7756409047, "x": -0.1159226554}], [{"q1": 1.660702569, "distance": 0.05702405656, "q3": 0.08379317272, "q2": 2.0092555, "tx": -0.4763, "ty": 0.275, "targetID": 4, "y": 0.3050581434, "x": -0.4278412439}], [{"q1": -0.399166409, "distance": 0.413858204, "q3": -0.7742564622, "q2": 3.354877002, "tx": 0.4763, "ty": 0.275, "targetID": 6, "y": 0.0121612769, "x": 0.1566213822}]], "block": 6}], [{"trials": [[{"q1": 0.1276287697, "distance": 0.02695735481, "q3": -0.5890416209, "q2": 2.806840421, "tx": 0.175, "ty": 0.3031, "targetID": 9, "y": 0.277078467, "x": 0.1679587787}], [{"q1": 1.172843158, "distance": 0.0125400749, "q3": 0.02215748967, "q2": 2.452554209, "tx": -0.175, "ty": 0.3031, "targetID": 7, "y": 0.2933158986, "x": -0.1828437771}], [{"q1": 0.7107938676, "distance": 0.02629327297, "q3": -0.3533683116, "q2": 2.130459551, "tx": 0.0, "ty": 0.55, "targetID": 5, "y": 0.5622346392, "x": 0.02327337122}], [{"q1": 1.780448215, "distance": 0.9447770822, "q3": 0.1556948259, "q2": 1.284549039, "tx": 0.375, "ty": 0.6495, "targetID": 3, "y": 0.5373951829, "x": -0.5631024704}], [{"q1": 1.441307777, "distance": 0.01211374366, "q3": -0.08448915242, "q2": 1.532441083, "tx": -0.375, "ty": 0.6495, "targetID": 1, "y": 0.6391575567, "x": -0.3686931266}], [{"q1": 0.7424954149, "distance": 0.02514400266, "q3": -0.09251393808, "q2": 2.898379931, "tx": 0.0, "ty": 0.15, "targetID": 8, "y": 0.175121789, "x": 0.001056687578}], [{"q1": 1.134529803, "distance": 0.2084937335, "q3": -0.285057025, "q2": 1.475559268, "tx": 0.0, "ty": 0.95, "targetID": 2, "y": 0.7765002336, "x": -0.1156177666}], [{"q1": 1.662647842, "distance": 0.05605705386, "q3": 0.08147393923, "q2": 2.009988517, "tx": -0.4763, "ty": 0.275, "targetID": 4, "y": 0.3043749064, "x": -0.428555805}], [{"q1": -0.3758406757, "distance": 0.4148488844, "q3": -0.7542786332, "q2": 3.35119711, "tx": 0.4763, "ty": 0.275, "targetID": 6, "y": 0.01443157768, "x": 0.1534940302}]], "block": 7}], [{"trials": [[{"q1": 0.1531078024, "distance": 0.00468997593, "q3": -0.6233071632, "q2": 2.774436811, "tx": 0.175, "ty": 0.3031, "targetID": 9, "y": 0.2988214846, "x": 0.1730790159}], [{"q1": 1.171970873, "distance": 0.01275216527, "q3": 0.00112927897, "q2": 2.465490262, "tx": -0.175, "ty": 0.3031, "targetID": 7, "y": 0.2925032768, "x": -0.182094165}], [{"q1": 0.6933057523, "distance": 0.03153469916, "q3": -0.3933592141, "q2": 2.166794999, "tx": 0.0, "ty": 0.55, "targetID": 5, "y": 0.5545740849, "x": 0.03120120187}], [{"q1": 1.734431674, "distance": 0.9171928795, "q3": 0.1285004546, "q2": 1.295939782, "tx": 0.375, "ty": 0.6495, "targetID": 3, "y": 0.5637384401, "x": -0.5381745359}], [{"q1": 1.43976071, "distance": 0.01145473318, "q3": -0.1134433085, "q2": 1.543269857, "tx": -0.375, "ty": 0.6495, "targetID": 1, "y": 0.6412613916, "x": -0.3670415928}], [{"q1": 0.7432695447, "distance": 0.02425851086, "q3": -0.09559919541, "q2": 2.902198061, "tx": 0.0, "ty": 0.15, "targetID": 8, "y": 0.174218086, "x": 0.001399878882}], [{"q1": 1.13515962, "distance": 0.2082426039, "q3": -0.2839207002, "q2": 1.473683723, "tx": 0.0, "ty": 0.95, "targetID": 2, "y": 0.7769048963, "x": -0.1157716163}], [{"q1": 1.684162838, "distance": 0.04533363782, "q3": 0.05182050205, "q2": 2.016178644, "tx": -0.4763, "ty": 0.275, "targetID": 4, "y": 0.2981910519, "x": -0.4373472872}], [{"q1": -0.3644576552, "distance": 0.4018158065, "q3": -0.757774886, "q2": 3.322432181, "tx": 0.4763, "ty": 0.275, "targetID": 6, "y": 0.02692412353, "x": 0.1602077637}]], "block": 8}], [{"trials": [[{"q1": 0.1664128989, "distance": 0.004978499469, "q3": -0.6912888013, "q2": 2.80907888, "tx": 0.175, "ty": 0.3031, "targetID": 9, "y": 0.298437121, "x": 0.1732555756}], [{"q1": 1.172875137, "distance": 0.01302049039, "q3": -0.03577694348, "q2": 2.484172775, "tx": -0.175, "ty": 0.3031, "targetID": 7, "y": 0.292282106, "x": -0.1822461258}], [{"q1": 0.6953673785, "distance": 0.02952724671, "q3": -0.410569581, "q2": 2.181740449, "tx": 0.0, "ty": 0.55, "targetID": 5, "y": 0.5517963222, "x": 0.02947255544}], [{"q1": 1.719700808, "distance": 0.9082084302, "q3": 0.1256510277, "q2": 1.297504836, "tx": 0.375, "ty": 0.6495, "targetID": 3, "y": 0.5715443674, "x": -0.529856603}], [{"q1": 1.438167835, "distance": 0.0127507832, "q3": -0.1227880999, "q2": 1.551563627, "tx": -0.375, "ty": 0.6495, "targetID": 1, "y": 0.6402294494, "x": -0.3662456089}], [{"q1": 0.7500954919, "distance": 0.02310855716, "q3": -0.1256804763, "q2": 2.920510046, "tx": 0.0, "ty": 0.15, "targetID": 8, "y": 0.1730771856, "x": 0.001203709488}], [{"q1": 1.135399012, "distance": 0.2081693036, "q3": -0.2834078076, "q2": 1.472980273, "tx": 0.0, "ty": 0.95, "targetID": 2, "y": 0.7770428507, "x": -0.1158459472}], [{"q1": 1.682029648, "distance": 0.04638745348, "q3": 0.04588070032, "q2": 2.021823457, "tx": -0.4763, "ty": 0.275, "targetID": 4, "y": 0.2981013228, "x": -0.436074079}], [{"q1": -0.3641241734, "distance": 0.401164018, "q3": -0.7520090928, "q2": 3.317551983, "tx": 0.4763, "ty": 0.275, "targetID": 6, "y": 0.02793928711, "x": 0.1602405539}]], "block": 9}], [{"trials": [[{"q1": 0.1584135893, "distance": 0.01224023362, "q3": -0.6494869731, "q2": 2.747942518, "tx": 0.175, "ty": 0.3031, "targetID": 9, "y": 0.3132964222, "x": 0.1817717274}], [{"q1": 1.169250537, "distance": 0.01113297772, "q3": -0.029298724, "q2": 2.47705356, "tx": -0.175, "ty": 0.3031, "targetID": 7, "y": 0.2944682925, "x": -0.1820311321}], [{"q1": 0.6724689808, "distance": 0.03842924656, "q3": -0.3954836504, "q2": 2.190876723, "tx": 0.0, "ty": 0.55, "targetID": 5, "y": 0.544785285, "x": 0.03807379333}], [{"q1": 0.6793836896, "distance": 0.2223183352, "q3": -0.5509131955, "q2": 1.848474632, "tx": 0.375, "ty": 0.6495, "targetID": 3, "y": 0.6818515468, "x": 0.1550481426}], [{"q1": 1.437032682, "distance": 0.01308621506, "q3": -0.1137917374, "q2": 1.547974525, "tx": -0.375, "ty": 0.6495, "targetID": 1, "y": 0.6402711245, "x": -0.3657222373}], [{"q1": 0.7479470106, "distance": 0.02336828783, "q3": -0.1194629502, "q2": 2.916671332, "tx": 0.0, "ty": 0.15, "targetID": 8, "y": 0.1733291271, "x": 0.001352296647}], [{"q1": 1.136150016, "distance": 0.2081076098, "q3": -0.2817780704, "q2": 1.471140413, "tx": 0.0, "ty": 0.95, "targetID": 2, "y": 0.7773444886, "x": -0.1161845586}], [{"q1": 1.680858201, "distance": 0.04696482401, "q3": 0.04781082075, "q2": 2.021201202, "tx": -0.4763, "ty": 0.275, "targetID": 4, "y": 0.2984889221, "x": -0.4356310286}], [{"q1": -0.435855283, "distance": 0.3803886804, "q3": -0.8045705399, "q2": 3.280366591, "tx": 0.4763, "ty": 0.275, "targetID": 6, "y": 0.03435213696, "x": 0.1817084961}]], "block": 10}]]}], "condition": "H2"}], "type": "simulation", "subjectID": "S_H2_13"}}
