# Supplementary material for: Goal-related feedback guides motor exploration and redundancy resolution in human motor skill acquisition
Source: PLoS Comput Biol. 2019 Mar 5;15(3):e1006676. doi: 10.1371/journal.pcbi.1006676 (PMC6420027; doi:10.1371/journal.pcbi.1006676)
Supplement: S1 Dataset — The 220 .json files contain the data (20 for the participants, 200 for simulation runs), the text file legend_json.txt explains the data format. (ZIP) [file pcbi.1006676.s001.zip › S_H2_044.json]

{"data": {"data": [{"phases": [{"phase": "test", "blocks": [[{"trials": [[{"q1": 0.9729710627, "distance": 0.2034031265, "q3": -1.132559485, "q2": 3.216947046, "tx": 0.175, "ty": 0.3031, "targetID": 9, "y": 0.2785566567, "x": -0.02691695364}], [{"q1": 1.280148368, "distance": 0.0689046988, "q3": -0.5151001504, "q2": 2.568052823, "tx": -0.175, "ty": 0.3031, "targetID": 7, "y": 0.3380225654, "x": -0.2343992588}], [{"q1": 1.076380004, "distance": 0.1912572282, "q3": -0.7699852492, "q2": 2.566955221, "tx": 0.0, "ty": 0.55, "targetID": 5, "y": 0.4355539485, "x": -0.1532365121}], [{"q1": 1.253250273, "distance": 0.6361078367, "q3": -0.2567442406, "q2": 1.768348678, "tx": 0.375, "ty": 0.6495, "targetID": 3, "y": 0.6322113664, "x": -0.2608728514}], [{"q1": 1.384773298, "distance": 0.04338830749, "q3": -0.1405433326, "q2": 1.637522533, "tx": -0.375, "ty": 0.6495, "targetID": 1, "y": 0.6250976848, "x": -0.339124211}], [{"q1": 1.170403721, "distance": 0.1497612106, "q3": -0.8295790287, "q2": 3.05168609, "tx": 0.0, "ty": 0.15, "targetID": 8, "y": 0.2521401899, "x": -0.1095253477}], [{"q1": 1.307565007, "distance": 0.3161125364, "q3": 0.03674499574, "q2": 1.29783058, "tx": 0.0, "ty": 0.95, "targetID": 2, "y": 0.753763218, "x": -0.2478270789}], [{"q1": 1.515021047, "distance": 0.1325930922, "q3": -0.04451604315, "q2": 2.066181438, "tx": -0.4763, "ty": 0.275, "targetID": 4, "y": 0.3667864638, "x": -0.3806121054}], [{"q1": 0.7169907285, "distance": 0.3283109139, "q3": -1.66414561, "q2": 3.803774591, "tx": 0.4763, "ty": 0.275, "targetID": 6, "y": 0.2037885336, "x": 0.1558050964}]], "block": 1}], [{"trials": [[{"q1": 0.7060076655, "distance": 0.105900755, "q3": -1.677547976, "q2": 3.831296179, "tx": 0.175, "ty": 0.3031, "targetID": 9, "y": 0.1978574848, "x": 0.1632108988}], [{"q1": 1.236381833, "distance": 0.02800107495, "q3": -0.7246805479, "q2": 2.748372515, "tx": -0.175, "ty": 0.3031, "targetID": 7, "y": 0.3249168388, "x": -0.1925523715}], [{"q1": 0.9319871015, "distance": 0.1458966467, "q3": -1.082206306, "q2": 2.817860771, "tx": 0.0, "ty": 0.55, "targetID": 5, "y": 0.4156614802, "x": -0.05691215711}], [{"q1": 0.05814724363, "distance": 0.6928690143, "q3": -2.691088655, "q2": 5.172896703, "tx": 0.375, "ty": 0.6495, "targetID": 3, "y": -0.03609810071, "x": 0.4751135119}], [{"q1": 1.396162926, "distance": 0.03631346928, "q3": -0.1547657205, "q2": 1.624232919, "tx": -0.375, "ty": 0.6495, "targetID": 1, "y": 0.6301437019, "x": -0.3442753881}], [{"q1": 1.118890318, "distance": 0.2184878099, "q3": -0.996561279, "q2": 2.944237666, "tx": 0.0, "ty": 0.15, "targetID": 8, "y": 0.3324346032, "x": -0.1202270295}], [{"q1": 1.303564225, "distance": 0.3141039455, "q3": 0.01377017735, "q2": 1.311571471, "tx": 0.0, "ty": 0.95, "targetID": 2, "y": 0.7539015715, "x": -0.2453705258}], [{"q1": 1.522155867, "distance": 0.1286664592, "q3": -0.04447233473, "q2": 2.067227569, "tx": -0.4763, "ty": 0.275, "targetID": 4, "y": 0.3636237353, "x": -0.3830214319}], [{"q1": 0.3355849401, "distance": 0.2105856185, "q3": -2.446439006, "q2": 4.786643268, "tx": 0.4763, "ty": 0.275, "targetID": 6, "y": 0.07581692341, "x": 0.4079450097}]], "block": 2}], [{"trials": [[{"q1": 0.63045202, "distance": 0.117679938, "q3": -1.723615796, "q2": 3.864546178, "tx": 0.175, "ty": 0.3031, "targetID": 9, "y": 0.1859337484, "x": 0.1859835003}], [{"q1": 1.218388325, "distance": 0.03647819506, "q3": -0.7060858233, "q2": 2.718501121, "tx": -0.175, "ty": 0.3031, "targetID": 7, "y": 0.3354874388, "x": -0.191784294}], [{"q1": 0.8712419825, "distance": 0.0128988457, "q3": -1.164158567, "q2": 2.536804598, "tx": 0.0, "ty": 0.55, "targetID": 5, "y": 0.5375028851, "x": -0.003194110071}], [{"q1": 0.3295847307, "distance": 0.4374521428, "q3": -2.080261608, "q2": 1.490516929, "tx": 0.375, "ty": 0.6495, "targetID": 3, "y": 0.3381735852, "x": 0.682311309}], [{"q1": 1.380699499, "distance": 0.04499408458, "q3": -0.16306352, "q2": 1.647681584, "tx": -0.375, "ty": 0.6495, "targetID": 1, "y": 0.6268846206, "x": -0.3361025417}], [{"q1": 0.977272345, "distance": 0.1819242112, "q3": -1.017656027, "q2": 3.02311821, "tx": 0.0, "ty": 0.15, "targetID": 8, "y": 0.3211911505, "x": -0.06156304567}], [{"q1": 1.311724212, "distance": 0.2393547716, "q3": 0.3422963873, "q2": 0.9605902353, "tx": 0.0, "ty": 0.95, "targetID": 2, "y": 0.8166732611, "x": -0.1987830158}], [{"q1": 1.529788685, "distance": 0.1250371229, "q3": -0.03887667835, "q2": 2.061557239, "tx": -0.4763, "ty": 0.275, "targetID": 4, "y": 0.3618524115, "x": -0.3863503433}], [{"q1": 0.3387774706, "distance": 0.2027756848, "q3": -2.440167796, "q2": 4.676183791, "tx": 0.4763, "ty": 0.275, "targetID": 6, "y": 0.08881516855, "x": 0.3959682698}]], "block": 3}], [{"trials": [[{"q1": 0.6211042976, "distance": 0.1039080888, "q3": -1.769234074, "q2": 3.839420864, "tx": 0.175, "ty": 0.3031, "targetID": 9, "y": 0.2000906366, "x": 0.1886367869}], [{"q1": 1.228277217, "distance": 0.01645730219, "q3": -0.7308388591, "q2": 2.778241387, "tx": -0.175, "ty": 0.3031, "targetID": 7, "y": 0.3167364729, "x": -0.1842135446}], [{"q1": 0.8656508663, "distance": 0.01238777852, "q3": -1.19078744, "q2": 2.545412129, "tx": 0.0, "ty": 0.55, "targetID": 5, "y": 0.5381245371, "x": 0.003525682515}], [{"q1": 0.3464675331, "distance": 0.4832702804, "q3": -2.021582854, "q2": 1.215838216, "tx": 0.375, "ty": 0.6495, "targetID": 3, "y": 0.3120168908, "x": 0.7209122936}], [{"q1": 1.390341037, "distance": 0.03986725326, "q3": -0.164262711, "q2": 1.637466864, "tx": -0.375, "ty": 0.6495, "targetID": 1, "y": 0.6283731966, "x": -0.3411908879}], [{"q1": 0.9638383386, "distance": 0.15952768, "q3": -1.094687845, "q2": 3.119383925, "tx": 0.0, "ty": 0.15, "targetID": 8, "y": 0.3041500043, "x": -0.04107136304}], [{"q1": 1.305059639, "distance": 0.2323655289, "q3": 0.3415178162, "q2": 0.9568811418, "tx": 0.0, "ty": 0.95, "targetID": 2, "y": 0.8193812405, "x": -0.1921782472}], [{"q1": 1.541079086, "distance": 0.1199364811, "q3": -0.03463212358, "q2": 2.053502825, "tx": -0.4763, "ty": 0.275, "targetID": 4, "y": 0.3598762697, "x": -0.3915605267}], [{"q1": -0.03540860116, "distance": 0.2965425895, "q3": -3.19707346, "q2": 5.625247632, "tx": 0.4763, "ty": 0.275, "targetID": 6, "y": -0.01009588679, "x": 0.5578956046}]], "block": 4}], [{"trials": [[{"q1": 0.6145960456, "distance": 0.08453331951, "q3": -1.750952843, "q2": 3.75120947, "tx": 0.175, "ty": 0.3031, "targetID": 9, "y": 0.2186360017, "x": 0.1784227326}], [{"q1": 1.22915803, "distance": 0.009266534539, "q3": -0.6720178236, "q2": 2.77139115, "tx": -0.175, "ty": 0.3031, "targetID": 7, "y": 0.306035917, "x": -0.1837891441}], [{"q1": 0.8630813425, "distance": 0.01468479095, "q3": -1.188352007, "q2": 2.550971155, "tx": 0.0, "ty": 0.55, "targetID": 5, "y": 0.5358182536, "x": 0.003810663191}], [{"q1": 0.392075045, "distance": 0.4581475975, "q3": -1.919940025, "q2": 1.151201854, "tx": 0.375, "ty": 0.6495, "targetID": 3, "y": 0.3523141557, "x": 0.7236829434}], [{"q1": 1.393142727, "distance": 0.03775137796, "q3": -0.128163808, "q2": 1.615783914, "tx": -0.375, "ty": 0.6495, "targetID": 1, "y": 0.62912949, "x": -0.343216217}], [{"q1": 0.9370772503, "distance": 0.1369979992, "q3": -1.093359131, "q2": 3.175988986, "tx": 0.0, "ty": 0.15, "targetID": 8, "y": 0.2847768514, "x": -0.02456933288}], [{"q1": 1.300698377, "distance": 0.2282643092, "q3": 0.3443143726, "q2": 0.9539582647, "tx": 0.0, "ty": 0.95, "targetID": 2, "y": 0.8206521649, "x": -0.1880790589}], [{"q1": 1.552703777, "distance": 0.113738294, "q3": -0.01088421474, "q2": 2.041399406, "tx": -0.4763, "ty": 0.275, "targetID": 4, "y": 0.3553670927, "x": -0.3958168966}], [{"q1": -0.06544371925, "distance": 0.3108620741, "q3": -3.2381711, "q2": 5.486400412, "tx": 0.4763, "ty": 0.275, "targetID": 6, "y": -0.02264563558, "x": 0.5659788978}]], "block": 5}], [{"trials": [[{"q1": 0.6069684514, "distance": 0.07009003128, "q3": -1.735729468, "q2": 3.683389918, "tx": 0.175, "ty": 0.3031, "targetID": 9, "y": 0.2330637205, "x": 0.1722555453}], [{"q1": 1.226250123, "distance": 0.008643861288, "q3": -0.6343806066, "q2": 2.760252714, "tx": -0.175, "ty": 0.3031, "targetID": 7, "y": 0.3023757612, "x": -0.1836134671}], [{"q1": 0.8635672823, "distance": 0.01250313094, "q3": -1.181386572, "q2": 2.542251156, "tx": 0.0, "ty": 0.55, "targetID": 5, "y": 0.5379520224, "x": 0.003342830885}], [{"q1": 0.4211501105, "distance": 0.4491312346, "q3": -1.849728427, "q2": 1.08174439, "tx": 0.375, "ty": 0.6495, "targetID": 3, "y": 0.3728447418, "x": 0.7288088948}], [{"q1": 1.409646901, "distance": 0.02823415944, "q3": -0.1240439976, "q2": 1.590365632, "tx": -0.375, "ty": 0.6495, "targetID": 1, "y": 0.6336882375, "x": -0.3516086357}], [{"q1": 0.9263451332, "distance": 0.1025503104, "q3": -1.064967931, "q2": 3.25259343, "tx": 0.0, "ty": 0.15, "targetID": 8, "y": 0.2521624697, "x": -0.008910440692}], [{"q1": 1.281700858, "distance": 0.2098966312, "q3": 0.3021501648, "q2": 0.9659438224, "tx": 0.0, "ty": 0.95, "targetID": 2, "y": 0.8280922058, "x": -0.1708656943}], [{"q1": 1.556764247, "distance": 0.1111127977, "q3": 3.854925467e-05, "q2": 2.039161834, "tx": -0.4763, "ty": 0.275, "targetID": 4, "y": 0.352449503, "x": -0.3966279955}], [{"q1": -0.05554183147, "distance": 0.3122894692, "q3": -3.179531134, "q2": 5.247736099, "tx": 0.4763, "ty": 0.275, "targetID": 6, "y": -0.02673652641, "x": 0.5567970883}]], "block": 6}], [{"trials": [[{"q1": 0.6185705169, "distance": 0.05023090397, "q3": -1.757994157, "q2": 3.632771649, "tx": 0.175, "ty": 0.3031, "targetID": 9, "y": 0.2532743054, "x": 0.1686325932}], [{"q1": 1.248813679, "distance": 0.01166823034, "q3": -0.7091034966, "q2": 2.793088746, "tx": -0.175, "ty": 0.3031, "targetID": 7, "y": 0.3026838133, "x": -0.1866608056}], [{"q1": 0.8631613522, "distance": 0.01445095848, "q3": -1.207113821, "q2": 2.554209631, "tx": 0.0, "ty": 0.55, "targetID": 5, "y": 0.5372231263, "x": 0.006751422105}], [{"q1": 0.4297686871, "distance": 0.429805696, "q3": -1.832206743, "q2": 1.126449653, "tx": 0.375, "ty": 0.6495, "targetID": 3, "y": 0.3928273215, "x": 0.7197492892}], [{"q1": 1.406722165, "distance": 0.03077467327, "q3": -0.1587879595, "q2": 1.613956406, "tx": -0.375, "ty": 0.6495, "targetID": 1, "y": 0.6318685153, "x": -0.3497767714}], [{"q1": 0.9350943993, "distance": 0.08807821861, "q3": -1.127138757, "q2": 3.338193597, "tx": 0.0, "ty": 0.15, "targetID": 8, "y": 0.2378798932, "x": 0.005907365279}], [{"q1": 1.262955482, "distance": 0.1898018164, "q3": 0.2822759139, "q2": 0.9625437314, "tx": 0.0, "ty": 0.95, "targetID": 2, "y": 0.8358716616, "x": -0.1516557018}], [{"q1": 1.577672096, "distance": 0.1002143684, "q3": 0.006048435697, "q2": 2.034989577, "tx": -0.4763, "ty": 0.275, "targetID": 4, "y": 0.3445485916, "x": -0.4041479866}], [{"q1": -0.03296573885, "distance": 0.3024429994, "q3": -3.131762912, "q2": 5.102171114, "tx": 0.4763, "ty": 0.275, "targetID": 6, "y": -0.0189105739, "x": 0.5476326184}]], "block": 7}], [{"trials": [[{"q1": 0.63420366, "distance": 0.03782502513, "q3": -1.779029117, "q2": 3.60851505, "tx": 0.175, "ty": 0.3031, "targetID": 9, "y": 0.2663697174, "x": 0.1659656841}], [{"q1": 1.290197871, "distance": 0.01506447967, "q3": -0.8406392897, "q2": 2.857829017, "tx": -0.175, "ty": 0.3031, "targetID": 7, "y": 0.3012469933, "x": -0.1899500807}], [{"q1": 0.8764830683, "distance": 0.01031562079, "q3": -1.252528602, "q2": 2.554102227, "tx": 0.0, "ty": 0.55, "targetID": 5, "y": 0.5433225254, "x": 0.007862783597}], [{"q1": 0.4369606479, "distance": 0.4165852192, "q3": -1.826588904, "q2": 1.154460682, "tx": 0.375, "ty": 0.6495, "targetID": 3, "y": 0.4052790102, "x": 0.7124897821}], [{"q1": 1.406514868, "distance": 0.03257010643, "q3": -0.2182177194, "q2": 1.646850853, "tx": -0.375, "ty": 0.6495, "targetID": 1, "y": 0.6302961223, "x": -0.3486936716}], [{"q1": 0.9521418405, "distance": 0.07989162372, "q3": -1.170514767, "q2": 3.399991194, "tx": 0.0, "ty": 0.15, "targetID": 8, "y": 0.2285028803, "x": 0.01483136304}], [{"q1": 1.245918794, "distance": 0.172441499, "q3": 0.1965158493, "q2": 0.9945466733, "tx": 0.0, "ty": 0.95, "targetID": 2, "y": 0.8433764951, "x": -0.1355267456}], [{"q1": 1.592135263, "distance": 0.09301426936, "q3": -0.0244948194, "q2": 2.046995417, "tx": -0.4763, "ty": 0.275, "targetID": 4, "y": 0.3399810779, "x": -0.4097484123}], [{"q1": -0.01224770565, "distance": 0.2919101226, "q3": -3.094808669, "q2": 5.005910155, "tx": 0.4763, "ty": 0.275, "targetID": 6, "y": -0.00989342766, "x": 0.5399180363}]], "block": 8}], [{"trials": [[{"q1": 0.641161988, "distance": 0.02127208642, "q3": -1.803265073, "q2": 3.563133366, "tx": 0.175, "ty": 0.3031, "targetID": 9, "y": 0.2842015293, "x": 0.1652352949}], [{"q1": 1.295087351, "distance": 0.01389889462, "q3": -0.8595655271, "q2": 2.875151993, "tx": -0.175, "ty": 0.3031, "targetID": 7, "y": 0.2986302486, "x": -0.1881605697}], [{"q1": 0.876667819, "distance": 0.01171345488, "q3": -1.262616039, "q2": 2.56089053, "tx": 0.0, "ty": 0.55, "targetID": 5, "y": 0.5422841885, "x": 0.008813130964}], [{"q1": 0.4416442141, "distance": 0.4037966453, "q3": -1.816482494, "q2": 1.185873659, "tx": 0.375, "ty": 0.6495, "targetID": 3, "y": 0.4174582582, "x": 0.7054668832}], [{"q1": 1.40459674, "distance": 0.03359971867, "q3": -0.2164549517, "q2": 1.648554552, "tx": -0.375, "ty": 0.6495, "targetID": 1, "y": 0.6298384218, "x": -0.3477536528}], [{"q1": 0.9568157501, "distance": 0.07160368757, "q3": -1.191311136, "q2": 3.4558251, "tx": 0.0, "ty": 0.15, "targetID": 8, "y": 0.216659369, "x": 0.02614606281}], [{"q1": 1.245648549, "distance": 0.1693794919, "q3": 0.2036578787, "q2": 0.9845920677, "tx": 0.0, "ty": 0.95, "targetID": 2, "y": 0.8452755866, "x": -0.1331247893}], [{"q1": 1.606788783, "distance": 0.08593826919, "q3": -0.03901027815, "q2": 2.049218759, "tx": -0.4763, "ty": 0.275, "targetID": 4, "y": 0.3359559392, "x": -0.4157214594}], [{"q1": 0.0128484518, "distance": 0.2764206414, "q3": -3.033457096, "q2": 4.810236975, "tx": 0.4763, "ty": 0.275, "targetID": 6, "y": 0.003077715437, "x": 0.5259653011}]], "block": 9}], [{"trials": [[{"q1": 0.6250058894, "distance": 0.01626030706, "q3": -1.760530474, "q2": 3.488650627, "tx": 0.175, "ty": 0.3031, "targetID": 9, "y": 0.2955311924, "x": 0.1606086576}], [{"q1": 1.28982037, "distance": 0.01484997655, "q3": -0.8318922773, "q2": 2.858762739, "tx": -0.175, "ty": 0.3031, "targetID": 7, "y": 0.2990596602, "x": -0.1892897676}], [{"q1": 0.8743050613, "distance": 0.009016013313, "q3": -1.239109177, "q2": 2.537915424, "tx": 0.0, "ty": 0.55, "targetID": 5, "y": 0.5471590294, "x": 0.008556715618}], [{"q1": 0.4446660213, "distance": 0.3971036155, "q3": -1.808408626, "q2": 1.199487036, "tx": 0.375, "ty": 0.6495, "targetID": 3, "y": 0.4241893652, "x": 0.7019960233}], [{"q1": 1.411931603, "distance": 0.02863707259, "q3": -0.18976733, "q2": 1.623555967, "tx": -0.375, "ty": 0.6495, "targetID": 1, "y": 0.6325072621, "x": -0.3519494298}], [{"q1": 0.9364579342, "distance": 0.0604680418, "q3": -1.145881985, "q2": 3.525486965, "tx": 0.0, "ty": 0.15, "targetID": 8, "y": 0.1859676761, "x": 0.04860771912}], [{"q1": 1.243893088, "distance": 0.1676344448, "q3": 0.2009869785, "q2": 0.9849365418, "tx": 0.0, "ty": 0.95, "targetID": 2, "y": 0.845857342, "x": -0.1313606252}], [{"q1": 1.608158251, "distance": 0.08510580929, "q3": -0.03617116889, "q2": 2.048523369, "tx": -0.4763, "ty": 0.275, "targetID": 4, "y": 0.3350941327, "x": -0.4160364622}], [{"q1": 0.03988531528, "distance": 0.2567077372, "q3": -2.956721729, "q2": 4.620204341, "tx": 0.4763, "ty": 0.275, "targetID": 6, "y": 0.02026443037, "x": 0.5080592803}]], "block": 10}]]}], "condition": "H2"}], "type": "simulation", "subjectID": "S_H2_44"}}
