# Supplementary material for: Goal-related feedback guides motor exploration and redundancy resolution in human motor skill acquisition
Source: PLoS Comput Biol. 2019 Mar 5;15(3):e1006676. doi: 10.1371/journal.pcbi.1006676 (PMC6420027; doi:10.1371/journal.pcbi.1006676)
Supplement: S1 Dataset — The 220 .json files contain the data (20 for the participants, 200 for simulation runs), the text file legend_json.txt explains the data format. (ZIP) [file pcbi.1006676.s001.zip › P_17.json]

{"data": {"data": [[{"phases": [[{"phase": "test", "blocks": [[{"trials": [[{"q1": 2.25091437, "distance": 0.4815528017, "q3": 1.848324627, "q2": 2.229985554, "tx": -0.375, "ty": 0.6495, "targetID": 1, "f2": 0.31617, "f1": 0.277528, "f3": -0.237693, "y": 0.21145176, "x": -0.1749829}], [{"q1": 2.56865506, "distance": 0.8419178153, "q3": 0.7041565768, "q2": 2.923523544, "tx": 0, "ty": 0.95, "targetID": 2, "f2": 0.633911, "f1": -0.86664, "f3": -0.931231, "y": 0.11217089, "x": -0.082873338}], [{"q1": 1.53758435, "distance": 0.5703415553, "q3": 2.022180357, "q2": 1.652497994, "tx": 0.375, "ty": 0.6495, "targetID": 3, "f2": -0.39716, "f1": 0.451384, "f3": 0.339795, "y": 0.34218472, "x": -0.1054652}], [{"q1": 1.66230558, "distance": 0.2065185452, "q3": 0.3229557268, "q2": 2.343522714, "tx": -0.4763, "ty": 0.275, "targetID": 4, "f2": -0.272439, "f1": -1.247841, "f3": -0.35123, "y": 0.18442029, "x": -0.29070575}], [{"q1": 2.21899579, "distance": 0.4464615297, "q3": 2.021677707, "q2": 1.702260824, "tx": 0, "ty": 0.55, "targetID": 5, "f2": 0.284251, "f1": 0.450881, "f3": 0.290032, "y": 0.2068059, "x": -0.28556209}], [{"q1": 3.15468779, "distance": 0.9985198376, "q3": 2.592379427, "q2": 1.168001574, "tx": 0.4763, "ty": 0.275, "targetID": 6, "f2": 1.219943, "f1": 1.021583, "f3": 0.824291, "y": -0.083025058, "x": -0.45582656}], [{"q1": 2.33611437, "distance": 0.208585336, "q3": 1.479313149, "q2": 2.157917414, "tx": -0.175, "ty": 0.3031, "targetID": 7, "f2": 0.40137, "f1": -0.091483, "f3": -0.165625, "y": 0.10017351, "x": -0.22325642}], [{"q1": 1.889254228, "distance": 0.413362472, "q3": 1.436713157, "q2": 1.399851114, "tx": 0, "ty": 0.15, "targetID": 8, "f2": -0.04549, "f1": -0.134083, "f3": 0.592442, "y": 0.28243114, "x": -0.39157442}], [{"q1": 2.27296836, "distance": 0.2794933096, "q3": 1.875279487, "q2": 2.698522684, "tx": 0.175, "ty": 0.3031, "targetID": 9, "f2": 0.338224, "f1": 0.304483, "f3": -0.70623, "y": 0.31259559, "x": -0.10433196}]], "block": 1}], [{"trials": [[{"q1": 2.19625066, "distance": 0.5850190475, "q3": 1.160315827, "q2": 2.235012104, "tx": -0.375, "ty": 0.6495, "targetID": 1, "f2": 0.261506, "f1": -0.410481, "f3": -0.242719, "y": 0.086883501, "x": -0.21465674}], [{"q1": 1.29096932, "distance": 0.5708611944, "q3": 1.936854707, "q2": 1.536007734, "tx": 0, "ty": 0.95, "targetID": 2, "f2": -0.643775, "f1": 0.366058, "f3": 0.456285, "y": 0.38102013, "x": -0.046307783}], [{"q1": 1.75655335, "distance": 0.6383780289, "q3": 2.162358227, "q2": 1.427434294, "tx": 0.375, "ty": 0.6495, "targetID": 3, "f2": -0.178191, "f1": 0.591562, "f3": 0.564858, "y": 0.3532548, "x": -0.19047793}], [{"q1": 1.53211798, "distance": 0.46810582, "q3": 1.672646757, "q2": 2.293445724, "tx": -0.4763, "ty": 0.275, "targetID": 4, "f2": -0.402627, "f1": 0.10185, "f3": -0.301153, "y": 0.23887814, "x": -0.0095899509}], [{"q1": 1.77395778, "distance": 0.4403447176, "q3": 0.8976158568, "q2": 2.324233334, "tx": 0, "ty": 0.55, "targetID": 5, "f2": -0.160787, "f1": -0.67318, "f3": -0.331941, "y": 0.14586244, "x": -0.17486081}], [{"q1": 1.61160027, "distance": 1.010175439, "q3": -0.3943452732, "q2": 0.8640210536, "tx": 0.4763, "ty": 0.275, "targetID": 6, "f2": -0.323144, "f1": -1.965142, "f3": 1.128272, "y": 0.78250728, "x": -0.39713619}], [{"q1": 2.58285505, "distance": 0.454906827, "q3": 1.170997247, "q2": 1.710177634, "tx": -0.175, "ty": 0.3031, "targetID": 7, "f2": 0.648111, "f1": -0.399799, "f3": 0.282115, "y": -0.082246829, "x": -0.4167603}], [{"q1": 1.50177019, "distance": 0.2184801296, "q3": 1.896767977, "q2": 1.666446664, "tx": 0, "ty": 0.15, "targetID": 8, "f2": -0.432974, "f1": 0.325972, "f3": 0.325846, "y": 0.33856042, "x": -0.1103564}], [{"q1": 2.19191526, "distance": 0.5865465544, "q3": 1.797744977, "q2": 1.345690054, "tx": 0.175, "ty": 0.3031, "targetID": 9, "f2": 0.257171, "f1": 0.226949, "f3": 0.646603, "y": 0.1887045, "x": -0.400283}]], "block": 2}], [{"trials": [[{"q1": 1.66821177, "distance": 0.5274142903, "q3": 1.768967987, "q2": 2.287413864, "tx": -0.375, "ty": 0.6495, "targetID": 1, "f2": -0.266533, "f1": 0.198172, "f3": -0.295121, "y": 0.26263992, "x": -0.016523903}], [{"q1": 0.6483250902, "distance": 0.8312395229, "q3": 2.533191817, "q2": 2.293005904, "tx": 0, "ty": 0.95, "targetID": 2, "f2": -1.286419, "f1": 0.962395, "f3": -0.300713, "y": 0.20587163, "x": 0.37044853}], [{"q1": 0.8155834902, "distance": 0.3337069307, "q3": 2.323082107, "q2": 1.383137834, "tx": 0.375, "ty": 0.6495, "targetID": 3, "f2": -1.119161, "f1": 0.752286, "f3": 0.609155, "y": 0.36909466, "x": 0.19407692}], [{"q1": 1.64339319, "distance": 0.478984255, "q3": 1.340580417, "q2": 2.450336864, "tx": -0.4763, "ty": 0.275, "targetID": 4, "f2": -0.291351, "f1": -0.230216, "f3": -0.458044, "y": 0.18638935, "x": -0.0055834513}], [{"q1": 1.44974542, "distance": 0.2359126772, "q3": 1.831171527, "q2": 1.663556394, "tx": 0, "ty": 0.55, "targetID": 5, "f2": -0.484999, "f1": 0.260375, "f3": 0.328736, "y": 0.34117715, "x": -0.10976251}], [{"q1": 1.972757761, "distance": 0.7642311609, "q3": 1.633062693, "q2": 1.696103294, "tx": 0.4763, "ty": 0.275, "targetID": 6, "f2": 0.038013, "f1": 0.062266, "f3": 0.296189, "y": 0.20931553, "x": -0.28510319}], [{"q1": 1.921989624, "distance": 0.1540633063, "q3": 1.553203408, "q2": 1.634213924, "tx": -0.175, "ty": 0.3031, "targetID": 7, "f2": -0.012755, "f1": -0.017593, "f3": 0.358079, "y": 0.23287734, "x": -0.3121287}], [{"q1": 1.55015072, "distance": 0.3896752589, "q3": 1.303069797, "q2": 1.422973234, "tx": 0, "ty": 0.15, "targetID": 8, "f2": -0.384594, "f1": -0.267727, "f3": 0.569319, "y": 0.39141294, "x": -0.30588658}], [{"q1": 1.11604544, "distance": 0.1935311442, "q3": 1.088750347, "q2": 2.916172224, "tx": 0.175, "ty": 0.3031, "targetID": 9, "f2": -0.818699, "f1": -0.482046, "f3": -0.92388, "y": 0.10958042, "x": 0.17711564}]], "block": 3}], [{"trials": [[{"q1": 1.45251002, "distance": 0.4400958472, "q3": 1.566335265, "q2": 1.871090014, "tx": -0.375, "ty": 0.6495, "targetID": 1, "f2": -0.482234, "f1": -0.004461, "f3": 0.121203, "y": 0.28723952, "x": -0.12509662}], [{"q1": 2.54817187, "distance": 1.038990968, "q3": 0.3057398268, "q2": 2.513922694, "tx": 0, "ty": 0.95, "targetID": 2, "f2": 0.613427, "f1": -1.265057, "f3": -0.52163, "y": -0.060996024, "x": -0.23956058}], [{"q1": 2.80377185, "distance": 1.301229129, "q3": -0.3025667732, "q2": 1.996942211, "tx": 0.375, "ty": 0.6495, "targetID": 3, "f2": 0.869027, "f1": -1.873363, "f3": -0.00465, "y": -0.25618137, "x": -0.55931178}], [{"q1": 2.05927722, "distance": 0.3104445879, "q3": 1.511797217, "q2": 2.112427154, "tx": -0.4763, "ty": 0.275, "targetID": 4, "f2": 0.124533, "f1": -0.058999, "f3": -0.120135, "y": 0.17365766, "x": -0.18286249}], [{"q1": 1.62906752, "distance": 0.3971537755, "q3": 1.123747697, "q2": 1.724063474, "tx": 0, "ty": 0.55, "targetID": 5, "f2": -0.305677, "f1": -0.447049, "f3": 0.268229, "y": 0.30054314, "x": -0.30903462}], [{"q1": -0.2518480098, "distance": 0.4209777833, "q3": 0.2703654268, "q2": 0.8723777536, "tx": 0.4763, "ty": 0.275, "targetID": 6, "f2": -2.186593, "f1": -1.300431, "f3": 1.119915, "y": 0.14878835, "x": 0.87791289}], [{"q1": 1.849921488, "distance": 0.2330100136, "q3": 1.424712267, "q2": 2.788183734, "tx": -0.175, "ty": 0.3031, "targetID": 7, "f2": -0.084823, "f1": -0.146084, "f3": -0.795891, "y": 0.24672193, "x": 0.051086664}], [{"q1": 1.27312508, "distance": 0.4560722667, "q3": 1.147749457, "q2": 1.481658184, "tx": 0, "ty": 0.15, "targetID": 8, "f2": -0.661619, "f1": -0.423047, "f3": 0.510634, "y": 0.5360534, "x": -0.24282645}], [{"q1": 1.57779673, "distance": 0.6142552859, "q3": 0.4289530268, "q2": 1.514393584, "tx": 0.175, "ty": 0.3031, "targetID": 9, "f2": -0.356948, "f1": -1.141843, "f3": 0.477899, "y": 0.54059604, "x": -0.39148494}]], "block": 4}], [{"trials": [[{"q1": 1.12402509, "distance": 0.5027276031, "q3": 0.8133583368, "q2": 2.299980234, "tx": -0.375, "ty": 0.6495, "targetID": 1, "f2": -0.810719, "f1": -0.757438, "f3": -0.307688, "y": 0.24043141, "x": -0.082770755}], [{"q1": 1.71941973, "distance": 0.518462019, "q3": -1.315497973, "q2": 1.845454614, "tx": 0, "ty": 0.95, "targetID": 2, "f2": -0.215325, "f1": -2.886294, "f3": 0.146838, "y": 0.64061994, "x": -0.41603707}], [{"q1": 0.8279613902, "distance": 0.2614332904, "q3": -0.5087997732, "q2": 1.676625424, "tx": 0.375, "ty": 0.6495, "targetID": 3, "f2": -1.106783, "f1": -2.079596, "f3": 0.315667, "y": 0.73601253, "x": 0.12829583}], [{"q1": 1.56026665, "distance": 0.2580843471, "q3": 1.098803447, "q2": 1.990596194, "tx": -0.4763, "ty": 0.275, "targetID": 4, "f2": -0.374478, "f1": -0.471993, "f3": 0.001696, "y": 0.24367478, "x": -0.22012377}], [{"q1": 1.34563304, "distance": 0.4115305232, "q3": 0.1970407268, "q2": 2.764119134, "tx": 0, "ty": 0.55, "targetID": 5, "f2": -0.589111, "f1": -1.373756, "f3": -0.771826, "y": 0.15021545, "x": -0.097620106}], [{"q1": 0.3474359902, "distance": 0.3726716689, "q3": 0.3524238268, "q2": 0.7806431536, "tx": 0.4763, "ty": 0.275, "targetID": 6, "f2": -1.587309, "f1": -1.218373, "f3": 1.21165, "y": 0.58670962, "x": 0.68055789}], [{"q1": 1.6215277, "distance": 0.3683369582, "q3": 0.1136000268, "q2": 1.551778534, "tx": -0.175, "ty": 0.3031, "targetID": 7, "f2": -0.313217, "f1": -1.457196, "f3": 0.440514, "y": 0.52855424, "x": -0.46627736}], [{"q1": 1.22084898, "distance": 0.4556205531, "q3": 0.9772238068, "q2": 1.446723674, "tx": 0, "ty": 0.15, "targetID": 8, "f2": -0.713896, "f1": -0.593573, "f3": 0.545569, "y": 0.5616298, "x": -0.1953228}], [{"q1": 1.07790651, "distance": 0.3755564853, "q3": 0.7726432968, "q2": 1.649042244, "tx": 0.175, "ty": 0.3031, "targetID": 9, "f2": -0.856838, "f1": -0.798153, "f3": 0.34325, "y": 0.51278298, "x": -0.13656977}]], "block": 5}], [{"trials": [[{"q1": 1.61241708, "distance": 0.5371985919, "q3": 1.496152086, "q2": 2.294765194, "tx": -0.375, "ty": 0.6495, "targetID": 1, "f2": -0.322327, "f1": -0.074644, "f3": -0.302473, "y": 0.21890461, "x": -0.053799226}], [{"q1": 1.59419585, "distance": 0.439906967, "q3": -1.739342773, "q2": 2.291623604, "tx": 0, "ty": 0.95, "targetID": 2, "f2": -0.340549, "f1": -3.310139, "f3": -0.299331, "y": 0.60705607, "x": -0.27551334}], [{"q1": 0.9619817402, "distance": 0.3362452184, "q3": 2.460558197, "q2": 1.544364374, "tx": 0.375, "ty": 0.6495, "targetID": 3, "f2": -0.972763, "f1": 0.889762, "f3": 0.447928, "y": 0.36736511, "x": 0.1920772}], [{"q1": 1.53199231, "distance": 0.4445259129, "q3": 1.391474217, "q2": 2.353512974, "tx": -0.4763, "ty": 0.275, "targetID": 4, "f2": -0.402752, "f1": -0.179322, "f3": -0.36122, "y": 0.20726648, "x": -0.036964755}], [{"q1": 1.64207372, "distance": 0.3186568311, "q3": 1.747479497, "q2": 1.455645794, "tx": 0, "ty": 0.55, "targetID": 5, "f2": -0.292671, "f1": 0.176683, "f3": 0.536647, "y": 0.34553306, "x": -0.24440836}], [{"q1": 1.24887198, "distance": 0.7581330126, "q3": 1.049794597, "q2": 1.070737864, "tx": 0.4763, "ty": 0.275, "targetID": 6, "f2": -0.685873, "f1": -0.521002, "f3": 0.921555, "y": 0.65565215, "x": -0.17934442}], [{"q1": 1.32194543, "distance": 0.2524998901, "q3": 0.9507715968, "q2": 2.637073134, "tx": -0.175, "ty": 0.3031, "targetID": 7, "f2": -0.612799, "f1": -0.620025, "f3": -0.64478, "y": 0.14583669, "x": 0.02254606}], [{"q1": 1.77263831, "distance": 0.397219949, "q3": 1.403286607, "q2": 1.434094474, "tx": 0, "ty": 0.15, "targetID": 8, "f2": -0.162106, "f1": -0.16751, "f3": 0.558198, "y": 0.31096069, "x": -0.36314645}], [{"q1": 1.44057197, "distance": 0.5106551457, "q3": 1.073168047, "q2": 1.387598904, "tx": 0.175, "ty": 0.3031, "targetID": 9, "f2": -0.494173, "f1": -0.497628, "f3": 0.604694, "y": 0.48815252, "x": -0.30094563}]], "block": 6}], [{"trials": [[{"q1": 1.48097285, "distance": 0.4887431631, "q3": 1.383431737, "q2": 2.103693534, "tx": -0.375, "ty": 0.6495, "targetID": 1, "f2": -0.453772, "f1": -0.187365, "f3": -0.111401, "y": 0.23718617, "x": -0.11257442}], [{"q1": 1.910051572, "distance": 0.8176578227, "q3": -0.5383809732, "q2": 1.920350182, "tx": 0, "ty": 0.95, "targetID": 2, "f2": -0.024693, "f1": -2.109177, "f3": 0.071942, "y": 0.36965503, "x": -0.57598961}], [{"q1": 1.29593304, "distance": 0.6124852483, "q3": -0.04705477321, "q2": 1.384268814, "tx": 0.375, "ty": 0.6495, "targetID": 3, "f2": -0.638811, "f1": -1.617851, "f3": 0.608024, "y": 0.76880779, "x": -0.22575272}], [{"q1": 1.60462593, "distance": 0.291317089, "q3": 1.738620207, "q2": 1.598085604, "tx": -0.4763, "ty": 0.275, "targetID": 4, "f2": -0.330119, "f1": 0.167824, "f3": 0.394207, "y": 0.32777012, "x": -0.18980225}], [{"q1": 1.64226221, "distance": 0.4491655642, "q3": 0.8115990468, "q2": 1.442953764, "tx": 0, "ty": 0.55, "targetID": 5, "f2": -0.292482, "f1": -0.759197, "f3": 0.549339, "y": 0.42666867, "x": -0.43190171}], [{"q1": 1.31943215, "distance": 0.7052061819, "q3": 1.787754717, "q2": 0.6615768536, "tx": 0.4763, "ty": 0.275, "targetID": 6, "f2": -0.615312, "f1": 0.216958, "f3": 1.330716, "y": 0.62988459, "x": -0.13310355}], [{"q1": 2.032825013, "distance": 0.2181396374, "q3": 1.769030827, "q2": 1.274501564, "tx": -0.175, "ty": 0.3031, "targetID": 7, "f2": 0.098081, "f1": 0.198235, "f3": 0.717791, "y": 0.25546719, "x": -0.38787559}], [{"q1": 1.33143304, "distance": 0.3486659058, "q3": 1.884955597, "q2": 1.176421044, "tx": 0, "ty": 0.15, "targetID": 8, "f2": -0.603311, "f1": 0.314159, "f3": 0.815872, "y": 0.47255505, "x": -0.13238638}], [{"q1": 1.03109678, "distance": 0.2291802836, "q3": 2.296629897, "q2": 0.7102715536, "tx": 0.175, "ty": 0.3031, "targetID": 9, "f2": -0.903648, "f1": 0.725834, "f3": 1.282021, "y": 0.52358823, "x": 0.11248166}]], "block": 7}], [{"trials": [[{"q1": 1.3727764, "distance": 0.1762860712, "q3": -0.2247683732, "q2": 2.033259022, "tx": -0.375, "ty": 0.6495, "targetID": 1, "f2": -0.561968, "f1": -1.795565, "f3": -0.040966, "y": 0.48060457, "x": -0.32449146}], [{"q1": 1.33909852, "distance": 0.4927285612, "q3": -0.4212310732, "q2": 2.001528936, "tx": 0, "ty": 0.95, "targetID": 2, "f2": -0.595646, "f1": -1.992027, "f3": -0.009236, "y": 0.56029598, "x": -0.30151652}], [{"q1": 0.7643126902, "distance": 0.2167686534, "q3": -0.01964747321, "q2": 1.419203324, "tx": 0.375, "ty": 0.6495, "targetID": 3, "f2": -1.170432, "f1": -1.590444, "f3": 0.573089, "y": 0.75105544, "x": 0.18349245}], [{"q1": 1.170395, "distance": 0.3943595964, "q3": 0.8354751468, "q2": 2.316253684, "tx": -0.4763, "ty": 0.275, "targetID": 4, "f2": -0.764349, "f1": -0.735321, "f3": -0.323961, "y": 0.23440541, "x": -0.084035331}], [{"q1": 1.0443543, "distance": 0.2477757622, "q3": -0.4293300732, "q2": 1.471730754, "tx": 0, "ty": 0.55, "targetID": 5, "f2": -0.89039, "f1": -2.000126, "f3": 0.520562, "y": 0.79777454, "x": 0.00077822874}], [{"q1": 1.42291621, "distance": 0.8217773613, "q3": 1.281769807, "q2": 0.5203936536, "tx": 0.4763, "ty": 0.275, "targetID": 6, "f2": -0.511828, "f1": -0.289027, "f3": 1.471899, "y": 0.76339149, "x": -0.18460225}], [{"q1": 2.29137809, "distance": 0.4169503505, "q3": 1.059345047, "q2": 1.497680304, "tx": -0.175, "ty": 0.3031, "targetID": 7, "f2": 0.356634, "f1": -0.511451, "f3": 0.494612, "y": 0.07275751, "x": -0.52254846}], [{"q1": 0.7189480902, "distance": 0.5284476143, "q3": 0.4970628268, "q2": 1.447414824, "tx": 0, "ty": 0.15, "targetID": 8, "f2": -1.215796, "f1": -1.073733, "f3": 0.544878, "y": 0.66481118, "x": 0.11927418}], [{"q1": 1.02707554, "distance": 0.5015339639, "q3": -0.0007916732051, "q2": 1.397526334, "tx": 0.175, "ty": 0.3031, "targetID": 9, "f2": -0.907669, "f1": -1.571588, "f3": 0.594766, "y": 0.75065514, "x": -0.051342028}]], "block": 8}], [{"trials": [[{"q1": -1.60549741, "distance": 0.9801531251, "q3": "_NaN_", "q2": 2.572858974, "tx": -0.375, "ty": 0.6495, "targetID": 1, "f2": -3.540242, "f1": "_NaN_", "f3": -0.580566, "y": -0.16022517, "x": 0.17730906}], [{"q1": 1.09009589, "distance": 0.2343499191, "q3": -1.646389373, "q2": 1.975013894, "tx": 0, "ty": 0.95, "targetID": 2, "f2": -0.844649, "f1": -3.217186, "f3": 0.017279, "y": 0.73118328, "x": 0.083899509}], [{"q1": -0.1191157098, "distance": 0.5758263941, "q3": 0.5157867268, "q2": 0.8274529536, "tx": 0.375, "ty": 0.6495, "targetID": 3, "f2": -2.05386, "f1": -1.05501, "f3": 1.16484, "y": 0.2754656, "x": 0.81280624}], [{"q1": 1.21525694, "distance": 0.4192614578, "q3": 0.8864946168, "q2": 2.445435974, "tx": -0.4763, "ty": 0.275, "targetID": 4, "f2": -0.719488, "f1": -0.684302, "f3": -0.453143, "y": 0.19951065, "x": -0.063890582}], [{"q1": 1.3668702, "distance": 0.3307102426, "q3": 0.4005530268, "q2": 1.802540454, "tx": 0, "ty": 0.55, "targetID": 5, "f2": -0.567874, "f1": -1.170243, "f3": 0.189752, "y": 0.49459342, "x": -0.32603585}], [{"q1": 0.7961684902, "distance": 0.5420080466, "q3": 0.8339671868, "q2": 1.019278574, "tx": 0.4763, "ty": 0.275, "targetID": 6, "f2": -1.138576, "f1": -0.736829, "f3": 0.973014, "y": 0.7239843, "x": 0.17267882}], [{"q1": 0.7654436902, "distance": 0.201049601, "q3": 0.9741450468, "q2": 2.259453694, "tx": -0.175, "ty": 0.3031, "targetID": 7, "f2": -1.169301, "f1": -0.596651, "f3": -0.267161, "y": 0.25259964, "x": 0.019603843}], [{"q1": 1.06603129, "distance": 0.3805828043, "q3": 0.9079202768, "q2": 1.649482064, "tx": 0, "ty": 0.15, "targetID": 8, "f2": -0.868713, "f1": -0.662876, "f3": 0.342811, "y": 0.50602715, "x": -0.13449141}], [{"q1": 0.9655003202, "distance": 0.364576142, "q3": 0.5360185268, "q2": 1.736064354, "tx": 0.175, "ty": 0.3031, "targetID": 9, "f2": -0.969244, "f1": -1.034778, "f3": 0.256228, "y": 0.54003979, "x": -0.10208356}]], "block": 9}], [{"trials": [[{"q1": 2.22967721, "distance": 0.3665659514, "q3": "_NaN_", "q2": 1.082424594, "tx": -0.375, "ty": 0.6495, "targetID": 1, "f2": 0.294933, "f1": "_NaN_", "f3": 0.909868, "y": 0.51022441, "x": -0.71407655}], [{"q1": 1.37038879, "distance": 0.7373600886, "q3": 0.3230185268, "q2": 2.397432444, "tx": 0, "ty": 0.95, "targetID": 2, "f2": -0.564356, "f1": -1.247778, "f3": -0.40514, "y": 0.24626752, "x": -0.22013745}], [{"q1": -0.4892079098, "distance": 0.5053786469, "q3": 0.3245893268, "q2": 1.697045774, "tx": 0.375, "ty": 0.6495, "targetID": 3, "f2": -2.423952, "f1": -1.246207, "f3": 0.295247, "y": 0.1621664, "x": 0.50884147}], [{"q1": 1.56761797, "distance": 0.1856269714, "q3": 0.7989698468, "q2": 1.821327184, "tx": -0.4763, "ty": 0.275, "targetID": 4, "f2": -0.367127, "f1": -0.771826, "f3": 0.170965, "y": 0.29415159, "x": -0.29166363}], [{"q1": 1.19219765, "distance": 0.2345407108, "q3": 0.8980556768, "q2": 1.848344874, "tx": 0, "ty": 0.55, "targetID": 5, "f2": -0.742547, "f1": -0.672741, "f3": 0.143948, "y": 0.39116763, "x": -0.17257353}], [{"q1": 1.03229058, "distance": 0.6761043069, "q3": 0.8723574468, "q2": 1.201679444, "tx": 0.4763, "ty": 0.275, "targetID": 6, "f2": -0.902454, "f1": -0.698439, "f3": 0.790613, "y": 0.68856998, "x": -0.058561576}], [{"q1": 0.7340277902, "distance": 0.4662963336, "q3": 0.2559141268, "q2": 1.430764384, "tx": -0.175, "ty": 0.3031, "targetID": 7, "f2": -1.200717, "f1": -1.314882, "f3": 0.561528, "y": 0.66481118, "x": 0.11927418}], [{"q1": 1.52935337, "distance": 0.3676293624, "q3": 1.011027347, "q2": 1.660540474, "tx": 0, "ty": 0.15, "targetID": 8, "f2": -0.405391, "f1": -0.559769, "f3": 0.331752, "y": 0.35524774, "x": -0.30499953}], [{"q1": 1.22160296, "distance": 0.4664635846, "q3": 0.7442432968, "q2": 1.488444024, "tx": 0.175, "ty": 0.3031, "targetID": 9, "f2": -0.713142, "f1": -0.826553, "f3": 0.503849, "y": 0.55756971, "x": -0.21593918}]], "block": 10}], [{"trials": [[{"q1": 0.8899763902, "distance": 0.3192361316, "q3": -0.4347335732, "q2": 2.170923614, "tx": -0.375, "ty": 0.6495, "targetID": 1, "f2": -1.044768, "f1": -2.00553, "f3": -0.178631, "y": 0.55335123, "x": -0.070587251}], [{"q1": 0.2464839902, "distance": 0.6647104272, "q3": 0.9815592068, "q2": 1.006963534, "tx": 0, "ty": 0.95, "targetID": 2, "f2": -1.68826, "f1": -0.589237, "f3": 0.985329, "y": 0.50085103, "x": 0.49000526}], [{"q1": -0.2764592098, "distance": 0.4981070554, "q3": 0.6799663168, "q2": 1.307928114, "tx": 0.375, "ty": 0.6495, "targetID": 3, "f2": -2.211204, "f1": -0.89083, "f3": 0.684365, "y": 0.25875855, "x": 0.68392031}], [{"q1": 1.43705338, "distance": 0.2401777021, "q3": 0.9552326668, "q2": 1.893395317, "tx": -0.4763, "ty": 0.275, "targetID": 4, "f2": -0.497691, "f1": -0.615564, "f3": 0.098897, "y": 0.30755436, "x": -0.23833878}], [{"q1": 0.1216684902, "distance": 0.5098954092, "q3": -0.4713331732, "q2": 1.804362584, "tx": 0, "ty": 0.55, "targetID": 5, "f2": -1.813076, "f1": -2.04213, "f3": 0.18793, "y": 0.4889731, "x": 0.50623023}], [{"q1": 0.1853108902, "distance": 0.1429369988, "q3": 2.466590057, "q2": 1.341040494, "tx": 0.4763, "ty": 0.275, "targetID": 6, "f2": -1.749434, "f1": 0.895794, "f3": 0.651252, "y": 0.15094137, "x": 0.40530393}], [{"q1": 1.35279587, "distance": 0.2557838013, "q3": -0.05494017321, "q2": 1.625291804, "tx": -0.175, "ty": 0.3031, "targetID": 7, "f2": -0.581949, "f1": -1.625736, "f3": 0.367001, "y": 0.52584774, "x": -0.30073304}], [{"q1": 0.5121684902, "distance": 0.7210979451, "q3": -0.1510351732, "q2": 1.236551124, "tx": 0, "ty": 0.15, "targetID": 8, "f2": -1.422576, "f1": -1.721831, "f3": 0.755742, "y": 0.69780956, "x": 0.46892103}], [{"q1": -0.8345066098, "distance": 0.8923712591, "q3": -1.608099573, "q2": 1.548134284, "tx": 0.175, "ty": 0.3031, "targetID": 9, "f2": -2.769251, "f1": -3.178896, "f3": 0.444158, "y": -0.4382307, "x": 0.67174466}]], "block": 11}], [{"trials": [[{"q1": 1.24422242, "distance": 0.1461561287, "q3": -0.2710000732, "q2": 2.049092649, "tx": -0.375, "ty": 0.6495, "targetID": 1, "f2": -0.690522, "f1": -1.841796, "f3": -0.0568, "y": 0.57913808, "x": -0.2468953}], [{"q1": 1.55140735, "distance": 0.4977990188, "q3": 1.943326387, "q2": 0.8206670536, "tx": 0, "ty": 0.95, "targetID": 2, "f2": -0.383337, "f1": 0.37253, "f3": 1.171626, "y": 0.51327008, "x": -0.23889504}], [{"q1": 0.03500459019, "distance": 0.2860529526, "q3": 0.9193556768, "q2": 1.511377654, "tx": 0.375, "ty": 0.6495, "targetID": 3, "f2": -1.89974, "f1": -0.651441, "f3": 0.480915, "y": 0.36582455, "x": 0.41180395}], [{"q1": 1.56277992, "distance": 0.1931566257, "q3": 1.161886627, "q2": 1.703014804, "tx": -0.4763, "ty": 0.275, "targetID": 4, "f2": -0.371965, "f1": -0.40891, "f3": 0.289278, "y": 0.32640103, "x": -0.29010812}], [{"q1": 0.4737782902, "distance": 0.3030279007, "q3": 1.437027307, "q2": 1.061501584, "tx": 0, "ty": 0.55, "targetID": 5, "f2": -1.460966, "f1": -0.133769, "f3": 0.930791, "y": 0.51413528, "x": 0.30089804}], [{"q1": -0.6969425098, "distance": 0.5251404423, "q3": 0.2511389268, "q2": 1.099891844, "tx": 0.4763, "ty": 0.275, "targetID": 6, "f2": -2.631687, "f1": -1.319657, "f3": 0.892401, "y": -0.12985108, "x": 0.81076687}], [{"q1": 1.03298173, "distance": 0.2088499648, "q3": 0.9899158468, "q2": 1.528216584, "tx": -0.175, "ty": 0.3031, "targetID": 7, "f2": -0.901763, "f1": -0.58088, "f3": 0.464076, "y": 0.50672936, "x": -0.12859535}], [{"q1": 1.10837996, "distance": 0.3007209402, "q3": 1.130282207, "q2": 1.676248434, "tx": 0, "ty": 0.15, "targetID": 8, "f2": -0.826365, "f1": -0.440514, "f3": 0.316044, "y": 0.42790655, "x": -0.11489575}], [{"q1": 0.1134877902, "distance": 0.2058191981, "q3": 0.8326477168, "q2": 1.584011274, "tx": 0.175, "ty": 0.3031, "targetID": 9, "f2": -1.821257, "f1": -0.738149, "f3": 0.408281, "y": 0.4136651, "x": 0.34859983}]], "block": 12}], [{"trials": [[{"q1": 1.24428526, "distance": 0.1968766734, "q3": 0.7233831268, "q2": 1.151853784, "tx": -0.375, "ty": 0.6495, "targetID": 1, "f2": -0.690459, "f1": -0.847413, "f3": 0.840439, "y": 0.71670012, "x": -0.18994712}], [{"q1": -0.2388418098, "distance": 1.062688837, "q3": 2.450882097, "q2": 1.332935184, "tx": 0, "ty": 0.95, "targetID": 2, "f2": -2.173586, "f1": 0.880086, "f3": 0.659357, "y": -0.019328514, "x": 0.43555688}], [{"q1": 0.5357932902, "distance": 0.2241981677, "q3": 2.325972367, "q2": 0.4770396536, "tx": 0.375, "ty": 0.6495, "targetID": 3, "f2": -1.398951, "f1": 0.755176, "f3": 1.515253, "y": 0.42581897, "x": 0.39021891}], [{"q1": 1.73801796, "distance": 0.1120720139, "q3": 1.280952987, "q2": 1.462997124, "tx": -0.4763, "ty": 0.275, "targetID": 4, "f2": -0.196727, "f1": -0.289843, "f3": 0.529296, "y": 0.32009509, "x": -0.37370093}], [{"q1": 0.2131076902, "distance": 0.3911415369, "q3": 1.657315789, "q2": 1.286439614, "tx": 0, "ty": 0.55, "targetID": 5, "f2": -1.721637, "f1": 0.086519, "f3": 0.705853, "y": 0.35733246, "x": 0.34039818}], [{"q1": 1.31578791, "distance": 0.4843746572, "q3": 2.743615727, "q2": 0.6527803536, "tx": 0.4763, "ty": 0.275, "targetID": 6, "f2": -0.618957, "f1": 1.172819, "f3": 1.339512, "y": 0.51585826, "x": 0.056054706}], [{"q1": 1.867074584, "distance": 0.1018867162, "q3": 2.004210447, "q2": 1.261118384, "tx": -0.175, "ty": 0.3031, "targetID": 7, "f2": -0.06767, "f1": 0.433414, "f3": 0.731174, "y": 0.33329337, "x": -0.27231014}], [{"q1": 1.28719941, "distance": 0.2896587852, "q3": 2.009802487, "q2": 1.332558194, "tx": 0, "ty": 0.15, "targetID": 8, "f2": -0.647545, "f1": 0.439006, "f3": 0.659734, "y": 0.42757603, "x": -0.082787435}], [{"q1": 1.54323921, "distance": 0.3682424595, "q3": 2.280482107, "q2": 0.8646493536, "tx": 0.175, "ty": 0.3031, "targetID": 9, "f2": -0.391505, "f1": 0.709686, "f3": 1.127643, "y": 0.48401228, "x": -0.14573861}]], "block": 13}], [{"trials": [[{"q1": 0.2912202902, "distance": 0.6830005675, "q3": 0.6940406468, "q2": 1.629627194, "tx": -0.375, "ty": 0.6495, "targetID": 1, "f2": -1.643524, "f1": -0.876756, "f3": 0.362665, "y": 0.4850972, "x": 0.28791892}], [{"q1": -0.3255183098, "distance": 0.9534565031, "q3": 1.428733507, "q2": 1.122322814, "tx": 0, "ty": 0.95, "targetID": 2, "f2": -2.260263, "f1": -0.142063, "f3": 0.86997, "y": 0.17523281, "x": 0.55571135}], [{"q1": -0.1321973098, "distance": 0.6371391212, "q3": 2.701078527, "q2": 0.3476060536, "tx": 0.375, "ty": 0.6495, "targetID": 3, "f2": -2.066942, "f1": 1.130282, "f3": 1.644687, "y": 0.036104175, "x": 0.54731315}], [{"q1": 1.26709322, "distance": 0.4028986734, "q3": 1.377839707, "q2": 1.994805928, "tx": -0.4763, "ty": 0.275, "targetID": 4, "f2": -0.667651, "f1": -0.192957, "f3": -0.002513, "y": 0.28112668, "x": -0.073447912}], [{"q1": 0.8099286902, "distance": 0.06302613063, "q3": 1.442933507, "q2": 1.221408644, "tx": 0, "ty": 0.55, "targetID": 5, "f2": -1.124816, "f1": -0.127863, "f3": 0.770884, "y": 0.52188572, "x": 0.056408159}], [{"q1": -0.02359240981, "distance": 0.2279659846, "q3": 2.674123627, "q2": 0.8570467536, "tx": 0.4763, "ty": 0.275, "targetID": 6, "f2": -1.958337, "f1": 1.103327, "f3": 1.135246, "y": 0.047953368, "x": 0.4967528}], [{"q1": 0.5464118902, "distance": 0.5024864073, "q3": 0.7697530368, "q2": 1.389798014, "tx": -0.175, "ty": 0.3031, "targetID": 7, "f2": -1.388333, "f1": -0.801043, "f3": 0.602495, "y": 0.60159163, "x": 0.22922189}], [{"q1": 1.43780736, "distance": 0.2852172074, "q3": 0.7915556868, "q2": 1.908349298, "tx": 0, "ty": 0.15, "targetID": 8, "f2": -0.496937, "f1": -0.779241, "f3": 0.083943, "y": 0.29360641, "x": -0.24642657}], [{"q1": 1.31779852, "distance": 0.3541334817, "q3": 1.766014897, "q2": 1.151036974, "tx": 0.175, "ty": 0.3031, "targetID": 9, "f2": -0.616946, "f1": 0.195219, "f3": 0.841256, "y": 0.48328974, "x": -0.1298642}]], "block": 14}], [{"trials": [[{"q1": 1.29643569, "distance": 0.4604663607, "q3": 1.605353846, "q2": 1.857267004, "tx": -0.375, "ty": 0.6495, "targetID": 1, "f2": -0.638309, "f1": 0.034558, "f3": 0.135026, "y": 0.30316153, "x": -0.071554892}], [{"q1": -0.6096251098, "distance": 1.323203793, "q3": 3.005373227, "q2": 1.111641404, "tx": 0, "ty": 0.95, "targetID": 2, "f2": -2.54437, "f1": 1.434577, "f3": 0.880651, "y": -0.30407154, "x": 0.42210526}], [{"q1": -0.1558723098, "distance": 0.5449795914, "q3": 2.184789197, "q2": 0.7929582536, "tx": 0.375, "ty": 0.6495, "targetID": 3, "f2": -2.090617, "f1": 0.613993, "f3": 1.199334, "y": 0.12242876, "x": 0.51355924}], [{"q1": 1.15280208, "distance": 0.4279261246, "q3": 1.530144118, "q2": 1.783313914, "tx": -0.4763, "ty": 0.275, "targetID": 4, "f2": -0.781942, "f1": -0.040652, "f3": 0.208979, "y": 0.33962239, "x": -0.053281425}], [{"q1": -0.5687844098, "distance": 0.7947469241, "q3": 2.347146707, "q2": 1.409652884, "tx": 0, "ty": 0.55, "targetID": 5, "f2": -2.503529, "f1": 0.77635, "f3": 0.58264, "y": -0.14297941, "x": 0.38910437}], [{"q1": -0.1662898098, "distance": 0.1681121486, "q3": 2.223430787, "q2": 0.6943750536, "tx": 0.4763, "ty": 0.275, "targetID": 6, "f2": -2.101034, "f1": 0.652634, "f3": 1.297918, "y": 0.11815596, "x": 0.5368115}], [{"q1": -0.5816335098, "distance": 0.8906406238, "q3": 1.271276887, "q2": 0.9715891536, "tx": -0.175, "ty": 0.3031, "targetID": 7, "f2": -2.516378, "f1": -0.299519, "f3": 1.020703, "y": -0.0080408497, "x": 0.65952507}], [{"q1": 0.8738914902, "distance": 0.4005643231, "q3": 1.744652067, "q2": 1.021289194, "tx": 0, "ty": 0.15, "targetID": 8, "f2": -1.060853, "f1": 0.173856, "f3": 0.971003, "y": 0.53926889, "x": 0.094453736}], [{"q1": 0.8157719902, "distance": 0.06941361129, "q3": 2.004398947, "q2": 1.495167034, "tx": 0.175, "ty": 0.3031, "targetID": 9, "f2": -1.118972, "f1": 0.433603, "f3": 0.497126, "y": 0.3584559, "x": 0.13311953}]], "block": 15}], [{"trials": [[{"q1": 0.6308578902, "distance": 0.7570960619, "q3": 2.161101587, "q2": 1.938697083, "tx": -0.375, "ty": 0.6495, "targetID": 1, "f2": -1.303887, "f1": 0.590305, "f3": 0.053596, "y": 0.22486167, "x": 0.2517988}], [{"q1": -0.2020412098, "distance": 1.179392028, "q3": 3.036851927, "q2": 1.670342234, "tx": 0, "ty": 0.95, "targetID": 2, "f2": -2.136786, "f1": 1.466056, "f3": 0.32195, "y": -0.11381499, "x": 0.50917897}], [{"q1": 0.9134126902, "distance": 0.02969494608, "q3": 1.896642317, "q2": -0.3282133464, "tx": 0.375, "ty": 0.6495, "targetID": 3, "f2": -1.021332, "f1": 0.325846, "f3": 2.320506, "y": 0.67589058, "x": 0.38861349}], [{"q1": 1.22995959, "distance": 0.4679448194, "q3": 1.975496297, "q2": 1.428690934, "tx": -0.4763, "ty": 0.275, "targetID": 4, "f2": -0.704785, "f1": 0.4047, "f3": 0.563602, "y": 0.40368151, "x": -0.026396207}], [{"q1": -0.1157667098, "distance": 0.6413866615, "q3": 2.376175017, "q2": 1.259359084, "tx": 0, "ty": 0.55, "targetID": 5, "f2": -2.050511, "f1": 0.805379, "f3": 0.732934, "y": 0.075610482, "x": 0.43166125}], [{"q1": 0.6408480902, "distance": 0.233516601, "q3": 2.203450257, "q2": 0.4358848536, "tx": 0.4763, "ty": 0.275, "targetID": 6, "f2": -1.293896, "f1": 0.632654, "f3": 1.556408, "y": 0.48380098, "x": 0.37174306}], [{"q1": 0.4985967902, "distance": 0.4806888052, "q3": 2.254532557, "q2": 1.365293594, "tx": -0.175, "ty": 0.3031, "targetID": 7, "f2": -1.436148, "f1": 0.683736, "f3": 0.626999, "y": 0.2803944, "x": 0.30515225}], [{"q1": 1.13131358, "distance": 0.2528973417, "q3": 2.060005137, "q2": 1.441571464, "tx": 0, "ty": 0.15, "targetID": 8, "f2": -0.803431, "f1": 0.489209, "f3": 0.550721, "y": 0.39885813, "x": 0.045018847}], [{"q1": 0.08144989019, "distance": 0.4078693975, "q3": 2.906664327, "q2": 0.6875263536, "tx": 0.175, "ty": 0.3031, "targetID": 9, "f2": -1.853295, "f1": 1.335868, "f3": 1.304766, "y": 0.081182093, "x": 0.51721322}]], "block": 16}], [{"trials": [[{"q1": -0.1563750098, "distance": 0.9049257579, "q3": 1.259150337, "q2": 1.406385624, "tx": -0.375, "ty": 0.6495, "targetID": 1, "f2": -2.09112, "f1": -0.311646, "f3": 0.585907, "y": 0.26907961, "x": 0.44607914}], [{"q1": 0.5060109902, "distance": 0.8421587583, "q3": 2.784267927, "q2": 1.520676764, "tx": 0, "ty": 0.95, "targetID": 2, "f2": -1.428734, "f1": 1.213472, "f3": 0.471616, "y": 0.22087678, "x": 0.42143885}], [{"q1": 2.71693823, "distance": 0.5950835467, "q3": 1.145361847, "q2": 3.268533254, "tx": 0.375, "ty": 0.6495, "targetID": 3, "f2": 0.782194, "f1": -0.425434, "f3": -1.276241, "y": 0.31867289, "x": -0.11964922}], [{"q1": 1.09656757, "distance": 0.5014400737, "q3": 1.818793647, "q2": 1.718094444, "tx": -0.4763, "ty": 0.275, "targetID": 4, "f2": -0.838177, "f1": 0.247997, "f3": 0.274198, "y": 0.34256682, "x": 0.020567057}], [{"q1": 1.61637549, "distance": 0.2470602692, "q3": 1.994597177, "q2": 1.429130754, "tx": 0, "ty": 0.55, "targetID": 5, "f2": -0.318369, "f1": 0.423801, "f3": 0.563162, "y": 0.36726654, "x": -0.16627465}], [{"q1": -0.04555210981, "distance": 0.05681899991, "q3": 1.765889227, "q2": 0.7834077536, "tx": 0.4763, "ty": 0.275, "targetID": 6, "f2": -1.980297, "f1": 0.195093, "f3": 1.208885, "y": 0.28627478, "x": 0.53198912}], [{"q1": 0.8002525902, "distance": 0.3233600018, "q3": 1.996042307, "q2": 1.522373224, "tx": -0.175, "ty": 0.3031, "targetID": 7, "f2": -1.134492, "f1": 0.425246, "f3": 0.469919, "y": 0.35409763, "x": 0.14431322}], [{"q1": 0.7733604902, "distance": 0.7355917693, "q3": 1.144356537, "q2": 0.2467609536, "tx": 0, "ty": 0.15, "targetID": 8, "f2": -1.161384, "f1": -0.42644, "f3": 1.745532, "y": 0.71094083, "x": 0.47585779}], [{"q1": 0.4243295902, "distance": 0.1753443331, "q3": 2.359273247, "q2": 1.063763534, "tx": 0.175, "ty": 0.3031, "targetID": 9, "f2": -1.510415, "f1": 0.788477, "f3": 0.928529, "y": 0.29419218, "x": 0.35011792}]], "block": 17}], [{"trials": [[{"q1": 0.8478162902, "distance": 0.6718526808, "q3": 2.320380337, "q2": 1.663619234, "tx": -0.375, "ty": 0.6495, "targetID": 1, "f2": -1.086928, "f1": 0.749584, "f3": 0.328673, "y": 0.31946417, "x": 0.21020285}], [{"q1": -0.3554074098, "distance": 1.106706179, "q3": 2.299582987, "q2": 1.687432504, "tx": 0, "ty": 0.95, "targetID": 2, "f2": -2.290152, "f1": 0.728787, "f3": 0.30486, "y": -0.093801899, "x": 0.36779908}], [{"q1": 0.4639136902, "distance": 0.5371728994, "q3": 3.266879327, "q2": -0.1652903464, "tx": 0.375, "ty": 0.6495, "targetID": 3, "f2": -1.470831, "f1": 1.696083, "f3": 2.157583, "y": 0.13590411, "x": 0.53239754}], [{"q1": 1.30240472, "distance": 0.4490166739, "q3": 1.948352937, "q2": 1.585393574, "tx": -0.4763, "ty": 0.275, "targetID": 4, "f2": -0.63234, "f1": 0.377557, "f3": 0.406899, "y": 0.36772093, "x": -0.036960948}], [{"q1": 0.05979169019, "distance": 0.5814463796, "q3": 2.260187417, "q2": 1.120437864, "tx": 0, "ty": 0.55, "targetID": 5, "f2": -1.874953, "f1": 0.689391, "f3": 0.871855, "y": 0.15450386, "x": 0.42621907}], [{"q1": 0.7001613902, "distance": 0.1641694857, "q3": 2.761774127, "q2": 0.4787361536, "tx": 0.4763, "ty": 0.275, "targetID": 6, "f2": -1.234583, "f1": 1.190978, "f3": 1.513556, "y": 0.39415495, "x": 0.36336764}], [{"q1": 1.49140293, "distance": 0.09259285522, "q3": 2.043606017, "q2": 1.530792694, "tx": -0.175, "ty": 0.3031, "targetID": 7, "f2": -0.443342, "f1": 0.47281, "f3": 0.4615, "y": 0.36669076, "x": -0.10769731}], [{"q1": 1.76421884, "distance": 0.2343905943, "q3": 1.493513148, "q2": 1.881645764, "tx": 0, "ty": 0.15, "targetID": 8, "f2": -0.170526, "f1": -0.077283, "f3": 0.110647, "y": 0.22891042, "x": -0.22070817}], [{"q1": 1.00433041, "distance": 0.1432856261, "q3": 2.393830767, "q2": 1.106740514, "tx": 0.175, "ty": 0.3031, "targetID": 9, "f2": -0.930414, "f1": 0.823034, "f3": 0.885552, "y": 0.44138307, "x": 0.13746917}]], "block": 18}], [{"trials": [[{"q1": 0.2089607902, "distance": 1.010792924, "q3": 2.237128127, "q2": 2.588064284, "tx": -0.375, "ty": 0.6495, "targetID": 1, "f2": -1.725784, "f1": 0.666332, "f3": -0.595772, "y": -0.0053899113, "x": 0.39494905}], [{"q1": -0.05332440981, "distance": 1.147152278, "q3": 3.312306827, "q2": 1.469343144, "tx": 0, "ty": 0.95, "targetID": 2, "f2": -1.988069, "f1": 1.74151, "f3": 0.52295, "y": -0.037304909, "x": 0.58411246}], [{"q1": 3.13608949, "distance": 1.127181229, "q3": 3.052434227, "q2": 4.156887654, "tx": 0.375, "ty": 0.6495, "targetID": 3, "f2": 1.201345, "f1": 1.481638, "f3": -2.164595, "y": 0.030003567, "x": -0.56668025}], [{"q1": 1.39011799, "distance": 0.4119198194, "q3": 2.005655587, "q2": 1.448043144, "tx": -0.4763, "ty": 0.275, "targetID": 4, "f2": -0.544627, "f1": 0.434859, "f3": 0.54425, "y": 0.39469327, "x": -0.082153506}], [{"q1": 0.3439110902, "distance": 0.6209945468, "q3": 3.107349327, "q2": 1.279590944, "tx": 0, "ty": 0.55, "targetID": 5, "f2": -1.590833, "f1": 1.536553, "f3": 0.712702, "y": 0.18630586, "x": 0.50334958}], [{"q1": 0.3467636902, "distance": 0.06789032575, "q3": 2.893846627, "q2": 0.6831281536, "tx": 0.4763, "ty": 0.275, "targetID": 6, "f2": -1.587981, "f1": 1.32305, "f3": 1.309165, "y": 0.20725731, "x": 0.48077485}], [{"q1": 0.4120773902, "distance": 0.4981929985, "q3": 2.298703347, "q2": 1.296995364, "tx": -0.175, "ty": 0.3031, "targetID": 7, "f2": -1.522667, "f1": 0.727907, "f3": 0.695297, "y": 0.27763921, "x": 0.32254197}], [{"q1": 0.3758233902, "distance": 0.4492519169, "q3": 2.345890067, "q2": 0.7396768536, "tx": 0, "ty": 0.15, "targetID": 8, "f2": -1.558921, "f1": 0.775094, "f3": 1.252616, "y": 0.31454407, "x": 0.41803413}], [{"q1": 0.6061649902, "distance": 0.1260109421, "q3": 2.367818387, "q2": 1.191186524, "tx": 0.175, "ty": 0.3031, "targetID": 9, "f2": -1.32858, "f1": 0.797022, "f3": 0.801106, "y": 0.33490579, "x": 0.29693092}]], "block": 19}], [{"trials": [[{"q1": 1.10140562, "distance": 0.6520143565, "q3": 2.698690927, "q2": 2.099043974, "tx": -0.375, "ty": 0.6495, "targetID": 1, "f2": -0.833339, "f1": 1.127895, "f3": -0.106751, "y": 0.39497315, "x": 0.22528227}], [{"q1": -0.6426432098, "distance": 1.428018343, "q3": 3.751312927, "q2": 1.663807724, "tx": 0, "ty": 0.95, "targetID": 2, "f2": -2.577388, "f1": 2.180517, "f3": 0.328485, "y": -0.35819708, "x": 0.5725878}], [{"q1": 0.6639702902, "distance": 0.05579971792, "q3": 1.299865377, "q2": 0.6780387536, "tx": 0.375, "ty": 0.6495, "targetID": 3, "f2": -1.270774, "f1": -0.270931, "f3": 1.314254, "y": 0.66581673, "x": 0.32163922}], [{"q1": 1.46633303, "distance": 0.4035676445, "q3": 2.011247617, "q2": 1.644078524, "tx": -0.4763, "ty": 0.275, "targetID": 4, "f2": -0.468411, "f1": 0.440451, "f3": 0.348214, "y": 0.34809278, "x": -0.079406703}], [{"q1": 0.1208768902, "distance": 0.62037999, "q3": 2.441771477, "q2": 1.537452874, "tx": 0, "ty": 0.55, "targetID": 5, "f2": -1.813868, "f1": 0.870975, "f3": 0.45484, "y": 0.078146952, "x": 0.40277293}], [{"q1": 0.6645985902, "distance": 0.2144746373, "q3": 2.441708647, "q2": 0.6639016536, "tx": 0.4763, "ty": 0.275, "targetID": 6, "f2": -1.270146, "f1": 0.870912, "f3": 1.328391, "y": 0.42273529, "x": 0.32082121}], [{"q1": 0.9692074002, "distance": 0.1972090177, "q3": 1.552512258, "q2": 1.648288254, "tx": -0.175, "ty": 0.3031, "targetID": 7, "f2": -0.965537, "f1": -0.018284, "f3": 0.344004, "y": 0.37942725, "x": 0.0068393455}], [{"q1": 1.42649763, "distance": 0.2146484438, "q3": 1.772046757, "q2": 1.673986484, "tx": 0, "ty": 0.15, "targetID": 8, "f2": -0.508247, "f1": 0.20125, "f3": 0.318306, "y": 0.33413065, "x": -0.11031708}], [{"q1": 1.40676843, "distance": 0.2582011449, "q3": 2.065408677, "q2": 1.496989154, "tx": 0.175, "ty": 0.3031, "targetID": 9, "f2": -0.527976, "f1": 0.494612, "f3": 0.495304, "y": 0.38201636, "x": -0.07084556}]], "block": 20}], [{"trials": [[{"q1": 0.4280994902, "distance": 0.9264298611, "q3": 2.740536927, "q2": 1.586273224, "tx": -0.375, "ty": 0.6495, "targetID": 1, "f2": -1.506645, "f1": 1.169741, "f3": 0.406019, "y": 0.17400259, "x": 0.42009402}], [{"q1": 1.06376934, "distance": 0.3692122999, "q3": 4.161730627, "q2": 1.885918324, "tx": 0, "ty": 0.95, "targetID": 2, "f2": -0.870975, "f1": 2.590934, "f3": 0.106374, "y": 0.67594853, "x": 0.24741365}], [{"q1": 0.2266416902, "distance": 0.5417353499, "q3": 3.405109427, "q2": 2.145413884, "tx": 0.375, "ty": 0.6495, "targetID": 3, "f2": -1.708103, "f1": 1.834313, "f3": -0.153121, "y": 0.14651664, "x": 0.57620867}], [{"q1": 1.17422774, "distance": 0.5007398212, "q3": 1.931262667, "q2": 1.648099764, "tx": -0.4763, "ty": 0.275, "targetID": 4, "f2": -0.760517, "f1": 0.360466, "f3": 0.344193, "y": 0.35559393, "x": 0.01791148}], [{"q1": 0.1218507902, "distance": 0.6949272869, "q3": 2.922183827, "q2": 1.494224554, "tx": 0, "ty": 0.55, "targetID": 5, "f2": -1.812894, "f1": 1.351387, "f3": 0.498068, "y": 0.058828361, "x": 0.49160386}], [{"q1": -0.02867550981, "distance": 0.1856852393, "q3": 2.610035127, "q2": 0.7401794536, "tx": 0.4763, "ty": 0.275, "targetID": 6, "f2": -1.96342, "f1": 1.039239, "f3": 1.252113, "y": 0.090946726, "x": 0.50086421}], [{"q1": 0.7085808902, "distance": 0.406336041, "q3": 2.238950257, "q2": 1.278334304, "tx": -0.175, "ty": 0.3031, "targetID": 7, "f2": -1.226164, "f1": 0.668154, "f3": 0.713958, "y": 0.36611595, "x": 0.22641994}], [{"q1": 0.9868631502, "distance": 0.2754647518, "q3": 2.153310437, "q2": 1.350967934, "tx": 0, "ty": 0.15, "targetID": 8, "f2": -0.947881, "f1": 0.582514, "f3": 0.641325, "y": 0.40760323, "x": 0.097577689}], [{"q1": 0.6001958902, "distance": 0.1949386159, "q3": 2.684742227, "q2": 0.8860750536, "tx": 0.175, "ty": 0.3031, "targetID": 9, "f2": -1.334549, "f1": 1.113946, "f3": 1.106218, "y": 0.33490579, "x": 0.36732643}]], "block": 21}], [{"trials": [[{"q1": 0.4922507902, "distance": 0.986297534, "q3": 3.644624427, "q2": 1.926696199, "tx": -0.375, "ty": 0.6495, "targetID": 1, "f2": -1.442494, "f1": 2.073828, "f3": 0.065596, "y": 0.32198052, "x": 0.55532995}], [{"q1": 0.4598295902, "distance": 0.4906383347, "q3": 0.5182371268, "q2": 1.153110424, "tx": 0, "ty": 0.95, "targetID": 2, "f2": -1.474915, "f1": -1.052559, "f3": 0.839182, "y": 0.65965508, "x": 0.39550702}], [{"q1": 0.09529799019, "distance": 0.8476764882, "q3": 4.229400527, "q2": 0.2061715536, "tx": 0.375, "ty": 0.6495, "targetID": 3, "f2": -1.839446, "f1": 2.658604, "f3": 1.786121, "y": -0.11035466, "x": 0.75073438}], [{"q1": 1.042972, "distance": 0.5430146564, "q3": 2.001822837, "q2": 1.517095354, "tx": -0.4763, "ty": 0.275, "targetID": 4, "f2": -0.891772, "f1": 0.431027, "f3": 0.475197, "y": 0.37870083, "x": 0.056720689}], [{"q1": 0.6454976902, "distance": 0.5147227983, "q3": 3.176841327, "q2": 1.362277664, "tx": 0, "ty": 0.55, "targetID": 5, "f2": -1.289247, "f1": 1.606045, "f3": 0.630015, "y": 0.30914586, "x": 0.45489432}], [{"q1": 0.8889710902, "distance": 0.3268431005, "q3": 2.461626337, "q2": 0.9959051236, "tx": 0.4763, "ty": 0.275, "targetID": 6, "f2": -1.045773, "f1": 0.89083, "f3": 0.996388, "y": 0.43626228, "x": 0.19200985}], [{"q1": 0.4598295902, "distance": 0.4828653767, "q3": 2.281173257, "q2": 1.240760864, "tx": -0.175, "ty": 0.3031, "targetID": 7, "f2": -1.474915, "f1": 0.710377, "f3": 0.751532, "y": 0.30890264, "x": 0.30783051}], [{"q1": 1.23599145, "distance": 0.2580826452, "q3": 2.077786547, "q2": 1.395578544, "tx": 0, "ty": 0.15, "targetID": 8, "f2": -0.698753, "f1": 0.50699, "f3": 0.596714, "y": 0.40793665, "x": -0.0086796498}], [{"q1": 0.6815003902, "distance": 0.1116519704, "q3": 2.429582097, "q2": 1.401044914, "tx": 0.175, "ty": 0.3031, "targetID": 9, "f2": -1.253244, "f1": 0.858786, "f3": 0.591248, "y": 0.3108019, "x": 0.28638601}]], "block": 22}], [{"trials": [[{"q1": 0.5842366902, "distance": 0.5353585474, "q3": 1.139644147, "q2": 1.600159054, "tx": -0.375, "ty": 0.6495, "targetID": 1, "f2": -1.350508, "f1": -0.431152, "f3": 0.392134, "y": 0.44948077, "x": 0.12158945}], [{"q1": 0.2725340902, "distance": 0.6850606853, "q3": 1.455248547, "q2": 0.7776900536, "tx": 0, "ty": 0.95, "targetID": 2, "f2": -1.66221, "f1": -0.115548, "f3": 1.214603, "y": 0.47166774, "x": 0.49041451}], [{"q1": 0.1446335902, "distance": 0.4502841951, "q3": 2.398228997, "q2": 0.9680077536, "tx": 0.375, "ty": 0.6495, "targetID": 3, "f2": -1.790111, "f1": 0.827433, "f3": 1.024285, "y": 0.20594418, "x": 0.45255057}], [{"q1": 0.7435781902, "distance": 0.6742178341, "q3": 2.088028137, "q2": 1.240069714, "tx": -0.4763, "ty": 0.275, "targetID": 4, "f2": -1.191166, "f1": 0.517232, "f3": 0.752223, "y": 0.39955576, "x": 0.18631267}], [{"q1": 0.3060925902, "distance": 0.6177978017, "q3": 2.925136927, "q2": 0.8338617536, "tx": 0, "ty": 0.55, "targetID": 5, "f2": -1.628652, "f1": 1.354341, "f3": 1.158431, "y": 0.17134737, "x": 0.48815603}], [{"q1": 0.2575612902, "distance": 0.1309533563, "q3": 2.755113927, "q2": 1.406574124, "tx": 0.4763, "ty": 0.275, "targetID": 6, "f2": -1.677183, "f1": 1.184318, "f3": 0.585719, "y": 0.14681122, "x": 0.44953401}], [{"q1": 1.14570208, "distance": 0.2464477848, "q3": 2.167321937, "q2": 1.184526354, "tx": -0.175, "ty": 0.3031, "targetID": 7, "f2": -0.789042, "f1": 0.596526, "f3": 0.807766, "y": 0.45036379, "x": 0.022610442}], [{"q1": 1.54763744, "distance": 0.2227651294, "q3": 1.803902497, "q2": 1.682028964, "tx": 0, "ty": 0.15, "targetID": 8, "f2": -0.387107, "f1": 0.233106, "f3": 0.310264, "y": 0.31953466, "x": -0.1445071}], [{"q1": 1.13590031, "distance": 0.1780492205, "q3": 2.279225467, "q2": 1.192882984, "tx": 0.175, "ty": 0.3031, "targetID": 9, "f2": -0.798844, "f1": 0.708429, "f3": 0.79941, "y": 0.44240444, "x": 0.064113581}]], "block": 23}], [{"trials": [[{"q1": 0.8436693902, "distance": 0.5686542712, "q3": 2.138167957, "q2": 0.9938945036, "tx": -0.375, "ty": 0.6495, "targetID": 1, "f2": -1.091075, "f1": 0.567372, "f3": 0.998398, "y": 0.46649092, "x": 0.16340074}], [{"q1": -1.03351391, "distance": 1.481262274, "q3": 3.250291727, "q2": 1.554605964, "tx": 0, "ty": 0.95, "targetID": 2, "f2": -2.968258, "f1": 1.679495, "f3": 0.437687, "y": -0.50812777, "x": 0.26077065}], [{"q1": 0.3433078902, "distance": 0.1824072052, "q3": 1.405108727, "q2": 1.068664414, "tx": 0.375, "ty": 0.6495, "targetID": 3, "f2": -1.591437, "f1": -0.165688, "f3": 0.923628, "y": 0.46717666, "x": 0.38053066}], [{"q1": 1.36240914, "distance": 0.4207884191, "q3": 2.029971507, "q2": 1.536573224, "tx": -0.4763, "ty": 0.275, "targetID": 4, "f2": -0.572335, "f1": 0.459175, "f3": 0.455719, "y": 0.37630141, "x": -0.067887319}], [{"q1": -0.04722350981, "distance": 0.6902621808, "q3": 2.713330727, "q2": 1.476820134, "tx": 0, "ty": 0.55, "targetID": 5, "f2": -1.981968, "f1": 1.142534, "f3": 0.515473, "y": 0.033252025, "x": 0.45763895}], [{"q1": 0.5755658902, "distance": 0.1445268735, "q3": 2.492225457, "q2": 0.6561104536, "tx": 0.4763, "ty": 0.275, "targetID": 6, "f2": -1.359179, "f1": 0.921429, "f3": 1.336182, "y": 0.37193325, "x": 0.36909943}], [{"q1": 1.19395694, "distance": 0.2009846992, "q3": 2.042098057, "q2": 1.465321904, "tx": -0.175, "ty": 0.3031, "targetID": 7, "f2": -0.740788, "f1": 0.471302, "f3": 0.526971, "y": 0.39529792, "x": 0.0035900133}], [{"q1": 1.53701886, "distance": 0.2150181228, "q3": 1.872640547, "q2": 1.683411264, "tx": 0, "ty": 0.15, "targetID": 8, "f2": -0.397726, "f1": 0.301844, "f3": 0.308881, "y": 0.32785956, "x": -0.12082537}], [{"q1": 0.8943746902, "distance": 0.1395402373, "q3": 2.272690957, "q2": 1.049814854, "tx": 0.175, "ty": 0.3031, "targetID": 9, "f2": -1.04037, "f1": 0.701895, "f3": 0.942478, "y": 0.4418135, "x": 0.15983284}]], "block": 24}]]}], [{"phase": "train", "blocks": [[{"trials": [[{"q1": 0.8079179902, "distance": 0.1229544544, "q3": 0.4163238268, "q2": 0.5576529536, "tx": 0.601, "ty": 0.601, "targetID": 1, "f2": -1.126826, "f1": -1.154473, "f3": 1.43464, "y": 0.71642975, "x": 0.55864707}], [{"q1": 2.74653203, "distance": 0.9500193454, "q3": 2.183972377, "q2": 1.672038694, "tx": 0.22, "ty": 0.821, "targetID": 2, "f2": 0.811788, "f1": 0.613176, "f3": 0.320254, "y": 0.067216623, "x": -0.35822779}], [{"q1": 1.14237199, "distance": 0.3551847265, "q3": 1.815337897, "q2": 1.065145834, "tx": -0.22, "ty": 0.821, "targetID": 3, "f2": -0.792373, "f1": 0.244542, "f3": 0.927147, "y": 0.52092835, "x": -0.02996528}], [{"q1": 1.21481712, "distance": 0.5091723255, "q3": 1.289372457, "q2": 0.9375971536, "tx": -0.601, "ty": 0.601, "targetID": 4, "f2": -0.719927, "f1": -0.281424, "f3": 1.054696, "y": 0.64574165, "x": -0.093797238}], [{"q1": 0.6421675902, "distance": 0.2783592931, "q3": 1.229179537, "q2": 0.9487812536, "tx": 0.4596, "ty": 0.4596, "targetID": 5, "f2": -1.292577, "f1": -0.341617, "f3": 1.043511, "y": 0.63752914, "x": 0.24553198}], [{"q1": 3.60380979, "distance": 1.16211414, "q3": 3.803212027, "q2": 0.1944220536, "tx": 0.1682, "ty": 0.6279, "targetID": 6, "f2": 1.669065, "f1": 2.232416, "f3": 1.797871, "y": -0.3252315, "x": -0.49666812}], [{"q1": 0.4193658902, "distance": 0.7231117551, "q3": 0.3742893268, "q2": 0.9988582236, "tx": -0.1682, "ty": 0.6279, "targetID": 7, "f2": -1.515379, "f1": -1.196507, "f3": 0.993434, "y": 0.66433495, "x": 0.55399326}], [{"q1": 2.43589135, "distance": 0.2974818096, "q3": 2.158336987, "q2": 2.562177564, "tx": -0.4596, "ty": 0.4596, "targetID": 8, "f2": 0.501147, "f1": 0.587541, "f3": -0.569885, "y": 0.30980826, "x": -0.20258276}], [{"q1": 2.93138334, "distance": 1.294225884, "q3": "_NaN_", "q2": 0.8243741536, "tx": 0.3182, "ty": 0.3182, "targetID": 9, "f2": 0.996639, "f1": "_NaN_", "f3": 1.167919, "y": -0.12772393, "x": -0.89677839}], [{"q1": 1.18271004, "distance": 0.1841598441, "q3": 3.611135127, "q2": 0.8201015536, "tx": 0.1165, "ty": 0.4347, "targetID": 10, "f2": -0.752034, "f1": 2.040339, "f3": 1.172191, "y": 0.56197148, "x": 0.24960454}], [{"q1": 2.19398872, "distance": 0.165342897, "q3": 1.981402487, "q2": 2.344088204, "tx": -0.1165, "ty": 0.4347, "targetID": 11, "f2": 0.259244, "f1": 0.410606, "f3": -0.351796, "y": 0.2705108, "x": -0.13599821}], [{"q1": 2.07278607, "distance": 0.1784651558, "q3": 2.203261757, "q2": 2.206863434, "tx": -0.3182, "ty": 0.3182, "targetID": 12, "f2": 0.138042, "f1": 0.632465, "f3": -0.214571, "y": 0.32054338, "x": -0.13975023}], [{"q1": 1.975459531, "distance": 0.9242159273, "q3": "_NaN_", "q2": 1.289078554, "tx": 0.1768, "ty": 0.1768, "targetID": 13, "f2": 0.040715, "f1": "_NaN_", "f3": 0.703214, "y": 0.35246991, "x": -0.73056716}], [{"q1": 1.03398704, "distance": 0.2522193671, "q3": 2.738149327, "q2": 0.9345184536, "tx": 0.0647, "ty": 0.2415, "targetID": 14, "f2": -0.900757, "f1": 1.167353, "f3": 1.057774, "y": 0.45152252, "x": 0.20436084}], [{"q1": 1.5155932, "distance": 0.562415373, "q3": 0.6223495068, "q2": 0.9112706536, "tx": -0.0647, "ty": 0.2415, "targetID": 15, "f2": -0.419151, "f1": -0.948447, "f3": 1.081022, "y": 0.72411217, "x": -0.3534846}], [{"q1": 2.51424267, "distance": 0.1937188116, "q3": 1.808677727, "q2": 1.700941354, "tx": -0.1768, "ty": 0.1768, "targetID": 16, "f2": 0.579498, "f1": 0.237881, "f3": 0.291351, "y": 0.07954484, "x": -0.3443363}]], "block": 1}], [{"trials": [[{"q1": 0.1979903902, "distance": 0.1693390806, "q3": 1.681191897, "q2": 0.5493591536, "tx": 0.601, "ty": 0.601, "targetID": 1, "f2": -1.736754, "f1": 0.110396, "f3": 1.442934, "y": 0.43754894, "x": 0.55673404}], [{"q1": 2.4239533, "distance": 0.9228400392, "q3": 1.963244077, "q2": 1.513953754, "tx": 0.22, "ty": 0.821, "targetID": 2, "f2": 0.489209, "f1": 0.392448, "f3": 0.478339, "y": 0.11389809, "x": -0.37299294}], [{"q1": 1.22411623, "distance": 0.111918253, "q3": 0.05899912679, "q2": 1.501827204, "tx": -0.22, "ty": 0.821, "targetID": 3, "f2": -0.710628, "f1": -1.511797, "f3": 0.490465, "y": 0.7090851, "x": -0.22086632}], [{"q1": 2.20234535, "distance": 0.1057830182, "q3": -0.4900570732, "q2": 0.8026343536, "tx": -0.601, "ty": 0.601, "targetID": 4, "f2": 0.267601, "f1": -2.060853, "f3": 1.189658, "y": 0.65107821, "x": -0.69417843}], [{"q1": 1.83339671, "distance": 1.064273339, "q3": "_NaN_", "q2": 1.665378524, "tx": 0.4596, "ty": 0.4596, "targetID": 5, "f2": -0.101348, "f1": "_NaN_", "f3": 0.326914, "y": 0.28230843, "x": -0.58980242}], [{"q1": 1.927581659, "distance": 0.3941307909, "q3": 3.870002327, "q2": 1.109756444, "tx": 0.1682, "ty": 0.6279, "targetID": 6, "f2": -0.007163, "f1": 2.299206, "f3": 0.882536, "y": 0.67215316, "x": -0.22343853}], [{"q1": 1.02192333, "distance": 0.4664884797, "q3": 2.292734317, "q2": 1.877436024, "tx": -0.1682, "ty": 0.6279, "targetID": 7, "f2": -0.912821, "f1": 0.721938, "f3": 0.114857, "y": 0.31522343, "x": 0.17798617}], [{"q1": 1.82648521, "distance": 0.1549506786, "q3": 1.292074227, "q2": 1.391620134, "tx": -0.4596, "ty": 0.4596, "targetID": 8, "f2": -0.108259, "f1": -0.278722, "f3": 0.600673, "y": 0.31362072, "x": -0.40764076}], [{"q1": 0.8214896902, "distance": 0.1593383171, "q3": 2.010053807, "q2": 1.790099754, "tx": 0.3182, "ty": 0.3182, "targetID": 9, "f2": -1.113255, "f1": 0.439257, "f3": 0.202193, "y": 0.29436286, "x": 0.1606548}], [{"q1": 1.51383391, "distance": 0.4953060469, "q3": -1.306858573, "q2": 1.590168794, "tx": 0.1165, "ty": 0.4347, "targetID": 10, "f2": -0.420911, "f1": -2.877655, "f3": 0.402124, "y": 0.81194975, "x": -0.20445281}], [{"q1": 1.48229232, "distance": 0.05542222878, "q3": 2.304106887, "q2": 1.348454654, "tx": -0.1165, "ty": 0.4347, "targetID": 11, "f2": -0.452452, "f1": 0.733311, "f3": 0.643838, "y": 0.41679294, "x": -0.064050399}], [{"q1": 1.50887019, "distance": 0.1596780233, "q3": 1.226352107, "q2": 1.295927224, "tx": -0.3182, "ty": 0.3182, "targetID": 12, "f2": -0.425874, "f1": -0.344444, "f3": 0.696365, "y": 0.47781833, "x": -0.31383424}], [{"q1": 2.33799932, "distance": 0.5554070431, "q3": 2.381704227, "q2": 1.169509534, "tx": 0.1768, "ty": 0.1768, "targetID": 13, "f2": 0.403255, "f1": 0.810908, "f3": 0.822783, "y": 0.24723192, "x": -0.37412316}], [{"q1": 2.66774089, "distance": 0.9841095942, "q3": "_NaN_", "q2": 0.8195989536, "tx": 0.0647, "ty": 0.2415, "targetID": 14, "f2": 0.732996, "f1": "_NaN_", "f3": 1.172694, "y": 0.13941852, "x": -0.91410083}], [{"q1": 1.707733, "distance": 0.6104600302, "q3": -0.7986179732, "q2": 1.449048454, "tx": -0.0647, "ty": 0.2415, "targetID": 15, "f2": -0.227011, "f1": -2.369414, "f3": 0.543244, "y": 0.71674845, "x": -0.44784535}], [{"q1": 2.35201083, "distance": 0.6143714405, "q3": "_NaN_", "q2": 1.241829004, "tx": -0.1768, "ty": 0.1768, "targetID": 16, "f2": 0.417266, "f1": "_NaN_", "f3": 0.750464, "y": 0.22221619, "x": -0.78949049}]], "block": 2}], [{"trials": [[{"q1": 0.6833224902, "distance": 0.6073595086, "q3": "_NaN_", "q2": 2.200894404, "tx": 0.601, "ty": 0.601, "targetID": 1, "f2": -1.251422, "f1": "_NaN_", "f3": -0.208602, "y": 0.47615653, "x": 0.0066098245}], [{"q1": 0.7309489902, "distance": 0.2750584308, "q3": "_NaN_", "q2": 1.870713014, "tx": 0.22, "ty": 0.821, "targetID": 2, "f2": -1.203796, "f1": "_NaN_", "f3": 0.12158, "y": 0.60352071, "x": 0.051596025}], [{"q1": 0.7320799902, "distance": 0.4247835337, "q3": "_NaN_", "q2": 2.262783784, "tx": -0.22, "ty": 0.821, "targetID": 3, "f2": -1.202665, "f1": "_NaN_", "f3": -0.270491, "y": 0.44874765, "x": -0.015380259}], [{"q1": 2.29885508, "distance": 0.5585126141, "q3": 1.939430807, "q2": 2.589886404, "tx": -0.601, "ty": 0.601, "targetID": 4, "f2": 0.364111, "f1": 0.368634, "f3": -0.597594, "y": 0.29872579, "x": -0.13135477}], [{"q1": 1.38697639, "distance": 0.4834544759, "q3": 2.197167067, "q2": 1.488067034, "tx": 0.4596, "ty": 0.4596, "targetID": 5, "f2": -0.547768, "f1": 0.626371, "f3": 0.504226, "y": 0.39100556, "x": -0.01896351}], [{"q1": 1.14067553, "distance": 0.2750094199, "q3": 1.819170647, "q2": 1.395138724, "tx": 0.1682, "ty": 0.6279, "targetID": 6, "f2": -0.794069, "f1": 0.248374, "f3": 0.597154, "y": 0.43299752, "x": -0.025818567}], [{"q1": 0.6713843902, "distance": 0.4033216545, "q3": 1.5719273, "q2": 1.681212154, "tx": -0.1682, "ty": 0.6279, "targetID": 7, "f2": -1.26336, "f1": 0.001131, "f3": 0.31108, "y": 0.34863648, "x": 0.1227987}], [{"q1": 1.37924808, "distance": 0.2331843367, "q3": 1.289498117, "q2": 1.135643174, "tx": -0.4596, "ty": 0.4596, "targetID": 8, "f2": -0.555496, "f1": -0.281298, "f3": 0.856649, "y": 0.54818955, "x": -0.24389922}], [{"q1": 0.4938843902, "distance": 0.1367246379, "q3": 2.026829917, "q2": 1.89992983, "tx": 0.3182, "ty": 0.3182, "targetID": 9, "f2": -1.44086, "f1": 0.456034, "f3": 0.092363, "y": 0.19709563, "x": 0.25473853}], [{"q1": 0.4935074902, "distance": 0.03411409452, "q3": 0.2909743268, "q2": 2.159048394, "tx": 0.1165, "ty": 0.4347, "targetID": 10, "f2": -1.441237, "f1": -1.279822, "f3": -0.166756, "y": 0.43375792, "x": 0.082398916}], [{"q1": 1.77615689, "distance": 0.1336734449, "q3": 2.122459997, "q2": 1.277328994, "tx": -0.1165, "ty": 0.4347, "targetID": 11, "f2": -0.158588, "f1": 0.551664, "f3": 0.714964, "y": 0.36487188, "x": -0.23048519}], [{"q1": 1.47066842, "distance": 0.2205172749, "q3": 1.586692786, "q2": 1.910297086, "tx": -0.3182, "ty": 0.3182, "targetID": 12, "f2": -0.464076, "f1": 0.015896, "f3": 0.081996, "y": 0.27699958, "x": -0.10156576}], [{"q1": 2.26863296, "distance": 0.5390213657, "q3": "_NaN_", "q2": 1.424167034, "tx": 0.1768, "ty": 0.1768, "targetID": 13, "f2": 0.333888, "f1": "_NaN_", "f3": 0.568126, "y": 0.17699628, "x": -0.36222133}], [{"q1": 1.28474897, "distance": 0.3327378755, "q3": 0.8268043568, "q2": 1.813096214, "tx": 0.0647, "ty": 0.2415, "targetID": 14, "f2": -0.649996, "f1": -0.743992, "f3": 0.179196, "y": 0.40083506, "x": -0.22740757}], [{"q1": 0.7859896902, "distance": 0.09378192059, "q3": 0.9317963768, "q2": 2.115820074, "tx": -0.0647, "ty": 0.2415, "targetID": 15, "f2": -1.148755, "f1": -0.639, "f3": -0.123527, "y": 0.31377764, "x": -0.0049422274}], [{"q1": 1.848162196, "distance": 0.1815112094, "q3": 2.371336967, "q2": 1.542605084, "tx": -0.1768, "ty": 0.1768, "targetID": 16, "f2": -0.086582, "f1": 0.800541, "f3": 0.449688, "y": 0.35830826, "x": -0.17576525}]], "block": 3}], [{"trials": [[{"q1": -0.02158810981, "distance": 0.616436375, "q3": 2.218655567, "q2": 1.885478504, "tx": 0.601, "ty": 0.601, "targetID": 1, "f2": -1.956333, "f1": 0.647859, "f3": 0.106814, "y": 0.038281201, "x": 0.34932291}], [{"q1": 1.911622368, "distance": 0.9354400563, "q3": "_NaN_", "q2": 1.714638694, "tx": 0.22, "ty": 0.821, "targetID": 2, "f2": -0.023122, "f1": "_NaN_", "f3": 0.277654, "y": 0.3314804, "x": -0.57713152}], [{"q1": 1.36159233, "distance": 0.3891749451, "q3": 1.890170637, "q2": 1.238687404, "tx": -0.22, "ty": 0.821, "targetID": 3, "f2": -0.573152, "f1": 0.319374, "f3": 0.753605, "y": 0.44520178, "x": -0.11884252}], [{"q1": 1.34613569, "distance": 0.3244489583, "q3": "_NaN_", "q2": 2.008691768, "tx": -0.601, "ty": 0.601, "targetID": 4, "f2": -0.588609, "f1": "_NaN_", "f3": -0.016399, "y": 0.46232523, "x": -0.30768032}], [{"q1": 1.991293158, "distance": 1.090121722, "q3": "_NaN_", "q2": 1.540657294, "tx": 0.4596, "ty": 0.4596, "targetID": 5, "f2": 0.056549, "f1": "_NaN_", "f3": 0.451635, "y": 0.358945, "x": -0.62586485}], [{"q1": 2.2539303, "distance": 1.055747335, "q3": "_NaN_", "q2": 1.225555554, "tx": 0.1682, "ty": 0.6279, "targetID": 6, "f2": 0.319186, "f1": "_NaN_", "f3": 0.766737, "y": 0.23647667, "x": -0.81230508}], [{"q1": 1.75316043, "distance": 0.5069412466, "q3": "_NaN_", "q2": 2.559538624, "tx": -0.1682, "ty": 0.6279, "targetID": 7, "f2": -0.181584, "f1": "_NaN_", "f3": -0.567246, "y": 0.13023901, "x": -0.26475551}], [{"q1": 0.9917012102, "distance": 0.6545082841, "q3": "_NaN_", "q2": 2.972218234, "tx": -0.4596, "ty": 0.4596, "targetID": 8, "f2": -0.943043, "f1": "_NaN_", "f3": -0.979926, "y": 0.072896863, "x": 0.068454711}], [{"q1": 0.6301038902, "distance": 0.3153215462, "q3": "_NaN_", "q2": 2.366142184, "tx": 0.3182, "ty": 0.3182, "targetID": 9, "f2": -1.304641, "f1": "_NaN_", "f3": -0.37385, "y": 0.40731032, "x": 0.015731773}], [{"q1": 2.51945771, "distance": 0.6737595854, "q3": 1.828092767, "q2": 1.095933434, "tx": 0.1165, "ty": 0.4347, "targetID": 10, "f2": 0.584713, "f1": 0.257296, "f3": 0.896359, "y": 0.16763377, "x": -0.502069}], [{"q1": 2.38141613, "distance": 0.7165889284, "q3": "_NaN_", "q2": 1.333060854, "tx": -0.1165, "ty": 0.4347, "targetID": 11, "f2": 0.446672, "f1": "_NaN_", "f3": 0.659232, "y": 0.17211958, "x": -0.78324674}], [{"q1": 0.9073179902, "distance": 0.181690584, "q3": "_NaN_", "q2": 2.197689984, "tx": -0.3182, "ty": 0.3182, "targetID": 12, "f2": -1.027427, "f1": "_NaN_", "f3": -0.205397, "y": 0.43961993, "x": -0.18303836}], [{"q1": 1.854633877, "distance": 0.7558764929, "q3": "_NaN_", "q2": 1.585644904, "tx": 0.1768, "ty": 0.1768, "targetID": 13, "f2": -0.080111, "f1": "_NaN_", "f3": 0.406648, "y": 0.25843955, "x": -0.57465476}], [{"q1": 0.3368550902, "distance": 0.7815963146, "q3": "_NaN_", "q2": 4.872209454, "tx": 0.0647, "ty": 0.2415, "targetID": 14, "f2": -1.597889, "f1": "_NaN_", "f3": -2.879917, "y": 0.094213252, "x": 0.83229326}], [{"q1": 2.11563739, "distance": 0.7310498604, "q3": -0.09867117321, "q2": 1.078466184, "tx": -0.0647, "ty": 0.2415, "targetID": 15, "f2": 0.180893, "f1": -1.669468, "f3": 0.913826, "y": 0.527403, "x": -0.73752492}], [{"q1": 1.09568792, "distance": 0.09356231823, "q3": "_NaN_", "q2": 2.605343044, "tx": -0.1768, "ty": 0.1768, "targetID": 16, "f2": -0.839057, "f1": "_NaN_", "f3": -0.61305, "y": 0.25290004, "x": -0.12236939}]], "block": 4}], [{"trials": [[{"q1": -0.1741815098, "distance": 0.3548778753, "q3": -1.161170373, "q2": 2.437079344, "tx": 0.601, "ty": 0.601, "targetID": 1, "f2": -2.108926, "f1": -2.731967, "f3": -0.444787, "y": 0.255717, "x": 0.51903686}], [{"q1": 0.7947861902, "distance": 0.5422802654, "q3": 0.6533256068, "q2": 2.224644844, "tx": 0.22, "ty": 0.821, "targetID": 2, "f2": -1.139958, "f1": -0.917471, "f3": -0.232352, "y": 0.34789045, "x": -0.04501932}], [{"q1": 0.9772498802, "distance": 0.3105776267, "q3": 0.2795389268, "q2": 1.899364343, "tx": -0.22, "ty": 0.821, "targetID": 3, "f2": -0.957495, "f1": -1.291257, "f3": 0.092928, "y": 0.52861604, "x": -0.11526184}], [{"q1": 3.13143999, "distance": 0.9620938598, "q3": "_NaN_", "q2": 1.188798914, "tx": -0.601, "ty": 0.601, "targetID": 4, "f2": 1.196695, "f1": "_NaN_", "f3": 0.803494, "y": -0.34919336, "x": -0.75185481}], [{"q1": 1.948253338, "distance": 1.029398508, "q3": "_NaN_", "q2": 1.957483807, "tx": 0.4596, "ty": 0.4596, "targetID": 5, "f2": 0.013509, "f1": "_NaN_", "f3": 0.034809, "y": 0.21378673, "x": -0.54001849}], [{"q1": 0.9624844002, "distance": 0.04341209539, "q3": -1.864239973, "q2": 2.174065204, "tx": 0.1682, "ty": 0.6279, "targetID": 6, "f2": -0.97226, "f1": -3.435036, "f3": -0.181773, "y": 0.67078539, "x": 0.17494191}], [{"q1": 1.40921887, "distance": 0.1685556646, "q3": -2.446873373, "q2": 2.178149274, "tx": -0.1682, "ty": 0.6279, "targetID": 7, "f2": -0.525526, "f1": -4.01767, "f3": -0.185857, "y": 0.65137618, "x": -0.0012872053}], [{"q1": 1.35348702, "distance": 0.1783288349, "q3": 0.7078008268, "q2": 1.692898874, "tx": -0.4596, "ty": 0.4596, "targetID": 8, "f2": -0.581257, "f1": -0.862996, "f3": 0.299394, "y": 0.46648696, "x": -0.2814042}], [{"q1": 1.22028349, "distance": 0.1849366873, "q3": 2.224373267, "q2": 2.090938663, "tx": 0.3182, "ty": 0.3182, "targetID": 9, "f2": -0.714461, "f1": 0.653577, "f3": -0.098646, "y": 0.31915915, "x": 0.1332658}], [{"q1": 1.51163479, "distance": 0.3997191647, "q3": 1.327385727, "q2": 1.543610394, "tx": 0.1165, "ty": 0.4347, "targetID": 10, "f2": -0.42311, "f1": -0.243411, "f3": 0.448682, "y": 0.37061989, "x": -0.2780493}], [{"q1": 0.08008639019, "distance": 0.691835227, "q3": -1.712237073, "q2": 2.316756344, "tx": -0.1165, "ty": 0.4347, "targetID": 11, "f2": -1.854658, "f1": -3.283033, "f3": -0.324464, "y": 0.3315379, "x": 0.56760055}], [{"q1": 1.33532861, "distance": 0.2149112725, "q3": -0.3881500732, "q2": 2.016043094, "tx": -0.3182, "ty": 0.3182, "targetID": 12, "f2": -0.599416, "f1": -1.958946, "f3": -0.02375, "y": 0.53272074, "x": -0.30524982}], [{"q1": 0.4889835902, "distance": 0.1242883927, "q3": "_NaN_", "q2": 2.984910264, "tx": 0.1768, "ty": 0.1768, "targetID": 13, "f2": -1.445761, "f1": "_NaN_", "f3": -0.992618, "y": 0.1637831, "x": 0.053195126}], [{"q1": 0.4615888902, "distance": 0.3861880277, "q3": -0.2705727732, "q2": 1.959557259, "tx": 0.0647, "ty": 0.2415, "targetID": 14, "f2": -1.473156, "f1": -1.841369, "f3": 0.032735, "y": 0.59044664, "x": 0.23016128}], [{"q1": 1.33218702, "distance": 0.2718975645, "q3": 0.2618203268, "q2": 2.02402274, "tx": -0.0647, "ty": 0.2415, "targetID": 15, "f2": -0.602557, "f1": -1.308976, "f3": -0.03173, "y": 0.41013575, "x": -0.27798448}], [{"q1": 1.47418701, "distance": 0.1508016773, "q3": 1.683139677, "q2": 1.731289134, "tx": -0.1768, "ty": 0.1768, "targetID": 16, "f2": -0.460557, "f1": 0.112343, "f3": 0.261004, "y": 0.32166164, "x": -0.13489235}]], "block": 5}], [{"trials": [[{"q1": 1.54166842, "distance": 0.9756010807, "q3": "_NaN_", "q2": 2.562240394, "tx": 0.601, "ty": 0.601, "targetID": 1, "f2": -0.393076, "f1": "_NaN_", "f3": -0.569948, "y": 0.18567096, "x": -0.28177928}], [{"q1": 1.39325958, "distance": 0.5131210507, "q3": 1.875530817, "q2": 1.134826354, "tx": 0.22, "ty": 0.821, "targetID": 2, "f2": -0.541485, "f1": 0.304734, "f3": 0.857466, "y": 0.4664639, "x": -0.15094119}], [{"q1": 4.24218149, "distance": 1.501971414, "q3": "_NaN_", "q2": -0.2381124464, "tx": -0.22, "ty": 0.821, "targetID": 3, "f2": 2.307437, "f1": "_NaN_", "f3": 2.230405, "y": -0.67770384, "x": -0.12098016}], [{"q1": 2.85340901, "distance": 0.8539591539, "q3": "_NaN_", "q2": 1.573769684, "tx": -0.601, "ty": 0.601, "targetID": 4, "f2": 0.918665, "f1": "_NaN_", "f3": 0.418523, "y": -0.24844007, "x": -0.68873713}], [{"q1": 0.6312976902, "distance": 0.2283228561, "q3": 2.271685647, "q2": 1.315405104, "tx": 0.4596, "ty": 0.4596, "targetID": 5, "f2": -1.303447, "f1": 0.700889, "f3": 0.676888, "y": 0.33911881, "x": 0.26565256}], [{"q1": 1.23121623, "distance": 0.07677974539, "q3": 3.808427127, "q2": 1.203501574, "tx": 0.1682, "ty": 0.6279, "targetID": 6, "f2": -0.703528, "f1": 2.237631, "f3": 0.788791, "y": 0.63630977, "x": 0.24451779}], [{"q1": 1.7150215, "distance": 0.05735010529, "q3": 3.744589927, "q2": 2.591143044, "tx": -0.1682, "ty": 0.6279, "targetID": 7, "f2": -0.219723, "f1": 2.173794, "f3": -0.59885, "y": 0.57066811, "x": -0.1718804}], [{"q1": 1.38980383, "distance": 0.4852250361, "q3": 2.107506017, "q2": 1.851863464, "tx": -0.4596, "ty": 0.4596, "targetID": 8, "f2": -0.544941, "f1": 0.53671, "f3": 0.140429, "y": 0.33601984, "x": 0.0096241252}], [{"q1": 1.56680116, "distance": 0.7428456367, "q3": 1.224844147, "q2": 0.6895370536, "tx": 0.3182, "ty": 0.3182, "targetID": 9, "f2": -0.367943, "f1": -0.345952, "f3": 1.302756, "y": 0.67580221, "x": -0.33290698}], [{"q1": 2.18795686, "distance": 0.5651993247, "q3": 2.337659097, "q2": 0.5191998536, "tx": 0.1165, "ty": 0.4347, "targetID": 10, "f2": 0.253212, "f1": 0.766863, "f3": 1.473093, "y": 0.35319366, "x": -0.44279151}], [{"q1": 1.38892418, "distance": 0.09034901965, "q3": 1.896139667, "q2": 0.9891821536, "tx": -0.1165, "ty": 0.4347, "targetID": 11, "f2": -0.54582, "f1": 0.325343, "f3": 1.003111, "y": 0.51060897, "x": -0.16549769}], [{"q1": 2.42269666, "distance": 0.1544017767, "q3": 1.985737887, "q2": 2.397809434, "tx": -0.3182, "ty": 0.3182, "targetID": 12, "f2": 0.487952, "f1": 0.414942, "f3": -0.405517, "y": 0.23552042, "x": -0.18780063}], [{"q1": 1.66142593, "distance": 0.3012160933, "q3": 2.384091837, "q2": 1.878378504, "tx": 0.1768, "ty": 0.1768, "targetID": 13, "f2": -0.273319, "f1": 0.813296, "f3": 0.113914, "y": 0.37723801, "x": -0.048046034}], [{"q1": 1.75617636, "distance": 0.3992200411, "q3": "_NaN_", "q2": 2.532458094, "tx": 0.0647, "ty": 0.2415, "targetID": 14, "f2": -0.178568, "f1": "_NaN_", "f3": -0.540165, "y": 0.11973116, "x": -0.31549599}], [{"q1": 1.49630382, "distance": 0.1394319727, "q3": 2.120575037, "q2": 1.511251984, "tx": -0.0647, "ty": 0.2415, "targetID": 15, "f2": -0.438441, "f1": 0.549779, "f3": 0.481041, "y": 0.3780217, "x": -0.093039027}], [{"q1": 1.843072816, "distance": 0.1015377321, "q3": "_NaN_", "q2": 2.696700554, "tx": -0.1768, "ty": 0.1768, "targetID": 16, "f2": -0.091672, "f1": "_NaN_", "f3": -0.704408, "y": 0.093558196, "x": -0.2349439}]], "block": 6}], [{"trials": [[{"q1": 0.9868631502, "distance": 0.3575414713, "q3": 2.753857327, "q2": 0.7137272536, "tx": 0.601, "ty": 0.601, "targetID": 1, "f2": -0.947881, "f1": 1.183061, "f3": 1.278565, "y": 0.42825036, "x": 0.28796092}], [{"q1": -0.004874809808, "distance": 0.8923580854, "q3": 2.480790057, "q2": 2.283958114, "tx": 0.22, "ty": 0.821, "targetID": 2, "f2": -1.939619, "f1": 0.909994, "f3": -0.291665, "y": -0.05163452, "x": 0.4065796}], [{"q1": 1.18830208, "distance": 0.1901890509, "q3": 0.6866264868, "q2": 1.253390064, "tx": -0.22, "ty": 0.821, "targetID": 3, "f2": -0.746442, "f1": -0.88417, "f3": 0.738903, "y": 0.63761377, "x": -0.16958804}], [{"q1": 2.36269224, "distance": 0.4978245253, "q3": 2.039710447, "q2": 2.992764254, "tx": -0.601, "ty": 0.601, "targetID": 4, "f2": 0.427948, "f1": 0.468914, "f3": -1.000472, "y": 0.34858135, "x": -0.17191483}], [{"q1": 1.14325164, "distance": 0.2862537398, "q3": 1.669944991, "q2": 3.072560654, "tx": 0.4596, "ty": 0.4596, "targetID": 5, "f2": -0.791493, "f1": 0.099149, "f3": -1.080268, "y": 0.20468554, "x": 0.32937012}], [{"q1": 1.29869764, "distance": 0.1953081864, "q3": 2.725268827, "q2": 2.09049884, "tx": 0.1682, "ty": 0.6279, "targetID": 6, "f2": -0.636047, "f1": 1.154473, "f3": -0.098206, "y": 0.43320444, "x": 0.18365725}], [{"q1": 1.963584311, "distance": 0.1716265253, "q3": 2.598599827, "q2": 2.806342144, "tx": -0.1682, "ty": 0.6279, "targetID": 7, "f2": 0.02884, "f1": 1.027804, "f3": -0.814049, "y": 0.48015505, "x": -0.080866765}], [{"q1": 1.44924276, "distance": 0.2009672844, "q3": "_NaN_", "q2": 2.242112104, "tx": -0.4596, "ty": 0.4596, "targetID": 8, "f2": -0.485502, "f1": "_NaN_", "f3": -0.249819, "y": 0.31659445, "x": -0.31840063}], [{"q1": 2.17608164, "distance": 0.4315086017, "q3": 1.926864437, "q2": 3.261244754, "tx": 0.3182, "ty": 0.3182, "targetID": 9, "f2": 0.241337, "f1": 0.356068, "f3": -1.268952, "y": 0.47907232, "x": -0.082199513}], [{"q1": 1.27526136, "distance": 0.0773966959, "q3": 2.474129877, "q2": 2.175447504, "tx": 0.1165, "ty": 0.4347, "targetID": 10, "f2": -0.659483, "f1": 0.903334, "f3": -0.183155, "y": 0.37094981, "x": 0.16038806}], [{"q1": 1.40211887, "distance": 0.06019837211, "q3": 1.744212237, "q2": 1.487752874, "tx": -0.1165, "ty": 0.4347, "targetID": 11, "f2": -0.532626, "f1": 0.173416, "f3": 0.50454, "y": 0.37980518, "x": -0.14120633}], [{"q1": 1.44566135, "distance": 0.2888904251, "q3": 1.516823765, "q2": 2.173311224, "tx": -0.3182, "ty": 0.3182, "targetID": 12, "f2": -0.489083, "f1": -0.053973, "f3": -0.181019, "y": 0.23573007, "x": -0.041331099}], [{"q1": 1.40105073, "distance": 0.2478208393, "q3": 1.486790139, "q2": 2.163132464, "tx": 0.1768, "ty": 0.1768, "targetID": 13, "f2": -0.533694, "f1": -0.084006, "f3": -0.17084, "y": 0.23731238, "x": -0.063519413}], [{"q1": 1.45137904, "distance": 0.1457484721, "q3": 2.423110417, "q2": 2.112301494, "tx": 0.0647, "ty": 0.2415, "targetID": 14, "f2": -0.483365, "f1": 0.852314, "f3": -0.120009, "y": 0.38677599, "x": 0.076426204}], [{"q1": 1.48191532, "distance": 0.04694121087, "q3": 1.700921097, "q2": 2.147110344, "tx": -0.0647, "ty": 0.2415, "targetID": 15, "f2": -0.452829, "f1": 0.130125, "f3": -0.154818, "y": 0.25619579, "x": -0.02011849}], [{"q1": 1.55027638, "distance": 0.3215604946, "q3": 1.243630867, "q2": 1.292534304, "tx": -0.1768, "ty": 0.1768, "targetID": 16, "f2": -0.384468, "f1": -0.327165, "f3": 0.699758, "y": 0.46296773, "x": -0.32346009}]], "block": 7}], [{"trials": [[{"q1": 1.65470292, "distance": 0.8845081112, "q3": 1.112437957, "q2": 2.477605884, "tx": 0.601, "ty": 0.601, "targetID": 1, "f2": -0.280042, "f1": -0.458358, "f3": -0.485313, "y": 0.15136313, "x": -0.16069632}], [{"q1": 4.94665219, "distance": 1.191267841, "q3": "_NaN_", "q2": 3.787103354, "tx": 0.22, "ty": 0.821, "targetID": 2, "f2": 3.011908, "f1": "_NaN_", "f3": -1.794811, "y": -0.27978322, "x": -0.23540682}], [{"q1": 2.27623561, "distance": 0.5999375649, "q3": 2.328108657, "q2": 1.398405974, "tx": -0.22, "ty": 0.821, "targetID": 3, "f2": 0.341491, "f1": 0.757312, "f3": 0.593887, "y": 0.23463769, "x": -0.34690281}], [{"q1": 2.09628518, "distance": 0.3990087854, "q3": 2.582200627, "q2": 1.201742274, "tx": -0.601, "ty": 0.601, "targetID": 4, "f2": 0.161541, "f1": 1.011404, "f3": 0.79055, "y": 0.34023327, "x": -0.29899218}], [{"q1": 1.60537992, "distance": 0.7471652063, "q3": -1.535761273, "q2": 2.911962484, "tx": 0.4596, "ty": 0.4596, "targetID": 5, "f2": -0.329365, "f1": -3.106558, "f3": -0.91967, "y": 0.35324316, "x": -0.27995667}], [{"q1": 0.7671401902, "distance": 0.1555146873, "q3": -0.3065440732, "q2": 1.934801508, "tx": 0.1682, "ty": 0.6279, "targetID": 6, "f2": -1.167604, "f1": -1.87734, "f3": 0.057491, "y": 0.60511753, "x": 0.014363148}], [{"q1": "_NaN_", "distance": 0.9236534217, "q3": 3.011593527, "q2": "_NaN_", "tx": -0.1682, "ty": 0.6279, "targetID": 7, "f2": "_NaN_", "f1": 1.440797, "f3": "_NaN_", "y": 0.055955225, "x": 0.55706879}], [{"q1": 1.859283434, "distance": 0.1526811882, "q3": "_NaN_", "q2": 1.822395324, "tx": -0.4596, "ty": 0.4596, "targetID": 8, "f2": -0.075461, "f1": "_NaN_", "f3": 0.169897, "y": 0.32842501, "x": -0.53773237}], [{"q1": 0.4131454902, "distance": 0.1984872593, "q3": "_NaN_", "q2": 2.483009424, "tx": 0.3182, "ty": 0.3182, "targetID": 9, "f2": -1.521599, "f1": "_NaN_", "f3": -0.490717, "y": 0.31549599, "x": 0.11973116}], [{"q1": 0.5638162902, "distance": 0.1766138683, "q3": 1.485721998, "q2": 1.020849374, "tx": 0.1165, "ty": 0.4347, "targetID": 10, "f2": -1.370928, "f1": -0.085074, "f3": 0.971443, "y": 0.54005951, "x": 0.25824566}], [{"q1": 1.40444365, "distance": 0.1874677386, "q3": "_NaN_", "q2": 2.333343954, "tx": -0.1165, "ty": 0.4347, "targetID": 11, "f2": -0.530301, "f1": "_NaN_", "f3": -0.341051, "y": 0.3036521, "x": -0.25055447}], [{"q1": 2.14755598, "distance": 0.218964525, "q3": 1.286168037, "q2": 1.659409494, "tx": -0.3182, "ty": 0.3182, "targetID": 12, "f2": 0.212811, "f1": -0.284628, "f3": 0.332883, "y": 0.11814096, "x": -0.40720474}], [{"q1": 0.1718585902, "distance": 0.6329536805, "q3": 0.9356291268, "q2": 4.543058554, "tx": 0.1768, "ty": 0.1768, "targetID": 13, "f2": -1.762886, "f1": -0.635167, "f3": -2.550766, "y": -0.040508973, "x": 0.77128059}], [{"q1": "_NaN_", "distance": 0.7175597127, "q3": 1.566209601, "q2": "_NaN_", "tx": 0.0647, "ty": 0.2415, "targetID": 14, "f2": "_NaN_", "f1": -0.004587, "f3": "_NaN_", "y": 0.22488898, "x": 0.78206742}], [{"q1": 0.1640988902, "distance": 0.2573667415, "q3": 0.6976220668, "q2": 2.712471354, "tx": -0.0647, "ty": 0.2415, "targetID": 15, "f2": -1.770646, "f1": -0.873174, "f3": -0.720179, "y": 0.06224607, "x": 0.1199772}], [{"q1": 1.16197553, "distance": 0.4029860786, "q3": 1.592913139, "q2": 1.027258224, "tx": -0.1768, "ty": 0.1768, "targetID": 16, "f2": -0.772769, "f1": 0.022117, "f3": 0.965034, "y": 0.56706763, "x": -0.076356202}]], "block": 8}], [{"trials": [[{"q1": 1.868331221, "distance": 0.6024547374, "q3": 2.395967057, "q2": 3.650041954, "tx": 0.601, "ty": 0.601, "targetID": 1, "f2": -0.066413, "f1": 0.825171, "f3": -1.657749, "y": 0.59395148, "x": -0.0014135033}], [{"q1": 0.9580233302, "distance": 0.6170247016, "q3": "_NaN_", "q2": 2.533023584, "tx": 0.22, "ty": 0.821, "targetID": 2, "f2": -0.976721, "f1": "_NaN_", "f3": -0.540731, "y": 0.31194829, "x": -0.12869161}], [{"q1": 4.42024689, "distance": 1.578911947, "q3": "_NaN_", "q2": -0.8027823464, "tx": -0.22, "ty": 0.821, "targetID": 3, "f2": 2.485502, "f1": "_NaN_", "f3": 2.795075, "y": -0.72432142, "x": -0.54395161}], [{"q1": 2.77480637, "distance": 0.8030026722, "q3": "_NaN_", "q2": 1.394698904, "tx": -0.601, "ty": 0.601, "targetID": 4, "f2": 0.840062, "f1": "_NaN_", "f3": 0.597594, "y": -0.1918695, "x": -0.72816622}], [{"q1": 0.2499522902, "distance": 0.3179660896, "q3": 2.914015727, "q2": 1.375158194, "tx": 0.4596, "ty": 0.4596, "targetID": 5, "f2": -1.684792, "f1": 1.343219, "f3": 0.617134, "y": 0.14208714, "x": 0.47657109}], [{"q1": 2.00153475, "distance": 0.2255882763, "q3": 2.824731627, "q2": 1.009790964, "tx": 0.1682, "ty": 0.6279, "targetID": 6, "f2": 0.06679, "f1": 1.253935, "f3": 0.982502, "y": 0.49381048, "x": -0.013211331}], [{"q1": 0.5881950902, "distance": 0.435568954, "q3": 1.796299847, "q2": 1.314713954, "tx": -0.1682, "ty": 0.6279, "targetID": 7, "f2": -1.346549, "f1": 0.225504, "f3": 0.677579, "y": 0.40237624, "x": 0.20443836}], [{"q1": 1.64810558, "distance": 0.1448489907, "q3": 1.54748571, "q2": 1.216193604, "tx": -0.4596, "ty": 0.4596, "targetID": 8, "f2": -0.286639, "f1": -0.023311, "f3": 0.776099, "y": 0.40674535, "x": -0.32473853}], [{"q1": 2.3204064, "distance": 0.6703781214, "q3": 2.122083007, "q2": 1.783879394, "tx": 0.3182, "ty": 0.3182, "targetID": 9, "f2": 0.385662, "f1": 0.551287, "f3": 0.208413, "y": 0.13629009, "x": -0.32702524}], [{"q1": 0.9373516502, "distance": 0.09077730026, "q3": 1.738054717, "q2": 1.214245814, "tx": 0.1165, "ty": 0.4347, "targetID": 10, "f2": -0.997393, "f1": 0.167258, "f3": 0.778047, "y": 0.49034813, "x": 0.044779683}], [{"q1": 1.55844452, "distance": 0.162298164, "q3": 1.568283053, "q2": 1.436482084, "tx": -0.1165, "ty": 0.4347, "targetID": 11, "f2": -0.3763, "f1": -0.002513, "f3": 0.555811, "y": 0.3559701, "x": -0.25842356}], [{"q1": 2.38738516, "distance": 0.06276687496, "q3": 2.520059967, "q2": 1.075952904, "tx": -0.3182, "ty": 0.3182, "targetID": 12, "f2": 0.452641, "f1": 0.949264, "f3": 0.91634, "y": 0.28643667, "x": -0.3723366}], [{"q1": 1.53890382, "distance": 0.5849875021, "q3": 1.615281279, "q2": 0.8694874536, "tx": 0.1768, "ty": 0.1768, "targetID": 13, "f2": -0.395841, "f1": 0.044485, "f3": 1.122805, "y": 0.54399579, "x": -0.27858734}], [{"q1": 1.84420379, "distance": 0.6207609541, "q3": 1.418491917, "q2": 0.6492617536, "tx": 0.0647, "ty": 0.2415, "targetID": 14, "f2": -0.090541, "f1": -0.152304, "f3": 1.343031, "y": 0.53272074, "x": -0.4835104}], [{"q1": 0.4958321902, "distance": 0.5906667682, "q3": 3.180988227, "q2": 1.283360854, "tx": -0.0647, "ty": 0.2415, "targetID": 15, "f2": -1.438912, "f1": 1.610192, "f3": 0.708932, "y": 0.22207588, "x": 0.5256473}], [{"q1": 2.15314801, "distance": 0.3112631938, "q3": 2.045805137, "q2": 0.8091060536, "tx": -0.1768, "ty": 0.1768, "targetID": 16, "f2": 0.218404, "f1": 0.475009, "f3": 1.183187, "y": 0.29388132, "x": -0.46520378}]], "block": 9}], [{"trials": [[{"q1": 0.6463773902, "distance": 0.3499924025, "q3": 0.4926645268, "q2": 0.9713378536, "tx": 0.601, "ty": 0.601, "targetID": 1, "f2": -1.288367, "f1": -1.078132, "f3": 1.020955, "y": 0.67475065, "x": 0.25886622}], [{"q1": 1.930911747, "distance": 0.7210308125, "q3": 1.525745888, "q2": 2.277549264, "tx": 0.22, "ty": 0.821, "targetID": 2, "f2": -0.003833, "f1": -0.04505, "f3": -0.285257, "y": 0.1877393, "x": -0.12476995}], [{"q1": 1.893212635, "distance": 0.6668576891, "q3": "_NaN_", "q2": 2.165520074, "tx": -0.22, "ty": 0.821, "targetID": 3, "f2": -0.041532, "f1": "_NaN_", "f3": -0.173227, "y": 0.18598978, "x": -0.42362023}], [{"q1": "_NaN_", "distance": 1.710088302, "q3": "_NaN_", "q2": "_NaN_", "tx": -0.601, "ty": 0.601, "targetID": 4, "f2": "_NaN_", "f1": "_NaN_", "f3": "_NaN_", "y": 0, "x": 1}], [{"q1": "_NaN_", "distance": 0.3672300026, "q3": 1.708398087, "q2": "_NaN_", "tx": 0.4596, "ty": 0.4596, "targetID": 5, "f2": "_NaN_", "f1": 0.137602, "f3": "_NaN_", "y": 0.22222988, "x": 0.73980225}], [{"q1": 1.53915514, "distance": 0.5072960886, "q3": 1.354277757, "q2": 2.01352982, "tx": 0.1682, "ty": 0.6279, "targetID": 6, "f2": -0.395589, "f1": -0.216519, "f3": -0.021237, "y": 0.24153066, "x": -0.16053706}], [{"q1": "_NaN_", "distance": 0.9886492524, "q3": 1.62784765, "q2": "_NaN_", "tx": -0.1682, "ty": 0.6279, "targetID": 7, "f2": "_NaN_", "f1": 0.057051, "f3": "_NaN_", "y": 0.22101463, "x": 0.7328392}], [{"q1": 2.5411347, "distance": 0.5189454472, "q3": 0.2292734268, "q2": 3.429005854, "tx": -0.4596, "ty": 0.4596, "targetID": 8, "f2": 0.60639, "f1": -1.341523, "f3": -1.436713, "y": 0.20557981, "x": -0.0070758346}], [{"q1": 2.06977014, "distance": 0.3251251356, "q3": 1.809557367, "q2": 3.127161554, "tx": 0.3182, "ty": 0.3182, "targetID": 9, "f2": 0.135026, "f1": 0.238761, "f3": -1.134869, "y": 0.43526267, "x": 0.014880556}], [{"q1": 1.66054628, "distance": 0.1210422017, "q3": 2.068738767, "q2": 3.508802254, "tx": 0.1165, "ty": 0.4347, "targetID": 10, "f2": -0.274198, "f1": 0.497942, "f3": -1.51651, "y": 0.52311349, "x": 0.19916964}], [{"q1": 1.917088739, "distance": 0.1977309142, "q3": 1.673086587, "q2": 2.921324434, "tx": -0.1165, "ty": 0.4347, "targetID": 11, "f2": -0.017656, "f1": 0.10229, "f3": -0.929032, "y": 0.32812616, "x": 0.050051887}], [{"q1": 1.57245603, "distance": 0.02928101711, "q3": 1.407810497, "q2": 1.403746684, "tx": -0.3182, "ty": 0.3182, "targetID": 12, "f2": -0.362288, "f1": -0.162986, "f3": 0.588546, "y": 0.3088752, "x": -0.29044345}], [{"q1": 2.05167457, "distance": 0.1428047097, "q3": 1.110867167, "q2": 3.138785454, "tx": 0.1768, "ty": 0.1768, "targetID": 13, "f2": 0.11693, "f1": -0.459929, "f3": -1.146493, "y": 0.27233963, "x": 0.07066158}], [{"q1": 1.58709585, "distance": 0.1065317459, "q3": 2.057114867, "q2": 2.196684674, "tx": 0.0647, "ty": 0.2415, "targetID": 14, "f2": -0.347649, "f1": 0.486319, "f3": -0.204392, "y": 0.3021287, "x": -0.022896653}], [{"q1": 1.75975778, "distance": 0.2012919101, "q3": 2.678710427, "q2": 2.155655474, "tx": -0.0647, "ty": 0.2415, "targetID": 15, "f2": -0.174987, "f1": 1.107914, "f3": -0.163363, "y": 0.44219011, "x": -0.049146453}], [{"q1": 2.90587361, "distance": 0.2465676081, "q3": 2.142880347, "q2": 3.397652754, "tx": -0.1768, "ty": 0.1768, "targetID": 16, "f2": 0.971129, "f1": 0.572084, "f3": -1.40536, "y": 0.35900931, "x": -0.34291849}]], "block": 10}], [{"trials": [[{"q1": 1.36806401, "distance": 0.5273114747, "q3": 2.954228027, "q2": 2.778381964, "tx": 0.601, "ty": 0.601, "targetID": 1, "f2": -0.56668, "f1": 1.383432, "f3": -0.786089, "y": 0.52719031, "x": 0.078879783}], [{"q1": 1.53086134, "distance": 0.4865193512, "q3": 2.325846707, "q2": 1.861790894, "tx": 0.22, "ty": 0.821, "targetID": 2, "f2": -0.403883, "f1": 0.75505, "f3": 0.130502, "y": 0.37892952, "x": 0.01683807}], [{"q1": 1.27457021, "distance": 0.6150093559, "q3": 2.707487427, "q2": 2.951986374, "tx": -0.22, "ty": 0.821, "targetID": 3, "f2": -0.660174, "f1": 1.136691, "f3": -0.959694, "y": 0.40858261, "x": 0.23623284}], [{"q1": 2.026478995, "distance": 0.5799846788, "q3": 2.413748467, "q2": 2.411255454, "tx": -0.601, "ty": 0.601, "targetID": 4, "f2": 0.091735, "f1": 0.842952, "f3": -0.418963, "y": 0.3443618, "x": -0.08088553}], [{"q1": "_NaN_", "distance": 0.7094112489, "q3": "_NaN_", "q2": "_NaN_", "tx": 0.4596, "ty": 0.4596, "targetID": 5, "f2": "_NaN_", "f1": "_NaN_", "f3": "_NaN_", "y": 0, "x": 1}], [{"q1": 1.54198258, "distance": 0.2985087598, "q3": 2.313908657, "q2": 1.905584697, "tx": 0.1682, "ty": 0.6279, "targetID": 6, "f2": -0.392762, "f1": 0.743112, "f3": 0.086708, "y": 0.3655982, "x": 0.025703525}], [{"q1": 2.08497545, "distance": 0.2294890022, "q3": 3.483586427, "q2": 2.524792604, "tx": -0.1682, "ty": 0.6279, "targetID": 7, "f2": 0.150231, "f1": 1.91279, "f3": -0.5325, "y": 0.47832414, "x": -0.34224673}], [{"q1": 2.20284801, "distance": 0.1505277106, "q3": 3.149132427, "q2": 2.733017374, "tx": -0.4596, "ty": 0.4596, "targetID": 8, "f2": 0.268104, "f1": 1.578336, "f3": -0.740725, "y": 0.45489432, "x": -0.30914586}], [{"q1": 1.70578522, "distance": 0.407701024, "q3": 2.204644057, "q2": 1.869267884, "tx": 0.3182, "ty": 0.3182, "targetID": 9, "f2": -0.228959, "f1": 0.633848, "f3": 0.123025, "y": 0.32983605, "x": -0.08933494}], [{"q1": 2.04683652, "distance": 0.2638170143, "q3": 1.805724627, "q2": 2.337302364, "tx": 0.1165, "ty": 0.4347, "targetID": 10, "f2": 0.112092, "f1": 0.234928, "f3": -0.34501, "y": 0.28542284, "x": -0.10102183}], [{"q1": 1.38308082, "distance": 0.166487653, "q3": 1.998932577, "q2": 1.944037791, "tx": -0.1165, "ty": 0.4347, "targetID": 11, "f2": -0.551664, "f1": 0.428136, "f3": 0.048255, "y": 0.31139328, "x": -0.0046358351}], [{"q1": 1.946871038, "distance": 0.1983214241, "q3": "_NaN_", "q2": 2.111044854, "tx": -0.3182, "ty": 0.3182, "targetID": 12, "f2": 0.012127, "f1": "_NaN_", "f3": -0.118752, "y": 0.17635012, "x": -0.45680014}], [{"q1": 2.05161174, "distance": 0.6320538987, "q3": 1.463793677, "q2": 2.191406794, "tx": 0.1768, "ty": 0.1768, "targetID": 13, "f2": 0.116867, "f1": -0.107003, "f3": -0.199114, "y": 0.10331687, "x": -0.45096776}], [{"q1": 1.23404366, "distance": 0.03454293577, "q3": 1.484905184, "q2": 2.336108554, "tx": 0.0647, "ty": 0.2415, "targetID": 14, "f2": -0.700701, "f1": -0.085891, "f3": -0.343816, "y": 0.21061783, "x": 0.049224019}], [{"q1": 1.4222879, "distance": 0.01611053549, "q3": 1.378782187, "q2": 2.155341314, "tx": -0.0647, "ty": 0.2415, "targetID": 15, "f2": -0.512457, "f1": -0.192014, "f3": -0.163049, "y": 0.23285568, "x": -0.078295039}], [{"q1": 0.8052162902, "distance": 0.2698011061, "q3": 0.6364866668, "q2": 2.899458944, "tx": -0.1768, "ty": 0.1768, "targetID": 16, "f2": -1.129528, "f1": -0.93431, "f3": -0.907166, "y": 0.079937766, "x": 0.075014107}]], "block": 11}], [{"trials": [[{"q1": 1.01117908, "distance": 0.5024088302, "q3": 1.209010517, "q2": 0.2979060536, "tx": 0.601, "ty": 0.601, "targetID": 1, "f2": -0.923565, "f1": -0.361786, "f3": 1.694387, "y": 0.80587364, "x": 0.14226105}], [{"q1": 0.2905605902, "distance": 0.5243049031, "q3": 2.210927247, "q2": 0.8747024536, "tx": 0.22, "ty": 0.821, "targetID": 2, "f2": -1.644184, "f1": 0.640131, "f3": 1.11759, "y": 0.32883122, "x": 0.40073606}], [{"q1": 1.49259674, "distance": 0.08766470705, "q3": 1.357482187, "q2": 0.4750918536, "tx": -0.22, "ty": 0.821, "targetID": 3, "f2": -0.442148, "f1": -0.213314, "f3": 1.517201, "y": 0.73808288, "x": -0.2484579}], [{"q1": 2.20762323, "distance": 0.320663546, "q3": 1.971223727, "q2": 0.6603201536, "tx": -0.601, "ty": 0.601, "targetID": 4, "f2": 0.272879, "f1": 0.400427, "f3": 1.331973, "y": 0.28993216, "x": -0.52314174}], [{"q1": 0.06880809019, "distance": 0.3697887516, "q3": 2.414251127, "q2": 1.533557294, "tx": 0.4596, "ty": 0.4596, "targetID": 5, "f2": -1.865936, "f1": 0.843455, "f3": 0.458735, "y": 0.095516845, "x": 0.3948916}], [{"q1": 0.7977392902, "distance": 0.0568086735, "q3": 1.619365349, "q2": 0.9118989536, "tx": 0.1682, "ty": 0.6279, "targetID": 6, "f2": -1.137005, "f1": 0.048569, "f3": 1.080394, "y": 0.57230237, "x": 0.15653257}], [{"q1": 1.74222769, "distance": 0.2056724775, "q3": 1.974867977, "q2": 0.7715325536, "tx": -0.1682, "ty": 0.6279, "targetID": 7, "f2": -0.192517, "f1": 0.404072, "f3": 1.22076, "y": 0.48276008, "x": -0.3139243}], [{"q1": 1.905276351, "distance": 0.03522201831, "q3": 1.888976827, "q2": 0.6633989536, "tx": -0.4596, "ty": 0.4596, "targetID": 8, "f2": -0.029468, "f1": 0.31818, "f3": 1.328894, "y": 0.44363459, "x": -0.4282042}], [{"q1": 0.6130764902, "distance": 0.109256431, "q3": 2.158588317, "q2": 1.007529024, "tx": 0.3182, "ty": 0.3182, "targetID": 9, "f2": -1.321668, "f1": 0.587792, "f3": 0.984764, "y": 0.41358483, "x": 0.26492053}], [{"q1": 0.9722861602, "distance": 0.2742248238, "q3": 1.628852959, "q2": 0.4366387536, "tx": 0.1165, "ty": 0.4347, "targetID": 10, "f2": -0.962458, "f1": 0.058057, "f3": 1.555654, "y": 0.70670141, "x": 0.15134949}], [{"q1": 1.43893834, "distance": 0.0555472171, "q3": 1.868682147, "q2": 1.284052004, "tx": -0.1165, "ty": 0.4347, "targetID": 11, "f2": -0.495806, "f1": 0.297886, "f3": 0.708241, "y": 0.41923355, "x": -0.16985056}], [{"q1": 1.63767549, "distance": 0.2472240555, "q3": 1.461406067, "q2": 0.7731662536, "tx": -0.3182, "ty": 0.3182, "targetID": 12, "f2": -0.297069, "f1": -0.10939, "f3": 1.219126, "y": 0.5595174, "x": -0.37191821}], [{"q1": 1.39790914, "distance": 0.4228350166, "q3": 2.504414827, "q2": 0.5366042536, "tx": 0.1768, "ty": 0.1768, "targetID": 13, "f2": -0.536835, "f1": 0.933619, "f3": 1.455688, "y": 0.54819064, "x": -0.025334717}], [{"q1": 1.24503924, "distance": 0.4810597895, "q3": 1.384248557, "q2": 0.8106768536, "tx": 0.0647, "ty": 0.2415, "targetID": 14, "f2": -0.689705, "f1": -0.186548, "f3": 1.181616, "y": 0.68967188, "x": -0.11011558}], [{"q1": 2.34516215, "distance": 0.7783054852, "q3": "_NaN_", "q2": 0.9132812536, "tx": -0.0647, "ty": 0.2415, "targetID": 15, "f2": 0.410418, "f1": "_NaN_", "f3": 1.079011, "y": 0.40093275, "x": -0.82650091}], [{"q1": 1.79104804, "distance": 0.2915823074, "q3": 2.500079437, "q2": 0.7088263536, "tx": -0.1768, "ty": 0.1768, "targetID": 16, "f2": -0.143696, "f1": 0.929283, "f3": 1.283466, "y": 0.46266375, "x": -0.23426441}]], "block": 12}], [{"trials": [[{"q1": 0.3558365902, "distance": 0.1924427591, "q3": 1.489994564, "q2": 0.00554945359, "tx": 0.601, "ty": 0.601, "targetID": 1, "f2": -1.578908, "f1": -0.080802, "f3": 1.986743, "y": 0.43723274, "x": 0.70206681}], [{"q1": 0.7634330902, "distance": 0.2545040104, "q3": 1.760925517, "q2": 0.07321935359, "tx": 0.22, "ty": 0.821, "targetID": 2, "f2": -1.171311, "f1": 0.190129, "f3": 1.919073, "y": 0.6419339, "x": 0.40085249}], [{"q1": 1.25974189, "distance": 0.2731984471, "q3": 2.047752927, "q2": 0.4648503536, "tx": -0.22, "ty": 0.821, "targetID": 3, "f2": -0.675003, "f1": 0.476957, "f3": 1.527442, "y": 0.64013274, "x": -0.01524545}], [{"q1": 2.17231173, "distance": 0.3185119505, "q3": 1.022651237, "q2": 1.027383884, "tx": -0.601, "ty": 0.601, "targetID": 4, "f2": 0.237567, "f1": -0.548145, "f3": 0.964909, "y": 0.28343433, "x": -0.62553381}], [{"q1": 0.8199188902, "distance": 0.26633641, "q3": 1.803588347, "q2": 0.3775768536, "tx": 0.4596, "ty": 0.4596, "targetID": 5, "f2": -1.114826, "f1": 0.232792, "f3": 1.614716, "y": 0.64157705, "x": 0.2651278}], [{"q1": 1.59721178, "distance": 0.4621424997, "q3": 1.655870656, "q2": 0.06442295359, "tx": 0.1682, "ty": 0.6279, "targetID": 6, "f2": -0.337533, "f1": 0.085074, "f3": 1.92787, "y": 0.74471617, "x": -0.27893496}], [{"q1": 1.53035868, "distance": 0.1146049966, "q3": 2.489209527, "q2": 0.4970830536, "tx": -0.1682, "ty": 0.6279, "targetID": 7, "f2": -0.404386, "f1": 0.918413, "f3": 1.49521, "y": 0.54069271, "x": -0.093841451}], [{"q1": 2.04300377, "distance": 0.01479057741, "q3": 2.075147607, "q2": 0.2570653536, "tx": -0.4596, "ty": 0.4596, "targetID": 8, "f2": 0.108259, "f1": 0.504351, "f3": 1.735227, "y": 0.47185367, "x": -0.46788304}], [{"q1": 3.31384079, "distance": 0.8969997817, "q3": 2.900821027, "q2": 1.419140494, "tx": 0.3182, "ty": 0.3182, "targetID": 9, "f2": 1.379096, "f1": 1.330025, "f3": 0.573152, "y": -0.091013698, "x": -0.48001849}], [{"q1": 0.5979967902, "distance": 0.1767269516, "q3": 2.161667077, "q2": 0.8559785536, "tx": 0.1165, "ty": 0.4347, "targetID": 10, "f2": -1.336748, "f1": 0.590871, "f3": 1.136314, "y": 0.42757634, "x": 0.29308332}], [{"q1": 1.60242682, "distance": 0.2416957922, "q3": 1.038610527, "q2": 2.109662554, "tx": -0.1165, "ty": 0.4347, "targetID": 11, "f2": -0.332318, "f1": -0.532186, "f3": -0.11737, "y": 0.21090967, "x": -0.20779482}], [{"q1": 1.8097091, "distance": 0.09711358418, "q3": 1.897961787, "q2": 0.9001493536, "tx": -0.3182, "ty": 0.3182, "targetID": 12, "f2": -0.125035, "f1": 0.327165, "f3": 1.092143, "y": 0.40932875, "x": -0.35176485}], [{"q1": 1.48863833, "distance": 0.5693734928, "q3": 2.239641407, "q2": 0.2413574536, "tx": 0.1768, "ty": 0.1768, "targetID": 13, "f2": -0.446106, "f1": 0.668845, "f3": 1.750935, "y": 0.60699669, "x": -0.19618389}], [{"q1": 1.36064985, "distance": 0.04779968998, "q3": 1.611888359, "q2": 2.198255464, "tx": 0.0647, "ty": 0.2415, "targetID": 14, "f2": -0.574095, "f1": 0.041092, "f3": -0.205963, "y": 0.24339792, "x": 0.016938004}], [{"q1": 1.73066663, "distance": 0.3063448252, "q3": 1.955390097, "q2": 0.9186847536, "tx": -0.0647, "ty": 0.2415, "targetID": 15, "f2": -0.204078, "f1": 0.384594, "f3": 1.073608, "y": 0.47364498, "x": -0.26458962}], [{"q1": 2.49507896, "distance": 0.7287474314, "q3": "_NaN_", "q2": 0.6414706536, "tx": -0.1768, "ty": 0.1768, "targetID": 16, "f2": 0.560334, "f1": "_NaN_", "f3": 1.350822, "y": 0.35123372, "x": -0.88436321}]], "block": 13}], [{"trials": [[{"q1": 0.1541588902, "distance": 0.500023267, "q3": 2.540040497, "q2": 1.220529004, "tx": 0.601, "ty": 0.601, "targetID": 1, "f2": -1.780586, "f1": 0.969244, "f3": 0.771764, "y": 0.1278432, "x": 0.43930303}], [{"q1": 0.4764171902, "distance": 0.6486618023, "q3": 3.136628927, "q2": 1.516844024, "tx": 0.22, "ty": 0.821, "targetID": 2, "f2": -1.458327, "f1": 1.565833, "f3": 0.475449, "y": 0.23168015, "x": 0.49104289}], [{"q1": 1.45005958, "distance": 0.187171323, "q3": 1.274544137, "q2": 0.8657803536, "tx": -0.22, "ty": 0.821, "targetID": 3, "f2": -0.484685, "f1": -0.296252, "f3": 1.126512, "y": 0.64037803, "x": -0.26907961}], [{"q1": 1.907789625, "distance": 0.3242934249, "q3": 1.025541507, "q2": 1.418135184, "tx": -0.601, "ty": 0.601, "targetID": 4, "f2": -0.026955, "f1": -0.545255, "f3": 0.574157, "y": 0.29440464, "x": -0.49533302}], [{"q1": 1.11133306, "distance": 0.3926917639, "q3": "_NaN_", "q2": -0.1283452464, "tx": 0.4596, "ty": 0.4596, "targetID": 5, "f2": -0.823411, "f1": "_NaN_", "f3": 2.120638, "y": 0.84602632, "x": 0.52946788}], [{"q1": 0.9991153702, "distance": 0.06035354596, "q3": 1.485093679, "q2": 0.7680139536, "tx": 0.1682, "ty": 0.6279, "targetID": 6, "f2": -0.935629, "f1": -0.085703, "f3": 1.224279, "y": 0.66279913, "x": 0.11895976}], [{"q1": 1.34601003, "distance": 0.2444344489, "q3": 1.532531728, "q2": 1.572073224, "tx": -0.1682, "ty": 0.6279, "targetID": 7, "f2": -0.588734, "f1": -0.038265, "f3": 0.420219, "y": 0.38379556, "x": -0.15550267}], [{"q1": 1.73933743, "distance": 0.100898329, "q3": 1.263925557, "q2": 1.299697134, "tx": -0.4596, "ty": 0.4596, "targetID": 8, "f2": -0.195407, "f1": -0.306871, "f3": 0.692596, "y": 0.3709521, "x": -0.41141263}], [{"q1": 1.6668923, "distance": 0.3364046287, "q3": 1.758349407, "q2": 2.274030684, "tx": 0.3182, "ty": 0.3182, "targetID": 9, "f2": -0.267852, "f1": 0.187553, "f3": -0.281738, "y": 0.25751304, "x": -0.012685429}], [{"q1": 2.56350284, "distance": 0.3063512011, "q3": 1.455122887, "q2": 2.848439484, "tx": 0.1165, "ty": 0.4347, "targetID": 10, "f2": 0.628758, "f1": -0.115673, "f3": -0.856147, "y": 0.23975556, "x": -0.11982123}], [{"q1": 2.5117294, "distance": 0.1464448171, "q3": 1.64751402, "q2": 2.832857184, "tx": -0.1165, "ty": 0.4347, "targetID": 11, "f2": 0.576985, "f1": 0.076718, "f3": -0.840565, "y": 0.28890984, "x": -0.13033162}], [{"q1": 1.51176046, "distance": 0.2691279242, "q3": 1.325563607, "q2": 0.9462051536, "tx": -0.3182, "ty": 0.3182, "targetID": 12, "f2": -0.422984, "f1": -0.245233, "f3": 1.046088, "y": 0.58704786, "x": -0.30592532}], [{"q1": 1.44541002, "distance": 0.07375173428, "q3": 0.9759043468, "q2": 2.918308504, "tx": 0.1768, "ty": 0.1768, "targetID": 13, "f2": -0.489334, "f1": -0.594892, "f3": -0.926016, "y": 0.14306684, "x": 0.111215}], [{"q1": 1.12490474, "distance": 0.2596769892, "q3": 1.516698102, "q2": 1.411726334, "tx": 0.0647, "ty": 0.2415, "targetID": 14, "f2": -0.80984, "f1": -0.054098, "f3": 0.580566, "y": 0.45918268, "x": -0.076885273}], [{"q1": 1.58263479, "distance": 0.1709156605, "q3": 2.456411297, "q2": 1.435728104, "tx": -0.0647, "ty": 0.2415, "targetID": 15, "f2": -0.35211, "f1": 0.885615, "f3": 0.556565, "y": 0.41183228, "x": -0.078809479}], [{"q1": 1.44402772, "distance": 0.1844023083, "q3": 1.299174227, "q2": 1.660917464, "tx": -0.1768, "ty": 0.1768, "targetID": 16, "f2": -0.490717, "f1": -0.271622, "f3": 0.331375, "y": 0.35059124, "x": -0.23845076}]], "block": 14}], [{"trials": [[{"q1": 0.4321206902, "distance": 0.2857083921, "q3": 2.283875027, "q2": 0.5554538536, "tx": 0.601, "ty": 0.601, "targetID": 1, "f2": -1.502624, "f1": 0.713079, "f3": 1.436839, "y": 0.3863323, "x": 0.41246071}], [{"q1": 0.06897779019, "distance": 0.862449949, "q3": 3.136628927, "q2": 1.179185644, "tx": 0.22, "ty": 0.821, "targetID": 2, "f2": -1.865767, "f1": 1.565833, "f3": 0.813107, "y": 0.021866406, "x": 0.54435384}], [{"q1": 2.39580463, "distance": 0.9220353725, "q3": 0.5509725268, "q2": 1.591362604, "tx": -0.22, "ty": 0.821, "targetID": 3, "f2": 0.46106, "f1": -1.019824, "f3": 0.40093, "y": -0.0046549152, "x": -0.63041831}], [{"q1": 2.34176923, "distance": 0.4381749009, "q3": 2.553549337, "q2": 1.805493554, "tx": -0.601, "ty": 0.601, "targetID": 4, "f2": 0.407025, "f1": 0.982753, "f3": 0.186799, "y": 0.29105565, "x": -0.2912715}], [{"q1": 0.4793702902, "distance": 0.2366403329, "q3": 3.105087327, "q2": 1.039761764, "tx": 0.4596, "ty": 0.4596, "targetID": 5, "f2": -1.455374, "f1": 1.534291, "f3": 0.952531, "y": 0.22524085, "x": 0.49237859}], [{"q1": 0.9143551902, "distance": 0.2151961697, "q3": 2.408784747, "q2": 1.145570604, "tx": 0.1682, "ty": 0.6279, "targetID": 6, "f2": -1.020389, "f1": 0.837988, "f3": 0.846722, "y": 0.41338065, "x": 0.18525403}], [{"q1": 1.62284717, "distance": 0.1951544926, "q3": 2.691276727, "q2": 1.254521034, "tx": -0.1682, "ty": 0.6279, "targetID": 7, "f2": -0.311897, "f1": 1.12048, "f3": 0.737772, "y": 0.45523949, "x": -0.077240535}], [{"q1": 2.65699664, "distance": 0.3472145341, "q3": 2.332758207, "q2": 1.825976734, "tx": -0.4596, "ty": 0.4596, "targetID": 8, "f2": 0.722252, "f1": 0.761962, "f3": 0.166316, "y": 0.12913166, "x": -0.35307015}], [{"q1": 0.3354287902, "distance": 0.04563208944, "q3": 1.713110477, "q2": 1.350088284, "tx": 0.3182, "ty": 0.3182, "targetID": 9, "f2": -1.599316, "f1": 0.142314, "f3": 0.642204, "y": 0.35235457, "x": 0.28793859}], [{"q1": 0.6213702902, "distance": 0.2175068186, "q3": 2.481167047, "q2": 1.329353774, "tx": 0.1165, "ty": 0.4347, "targetID": 10, "f2": -1.313374, "f1": 0.910371, "f3": 0.662939, "y": 0.31164432, "x": 0.29585026}], [{"q1": 2.32756924, "distance": 0.2387045507, "q3": 3.087745727, "q2": 1.765595324, "tx": -0.1165, "ty": 0.4347, "targetID": 11, "f2": 0.392825, "f1": 1.516949, "f3": 0.226697, "y": 0.40321355, "x": -0.35311882}], [{"q1": 2.38763649, "distance": 0.1233958313, "q3": 2.811034227, "q2": 0.3797759536, "tx": -0.3182, "ty": 0.3182, "targetID": 12, "f2": 0.452892, "f1": 1.240238, "f3": 1.612517, "y": 0.31053376, "x": -0.44135746}], [{"q1": 0.6950091902, "distance": 0.5425251319, "q3": 1.121108757, "q2": 1.011864414, "tx": 0.1768, "ty": 0.1768, "targetID": 13, "f2": -1.239735, "f1": -0.449688, "f3": 0.980428, "y": 0.71130127, "x": 0.26976188}], [{"q1": 1.15387022, "distance": 0.3938519588, "q3": 3.699099727, "q2": 0.2898007536, "tx": 0.0647, "ty": 0.2415, "targetID": 14, "f2": -0.780874, "f1": 2.128303, "f3": 1.702492, "y": 0.51068505, "x": 0.35220439}], [{"q1": 1.26772154, "distance": 0.4809232106, "q3": 1.648268002, "q2": 0.2103184536, "tx": -0.0647, "ty": 0.2415, "targetID": 15, "f2": -0.667023, "f1": 0.077472, "f3": 1.781974, "y": 0.71021845, "x": 0.042957555}], [{"q1": 2.72183911, "distance": 0.6111079062, "q3": -0.1256322732, "q2": 1.782245774, "tx": -0.1768, "ty": 0.1768, "targetID": 16, "f2": 0.787095, "f1": -1.696429, "f3": 0.210047, "y": -0.16984573, "x": -0.68007886}]], "block": 15}], [{"trials": [[{"q1": 0.3446901902, "distance": 0.2961210399, "q3": 2.405894487, "q2": 0.4901087536, "tx": 0.601, "ty": 0.601, "targetID": 1, "f2": -1.590054, "f1": 0.835098, "f3": 1.502184, "y": 0.35900635, "x": 0.43033441}], [{"q1": 1.33828171, "distance": 0.4321601513, "q3": 2.658101527, "q2": 1.601729854, "tx": 0.22, "ty": 0.821, "targetID": 2, "f2": -0.596463, "f1": 1.087305, "f3": 0.390563, "y": 0.42181851, "x": 0.05442061}], [{"q1": 1.853314408, "distance": 0.099381595, "q3": -1.326512373, "q2": 0.9896219536, "tx": -0.22, "ty": 0.821, "targetID": 3, "f2": -0.08143, "f1": -2.897309, "f3": 1.002671, "y": 0.83877457, "x": -0.31777917}], [{"q1": 1.68750115, "distance": 0.1243455908, "q3": -0.4928970732, "q2": 1.562271454, "tx": -0.601, "ty": 0.601, "targetID": 4, "f2": -0.247243, "f1": -2.063693, "f3": 0.430021, "y": 0.62923155, "x": -0.47990167}], [{"q1": 0.3346433902, "distance": 0.2904815076, "q3": 2.235431667, "q2": 1.464630754, "tx": 0.4596, "ty": 0.4596, "targetID": 5, "f2": -1.600101, "f1": 0.664635, "f3": 0.527662, "y": 0.18995713, "x": 0.35156191}], [{"q1": 2.60572585, "distance": 0.4862431555, "q3": 1.729446757, "q2": 2.795974884, "tx": 0.1682, "ty": 0.6279, "targetID": 6, "f2": 0.670981, "f1": 0.15865, "f3": -0.803682, "y": 0.27601889, "x": -0.16737725}], [{"q1": 1.50893302, "distance": 0.4161998171, "q3": 1.49495828, "q2": 2.212895294, "tx": -0.1682, "ty": 0.6279, "targetID": 7, "f2": -0.425811, "f1": -0.075838, "f3": -0.220603, "y": 0.2278772, "x": -0.053291135}], [{"q1": 1.80078698, "distance": 0.2999160726, "q3": 1.579781282, "q2": 1.770496214, "tx": -0.4596, "ty": 0.4596, "targetID": 8, "f2": -0.133958, "f1": 0.008985, "f3": 0.221796, "y": 0.24222802, "x": -0.25296246}], [{"q1": 0.7409392902, "distance": 0.1693718763, "q3": 2.281738747, "q2": 0.6880918536, "tx": 0.3182, "ty": 0.3182, "targetID": 9, "f2": -1.193805, "f1": 0.710942, "f3": 1.304201, "y": 0.47634158, "x": 0.25755288}], [{"q1": 1.41927197, "distance": 0.1443792873, "q3": 2.410104217, "q2": 1.371136954, "tx": 0.1165, "ty": 0.4347, "targetID": 10, "f2": -0.515473, "f1": 0.839308, "f3": 0.621156, "y": 0.42247052, "x": -0.027360413}], [{"q1": 1.40664276, "distance": 0.09869779903, "q3": 1.776256487, "q2": 1.671473214, "tx": -0.1165, "ty": 0.4347, "targetID": 11, "f2": -0.528102, "f1": 0.20546, "f3": 0.320819, "y": 0.33743092, "x": -0.099767349}], [{"q1": 1.48524541, "distance": 0.1627357048, "q3": 1.980208677, "q2": 1.184966174, "tx": -0.3182, "ty": 0.3182, "targetID": 12, "f2": -0.449499, "f1": 0.409412, "f3": 0.807326, "y": 0.40685375, "x": -0.18173234}], [{"q1": 0.6896684902, "distance": 0.2075091305, "q3": 1.904998957, "q2": 1.415119254, "tx": 0.1768, "ty": 0.1768, "targetID": 13, "f2": -1.245076, "f1": 0.334203, "f3": 0.577173, "y": 0.38373426, "x": 0.16136461}], [{"q1": 1.18446933, "distance": 0.03073344252, "q3": 1.667557381, "q2": 2.113118304, "tx": 0.0647, "ty": 0.2415, "targetID": 14, "f2": -0.750275, "f1": 0.096761, "f3": -0.120826, "y": 0.25555044, "x": 0.037366328}], [{"q1": 0.7114082902, "distance": 0.2944931617, "q3": 2.132198937, "q2": 1.508047564, "tx": -0.0647, "ty": 0.2415, "targetID": 15, "f2": -1.223336, "f1": 0.561403, "f3": 0.484245, "y": 0.30578893, "x": 0.22269025}], [{"q1": 1.27010915, "distance": 0.09674475668, "q3": "_NaN_", "q2": 2.486528014, "tx": -0.1768, "ty": 0.1768, "targetID": 16, "f2": -0.664635, "f1": "_NaN_", "f3": -0.494235, "y": 0.27014356, "x": -0.20222691}]], "block": 16}], [{"trials": [[{"q1": 1.15720031, "distance": 0.8547353624, "q3": "_NaN_", "q2": 2.273716524, "tx": 0.601, "ty": 0.601, "targetID": 1, "f2": -0.777544, "f1": "_NaN_", "f3": -0.281424, "y": 0.33266052, "x": -0.21052108}], [{"q1": 1.924440066, "distance": 0.5942553191, "q3": 2.375295377, "q2": 1.793743994, "tx": 0.22, "ty": 0.821, "targetID": 2, "f2": -0.010304, "f1": 0.804499, "f3": 0.198549, "y": 0.35259154, "x": -0.14569509}], [{"q1": 1.17479323, "distance": 0.2752535205, "q3": 0.5299238268, "q2": 1.618945784, "tx": -0.22, "ty": 0.821, "targetID": 3, "f2": -0.759951, "f1": -1.040873, "f3": 0.373347, "y": 0.54578332, "x": -0.21549671}], [{"q1": 2.72573469, "distance": 0.6128681186, "q3": "_NaN_", "q2": 1.837412134, "tx": -0.601, "ty": 0.601, "targetID": 4, "f2": 0.79099, "f1": "_NaN_", "f3": 0.154881, "y": -0.0084647325, "x": -0.66549861}], [{"q1": 1.888940069, "distance": 0.9340416894, "q3": "_NaN_", "q2": 2.202339534, "tx": 0.4596, "ty": 0.4596, "targetID": 5, "f2": -0.045804, "f1": "_NaN_", "f3": -0.210047, "y": 0.17259177, "x": -0.42925328}], [{"q1": 2.05349669, "distance": 0.1443906748, "q3": 1.319971567, "q2": 3.614768154, "tx": 0.1682, "ty": 0.6279, "targetID": 6, "f2": 0.118752, "f1": -0.250825, "f3": -1.622475, "y": 0.49570599, "x": 0.11011893}], [{"q1": 1.24767818, "distance": 0.3172791473, "q3": -2.406409673, "q2": 1.803482934, "tx": -0.1682, "ty": 0.6279, "targetID": 7, "f2": -0.687066, "f1": -3.977206, "f3": 0.18881, "y": 0.67793608, "x": 0.14510887}], [{"q1": 1.952840064, "distance": 0.2864578286, "q3": 1.447331737, "q2": 1.680332504, "tx": -0.4596, "ty": 0.4596, "targetID": 8, "f2": 0.018096, "f1": -0.123465, "f3": 0.31196, "y": 0.205618, "x": -0.32711894}], [{"q1": 1.42266489, "distance": 0.1052080372, "q3": 2.036380357, "q2": 3.353042054, "tx": 0.3182, "ty": 0.3182, "targetID": 9, "f2": -0.51208, "f1": 0.465584, "f3": -1.360749, "y": 0.42048747, "x": 0.29358284}], [{"q1": 2.04909846, "distance": 0.03763968465, "q3": 1.234394587, "q2": 3.370258054, "tx": 0.1165, "ty": 0.4347, "targetID": 10, "f2": 0.114354, "f1": -0.336402, "f3": -1.377965, "y": 0.39749463, "x": 0.11079857}], [{"q1": 1.03109678, "distance": 0.3518870827, "q3": 1.058591057, "q2": 2.636444814, "tx": -0.1165, "ty": 0.4347, "targetID": 11, "f2": -0.903648, "f1": -0.512205, "f3": -0.644152, "y": 0.13823105, "x": 0.073053899}], [{"q1": 1.38628524, "distance": 0.3552340334, "q3": 1.311614937, "q2": 2.447509434, "tx": -0.3182, "ty": 0.3182, "targetID": 12, "f2": -0.548459, "f1": -0.259181, "f3": -0.455217, "y": 0.19280436, "x": 0.014165991}], [{"q1": 1.849481665, "distance": 0.1215576911, "q3": 1.253872457, "q2": 3.170766854, "tx": 0.1768, "ty": 0.1768, "targetID": 13, "f2": -0.085263, "f1": -0.316924, "f3": -1.178474, "y": 0.29361516, "x": 0.14317723}], [{"q1": 1.34066932, "distance": 0.0721236501, "q3": 2.057931687, "q2": 2.027164332, "tx": 0.0647, "ty": 0.2415, "targetID": 14, "f2": -0.594075, "f1": 0.487135, "f3": -0.034872, "y": 0.31277507, "x": 0.053668894}], [{"q1": 1.34293127, "distance": 0.09593408897, "q3": "_NaN_", "q2": 2.823620904, "tx": -0.0647, "ty": 0.2415, "targetID": 15, "f2": -0.591813, "f1": "_NaN_", "f3": -0.831328, "y": 0.16053448, "x": -0.11615808}], [{"q1": 2.0898135, "distance": 0.153032184, "q3": 1.268260957, "q2": 2.749165154, "tx": -0.1768, "ty": 0.1768, "targetID": 16, "f2": 0.155069, "f1": -0.302535, "f3": -0.756872, "y": 0.20201201, "x": -0.025858939}]], "block": 17}], [{"trials": [[{"q1": -0.9301304098, "distance": 0.7933097703, "q3": 0.7812512568, "q2": 1.382006864, "tx": 0.601, "ty": 0.601, "targetID": 1, "f2": -2.864875, "f1": -0.789545, "f3": 0.610286, "y": -0.18876584, "x": 0.675902}], [{"q1": 4.18337089, "distance": 1.410330514, "q3": -2.728843973, "q2": 2.914727084, "tx": 0.22, "ty": 0.821, "targetID": 2, "f2": 2.248626, "f1": -4.29964, "f3": -0.922434, "y": -0.52829681, "x": -0.19040258}], [{"q1": 0.3626977902, "distance": 0.5621290263, "q3": -0.4983005732, "q2": 2.261715644, "tx": -0.22, "ty": 0.821, "targetID": 3, "f2": -1.572047, "f1": -2.069097, "f3": -0.269423, "y": 0.49410646, "x": 0.23730696}], [{"q1": 1.82397193, "distance": 0.5316095925, "q3": 1.282146797, "q2": 1.930905934, "tx": -0.601, "ty": 0.601, "targetID": 4, "f2": -0.110773, "f1": -0.28865, "f3": 0.061387, "y": 0.19826198, "x": -0.25399734}], [{"q1": -0.2548702098, "distance": 0.2873963401, "q3": "_NaN_", "q2": 2.443425364, "tx": 0.4596, "ty": 0.4596, "targetID": 5, "f2": -2.189615, "f1": "_NaN_", "f3": -0.451133, "y": 0.23540682, "x": 0.27978322}], [{"q1": 0.3149078902, "distance": 0.3200512944, "q3": -1.595093373, "q2": 2.421182884, "tx": 0.1682, "ty": 0.6279, "targetID": 6, "f2": -1.619837, "f1": -3.16589, "f3": -0.42889, "y": 0.45276197, "x": 0.43607964}], [{"q1": 0.8574294902, "distance": 0.2591150135, "q3": "_NaN_", "q2": 2.380530674, "tx": -0.1682, "ty": 0.6279, "targetID": 7, "f2": -1.077315, "f1": "_NaN_", "f3": -0.388238, "y": 0.3867979, "x": -0.073277044}], [{"q1": 1.49228258, "distance": 0.2762866281, "q3": 1.038484867, "q2": 1.899050184, "tx": -0.4596, "ty": 0.4596, "targetID": 8, "f2": -0.442462, "f1": -0.532311, "f3": 0.093242, "y": 0.28677868, "x": -0.24403773}], [{"q1": 0.01188249019, "distance": 0.08639805002, "q3": "_NaN_", "q2": 2.377828904, "tx": 0.3182, "ty": 0.3182, "targetID": 9, "f2": -1.922862, "f1": "_NaN_", "f3": -0.385536, "y": 0.31819805, "x": 0.23180195}], [{"q1": 0.3242069902, "distance": 0.04948979046, "q3": "_NaN_", "q2": 2.357094394, "tx": 0.1165, "ty": 0.4347, "targetID": 10, "f2": -1.610537, "f1": "_NaN_", "f3": -0.364802, "y": 0.3867485, "x": 0.12874308}], [{"q1": 1.2100419, "distance": 0.1619304843, "q3": 0.7586946268, "q2": 2.210884674, "tx": -0.1165, "ty": 0.4347, "targetID": 11, "f2": -0.724703, "f1": -0.812102, "f3": -0.218592, "y": 0.27365399, "x": -0.13340161}], [{"q1": 1.04963218, "distance": 0.1755587492, "q3": "_NaN_", "q2": 2.287790854, "tx": -0.3182, "ty": 0.3182, "targetID": 12, "f2": -0.885112, "f1": "_NaN_", "f3": -0.295498, "y": 0.40301261, "x": -0.16448697}], [{"q1": -0.03154060981, "distance": 0.0429044469, "q3": "_NaN_", "q2": 2.770088164, "tx": 0.1768, "ty": 0.1768, "targetID": 13, "f2": -1.966285, "f1": "_NaN_", "f3": -0.777796, "y": 0.16144063, "x": 0.13673903}], [{"q1": 1.73003831, "distance": 0.1185035274, "q3": 1.004115847, "q2": 2.693433304, "tx": 0.0647, "ty": 0.2415, "targetID": 14, "f2": -0.204706, "f1": -0.56668, "f3": -0.701141, "y": 0.15193609, "x": -0.012897629}], [{"q1": 0.6658551902, "distance": 0.2614506984, "q3": -0.5269958732, "q2": 2.456368724, "tx": -0.0647, "ty": 0.2415, "targetID": 15, "f2": -1.268889, "f1": -2.097792, "f3": -0.464076, "y": 0.4899023, "x": 0.016864484}], [{"q1": 1.08368704, "distance": 0.1228665798, "q3": 0.6290096768, "q2": 2.280690864, "tx": -0.1768, "ty": 0.1768, "targetID": 16, "f2": -0.851057, "f1": -0.941787, "f3": -0.288398, "y": 0.28578478, "x": -0.12006805}]], "block": 18}], [{"trials": [[{"q1": 0.9322622902, "distance": 0.3191230881, "q3": 3.080457227, "q2": 0.3846768536, "tx": 0.601, "ty": 0.601, "targetID": 1, "f2": -1.002482, "f1": 1.509661, "f3": 1.607616, "y": 0.43127521, "x": 0.33075374}], [{"q1": 1.91916219, "distance": 0.5265407979, "q3": 2.925639527, "q2": -0.3476912464, "tx": 0.22, "ty": 0.821, "targetID": 2, "f2": -0.015582, "f1": 1.354843, "f3": 2.339984, "y": 0.53003885, "x": -0.21884715}], [{"q1": 1.24924897, "distance": 0.5177641875, "q3": 2.195093617, "q2": 1.606567904, "tx": -0.22, "ty": 0.821, "targetID": 3, "f2": -0.685496, "f1": 0.624297, "f3": 0.385725, "y": 0.37462382, "x": 0.042351024}], [{"q1": 2.14598518, "distance": 0.210573047, "q3": 1.391474217, "q2": 0.6166520536, "tx": -0.601, "ty": 0.601, "targetID": 4, "f2": 0.211241, "f1": -0.179322, "f3": 1.375641, "y": 0.39142358, "x": -0.62146295}], [{"q1": 0.8370091902, "distance": 0.09318890478, "q3": 3.227672327, "q2": 0.5044343536, "tx": 0.4596, "ty": 0.4596, "targetID": 5, "f2": -1.097735, "f1": 1.656876, "f3": 1.487858, "y": 0.39741755, "x": 0.39019168}], [{"q1": 1.90288874, "distance": 0.2735736294, "q3": 3.693193527, "q2": -0.8045416464, "tx": 0.1682, "ty": 0.6279, "targetID": 6, "f2": -0.031856, "f1": 2.122397, "f3": 2.796834, "y": 0.49340488, "x": -0.070030127}], [{"q1": 2.15729491, "distance": 0.3017003309, "q3": 2.877761727, "q2": 0.6491361536, "tx": -0.1682, "ty": 0.6279, "targetID": 7, "f2": 0.22255, "f1": 1.306965, "f3": 1.343157, "y": 0.38801941, "x": -0.35117648}], [{"q1": 2.10715509, "distance": 0.1003821196, "q3": 2.137602477, "q2": 0.6324228536, "tx": -0.4596, "ty": 0.4596, "targetID": 8, "f2": 0.172411, "f1": 0.566806, "f3": 1.35987, "y": 0.35956052, "x": -0.45131312}], [{"q1": 1.13696845, "distance": 0.3154199755, "q3": 2.225881227, "q2": 1.017896274, "tx": 0.3182, "ty": 0.3182, "targetID": 9, "f2": -0.797776, "f1": 0.655085, "f3": 0.974396, "y": 0.47722575, "x": 0.045802181}], [{"q1": 2.93157184, "distance": 1.096400005, "q3": "_NaN_", "q2": 1.439246684, "tx": 0.1165, "ty": 0.4347, "targetID": 10, "f2": 0.996827, "f1": "_NaN_", "f3": 0.553046, "y": -0.1604251, "x": -0.80432522}], [{"q1": 1.58816399, "distance": 0.0465615171, "q3": 2.571519227, "q2": 0.9685732536, "tx": -0.1165, "ty": 0.4347, "targetID": 11, "f2": -0.346581, "f1": 1.000723, "f3": 1.023719, "y": 0.47364498, "x": -0.090980137}], [{"q1": 1.80367724, "distance": 0.1697352699, "q3": 2.586033427, "q2": 0.9561953536, "tx": -0.3182, "ty": 0.3182, "targetID": 12, "f2": -0.131067, "f1": 1.015237, "f3": 1.036097, "y": 0.44001937, "x": -0.20000481}], [{"q1": 1.05622952, "distance": 0.5828003309, "q3": "_NaN_", "q2": 1.501701544, "tx": 0.1768, "ty": 0.1768, "targetID": 13, "f2": -0.878515, "f1": "_NaN_", "f3": 0.490591, "y": 0.66068522, "x": -0.14802506}], [{"q1": 1.47544364, "distance": 0.2851006437, "q3": 2.492225457, "q2": 0.8536538536, "tx": 0.0647, "ty": 0.2415, "targetID": 14, "f2": -0.459301, "f1": 0.921429, "f3": 1.138639, "y": 0.49413959, "x": -0.067419698}], [{"q1": 1.69749141, "distance": 0.1401229937, "q3": 2.018913107, "q2": 1.553412164, "tx": -0.0647, "ty": 0.2415, "targetID": 15, "f2": -0.237253, "f1": 0.448117, "f3": 0.43888, "y": 0.33626221, "x": -0.16792101}], [{"q1": 2.62520372, "distance": 0.1970361544, "q3": 2.410229887, "q2": 1.581058174, "tx": -0.1768, "ty": 0.1768, "targetID": 16, "f2": 0.690459, "f1": 0.839434, "f3": 0.411234, "y": 0.14907882, "x": -0.37187635}]], "block": 19}], [{"trials": [[{"q1": 0.8060330902, "distance": 0.4849143152, "q3": 2.276335207, "q2": 1.664059054, "tx": 0.601, "ty": 0.601, "targetID": 1, "f2": -1.128711, "f1": 0.705539, "f3": 0.328234, "y": 0.30652257, "x": 0.21574043}], [{"q1": 0.9336445902, "distance": 0.3241202214, "q3": 1.477679521, "q2": 0.9202555536, "tx": 0.22, "ty": 0.821, "targetID": 2, "f2": -1.0011, "f1": -0.093117, "f3": 1.072037, "y": 0.64329807, "x": -0.051064461}], [{"q1": 1.27117729, "distance": 0.4870317585, "q3": 1.614024642, "q2": 1.673546664, "tx": -0.22, "ty": 0.821, "targetID": 3, "f2": -0.663567, "f1": 0.043228, "f3": 0.318746, "y": 0.35114868, "x": -0.09178272}], [{"q1": 1.69918787, "distance": 0.1020654206, "q3": 0.03059912679, "q2": 1.447603324, "tx": -0.601, "ty": 0.601, "targetID": 4, "f2": -0.235557, "f1": -1.540197, "f3": 0.544689, "y": 0.58988692, "x": -0.49954139}], [{"q1": 0.2671933902, "distance": 0.1597888653, "q3": 1.990450277, "q2": 1.033290084, "tx": 0.4596, "ty": 0.4596, "targetID": 5, "f2": -1.667551, "f1": 0.419654, "f3": 0.959003, "y": 0.32735039, "x": 0.36991989}], [{"q1": 0.9081348902, "distance": 0.106518045, "q3": 1.151582207, "q2": 0.8941803536, "tx": 0.1682, "ty": 0.6279, "targetID": 6, "f2": -1.02661, "f1": -0.419214, "f3": 1.098112, "y": 0.70075214, "x": 0.090491187}], [{"q1": 1.3512879, "distance": 0.2581446649, "q3": 1.053878667, "q2": 1.764087364, "tx": -0.1682, "ty": 0.6279, "targetID": 7, "f2": -0.583457, "f1": -0.516918, "f3": 0.228205, "y": 0.37611023, "x": -0.22512609}], [{"q1": 1.65388611, "distance": 0.03543081871, "q3": 0.2813610268, "q2": 1.677128074, "tx": -0.4596, "ty": 0.4596, "targetID": 8, "f2": -0.280858, "f1": -1.289435, "f3": 0.315165, "y": 0.42435867, "x": -0.46325945}], [{"q1": 1.57050824, "distance": 0.1168870598, "q3": 1.517703411, "q2": 3.054842154, "tx": 0.3182, "ty": 0.3182, "targetID": 9, "f2": -0.364236, "f1": -0.053093, "f3": -1.06255, "y": 0.27742057, "x": 0.20865721}], [{"q1": 0.4171038902, "distance": 0.1419630244, "q3": 1.461908727, "q2": 1.352601554, "tx": 0.1165, "ty": 0.4347, "targetID": 10, "f2": -1.517641, "f1": -0.108888, "f3": 0.639691, "y": 0.42569431, "x": 0.25817709}], [{"q1": 1.1319419, "distance": 0.02812307743, "q3": 1.309918477, "q2": 1.512382964, "tx": -0.1165, "ty": 0.4347, "targetID": 11, "f2": -0.802803, "f1": -0.260878, "f3": 0.47991, "y": 0.46181945, "x": -0.109054}], [{"q1": 1.70075867, "distance": 0.03661306461, "q3": 1.457070677, "q2": 1.602923664, "tx": -0.3182, "ty": 0.3182, "targetID": 12, "f2": -0.233986, "f1": -0.113726, "f3": 0.389369, "y": 0.29246311, "x": -0.29215909}], [{"q1": 0.8317941902, "distance": 0.3277051579, "q3": 1.529075977, "q2": 1.353104214, "tx": 0.1768, "ty": 0.1768, "targetID": 13, "f2": -1.10295, "f1": -0.04172, "f3": 0.639188, "y": 0.48251195, "x": 0.058770876}], [{"q1": 0.8538480902, "distance": 0.1114994263, "q3": 1.696522867, "q2": 1.637606844, "tx": 0.0647, "ty": 0.2415, "targetID": 14, "f2": -1.080896, "f1": 0.125727, "f3": 0.354686, "y": 0.3527437, "x": 0.07224727}], [{"q1": 1.27224543, "distance": 0.1174328064, "q3": 1.517640579, "q2": 1.725508604, "tx": -0.0647, "ty": 0.2415, "targetID": 15, "f2": -0.662499, "f1": -0.053156, "f3": 0.266784, "y": 0.35257894, "x": -0.10280424}], [{"q1": 1.47965338, "distance": 0.1713419223, "q3": 1.423455627, "q2": 1.649607724, "tx": -0.1768, "ty": 0.1768, "targetID": 16, "f2": -0.455091, "f1": -0.147341, "f3": 0.342685, "y": 0.34210568, "x": -0.22187867}]], "block": 20}], [{"trials": [[{"q1": 0.1924234902, "distance": 0.5268191989, "q3": 3.082467927, "q2": 2.012084688, "tx": 0.601, "ty": 0.601, "targetID": 1, "f2": -1.742321, "f1": 1.511672, "f3": -0.019792, "y": 0.078843736, "x": 0.53106214}], [{"q1": 1.67757372, "distance": 0.4158185892, "q3": 3.031259927, "q2": 1.685421884, "tx": 0.22, "ty": 0.821, "targetID": 2, "f2": -0.257171, "f1": 1.460464, "f3": 0.306871, "y": 0.51775523, "x": -0.064513108}], [{"q1": 0.8710011902, "distance": 1.040465045, "q3": -0.5998745732, "q2": 4.397093854, "tx": -0.22, "ty": 0.821, "targetID": 3, "f2": -1.063743, "f1": -2.170671, "f3": -2.404801, "y": -0.04666645, "x": 0.35421463}], [{"q1": 2.16527456, "distance": 0.5371217952, "q3": "_NaN_", "q2": 2.047270525, "tx": -0.601, "ty": 0.601, "targetID": 4, "f2": 0.23053, "f1": "_NaN_", "f3": -0.054978, "y": 0.067560404, "x": -0.53821449}], [{"q1": 1.28393216, "distance": 0.5752168563, "q3": -1.313034973, "q2": 3.359765154, "tx": 0.4596, "ty": 0.4596, "targetID": 5, "f2": -0.650812, "f1": -2.883831, "f3": -1.367473, "y": 0.26840776, "x": -0.082912635}], [{"q1": 1.14865518, "distance": 0.2781770011, "q3": 2.314725467, "q2": 1.757867014, "tx": 0.1682, "ty": 0.6279, "targetID": 6, "f2": -0.786089, "f1": 0.743929, "f3": 0.234426, "y": 0.35308762, "x": 0.12506533}], [{"q1": 2.12983739, "distance": 0.3438687006, "q3": 2.469794477, "q2": 1.344998904, "tx": -0.1682, "ty": 0.6279, "targetID": 7, "f2": 0.195093, "f1": 0.898998, "f3": 0.647294, "y": 0.30848725, "x": -0.29556239}], [{"q1": 1.69918787, "distance": 0.2020287922, "q3": 1.64990163, "q2": 1.358759084, "tx": -0.4596, "ty": 0.4596, "targetID": 8, "f2": -0.235557, "f1": 0.079105, "f3": 0.633534, "y": 0.35120304, "x": -0.28911325}], [{"q1": 2.23338429, "distance": 0.8422676727, "q3": "_NaN_", "q2": 2.175761664, "tx": 0.3182, "ty": 0.3182, "targetID": 9, "f2": 0.29864, "f1": "_NaN_", "f3": -0.183469, "y": 0.0024530983, "x": -0.46264488}], [{"q1": 0.4530436902, "distance": 0.2068877618, "q3": -1.121567473, "q2": 3.254458954, "tx": 0.1165, "ty": 0.4347, "targetID": 10, "f2": -1.481701, "f1": -2.692364, "f3": -1.262166, "y": 0.22803887, "x": 0.10681892}], [{"q1": 1.11956403, "distance": 0.08599703769, "q3": -0.6967423732, "q2": 2.410501464, "tx": -0.1165, "ty": 0.4347, "targetID": 11, "f2": -0.81518, "f1": -2.267539, "f3": -0.418209, "y": 0.50319583, "x": -0.16849819}], [{"q1": 1.54003479, "distance": 0.03463826367, "q3": "_NaN_", "q2": 2.202905024, "tx": -0.3182, "ty": 0.3182, "targetID": 12, "f2": -0.39471, "f1": "_NaN_", "f3": -0.210612, "y": 0.31984606, "x": -0.35279913}], [{"q1": 0.9562640402, "distance": 0.5446170236, "q3": "_NaN_", "q2": 1.720042234, "tx": 0.1768, "ty": 0.1768, "targetID": 13, "f2": -0.97848, "f1": "_NaN_", "f3": 0.27225, "y": 0.6617485, "x": -0.071056117}], [{"q1": 2.23878783, "distance": 0.6695258456, "q3": "_NaN_", "q2": 1.960562568, "tx": 0.0647, "ty": 0.2415, "targetID": 14, "f2": 0.304043, "f1": "_NaN_", "f3": 0.03173, "y": 0.05463769, "x": -0.57822094}], [{"q1": 1.42618347, "distance": 0.09054526193, "q3": 1.923345857, "q2": 2.102059904, "tx": -0.0647, "ty": 0.2415, "targetID": 15, "f2": -0.508561, "f1": 0.35255, "f3": -0.109767, "y": 0.28922768, "x": 0.01224487}], [{"q1": 1.865629452, "distance": 0.1182968781, "q3": 1.990324607, "q2": 1.629815694, "tx": -0.1768, "ty": 0.1768, "targetID": 16, "f2": -0.069115, "f1": 0.419528, "f3": 0.362477, "y": 0.28526722, "x": -0.22401243}]], "block": 21}], [{"trials": [[{"q1": 0.9378543102, "distance": 0.3836490299, "q3": 2.385411307, "q2": 0.1851857536, "tx": 0.601, "ty": 0.601, "targetID": 1, "f2": -0.99689, "f1": 0.814615, "f3": 1.807107, "y": 0.58503222, "x": 0.21768341}], [{"q1": 0.8453029902, "distance": 0.5952673425, "q3": 4.259559827, "q2": 0.08031935359, "tx": 0.22, "ty": 0.821, "targetID": 2, "f2": -1.089441, "f1": 2.688763, "f3": 1.911973, "y": 0.36509852, "x": 0.60274933}], [{"q1": 1.55234983, "distance": 0.3550628329, "q3": 3.340141327, "q2": 0.8595600536, "tx": -0.22, "ty": 0.821, "targetID": 3, "f2": -0.382395, "f1": 1.769345, "f3": 1.132733, "y": 0.58826661, "x": 0.048150675}], [{"q1": 1.970432983, "distance": 0.4445255294, "q3": 2.506488287, "q2": 1.412291814, "tx": -0.601, "ty": 0.601, "targetID": 4, "f2": 0.035688, "f1": 0.935692, "f3": 0.580001, "y": 0.36706841, "x": -0.22300667}], [{"q1": 0.9927065202, "distance": 0.1133897597, "q3": 3.383495327, "q2": -0.4212044464, "tx": 0.4596, "ty": 0.4596, "targetID": 5, "f2": -0.942038, "f1": 1.812699, "f3": 2.413497, "y": 0.37045734, "x": 0.38952273}], [{"q1": 1.45395515, "distance": 0.1055231557, "q3": 3.303573127, "q2": -0.00770804641, "tx": 0.1682, "ty": 0.6279, "targetID": 6, "f2": -0.480789, "f1": 1.732777, "f3": 2.000001, "y": 0.54399992, "x": 0.10420068}], [{"q1": 1.76377902, "distance": 0.06382814914, "q3": 3.571048327, "q2": 1.410972354, "tx": -0.1682, "ty": 0.6279, "targetID": 7, "f2": -0.170965, "f1": 2.000252, "f3": 0.58132, "y": 0.63258686, "x": -0.10454416}], [{"q1": 1.848413524, "distance": 0.3171782485, "q3": 1.193742377, "q2": 1.782874084, "tx": -0.4596, "ty": 0.4596, "targetID": 8, "f2": -0.086331, "f1": -0.377054, "f3": 0.209419, "y": 0.17000103, "x": -0.33023819}], [{"q1": 0.9441374902, "distance": 0.1090515996, "q3": 3.276241327, "q2": -0.07751424641, "tx": 0.3182, "ty": 0.3182, "targetID": 9, "f2": -0.990607, "f1": 1.705445, "f3": 2.069807, "y": 0.42133142, "x": 0.35364237}], [{"q1": 0.8391454902, "distance": 0.07147330223, "q3": 2.271999807, "q2": 0.9593369536, "tx": 0.1165, "ty": 0.4347, "targetID": 10, "f2": -1.095599, "f1": 0.701203, "f3": 1.032956, "y": 0.45317239, "x": 0.18554494}], [{"q1": 2.07448253, "distance": 0.4258250984, "q3": 1.381735277, "q2": 1.224047584, "tx": -0.1165, "ty": 0.4347, "targetID": 11, "f2": 0.139738, "f1": -0.189061, "f3": 0.768245, "y": 0.23785217, "x": -0.49409495}], [{"q1": 2.19229226, "distance": 0.183388618, "q3": 3.548743027, "q2": 1.95553602, "tx": -0.3182, "ty": 0.3182, "targetID": 12, "f2": 0.257548, "f1": 1.977947, "f3": 0.036757, "y": 0.48838246, "x": -0.38653239}], [{"q1": 1.70157548, "distance": 0.4725028907, "q3": 3.632686427, "q2": 0.5084556536, "tx": 0.1768, "ty": 0.1768, "targetID": 13, "f2": -0.233169, "f1": 2.06189, "f3": 1.483837, "y": 0.62299855, "x": 0.021346355}], [{"q1": 1.17598703, "distance": 0.1638878022, "q3": 2.203638747, "q2": 1.386216604, "tx": 0.0647, "ty": 0.2415, "targetID": 14, "f2": -0.758757, "f1": 0.632842, "f3": 0.606076, "y": 0.40490656, "x": 0.052149787}], [{"q1": 0.3998251902, "distance": 0.541654134, "q3": 2.969810327, "q2": 1.740839574, "tx": -0.0647, "ty": 0.2415, "targetID": 15, "f2": -1.534919, "f1": 1.399014, "f3": 0.251453, "y": 0.16740878, "x": 0.47186285}], [{"q1": 1.13401535, "distance": 0.4890007832, "q3": 2.994063427, "q2": 1.519671454, "tx": -0.1768, "ty": 0.1768, "targetID": 16, "f2": -0.800729, "f1": 1.423267, "f3": 0.472621, "y": 0.45579274, "x": 0.22480281}]], "block": 22}], [{"trials": [[{"q1": 2.69840283, "distance": 1.226428968, "q3": 3.558796127, "q2": 1.711999754, "tx": 0.601, "ty": 0.601, "targetID": 1, "f2": 0.763658, "f1": 1.988, "f3": 0.280293, "y": 0.26819998, "x": -0.57941186}], [{"q1": 1.905402015, "distance": 0.4934049542, "q3": 2.991927227, "q2": 1.962447524, "tx": 0.22, "ty": 0.821, "targetID": 2, "f2": -0.029342, "f1": 1.421131, "f3": 0.029845, "y": 0.494195, "x": -0.14965787}], [{"q1": 2.11614005, "distance": 0.3145763183, "q3": 3.338696127, "q2": 1.210287414, "tx": -0.22, "ty": 0.821, "targetID": 3, "f2": 0.181396, "f1": 1.7679, "f3": 0.782005, "y": 0.51442639, "x": -0.29050448}], [{"q1": 2.50299577, "distance": 0.4672721657, "q3": 2.301216617, "q2": 2.526237744, "tx": -0.601, "ty": 0.601, "targetID": 4, "f2": 0.568251, "f1": 0.73042, "f3": -0.533945, "y": 0.29530249, "x": -0.24759894}], [{"q1": -0.1825696098, "distance": 0.5034749056, "q3": 2.785713027, "q2": 1.155937854, "tx": 0.4596, "ty": 0.4596, "targetID": 5, "f2": -2.117314, "f1": 1.214917, "f3": 0.836355, "y": -0.043435354, "x": 0.48063362}], [{"q1": 1.19489942, "distance": 0.1822831883, "q3": 2.925890927, "q2": 2.561989064, "tx": 0.1682, "ty": 0.6279, "targetID": 6, "f2": -0.739845, "f1": 1.355095, "f3": -0.569696, "y": 0.46042005, "x": 0.24015573}], [{"q1": 2.34855507, "distance": 0.689503409, "q3": 0.2182150268, "q2": 2.458190844, "tx": -0.1682, "ty": 0.6279, "targetID": 7, "f2": 0.413811, "f1": -1.352581, "f3": -0.465898, "y": -0.0446379, "x": -0.32021225}], [{"q1": 2.542894, "distance": 0.3450816544, "q3": 2.072006017, "q2": 2.073282913, "tx": -0.4596, "ty": 0.4596, "targetID": 8, "f2": 0.60815, "f1": 0.50121, "f3": -0.08099, "y": 0.16874807, "x": -0.27389458}], [{"q1": 1.888940069, "distance": 0.5288957546, "q3": 3.478811227, "q2": 0.6365697536, "tx": 0.3182, "ty": 0.3182, "targetID": 9, "f2": -0.045804, "f1": 1.908015, "f3": 1.355723, "y": 0.58580394, "x": -0.13800045}], [{"q1": 4.00568239, "distance": 0.8936370501, "q3": 2.268229897, "q2": 3.250249154, "tx": 0.1165, "ty": 0.4347, "targetID": 10, "f2": 2.070938, "f1": 0.697434, "f3": -1.257956, "y": -0.23601399, "x": -0.47403359}], [{"q1": 1.90150644, "distance": 0.2064274601, "q3": 1.667934372, "q2": 2.717560734, "tx": -0.1165, "ty": 0.4347, "targetID": 11, "f2": -0.033238, "f1": 0.097138, "f3": -0.725268, "y": 0.28572741, "x": 0.026396689}], [{"q1": 2.07881793, "distance": 0.2403364513, "q3": 1.318714937, "q2": 2.314871384, "tx": -0.3182, "ty": 0.3182, "targetID": 12, "f2": 0.144073, "f1": -0.252081, "f3": -0.322579, "y": 0.13801882, "x": -0.15915173}], [{"q1": 3.81454789, "distance": 0.7970020957, "q3": 3.120920927, "q2": 2.940927974, "tx": 0.1768, "ty": 0.1768, "targetID": 13, "f2": 1.879803, "f1": 1.550125, "f3": -0.948635, "y": -0.33075136, "x": -0.43769488}], [{"q1": 1.82950114, "distance": 0.1323721968, "q3": 2.168390077, "q2": 2.382541294, "tx": 0.0647, "ty": 0.2415, "targetID": 14, "f2": -0.105243, "f1": 0.597594, "f3": -0.390249, "y": 0.34678044, "x": -0.015539812}], [{"q1": 1.956232984, "distance": 0.1005856631, "q3": 2.372216617, "q2": 2.423067834, "tx": -0.0647, "ty": 0.2415, "targetID": 15, "f2": 0.021488, "f1": 0.80142, "f3": -0.430775, "y": 0.34183969, "x": -0.057669905}], [{"q1": 2.08679757, "distance": 0.2247539993, "q3": 2.550847567, "q2": 2.350685544, "tx": -0.1768, "ty": 0.1768, "targetID": 16, "f2": 0.152053, "f1": 0.980051, "f3": -0.358393, "y": 0.40023264, "x": -0.15246452}]], "block": 23}], [{"trials": [[{"q1": 0.6485135902, "distance": 0.4242607498, "q3": 3.202351027, "q2": 2.383232444, "tx": 0.601, "ty": 0.601, "targetID": 1, "f2": -1.286231, "f1": 1.631555, "f3": -0.39094, "y": 0.21787485, "x": 0.41875757}], [{"q1": 2.24896659, "distance": 0.5868409095, "q3": 2.730986527, "q2": 2.492811194, "tx": 0.22, "ty": 0.821, "targetID": 2, "f2": 0.314222, "f1": 1.16019, "f3": -0.500519, "y": 0.43879555, "x": -0.22531114}], [{"q1": 1.39954277, "distance": 0.5563287581, "q3": 1.780214897, "q2": 1.935115668, "tx": -0.22, "ty": 0.821, "targetID": 3, "f2": -0.535202, "f1": 0.209419, "f3": 0.057177, "y": 0.29586052, "x": -0.036342129}], [{"q1": 2.016048908, "distance": 0.6765187915, "q3": 1.336810507, "q2": 2.517127124, "tx": -0.601, "ty": 0.601, "targetID": 4, "f2": 0.081304, "f1": -0.233986, "f3": -0.524834, "y": 0.17449239, "x": -0.075862938}], [{"q1": 2.14673916, "distance": 0.9553200329, "q3": -1.571248673, "q2": 0.9761130536, "tx": 0.4596, "ty": 0.4596, "targetID": 5, "f2": 0.211995, "f1": -3.142045, "f3": 1.01618, "y": 0.74925278, "x": -0.45075028}], [{"q1": 1.64590646, "distance": 0.2644874231, "q3": 2.724452027, "q2": 1.815483824, "tx": 0.1682, "ty": 0.6279, "targetID": 6, "f2": -0.288838, "f1": 1.153656, "f3": 0.176809, "y": 0.45094395, "x": -0.028370988}], [{"q1": 1.42392152, "distance": 0.1740565775, "q3": "_NaN_", "q2": 1.599279414, "tx": -0.1682, "ty": 0.6279, "targetID": 7, "f2": -0.510823, "f1": "_NaN_", "f3": 0.393013, "y": 0.6106535, "x": -0.34140003}], [{"q1": 2.17909757, "distance": 0.288322842, "q3": "_NaN_", "q2": 1.226058204, "tx": -0.4596, "ty": 0.4596, "targetID": 8, "f2": 0.244353, "f1": "_NaN_", "f3": 0.766234, "y": 0.38005877, "x": -0.736734}], [{"q1": 1.69969053, "distance": 0.321475194, "q3": 2.563036947, "q2": 2.296021834, "tx": 0.3182, "ty": 0.3182, "targetID": 9, "f2": -0.235054, "f1": 0.992241, "f3": -0.303729, "y": 0.42570194, "x": 0.01523196}], [{"q1": 1.913507324, "distance": 0.1517129978, "q3": 2.393453777, "q2": 3.057732354, "tx": 0.1165, "ty": 0.4347, "targetID": 10, "f2": -0.021237, "f1": 0.822657, "f3": -1.06544, "y": 0.49672221, "x": -0.021956055}], [{"q1": 1.76490999, "distance": 0.3411820469, "q3": "_NaN_", "q2": 2.484266064, "tx": -0.1165, "ty": 0.4347, "targetID": 11, "f2": -0.169834, "f1": "_NaN_", "f3": -0.491973, "y": 0.14889058, "x": -0.30282811}], [{"q1": 1.39344808, "distance": 0.0410840989, "q3": "_NaN_", "q2": 2.237211214, "tx": -0.3182, "ty": 0.3182, "targetID": 12, "f2": -0.541296, "f1": "_NaN_", "f3": -0.244919, "y": 0.34515354, "x": -0.28719339}], [{"q1": 2.07919492, "distance": 0.1352131846, "q3": "_NaN_", "q2": 3.836570954, "tx": 0.1768, "ty": 0.1768, "targetID": 13, "f2": 0.14445, "f1": "_NaN_", "f3": -1.844278, "y": 0.31133704, "x": 0.16329481}], [{"q1": 1.21733039, "distance": 0.4034277942, "q3": "_NaN_", "q2": 2.002848405, "tx": 0.0647, "ty": 0.2415, "targetID": 14, "f2": -0.717414, "f1": "_NaN_", "f3": -0.010556, "y": 0.49724223, "x": -0.24730945}], [{"q1": 1.22612685, "distance": 0.4756833198, "q3": "_NaN_", "q2": 1.620705074, "tx": -0.0647, "ty": 0.2415, "targetID": 15, "f2": -0.708618, "f1": "_NaN_", "f3": 0.371588, "y": 0.56304954, "x": -0.41524317}], [{"q1": 1.43812152, "distance": 0.5543582964, "q3": "_NaN_", "q2": 1.355491824, "tx": -0.1768, "ty": 0.1768, "targetID": 16, "f2": -0.496623, "f1": "_NaN_", "f3": 0.636801, "y": 0.70888464, "x": -0.33236046}]], "block": 24}]]}]], "condition": "H1"}], [{"phases": [[{"phase": "test", "blocks": [[{"trials": [[{"q1": 2.21214712, "distance": 0.3572005628, "q3": 2.014766197, "q2": 3.220341254, "tx": -0.375, "ty": 0.6495, "targetID": 1, "f2": -1.228049, "f1": 0.277403, "f3": 0.44397, "y": 0.44495935, "x": -0.082159831}], [{"q1": 2.46397719, "distance": 0.8343206318, "q3": 2.497628987, "q2": 1.313017494, "tx": 0, "ty": 0.95, "targetID": 2, "f2": 0.679275, "f1": 0.529233, "f3": 0.926833, "y": 0.20998657, "x": -0.3853194}], [{"q1": -0.2920666098, "distance": 0.7357659248, "q3": 1.455248547, "q2": 2.442797044, "tx": 0.375, "ty": 0.6495, "targetID": 3, "f2": -0.450504, "f1": -2.226811, "f3": -0.115548, "y": -0.065650666, "x": 0.20205197}], [{"q1": 4.44211239, "distance": 0.6724803863, "q3": 4.683800527, "q2": -0.9259327464, "tx": -0.4763, "ty": 0.275, "targetID": 4, "f2": 2.918225, "f1": 2.507368, "f3": 3.113004, "y": -0.39494905, "x": -0.41800643}], [{"q1": 2.7377984, "distance": 0.3534049258, "q3": 2.116805127, "q2": 3.205764254, "tx": 0, "ty": 0.55, "targetID": 5, "f2": -1.213472, "f1": 0.803054, "f3": 0.546009, "y": 0.38356231, "x": -0.31175878}], [{"q1": 2.36891259, "distance": 0.7032100074, "q3": 2.148158227, "q2": 2.132533354, "tx": 0.4763, "ty": 0.275, "targetID": 6, "f2": -0.140241, "f1": 0.434168, "f3": 0.577362, "y": 0.24554349, "x": -0.22629279}], [{"q1": 2.54716656, "distance": 0.1593400459, "q3": 2.608590027, "q2": 2.660572244, "tx": -0.175, "ty": 0.3031, "targetID": 7, "f2": -0.66828, "f1": 0.612422, "f3": 1.037794, "y": 0.33267083, "x": -0.33157208}], [{"q1": 0.1268772902, "distance": 0.2986178109, "q3": 1.847570637, "q2": 1.691328074, "tx": 0, "ty": 0.15, "targetID": 8, "f2": 0.300965, "f1": -1.807867, "f3": 0.276774, "y": 0.16919298, "x": 0.29800038}], [{"q1": 1.46457373, "distance": 0.2635635717, "q3": 2.073828147, "q2": 1.718911264, "tx": 0.175, "ty": 0.3031, "targetID": 9, "f2": 0.273381, "f1": -0.470171, "f3": 0.503032, "y": 0.33858045, "x": -0.086164496}]], "block": 1}], [{"trials": [[{"q1": 1.34908879, "distance": 0.2267081803, "q3": 1.661651187, "q2": 0.9084431536, "tx": -0.375, "ty": 0.6495, "targetID": 1, "f2": 1.083849, "f1": -0.585656, "f3": 0.090855, "y": 0.56595439, "x": -0.16424723}], [{"q1": 0.7595374902, "distance": 0.4826763664, "q3": 1.815903387, "q2": -0.1335602464, "tx": 0, "ty": 0.95, "targetID": 2, "f2": 2.125853, "f1": -1.175207, "f3": 0.245107, "y": 0.67023321, "x": 0.39332813}], [{"q1": 0.05404259019, "distance": 0.8516425569, "q3": 2.032107797, "q2": -0.2862416464, "tx": 0.375, "ty": 0.6495, "targetID": 3, "f2": 2.278534, "f1": -1.880702, "f3": 0.461311, "y": -0.12079132, "x": 0.73824417}], [{"q1": 1.52916488, "distance": 0.2938655353, "q3": 1.711728177, "q2": 1.504403314, "tx": -0.4763, "ty": 0.275, "targetID": 4, "f2": 0.487889, "f1": -0.40558, "f3": 0.140932, "y": 0.35922348, "x": -0.19476251}], [{"q1": 0.8484445902, "distance": 0.2208803522, "q3": 2.193774147, "q2": 0.5367299536, "tx": 0, "ty": 0.55, "targetID": 5, "f2": 1.455563, "f1": -1.0863, "f3": 0.622978, "y": 0.54264792, "x": 0.22075796}], [{"q1": -0.2355808098, "distance": 0.2695960244, "q3": 2.102667967, "q2": 1.414805094, "tx": 0.4763, "ty": 0.275, "targetID": 6, "f2": 0.577488, "f1": -2.170325, "f3": 0.531872, "y": 0.014428521, "x": 0.40712977}], [{"q1": 1.18698261, "distance": 0.1394075043, "q3": 1.677107827, "q2": 1.636727194, "tx": -0.175, "ty": 0.3031, "targetID": 7, "f2": 0.355565, "f1": -0.747762, "f3": 0.106312, "y": 0.37152699, "x": -0.053541368}], [{"q1": 1.30843658, "distance": 0.296971219, "q3": 2.320003347, "q2": 1.205323694, "tx": 0, "ty": 0.15, "targetID": 8, "f2": 0.786969, "f1": -0.626308, "f3": 0.749207, "y": 0.44669295, "x": -0.012852951}], [{"q1": 0.7621764902, "distance": 0.5937938907, "q3": 2.479659077, "q2": 0.8744511536, "tx": 0.175, "ty": 0.3031, "targetID": 9, "f2": 1.117841, "f1": -1.172568, "f3": 0.908863, "y": -0.22885778, "x": 0.43884106}]], "block": 2}], [{"trials": [[{"q1": 1.43585958, "distance": 0.2379714739, "q3": 1.853162677, "q2": 0.2627202536, "tx": -0.375, "ty": 0.6495, "targetID": 1, "f2": 1.729572, "f1": -0.498885, "f3": 0.282366, "y": 0.69825578, "x": -0.14207663}], [{"q1": 0.8740799902, "distance": 0.422586874, "q3": 2.036506017, "q2": 0.07303085359, "tx": 0, "ty": 0.95, "targetID": 2, "f2": 1.919262, "f1": -1.060664, "f3": 0.46571, "y": 0.64188179, "x": 0.28921071}], [{"q1": 0.7071357902, "distance": 0.1372191838, "q3": 2.399548467, "q2": -0.1518443464, "tx": 0.375, "ty": 0.6495, "targetID": 3, "f2": 2.144137, "f1": -1.227609, "f3": 0.828752, "y": 0.51419974, "x": 0.39786797}], [{"q1": 1.27551269, "distance": 0.4057651135, "q3": 1.736483927, "q2": 1.570879414, "tx": -0.4763, "ty": 0.275, "targetID": 4, "f2": 0.421413, "f1": -0.659232, "f3": 0.165688, "y": 0.37828248, "x": -0.083899622}], [{"q1": 1.00634103, "distance": 0.05745048723, "q3": 1.745845867, "q2": 0.8734458536, "tx": 0, "ty": 0.55, "targetID": 5, "f2": 1.118847, "f1": -0.928403, "f3": 0.17505, "y": 0.58346725, "x": 0.046695842}], [{"q1": 0.2773846902, "distance": 0.08596049183, "q3": 2.880777627, "q2": 0.3457211536, "tx": 0.4763, "ty": 0.275, "targetID": 6, "f2": 1.646572, "f1": -1.65736, "f3": 1.309981, "y": 0.19456747, "x": 0.50662844}], [{"q1": 0.7572755902, "distance": 0.3570926132, "q3": 1.933336117, "q2": 1.231838734, "tx": -0.175, "ty": 0.3031, "targetID": 7, "f2": 0.760454, "f1": -1.177469, "f3": 0.36254, "y": 0.42412607, "x": 0.16095807}], [{"q1": 1.12704102, "distance": 0.2944351909, "q3": 2.379128117, "q2": 1.263568824, "tx": 0, "ty": 0.15, "targetID": 8, "f2": 0.728724, "f1": -0.807703, "f3": 0.808332, "y": 0.42618765, "x": 0.10204148}], [{"q1": 0.3211847902, "distance": 0.1982791917, "q3": 2.135152027, "q2": 1.038630784, "tx": 0.175, "ty": 0.3031, "targetID": 9, "f2": 0.953662, "f1": -1.61356, "f3": 0.564356, "y": 0.31355596, "x": 0.37300331}]], "block": 3}], [{"trials": [[{"q1": 1.20928791, "distance": 0.3588580226, "q3": 1.895888337, "q2": 0.4279680536, "tx": -0.375, "ty": 0.6495, "targetID": 1, "f2": 1.564325, "f1": -0.725457, "f3": 0.325092, "y": 0.66005001, "x": -0.01629709}], [{"q1": 1.15368172, "distance": 0.2976437747, "q3": 1.991706907, "q2": -0.4496673464, "tx": 0, "ty": 0.95, "targetID": 2, "f2": 2.44196, "f1": -0.781063, "f3": 0.420911, "y": 0.74395354, "x": 0.21479449}], [{"q1": 0.3762631902, "distance": 0.3254154962, "q3": 2.266721927, "q2": -0.1045319464, "tx": 0.375, "ty": 0.6495, "targetID": 3, "f2": 2.096825, "f1": -1.558481, "f3": 0.695926, "y": 0.38016517, "x": 0.55763076}], [{"q1": 1.30724277, "distance": 0.4377671516, "q3": 1.974616647, "q2": 1.521744904, "tx": -0.4763, "ty": 0.275, "targetID": 4, "f2": 0.470548, "f1": -0.627502, "f3": 0.40382, "y": 0.37948858, "x": -0.051185644}], [{"q1": 0.9524941302, "distance": 0.08403867187, "q3": 1.683265347, "q2": 1.306420144, "tx": 0, "ty": 0.55, "targetID": 5, "f2": 0.685873, "f1": -0.98225, "f3": 0.112469, "y": 0.46872113, "x": 0.021359861}], [{"q1": -1.05879751, "distance": 0.6074066583, "q3": 2.266596267, "q2": 0.9282980536, "tx": 0.4763, "ty": 0.275, "targetID": 6, "f2": 1.063995, "f1": -2.993542, "f3": 0.6958, "y": -0.32349947, "x": 0.37266008}], [{"q1": 0.7229693902, "distance": 0.3702994152, "q3": 2.063146727, "q2": 1.374592704, "tx": -0.175, "ty": 0.3031, "targetID": 7, "f2": 0.6177, "f1": -1.211775, "f3": 0.49235, "y": 0.36903084, "x": 0.18938274}], [{"q1": 0.1493836902, "distance": 0.3496357112, "q3": 2.207471497, "q2": 1.611782954, "tx": 0, "ty": 0.15, "targetID": 8, "f2": 0.38051, "f1": -1.785361, "f3": 0.636675, "y": 0.11996635, "x": 0.34834338}], [{"q1": 0.05665639019, "distance": 0.3144673268, "q3": 2.388490067, "q2": 1.112898034, "tx": 0.175, "ty": 0.3031, "targetID": 9, "f2": 0.879395, "f1": -1.878088, "f3": 0.817694, "y": 0.13094764, "x": 0.43816015}]], "block": 4}], [{"trials": [[{"q1": 1.58803832, "distance": 0.1411070785, "q3": 2.001257357, "q2": 0.3832945536, "tx": -0.375, "ty": 0.6495, "targetID": 1, "f2": 1.608998, "f1": -0.346706, "f3": 0.430461, "y": 0.60767507, "x": -0.24023397}], [{"q1": 1.03807111, "distance": 0.4070199725, "q3": 2.405391827, "q2": -0.3165266464, "tx": 0, "ty": 0.95, "targetID": 2, "f2": 2.308819, "f1": -0.896673, "f3": 0.834596, "y": 0.62024295, "x": 0.23859075}], [{"q1": 0.06062109019, "distance": 0.614621352, "q3": 1.788948517, "q2": -0.6073752464, "tx": 0.375, "ty": 0.6495, "targetID": 3, "f2": 2.599668, "f1": -1.874123, "f3": 0.218152, "y": 0.20816983, "x": 0.8027699}], [{"q1": 1.3952702, "distance": 0.3989491756, "q3": 1.963746737, "q2": 1.332306874, "tx": -0.4763, "ty": 0.275, "targetID": 4, "f2": 0.659986, "f1": -0.539474, "f3": 0.39295, "y": 0.42192299, "x": -0.1053902}], [{"q1": 0.2643470902, "distance": 0.4982365628, "q3": 2.172097157, "q2": 0.7942148536, "tx": 0, "ty": 0.55, "targetID": 5, "f2": 1.198078, "f1": -1.670397, "f3": 0.601301, "y": 0.31313933, "x": 0.438334}], [{"q1": 0.1075250902, "distance": 0.08540458869, "q3": 2.273382107, "q2": 1.019906894, "tx": 0.4763, "ty": 0.275, "targetID": 6, "f2": 0.972386, "f1": -1.827219, "f3": 0.702586, "y": 0.20315381, "x": 0.43012567}], [{"q1": 1.03097112, "distance": 0.3064785141, "q3": 2.076718407, "q2": 0.9901245536, "tx": -0.175, "ty": 0.3031, "targetID": 7, "f2": 1.002168, "f1": -0.903773, "f3": 0.505922, "y": 0.49750967, "x": 0.061926064}], [{"q1": -0.008217509808, "distance": 0.4250083705, "q3": 2.468160857, "q2": 1.418386504, "tx": 0, "ty": 0.15, "targetID": 8, "f2": 0.573906, "f1": -1.942962, "f3": 0.897365, "y": 0.077594234, "x": 0.41879532}], [{"q1": 0.3054642902, "distance": 0.2041065081, "q3": 2.308442287, "q2": 1.140544054, "tx": 0.175, "ty": 0.3031, "targetID": 9, "f2": 0.851749, "f1": -1.62928, "f3": 0.737646, "y": 0.25511396, "x": 0.3733855}]], "block": 5}], [{"trials": [[{"q1": 1.31308614, "distance": 0.3172519863, "q3": 1.865980377, "q2": 1.166556444, "tx": -0.375, "ty": 0.6495, "targetID": 1, "f2": 0.825736, "f1": -0.621658, "f3": 0.295184, "y": 0.47337061, "x": -0.11113022}], [{"q1": 0.7523746902, "distance": 0.5572048718, "q3": 1.771481267, "q2": -0.1138938464, "tx": 0, "ty": 0.95, "targetID": 2, "f2": 2.106187, "f1": -1.18237, "f3": 0.200685, "y": 0.63516216, "x": 0.45973297}], [{"q1": 0.05211999019, "distance": 0.5328729266, "q3": 1.915114877, "q2": -0.01461954641, "tx": 0.375, "ty": 0.6495, "targetID": 3, "f2": 2.006912, "f1": -1.882624, "f3": 0.344319, "y": 0.23126363, "x": 0.70519978}], [{"q1": 1.25182508, "distance": 0.4803993539, "q3": 2.080048497, "q2": 1.393065274, "tx": -0.4763, "ty": 0.275, "targetID": 4, "f2": 0.599227, "f1": -0.682919, "f3": 0.509252, "y": 0.40712977, "x": -0.014428521}], [{"q1": -0.3753126098, "distance": 0.8242505482, "q3": 2.078540527, "q2": 0.4525352536, "tx": 0, "ty": 0.55, "targetID": 5, "f2": 1.539757, "f1": -2.310057, "f3": 0.507744, "y": 0.0016331462, "x": 0.61537205}], [{"q1": -0.8822085098, "distance": 0.6375809416, "q3": 2.675317427, "q2": 0.4000706536, "tx": 0.4763, "ty": 0.275, "targetID": 6, "f2": 1.592222, "f1": -2.816953, "f3": 1.104521, "y": -0.35914579, "x": 0.41020481}], [{"q1": 0.6764109902, "distance": 0.4095552489, "q3": 2.087336987, "q2": 1.130742284, "tx": -0.175, "ty": 0.3031, "targetID": 7, "f2": 0.86155, "f1": -1.258333, "f3": 0.516541, "y": 0.41469311, "x": 0.21905898}], [{"q1": -0.01316860981, "distance": 0.4407595896, "q3": 2.453709527, "q2": 1.137779454, "tx": 0, "ty": 0.15, "targetID": 8, "f2": 0.854513, "f1": -1.947913, "f3": 0.882913, "y": 0.11422781, "x": 0.43930555}], [{"q1": 0.1943209902, "distance": 0.2756720771, "q3": 2.262889187, "q2": 0.8488157536, "tx": 0.175, "ty": 0.3031, "targetID": 9, "f2": 1.143477, "f1": -1.740423, "f3": 0.692093, "y": 0.25095771, "x": 0.44569591}]], "block": 6}], [{"trials": [[{"q1": 1.06389501, "distance": 0.4085226923, "q3": 1.401841477, "q2": 0.6934325536, "tx": -0.375, "ty": 0.6495, "targetID": 1, "f2": 1.29886, "f1": -0.870849, "f3": -0.168955, "y": 0.71780829, "x": 0.027771359}], [{"q1": 0.6505870902, "distance": 0.7556566192, "q3": 1.255631747, "q2": -0.3566761464, "tx": 0, "ty": 0.95, "targetID": 2, "f2": 2.348969, "f1": -1.284157, "f3": -0.315165, "y": 0.6106109, "x": 0.67515329}], [{"q1": 0.4449383902, "distance": 0.3936454537, "q3": 1.364079527, "q2": -0.2198284464, "tx": 0.375, "ty": 0.6495, "targetID": 3, "f2": 2.212121, "f1": -1.489806, "f3": -0.206717, "y": 0.48548111, "x": 0.7328471}], [{"q1": 1.18472066, "distance": 0.37776896, "q3": 1.364833517, "q2": 1.578482074, "tx": -0.4763, "ty": 0.275, "targetID": 4, "f2": 0.413811, "f1": -0.750024, "f3": -0.205963, "y": 0.41633844, "x": -0.12596754}], [{"q1": 0.4997277902, "distance": 0.4650080605, "q3": 1.486224653, "q2": 0.4726414536, "tx": 0, "ty": 0.55, "targetID": 5, "f2": 1.519651, "f1": -1.435017, "f3": -0.084572, "y": 0.58150275, "x": 0.46393973}], [{"q1": 0.06324749019, "distance": 0.06143341532, "q3": 1.657818444, "q2": 1.195270594, "tx": 0.4763, "ty": 0.275, "targetID": 6, "f2": 0.797022, "f1": -1.871497, "f3": 0.087022, "y": 0.29600445, "x": 0.41856892}], [{"q1": 0.7733604902, "distance": 0.4926121501, "q3": 1.334862717, "q2": 0.8779069536, "tx": -0.175, "ty": 0.3031, "targetID": 7, "f2": 1.114386, "f1": -1.161384, "f3": -0.235934, "y": 0.65047211, "x": 0.17428405}], [{"q1": 1.20476402, "distance": 0.3391730055, "q3": 1.512614031, "q2": 1.375786514, "tx": 0, "ty": 0.15, "targetID": 8, "f2": 0.616506, "f1": -0.72998, "f3": -0.058182, "y": 0.46448035, "x": -0.12704502}], [{"q1": 0.9665056302, "distance": 0.2595185947, "q3": 1.138010527, "q2": 1.766789134, "tx": 0.175, "ty": 0.3031, "targetID": 9, "f2": 0.225504, "f1": -0.968239, "f3": -0.432786, "y": 0.41485553, "x": -0.059223403}]], "block": 7}], [{"trials": [[{"q1": 0.9225861902, "distance": 0.5160977806, "q3": 1.563633495, "q2": 0.6447378536, "tx": -0.375, "ty": 0.6495, "targetID": 1, "f2": 1.347555, "f1": -1.012158, "f3": -0.007163, "y": 0.66951267, "x": 0.14070962}], [{"q1": -0.2163040098, "distance": 1.422726006, "q3": 0.9742078868, "q2": -0.2700938464, "tx": 0, "ty": 0.95, "targetID": 2, "f2": 2.262386, "f1": -2.151048, "f3": -0.596588, "y": -0.11997878, "x": 0.93770715}], [{"q1": 0.5291958902, "distance": 0.2252701675, "q3": 1.785052947, "q2": -0.1355708464, "tx": 0.375, "ty": 0.6495, "targetID": 3, "f2": 2.127864, "f1": -1.405549, "f3": 0.214257, "y": 0.53776633, "x": 0.57060735}], [{"q1": 1.38842153, "distance": 0.2878139327, "q3": 1.157299897, "q2": 1.446346684, "tx": -0.4763, "ty": 0.275, "targetID": 4, "f2": 0.545946, "f1": -0.546323, "f3": -0.413496, "y": 0.45387123, "x": -0.25081842}], [{"q1": 0.8011949902, "distance": 0.2611428761, "q3": 1.751626397, "q2": 0.4552370536, "tx": 0, "ty": 0.55, "targetID": 5, "f2": 1.537056, "f1": -1.133549, "f3": 0.18083, "y": 0.6427677, "x": 0.24411013}], [{"q1": -0.1233254098, "distance": 0.1263091524, "q3": 2.036003367, "q2": 0.9052387536, "tx": 0.4763, "ty": 0.275, "targetID": 6, "f2": 1.087054, "f1": -2.05807, "f3": 0.465207, "y": 0.15211449, "x": 0.50550879}], [{"q1": 0.8848870902, "distance": 0.2607786323, "q3": 1.318023787, "q2": 1.481155534, "tx": -0.175, "ty": 0.3031, "targetID": 7, "f2": 0.511137, "f1": -1.049857, "f3": -0.252773, "y": 0.48553574, "x": 0.011340269}], [{"q1": 0.3914056902, "distance": 0.2227868301, "q3": 1.187459187, "q2": 1.889876734, "tx": 0, "ty": 0.15, "targetID": 8, "f2": 0.102416, "f1": -1.543339, "f3": -0.383337, "y": 0.30131774, "x": 0.16351426}], [{"q1": 0.2315425902, "distance": 0.4331739269, "q3": 1.734724627, "q2": 0.3777653536, "tx": 0.175, "ty": 0.3031, "targetID": 9, "f2": 1.614527, "f1": -1.703202, "f3": 0.163928, "y": 0.38923918, "x": 0.5995229}]], "block": 8}], [{"trials": [[{"q1": 1.50660824, "distance": 0.1747482328, "q3": 1.355722897, "q2": 1.190495374, "tx": -0.375, "ty": 0.6495, "targetID": 1, "f2": 0.801797, "f1": -0.428136, "f3": -0.215073, "y": 0.49193572, "x": -0.29943253}], [{"q1": 0.9618560802, "distance": 0.3360383551, "q3": 1.817411347, "q2": 0.6037086536, "tx": 0, "ty": 0.95, "targetID": 2, "f2": 1.388584, "f1": -0.972888, "f3": 0.246615, "y": 0.63431761, "x": 0.11517988}], [{"q1": 0.04635199019, "distance": 0.5321922969, "q3": 2.042726377, "q2": 0.05418135359, "tx": 0.375, "ty": 0.6495, "targetID": 3, "f2": 1.938111, "f1": -1.888392, "f3": 0.47193, "y": 0.20423642, "x": 0.6664944}], [{"q1": 1.35311003, "distance": 0.4158407671, "q3": 1.881122847, "q2": 1.626799764, "tx": -0.4763, "ty": 0.275, "targetID": 4, "f2": 0.365493, "f1": -0.581634, "f3": 0.310327, "y": 0.35724695, "x": -0.068673967}], [{"q1": 0.4398490902, "distance": 0.448688816, "q3": 1.287927327, "q2": 0.7225237536, "tx": 0, "ty": 0.55, "targetID": 5, "f2": 1.269769, "f1": -1.494895, "f3": -0.282869, "y": 0.57800683, "x": 0.44781388}], [{"q1": -1.23928201, "distance": 0.7261756721, "q3": 1.904684797, "q2": 0.6251343536, "tx": 0.4763, "ty": 0.275, "targetID": 6, "f2": 1.367158, "f1": -3.174027, "f3": 0.333888, "y": -0.449287, "x": 0.42396026}], [{"q1": 1.00068616, "distance": 0.2324921631, "q3": 1.658258266, "q2": 1.379430764, "tx": -0.175, "ty": 0.3031, "targetID": 7, "f2": 0.612862, "f1": -0.934058, "f3": 0.087462, "y": 0.45489432, "x": 0.0010996602}], [{"q1": 0.8106197902, "distance": 0.2880496475, "q3": 2.007980357, "q2": 1.340977664, "tx": 0, "ty": 0.15, "targetID": 8, "f2": 0.651315, "f1": -1.124125, "f3": 0.437184, "y": 0.40054686, "x": 0.14212273}], [{"q1": 0.05706479019, "distance": 0.3506470984, "q3": 2.035312217, "q2": 0.6973281536, "tx": 0.175, "ty": 0.3031, "targetID": 9, "f2": 1.294965, "f1": -1.87768, "f3": 0.464516, "y": 0.23922074, "x": 0.51977939}]], "block": 9}], [{"trials": [[{"q1": 1.20903659, "distance": 0.37168622, "q3": 1.590839688, "q2": 0.3676494536, "tx": -0.375, "ty": 0.6495, "targetID": 1, "f2": 1.624643, "f1": -0.725708, "f3": 0.020043, "y": 0.74333346, "x": -0.015353051}], [{"q1": 0.5788958902, "distance": 0.7631869233, "q3": 1.252615827, "q2": -0.2135452464, "tx": 0, "ty": 0.95, "targetID": 2, "f2": 2.205838, "f1": -1.355849, "f3": -0.31818, "y": 0.59592077, "x": 0.67607853}], [{"q1": 0.1461477902, "distance": 0.560398389, "q3": 1.432503417, "q2": -0.1355080464, "tx": 0.375, "ty": 0.6495, "targetID": 3, "f2": 2.127801, "f1": -1.788597, "f3": -0.138293, "y": 0.29116316, "x": 0.80586084}], [{"q1": 1.06885872, "distance": 0.6769219145, "q3": 2.693098927, "q2": 1.082047594, "tx": -0.4763, "ty": 0.275, "targetID": 4, "f2": 0.910245, "f1": -0.865886, "f3": 1.122303, "y": 0.44251906, "x": 0.17956633}], [{"q1": 0.4584472902, "distance": 0.5388546981, "q3": 1.522855623, "q2": 0.2556202536, "tx": 0, "ty": 0.55, "targetID": 5, "f2": 1.736672, "f1": -1.476297, "f3": -0.047941, "y": 0.55962783, "x": 0.53876868}], [{"q1": -0.7770343098, "distance": 0.5522869531, "q3": 2.354058207, "q2": 0.3304529536, "tx": 0.4763, "ty": 0.275, "targetID": 6, "f2": 1.66184, "f1": -2.711779, "f3": 0.783262, "y": -0.27499051, "x": 0.5266122}], [{"q1": 0.7670772902, "distance": 0.459926489, "q3": 1.908391877, "q2": 0.7126591536, "tx": -0.175, "ty": 0.3031, "targetID": 7, "f2": 1.279634, "f1": -1.167667, "f3": 0.337596, "y": 0.55756592, "x": 0.20811809}], [{"q1": 0.4950153902, "distance": 0.3750087335, "q3": 2.474946697, "q2": 1.150094494, "tx": 0, "ty": 0.15, "targetID": 8, "f2": 0.842198, "f1": -1.439729, "f3": 0.90415, "y": 0.29679887, "x": 0.34508208}], [{"q1": 0.4783649902, "distance": 0.257071683, "q3": 2.102919287, "q2": 0.5917078536, "tx": 0.175, "ty": 0.3031, "targetID": 9, "f2": 1.400585, "f1": -1.456379, "f3": 0.532123, "y": 0.43828026, "x": 0.39365989}]], "block": 10}], [{"trials": [[{"q1": 1.4530755, "distance": 0.2303704552, "q3": 1.751940557, "q2": 0.2709512536, "tx": -0.375, "ty": 0.6495, "targetID": 1, "f2": 1.721341, "f1": -0.481669, "f3": 0.181144, "y": 0.7112748, "x": -0.15306663}], [{"q1": 1.13910473, "distance": 0.1381697, "q3": 1.208130867, "q2": 0.3128600536, "tx": 0, "ty": 0.95, "targetID": 2, "f2": 1.679433, "f1": -0.79564, "f3": -0.362665, "y": 0.83441907, "x": 0.075709409}], [{"q1": 0.8480675902, "distance": 0.0541400011, "q3": 2.012441427, "q2": -0.1054115464, "tx": 0.375, "ty": 0.6495, "targetID": 3, "f2": 2.097704, "f1": -1.086677, "f3": 0.441645, "y": 0.65594246, "x": 0.32124468}], [{"q1": 1.24441092, "distance": 0.4548181824, "q3": 1.940059127, "q2": 1.513388274, "tx": -0.4763, "ty": 0.275, "targetID": 4, "f2": 0.478904, "f1": -0.690334, "f3": 0.369263, "y": 0.38228668, "x": -0.034316802}], [{"q1": 0.9562012102, "distance": 0.2438961458, "q3": 1.654676851, "q2": 0.3836087536, "tx": 0, "ty": 0.55, "targetID": 5, "f2": 1.608684, "f1": -0.978543, "f3": 0.083881, "y": 0.7045282, "x": 0.18869649}], [{"q1": -0.3360615098, "distance": 0.536530926, "q3": 2.743364327, "q2": 0.8277042536, "tx": 0.4763, "ty": 0.275, "targetID": 6, "f2": 1.164588, "f1": -2.270806, "f3": 1.172568, "y": -0.25961022, "x": 0.43094201}], [{"q1": 0.7833507902, "distance": 0.3983595799, "q3": 2.201439637, "q2": 1.033918404, "tx": -0.175, "ty": 0.3031, "targetID": 7, "f2": 0.958374, "f1": -1.151394, "f3": 0.630643, "y": 0.43841651, "x": 0.19967292}], [{"q1": 0.4353879902, "distance": 0.3657990369, "q3": 2.333072367, "q2": 1.163980334, "tx": 0, "ty": 0.15, "targetID": 8, "f2": 0.828312, "f1": -1.499356, "f3": 0.762276, "y": 0.29463617, "x": 0.33599005}], [{"q1": 0.4466348902, "distance": 0.3989181188, "q3": 1.233954767, "q2": 0.7239688536, "tx": 0.175, "ty": 0.3031, "targetID": 9, "f2": 1.268324, "f1": -1.48811, "f3": -0.336842, "y": 0.60178264, "x": 0.43943212}]], "block": 11}], [{"trials": [[{"q1": 1.19810384, "distance": 0.4875066837, "q3": 1.102887517, "q2": 0.2962724536, "tx": -0.375, "ty": 0.6495, "targetID": 1, "f2": 1.69602, "f1": -0.736641, "f3": -0.467909, "y": 0.86024253, "x": 0.064602494}], [{"q1": 0.7169374902, "distance": 0.6026831454, "q3": 1.110553007, "q2": -0.01537354641, "tx": 0, "ty": 0.95, "targetID": 2, "f2": 2.007666, "f1": -1.217807, "f3": -0.460243, "y": 0.71501822, "x": 0.55498697}], [{"q1": 0.4901144902, "distance": 0.3471839549, "q3": 0.9688043468, "q2": 0.05581495359, "tx": 0.375, "ty": 0.6495, "targetID": 3, "f2": 1.936478, "f1": -1.44463, "f3": -0.601992, "y": 0.58131516, "x": 0.71542257}], [{"q1": 1.13049677, "distance": 0.5353275069, "q3": 2.122774157, "q2": 1.228320154, "tx": -0.4763, "ty": 0.275, "targetID": 4, "f2": 0.763973, "f1": -0.804248, "f3": 0.551978, "y": 0.44484086, "x": 0.031370781}], [{"q1": 1.09443129, "distance": 0.09673826904, "q3": 1.954133467, "q2": 0.5249803536, "tx": 0, "ty": 0.55, "targetID": 5, "f2": 1.467312, "f1": -0.840313, "f3": 0.383337, "y": 0.63075264, "x": 0.053266348}], [{"q1": -0.02016180981, "distance": 0.2158350893, "q3": 2.777167927, "q2": 0.9730971536, "tx": 0.4763, "ty": 0.275, "targetID": 6, "f2": 1.019195, "f1": -1.954906, "f3": 1.206372, "y": 0.059624369, "x": 0.49037563}], [{"q1": 0.4494622902, "distance": 0.5220118761, "q3": 2.325469717, "q2": 1.051448484, "tx": -0.175, "ty": 0.3031, "targetID": 7, "f2": 0.940844, "f1": -1.485282, "f3": 0.754673, "y": 0.31518839, "x": 0.34687189}], [{"q1": 0.8441719902, "distance": 0.3781197111, "q3": 2.534762617, "q2": 0.8097343536, "tx": 0, "ty": 0.15, "targetID": 8, "f2": 1.182558, "f1": -1.090572, "f3": 0.963966, "y": 0.43972859, "x": 0.24296473}], [{"q1": -0.03771070981, "distance": 0.3819682961, "q3": 2.670353727, "q2": 1.054841404, "tx": 0.175, "ty": 0.3031, "targetID": 9, "f2": 0.937451, "f1": -1.972455, "f3": 1.099557, "y": 0.064303289, "x": 0.47312063}]], "block": 12}], [{"trials": [[{"q1": 1.54449585, "distance": 0.1423916716, "q3": 1.177280427, "q2": 0.5024865536, "tx": -0.375, "ty": 0.6495, "targetID": 1, "f2": 1.489806, "f1": -0.390249, "f3": -0.393516, "y": 0.75540949, "x": -0.27982349}], [{"q1": 1.43259232, "distance": 0.1239635267, "q3": 1.041877787, "q2": -0.4359071464, "tx": 0, "ty": 0.95, "targetID": 2, "f2": 2.4282, "f1": -0.502152, "f3": -0.528919, "y": 0.93581651, "x": 0.12314944}], [{"q1": 0.8730746902, "distance": 0.2499444562, "q3": 0.6619964068, "q2": -0.1060399464, "tx": 0.375, "ty": 0.6495, "targetID": 3, "f2": 2.098333, "f1": -1.06167, "f3": -0.9088, "y": 0.76930919, "x": 0.59435813}], [{"q1": 1.27802596, "distance": 0.4659070925, "q3": 1.996859127, "q2": 1.383326334, "tx": -0.4763, "ty": 0.275, "targetID": 4, "f2": 0.608966, "f1": -0.656719, "f3": 0.426063, "y": 0.41481964, "x": -0.031867905}], [{"q1": 1.06816757, "distance": 0.2640317064, "q3": 1.290566267, "q2": 0.4394662536, "tx": 0, "ty": 0.55, "targetID": 5, "f2": 1.552826, "f1": -0.866577, "f3": -0.28023, "y": 0.79243426, "x": 0.10458667}], [{"q1": -0.008204909808, "distance": 0.2497106237, "q3": 2.971318327, "q2": 0.9316281536, "tx": 0.4763, "ty": 0.275, "targetID": 6, "f2": 1.060664, "f1": -1.942949, "f3": 1.400522, "y": 0.028989708, "x": 0.5191291}], [{"q1": 0.8528427902, "distance": 0.386908782, "q3": 1.964877707, "q2": 0.9812024536, "tx": -0.175, "ty": 0.3031, "targetID": 7, "f2": 1.01109, "f1": -1.081902, "f3": 0.394081, "y": 0.49660429, "x": 0.16004402}], [{"q1": 0.2040284902, "distance": 0.4389387258, "q3": 2.468600677, "q2": 0.9304343536, "tx": 0, "ty": 0.15, "targetID": 8, "f2": 1.061858, "f1": -1.730716, "f3": 0.897804, "y": 0.22070817, "x": 0.43320614}], [{"q1": 0.4275967902, "distance": 0.4367579604, "q3": 1.358424667, "q2": 0.4780449536, "tx": 0.175, "ty": 0.3031, "targetID": 9, "f2": 1.514248, "f1": -1.507148, "f3": -0.212372, "y": 0.56923515, "x": 0.52130853}]], "block": 13}], [{"trials": [[{"q1": 1.33074189, "distance": 0.2244001224, "q3": 1.281958297, "q2": 0.7073812536, "tx": -0.375, "ty": 0.6495, "targetID": 1, "f2": 1.284911, "f1": -0.604003, "f3": -0.288838, "y": 0.71348195, "x": -0.15991461}], [{"q1": 1.23398083, "distance": 0.1259001542, "q3": 1.219629097, "q2": -0.02831694641, "tx": 0, "ty": 0.95, "targetID": 2, "f2": 2.02061, "f1": -0.700764, "f3": -0.351167, "y": 0.88070723, "x": 0.10511594}], [{"q1": 0.6375808902, "distance": 0.3195495718, "q3": 0.9222459368, "q2": -0.1678036464, "tx": 0.375, "ty": 0.6495, "targetID": 3, "f2": 2.160096, "f1": -1.297164, "f3": -0.64855, "y": 0.64501102, "x": 0.69451804}], [{"q1": 1.17554721, "distance": 0.5288440902, "q3": 2.238007777, "q2": 1.116479454, "tx": -0.4763, "ty": 0.275, "targetID": 4, "f2": 0.875813, "f1": -0.759197, "f3": 0.667211, "y": 0.46019931, "x": 0.019055718}], [{"q1": 0.6410994902, "distance": 0.5375387408, "q3": 1.047469827, "q2": 0.3338458536, "tx": 0, "ty": 0.55, "targetID": 5, "f2": 1.658447, "f1": -1.293645, "f3": -0.523327, "y": 0.69862891, "x": 0.51658237}], [{"q1": -0.9374691098, "distance": 0.7020637174, "q3": 3.046653727, "q2": 0.09181755359, "tx": 0.4763, "ty": 0.275, "targetID": 6, "f2": 1.900475, "f1": -2.872214, "f3": 1.475857, "y": -0.41726712, "x": 0.35942529}], [{"q1": 0.7111569902, "distance": 0.3898424723, "q3": 1.990827267, "q2": 1.100268834, "tx": -0.175, "ty": 0.3031, "targetID": 7, "f2": 0.892024, "f1": -1.223588, "f3": 0.420031, "y": 0.44369571, "x": 0.18860693}], [{"q1": 0.2576994902, "distance": 0.4832732494, "q3": 2.513148457, "q2": 0.5790157536, "tx": 0, "ty": 0.15, "targetID": 8, "f2": 1.413277, "f1": -1.677045, "f3": 0.942352, "y": 0.25087783, "x": 0.47262744}], [{"q1": -0.2901000098, "distance": 0.4883713014, "q3": 2.412994487, "q2": 0.4829458536, "tx": 0.175, "ty": 0.3031, "targetID": 9, "f2": 1.509347, "f1": -2.224845, "f3": 0.842198, "y": 0.0082214063, "x": 0.56429827}]], "block": 14}], [{"trials": [[{"q1": 1.26998348, "distance": 0.274873874, "q3": 1.285162727, "q2": 0.6164007536, "tx": -0.375, "ty": 0.6495, "targetID": 1, "f2": 1.375892, "f1": -0.664761, "f3": -0.285634, "y": 0.74621458, "x": -0.11770263}], [{"q1": 1.226818, "distance": 0.1994193148, "q3": 1.143414067, "q2": -0.1691230464, "tx": 0, "ty": 0.95, "targetID": 2, "f2": 2.161416, "f1": -0.707926, "f3": -0.427382, "y": 0.89113715, "x": 0.19053406}], [{"q1": 0.6787985902, "distance": 0.1257225452, "q3": 1.292702547, "q2": 0.1385644536, "tx": 0.375, "ty": 0.6495, "targetID": 3, "f2": 1.853728, "f1": -1.255946, "f3": -0.278094, "y": 0.69667437, "x": 0.49153642}], [{"q1": 1.1816419, "distance": 0.4881183782, "q3": 2.002199827, "q2": 1.452064384, "tx": -0.4763, "ty": 0.275, "targetID": 4, "f2": 0.540228, "f1": -0.753103, "f3": 0.431403, "y": 0.39607355, "x": -0.0034355938}], [{"q1": 0.8693675902, "distance": 0.3648524765, "q3": 1.084226457, "q2": 0.4965803536, "tx": 0, "ty": 0.55, "targetID": 5, "f2": 1.495712, "f1": -1.065377, "f3": -0.48657, "y": 0.79264511, "x": 0.27247143}], [{"q1": -0.4258294098, "distance": 0.4300626442, "q3": 2.715529827, "q2": 0.2973405536, "tx": 0.4763, "ty": 0.275, "targetID": 6, "f2": 1.694952, "f1": -2.360574, "f3": 1.144734, "y": -0.15100916, "x": 0.53520733}], [{"q1": 0.9099569902, "distance": 0.371110514, "q3": 1.757092767, "q2": 0.9573891536, "tx": -0.175, "ty": 0.3031, "targetID": 7, "f2": 1.034903, "f1": -1.024787, "f3": 0.186296, "y": 0.56053553, "x": 0.092301256}], [{"q1": 0.7903250902, "distance": 0.3396933877, "q3": 2.491597137, "q2": 1.197029894, "tx": 0, "ty": 0.15, "targetID": 8, "f2": 0.795263, "f1": -1.144419, "f3": 0.920801, "y": 0.37421137, "x": 0.25518789}], [{"q1": 0.7180056902, "distance": 0.3256973062, "q3": 1.185951227, "q2": 1.067219284, "tx": 0.175, "ty": 0.3031, "targetID": 9, "f2": 0.925073, "f1": -1.216739, "f3": -0.384845, "y": 0.6287683, "x": 0.17065332}]], "block": 15}], [{"trials": [[{"q1": 1.42253922, "distance": 0.1367544713, "q3": 1.180861847, "q2": 0.7186909536, "tx": -0.375, "ty": 0.6495, "targetID": 1, "f2": 1.273602, "f1": -0.512205, "f3": -0.389934, "y": 0.70869557, "x": -0.25172117}], [{"q1": 0.9896905902, "distance": 0.6132386524, "q3": 0.7901733868, "q2": -0.4964142464, "tx": 0, "ty": 0.95, "targetID": 2, "f2": 2.488707, "f1": -0.945054, "f3": -0.780623, "y": 0.76874035, "x": 0.58583836}], [{"q1": -0.3138504098, "distance": 1.218001397, "q3": 0.09123182679, "q2": -0.04358504641, "tx": 0.375, "ty": 0.6495, "targetID": 3, "f2": 2.035878, "f1": -2.248595, "f3": -1.479564, "y": -0.45388969, "x": 0.89080868}], [{"q1": 1.35141357, "distance": 0.4083364564, "q3": 1.870881257, "q2": 1.576785614, "tx": -0.4763, "ty": 0.275, "targetID": 4, "f2": 0.415507, "f1": -0.583331, "f3": 0.300085, "y": 0.37049374, "x": -0.079286641}], [{"q1": 0.9421897102, "distance": 0.4030849927, "q3": 0.8810910768, "q2": 0.4098724536, "tx": 0, "ty": 0.55, "targetID": 5, "f2": 1.58242, "f1": -0.992555, "f3": -0.689705, "y": 0.84062512, "x": 0.27931085}], [{"q1": -0.3840148098, "distance": 0.4089414821, "q3": 2.734567927, "q2": 0.2395981536, "tx": 0.4763, "ty": 0.275, "targetID": 6, "f2": 1.752695, "f1": -2.318759, "f3": 1.163772, "y": -0.12834045, "x": 0.54375085}], [{"q1": 0.9651861702, "distance": 0.2801996668, "q3": 2.029971507, "q2": 1.382698014, "tx": -0.175, "ty": 0.3031, "targetID": 7, "f2": 0.609595, "f1": -0.969558, "f3": 0.459175, "y": 0.40723955, "x": 0.085128444}], [{"q1": 0.8404020902, "distance": 0.3057950178, "q3": 2.116930797, "q2": 1.256720154, "tx": 0, "ty": 0.15, "targetID": 8, "f2": 0.735572, "f1": -1.094342, "f3": 0.546134, "y": 0.40640169, "x": 0.16663963}], [{"q1": 0.2716544902, "distance": 0.5434240402, "q3": 1.053627347, "q2": 0.4511529536, "tx": 0.175, "ty": 0.3031, "targetID": 9, "f2": 1.54114, "f1": -1.66309, "f3": -0.517169, "y": 0.49790933, "x": 0.68230564}]], "block": 16}], [{"trials": [[{"q1": 1.37466135, "distance": 0.1836676903, "q3": 1.191166267, "q2": 0.7085750536, "tx": -0.375, "ty": 0.6495, "targetID": 1, "f2": 1.283718, "f1": -0.560083, "f3": -0.37963, "y": 0.72310282, "x": -0.20672509}], [{"q1": 0.8951286902, "distance": 0.5437194501, "q3": 0.9282777968, "q2": -0.1296646464, "tx": 0, "ty": 0.95, "targetID": 2, "f2": 2.121957, "f1": -1.039616, "f3": -0.642519, "y": 0.78591227, "x": 0.51836865}], [{"q1": 0.7825967902, "distance": 0.1621289687, "q3": 0.5658008268, "q2": 0.5985564536, "tx": 0.375, "ty": 0.6495, "targetID": 3, "f2": 1.393736, "f1": -1.152148, "f3": -1.004995, "y": 0.8104982, "x": 0.39411497}], [{"q1": 1.22989676, "distance": 0.4488511395, "q3": 1.883950287, "q2": 1.343239614, "tx": -0.4763, "ty": 0.275, "targetID": 4, "f2": 0.649053, "f1": -0.704848, "f3": 0.313154, "y": 0.43193058, "x": -0.055776352}], [{"q1": 0.6946949902, "distance": 0.2926667965, "q3": 1.740065337, "q2": 0.6004414536, "tx": 0, "ty": 0.55, "targetID": 5, "f2": 1.391851, "f1": -1.24005, "f3": 0.169269, "y": 0.59095785, "x": 0.28978666}], [{"q1": -0.3607670098, "distance": 0.347534794, "q3": 2.613051127, "q2": 0.5164352536, "tx": 0.4763, "ty": 0.275, "targetID": 6, "f2": 1.475857, "f1": -2.295511, "f3": 1.042255, "y": -0.068280077, "x": 0.53051459}], [{"q1": 1.04655341, "distance": 0.3355571574, "q3": 1.674720207, "q2": 0.8956883536, "tx": -0.175, "ty": 0.3031, "targetID": 7, "f2": 1.096604, "f1": -0.888191, "f3": 0.103924, "y": 0.58930595, "x": 0.0001706598}], [{"q1": 0.6613941902, "distance": 0.3690520313, "q3": 2.413685637, "q2": 1.004890084, "tx": 0, "ty": 0.15, "targetID": 8, "f2": 0.987403, "f1": -1.27335, "f3": 0.842889, "y": 0.37939587, "x": 0.28909676}], [{"q1": 0.3620317902, "distance": 0.2650618382, "q3": 1.885206917, "q2": 0.7325139536, "tx": 0.175, "ty": 0.3031, "targetID": 9, "f2": 1.259779, "f1": -1.572713, "f3": 0.314411, "y": 0.43255709, "x": 0.40629773}]], "block": 17}], [{"trials": [[{"q1": 1.361341, "distance": 0.2259453712, "q3": 1.311049447, "q2": 0.6205476536, "tx": -0.375, "ty": 0.6495, "targetID": 1, "f2": 1.371745, "f1": -0.573403, "f3": -0.259747, "y": 0.73029104, "x": -0.16399261}], [{"q1": 1.19898349, "distance": 0.2659098069, "q3": 1.304514937, "q2": -0.3076673464, "tx": 0, "ty": 0.95, "targetID": 2, "f2": 2.29996, "f1": -0.735761, "f3": -0.266281, "y": 0.86720699, "x": 0.25269219}], [{"q1": "_NaN_", "distance": 0.7150533398, "q3": 0.5556220268, "q2": 0.2500910536, "tx": 0.375, "ty": 0.6495, "targetID": 3, "f2": 1.742202, "f1": "_NaN_", "f3": -1.015174, "y": 0.20310533, "x": 0.93359921}], [{"q1": 0.9404304202, "distance": 0.5777249926, "q3": 1.862147627, "q2": 1.198977674, "tx": -0.4763, "ty": 0.275, "targetID": 4, "f2": 0.793315, "f1": -0.994314, "f3": 0.291351, "y": 0.47773116, "x": 0.064686362}], [{"q1": 0.4314923902, "distance": 0.5966500886, "q3": 1.112186627, "q2": 0.4630910536, "tx": 0, "ty": 0.55, "targetID": 5, "f2": 1.529202, "f1": -1.503252, "f3": -0.45861, "y": 0.58047416, "x": 0.59587134}], [{"q1": 0.003632590192, "distance": 0.1533630241, "q3": 2.581572327, "q2": 0.4874069536, "tx": 0.4763, "ty": 0.275, "targetID": 6, "f2": 1.504886, "f1": -1.931112, "f3": 1.010776, "y": 0.13034784, "x": 0.52725066}], [{"q1": 1.20350738, "distance": 0.365691217, "q3": 1.696020207, "q2": 0.6933697536, "tx": -0.175, "ty": 0.3031, "targetID": 7, "f2": 1.298923, "f1": -0.731237, "f3": 0.125224, "y": 0.64648022, "x": -0.049222058}], [{"q1": 0.3180180902, "distance": 0.3777082311, "q3": 2.003393637, "q2": 1.179436974, "tx": 0, "ty": 0.15, "targetID": 8, "f2": 0.812856, "f1": -1.616726, "f3": 0.432597, "y": 0.31389792, "x": 0.34029543}], [{"q1": 0.5609259902, "distance": 0.1507759974, "q3": 2.357765287, "q2": 0.9924493736, "tx": 0.175, "ty": 0.3031, "targetID": 9, "f2": 0.999843, "f1": -1.373819, "f3": 0.786969, "y": 0.36110839, "x": 0.3141705}]], "block": 18}], [{"trials": [[{"q1": 1.2368711, "distance": 0.2355241253, "q3": 1.412334397, "q2": 0.9185591536, "tx": -0.375, "ty": 0.6495, "targetID": 1, "f2": 1.073733, "f1": -0.697873, "f3": -0.158462, "y": 0.63493535, "x": -0.13992664}], [{"q1": 1.0597481, "distance": 0.3772080547, "q3": 0.9565521268, "q2": -0.1499593464, "tx": 0, "ty": 0.95, "targetID": 2, "f2": 2.142252, "f1": -0.874996, "f3": -0.614244, "y": 0.86470481, "x": 0.36743795}], [{"q1": 1.26288349, "distance": 0.3402189192, "q3": 2.187805127, "q2": 0.08352375359, "tx": 0.375, "ty": 0.6495, "targetID": 3, "f2": 1.908769, "f1": -0.671861, "f3": 0.617009, "y": 0.66402168, "x": 0.035091139}], [{"q1": 1.34073215, "distance": 0.454481965, "q3": 2.187365297, "q2": 1.152293614, "tx": -0.4763, "ty": 0.275, "targetID": 4, "f2": 0.839999, "f1": -0.594012, "f3": 0.616569, "y": 0.45213969, "x": -0.057760412}], [{"q1": 0.8469994902, "distance": 0.1638275014, "q3": 0.3632937268, "q2": 1.448105974, "tx": 0, "ty": 0.55, "targetID": 5, "f2": 0.544187, "f1": -1.087745, "f3": -1.207503, "y": 0.70518638, "x": 0.052503692}], [{"q1": -0.05314850981, "distance": 0.1072722889, "q3": 2.150985657, "q2": 0.6929927536, "tx": 0.4763, "ty": 0.275, "targetID": 6, "f2": 1.2993, "f1": -1.987893, "f3": 0.580189, "y": 0.18129225, "x": 0.52851304}], [{"q1": 1.00822598, "distance": 0.3533071136, "q3": 2.132073267, "q2": 0.8121219536, "tx": -0.175, "ty": 0.3031, "targetID": 7, "f2": 1.180171, "f1": -0.926519, "f3": 0.561277, "y": 0.52711378, "x": 0.098210071}], [{"q1": 0.4958321902, "distance": 0.4108930127, "q3": 2.605448427, "q2": 0.9069980536, "tx": 0, "ty": 0.15, "targetID": 8, "f2": 1.085295, "f1": -1.438912, "f3": 1.034652, "y": 0.31720416, "x": 0.3753343}], [{"q1": 0.5212162902, "distance": 0.1984976756, "q3": 2.496812177, "q2": 0.7462741536, "tx": 0.175, "ty": 0.3031, "targetID": 9, "f2": 1.246018, "f1": -1.413528, "f3": 0.926016, "y": 0.36212838, "x": 0.36451775}]], "block": 19}], [{"trials": [[{"q1": 0.9763702402, "distance": 0.4124084804, "q3": 1.146115837, "q2": 0.8791007536, "tx": -0.375, "ty": 0.6495, "targetID": 1, "f2": 1.113192, "f1": -0.958374, "f3": -0.42468, "y": 0.71498632, "x": 0.032176002}], [{"q1": 0.9310055902, "distance": 0.5321619396, "q3": 0.8608592168, "q2": -0.1835744464, "tx": 0, "ty": 0.95, "targetID": 2, "f2": 2.175867, "f1": -1.003739, "f3": -0.709937, "y": 0.8082694, "x": 0.51294129}], [{"q1": 0.5290074902, "distance": 0.3632749662, "q3": 0.9931202668, "q2": -0.1008877464, "tx": 0.375, "ty": 0.6495, "targetID": 3, "f2": 2.09318, "f1": -1.405737, "f3": -0.577676, "y": 0.57533743, "x": 0.73062426}], [{"q1": 1.17127464, "distance": 0.4766500296, "q3": 1.913041427, "q2": 1.564030744, "tx": -0.4763, "ty": 0.275, "targetID": 4, "f2": 0.428262, "f1": -0.76347, "f3": 0.342245, "y": 0.37012188, "x": -0.0092378214}], [{"q1": 0.9022286902, "distance": 0.2196551557, "q3": 1.587006945, "q2": 0.5399971536, "tx": 0, "ty": 0.55, "targetID": 5, "f2": 1.452295, "f1": -1.032516, "f3": 0.016211, "y": 0.68695771, "x": 0.17172936}], [{"q1": 0.02360059019, "distance": 0.2795625907, "q3": 2.037636997, "q2": -0.2910168464, "tx": 0.4763, "ty": 0.275, "targetID": 6, "f2": 2.28331, "f1": -1.911144, "f3": 0.466841, "y": 0.15945688, "x": 0.73086832}], [{"q1": 0.7823454902, "distance": 0.5855748735, "q3": 1.566083938, "q2": 0.4583157536, "tx": -0.175, "ty": 0.3031, "targetID": 7, "f2": 1.533977, "f1": -1.152399, "f3": -0.004712, "y": 0.67505889, "x": 0.27726598}], [{"q1": 0.4040348902, "distance": 0.3790316697, "q3": 2.329993607, "q2": 1.091095384, "tx": 0, "ty": 0.15, "targetID": 8, "f2": 0.901197, "f1": -1.53071, "f3": 0.759197, "y": 0.29421826, "x": 0.35052261}], [{"q1": 0.6321773902, "distance": 0.230360973, "q3": 2.166253797, "q2": 0.5942210536, "tx": 0.175, "ty": 0.3031, "targetID": 9, "f2": 1.398072, "f1": -1.302567, "f3": 0.595457, "y": 0.48044289, "x": 0.32202271}]], "block": 20}], [{"trials": [[{"q1": 0.9636153702, "distance": 0.6556685902, "q3": 1.107537077, "q2": 0.2848998536, "tx": -0.375, "ty": 0.6495, "targetID": 1, "f2": 1.707393, "f1": -0.971129, "f3": -0.463259, "y": 0.82293405, "x": 0.25731474}], [{"q1": 1.44038347, "distance": 0.06931834704, "q3": 1.226289277, "q2": -0.09429034641, "tx": 0, "ty": 0.95, "targetID": 2, "f2": 2.086583, "f1": -0.494361, "f3": -0.344507, "y": 0.89341148, "x": -0.040034643}], [{"q1": 0.3255201902, "distance": 0.5255905014, "q3": 0.6763848968, "q2": 0.07548135359, "tx": 0.375, "ty": 0.6495, "targetID": 3, "f2": 1.916811, "f1": -1.609224, "f3": -0.894411, "y": 0.43614916, "x": 0.85534029}], [{"q1": 0.9329533902, "distance": 0.5728673226, "q3": 1.646006055, "q2": 1.165111304, "tx": -0.4763, "ty": 0.275, "targetID": 4, "f2": 0.827181, "f1": -1.001791, "f3": 0.07521, "y": 0.52052741, "x": 0.041284061}], [{"q1": 0.9399277602, "distance": 0.3802904449, "q3": 1.141277777, "q2": 0.3005450536, "tx": 0, "ty": 0.55, "targetID": 5, "f2": 1.691748, "f1": -0.994817, "f3": -0.429519, "y": 0.80985504, "x": 0.27766199}], [{"q1": 0.3893950902, "distance": 0.1834159737, "q3": 1.873394527, "q2": 0.3777025536, "tx": 0.4763, "ty": 0.275, "targetID": 6, "f2": 1.61459, "f1": -1.545349, "f3": 0.302598, "y": 0.45619501, "x": 0.50475677}], [{"q1": 0.9864233302, "distance": 0.3613236233, "q3": 1.929691867, "q2": 0.8398308536, "tx": -0.175, "ty": 0.3031, "targetID": 7, "f2": 1.152462, "f1": -0.948321, "f3": 0.358896, "y": 0.55143966, "x": 0.087454137}], [{"q1": 0.8246941902, "distance": 0.3225429031, "q3": 2.521819257, "q2": 1.366424564, "tx": 0, "ty": 0.15, "targetID": 8, "f2": 0.625868, "f1": -1.11005, "f3": 0.951023, "y": 0.3621369, "x": 0.24296473}], [{"q1": 0.5324631902, "distance": 0.3366350706, "q3": 1.406051207, "q2": 0.7744228536, "tx": 0.175, "ty": 0.3031, "targetID": 9, "f2": 1.21787, "f1": -1.402281, "f3": -0.164745, "y": 0.60843629, "x": 0.3167495}]], "block": 21}], [{"trials": [[{"q1": 0.9434463402, "distance": 0.6923673475, "q3": 0.9938114168, "q2": 0.2992883536, "tx": -0.375, "ty": 0.6495, "targetID": 1, "f2": 1.693004, "f1": -0.991298, "f3": -0.576985, "y": 0.8298781, "x": 0.29345814}], [{"q1": 0.9613534202, "distance": 0.5083148339, "q3": 0.9269583268, "q2": -0.2301956464, "tx": 0, "ty": 0.95, "targetID": 2, "f2": 2.222488, "f1": -0.973391, "f3": -0.643838, "y": 0.81326872, "x": 0.48957995}], [{"q1": -0.2060435098, "distance": 0.7500809999, "q3": 1.211272467, "q2": 0.1473609536, "tx": 0.375, "ty": 0.6495, "targetID": 3, "f2": 1.844932, "f1": -2.140788, "f3": -0.359524, "y": 0.083288878, "x": 0.86696186}], [{"q1": 1.06376934, "distance": 0.5589909176, "q3": 2.076090087, "q2": 1.093043174, "tx": -0.4763, "ty": 0.275, "targetID": 4, "f2": 0.899249, "f1": -0.870975, "f3": 0.505294, "y": 0.47710129, "x": 0.044877431}], [{"q1": 0.6069188902, "distance": 0.4309822749, "q3": 1.332789267, "q2": 0.5002246536, "tx": 0, "ty": 0.55, "targetID": 5, "f2": 1.492068, "f1": -1.327826, "f3": -0.238007, "y": 0.64747072, "x": 0.41981565}], [{"q1": -0.7641915098, "distance": 0.8768886416, "q3": 1.060036197, "q2": -0.3116257464, "tx": 0.4763, "ty": 0.275, "targetID": 6, "f2": 2.303918, "f1": -2.698936, "f3": -0.51076, "y": -0.55738848, "x": 0.75209541}], [{"q1": 1.30868791, "distance": 0.2357934361, "q3": 2.225881227, "q2": 0.9052387536, "tx": -0.175, "ty": 0.3031, "targetID": 7, "f2": 1.087054, "f1": -0.626057, "f3": 0.655085, "y": 0.50255648, "x": -0.049239684}], [{"q1": 1.06043925, "distance": 0.3056486295, "q3": 2.571959027, "q2": 1.508550214, "tx": 0, "ty": 0.15, "targetID": 8, "f2": 0.483742, "f1": -0.874305, "f3": 1.001163, "y": 0.39646009, "x": 0.18077198}], [{"q1": -0.3340006098, "distance": 0.453139034, "q3": 2.032987437, "q2": 0.8417785536, "tx": 0.175, "ty": 0.3031, "targetID": 9, "f2": 1.150514, "f1": -2.268745, "f3": 0.462191, "y": 0.036752234, "x": 0.54159767}]], "block": 22}], [{"trials": [[{"q1": 1.38075604, "distance": 0.1947133161, "q3": 1.53020695, "q2": 0.6772219536, "tx": -0.375, "ty": 0.6495, "targetID": 1, "f2": 1.315071, "f1": -0.553988, "f3": -0.040589, "y": 0.66703298, "x": -0.18107767}], [{"q1": 1.41889498, "distance": 0.03969433657, "q3": 1.115076897, "q2": -0.08763014641, "tx": 0, "ty": 0.95, "targetID": 2, "f2": 2.079923, "f1": -0.51585, "f3": -0.455719, "y": 0.91034717, "x": 0.0018147807}], [{"q1": 0.01151169019, "distance": 0.6954511593, "q3": 0.5916875568, "q2": 0.2542379536, "tx": 0.375, "ty": 0.6495, "targetID": 3, "f2": 1.738055, "f1": -1.923233, "f3": -0.979109, "y": 0.21997317, "x": 0.92195431}], [{"q1": 1.33966401, "distance": 0.5388638698, "q3": 2.539851997, "q2": 1.387096244, "tx": -0.4763, "ty": 0.275, "targetID": 4, "f2": 0.605196, "f1": -0.59508, "f3": 0.969056, "y": 0.43439213, "x": 0.038450832}], [{"q1": 0.5267454902, "distance": 0.3786989691, "q3": 1.942132577, "q2": 0.5451494536, "tx": 0, "ty": 0.55, "targetID": 5, "f2": 1.447143, "f1": -1.407999, "f3": 0.371336, "y": 0.50079227, "x": 0.37548836}], [{"q1": -0.1330015098, "distance": 0.1503956674, "q3": 1.989005137, "q2": 0.5601662536, "tx": 0.4763, "ty": 0.275, "targetID": 6, "f2": 1.432126, "f1": -2.067746, "f3": 0.418209, "y": 0.1744481, "x": 0.58813994}], [{"q1": 1.205518, "distance": 0.2600443263, "q3": 1.945022847, "q2": 0.9626670536, "tx": -0.175, "ty": 0.3031, "targetID": 7, "f2": 1.029626, "f1": -0.729226, "f3": 0.374227, "y": 0.52506652, "x": -0.039523376}], [{"q1": 0.4912454902, "distance": 0.4465570193, "q3": 2.862242227, "q2": 0.9231458536, "tx": 0, "ty": 0.15, "targetID": 8, "f2": 1.069147, "f1": -1.443499, "f3": 1.291446, "y": 0.27023294, "x": 0.43006652}], [{"q1": 0.3287560902, "distance": 0.3250191895, "q3": 2.073136997, "q2": 0.9507918536, "tx": 0.175, "ty": 0.3031, "targetID": 9, "f2": 1.041501, "f1": -1.605988, "f3": 0.502341, "y": 0.19019543, "x": 0.47977866}]], "block": 23}], [{"trials": [[{"q1": 1.1193127, "distance": 0.5347541068, "q3": 1.035720267, "q2": 0.3733671536, "tx": -0.375, "ty": 0.6495, "targetID": 1, "f2": 1.618926, "f1": -0.815432, "f3": -0.535076, "y": 0.86107863, "x": 0.11611754}], [{"q1": 0.8995896902, "distance": 0.6117985244, "q3": 0.9617043468, "q2": -0.3120027464, "tx": 0, "ty": 0.95, "targetID": 2, "f2": 2.304295, "f1": -1.035155, "f3": -0.609092, "y": 0.75109685, "x": 0.57856285}], [{"q1": 1.17554721, "distance": 0.327463278, "q3": 0.7984671868, "q2": 0.2285397536, "tx": 0.375, "ty": 0.6495, "targetID": 3, "f2": 1.763753, "f1": -0.759197, "f3": -0.772329, "y": 0.90925305, "x": 0.17559952}], [{"q1": 1.60242682, "distance": 0.2989197355, "q3": 1.550250311, "q2": 1.816677624, "tx": -0.4763, "ty": 0.275, "targetID": 4, "f2": 0.175615, "f1": -0.332318, "f3": -0.020546, "y": 0.27990314, "x": -0.17742048}], [{"q1": 0.8785409902, "distance": 0.4773492262, "q3": 0.9094282368, "q2": 0.3103467536, "tx": 0, "ty": 0.55, "targetID": 5, "f2": 1.681946, "f1": -1.056204, "f3": -0.661368, "y": 0.80730146, "x": 0.40206746}], [{"q1": -1.00285831, "distance": 0.6449955144, "q3": 1.522038809, "q2": 0.5546998536, "tx": 0.4763, "ty": 0.275, "targetID": 6, "f2": 1.437593, "f1": -2.937603, "f3": -0.048758, "y": -0.35352565, "x": 0.62112652}], [{"q1": 1.13112509, "distance": 0.304054278, "q3": 1.249348567, "q2": 1.176169714, "tx": -0.175, "ty": 0.3031, "targetID": 7, "f2": 0.816123, "f1": -0.803619, "f3": -0.321448, "y": 0.59830964, "x": -0.10219703}], [{"q1": 0.8130073902, "distance": 0.3390043622, "q3": 2.631649327, "q2": 1.379556424, "tx": 0, "ty": 0.15, "targetID": 8, "f2": 0.612736, "f1": -1.121737, "f3": 1.060853, "y": 0.36246986, "x": 0.26416002}], [{"q1": 0.3515953902, "distance": 0.2593448173, "q3": 1.409381297, "q2": 1.073753794, "tx": 0.175, "ty": 0.3031, "targetID": 9, "f2": 0.918539, "f1": -1.583149, "f3": -0.161415, "y": 0.47889889, "x": 0.36566852}]], "block": 24}]]}], [{"phase": "train", "blocks": [[{"trials": [[{"q1": 4.25625579, "distance": 1.336343167, "q3": 4.144137727, "q2": -1.006231846, "tx": 0.601, "ty": 0.601, "targetID": 1, "f2": 2.998524, "f1": 2.321511, "f3": 2.573341, "y": -0.2924151, "x": -0.39279199}], [{"q1": 0.7506153902, "distance": 0.3069196989, "q3": 2.058434337, "q2": -0.2555797464, "tx": 0.22, "ty": 0.821, "targetID": 2, "f2": 2.247872, "f1": -1.184129, "f3": 0.487638, "y": 0.59812107, "x": 0.43100873}], [{"q1": 0.8081064902, "distance": 0.5496945258, "q3": 2.157645837, "q2": 1.065397154, "tx": -0.22, "ty": 0.821, "targetID": 3, "f2": 0.926895, "f1": -1.126638, "f3": 0.58685, "y": 0.442822, "x": 0.17893041}], [{"q1": "_NaN_", "distance": 1.23538106, "q3": 2.038516637, "q2": 0.4683060536, "tx": -0.601, "ty": 0.601, "targetID": 4, "f2": 1.523987, "f1": "_NaN_", "f3": 0.46772, "y": 0.23922074, "x": 0.58022061}], [{"q1": 0.2053856902, "distance": 0.1333586737, "q3": 2.186234327, "q2": 0.1447848536, "tx": 0.4596, "ty": 0.4596, "targetID": 5, "f2": 1.847508, "f1": -1.729359, "f3": 0.615438, "y": 0.36274189, "x": 0.55126811}], [{"q1": 1.43900117, "distance": 0.2456385065, "q3": 2.429142267, "q2": 0.3624343536, "tx": 0.1682, "ty": 0.6279, "targetID": 6, "f2": 1.629858, "f1": -0.495743, "f3": 0.858346, "y": 0.57057626, "x": -0.070656159}], [{"q1": 1.53695603, "distance": 0.1329555379, "q3": 2.083127257, "q2": -0.3921133464, "tx": -0.1682, "ty": 0.6279, "targetID": 7, "f2": 2.384406, "f1": -0.397788, "f3": 0.512331, "y": 0.73837292, "x": -0.094220888}], [{"q1": 1.61172593, "distance": 0.2307091065, "q3": 1.835444097, "q2": 1.266710414, "tx": -0.4596, "ty": 0.4596, "targetID": 8, "f2": 0.725582, "f1": -0.323019, "f3": 0.264648, "y": 0.38761263, "x": -0.24040942}], [{"q1": 1.09763571, "distance": 0.388957602, "q3": 1.895134357, "q2": 0.9289263536, "tx": 0.3182, "ty": 0.3182, "targetID": 9, "f2": 1.063366, "f1": -0.837109, "f3": 0.324338, "y": 0.54504307, "x": 0.0022407657}], [{"q1": 1.963584311, "distance": 0.6133610987, "q3": 1.762496307, "q2": 0.2626573536, "tx": 0.1165, "ty": 0.4347, "targetID": 10, "f2": 1.729635, "f1": 0.02884, "f3": 0.1917, "y": 0.53837117, "x": -0.48803629}], [{"q1": 2.35446127, "distance": 0.5630273657, "q3": 1.688731717, "q2": 0.3043777536, "tx": -0.1165, "ty": 0.4347, "targetID": 11, "f2": 1.687915, "f1": 0.419717, "f3": 0.117935, "y": 0.31188098, "x": -0.6659682}], [{"q1": 1.10486137, "distance": 0.3432470728, "q3": 1.624894552, "q2": 1.170703344, "tx": -0.3182, "ty": 0.3182, "targetID": 12, "f2": 0.821589, "f1": -0.829883, "f3": 0.054098, "y": 0.52609341, "x": -0.045072039}], [{"q1": "_NaN_", "distance": 0.3078184493, "q3": 2.077660887, "q2": 0.8618847536, "tx": 0.1768, "ty": 0.1768, "targetID": 13, "f2": 1.130408, "f1": "_NaN_", "f3": 0.506865, "y": 0.22473022, "x": 0.48086396}], [{"q1": 3.10523909, "distance": 0.9114333242, "q3": 1.920958247, "q2": -0.4654381464, "tx": 0.0647, "ty": 0.2415, "targetID": 14, "f2": 2.457731, "f1": 1.170495, "f3": 0.350162, "y": -0.070512167, "x": -0.79166389}], [{"q1": 1.42605781, "distance": 0.3372867843, "q3": 3.172443127, "q2": 0.3525697536, "tx": -0.0647, "ty": 0.2415, "targetID": 15, "f2": 1.639723, "f1": -0.508687, "f3": 1.601647, "y": 0.54322859, "x": 0.086038956}], [{"q1": 3.01834259, "distance": 0.3702392162, "q3": 3.097610327, "q2": 2.137371404, "tx": -0.1768, "ty": 0.1768, "targetID": 16, "f2": -0.145079, "f1": 1.083598, "f3": 1.526814, "y": 0.074136661, "x": -0.53252084}]], "block": 1}], [{"trials": [[{"q1": -1.12299901, "distance": 1.260889344, "q3": 0.7664229468, "q2": 0.2330635536, "tx": 0.601, "ty": 0.601, "targetID": 1, "f2": 1.759229, "f1": -3.057743, "f3": -0.804373, "y": -0.65860043, "x": 0.65799732}], [{"q1": 1.13797376, "distance": 0.1295643159, "q3": -0.01190667321, "q2": 0.4345653536, "tx": 0.22, "ty": 0.821, "targetID": 2, "f2": 1.557727, "f1": -0.796771, "f3": -1.582703, "y": 0.94743283, "x": 0.24831345}], [{"q1": 1.35210472, "distance": 0.1797604948, "q3": 1.772423747, "q2": 0.4504618536, "tx": -0.22, "ty": 0.821, "targetID": 3, "f2": 1.541831, "f1": -0.58264, "f3": 0.201627, "y": 0.67873458, "x": -0.11011649}], [{"q1": 2.94464089, "distance": 0.8086032879, "q3": 1.817034357, "q2": 1.399725444, "tx": -0.601, "ty": 0.601, "targetID": 4, "f2": 0.592567, "f1": 1.009896, "f3": 0.246238, "y": -0.17843437, "x": -0.38577607}], [{"q1": 0.5525693902, "distance": 0.09634091945, "q3": 1.762433477, "q2": 0.3924680536, "tx": 0.4596, "ty": 0.4596, "targetID": 5, "f2": 1.599825, "f1": -1.382175, "f3": 0.191637, "y": 0.55545122, "x": 0.44989864}], [{"q1": 1.08997023, "distance": 0.2603735647, "q3": 0.5774247268, "q2": 0.7394254536, "tx": 0.1682, "ty": 0.6279, "targetID": 6, "f2": 1.252867, "f1": -0.844774, "f3": -0.993372, "y": 0.86556789, "x": 0.061859193}], [{"q1": 1.46583037, "distance": 0.08842502076, "q3": 1.772863567, "q2": 0.8072839536, "tx": -0.1682, "ty": 0.6279, "targetID": 7, "f2": 1.185009, "f1": -0.468914, "f3": 0.202067, "y": 0.55467297, "x": -0.21776598}], [{"q1": 1.83345954, "distance": 0.1010745155, "q3": 1.752820207, "q2": 0.4407228536, "tx": -0.4596, "ty": 0.4596, "targetID": 8, "f2": 1.55157, "f1": -0.101285, "f3": 0.182024, "y": 0.55565054, "x": -0.42813015}], [{"q1": 1.20922508, "distance": 0.2926366875, "q3": 2.359775907, "q2": 1.320682974, "tx": 0.3182, "ty": 0.3182, "targetID": 9, "f2": 0.67161, "f1": -0.725519, "f3": 0.78898, "y": 0.42527971, "x": 0.045857997}], [{"q1": "_NaN_", "distance": 0.3399650384, "q3": 1.464107837, "q2": 1.264951124, "tx": 0.1165, "ty": 0.4347, "targetID": 10, "f2": 0.727342, "f1": "_NaN_", "f3": -0.106688, "y": 0.31759429, "x": 0.43565902}], [{"q1": 0.1725874902, "distance": 0.8614817986, "q3": 0.7703185168, "q2": 0.5500502536, "tx": -0.1165, "ty": 0.4347, "targetID": 11, "f2": 1.442242, "f1": -1.762157, "f3": -0.800478, "y": 0.45268516, "x": 0.74479404}], [{"q1": 1.45477196, "distance": 0.1235734307, "q3": 1.533976861, "q2": 1.549202424, "tx": -0.3182, "ty": 0.3182, "targetID": 12, "f2": 0.44309, "f1": -0.479973, "f3": -0.036819, "y": 0.36127957, "x": -0.20237883}], [{"q1": 0.7084551902, "distance": 0.4013610584, "q3": 1.443750317, "q2": 1.009162644, "tx": 0.1768, "ty": 0.1768, "targetID": 13, "f2": 0.98313, "f1": -1.226289, "f3": -0.127046, "y": 0.57637084, "x": 0.21466612}], [{"q1": 1.22600119, "distance": 0.1779650777, "q3": 2.030160007, "q2": 1.426931644, "tx": 0.0647, "ty": 0.2415, "targetID": 14, "f2": 0.565361, "f1": -0.708743, "f3": 0.459364, "y": 0.40190994, "x": -0.012372823}], [{"q1": 1.38534277, "distance": 0.3521589946, "q3": 0.9924291168, "q2": 1.371702444, "tx": -0.0647, "ty": 0.2415, "targetID": 15, "f2": 0.62059, "f1": -0.549402, "f3": -0.578367, "y": 0.55428384, "x": -0.22650923}], [{"q1": 1.31691888, "distance": 0.1721081725, "q3": 1.230436177, "q2": 1.787523644, "tx": -0.1768, "ty": 0.1768, "targetID": 16, "f2": 0.204769, "f1": -0.617826, "f3": -0.34036, "y": 0.34885943, "x": -0.1727042}]], "block": 2}], [{"trials": [[{"q1": 1.05484722, "distance": 0.2295606444, "q3": 1.633062693, "q2": -0.7487469464, "tx": 0.601, "ty": 0.601, "targetID": 1, "f2": 2.74104, "f1": -0.879897, "f3": 0.062266, "y": 0.75016883, "x": 0.42651003}], [{"q1": 1.13225606, "distance": 0.2738243128, "q3": 2.040715757, "q2": 0.5504901536, "tx": 0.22, "ty": 0.821, "targetID": 2, "f2": 1.441803, "f1": -0.802488, "f3": 0.469919, "y": 0.6127947, "x": 0.042150886}], [{"q1": 1.7728268, "distance": 0.1746209924, "q3": 0.1679495268, "q2": 0.01742465359, "tx": -0.22, "ty": 0.821, "targetID": 3, "f2": 1.974868, "f1": -0.161918, "f3": -1.402847, "y": 0.98495497, "x": -0.15990625}], [{"q1": 1.46369409, "distance": 0.5763727369, "q3": 2.285005997, "q2": 1.505659954, "tx": -0.601, "ty": 0.601, "targetID": 4, "f2": 0.486633, "f1": -0.47105, "f3": 0.71421, "y": 0.37862417, "x": -0.069253329}], [{"q1": 0.5725498902, "distance": 0.1072381535, "q3": 2.207408667, "q2": 0.5967971536, "tx": 0.4596, "ty": 0.4596, "targetID": 5, "f2": 1.395495, "f1": -1.362195, "f3": 0.636612, "y": 0.44525149, "x": 0.3533261}], [{"q1": 0.6583153902, "distance": 0.1371222811, "q3": 1.824951177, "q2": 0.9500378536, "tx": 0.1682, "ty": 0.6279, "targetID": 6, "f2": 1.042255, "f1": -1.276429, "f3": 0.254155, "y": 0.50601007, "x": 0.23101214}], [{"q1": 1.66557283, "distance": 0.2502458687, "q3": 1.813327277, "q2": 1.386405094, "tx": -0.1682, "ty": 0.6279, "targetID": 7, "f2": 0.605888, "f1": -0.269172, "f3": 0.242531, "y": 0.38079486, "x": -0.20772271}], [{"q1": 1.63409407, "distance": 0.4016943114, "q3": 1.123810527, "q2": 2.185437774, "tx": -0.4596, "ty": 0.4596, "targetID": 8, "f2": -0.193145, "f1": -0.30065, "f3": -0.446986, "y": 0.20982437, "x": -0.1450043}], [{"q1": "_NaN_", "distance": 0.2276659448, "q3": 2.379065287, "q2": 1.249494484, "tx": 0.3182, "ty": 0.3182, "targetID": 9, "f2": 0.742798, "f1": "_NaN_", "f3": 0.808269, "y": 0.11589783, "x": 0.42262995}], [{"q1": 0.9356551902, "distance": 0.04809979669, "q3": 2.001885667, "q2": 1.096498924, "tx": 0.1165, "ty": 0.4347, "targetID": 10, "f2": 0.895794, "f1": -0.999089, "f3": 0.431089, "y": 0.47706211, "x": 0.093717505}], [{"q1": 1.17303394, "distance": 0.1102582977, "q3": 1.889353827, "q2": 1.457844914, "tx": -0.1165, "ty": 0.4347, "targetID": 11, "f2": 0.534448, "f1": -0.761711, "f3": 0.318557, "y": 0.4002847, "x": -0.011750397}], [{"q1": 1.67261, "distance": 0.09525220714, "q3": 1.778392767, "q2": 1.508550214, "tx": -0.3182, "ty": 0.3182, "targetID": 12, "f2": 0.483742, "f1": -0.262134, "f3": 0.207596, "y": 0.33375224, "x": -0.22422601}], [{"q1": 1.60525425, "distance": 0.3775272037, "q3": 2.510446687, "q2": 1.213554664, "tx": 0.1768, "ty": 0.1768, "targetID": 13, "f2": 0.778738, "f1": -0.32949, "f3": 0.93965, "y": 0.43916107, "x": -0.094665391}], [{"q1": 1.31980914, "distance": 0.2539154267, "q3": 1.913167097, "q2": 1.279339614, "tx": 0.0647, "ty": 0.2415, "targetID": 14, "f2": 0.712953, "f1": -0.614935, "f3": 0.342371, "y": 0.43856421, "x": -0.09542102}], [{"q1": 1.69378433, "distance": 0.1172936675, "q3": 2.289278567, "q2": 1.847276734, "tx": -0.0647, "ty": 0.2415, "targetID": 15, "f2": 0.145016, "f1": -0.24096, "f3": 0.718482, "y": 0.35816435, "x": -0.052566003}], [{"q1": 1.38308082, "distance": 0.5045836935, "q3": 1.947347627, "q2": 0.4174122536, "tx": -0.1768, "ty": 0.1768, "targetID": 16, "f2": 1.57488, "f1": -0.551664, "f3": 0.376551, "y": 0.65954537, "x": -0.029961274}]], "block": 3}], [{"trials": [[{"q1": -1.88913301, "distance": 1.439240452, "q3": 2.450190947, "q2": -0.2716646464, "tx": 0.601, "ty": 0.601, "targetID": 1, "f2": 2.263957, "f1": -3.823878, "f3": 0.879395, "y": -0.65735245, "x": -0.097542906}], [{"q1": 0.05206339019, "distance": 0.6758329881, "q3": 1.851089227, "q2": 0.4575618536, "tx": 0.22, "ty": 0.821, "targetID": 2, "f2": 1.534731, "f1": -1.882681, "f3": 0.280293, "y": 0.26916582, "x": 0.61016569}], [{"q1": 1.40318701, "distance": 0.296569799, "q3": 1.497094563, "q2": 1.102970604, "tx": -0.22, "ty": 0.821, "targetID": 3, "f2": 0.889322, "f1": -0.531557, "f3": -0.073702, "y": 0.52457936, "x": -0.22940478}], [{"q1": 2.27321968, "distance": 0.4602808189, "q3": 1.537369781, "q2": 1.134637864, "tx": -0.601, "ty": 0.601, "targetID": 4, "f2": 0.857655, "f1": 0.338475, "f3": -0.033427, "y": 0.14681243, "x": -0.52635361}], [{"q1": 0.4795587902, "distance": 0.1387169137, "q3": 1.633753844, "q2": 0.9350838536, "tx": 0.4596, "ty": 0.4596, "targetID": 5, "f2": 1.057209, "f1": -1.455186, "f3": 0.062958, "y": 0.49592068, "x": 0.32572248}], [{"q1": 1.31710737, "distance": 0.2076674622, "q3": 2.592379427, "q2": 1.148586534, "tx": 0.1682, "ty": 0.6279, "targetID": 6, "f2": 0.843706, "f1": -0.617637, "f3": 1.021583, "y": 0.45995023, "x": 0.046058076}], [{"q1": 1.5424224, "distance": 0.1563935206, "q3": 2.071566197, "q2": 0.9595254536, "tx": -0.1682, "ty": 0.6279, "targetID": 7, "f2": 1.032767, "f1": -0.392322, "f3": 0.50077, "y": 0.47275383, "x": -0.18791292}], [{"q1": 2.10759492, "distance": 0.3106258732, "q3": 1.691056497, "q2": 1.661482944, "tx": -0.4596, "ty": 0.4596, "targetID": 8, "f2": 0.33081, "f1": 0.17285, "f3": 0.12026, "y": 0.18362277, "x": -0.31703422}], [{"q1": 0.9047418902, "distance": 0.3192125552, "q3": 1.865477717, "q2": 0.7896909536, "tx": 0.3182, "ty": 0.3182, "targetID": 9, "f2": 1.202602, "f1": -1.030003, "f3": 0.294681, "y": 0.57212227, "x": 0.12475715}], [{"q1": 0.9819622702, "distance": 0.02526892544, "q3": 2.040967087, "q2": 1.125527244, "tx": 0.1165, "ty": 0.4347, "targetID": 10, "f2": 0.866765, "f1": -0.952782, "f3": 0.470171, "y": 0.45774286, "x": 0.1268704}], [{"q1": 1.10699766, "distance": 0.1313623628, "q3": 1.888537007, "q2": 1.094111314, "tx": -0.1165, "ty": 0.4347, "targetID": 11, "f2": 0.898181, "f1": -0.827747, "f3": 0.317741, "y": 0.50316747, "x": -0.0043916778}], [{"q1": 1.72576575, "distance": 0.09580867911, "q3": 1.804530817, "q2": 1.048809544, "tx": -0.3182, "ty": 0.3182, "targetID": 12, "f2": 0.943483, "f1": -0.208979, "f3": 0.233734, "y": 0.41400673, "x": -0.31758887}], [{"q1": 0.8750224902, "distance": 0.1317871956, "q3": 1.998618417, "q2": 1.779292674, "tx": 0.1768, "ty": 0.1768, "targetID": 13, "f2": 0.213, "f1": -1.059722, "f3": 0.427822, "y": 0.3038696, "x": 0.14185459}], [{"q1": 0.4166012902, "distance": 0.3652535152, "q3": 2.282869717, "q2": 0.6463086536, "tx": 0.0647, "ty": 0.2415, "targetID": 14, "f2": 1.345984, "f1": -1.518143, "f3": 0.712073, "y": 0.36424231, "x": 0.40871229}], [{"q1": 1.19609323, "distance": 0.2371452129, "q3": 2.007163547, "q2": 1.130930784, "tx": -0.0647, "ty": 0.2415, "targetID": 15, "f2": 0.861362, "f1": -0.738651, "f3": 0.436367, "y": 0.47454444, "x": -0.020789398}], [{"q1": 1.892395821, "distance": 0.2321890668, "q3": 1.838397187, "q2": 1.161906884, "tx": -0.1768, "ty": 0.1768, "targetID": 16, "f2": 0.830386, "f1": -0.042349, "f3": 0.267601, "y": 0.3331357, "x": -0.34847094}]], "block": 4}], [{"trials": [[{"q1": 0.7770047902, "distance": 0.3495787983, "q3": 2.791493527, "q2": 0.8295892536, "tx": 0.601, "ty": 0.601, "targetID": 1, "f2": 1.162703, "f1": -1.15774, "f3": 1.220697, "y": 0.39489509, "x": 0.31864189}], [{"q1": 0.5506215902, "distance": 0.3847165594, "q3": 2.159719287, "q2": 0.2968379536, "tx": 0.22, "ty": 0.821, "targetID": 2, "f2": 1.695455, "f1": -1.384123, "f3": 0.588923, "y": 0.48815403, "x": 0.41292587}], [{"q1": 1.59275071, "distance": 0.1964031848, "q3": 0.9897273468, "q2": 0.7646210536, "tx": -0.22, "ty": 0.821, "targetID": 3, "f2": 1.227672, "f1": -0.341994, "f3": -0.581069, "y": 0.69760062, "x": -0.37279661}], [{"q1": 2.05965421, "distance": 0.5557385214, "q3": 1.528887481, "q2": 1.900118326, "tx": -0.601, "ty": 0.601, "targetID": 4, "f2": 0.092174, "f1": 0.12491, "f3": -0.041909, "y": 0.16217957, "x": -0.25999863}], [{"q1": 0.7536941902, "distance": 0.2684166534, "q3": 1.449970677, "q2": 0.4255175536, "tx": 0.4596, "ty": 0.4596, "targetID": 5, "f2": 1.566775, "f1": -1.18105, "f3": -0.120826, "y": 0.68786864, "x": 0.31838765}], [{"q1": 0.7156180902, "distance": 0.079989393, "q3": 1.695643217, "q2": 0.9052387536, "tx": 0.1682, "ty": 0.6279, "targetID": 6, "f2": 1.087054, "f1": -1.219126, "f3": 0.124847, "y": 0.55440882, "x": 0.19978084}], [{"q1": 1.37315339, "distance": 0.2156757692, "q3": 2.116365307, "q2": 1.259736084, "tx": -0.1682, "ty": 0.6279, "targetID": 7, "f2": 0.732557, "f1": -0.561591, "f3": 0.545569, "y": 0.43242627, "x": -0.077062421}], [{"q1": 1.888688742, "distance": 0.2245281021, "q3": 1.271842367, "q2": 1.544113044, "tx": -0.4596, "ty": 0.4596, "targetID": 8, "f2": 0.44818, "f1": -0.046056, "f3": -0.298954, "y": 0.24765029, "x": -0.38550419}], [{"q1": 0.9057471902, "distance": 0.2755229133, "q3": 1.787063567, "q2": 1.224110414, "tx": 0.3182, "ty": 0.3182, "targetID": 9, "f2": 0.768182, "f1": -1.028997, "f3": 0.216267, "y": 0.46185226, "x": 0.083089592}], [{"q1": 1.36354011, "distance": 0.2360987627, "q3": 1.884201607, "q2": 0.7183139536, "tx": 0.1165, "ty": 0.4347, "targetID": 10, "f2": 1.273979, "f1": -0.571204, "f3": 0.313405, "y": 0.59889602, "x": -0.053153449}], [{"q1": 1.27098879, "distance": 0.06644358282, "q3": 1.693129947, "q2": 1.146513084, "tx": -0.1165, "ty": 0.4347, "targetID": 11, "f2": 0.84578, "f1": -0.663756, "f3": 0.122334, "y": 0.49931931, "x": -0.13196268}], [{"q1": 1.56171178, "distance": 0.09077716341, "q3": 1.357984837, "q2": 1.362277664, "tx": -0.3182, "ty": 0.3182, "targetID": 12, "f2": 0.630015, "f1": -0.373033, "f3": -0.212811, "y": 0.40851483, "x": -0.30904987}], [{"q1": 0.7462171902, "distance": 0.144637958, "q3": 2.396783867, "q2": 1.699684714, "tx": 0.1768, "ty": 0.1768, "targetID": 13, "f2": 0.292608, "f1": -1.188527, "f3": 0.825988, "y": 0.29318861, "x": 0.26267101}], [{"q1": 0.7579038902, "distance": 0.3189323302, "q3": 1.842292767, "q2": 0.8740741536, "tx": 0.0647, "ty": 0.2415, "targetID": 14, "f2": 1.118219, "f1": -1.176841, "f3": 0.271496, "y": 0.5327663, "x": 0.19462988}], [{"q1": 1.1644888, "distance": 0.1663618039, "q3": 2.004398947, "q2": 1.484108624, "tx": -0.0647, "ty": 0.2415, "targetID": 15, "f2": 0.508184, "f1": -0.770256, "f3": 0.433603, "y": 0.38896339, "x": 0.012311677}], [{"q1": 1.73437371, "distance": 0.1170169874, "q3": 1.890170637, "q2": 1.904390892, "tx": -0.1768, "ty": 0.1768, "targetID": 16, "f2": 0.087902, "f1": -0.200371, "f3": 0.319374, "y": 0.28108775, "x": -0.1237242}]], "block": 5}], [{"trials": [[{"q1": 0.7372321902, "distance": 0.6423824581, "q3": 1.767083037, "q2": 1.071931674, "tx": 0.601, "ty": 0.601, "targetID": 1, "f2": 0.920361, "f1": -1.197512, "f3": 0.196287, "y": 0.51704769, "x": -0.035873011}], [{"q1": 0.5866242902, "distance": 0.1000890092, "q3": 0.6330309168, "q2": 0.8229918536, "tx": 0.22, "ty": 0.821, "targetID": 2, "f2": 1.169301, "f1": -1.34812, "f3": -0.937765, "y": 0.7819445, "x": 0.31215464}], [{"q1": 1.38100737, "distance": 0.1233636784, "q3": 0.2273884268, "q2": 0.7630502536, "tx": -0.22, "ty": 0.821, "targetID": 3, "f2": 1.229242, "f1": -0.553737, "f3": -1.343408, "y": 0.9072887, "x": -0.13183619}], [{"q1": 1.64018876, "distance": 0.19434679, "q3": 1.128522917, "q2": 1.082990074, "tx": -0.601, "ty": 0.601, "targetID": 4, "f2": 0.909303, "f1": -0.294556, "f3": -0.442273, "y": 0.46542152, "x": -0.46175507}], [{"q1": -0.6792616098, "distance": 0.4652504789, "q3": 1.292514047, "q2": 1.360267044, "tx": 0.4596, "ty": 0.4596, "targetID": 5, "f2": 0.632026, "f1": -2.614006, "f3": -0.278282, "y": -0.00098093428, "x": 0.52535113}], [{"q1": 0.8400250902, "distance": 0.03365730836, "q3": 1.715372417, "q2": 0.7698989536, "tx": 0.1682, "ty": 0.6279, "targetID": 6, "f2": 1.222394, "f1": -1.094719, "f3": 0.144576, "y": 0.59773277, "x": 0.1532751}], [{"q1": 1.28562862, "distance": 0.2716236334, "q3": 1.669379504, "q2": 1.612536934, "tx": -0.1682, "ty": 0.6279, "targetID": 7, "f2": 0.379756, "f1": -0.649116, "f3": 0.098583, "y": 0.36627281, "x": -0.095188962}], [{"q1": 1.63101531, "distance": 0.1326262853, "q3": 1.445823767, "q2": 1.251944934, "tx": -0.4596, "ty": 0.4596, "targetID": 8, "f2": 0.740348, "f1": -0.303729, "f3": -0.124973, "y": 0.41878096, "x": -0.3334115}], [{"q1": 1.09920651, "distance": 0.2377468372, "q3": 2.364362627, "q2": 1.276323684, "tx": 0.3182, "ty": 0.3182, "targetID": 9, "f2": 0.715969, "f1": -0.835538, "f3": 0.793566, "y": 0.42109764, "x": 0.103874}], [{"q1": 0.9743596202, "distance": 0.1589396809, "q3": 1.432943237, "q2": 1.907972307, "tx": 0.1165, "ty": 0.4347, "targetID": 10, "f2": 0.08432, "f1": -0.960385, "f3": -0.137853, "y": 0.34169424, "x": -0.012386581}], [{"q1": 0.9842242202, "distance": 0.08923852776, "q3": 1.293519357, "q2": 1.487690044, "tx": -0.1165, "ty": 0.4347, "targetID": 11, "f2": 0.504603, "f1": -0.95052, "f3": -0.277277, "y": 0.4792202, "x": -0.039160058}], [{"q1": 1.63748699, "distance": 0.2078435648, "q3": 1.976878597, "q2": 1.795943114, "tx": -0.3182, "ty": 0.3182, "targetID": 12, "f2": 0.19635, "f1": -0.297258, "f3": 0.406082, "y": 0.31455325, "x": -0.11038843}], [{"q1": 0.3410710902, "distance": 0.07206291361, "q3": 1.585938804, "q2": 1.841244884, "tx": 0.1768, "ty": 0.1768, "targetID": 13, "f2": 0.151048, "f1": -1.593673, "f3": 0.015142, "y": 0.2393721, "x": 0.21254627}], [{"q1": 1.02977731, "distance": 0.2910513715, "q3": 1.176275117, "q2": 1.509052874, "tx": 0.0647, "ty": 0.2415, "targetID": 14, "f2": 0.48324, "f1": -0.904967, "f3": -0.394521, "y": 0.49388987, "x": -0.080249144}], [{"q1": 1.23661977, "distance": 0.09788998913, "q3": 1.608683934, "q2": 1.747562584, "tx": -0.0647, "ty": 0.2415, "targetID": 15, "f2": 0.24473, "f1": -0.698125, "f3": 0.037888, "y": 0.33863059, "x": -0.076869571}], [{"q1": 1.01507466, "distance": 0.2364719961, "q3": 1.517389252, "q2": 2.046202384, "tx": -0.1768, "ty": 0.1768, "targetID": 16, "f2": -0.05391, "f1": -0.91967, "f3": -0.053407, "y": 0.26207966, "x": 0.043759254}]], "block": 6}], [{"trials": [[{"q1": 1.02990297, "distance": 0.2427670921, "q3": 2.200497157, "q2": -0.4048682464, "tx": 0.601, "ty": 0.601, "targetID": 1, "f2": 2.397161, "f1": -0.904842, "f3": 0.629701, "y": 0.63411694, "x": 0.36050233}], [{"q1": 0.7670772902, "distance": 0.2336140671, "q3": 1.839214007, "q2": 0.1526388536, "tx": 0.22, "ty": 0.821, "targetID": 2, "f2": 1.839654, "f1": -1.167667, "f3": 0.268418, "y": 0.63464438, "x": 0.36087979}], [{"q1": 1.59300204, "distance": 0.2849440881, "q3": 1.662530832, "q2": 0.7800777536, "tx": -0.22, "ty": 0.821, "targetID": 3, "f2": 1.212215, "f1": -0.341742, "f3": 0.091735, "y": 0.55, "x": -0.3080462}], [{"q1": 1.55888434, "distance": 0.3355760319, "q3": 1.284408737, "q2": 1.367869694, "tx": -0.601, "ty": 0.601, "targetID": 4, "f2": 0.624423, "f1": -0.37586, "f3": -0.286388, "y": 0.41571005, "x": -0.32121632}], [{"q1": 0.7096489902, "distance": 0.09841686352, "q3": 2.201942287, "q2": -0.3691797464, "tx": 0.4596, "ty": 0.4596, "targetID": 5, "f2": 2.361472, "f1": -1.225095, "f3": 0.631146, "y": 0.55801611, "x": 0.45998512}], [{"q1": 0.7647525902, "distance": 0.06061423412, "q3": 1.298357417, "q2": 0.7846644536, "tx": 0.1682, "ty": 0.6279, "targetID": 6, "f2": 1.207628, "f1": -1.169992, "f3": -0.272439, "y": 0.67727295, "x": 0.20336244}], [{"q1": "_NaN_", "distance": 0.559882721, "q3": 0.7449972868, "q2": 1.807818334, "tx": -0.1682, "ty": 0.6279, "targetID": 7, "f2": 0.184474, "f1": "_NaN_", "f3": -0.825799, "y": 0.35183295, "x": 0.31888895}], [{"q1": 1.81605512, "distance": 0.3520718816, "q3": 1.934969747, "q2": 1.818562584, "tx": -0.4596, "ty": 0.4596, "targetID": 8, "f2": 0.17373, "f1": -0.118689, "f3": 0.364173, "y": 0.28058326, "x": -0.15643731}], [{"q1": 0.5831684902, "distance": 0.09086189186, "q3": 2.592819227, "q2": 0.5065078536, "tx": 0.3182, "ty": 0.3182, "targetID": 9, "f2": 1.485785, "f1": -1.351576, "f3": 1.022023, "y": 0.38622383, "x": 0.37843821}], [{"q1": 1.10165695, "distance": 0.2006889965, "q3": 1.512488367, "q2": 1.239692714, "tx": 0.1165, "ty": 0.4347, "targetID": 10, "f2": 0.7526, "f1": -0.833088, "f3": -0.058308, "y": 0.51849198, "x": -0.065859473}], [{"q1": 1.31968348, "distance": 0.2821421698, "q3": 1.260532637, "q2": 0.7029830536, "tx": -0.1165, "ty": 0.4347, "targetID": 11, "f2": 1.28931, "f1": -0.615061, "f3": -0.310264, "y": 0.71348195, "x": -0.15991461}], [{"q1": 1.42310471, "distance": 0.07232165692, "q3": 1.065125577, "q2": 1.722429844, "tx": -0.3182, "ty": 0.3182, "targetID": 12, "f2": 0.269863, "f1": -0.51164, "f3": -0.505671, "y": 0.36032222, "x": -0.25941105}], [{"q1": 0.7099003902, "distance": 0.1915542079, "q3": 2.489649347, "q2": 1.312703334, "tx": 0.1768, "ty": 0.1768, "targetID": 13, "f2": 0.679589, "f1": -1.224844, "f3": 0.918853, "y": 0.33914677, "x": 0.27846878}], [{"q1": 0.9537507702, "distance": 0.2847897922, "q3": 2.934813027, "q2": 1.307048464, "tx": 0.0647, "ty": 0.2415, "targetID": 14, "f2": 0.685244, "f1": -0.980994, "f3": 1.364017, "y": 0.41011929, "x": 0.29420547}], [{"q1": 1.16524279, "distance": 0.2261630369, "q3": 1.969527267, "q2": 1.166744934, "tx": -0.0647, "ty": 0.2415, "targetID": 15, "f2": 0.825548, "f1": -0.769502, "f3": 0.398731, "y": 0.4651969, "x": -0.0313921}], [{"q1": 1.35153923, "distance": 0.2211825533, "q3": 1.986240537, "q2": 1.862356384, "tx": -0.1768, "ty": 0.1768, "targetID": 16, "f2": 0.129936, "f1": -0.583205, "f3": 0.415444, "y": 0.31645361, "x": -0.0052815138}]], "block": 7}], [{"trials": [[{"q1": -0.2133509098, "distance": 0.3320982403, "q3": 1.046276017, "q2": 0.8732573536, "tx": 0.601, "ty": 0.601, "targetID": 1, "f2": 1.119035, "f1": -2.148095, "f3": -0.52452, "y": 0.28060725, "x": 0.68839409}], [{"q1": 0.8147038902, "distance": 0.1832802442, "q3": 1.641230834, "q2": 0.6422874536, "tx": 0.22, "ty": 0.821, "targetID": 2, "f2": 1.350005, "f1": -1.120041, "f3": 0.070435, "y": 0.63812334, "x": 0.20784372}], [{"q1": 1.20564367, "distance": 0.4105779066, "q3": 1.889290987, "q2": 1.271988294, "tx": -0.22, "ty": 0.821, "targetID": 3, "f2": 0.720304, "f1": -0.729101, "f3": 0.318495, "y": 0.44559776, "x": -0.053725}], [{"q1": 1.68731265, "distance": 0.5415068323, "q3": 1.464924657, "q2": 1.861099744, "tx": -0.601, "ty": 0.601, "targetID": 4, "f2": 0.131193, "f1": -0.247432, "f3": -0.105872, "y": 0.24213473, "x": -0.19548136}], [{"q1": -0.1162128098, "distance": 0.2877718019, "q3": 1.882253827, "q2": 1.245975904, "tx": 0.4596, "ty": 0.4596, "targetID": 5, "f2": 0.746317, "f1": -2.050957, "f3": 0.311457, "y": 0.17370399, "x": 0.42679632}], [{"q1": 0.9432578502, "distance": 0.1004242596, "q3": 2.047250267, "q2": 0.8119334536, "tx": 0.1682, "ty": 0.6279, "targetID": 6, "f2": 1.180359, "f1": -0.991487, "f3": 0.476454, "y": 0.52872253, "x": 0.15242466}], [{"q1": 0.9723490002, "distance": 0.2371957798, "q3": 1.216424677, "q2": 1.756798864, "tx": -0.1682, "ty": 0.6279, "targetID": 7, "f2": 0.235494, "f1": -0.962395, "f3": -0.354372, "y": 0.43571672, "x": -0.029176891}], [{"q1": 1.66261973, "distance": 0.3950492532, "q3": 1.780591887, "q2": 1.949818321, "tx": -0.4596, "ty": 0.4596, "targetID": 8, "f2": 0.042474, "f1": -0.272125, "f3": 0.209796, "y": 0.26762634, "x": -0.11433195}], [{"q1": -1.88922721, "distance": 1.043101206, "q3": 1.935472407, "q2": 0.3112892536, "tx": 0.3182, "ty": 0.3182, "targetID": 9, "f2": 1.681003, "f1": -3.823972, "f3": 0.364676, "y": -0.6848641, "x": 0.031978865}], [{"q1": 0.1482275902, "distance": 0.1855640143, "q3": 1.137633527, "q2": 1.676876754, "tx": 0.1165, "ty": 0.4347, "targetID": 10, "f2": 0.315416, "f1": -1.786517, "f3": -0.433163, "y": 0.34446977, "x": 0.27864965}], [{"q1": 1.22443039, "distance": 0.06884627292, "q3": 1.889667977, "q2": 1.413422794, "tx": -0.1165, "ty": 0.4347, "targetID": 11, "f2": 0.57887, "f1": -0.710314, "f3": 0.318872, "y": 0.41587202, "x": -0.050278278}], [{"q1": 2.09653651, "distance": 0.122584663, "q3": 2.027772397, "q2": 1.851989124, "tx": -0.3182, "ty": 0.3182, "targetID": 12, "f2": 0.140304, "f1": 0.161792, "f3": 0.456976, "y": 0.24511755, "x": -0.21978275}], [{"q1": 1.30504366, "distance": 0.3797943206, "q3": 2.496560847, "q2": 0.7305662536, "tx": 0.1768, "ty": 0.1768, "targetID": 13, "f2": 1.261726, "f1": -0.629701, "f3": 0.925765, "y": 0.5138164, "x": 0.0016895431}], [{"q1": 1.0106136, "distance": 0.3316595285, "q3": 1.329773337, "q2": 1.238750244, "tx": 0.0647, "ty": 0.2415, "targetID": 14, "f2": 0.753542, "f1": -0.924131, "f3": -0.241023, "y": 0.55280696, "x": -0.049694141}], [{"q1": 1.49592683, "distance": 0.09974391166, "q3": 1.923094527, "q2": 1.681714804, "tx": -0.0647, "ty": 0.2415, "targetID": 15, "f2": 0.310578, "f1": -0.438818, "f3": 0.352298, "y": 0.33586091, "x": -0.097024396}], [{"q1": 1.35059675, "distance": 0.2145373327, "q3": 1.894631697, "q2": 1.641251094, "tx": -0.1768, "ty": 0.1768, "targetID": 16, "f2": 0.351042, "f1": -0.584148, "f3": 0.323835, "y": 0.35780153, "x": -0.061627463}]], "block": 8}], [{"trials": [[{"q1": 0.2135852902, "distance": 0.09447905324, "q3": 0.9172822268, "q2": 0.8273272536, "tx": 0.601, "ty": 0.601, "targetID": 1, "f2": 1.164965, "f1": -1.721159, "f3": -0.653514, "y": 0.50702122, "x": 0.59129019}], [{"q1": 0.9226489902, "distance": 0.06180809569, "q3": 1.243568037, "q2": 0.2628458536, "tx": 0.22, "ty": 0.821, "targetID": 2, "f2": 1.729447, "f1": -1.012096, "f3": -0.327228, "y": 0.80218928, "x": 0.27887612}], [{"q1": 1.944609091, "distance": 0.3231228902, "q3": 0.6477964068, "q2": 0.3539520536, "tx": -0.22, "ty": 0.821, "targetID": 3, "f2": 1.638341, "f1": 0.009865, "f3": -0.923, "y": 0.76479812, "x": -0.53819766}], [{"q1": 1.43567108, "distance": 0.4081567408, "q3": 1.455060057, "q2": 1.398028984, "tx": -0.601, "ty": 0.601, "targetID": 4, "f2": 0.594264, "f1": -0.499073, "f3": -0.115736, "y": 0.42227562, "x": -0.23405379}], [{"q1": 0.1234906902, "distance": 0.3781180422, "q3": 2.549465267, "q2": 1.496423674, "tx": 0.4596, "ty": 0.4596, "targetID": 5, "f2": 0.495869, "f1": -1.811254, "f3": 0.978669, "y": 0.082981592, "x": 0.42595734}], [{"q1": 0.8948772902, "distance": 0.1232623899, "q3": 1.429738817, "q2": 0.4193600536, "tx": 0.1682, "ty": 0.6279, "targetID": 6, "f2": 1.572933, "f1": -1.039867, "f3": -0.141058, "y": 0.73991786, "x": 0.21963555}], [{"q1": 1.13093659, "distance": 0.2381912761, "q3": 2.110647607, "q2": 1.057480344, "tx": -0.1682, "ty": 0.6279, "targetID": 7, "f2": 0.934812, "f1": -0.803808, "f3": 0.539851, "y": 0.48285837, "x": 0.020739169}], [{"q1": 1.71144008, "distance": 0.2842745706, "q3": 1.912036117, "q2": 1.532803314, "tx": -0.4596, "ty": 0.4596, "targetID": 8, "f2": 0.459489, "f1": -0.223304, "f3": 0.34124, "y": 0.32233551, "x": -0.21066127}], [{"q1": 0.4718304902, "distance": 0.05121905286, "q3": 2.039584787, "q2": 1.160901574, "tx": 0.3182, "ty": 0.3182, "targetID": 9, "f2": 0.831391, "f1": -1.462914, "f3": 0.468788, "y": 0.36337827, "x": 0.29406879}], [{"q1": 1.45024807, "distance": 0.1234971973, "q3": 2.058120177, "q2": 2.454923584, "tx": 0.1165, "ty": 0.4347, "targetID": 10, "f2": -0.462631, "f1": -0.484496, "f3": 0.487324, "y": 0.31160539, "x": 0.12646367}], [{"q1": 1.19590473, "distance": 0.08976788703, "q3": 1.205177777, "q2": 1.374404214, "tx": -0.1165, "ty": 0.4347, "targetID": 11, "f2": 0.617888, "f1": -0.73884, "f3": -0.365619, "y": 0.5164557, "x": -0.15357127}], [{"q1": 1.4942932, "distance": 0.08973500171, "q3": 1.354717587, "q2": 1.697862594, "tx": -0.3182, "ty": 0.3182, "targetID": 12, "f2": 0.29443, "f1": -0.440451, "f3": -0.216079, "y": 0.32962787, "x": -0.22919565}], [{"q1": 1.68712416, "distance": 0.2123653683, "q3": 2.037197177, "q2": 2.987549204, "tx": 0.1768, "ty": 0.1768, "targetID": 13, "f2": -0.995257, "f1": -0.24762, "f3": 0.466401, "y": 0.38249967, "x": 0.12401084}], [{"q1": 2.20743473, "distance": 0.415580187, "q3": 2.805505027, "q2": 3.220781054, "tx": 0.0647, "ty": 0.2415, "targetID": 14, "f2": -1.228488, "f1": 0.27269, "f3": 1.234709, "y": 0.49520591, "x": -0.26445073}], [{"q1": 1.17347376, "distance": 0.1834649635, "q3": 1.984795407, "q2": 1.384645804, "tx": -0.0647, "ty": 0.2415, "targetID": 15, "f2": 0.607647, "f1": -0.761271, "f3": 0.413999, "y": 0.41743545, "x": -0.012679713}], [{"q1": 1.64829407, "distance": 0.1518420489, "q3": 1.981402487, "q2": 1.635784724, "tx": -0.1768, "ty": 0.1768, "targetID": 16, "f2": 0.356508, "f1": -0.28645, "f3": 0.410606, "y": 0.32726386, "x": -0.15638837}]], "block": 9}], [{"trials": [[{"q1": -0.6115666098, "distance": 0.7290769582, "q3": 2.111213097, "q2": 0.6906051536, "tx": 0.601, "ty": 0.601, "targetID": 1, "f2": 1.301688, "f1": -2.546311, "f3": 0.540417, "y": -0.12624068, "x": 0.54928729}], [{"q1": 0.9992410302, "distance": 0.1732549058, "q3": 0.7197388768, "q2": 0.9216378536, "tx": 0.22, "ty": 0.821, "targetID": 2, "f2": 1.070655, "f1": -0.935503, "f3": -0.851057, "y": 0.78944306, "x": 0.049643251}], [{"q1": 1.15814279, "distance": 0.2332217172, "q3": 1.479815804, "q2": 0.8906617536, "tx": -0.22, "ty": 0.821, "targetID": 3, "f2": 1.101631, "f1": -0.776602, "f3": -0.090981, "y": 0.64137667, "x": -0.071245744}], [{"q1": "_NaN_", "distance": 1.097291847, "q3": 1.542145002, "q2": 1.131182104, "tx": -0.601, "ty": 0.601, "targetID": 4, "f2": 0.861111, "f1": "_NaN_", "f3": -0.028651, "y": 0.33583777, "x": 0.46377152}], [{"q1": 0.2447686902, "distance": 0.1528782844, "q3": 2.239075917, "q2": 0.5775706536, "tx": 0.4596, "ty": 0.4596, "targetID": 5, "f2": 1.414722, "f1": -1.689976, "f3": 0.66828, "y": 0.30727779, "x": 0.47262744}], [{"q1": "_NaN_", "distance": 1.042185036, "q3": "_NaN_", "q2": "_NaN_", "tx": 0.1682, "ty": 0.6279, "targetID": 6, "f2": "_NaN_", "f1": "_NaN_", "f3": "_NaN_", "y": 0, "x": 1}], [{"q1": 1.63597903, "distance": 0.1749159298, "q3": 1.883196297, "q2": 0.8304060536, "tx": -0.1682, "ty": 0.6279, "targetID": 7, "f2": 1.161887, "f1": -0.298765, "f3": 0.3124, "y": 0.49493769, "x": -0.28185125}], [{"q1": 2.021955102, "distance": 0.2149034858, "q3": 1.260344137, "q2": 1.271171474, "tx": -0.4596, "ty": 0.4596, "targetID": 8, "f2": 0.721121, "f1": 0.087211, "f3": -0.310452, "y": 0.24987363, "x": -0.50648665}], [{"q1": 0.5383065902, "distance": 0.2531757619, "q3": 1.686846757, "q2": 0.5504901536, "tx": 0.3182, "ty": 0.3182, "targetID": 9, "f2": 1.441803, "f1": -1.396438, "f3": 0.11605, "y": 0.55708617, "x": 0.40205323}], [{"q1": -0.2812596098, "distance": 0.538316787, "q3": 1.947033467, "q2": 0.7475936536, "tx": 0.1165, "ty": 0.4347, "targetID": 10, "f2": 1.244699, "f1": -2.216004, "f3": 0.376237, "y": 0.13721096, "x": 0.56514823}], [{"q1": 1.15104279, "distance": 0.3313589567, "q3": 1.468066247, "q2": 0.4491423536, "tx": -0.1165, "ty": 0.4347, "targetID": 11, "f2": 1.54315, "f1": -0.783702, "f3": -0.10273, "y": 0.74371823, "x": 0.0031097475}], [{"q1": 1.876373698, "distance": 0.05011473803, "q3": 2.175113087, "q2": 1.143936974, "tx": -0.3182, "ty": 0.3182, "targetID": 12, "f2": 0.848356, "f1": -0.058371, "f3": 0.604317, "y": 0.35686449, "x": -0.28631671}], [{"q1": 1.26432862, "distance": 0.2994102204, "q3": 2.781063527, "q2": 1.148021044, "tx": 0.1768, "ty": 0.1768, "targetID": 13, "f2": 0.844272, "f1": -0.670416, "f3": 1.210267, "y": 0.47008866, "x": 0.11656511}], [{"q1": -0.03252710981, "distance": 0.7312961569, "q3": 3.044328927, "q2": 1.714198874, "tx": 0.0647, "ty": 0.2415, "targetID": 14, "f2": 0.278094, "f1": -1.967272, "f3": 1.473533, "y": -0.42050605, "x": 0.37541218}], [{"q1": 1.24020119, "distance": 0.1699933671, "q3": 2.156766187, "q2": 1.471353764, "tx": -0.0647, "ty": 0.2415, "targetID": 15, "f2": 0.520939, "f1": -0.694543, "f3": 0.58597, "y": 0.39563084, "x": 0.0070037587}], [{"q1": 1.27406755, "distance": 0.2886893411, "q3": 1.580032609, "q2": 1.326903334, "tx": -0.1768, "ty": 0.1768, "targetID": 16, "f2": 0.665389, "f1": -0.660677, "f3": 0.009236, "y": 0.46345671, "x": -0.14260254}]], "block": 10}], [{"trials": [[{"q1": -0.07562350981, "distance": 0.4378999212, "q3": 2.121454687, "q2": 0.3290078536, "tx": 0.601, "ty": 0.601, "targetID": 1, "f2": 1.663285, "f1": -2.010368, "f3": 0.550658, "y": 0.1637667, "x": 0.62515331}], [{"q1": 0.7575268902, "distance": 0.2291178389, "q3": 1.134931767, "q2": 1.196338744, "tx": 0.22, "ty": 0.821, "targetID": 2, "f2": 0.795954, "f1": -1.177218, "f3": -0.435865, "y": 0.5933325, "x": 0.24573895}], [{"q1": 1.51157196, "distance": 0.1541027494, "q3": 1.504131731, "q2": 0.5264255536, "tx": -0.22, "ty": 0.821, "targetID": 3, "f2": 1.465867, "f1": -0.423173, "f3": -0.066665, "y": 0.67628476, "x": -0.27296373}], [{"q1": 1.63001, "distance": 0.2695070938, "q3": 1.336622007, "q2": 1.136836974, "tx": -0.601, "ty": 0.601, "targetID": 4, "f2": 0.855456, "f1": -0.304734, "f3": -0.234174, "y": 0.47216347, "x": -0.3642824}], [{"q1": 0.2734514902, "distance": 0.1369023825, "q3": 1.235588387, "q2": 1.343679434, "tx": 0.4596, "ty": 0.4596, "targetID": 5, "f2": 0.648613, "f1": -1.661293, "f3": -0.335208, "y": 0.44460746, "x": 0.32352103}], [{"q1": 0.8299719902, "distance": 0.07329587405, "q3": 1.469637047, "q2": 0.6039600536, "tx": 0.1682, "ty": 0.6279, "targetID": 6, "f2": 1.388333, "f1": -1.104772, "f3": -0.101159, "y": 0.6914762, "x": 0.20467399}], [{"q1": 1.41481091, "distance": 0.07128487624, "q3": 1.345229977, "q2": 0.7868635536, "tx": -0.1682, "ty": 0.6279, "targetID": 7, "f2": 1.205429, "f1": -0.519934, "f3": -0.225566, "y": 0.66070295, "x": -0.23148902}], [{"q1": 1.54141709, "distance": 0.1429263596, "q3": 1.111746807, "q2": 1.555234284, "tx": -0.4596, "ty": 0.4596, "targetID": 8, "f2": 0.437058, "f1": -0.393327, "f3": -0.45905, "y": 0.41329062, "x": -0.32438393}], [{"q1": 1.18365252, "distance": 0.3450195875, "q3": 1.942321077, "q2": 1.485428094, "tx": 0.3182, "ty": 0.3182, "targetID": 9, "f2": 0.506865, "f1": -0.751092, "f3": 0.371525, "y": 0.39828473, "x": -0.017396412}], [{"q1": 0.8644666902, "distance": 0.1168025748, "q3": 1.340768917, "q2": 1.460860844, "tx": 0.1165, "ty": 0.4347, "targetID": 10, "f2": 0.531432, "f1": -1.070278, "f3": -0.230027, "y": 0.48553574, "x": 0.011340269}], [{"q1": 1.12515606, "distance": 0.06729532678, "q3": 1.229556537, "q2": 1.441634294, "tx": -0.1165, "ty": 0.4347, "targetID": 11, "f2": 0.550658, "f1": -0.809588, "f3": -0.34124, "y": 0.50174424, "x": -0.12230783}], [{"q1": 1.1236481, "distance": 0.3045920013, "q3": 1.625962694, "q2": 1.264071474, "tx": -0.3182, "ty": 0.3182, "targetID": 12, "f2": 0.728221, "f1": -0.811096, "f3": 0.055166, "y": 0.48513467, "x": -0.06342735}], [{"q1": 1.44698081, "distance": 0.3112732218, "q3": 2.269675027, "q2": 1.476380304, "tx": 0.1768, "ty": 0.1768, "targetID": 13, "f2": 0.515912, "f1": -0.487764, "f3": 0.698879, "y": 0.3995068, "x": -0.040668848}], [{"q1": 1.29976578, "distance": 0.3252272139, "q3": 1.374006967, "q2": 1.422973234, "tx": 0.0647, "ty": 0.2415, "targetID": 14, "f2": 0.569319, "f1": -0.634979, "f3": -0.196789, "y": 0.44617699, "x": -0.18804507}], [{"q1": 1.27243393, "distance": 0.3793714755, "q3": 1.495523767, "q2": 0.9342670536, "tx": -0.0647, "ty": 0.2415, "targetID": 15, "f2": 1.058026, "f1": -0.662311, "f3": -0.075273, "y": 0.610907, "x": -0.15107815}], [{"q1": 0.7771303902, "distance": 0.4315802929, "q3": 1.696648527, "q2": 1.171708654, "tx": -0.1768, "ty": 0.1768, "targetID": 16, "f2": 0.820584, "f1": -1.157614, "f3": 0.125852, "y": 0.48605122, "x": 0.12424025}]], "block": 11}], [{"trials": [[{"q1": -0.05865260981, "distance": 0.3407319475, "q3": 1.57293261, "q2": 0.5727954536, "tx": 0.601, "ty": 0.601, "targetID": 1, "f2": 1.419497, "f1": -1.993397, "f3": 0.002136, "y": 0.26485164, "x": 0.65670045}], [{"q1": 0.7932781902, "distance": 0.08309532177, "q3": 0.7295406468, "q2": 0.7580865536, "tx": 0.22, "ty": 0.821, "targetID": 2, "f2": 1.234206, "f1": -1.141466, "f3": -0.841256, "y": 0.78659548, "x": 0.29563836}], [{"q1": 1.08940474, "distance": 0.230816846, "q3": 1.240237947, "q2": 0.9947113236, "tx": -0.22, "ty": 0.821, "targetID": 3, "f2": 0.997581, "f1": -0.84534, "f3": -0.330558, "y": 0.65424516, "x": -0.060409149}], [{"q1": 1.10718615, "distance": 0.6903026937, "q3": 1.743960917, "q2": 1.884096204, "tx": -0.601, "ty": 0.601, "targetID": 4, "f2": 0.108196, "f1": -0.827558, "f3": 0.173165, "y": 0.30036237, "x": 0.020397477}], [{"q1": -1.20285831, "distance": 0.8420205789, "q3": 1.720147637, "q2": 0.8625130536, "tx": 0.4596, "ty": 0.4596, "targetID": 5, "f2": 1.12978, "f1": -3.137603, "f3": 0.149351, "y": -0.38238124, "x": 0.45146079}], [{"q1": 0.5821003902, "distance": 0.07746609283, "q3": 1.190349457, "q2": 1.096938744, "tx": 0.1682, "ty": 0.6279, "targetID": 6, "f2": 0.895354, "f1": -1.352644, "f3": -0.380447, "y": 0.59547678, "x": 0.23855432}], [{"q1": 1.53469408, "distance": 0.1229238124, "q3": 1.602526413, "q2": 1.076706894, "tx": -0.1682, "ty": 0.6279, "targetID": 7, "f2": 0.915586, "f1": -0.40005, "f3": 0.03173, "y": 0.56815662, "x": -0.27562901}], [{"q1": 1.68360557, "distance": 0.2420160677, "q3": 1.904182137, "q2": 1.330484744, "tx": -0.4596, "ty": 0.4596, "targetID": 8, "f2": 0.661808, "f1": -0.251139, "f3": 0.333386, "y": 0.36052696, "x": -0.23879169}], [{"q1": 0.09696929019, "distance": 0.1524718166, "q3": 2.128303357, "q2": 1.011361764, "tx": 0.3182, "ty": 0.3182, "targetID": 9, "f2": 0.980931, "f1": -1.837775, "f3": 0.557507, "y": 0.21757592, "x": 0.43275326}], [{"q1": 0.5755029902, "distance": 0.09219921032, "q3": 1.510289252, "q2": 1.272176784, "tx": 0.1165, "ty": 0.4347, "targetID": 10, "f2": 0.720116, "f1": -1.359241, "f3": -0.060507, "y": 0.47135407, "x": 0.20110008}], [{"q1": 0.8300976902, "distance": 0.188011894, "q3": 1.645063577, "q2": 1.541788264, "tx": -0.1165, "ty": 0.4347, "targetID": 11, "f2": 0.450504, "f1": -1.104647, "f3": 0.074267, "y": 0.40093275, "x": 0.068454711}], [{"q1": 1.23278703, "distance": 0.2392127852, "q3": 1.211649457, "q2": 1.353544034, "tx": -0.3182, "ty": 0.3182, "targetID": 12, "f2": 0.638749, "f1": -0.701957, "f3": -0.359147, "y": 0.51748442, "x": -0.1858804}], [{"q1": 0.9228374902, "distance": 0.2042854263, "q3": 1.883887447, "q2": 1.585896224, "tx": 0.1768, "ty": 0.1768, "targetID": 13, "f2": 0.406396, "f1": -1.011907, "f3": 0.313091, "y": 0.36070789, "x": 0.087859439}], [{"q1": 0.7377348902, "distance": 0.1512443575, "q3": 1.936226387, "q2": 1.491271454, "tx": 0.0647, "ty": 0.2415, "targetID": 14, "f2": 0.501021, "f1": -1.19701, "f3": 0.36543, "y": 0.3546475, "x": 0.16506184}], [{"q1": 1.16027907, "distance": 0.1478704515, "q3": 1.938299837, "q2": 1.580995344, "tx": -0.0647, "ty": 0.2415, "targetID": 15, "f2": 0.411297, "f1": -0.774465, "f3": 0.367504, "y": 0.36945378, "x": 0.0094181531}], [{"q1": 1.6132339, "distance": 0.19227499, "q3": 2.143634327, "q2": 1.871152844, "tx": -0.1768, "ty": 0.1768, "targetID": 16, "f2": 0.12114, "f1": -0.321511, "f3": 0.572838, "y": 0.33140461, "x": -0.062488643}]], "block": 12}], [{"trials": [[{"q1": 0.5061994902, "distance": 0.07759155103, "q3": 0.4427132268, "q2": 0.6966370536, "tx": 0.601, "ty": 0.601, "targetID": 1, "f2": 1.295656, "f1": -1.428545, "f3": -1.128083, "y": 0.67816984, "x": 0.59292135}], [{"q1": 0.4157844902, "distance": 0.3086883993, "q3": 1.124564507, "q2": 0.9717776536, "tx": 0.22, "ty": 0.821, "targetID": 2, "f2": 1.020515, "f1": -1.51896, "f3": -0.446232, "y": 0.56919488, "x": 0.3985573}], [{"q1": 1.17504455, "distance": 0.2368655416, "q3": 1.242876887, "q2": 1.144313964, "tx": -0.22, "ty": 0.821, "targetID": 3, "f2": 0.847979, "f1": -0.7597, "f3": -0.327919, "y": 0.597324, "x": -0.142062}], [{"q1": 2.54553293, "distance": 0.6612046659, "q3": 1.458641467, "q2": 1.763584704, "tx": -0.601, "ty": 0.601, "targetID": 4, "f2": 0.228708, "f1": 0.610788, "f3": -0.112155, "y": -0.015001258, "x": -0.36072087}], [{"q1": 0.6513410902, "distance": 0.1987067725, "q3": 2.154944067, "q2": 0.9157945536, "tx": 0.4596, "ty": 0.4596, "targetID": 5, "f2": 1.076498, "f1": -1.283403, "f3": 0.584148, "y": 0.43944333, "x": 0.26191821}], [{"q1": 0.4862189902, "distance": 0.2421221731, "q3": 0.9693069968, "q2": 1.188547594, "tx": 0.1682, "ty": 0.6279, "targetID": 6, "f2": 0.803745, "f1": -1.448525, "f3": -0.601489, "y": 0.52546609, "x": 0.38758651}], [{"q1": 1.11855872, "distance": 0.07337412151, "q3": 1.116019377, "q2": 1.311949344, "tx": -0.1682, "ty": 0.6279, "targetID": 7, "f2": 0.680343, "f1": -0.816186, "f3": -0.454777, "y": 0.56786066, "x": -0.12602134}], [{"q1": 1.43001621, "distance": 0.204425541, "q3": 1.234583077, "q2": 1.084875034, "tx": -0.4596, "ty": 0.4596, "targetID": 8, "f2": 0.907418, "f1": -0.504728, "f3": -0.336213, "y": 0.56659836, "x": -0.28541288}], [{"q1": 0.1495469902, "distance": 0.01788398762, "q3": 1.54987332, "q2": 1.498120134, "tx": 0.3182, "ty": 0.3182, "targetID": 9, "f2": 0.494173, "f1": -1.785197, "f3": -0.020923, "y": 0.30088968, "x": 0.31370669}], [{"q1": 0.3631501902, "distance": 0.1080324425, "q3": 0.7624645368, "q2": 1.722869664, "tx": 0.1165, "ty": 0.4347, "targetID": 10, "f2": 0.269423, "f1": -1.571594, "f3": -0.808332, "y": 0.46290371, "x": 0.22078595}], [{"q1": 1.07796934, "distance": 0.2362169397, "q3": 0.9616415068, "q2": 1.139413084, "tx": -0.1165, "ty": 0.4347, "targetID": 11, "f2": 0.85288, "f1": -0.856775, "f3": -0.609155, "y": 0.66656866, "x": -0.071384957}], [{"q1": 1.26778437, "distance": 0.2596598269, "q3": 1.844303387, "q2": 1.259924574, "tx": -0.3182, "ty": 0.3182, "targetID": 12, "f2": 0.732368, "f1": -0.66696, "f3": 0.273507, "y": 0.45449038, "x": -0.097183806}], [{"q1": -1.24515051, "distance": 0.6569703492, "q3": 0.9459963768, "q2": 1.227880334, "tx": 0.1768, "ty": 0.1768, "targetID": 13, "f2": 0.764412, "f1": -3.179895, "f3": -0.6248, "y": -0.36843396, "x": 0.54331053}], [{"q1": 0.3239870902, "distance": 0.2463069729, "q3": 1.515441464, "q2": 1.424292704, "tx": 0.0647, "ty": 0.2415, "targetID": 14, "f2": 0.568, "f1": -1.610757, "f3": -0.055355, "y": 0.3696035, "x": 0.27507257}], [{"q1": 0.7212100902, "distance": 0.2346566133, "q3": 1.268135287, "q2": 1.622024544, "tx": -0.0647, "ty": 0.2415, "targetID": 15, "f2": 0.370268, "f1": -1.213534, "f3": -0.302661, "y": 0.43653016, "x": 0.065787405}], [{"q1": 0.5821631902, "distance": 0.4012044748, "q3": 1.625083048, "q2": 1.492842254, "tx": -0.1768, "ty": 0.1768, "targetID": 16, "f2": 0.49945, "f1": -1.352581, "f3": 0.054287, "y": 0.38678663, "x": 0.16506349}]], "block": 13}], [{"trials": [[{"q1": 1.27224543, "distance": 0.5250993701, "q3": 1.765889227, "q2": -0.3849505464, "tx": 0.601, "ty": 0.601, "targetID": 1, "f2": 2.377243, "f1": -0.662499, "f3": 0.195093, "y": 0.81098088, "x": 0.11971279}], [{"q1": 1.08425253, "distance": 0.08342850909, "q3": 1.688606047, "q2": 0.06725035359, "tx": 0.22, "ty": 0.821, "targetID": 2, "f2": 1.925042, "f1": -0.850492, "f3": 0.11781, "y": 0.76527317, "x": 0.15791267}], [{"q1": 1.71144008, "distance": 0.1601934784, "q3": 1.859760017, "q2": 0.04481935359, "tx": -0.22, "ty": 0.821, "targetID": 3, "f2": 1.947473, "f1": -0.223304, "f3": 0.288964, "y": 0.68606087, "x": -0.30633297}], [{"q1": 2.8908568, "distance": 0.7525161742, "q3": 1.213031757, "q2": 2.005738671, "tx": -0.601, "ty": 0.601, "targetID": 4, "f2": -0.013446, "f1": 0.956112, "f3": -0.357765, "y": -0.087776373, "x": -0.29790315}], [{"q1": 0.03668219019, "distance": 0.09005982122, "q3": 0.9172822268, "q2": 1.507042254, "tx": 0.4596, "ty": 0.4596, "targetID": 5, "f2": 0.48525, "f1": -1.898062, "f3": -0.653514, "y": 0.38310047, "x": 0.41207534}], [{"q1": "_NaN_", "distance": 0.385026126, "q3": 1.292325557, "q2": 1.310692714, "tx": 0.1682, "ty": 0.6279, "targetID": 6, "f2": 0.6816, "f1": "_NaN_", "f3": -0.278471, "y": 0.34253484, "x": 0.42667987}], [{"q1": 0.8314799902, "distance": 0.2293746825, "q3": 0.8538848868, "q2": 1.231336084, "tx": -0.1682, "ty": 0.6279, "targetID": 7, "f2": 0.760957, "f1": -1.103265, "f3": -0.716911, "y": 0.66418221, "x": 0.058286967}], [{"q1": 1.86625777, "distance": 0.2476903455, "q3": 1.678678617, "q2": 1.516467034, "tx": -0.4596, "ty": 0.4596, "targetID": 8, "f2": 0.475826, "f1": -0.068487, "f3": 0.107882, "y": 0.27449386, "x": -0.29502107}], [{"q1": 0.1046410902, "distance": 0.04886023059, "q3": 1.562942345, "q2": 1.366801554, "tx": 0.3182, "ty": 0.3182, "targetID": 9, "f2": 0.625491, "f1": -1.830103, "f3": -0.007854, "y": 0.29892546, "x": 0.36309782}], [{"q1": 1.17931712, "distance": 0.2194483172, "q3": 1.831674177, "q2": 0.8175883536, "tx": 0.1165, "ty": 0.4347, "targetID": 10, "f2": 1.174704, "f1": -0.755427, "f3": 0.260878, "y": 0.58171307, "x": -0.046425508}], [{"q1": 1.02638439, "distance": 0.1670969542, "q3": 1.316264487, "q2": 2.015037785, "tx": -0.1165, "ty": 0.4347, "targetID": 11, "f2": -0.022745, "f1": -0.90836, "f3": -0.254532, "y": 0.29599203, "x": -0.02332548}], [{"q1": 1.24686136, "distance": 0.3135763164, "q3": 2.087588317, "q2": 1.328474124, "tx": -0.3182, "ty": 0.3182, "targetID": 12, "f2": 0.663819, "f1": -0.687883, "f3": 0.516792, "y": 0.4265103, "x": -0.023922945}], [{"q1": 1.14438261, "distance": 0.3273719593, "q3": 3.169364327, "q2": 0.4649759536, "tx": 0.1768, "ty": 0.1768, "targetID": 13, "f2": 1.527317, "f1": -0.790362, "f3": 1.598568, "y": 0.4977659, "x": 0.24124603}], [{"q1": 0.6610171902, "distance": 0.2122696971, "q3": 1.676730827, "q2": 1.353418374, "tx": 0.0647, "ty": 0.2415, "targetID": 14, "f2": 0.638874, "f1": -1.273727, "f3": 0.105935, "y": 0.43033374, "x": 0.16165485}], [{"q1": 0.9665056302, "distance": 0.266089209, "q3": 1.698282157, "q2": 1.235922804, "tx": -0.0647, "ty": 0.2415, "targetID": 15, "f2": 0.75637, "f1": -0.968239, "f3": 0.127486, "y": 0.48665495, "x": 0.038752973}], [{"q1": 0.1473353902, "distance": 0.6278047257, "q3": 2.557884737, "q2": 0.8810484536, "tx": -0.1768, "ty": 0.1768, "targetID": 16, "f2": 1.111244, "f1": -1.787409, "f3": 0.987088, "y": 0.17977221, "x": 0.45099769}]], "block": 14}], [{"trials": [[{"q1": -0.3280756098, "distance": 0.5775391946, "q3": 0.9655370868, "q2": 0.5985564536, "tx": 0.601, "ty": 0.601, "targetID": 1, "f2": 1.393736, "f1": -2.26282, "f3": -0.605259, "y": 0.069271164, "x": 0.82642397}], [{"q1": 0.5187029902, "distance": 0.2916265985, "q3": 0.3709592268, "q2": 0.8873316536, "tx": 0.22, "ty": 0.821, "targetID": 2, "f2": 1.104961, "f1": -1.416041, "f3": -1.199837, "y": 0.70820903, "x": 0.48893172}], [{"q1": 1.09826403, "distance": 0.2640808707, "q3": 1.127391937, "q2": 1.271925454, "tx": -0.22, "ty": 0.821, "targetID": 3, "f2": 0.720367, "f1": -0.83648, "f3": -0.443404, "y": 0.58321362, "x": -0.10512466}], [{"q1": 1.03392421, "distance": 0.5683808611, "q3": 1.385379527, "q2": 1.602546674, "tx": -0.601, "ty": 0.601, "targetID": 4, "f2": 0.389746, "f1": -0.90082, "f3": -0.185417, "y": 0.41916744, "x": -0.062489347}], [{"q1": "_NaN_", "distance": 0.428535811, "q3": 2.332506877, "q2": 1.683599764, "tx": 0.4596, "ty": 0.4596, "targetID": 5, "f2": 0.308693, "f1": "_NaN_", "f3": 0.761711, "y": 0.031958892, "x": 0.48727714}], [{"q1": 0.5820374902, "distance": 0.1759906202, "q3": 0.9333043468, "q2": 1.097064414, "tx": 0.1682, "ty": 0.6279, "targetID": 6, "f2": 0.895228, "f1": -1.352707, "f3": -0.637492, "y": 0.60752979, "x": 0.34300776}], [{"q1": 1.39087197, "distance": 0.2086760934, "q3": 2.126732567, "q2": 1.127160874, "tx": -0.1682, "ty": 0.6279, "targetID": 7, "f2": 0.865132, "f1": -0.543873, "f3": 0.555936, "y": 0.43866697, "x": -0.080242213}], [{"q1": 1.74009141, "distance": 0.3050758459, "q3": 0.7125760468, "q2": 2.104824504, "tx": -0.4596, "ty": 0.4596, "targetID": 8, "f2": -0.112532, "f1": -0.194653, "f3": -0.85822, "y": 0.19548019, "x": -0.30691733}], [{"q1": -2.53571041, "distance": 0.9889375437, "q3": 3.095222727, "q2": 2.463594384, "tx": 0.3182, "ty": 0.3182, "targetID": 9, "f2": -0.471302, "f1": -4.470455, "f3": 1.524426, "y": -0.28770696, "x": -0.46338443}], [{"q1": 1.927455995, "distance": 0.1940680085, "q3": 2.107380357, "q2": 2.421245714, "tx": 0.1165, "ty": 0.4347, "targetID": 10, "f2": -0.428953, "f1": -0.007288, "f3": 0.536584, "y": 0.33918961, "x": -0.052438324}], [{"q1": "_NaN_", "distance": 0.845166865, "q3": -1.379969673, "q2": 4.748732354, "tx": -0.1165, "ty": 0.4347, "targetID": 11, "f2": -2.75644, "f1": "_NaN_", "f3": -2.950766, "y": -0.27363824, "x": 0.3445466}], [{"q1": 0.6568702902, "distance": 0.6641839539, "q3": 1.940498947, "q2": 0.6387060536, "tx": -0.3182, "ty": 0.3182, "targetID": 12, "f2": 1.353587, "f1": -1.277874, "f3": 0.369703, "y": 0.52541299, "x": 0.31283336}], [{"q1": 0.5633135902, "distance": 0.06604496769, "q3": 1.810374187, "q2": 1.886106824, "tx": 0.1768, "ty": 0.1768, "targetID": 13, "f2": 0.106186, "f1": -1.371431, "f3": 0.239578, "y": 0.24032892, "x": 0.19485586}], [{"q1": 0.4923764902, "distance": 0.1693523245, "q3": 1.616035261, "q2": 1.549516584, "tx": 0.0647, "ty": 0.2415, "targetID": 14, "f2": 0.442776, "f1": -1.442368, "f3": 0.045239, "y": 0.351133, "x": 0.19377678}], [{"q1": 0.2790497902, "distance": 0.3054635906, "q3": 1.506393678, "q2": 1.607259054, "tx": -0.0647, "ty": 0.2415, "targetID": 15, "f2": 0.385034, "f1": -1.655695, "f3": -0.064403, "y": 0.31888452, "x": 0.23079897}], [{"q1": 0.8307259902, "distance": 0.2781929544, "q3": 1.583865352, "q2": 1.869393554, "tx": -0.1768, "ty": 0.1768, "targetID": 16, "f2": 0.122899, "f1": -1.104019, "f3": 0.013069, "y": 0.29738964, "x": 0.073897943}]], "block": 15}], [{"trials": [[{"q1": -0.9295146098, "distance": 0.6539662688, "q3": 2.007289207, "q2": 1.262877674, "tx": 0.601, "ty": 0.601, "targetID": 1, "f2": 0.729415, "f1": -2.864259, "f3": 0.436493, "y": -0.034404519, "x": 0.44629713}], [{"q1": 0.8047764902, "distance": 0.07711296767, "q3": 0.7852724968, "q2": 0.7651865536, "tx": 0.22, "ty": 0.821, "targetID": 2, "f2": 1.227106, "f1": -1.129968, "f3": -0.785524, "y": 0.77828723, "x": 0.28420303}], [{"q1": 0.1306408902, "distance": 0.6213297618, "q3": 0.8189503768, "q2": 1.314651114, "tx": -0.22, "ty": 0.821, "targetID": 3, "f2": 0.677642, "f1": -1.804104, "f3": -0.751846, "y": 0.50313968, "x": 0.31386842}], [{"q1": 1.44471887, "distance": 0.5244731998, "q3": 1.809431707, "q2": 1.553035174, "tx": -0.601, "ty": 0.601, "targetID": 4, "f2": 0.439257, "f1": -0.490026, "f3": 0.238635, "y": 0.36038938, "x": -0.13497568}], [{"q1": 0.6675516902, "distance": 0.3130877889, "q3": 0.9593795668, "q2": 1.127475024, "tx": 0.4596, "ty": 0.4596, "targetID": 5, "f2": 0.864818, "f1": -1.267193, "f3": -0.611417, "y": 0.64765963, "x": 0.20928512}], [{"q1": 0.8125047902, "distance": 0.1097089145, "q3": 0.8442716068, "q2": 0.9595254536, "tx": 0.1682, "ty": 0.6279, "targetID": 6, "f2": 1.032767, "f1": -1.12224, "f3": -0.726525, "y": 0.73760737, "x": 0.16761785}], [{"q1": 1.22147729, "distance": 0.09401133276, "q3": 1.274104317, "q2": 1.279088294, "tx": -0.1682, "ty": 0.6279, "targetID": 7, "f2": 0.713204, "f1": -0.713267, "f3": -0.296692, "y": 0.53482748, "x": -0.1814528}], [{"q1": 1.45785073, "distance": 0.1796016105, "q3": 1.293707857, "q2": 1.362403324, "tx": -0.4596, "ty": 0.4596, "targetID": 8, "f2": 0.629889, "f1": -0.476894, "f3": -0.277088, "y": 0.44409424, "x": -0.28066898}], [{"q1": 0.6009498902, "distance": 0.1746148862, "q3": 1.611825527, "q2": 1.372205094, "tx": 0.3182, "ty": 0.3182, "targetID": 9, "f2": 0.620088, "f1": -1.333795, "f3": 0.041029, "y": 0.42357489, "x": 0.17896462}], [{"q1": 0.8460569902, "distance": 0.0284701761, "q3": 1.805033477, "q2": 1.215942274, "tx": 0.1165, "ty": 0.4347, "targetID": 10, "f2": 0.77635, "f1": -1.088688, "f3": 0.234237, "y": 0.46315184, "x": 0.11752163}], [{"q1": 1.25804543, "distance": 0.1033901086, "q3": 1.406679527, "q2": 1.210161744, "tx": -0.1165, "ty": 0.4347, "targetID": 11, "f2": 0.782131, "f1": -0.676699, "f3": -0.164117, "y": 0.52837551, "x": -0.16025401}], [{"q1": 1.69265336, "distance": 0.16279517, "q3": 2.122020177, "q2": 1.421339604, "tx": -0.3182, "ty": 0.3182, "targetID": 12, "f2": 0.570953, "f1": -0.242091, "f3": 0.551224, "y": 0.36650298, "x": -0.16273589}], [{"q1": 1.24711269, "distance": 0.3100007709, "q3": 2.213566187, "q2": 1.407579434, "tx": 0.1768, "ty": 0.1768, "targetID": 13, "f2": 0.584713, "f1": -0.687632, "f3": 0.64277, "y": 0.4062912, "x": -0.031608894}], [{"q1": 0.7787640902, "distance": 0.1263228232, "q3": 1.587195441, "q2": 1.654257284, "tx": 0.0647, "ty": 0.2415, "targetID": 14, "f2": 0.338035, "f1": -1.15598, "f3": 0.016399, "y": 0.36650607, "x": 0.082891705}], [{"q1": 2.52511258, "distance": 0.2876173717, "q3": 2.997896227, "q2": 0.2966494536, "tx": -0.0647, "ty": 0.2415, "targetID": 15, "f2": 1.695643, "f1": 0.590368, "f3": 1.4271, "y": 0.3588489, "x": -0.32728901}], [{"q1": 1.27054897, "distance": 0.3147927109, "q3": 2.182087427, "q2": 1.173090954, "tx": -0.1768, "ty": 0.1768, "targetID": 16, "f2": 0.819202, "f1": -0.664196, "f3": 0.611291, "y": 0.45487431, "x": -0.029256349}]], "block": 16}], [{"trials": [[{"q1": 0.06458579019, "distance": 0.4105791636, "q3": 0.7399078968, "q2": 0.3559627536, "tx": 0.601, "ty": 0.601, "targetID": 1, "f2": 1.63633, "f1": -1.870159, "f3": -0.830888, "y": 0.29066095, "x": 0.86982136}], [{"q1": 0.8275843902, "distance": 0.01202482617, "q3": 0.2375044268, "q2": 0.9876741536, "tx": 0.22, "ty": 0.821, "targetID": 2, "f2": 1.004619, "f1": -1.10716, "f3": -1.333292, "y": 0.8241001, "x": 0.23161834}], [{"q1": 0.8934949902, "distance": 0.302711897, "q3": 0.8751848768, "q2": 1.319740494, "tx": -0.22, "ty": 0.821, "targetID": 3, "f2": 0.672552, "f1": -1.041249, "f3": -0.695611, "y": 0.63773263, "x": 0.02093062}], [{"q1": 1.32678348, "distance": 0.5936257656, "q3": 2.172725477, "q2": 1.293225454, "tx": -0.601, "ty": 0.601, "targetID": 4, "f2": 0.699067, "f1": -0.607961, "f3": 0.601929, "y": 0.42963029, "x": -0.032648021}], [{"q1": -0.3170235098, "distance": 0.3196830024, "q3": 0.8252963868, "q2": 1.168064404, "tx": 0.4596, "ty": 0.4596, "targetID": 5, "f2": 0.824228, "f1": -2.251768, "f3": -0.7455, "y": 0.21894757, "x": 0.67003676}], [{"q1": -0.5009260098, "distance": 1.110868301, "q3": 0.4931672268, "q2": 0.3956095536, "tx": 0.1682, "ty": 0.6279, "targetID": 6, "f2": 1.596683, "f1": -2.435671, "f3": -1.077629, "y": -0.19678062, "x": 0.91246491}], [{"q1": 0.9137896902, "distance": 0.2080448147, "q3": 0.6742486168, "q2": 1.250813954, "tx": -0.1682, "ty": 0.6279, "targetID": 7, "f2": 0.741479, "f1": -1.020955, "f3": -0.896548, "y": 0.70027726, "x": 0.026849166}], [{"q1": 1.48480559, "distance": 0.1844580155, "q3": 1.472778636, "q2": 1.223482104, "tx": -0.4596, "ty": 0.4596, "targetID": 8, "f2": 0.768811, "f1": -0.449939, "f3": -0.098018, "y": 0.46361381, "x": -0.27518566}], [{"q1": 0.3020021902, "distance": 0.1097497456, "q3": 1.385253867, "q2": 1.313080324, "tx": 0.3182, "ty": 0.3182, "targetID": 9, "f2": 0.679212, "f1": -1.632742, "f3": -0.185542, "y": 0.42752734, "x": 0.30858026}], [{"q1": 2.0799489, "distance": 0.4545238554, "q3": 2.193208667, "q2": 0.9815794536, "tx": 0.1165, "ty": 0.4347, "targetID": 10, "f2": 1.010713, "f1": 0.145204, "f3": 0.622412, "y": 0.36626971, "x": -0.33284311}], [{"q1": 1.22279676, "distance": 0.1018470051, "q3": 1.890296297, "q2": 1.577225434, "tx": -0.1165, "ty": 0.4347, "targetID": 11, "f2": 0.415067, "f1": -0.711948, "f3": 0.3195, "y": 0.37750953, "x": -0.032226264}], [{"q1": 1.4065171, "distance": 0.1536011013, "q3": 1.564010487, "q2": 1.541976764, "tx": -0.3182, "ty": 0.3182, "targetID": 12, "f2": 0.450316, "f1": -0.528227, "f3": -0.006786, "y": 0.38014713, "x": -0.17764449}], [{"q1": 0.3864419902, "distance": 0.122953051, "q3": 1.822312237, "q2": 1.552595344, "tx": 0.1768, "ty": 0.1768, "targetID": 13, "f2": 0.439697, "f1": -1.548302, "f3": 0.251516, "y": 0.27153527, "x": 0.25517526}], [{"q1": 0.6698135902, "distance": 0.08159519023, "q3": 1.61056889, "q2": 2.030682916, "tx": 0.0647, "ty": 0.2415, "targetID": 14, "f2": -0.03839, "f1": -1.264931, "f3": 0.039773, "y": 0.2312, "x": 0.14564248}], [{"q1": 0.8943746902, "distance": 0.3790620054, "q3": 1.719016667, "q2": 0.8789122536, "tx": -0.0647, "ty": 0.2415, "targetID": 15, "f2": 1.11338, "f1": -1.04037, "f3": 0.14822, "y": 0.58323916, "x": 0.09931936}], [{"q1": 0.8155834902, "distance": 0.3056075147, "q3": 1.411517577, "q2": 1.695412144, "tx": -0.1768, "ty": 0.1768, "targetID": 16, "f2": 0.296881, "f1": -1.119161, "f3": -0.159279, "y": 0.39442504, "x": 0.037758372}]], "block": 17}], [{"trials": [[{"q1": 0.1399965902, "distance": 0.1092398935, "q3": 0.6924698568, "q2": 1.021477694, "tx": 0.601, "ty": 0.601, "targetID": 1, "f2": 0.970815, "f1": -1.794748, "f3": -0.878326, "y": 0.49210064, "x": 0.5923812}], [{"q1": 0.4828888902, "distance": 0.2368406288, "q3": 0.9196069968, "q2": 1.142052014, "tx": 0.22, "ty": 0.821, "targetID": 2, "f2": 0.850241, "f1": -1.451856, "f3": -0.651189, "y": 0.61320171, "x": 0.33363694}], [{"q1": "_NaN_", "distance": 0.9950489783, "q3": 0.4459176268, "q2": 3.223608454, "tx": -0.22, "ty": 0.821, "targetID": 3, "f2": -1.231316, "f1": "_NaN_", "f3": -1.124879, "y": -0.10270633, "x": 0.14998525}], [{"q1": 1.57314718, "distance": 0.3071929178, "q3": 1.344727317, "q2": 1.190621044, "tx": -0.601, "ty": 0.601, "targetID": 4, "f2": 0.801672, "f1": -0.361597, "f3": -0.226069, "y": 0.46774407, "x": -0.32421426}], [{"q1": 0.007967990192, "distance": 0.06128487466, "q3": 0.9155857668, "q2": 1.349648464, "tx": 0.4596, "ty": 0.4596, "targetID": 5, "f2": 0.642644, "f1": -1.926776, "f3": -0.655211, "y": 0.39996003, "x": 0.47370354}], [{"q1": 0.7710356902, "distance": 0.07366408167, "q3": 0.8293804568, "q2": 1.209030774, "tx": 0.1682, "ty": 0.6279, "targetID": 6, "f2": 0.783262, "f1": -1.163709, "f3": -0.741416, "y": 0.67505889, "x": 0.11160993}], [{"q1": 0.9751136002, "distance": 0.1759017031, "q3": 0.8842326668, "q2": 1.791105064, "tx": -0.1682, "ty": 0.6279, "targetID": 7, "f2": 0.201188, "f1": -0.959631, "f3": -0.686564, "y": 0.47089118, "x": -0.088892752}], [{"q1": 1.45634276, "distance": 0.3503587563, "q3": 1.48069545, "q2": 1.766223644, "tx": -0.4596, "ty": 0.4596, "targetID": 8, "f2": 0.226069, "f1": -0.478402, "f3": -0.090101, "y": 0.30421174, "x": -0.14558448}], [{"q1": -0.7700411098, "distance": 0.3180125138, "q3": 1.458138817, "q2": 1.629187374, "tx": 0.3182, "ty": 0.3182, "targetID": 9, "f2": 0.363105, "f1": -2.704786, "f3": -0.112658, "y": 0.01160641, "x": 0.40265312}], [{"q1": 0.6723896902, "distance": 0.04362419568, "q3": 1.090886637, "q2": 1.736567014, "tx": 0.1165, "ty": 0.4347, "targetID": 10, "f2": 0.255726, "f1": -1.262355, "f3": -0.47991, "y": 0.43134461, "x": 0.073005037}], [{"q1": 1.11560562, "distance": 0.05037188096, "q3": 1.289183957, "q2": 1.467206854, "tx": -0.1165, "ty": 0.4347, "targetID": 11, "f2": 0.525086, "f1": -0.819139, "f3": -0.281612, "y": 0.48196867, "x": -0.099093127}], [{"q1": 1.61562151, "distance": 0.1095609114, "q3": 1.881813997, "q2": 1.253767054, "tx": -0.3182, "ty": 0.3182, "targetID": 12, "f2": 0.738526, "f1": -0.319123, "f3": 0.311018, "y": 0.38750161, "x": -0.233342}], [{"q1": 0.6475082902, "distance": 0.165487281, "q3": 1.765700737, "q2": 1.588723664, "tx": 0.1768, "ty": 0.1768, "targetID": 13, "f2": 0.403569, "f1": -1.287236, "f3": 0.194904, "y": 0.34129277, "x": 0.15868457}], [{"q1": 0.3580356902, "distance": 0.154888737, "q3": 1.064811417, "q2": 1.841621874, "tx": 0.0647, "ty": 0.2415, "targetID": 14, "f2": 0.150671, "f1": -1.576709, "f3": -0.505985, "y": 0.35827112, "x": 0.16645965}], [{"q1": 0.9790720002, "distance": 0.08529605532, "q3": 1.245892817, "q2": 1.961442214, "tx": -0.0647, "ty": 0.2415, "targetID": 15, "f2": 0.03085, "f1": -0.955672, "f3": -0.324904, "y": 0.31482144, "x": -0.021118083}], [{"q1": 0.8435436902, "distance": 0.3735759822, "q3": 1.860451167, "q2": 1.313205984, "tx": -0.1768, "ty": 0.1768, "targetID": 16, "f2": 0.679087, "f1": -1.091201, "f3": 0.289655, "y": 0.43375988, "x": 0.094365327}]], "block": 18}], [{"trials": [[{"q1": 0.3756976902, "distance": 0.1189435474, "q3": 0.5538628268, "q2": 1.046673264, "tx": 0.601, "ty": 0.601, "targetID": 1, "f2": 0.945619, "f1": -1.559047, "f3": -1.016933, "y": 0.61901866, "x": 0.48342919}], [{"q1": "_NaN_", "distance": 0.1685289035, "q3": 0.6148096868, "q2": 1.270228994, "tx": 0.22, "ty": 0.821, "targetID": 2, "f2": 0.722064, "f1": "_NaN_", "f3": -0.955987, "y": 0.65865308, "x": 0.26522686}], [{"q1": 1.28474897, "distance": 0.2268962585, "q3": 0.7326194068, "q2": 1.363911294, "tx": -0.22, "ty": 0.821, "targetID": 3, "f2": 0.628381, "f1": -0.649996, "f3": -0.838177, "y": 0.59545461, "x": -0.24472224}], [{"q1": 1.43598524, "distance": 0.2768202465, "q3": 0.7725176368, "q2": 1.203752894, "tx": -0.601, "ty": 0.601, "targetID": 4, "f2": 0.78854, "f1": -0.498759, "f3": -0.798279, "y": 0.62162882, "x": -0.32494946}], [{"q1": -0.2474874098, "distance": 0.3858317938, "q3": 1.366027317, "q2": 0.6578069536, "tx": 0.4596, "ty": 0.4596, "targetID": 5, "f2": 1.334486, "f1": -2.182232, "f3": -0.204769, "y": 0.16927439, "x": 0.71372047}], [{"q1": 0.7647525902, "distance": 0.0814070174, "q3": 0.8697813468, "q2": 1.281224574, "tx": 0.1682, "ty": 0.6279, "targetID": 6, "f2": 0.711068, "f1": -1.169992, "f3": -0.701015, "y": 0.63604222, "x": 0.087201193}], [{"q1": 1.0062782, "distance": 0.1030451372, "q3": 0.7258963968, "q2": 1.638863484, "tx": -0.1682, "ty": 0.6279, "targetID": 7, "f2": 0.353429, "f1": -0.928466, "f3": -0.8449, "y": 0.54725537, "x": -0.10405373}], [{"q1": 1.403941, "distance": 0.1890981633, "q3": 0.7821937368, "q2": 1.392688284, "tx": -0.4596, "ty": 0.4596, "targetID": 8, "f2": 0.599604, "f1": -0.530803, "f3": -0.788603, "y": 0.57963285, "x": -0.31348282}], [{"q1": 0.4586985902, "distance": 0.1377114244, "q3": 1.482894565, "q2": 1.424544034, "tx": 0.3182, "ty": 0.3182, "targetID": 9, "f2": 0.567749, "f1": -1.476046, "f3": -0.087902, "y": 0.40808389, "x": 0.21386725}], [{"q1": 0.7170631902, "distance": 0.1394907818, "q3": 1.122742387, "q2": 1.968793541, "tx": 0.1165, "ty": 0.4347, "targetID": 10, "f2": 0.023499, "f1": -1.217681, "f3": -0.448054, "y": 0.33439716, "x": 0.01956178}], [{"q1": 1.04372598, "distance": 0.07624659866, "q3": 1.458578637, "q2": 1.465887384, "tx": -0.1165, "ty": 0.4347, "targetID": 11, "f2": 0.526405, "f1": -0.891019, "f3": -0.112218, "y": 0.45377766, "x": -0.042678684}], [{"q1": 1.71527283, "distance": 0.1532647123, "q3": 1.62753349, "q2": 1.877687354, "tx": -0.3182, "ty": 0.3182, "targetID": 12, "f2": 0.114605, "f1": -0.219472, "f3": 0.056737, "y": 0.25271872, "x": -0.17962773}], [{"q1": 0.6229410902, "distance": 0.3264288924, "q3": 1.286607857, "q2": 1.359575894, "tx": 0.1768, "ty": 0.1768, "targetID": 13, "f2": 0.632717, "f1": -1.311803, "f3": -0.284188, "y": 0.50310628, "x": 0.18574614}], [{"q1": 0.4908684902, "distance": 0.05719527812, "q3": 0.8852379768, "q2": 2.137057244, "tx": 0.0647, "ty": 0.2415, "targetID": 14, "f2": -0.144765, "f1": -1.443876, "f3": -0.685558, "y": 0.29196664, "x": 0.091615016}], [{"q1": 0.7912675902, "distance": 0.3316854257, "q3": 1.360749447, "q2": 1.266836074, "tx": -0.0647, "ty": 0.2415, "targetID": 15, "f2": 0.725457, "f1": -1.143477, "f3": -0.210047, "y": 0.5379262, "x": 0.084117773}], [{"q1": 1.09531093, "distance": 0.1663942102, "q3": 1.148126447, "q2": 2.180097064, "tx": -0.1768, "ty": 0.1768, "targetID": 16, "f2": -0.187804, "f1": -0.839434, "f3": -0.42267, "y": 0.25008054, "x": -0.02741126}]], "block": 19}], [{"trials": [[{"q1": 0.8800489902, "distance": 0.5830074834, "q3": 0.8675822268, "q2": 0.2139627536, "tx": 0.601, "ty": 0.601, "targetID": 1, "f2": 1.77833, "f1": -1.054696, "f3": -0.703214, "y": 0.91017658, "x": 0.10672521}], [{"q1": 0.8397737902, "distance": 0.05182579851, "q3": 0.9949423968, "q2": 0.6365069536, "tx": 0.22, "ty": 0.821, "targetID": 2, "f2": 1.355786, "f1": -1.094971, "f3": -0.575854, "y": 0.77718572, "x": 0.24768072}], [{"q1": 1.06791625, "distance": 0.1775679955, "q3": 0.9826901868, "q2": 1.011927254, "tx": -0.22, "ty": 0.821, "targetID": 3, "f2": 0.980365, "f1": -0.866828, "f3": -0.588106, "y": 0.70839696, "x": -0.082701244}], [{"q1": 1.79123654, "distance": 0.5581388632, "q3": 1.578524645, "q2": 1.924811244, "tx": -0.601, "ty": 0.601, "targetID": 4, "f2": 0.067481, "f1": -0.143508, "f3": 0.007728, "y": 0.23205671, "x": -0.18219236}], [{"q1": -0.08722220981, "distance": 0.2264976986, "q3": 1.628161809, "q2": 1.192631664, "tx": 0.4596, "ty": 0.4596, "targetID": 5, "f2": 0.799661, "f1": -2.021967, "f3": 0.057365, "y": 0.23312825, "x": 0.4630284}], [{"q1": -0.02276300981, "distance": 0.270980518, "q3": 1.222582197, "q2": 1.221031654, "tx": 0.1682, "ty": 0.6279, "targetID": 6, "f2": 0.771261, "f1": -1.957507, "f3": -0.348214, "y": 0.45674298, "x": 0.37828502}], [{"q1": 1.1092596, "distance": 0.1690664903, "q3": 1.699161807, "q2": 1.177489184, "tx": -0.1682, "ty": 0.6279, "targetID": 7, "f2": 0.814803, "f1": -0.825485, "f3": 0.128365, "y": 0.50432004, "x": -0.052824649}], [{"q1": 1.62322416, "distance": 0.05481227032, "q3": 0.9635892968, "q2": 1.349522794, "tx": -0.4596, "ty": 0.4596, "targetID": 8, "f2": 0.64277, "f1": -0.31152, "f3": -0.607207, "y": 0.45001567, "x": -0.40563218}], [{"q1": 0.3463489902, "distance": 0.1329939448, "q3": 1.949860897, "q2": 1.778852854, "tx": 0.3182, "ty": 0.3182, "targetID": 9, "f2": 0.21344, "f1": -1.588396, "f3": 0.379065, "y": 0.19376287, "x": 0.27126611}], [{"q1": 1.26030738, "distance": 0.07730957736, "q3": 2.310075907, "q2": 1.720733384, "tx": 0.1165, "ty": 0.4347, "targetID": 10, "f2": 0.271559, "f1": -0.674437, "f3": 0.73928, "y": 0.36939765, "x": 0.075119161}], [{"q1": 1.16392332, "distance": 0.06220913769, "q3": 1.590022874, "q2": 1.269349354, "tx": -0.1165, "ty": 0.4347, "targetID": 11, "f2": 0.722943, "f1": -0.770821, "f3": 0.019227, "y": 0.48766004, "x": -0.08386243}], [{"q1": 1.45200736, "distance": 0.2557524732, "q3": 2.056423717, "q2": 1.565098884, "tx": -0.3182, "ty": 0.3182, "targetID": 12, "f2": 0.427194, "f1": -0.482737, "f3": 0.485627, "y": 0.36443863, "x": -0.066662097}], [{"q1": 0.6578127902, "distance": 0.1293589942, "q3": 1.839465327, "q2": 1.689317454, "tx": 0.1768, "ty": 0.1768, "targetID": 13, "f2": 0.302975, "f1": -1.276932, "f3": 0.268669, "y": 0.30596375, "x": 0.16969542}], [{"q1": 1.07683837, "distance": 0.0876272043, "q3": 2.109328137, "q2": 1.924308589, "tx": 0.0647, "ty": 0.2415, "targetID": 14, "f2": 0.067984, "f1": -0.857906, "f3": 0.538532, "y": 0.30158119, "x": 0.12848697}], [{"q1": 1.57107372, "distance": 0.1945661312, "q3": 1.842292767, "q2": 1.374152884, "tx": -0.0647, "ty": 0.2415, "targetID": 15, "f2": 0.61814, "f1": -0.363671, "f3": 0.271496, "y": 0.38068383, "x": -0.20065529}], [{"q1": 1.50610559, "distance": 0.09680674138, "q3": 1.362445907, "q2": 1.887928944, "tx": -0.1768, "ty": 0.1768, "targetID": 16, "f2": 0.104364, "f1": -0.428639, "f3": -0.20835, "y": 0.27358788, "x": -0.17488912}]], "block": 20}], [{"trials": [[{"q1": 1.50792771, "distance": 0.5688833472, "q3": 2.823663527, "q2": 1.073125474, "tx": 0.601, "ty": 0.601, "targetID": 1, "f2": 0.919167, "f1": -0.426817, "f3": 1.252867, "y": 0.49188415, "x": 0.042679309}], [{"q1": 0.4034693902, "distance": 0.3110594115, "q3": 0.5411079268, "q2": 1.060559104, "tx": 0.22, "ty": 0.821, "targetID": 2, "f2": 0.931734, "f1": -1.531275, "f3": -1.029688, "y": 0.63639655, "x": 0.47035879}], [{"q1": 1.1051127, "distance": 0.2252458651, "q3": 1.224215827, "q2": 1.006021054, "tx": -0.22, "ty": 0.821, "targetID": 3, "f2": 0.986272, "f1": -0.829632, "f3": -0.346581, "y": 0.66127077, "x": -0.061184784}], [{"q1": 1.17598703, "distance": 0.5956683322, "q3": 1.797619317, "q2": 1.294356434, "tx": -0.601, "ty": 0.601, "targetID": 4, "f2": 0.697936, "f1": -0.758757, "f3": 0.226823, "y": 0.46395779, "x": -0.02131026}], [{"q1": -0.006200609808, "distance": 0.1106943211, "q3": 1.315133517, "q2": 1.098383884, "tx": 0.4596, "ty": 0.4596, "targetID": 5, "f2": 0.893909, "f1": -1.940945, "f3": -0.255663, "y": 0.35626803, "x": 0.49929555}], [{"q1": 0.6282817902, "distance": 0.1121002326, "q3": 1.296472457, "q2": 1.303278554, "tx": 0.1682, "ty": 0.6279, "targetID": 6, "f2": 0.689014, "f1": -1.306463, "f3": -0.274324, "y": 0.51606615, "x": 0.16047652}], [{"q1": 1.15418438, "distance": 0.1412761923, "q3": 1.215859187, "q2": 1.484108624, "tx": -0.1682, "ty": 0.6279, "targetID": 7, "f2": 0.508184, "f1": -0.78056, "f3": -0.354937, "y": 0.48704768, "x": -0.15726444}], [{"q1": 1.5931277, "distance": 0.2374797746, "q3": 1.514498987, "q2": 1.551464374, "tx": -0.4596, "ty": 0.4596, "targetID": 8, "f2": 0.440828, "f1": -0.341617, "f3": -0.056297, "y": 0.32572717, "x": -0.26345029}], [{"q1": 0.2527545902, "distance": 0.01940473666, "q3": 1.757909587, "q2": 1.304409524, "tx": 0.3182, "ty": 0.3182, "targetID": 9, "f2": 0.687883, "f1": -1.68199, "f3": 0.187113, "y": 0.3129333, "x": 0.33687634}], [{"q1": 0.7511808902, "distance": 0.1092890117, "q3": 1.479061822, "q2": 1.160021924, "tx": 0.1165, "ty": 0.4347, "targetID": 10, "f2": 0.832271, "f1": -1.183564, "f3": -0.091735, "y": 0.54031443, "x": 0.14460125}], [{"q1": 1.66280823, "distance": 0.1046056269, "q3": 2.005027267, "q2": 1.651995334, "tx": -0.1165, "ty": 0.4347, "targetID": 11, "f2": 0.340297, "f1": -0.271936, "f3": 0.434231, "y": 0.33138523, "x": -0.13288278}], [{"q1": 1.45282418, "distance": 0.1747386292, "q3": 1.859257367, "q2": 1.388478544, "tx": -0.3182, "ty": 0.3182, "targetID": 12, "f2": 0.603814, "f1": -0.48192, "f3": 0.288461, "y": 0.3906359, "x": -0.1591823}], [{"q1": 0.3116468902, "distance": 0.1909703133, "q3": 1.370865367, "q2": 1.557370564, "tx": 0.1768, "ty": 0.1768, "targetID": 13, "f2": 0.434922, "f1": -1.623098, "f3": -0.199931, "y": 0.34929329, "x": 0.25874953}], [{"q1": 0.7489188902, "distance": 0.08897093029, "q3": 1.334925547, "q2": 1.862167884, "tx": 0.0647, "ty": 0.2415, "targetID": 14, "f2": 0.130125, "f1": -1.185826, "f3": -0.235871, "y": 0.33025946, "x": 0.058569364}], [{"q1": 0.9026055902, "distance": 0.1614552726, "q3": 1.760297197, "q2": 1.804865234, "tx": -0.0647, "ty": 0.2415, "targetID": 15, "f2": 0.187427, "f1": -1.032139, "f3": 0.189501, "y": 0.31194243, "x": 0.080577903}], [{"q1": 1.12251713, "distance": 0.2785727763, "q3": 1.873080377, "q2": 1.483291814, "tx": -0.1768, "ty": 0.1768, "targetID": 16, "f2": 0.509001, "f1": -0.812227, "f3": 0.302284, "y": 0.39454854, "x": -0.0030520072}]], "block": 21}], [{"trials": [[{"q1": -0.01460750981, "distance": 0.1970320437, "q3": 0.08136722679, "q2": 1.698365244, "tx": 0.601, "ty": 0.601, "targetID": 1, "f2": 0.293927, "f1": -1.949352, "f3": -1.489429, "y": 0.47348063, "x": 0.45079868}], [{"q1": 1.04177819, "distance": 0.1330427245, "q3": 0.3577017268, "q2": 0.9261617536, "tx": 0.22, "ty": 0.821, "targetID": 2, "f2": 1.066131, "f1": -0.892966, "f3": -1.213095, "y": 0.8603969, "x": 0.092924232}], [{"q1": 1.26539676, "distance": 0.1291443134, "q3": 0.4885805268, "q2": 1.329165274, "tx": -0.22, "ty": 0.821, "targetID": 3, "f2": 0.663127, "f1": -0.669348, "f3": -1.082216, "y": 0.6918969, "x": -0.2167376}], [{"q1": 1.54612948, "distance": 0.3512002032, "q3": 1.049417607, "q2": 1.547945794, "tx": -0.601, "ty": 0.601, "targetID": 4, "f2": 0.444347, "f1": -0.388615, "f3": -0.521379, "y": 0.38806025, "x": -0.32171834}], [{"q1": 0.4960206902, "distance": 0.2829259171, "q3": 1.008514077, "q2": 1.535882074, "tx": 0.4596, "ty": 0.4596, "targetID": 5, "f2": 0.456411, "f1": -1.438724, "f3": -0.562282, "y": 0.49138732, "x": 0.17846544}], [{"q1": "_NaN_", "distance": 0.3703813523, "q3": 1.131601677, "q2": 1.370320144, "tx": 0.1682, "ty": 0.6279, "targetID": 6, "f2": 0.621973, "f1": "_NaN_", "f3": -0.439195, "y": 0.35748536, "x": 0.42129735}], [{"q1": 1.21393747, "distance": 0.006895213348, "q3": 1.042631767, "q2": 1.151225464, "tx": -0.1682, "ty": 0.6279, "targetID": 7, "f2": 0.841067, "f1": -0.720807, "f3": -0.528165, "y": 0.63323421, "x": -0.17256923}], [{"q1": 1.52771975, "distance": 0.1929894501, "q3": 1.324558297, "q2": 1.475877654, "tx": -0.4596, "ty": 0.4596, "targetID": 8, "f2": 0.516415, "f1": -0.407025, "f3": -0.246238, "y": 0.39947231, "x": -0.27621628}], [{"q1": 0.3219890902, "distance": 0.1849910348, "q3": 1.677924637, "q2": 2.004670529, "tx": 0.3182, "ty": 0.3182, "targetID": 9, "f2": -0.012378, "f1": -1.612755, "f3": 0.107128, "y": 0.15820216, "x": 0.22534326}], [{"q1": 0.5458463902, "distance": 0.007877716444, "q3": 1.125946807, "q2": 1.637481184, "tx": 0.1165, "ty": 0.4347, "targetID": 10, "f2": 0.354811, "f1": -1.388898, "f3": -0.44485, "y": 0.43786593, "x": 0.12371355}], [{"q1": 1.10329058, "distance": 0.03991634311, "q3": 1.300116707, "q2": 1.489449334, "tx": -0.1165, "ty": 0.4347, "targetID": 11, "f2": 0.502843, "f1": -0.831454, "f3": -0.27068, "y": 0.47053335, "x": -0.098913486}], [{"q1": 1.4530755, "distance": 0.2438319378, "q3": 1.042380447, "q2": 1.175855554, "tx": -0.3182, "ty": 0.3182, "targetID": 12, "f2": 0.816437, "f1": -0.481669, "f3": -0.528416, "y": 0.56164175, "x": -0.3044113}], [{"q1": 0.4128313902, "distance": 0.07424207127, "q3": 1.711916667, "q2": 1.825285584, "tx": 0.1768, "ty": 0.1768, "targetID": 13, "f2": 0.167007, "f1": -1.521913, "f3": 0.14112, "y": 0.23976646, "x": 0.21613332}], [{"q1": 0.8930551902, "distance": 0.2749085026, "q3": 0.5789955268, "q2": 1.835778504, "tx": 0.0647, "ty": 0.2415, "targetID": 14, "f2": 0.156514, "f1": -1.041689, "f3": -0.991801, "y": 0.48650897, "x": -0.05998075}], [{"q1": 1.30944189, "distance": 0.05072806203, "q3": 1.637523755, "q2": 1.952645755, "tx": -0.0647, "ty": 0.2415, "targetID": 15, "f2": 0.039647, "f1": -0.625303, "f3": 0.066727, "y": 0.29003222, "x": -0.049936535}], [{"q1": 0.9911357202, "distance": 0.2546984073, "q3": 1.559926416, "q2": 1.712753744, "tx": -0.1768, "ty": 0.1768, "targetID": 16, "f2": 0.279539, "f1": -0.943609, "f3": -0.01087, "y": 0.35987318, "x": 0.0002748132}]], "block": 22}], [{"trials": [[{"q1": 1.35763392, "distance": 0.8431166543, "q3": 1.444818457, "q2": 1.265705104, "tx": 0.601, "ty": 0.601, "targetID": 1, "f2": 0.726588, "f1": -0.577111, "f3": -0.125978, "y": 0.47086769, "x": -0.23201337}], [{"q1": 0.6831339902, "distance": 0.1060349595, "q3": 0.7401592268, "q2": 0.9974130936, "tx": 0.22, "ty": 0.821, "targetID": 2, "f2": 0.99488, "f1": -1.25161, "f3": -0.830637, "y": 0.72567283, "x": 0.26643429}], [{"q1": 0.9801401502, "distance": 0.2626531992, "q3": 0.9438600968, "q2": 1.356120144, "tx": -0.22, "ty": 0.821, "targetID": 3, "f2": 0.636173, "f1": -0.954604, "f3": -0.626936, "y": 0.60954144, "x": -0.064205326}], [{"q1": 1.79532061, "distance": 0.11790991, "q3": 0.9845751368, "q2": 0.9506033536, "tx": -0.601, "ty": 0.601, "targetID": 4, "f2": 1.041689, "f1": -0.139424, "f3": -0.586221, "y": 0.51802024, "x": -0.51723183}], [{"q1": 0.1364528902, "distance": 0.04010691847, "q3": 0.9890990268, "q2": 1.300828114, "tx": 0.4596, "ty": 0.4596, "targetID": 5, "f2": 0.691465, "f1": -1.798292, "f3": -0.581697, "y": 0.43187323, "x": 0.43062085}], [{"q1": 0.1142480902, "distance": 0.3168196981, "q3": 1.443436157, "q2": 1.342925454, "tx": 0.1682, "ty": 0.6279, "targetID": 6, "f2": 0.649367, "f1": -1.820496, "f3": -0.12736, "y": 0.36599562, "x": 0.34647175}], [{"q1": 1.15701181, "distance": 0.09676209131, "q3": 1.442870677, "q2": 1.168378564, "tx": -0.1682, "ty": 0.6279, "targetID": 7, "f2": 0.823914, "f1": -0.777733, "f3": -0.127926, "y": 0.55648604, "x": -0.10290874}], [{"q1": 1.41217197, "distance": 0.3245749048, "q3": 2.031102487, "q2": 1.162283874, "tx": -0.4596, "ty": 0.4596, "targetID": 8, "f2": 0.830009, "f1": -0.522573, "f3": 0.460306, "y": 0.44746747, "x": -0.13525193}], [{"q1": 0.04662849019, "distance": 0.1011705229, "q3": 1.269643257, "q2": 1.648351094, "tx": 0.3182, "ty": 0.3182, "targetID": 9, "f2": 0.343942, "f1": -1.888116, "f3": -0.301153, "y": 0.2187287, "x": 0.33666443}], [{"q1": 1.13753394, "distance": 0.180042093, "q3": 1.551632612, "q2": 1.767291784, "tx": 0.1165, "ty": 0.4347, "targetID": 10, "f2": 0.225001, "f1": -0.797211, "f3": -0.019164, "y": 0.33883887, "x": -0.035900128}], [{"q1": 1.02669855, "distance": 0.1186961665, "q3": 1.641733489, "q2": 1.252133424, "tx": -0.1165, "ty": 0.4347, "targetID": 11, "f2": 0.740159, "f1": -0.908046, "f3": 0.070937, "y": 0.49874484, "x": -0.016564829}], [{"q1": 1.38207551, "distance": 0.1607176252, "q3": 1.502623766, "q2": 1.619197114, "tx": -0.3182, "ty": 0.3182, "targetID": 12, "f2": 0.373096, "f1": -0.552669, "f3": -0.068173, "y": 0.36284894, "x": -0.16380885}], [{"q1": 1.30812242, "distance": 0.1369515175, "q3": 1.916685677, "q2": 2.219304144, "tx": 0.1768, "ty": 0.1768, "targetID": 13, "f2": -0.227011, "f1": -0.626622, "f3": 0.345889, "y": 0.27858002, "x": 0.085167333}], [{"q1": 1.64816841, "distance": 0.1293225881, "q3": 1.735415787, "q2": 2.151131574, "tx": 0.0647, "ty": 0.2415, "targetID": 14, "f2": -0.158839, "f1": -0.286576, "f3": 0.164619, "y": 0.2558021, "x": -0.063829303}], [{"q1": "_NaN_", "distance": 1.091745547, "q3": "_NaN_", "q2": "_NaN_", "tx": -0.0647, "ty": 0.2415, "targetID": 15, "f2": "_NaN_", "f1": "_NaN_", "f3": "_NaN_", "y": 0, "x": 1}], [{"q1": 1.39935427, "distance": 0.1716903934, "q3": 1.716754717, "q2": 1.696668784, "tx": -0.1768, "ty": 0.1768, "targetID": 16, "f2": 0.295624, "f1": -0.53539, "f3": 0.145958, "y": 0.33654338, "x": -0.1138743}]], "block": 23}], [{"trials": [[{"q1": 0.3005884902, "distance": 0.03319736681, "q3": 0.1311929268, "q2": 1.105044054, "tx": 0.601, "ty": 0.601, "targetID": 1, "f2": 0.887249, "f1": -1.634156, "f3": -1.439603, "y": 0.57694053, "x": 0.62387372}], [{"q1": 0.6076728902, "distance": 0.1735653887, "q3": 0.9023282468, "q2": 1.009728134, "tx": 0.22, "ty": 0.821, "targetID": 2, "f2": 0.982565, "f1": -1.327072, "f3": -0.668468, "y": 0.66838888, "x": 0.30267279}], [{"q1": 1.42034011, "distance": 0.1218177063, "q3": 1.224404317, "q2": 0.6433555536, "tx": -0.22, "ty": 0.821, "targetID": 3, "f2": 1.348937, "f1": -0.514404, "f3": -0.346392, "y": 0.76438035, "x": -0.11214005}], [{"q1": 1.66186575, "distance": 0.4145220671, "q3": 1.293896347, "q2": 1.626988264, "tx": -0.601, "ty": 0.601, "targetID": 4, "f2": 0.365304, "f1": -0.272879, "f3": -0.2769, "y": 0.30815906, "x": -0.30761846}], [{"q1": 0.06315949019, "distance": 0.06612911305, "q3": 0.9880937168, "q2": 1.183583874, "tx": 0.4596, "ty": 0.4596, "targetID": 5, "f2": 0.808709, "f1": -1.871585, "f3": -0.582703, "y": 0.41256876, "x": 0.50608787}], [{"q1": 0.4981569902, "distance": 0.1007978188, "q3": 0.7835132068, "q2": 1.304095364, "tx": 0.1682, "ty": 0.6279, "targetID": 6, "f2": 0.688197, "f1": -1.436587, "f3": -0.787283, "y": 0.60296109, "x": 0.26586397}], [{"q1": 0.9076321902, "distance": 0.2182331921, "q3": 0.8653831168, "q2": 1.104227244, "tx": -0.1682, "ty": 0.6279, "targetID": 7, "f2": 0.888065, "f1": -1.027112, "f3": -0.705413, "y": 0.71060887, "x": 0.033752888}], [{"q1": 1.62774806, "distance": 0.06456474357, "q3": 1.084540617, "q2": 1.248363514, "tx": -0.4596, "ty": 0.4596, "targetID": 8, "f2": 0.743929, "f1": -0.306996, "f3": -0.486256, "y": 0.46523433, "x": -0.39528157}], [{"q1": -0.5300423098, "distance": 0.1239674446, "q3": 1.640162693, "q2": 1.523692694, "tx": 0.3182, "ty": 0.3182, "targetID": 9, "f2": 0.4686, "f1": -2.464787, "f3": 0.069366, "y": 0.20445281, "x": 0.36749}], [{"q1": 0.5998817902, "distance": 0.1201090972, "q3": 1.474914919, "q2": 1.607573214, "tx": 0.1165, "ty": 0.4347, "targetID": 10, "f2": 0.384719, "f1": -1.334863, "f3": -0.095881, "y": 0.34580139, "x": 0.19726653}], [{"q1": 0.7984303902, "distance": 0.1276865985, "q3": 0.9943140768, "q2": 1.667451974, "tx": -0.1165, "ty": 0.4347, "targetID": 11, "f2": 0.324841, "f1": -1.136314, "f3": -0.576482, "y": 0.48174867, "x": 0.0022025277}], [{"q1": 1.01658262, "distance": 0.3119628759, "q3": 1.603343227, "q2": 1.593121894, "tx": -0.3182, "ty": 0.3182, "targetID": 12, "f2": 0.399171, "f1": -0.918162, "f3": 0.032547, "y": 0.3949676, "x": -0.015830075}], [{"q1": 0.2170723902, "distance": 0.07073952775, "q3": 1.696020207, "q2": 2.071209461, "tx": 0.1768, "ty": 0.1768, "targetID": 13, "f2": -0.078917, "f1": -1.717672, "f3": 0.125224, "y": 0.13677944, "x": 0.2351304}], [{"q1": 0.9499180202, "distance": 0.204548717, "q3": 1.575257388, "q2": 1.466578544, "tx": 0.0647, "ty": 0.2415, "targetID": 14, "f2": 0.525714, "f1": -0.984826, "f3": 0.004461, "y": 0.43966118, "x": 0.013981913}], [{"q1": 0.2396541902, "distance": 0.2233322077, "q3": 1.120040617, "q2": 2.166839544, "tx": -0.0647, "ty": 0.2415, "targetID": 15, "f2": -0.174547, "f1": -1.69509, "f3": -0.450756, "y": 0.2145865, "x": 0.15700462}], [{"q1": 0.8923011902, "distance": 0.27412267, "q3": 1.565078628, "q2": 2.133287334, "tx": -0.1768, "ty": 0.1768, "targetID": 16, "f2": -0.140995, "f1": -1.042443, "f3": -0.005718, "y": 0.22975238, "x": 0.092159632}]], "block": 24}]]}]], "condition": "H2"}]], "type": "human", "subjectID": "P_17"}}
