# Supplementary material for: Goal-related feedback guides motor exploration and redundancy resolution in human motor skill acquisition
Source: PLoS Comput Biol. 2019 Mar 5;15(3):e1006676. doi: 10.1371/journal.pcbi.1006676 (PMC6420027; doi:10.1371/journal.pcbi.1006676)
Supplement: S1 Dataset — The 220 .json files contain the data (20 for the participants, 200 for simulation runs), the text file legend_json.txt explains the data format. (ZIP) [file pcbi.1006676.s001.zip › S_H2_052.json]

{"data": {"data": [{"phases": [{"phase": "test", "blocks": [[{"trials": [[{"q1": 0.6125850134, "distance": 0.1537442596, "q3": -0.8301382349, "q2": 3.202416993, "tx": 0.175, "ty": 0.3031, "targetID": 9, "y": 0.2110388881, "x": 0.05186572764}], [{"q1": 1.118256037, "distance": 0.05240294367, "q3": -0.5108457717, "q2": 2.604218229, "tx": -0.175, "ty": 0.3031, "targetID": 7, "y": 0.3554201468, "x": -0.1720553877}], [{"q1": 0.7523009232, "distance": 0.1601155063, "q3": -0.8643151834, "q2": 2.786683676, "tx": 0.0, "ty": 0.55, "targetID": 5, "y": 0.3900296686, "x": -0.006816774914}], [{"q1": 0.2044288327, "distance": 0.549910756, "q3": -1.064109717, "q2": 3.378763762, "tx": 0.375, "ty": 0.6495, "targetID": 3, "y": 0.1466844958, "x": 0.1523379054}], [{"q1": 1.461810545, "distance": 0.1960726212, "q3": -0.09624068311, "q2": 1.936879854, "tx": -0.375, "ty": 0.6495, "targetID": 1, "y": 0.4534880284, "x": -0.3798764529}], [{"q1": 0.9001423194, "distance": 0.1085218167, "q3": -0.6453594706, "q2": 3.004195438, "tx": 0.0, "ty": 0.15, "targetID": 8, "y": 0.2490728656, "x": -0.04428941182}], [{"q1": 0.8898281006, "distance": 0.4035631927, "q3": -0.7805474022, "q2": 2.343490643, "tx": 0.0, "ty": 0.95, "targetID": 2, "y": 0.5497367342, "x": -0.05150309292}], [{"q1": 1.486630874, "distance": 0.1449679175, "q3": -0.03944682284, "q2": 2.080764474, "tx": -0.4763, "ty": 0.275, "targetID": 4, "y": 0.3703329453, "x": -0.3670876992}], [{"q1": 0.2524611458, "distance": 0.3813115375, "q3": -1.110591711, "q2": 3.629538234, "tx": 0.4763, "ty": 0.275, "targetID": 6, "y": 0.06700324152, "x": 0.1567130211}]], "block": 1}], [{"trials": [[{"q1": 0.3594367088, "distance": 0.09078888198, "q3": -0.921272307, "q2": 3.137403648, "tx": 0.175, "ty": 0.3031, "targetID": 9, "y": 0.2358639625, "x": 0.1139923255}], [{"q1": 1.120204051, "distance": 0.04632211091, "q3": -0.4991329613, "q2": 2.611927685, "tx": -0.175, "ty": 0.3031, "targetID": 7, "y": 0.3492843785, "x": -0.1714305266}], [{"q1": 0.7700804303, "distance": 0.07419260672, "q3": -0.8436756702, "q2": 2.564660225, "tx": 0.0, "ty": 0.55, "targetID": 5, "y": 0.4759789821, "x": -0.005042995908}], [{"q1": -0.1536712734, "distance": 0.530174477, "q3": -1.082468749, "q2": 3.217188719, "tx": 0.375, "ty": 0.6495, "targetID": 3, "y": 0.1396916829, "x": 0.2294649325}], [{"q1": 1.506406604, "distance": 0.158383782, "q3": 0.03512667007, "q2": 1.736850292, "tx": -0.375, "ty": 0.6495, "targetID": 1, "y": 0.4953431021, "x": -0.4113465713}], [{"q1": 0.7987036951, "distance": 0.1025322986, "q3": -0.6812257587, "q2": 3.026704214, "tx": 0.0, "ty": 0.15, "targetID": 8, "y": 0.2513212603, "x": -0.01571223919}], [{"q1": 0.8997003002, "distance": 0.3071685413, "q3": -0.6956878325, "q2": 2.062094284, "tx": 0.0, "ty": 0.95, "targetID": 2, "y": 0.6437316174, "x": -0.0234987357}], [{"q1": 1.524409042, "distance": 0.1264557168, "q3": -0.03166988711, "q2": 2.067756189, "tx": -0.4763, "ty": 0.275, "targetID": 4, "y": 0.3599045229, "x": -0.3825862321}], [{"q1": 0.1185265586, "distance": 0.3486455373, "q3": -1.108402763, "q2": 3.447282552, "tx": 0.4763, "ty": 0.275, "targetID": 6, "y": 0.114635143, "x": 0.1667247695}]], "block": 2}], [{"trials": [[{"q1": 0.3230580506, "distance": 0.04083821389, "q3": -0.9775913351, "q2": 3.030587894, "tx": 0.175, "ty": 0.3031, "targetID": 9, "y": 0.2831602556, "x": 0.1393606074}], [{"q1": 1.13728683, "distance": 0.03225437407, "q3": -0.5267204021, "q2": 2.654666212, "tx": -0.175, "ty": 0.3031, "targetID": 7, "y": 0.3351437732, "x": -0.1713201571}], [{"q1": 0.7801926028, "distance": 0.05735283026, "q3": -1.043831219, "q2": 2.602586054, "tx": 0.0, "ty": 0.55, "targetID": 5, "y": 0.4949559427, "x": 0.01610896941}], [{"q1": -0.1717398935, "distance": 0.5732625895, "q3": -1.044608738, "q2": 3.308828549, "tx": 0.375, "ty": 0.6495, "targetID": 3, "y": 0.1020909151, "x": 0.2047845767}], [{"q1": 1.490762576, "distance": 0.04860380322, "q3": 0.0120707909, "q2": 1.509317282, "tx": -0.375, "ty": 0.6495, "targetID": 1, "y": 0.6090168561, "x": -0.4018969282}], [{"q1": 0.7929266703, "distance": 0.1037351903, "q3": -0.6847931716, "q2": 3.025416776, "tx": 0.0, "ty": 0.15, "targetID": 8, "y": 0.2527258754, "x": -0.01443551978}], [{"q1": 1.103847826, "distance": 0.08834028447, "q3": 0.5240269259, "q2": 0.7345445267, "tx": 0.0, "ty": 0.95, "targetID": 2, "y": 0.8662180549, "x": 0.02801056124}], [{"q1": 1.542476996, "distance": 0.1191646227, "q3": -0.03626940829, "q2": 2.05455081, "tx": -0.4763, "ty": 0.275, "targetID": 4, "y": 0.3592378331, "x": -0.3920136145}], [{"q1": 0.1158079031, "distance": 0.3357210393, "q3": -1.120148465, "q2": 3.400051, "tx": 0.4763, "ty": 0.275, "targetID": 6, "y": 0.1339839057, "x": 0.1716312005}]], "block": 3}], [{"trials": [[{"q1": 0.2956459145, "distance": 0.0231374391, "q3": -0.975186795, "q2": 2.983044696, "tx": 0.175, "ty": 0.3031, "targetID": 9, "y": 0.2967536722, "x": 0.1527499391}], [{"q1": 1.145671492, "distance": 0.02368203049, "q3": -0.4978727635, "q2": 2.656126021, "tx": -0.175, "ty": 0.3031, "targetID": 7, "y": 0.3266907696, "x": -0.1729229455}], [{"q1": 0.7925947173, "distance": 0.04143344287, "q3": -1.045061065, "q2": 2.559623331, "tx": 0.0, "ty": 0.55, "targetID": 5, "y": 0.5113628131, "x": 0.01496322073}], [{"q1": -0.1812885792, "distance": 0.5888741583, "q3": -1.027044637, "q2": 3.33784688, "tx": 0.375, "ty": 0.6495, "targetID": 3, "y": 0.08825494635, "x": 0.1967396173}], [{"q1": 1.489061255, "distance": 0.04549362276, "q3": 0.01420305284, "q2": 1.503400119, "tx": -0.375, "ty": 0.6495, "targetID": 1, "y": 0.6118609694, "x": -0.400553338}], [{"q1": 0.7925332539, "distance": 0.09634540374, "q3": -0.6749784796, "q2": 3.037925896, "tx": 0.0, "ty": 0.15, "targetID": 8, "y": 0.2455249254, "x": -0.0125469302}], [{"q1": 1.104952966, "distance": 0.08845098352, "q3": 0.5320185903, "q2": 0.7303381006, "tx": 0.0, "ty": 0.95, "targetID": 2, "y": 0.8658900678, "x": 0.02736961446}], [{"q1": 1.558864542, "distance": 0.1111794748, "q3": -0.006849029441, "q2": 2.03462393, "tx": -0.4763, "ty": 0.275, "targetID": 4, "y": 0.3548471613, "x": -0.3989352376}], [{"q1": 0.09562448698, "distance": 0.3213546955, "q3": -1.132149786, "q2": 3.35306846, "tx": 0.4763, "ty": 0.275, "targetID": 6, "y": 0.1497775879, "x": 0.1803469838}]], "block": 4}], [{"trials": [[{"q1": 0.2794274485, "distance": 0.0140844166, "q3": -1.00878501, "q2": 2.989349242, "tx": 0.175, "ty": 0.3031, "targetID": 9, "y": 0.2967991595, "x": 0.162403564}], [{"q1": 1.15847291, "distance": 0.01129560926, "q3": -0.4675246564, "q2": 2.664671176, "tx": -0.175, "ty": 0.3031, "targetID": 7, "y": 0.314366813, "x": -0.1741939521}], [{"q1": 0.803448241, "distance": 0.03307580505, "q3": -1.068582989, "q2": 2.544469576, "tx": 0.0, "ty": 0.55, "targetID": 5, "y": 0.5206159266, "x": 0.01518502915}], [{"q1": -0.1556689869, "distance": 0.5614015292, "q3": -1.075210112, "q2": 3.297715224, "tx": 0.375, "ty": 0.6495, "targetID": 3, "y": 0.1125070933, "x": 0.2112615039}], [{"q1": 1.480241962, "distance": 0.02248640926, "q3": 0.03720360063, "q2": 1.448735622, "tx": -0.375, "ty": 0.6495, "targetID": 1, "y": 0.6344907898, "x": -0.3917440202}], [{"q1": 0.7943762263, "distance": 0.0892513493, "q3": -0.6637968593, "q2": 3.049112156, "tx": 0.0, "ty": 0.15, "targetID": 8, "y": 0.2385395299, "x": -0.01124966694}], [{"q1": 1.343769069, "distance": 0.02493300435, "q3": 0.7984200219, "q2": 0.0765922557, "tx": 0.0, "ty": 0.95, "targetID": 2, "y": 0.9377386053, "x": 0.0217097422}], [{"q1": 1.56641752, "distance": 0.1074134567, "q3": -0.008984471086, "q2": 2.033993399, "tx": -0.4763, "ty": 0.275, "targetID": 4, "y": 0.3525111539, "x": -0.4019382377}], [{"q1": 0.08035798165, "distance": 0.3103459193, "q3": -1.166204773, "q2": 3.34178944, "tx": 0.4763, "ty": 0.275, "targetID": 6, "y": 0.1560728208, "x": 0.1896453023}]], "block": 5}], [{"trials": [[{"q1": 0.2688331254, "distance": 0.005602583924, "q3": -1.01761444, "q2": 2.973580643, "tx": 0.175, "ty": 0.3031, "targetID": 9, "y": 0.3020096663, "x": 0.1695045365}], [{"q1": 1.166013516, "distance": 0.009032935755, "q3": -0.4795297277, "q2": 2.673729956, "tx": -0.175, "ty": 0.3031, "targetID": 7, "y": 0.3121240245, "x": -0.1754011363}], [{"q1": 0.800361537, "distance": 0.02879013533, "q3": -1.032144387, "q2": 2.518429045, "tx": 0.0, "ty": 0.55, "targetID": 5, "y": 0.5247936949, "x": 0.01391093366}], [{"q1": -0.1531081584, "distance": 0.5566349726, "q3": -1.06407477, "q2": 3.281432441, "tx": 0.375, "ty": 0.6495, "targetID": 3, "y": 0.117262481, "x": 0.2120100737}], [{"q1": 1.475942674, "distance": 0.01368031259, "q3": 0.05053645218, "q2": 1.425017575, "tx": -0.375, "ty": 0.6495, "targetID": 1, "y": 0.6436633653, "x": -0.3873727381}], [{"q1": 0.7940544704, "distance": 0.08909045052, "q3": -0.6628895029, "q2": 3.04899459, "tx": 0.0, "ty": 0.15, "targetID": 8, "y": 0.2383857698, "x": -0.01118320495}], [{"q1": 1.338427664, "distance": 0.02668167643, "q3": 0.7864513484, "q2": 0.08918489297, "tx": 0.0, "ty": 0.95, "targetID": 2, "y": 0.9379470446, "x": 0.02380416187}], [{"q1": 1.575134391, "distance": 0.1024726407, "q3": -0.02846015197, "q2": 2.045928568, "tx": -0.4763, "ty": 0.275, "targetID": 4, "y": 0.348128385, "x": -0.4045164267}], [{"q1": 0.04799725238, "distance": 0.2947309606, "q3": -1.196062547, "q2": 3.314722021, "tx": 0.4763, "ty": 0.275, "targetID": 6, "y": 0.1632641748, "x": 0.203570382}]], "block": 6}], [{"trials": [[{"q1": 0.2486415282, "distance": 0.008196252625, "q3": -1.026934136, "q2": 2.949441045, "tx": 0.175, "ty": 0.3031, "targetID": 9, "y": 0.3083004151, "x": 0.1813351591}], [{"q1": 1.165831198, "distance": 0.00769341692, "q3": -0.4691237124, "q2": 2.671393442, "tx": -0.175, "ty": 0.3031, "targetID": 7, "y": 0.3107882832, "x": -0.1752810079}], [{"q1": 0.8115019195, "distance": 0.01569073104, "q3": -1.002353188, "q2": 2.473547834, "tx": 0.0, "ty": 0.55, "targetID": 5, "y": 0.537112232, "x": 0.008950110362}], [{"q1": -0.05343618237, "distance": 0.4457423886, "q3": -1.00195468, "q2": 3.002511549, "tx": 0.375, "ty": 0.6495, "targetID": 3, "y": 0.2229282868, "x": 0.2456831394}], [{"q1": 1.472742383, "distance": 0.009235089581, "q3": 0.04025841087, "q2": 1.418809786, "tx": -0.375, "ty": 0.6495, "targetID": 1, "y": 0.6498883462, "x": -0.3842269208}], [{"q1": 0.793704215, "distance": 0.08851258137, "q3": -0.6626117454, "q2": 3.050228017, "tx": 0.0, "ty": 0.15, "targetID": 8, "y": 0.2378379623, "x": -0.01090731108}], [{"q1": 1.317087622, "distance": 0.02929142189, "q3": 0.752161624, "q2": 0.1499763835, "tx": 0.0, "ty": 0.95, "targetID": 2, "y": 0.9355165681, "x": 0.02546011777}], [{"q1": 1.575537201, "distance": 0.1022105059, "q3": -0.02522879654, "q2": 2.044577526, "tx": -0.4763, "ty": 0.275, "targetID": 4, "y": 0.3478546404, "x": -0.4046118637}], [{"q1": -0.03143166923, "distance": 0.261368958, "q3": -1.224554518, "q2": 3.23854696, "tx": 0.4763, "ty": 0.275, "targetID": 6, "y": 0.1741769973, "x": 0.2351600938}]], "block": 7}], [{"trials": [[{"q1": 0.2251437289, "distance": 0.01184385257, "q3": -0.9612451958, "q2": 2.90678722, "tx": 0.175, "ty": 0.3031, "targetID": 9, "y": 0.3106739661, "x": 0.1841055961}], [{"q1": 1.157914786, "distance": 0.00752690863, "q3": -0.4049231373, "q2": 2.639766754, "tx": -0.175, "ty": 0.3031, "targetID": 7, "y": 0.3106075869, "x": -0.1755389739}], [{"q1": 0.7981405262, "distance": 0.008837708361, "q3": -0.8825661163, "q2": 2.40948693, "tx": 0.0, "ty": 0.55, "targetID": 5, "y": 0.5429599847, "x": 0.005342590563}], [{"q1": -0.00952614032, "distance": 0.3979050008, "q3": -0.9770489274, "q2": 2.881051673, "tx": 0.375, "ty": 0.6495, "targetID": 3, "y": 0.2681058727, "x": 0.2615676003}], [{"q1": 1.471829016, "distance": 0.008679701069, "q3": 0.04695827794, "q2": 1.416112431, "tx": -0.375, "ty": 0.6495, "targetID": 1, "y": 0.6499456812, "x": -0.3836682512}], [{"q1": 0.7903473476, "distance": 0.08498766077, "q3": -0.6419470639, "q2": 3.047388022, "tx": 0.0, "ty": 0.15, "targetID": 8, "y": 0.2343565817, "x": -0.01033777583}], [{"q1": 1.304047064, "distance": 0.02772370181, "q3": 0.7147748698, "q2": 0.2038558218, "tx": 0.0, "ty": 0.95, "targetID": 2, "y": 0.9339655748, "x": 0.02261638456}], [{"q1": 1.57685196, "distance": 0.101304298, "q3": -0.01308396664, "q2": 2.039777567, "tx": -0.4763, "ty": 0.275, "targetID": 4, "y": 0.3467995246, "x": -0.4048340007}], [{"q1": -0.09531723877, "distance": 0.2394978574, "q3": -1.186476941, "q2": 3.155462473, "tx": 0.4763, "ty": 0.275, "targetID": 6, "y": 0.1807191411, "x": 0.2561401868}]], "block": 8}], [{"trials": [[{"q1": 0.2111299568, "distance": 0.01805821015, "q3": -0.9573446238, "q2": 2.892771653, "tx": 0.175, "ty": 0.3031, "targetID": 9, "y": 0.3124643087, "x": 0.1904404882}], [{"q1": 1.18012596, "distance": 0.005490155249, "q3": -0.3920798559, "q2": 2.649163914, "tx": -0.175, "ty": 0.3031, "targetID": 7, "y": 0.3001894477, "x": -0.1796551574}], [{"q1": 0.7915770722, "distance": 0.01068852679, "q3": -0.8589489057, "q2": 2.404976539, "tx": 0.0, "ty": 0.55, "targetID": 5, "y": 0.5409733133, "x": 0.005723943735}], [{"q1": -0.001560979413, "distance": 0.3870507869, "q3": -0.9724032683, "q2": 2.852554404, "tx": 0.375, "ty": 0.6495, "targetID": 3, "y": 0.2780358567, "x": 0.2662677514}], [{"q1": 1.469349147, "distance": 0.007385424974, "q3": 0.0497274927, "q2": 1.410167636, "tx": -0.375, "ty": 0.6495, "targetID": 1, "y": 0.652886752, "x": -0.38156311}], [{"q1": 0.7955852091, "distance": 0.08105135274, "q3": -0.6422910822, "q2": 3.057347299, "tx": 0.0, "ty": 0.15, "targetID": 8, "y": 0.230435593, "x": -0.009971817876}], [{"q1": 1.299025171, "distance": 0.02828648901, "q3": 0.701174724, "q2": 0.2203096836, "tx": 0.0, "ty": 0.95, "targetID": 2, "y": 0.9336733559, "x": 0.02309905093}], [{"q1": 1.591783094, "distance": 0.09314129423, "q3": -0.01851019367, "q2": 2.044360013, "tx": -0.4763, "ty": 0.275, "targetID": 4, "y": 0.3399765374, "x": -0.409566573}], [{"q1": -0.1677363635, "distance": 0.205859582, "q3": -1.197243575, "q2": 3.07546254, "tx": 0.4763, "ty": 0.275, "targetID": 6, "y": 0.1831270422, "x": 0.2920785921}]], "block": 9}], [{"trials": [[{"q1": 0.221551466, "distance": 0.01347707945, "q3": -0.9653053345, "q2": 2.906149257, "tx": 0.175, "ty": 0.3031, "targetID": 9, "y": 0.3107457127, "x": 0.186098412}], [{"q1": 1.179071128, "distance": 0.004796226521, "q3": -0.4003733449, "q2": 2.650845543, "tx": -0.175, "ty": 0.3031, "targetID": 7, "y": 0.3015113789, "x": -0.1795254913}], [{"q1": 0.7973347062, "distance": 0.009655764247, "q3": -0.8770003779, "q2": 2.410957103, "tx": 0.0, "ty": 0.55, "targetID": 5, "y": 0.5415382917, "x": 0.004651158529}], [{"q1": 0.03169967069, "distance": 0.3506894114, "q3": -0.9741190784, "q2": 2.765057266, "tx": 0.375, "ty": 0.6495, "targetID": 3, "y": 0.3113937797, "x": 0.2819019494}], [{"q1": 1.466432013, "distance": 0.007052655139, "q3": 0.01732064651, "q2": 1.424430354, "tx": -0.375, "ty": 0.6495, "targetID": 1, "y": 0.6548741346, "x": -0.379567124}], [{"q1": 0.79731532, "distance": 0.07986127234, "q3": -0.6480661731, "q2": 3.063474482, "tx": 0.0, "ty": 0.15, "targetID": 8, "y": 0.2292990176, "x": -0.00945984274}], [{"q1": 1.290778762, "distance": 0.0289347542, "q3": 0.6866675626, "q2": 0.2466627555, "tx": 0.0, "ty": 0.95, "targetID": 2, "y": 0.9321194569, "x": 0.02274876212}], [{"q1": 1.591694714, "distance": 0.09305748589, "q3": -0.01555885844, "q2": 2.043876608, "tx": -0.4763, "ty": 0.275, "targetID": 4, "y": 0.3396152306, "x": -0.4093330854}], [{"q1": -0.2027673149, "distance": 0.1915304246, "q3": -1.17863732, "q2": 3.027693469, "tx": 0.4763, "ty": 0.275, "targetID": 6, "y": 0.1836648799, "x": 0.3079497716}]], "block": 10}]]}], "condition": "H2"}], "type": "simulation", "subjectID": "S_H2_52"}}
