# Supplementary material for: Goal-related feedback guides motor exploration and redundancy resolution in human motor skill acquisition
Source: PLoS Comput Biol. 2019 Mar 5;15(3):e1006676. doi: 10.1371/journal.pcbi.1006676 (PMC6420027; doi:10.1371/journal.pcbi.1006676)
Supplement: S1 Dataset — The 220 .json files contain the data (20 for the participants, 200 for simulation runs), the text file legend_json.txt explains the data format. (ZIP) [file pcbi.1006676.s001.zip › P_01.json]

{"data": {"data": [[{"phases": [[{"phase": "test", "blocks": [[{"trials": [[{"q1": 1.19320296, "distance": 0.6328154039, "q3": 1.712482157, "q2": 2.298095284, "tx": -0.375, "ty": 0.6495, "targetID": 1, "f2": -0.741542, "f1": 0.141686, "f3": 0.305803, "y": 0.23165013, "x": 0.10024396}], [{"q1": 0.7399339902, "distance": 0.9277932107, "q3": 1.954950277, "q2": 2.974103194, "tx": 0, "ty": 0.95, "targetID": 2, "f2": -1.19481, "f1": 0.384154, "f3": 0.981811, "y": 0.11128312, "x": 0.39667901}], [{"q1": 1.15418438, "distance": 0.2963263366, "q3": 2.212121047, "q2": 3.297373054, "tx": 0.375, "ty": 0.6495, "targetID": 3, "f2": -0.78056, "f1": 0.641325, "f3": 1.30508, "y": 0.35319599, "x": 0.3786375}], [{"q1": 2.39216038, "distance": 0.1246100332, "q3": 3.262858127, "q2": 2.813630634, "tx": -0.4763, "ty": 0.275, "targetID": 4, "f2": 0.457416, "f1": 1.692062, "f3": 0.821338, "y": 0.3789896, "x": -0.40764271}], [{"q1": 1.00866581, "distance": 0.4571797624, "q3": 2.427194487, "q2": 3.059051854, "tx": 0, "ty": 0.55, "targetID": 5, "f2": -0.926079, "f1": 0.856398, "f3": 1.066759, "y": 0.30972881, "x": 0.38895127}], [{"q1": 0.7710985902, "distance": 0.1092435743, "q3": 3.171123627, "q2": 3.203627954, "tx": 0.4763, "ty": 0.275, "targetID": 6, "f2": -1.163646, "f1": 1.600327, "f3": 1.211335, "y": 0.36372153, "x": 0.41256109}], [{"q1": 2.64518425, "distance": 0.2828835713, "q3": 3.032013927, "q2": 1.940456375, "tx": -0.175, "ty": 0.3031, "targetID": 7, "f2": 0.71044, "f1": 1.461218, "f3": -0.051836, "y": 0.25880072, "x": -0.45439343}], [{"q1": 1.66808611, "distance": 0.3839767607, "q3": 3.458705027, "q2": 3.357063354, "tx": 0, "ty": 0.15, "targetID": 8, "f2": -0.266658, "f1": 1.887909, "f3": 1.364771, "y": 0.52095727, "x": -0.09914059}], [{"q1": 1.48204099, "distance": 0.2509750881, "q3": 3.016997127, "q2": 2.809420904, "tx": 0.175, "ty": 0.3031, "targetID": 9, "f2": -0.452703, "f1": 1.446201, "f3": 0.817128, "y": 0.53394678, "x": 0.076520261}]], "block": 1}], [{"trials": [[{"q1": 0.6290985902, "distance": 0.905658604, "q3": 2.265339627, "q2": 2.567015614, "tx": -0.375, "ty": 0.6495, "targetID": 1, "f2": -1.305646, "f1": 0.694543, "f3": 0.574723, "y": 0.13136098, "x": 0.3677984}], [{"q1": 0.8113109902, "distance": 0.7379424818, "q3": 2.904088227, "q2": 3.323196954, "tx": 0, "ty": 0.95, "targetID": 2, "f2": -1.123433, "f1": 1.333292, "f3": 1.330904, "y": 0.3503003, "x": 0.43002253}], [{"q1": 1.11648527, "distance": 0.1976487715, "q3": 2.974334227, "q2": 3.292220854, "tx": 0.375, "ty": 0.6495, "targetID": 3, "f2": -0.818259, "f1": 1.403538, "f3": 1.299928, "y": 0.47202237, "x": 0.28801306}], [{"q1": 2.36828428, "distance": 0.33013228, "q3": 2.288273257, "q2": 3.373148254, "tx": -0.4763, "ty": 0.275, "targetID": 4, "f2": 0.43354, "f1": 0.717477, "f3": 1.380856, "y": 0.49157351, "x": -0.22713492}], [{"q1": 2.25663207, "distance": 0.2875919262, "q3": 1.977444077, "q2": 2.494570484, "tx": 0, "ty": 0.55, "targetID": 5, "f2": 0.321888, "f1": 0.406648, "f3": 0.502278, "y": 0.29241328, "x": -0.12789917}], [{"q1": 1.08092244, "distance": 0.6877030655, "q3": 0.5938866768, "q2": 0.5258600536, "tx": 0.4763, "ty": 0.275, "targetID": 6, "f2": -0.853822, "f1": -0.97691, "f3": -1.466433, "y": 0.89196405, "x": 0.17250588}], [{"q1": 1.60877284, "distance": 0.2224012173, "q3": 1.957023727, "q2": 2.364571384, "tx": -0.175, "ty": 0.3031, "targetID": 7, "f2": -0.325972, "f1": 0.386227, "f3": 0.372279, "y": 0.3015427, "x": 0.047395765}], [{"q1": 3.32226029, "distance": 0.3402678155, "q3": 1.963306917, "q2": 2.378394394, "tx": 0, "ty": 0.15, "targetID": 8, "f2": 1.387516, "f1": 0.392511, "f3": 0.386102, "y": -0.00035942628, "x": -0.30524454}], [{"q1": 2.63645063, "distance": 0.4927339024, "q3": 2.443153777, "q2": 2.690040384, "tx": 0.175, "ty": 0.3031, "targetID": 9, "f2": 0.701706, "f1": 0.872357, "f3": 0.697748, "y": 0.31222887, "x": -0.31764933}]], "block": 2}], [{"trials": [[{"q1": 0.2350045902, "distance": 0.7315995733, "q3": 1.526437039, "q2": 1.811085594, "tx": -0.375, "ty": 0.6495, "targetID": 1, "f2": -1.69974, "f1": -0.044359, "f3": -0.181207, "y": 0.24073685, "x": 0.23175417}], [{"q1": 0.8787294902, "distance": 0.6738210564, "q3": 3.027427127, "q2": 3.492717354, "tx": 0, "ty": 0.95, "targetID": 2, "f2": -1.056015, "f1": 1.456631, "f3": 1.500425, "y": 0.39973325, "x": 0.38889757}], [{"q1": 0.6034003902, "distance": 0.4914707378, "q3": -0.4780121732, "q2": 0.1953896536, "tx": 0.375, "ty": 0.6495, "targetID": 3, "f2": -1.331344, "f1": -2.048808, "f3": -1.796903, "y": 0.51302873, "x": 0.84714307}], [{"q1": 0.8997153902, "distance": 0.8070969068, "q3": 3.328077627, "q2": 3.611218154, "tx": -0.4763, "ty": 0.275, "targetID": 4, "f2": -1.035029, "f1": 1.757281, "f3": 1.618926, "y": 0.42985251, "x": 0.31580234}], [{"q1": 2.5468524, "distance": 0.4367079438, "q3": 2.893406827, "q2": 2.684008524, "tx": 0, "ty": 0.55, "targetID": 5, "f2": 0.612108, "f1": 1.32261, "f3": 0.691716, "y": 0.34382005, "x": -0.38497228}], [{"q1": 0.5266826902, "distance": 0.1048313493, "q3": 3.673589927, "q2": 3.788404054, "tx": 0.4763, "ty": 0.275, "targetID": 6, "f2": -1.408062, "f1": 2.102794, "f3": 1.796111, "y": 0.28593445, "x": 0.37204047}], [{"q1": 0.9273613902, "distance": 0.5927304356, "q3": 2.390437847, "q2": 3.074759854, "tx": -0.175, "ty": 0.3031, "targetID": 7, "f2": -1.007383, "f1": 0.819642, "f3": 1.082467, "y": 0.26468326, "x": 0.41648417}], [{"q1": 2.42520994, "distance": 0.5677460704, "q3": 1.178411407, "q2": 1.345501554, "tx": 0, "ty": 0.15, "targetID": 8, "f2": 0.490465, "f1": -0.392385, "f3": -0.646791, "y": 0.033710003, "x": -0.55570877}], [{"q1": 2.51480816, "distance": 0.9875270152, "q3": 0.5438097268, "q2": 1.071554684, "tx": 0.175, "ty": 0.3031, "targetID": 9, "f2": 0.580064, "f1": -1.026987, "f3": -0.920738, "y": 0.080905376, "x": -0.78720536}]], "block": 3}], [{"trials": [[{"q1": 3.95849569, "distance": 0.9951528506, "q3": 2.502844037, "q2": 3.762265954, "tx": -0.375, "ty": 0.6495, "targetID": 1, "f2": 2.023751, "f1": 0.932048, "f3": 1.769973, "y": -0.33680596, "x": -0.50739996}], [{"q1": 4.24299829, "distance": 1.465349118, "q3": 3.231630727, "q2": 3.149089854, "tx": 0, "ty": 0.95, "targetID": 2, "f2": 2.308254, "f1": 1.660834, "f3": 1.156797, "y": -0.49607191, "x": -0.23690519}], [{"q1": 4.64242039, "distance": 1.108814944, "q3": 2.437121917, "q2": 1.826102404, "tx": 0.375, "ty": 0.6495, "targetID": 3, "f2": 2.707676, "f1": 0.866326, "f3": -0.16619, "y": -0.39315592, "x": -0.0022786923}], [{"q1": 2.139325, "distance": 0.29170573, "q3": 1.695014897, "q2": 2.051040437, "tx": -0.4763, "ty": 0.275, "targetID": 4, "f2": 0.204581, "f1": 0.124219, "f3": 0.058748, "y": 0.18128647, "x": -0.20005734}], [{"q1": 3.57214259, "distance": 0.9456348473, "q3": 2.757941327, "q2": 3.884536754, "tx": 0, "ty": 0.55, "targetID": 5, "f2": 1.637398, "f1": 1.187145, "f3": 1.892244, "y": -0.20907254, "x": -0.56394516}], [{"q1": 4.18544429, "distance": 1.141265798, "q3": 1.467877747, "q2": 0.6244432536, "tx": 0.4763, "ty": 0.275, "targetID": 6, "f2": 2.2507, "f1": -0.102919, "f3": -1.367849, "y": -0.73360587, "x": -0.057742902}], [{"q1": 1.870530336, "distance": 0.06907865158, "q3": 1.751500737, "q2": 1.840867884, "tx": -0.175, "ty": 0.3031, "targetID": 7, "f2": -0.064214, "f1": 0.180704, "f3": -0.151425, "y": 0.24026173, "x": -0.20369167}], [{"q1": 4.62602129, "distance": 0.8550778972, "q3": 0.7715123268, "q2": 1.108374144, "tx": 0, "ty": 0.15, "targetID": 8, "f2": 2.691277, "f1": -0.799284, "f3": -0.883919, "y": -0.62595931, "x": 0.35922884}], [{"q1": 2.10181439, "distance": 0.3921478387, "q3": 1.640162693, "q2": 2.066371409, "tx": 0.175, "ty": 0.3031, "targetID": 9, "f2": 0.16707, "f1": 0.069366, "f3": 0.074079, "y": 0.18134123, "x": -0.19776632}]], "block": 4}], [{"trials": [[{"q1": 1.51534187, "distance": 0.6099703187, "q3": 1.733028167, "q2": 2.535725354, "tx": -0.375, "ty": 0.6495, "targetID": 1, "f2": -0.419403, "f1": 0.162232, "f3": 0.543433, "y": 0.25822306, "x": 0.092938186}], [{"q1": 0.5112888902, "distance": 0.5513531492, "q3": 1.284848567, "q2": 1.528530744, "tx": 0, "ty": 0.95, "targetID": 2, "f2": -1.423456, "f1": -0.285948, "f3": -0.463762, "y": 0.42798959, "x": 0.17746951}], [{"q1": 4.10841249, "distance": 1.214065355, "q3": 3.780906727, "q2": 3.604495154, "tx": 0.375, "ty": 0.6495, "targetID": 3, "f2": 2.173668, "f1": 2.21011, "f3": 1.612202, "y": -0.4275308, "x": -0.18532075}], [{"q1": 1.64634628, "distance": 0.381629073, "q3": 1.780026397, "q2": 1.956478498, "tx": -0.4763, "ty": 0.275, "targetID": 4, "f2": -0.288398, "f1": 0.20923, "f3": -0.035814, "y": 0.27974888, "x": -0.094700475}], [{"q1": 0.5805923902, "distance": 0.6435891311, "q3": 1.299488387, "q2": 3.002251854, "tx": 0, "ty": 0.55, "targetID": 5, "f2": -1.354152, "f1": -0.271308, "f3": 1.009959, "y": -0.026856688, "x": 0.28538278}], [{"q1": 1.5777339, "distance": 0.545736841, "q3": 3.460401427, "q2": 3.983811054, "tx": 0.4763, "ty": 0.275, "targetID": 6, "f2": -0.357011, "f1": 1.889605, "f3": 1.991518, "y": 0.49277744, "x": -0.024101525}], [{"q1": 1.48059586, "distance": 0.1953872052, "q3": 1.210392817, "q2": 1.349962624, "tx": -0.175, "ty": 0.3031, "targetID": 7, "f2": -0.454149, "f1": -0.360404, "f3": -0.64233, "y": 0.45040963, "x": -0.303359}], [{"q1": 1.55052771, "distance": 0.2837629562, "q3": 2.371399797, "q2": 2.623689944, "tx": 0, "ty": 0.15, "targetID": 8, "f2": -0.384217, "f1": 0.800603, "f3": 0.631397, "y": 0.40883705, "x": 0.11629616}], [{"q1": 0.5815976902, "distance": 0.2871811593, "q3": 2.968302427, "q2": 2.538489954, "tx": 0.175, "ty": 0.3031, "targetID": 9, "f2": -1.353147, "f1": 1.397506, "f3": 0.546197, "y": 0.25287738, "x": 0.45775556}]], "block": 5}], [{"trials": [[{"q1": 2.56010992, "distance": 0.6124846147, "q3": 0.9730769068, "q2": 2.722210294, "tx": -0.375, "ty": 0.6495, "targetID": 1, "f2": 0.625365, "f1": -0.597719, "f3": 0.729918, "y": 0.094304531, "x": -0.11635856}], [{"q1": 1.70666486, "distance": 0.7121871013, "q3": 1.692752957, "q2": 1.933733367, "tx": 0, "ty": 0.95, "targetID": 2, "f2": -0.22808, "f1": 0.121957, "f3": -0.058559, "y": 0.25354144, "x": -0.14884872}], [{"q1": 4.02025939, "distance": 1.260227686, "q3": 2.978229827, "q2": 1.156189184, "tx": 0.375, "ty": 0.6495, "targetID": 3, "f2": 2.085515, "f1": 1.407434, "f3": -0.836103, "y": -0.39947461, "x": -0.32344548}], [{"q1": 2.77983291, "distance": 0.3894422106, "q3": 1.508529961, "q2": 1.662174094, "tx": -0.4763, "ty": 0.275, "targetID": 4, "f2": 0.845088, "f1": -0.062266, "f3": -0.330119, "y": -0.10087749, "x": -0.3744111}], [{"q1": 3.28720009, "distance": 0.7273964259, "q3": 1.609814908, "q2": 2.031311235, "tx": 0, "ty": 0.55, "targetID": 5, "f2": 1.352456, "f1": 0.039019, "f3": 0.039019, "y": -0.13834603, "x": -0.23512827}], [{"q1": 0.3038431902, "distance": 0.0234849642, "q3": 3.175207727, "q2": 1.470411284, "tx": 0.4763, "ty": 0.275, "targetID": 6, "f2": -1.630901, "f1": 1.604411, "f3": -0.521881, "y": 0.29781436, "x": 0.47072788}], [{"q1": 1.38031622, "distance": 0.1726294203, "q3": 2.212623707, "q2": 1.446975004, "tx": -0.175, "ty": 0.3031, "targetID": 7, "f2": -0.554428, "f1": 0.641827, "f3": -0.545318, "y": 0.40165103, "x": -0.033265702}], [{"q1": 2.80710194, "distance": 0.3636318819, "q3": 1.615469775, "q2": 1.867822754, "tx": 0, "ty": 0.15, "targetID": 8, "f2": 0.872357, "f1": 0.044673, "f3": -0.12447, "y": -0.045317579, "x": -0.30672331}], [{"q1": 0.6330569902, "distance": 0.1658546211, "q3": 2.609972327, "q2": 1.505094464, "tx": 0.175, "ty": 0.3031, "targetID": 9, "f2": -1.301688, "f1": 1.039176, "f3": -0.487198, "y": 0.28142588, "x": 0.33943232}]], "block": 6}], [{"trials": [[{"q1": 1.61675248, "distance": 0.1577393646, "q3": -1.792504773, "q2": 1.759374974, "tx": -0.375, "ty": 0.6495, "targetID": 1, "f2": -0.317992, "f1": -3.363301, "f3": -0.232918, "y": 0.72564638, "x": -0.23685719}], [{"q1": 1.884667503, "distance": 0.436492978, "q3": -2.936515773, "q2": 2.108908574, "tx": 0, "ty": 0.95, "targetID": 2, "f2": -0.050077, "f1": -4.507312, "f3": 0.116616, "y": 0.55515563, "x": -0.18607537}], [{"q1": 1.12459058, "distance": 0.3511678108, "q3": -0.8563918732, "q2": 1.292722804, "tx": 0.375, "ty": 0.6495, "targetID": 3, "f2": -0.810154, "f1": -2.427188, "f3": -0.69957, "y": 0.87370863, "x": 0.10472362}], [{"q1": 1.61103478, "distance": 0.2631488767, "q3": -0.6081117732, "q2": 1.905396201, "tx": -0.4763, "ty": 0.275, "targetID": 4, "f2": -0.32371, "f1": -2.178908, "f3": -0.086896, "y": 0.53628558, "x": -0.44504017}], [{"q1": 1.1885534, "distance": 0.2011214221, "q3": -1.941749273, "q2": 1.900746644, "tx": 0, "ty": 0.55, "targetID": 5, "f2": -0.746191, "f1": -3.512546, "f3": -0.091546, "y": 0.72641588, "x": 0.09657776}], [{"q1": 0.9885596102, "distance": 0.02141099814, "q3": -2.070711673, "q2": -0.8111703464, "tx": 0.4763, "ty": 0.275, "targetID": 6, "f2": -0.946185, "f1": -3.641508, "f3": -2.803463, "y": 0.2783939, "x": 0.4551597}], [{"q1": 1.56504187, "distance": 0.3948633849, "q3": -0.1271213732, "q2": 1.568491804, "tx": -0.175, "ty": 0.3031, "targetID": 7, "f2": -0.369703, "f1": -1.697918, "f3": -0.423801, "y": 0.60601727, "x": -0.42829473}], [{"q1": 0.5776392902, "distance": 0.60537909, "q3": 1.041689297, "q2": 0.9103909536, "tx": 0, "ty": 0.15, "targetID": 8, "f2": -1.357105, "f1": -0.529107, "f3": -1.081902, "y": 0.65099782, "x": 0.33983088}], [{"q1": 0.6260197902, "distance": 0.5101943104, "q3": -2.024209873, "q2": 0.7278016536, "tx": 0.175, "ty": 0.3031, "targetID": 9, "f2": -1.308725, "f1": -3.595006, "f3": -1.264491, "y": 0.3782819, "x": 0.67962453}]], "block": 7}], [{"trials": [[{"q1": 1.82365777, "distance": 0.2382621793, "q3": -1.099632873, "q2": 2.108594414, "tx": -0.375, "ty": 0.6495, "targetID": 1, "f2": -0.111087, "f1": -2.670429, "f3": 0.116302, "y": 0.45491367, "x": -0.51249555}], [{"q1": 1.743233, "distance": 0.8405980327, "q3": -0.3277497732, "q2": 3.370320854, "tx": 0, "ty": 0.95, "targetID": 2, "f2": -0.191511, "f1": -1.898546, "f3": 1.378028, "y": 0.10947286, "x": 0.010916935}], [{"q1": 0.7077011902, "distance": 0.6975990048, "q3": -1.038855573, "q2": 4.172746454, "tx": 0.375, "ty": 0.6495, "targetID": 3, "f2": -1.227043, "f1": -2.609652, "f3": 2.180454, "y": -0.038578816, "x": 0.26014394}], [{"q1": 1.70898964, "distance": 0.3587766734, "q3": -0.08159977321, "q2": 2.873258064, "tx": -0.4763, "ty": 0.275, "targetID": 4, "f2": -0.225755, "f1": -1.652396, "f3": 0.880965, "y": 0.105502, "x": -0.16008626}], [{"q1": 1.05641802, "distance": 0.3068663975, "q3": -0.7325439732, "q2": 3.028138554, "tx": 0, "ty": 0.55, "targetID": 5, "f2": -0.878326, "f1": -2.30334, "f3": 1.035846, "y": 0.25346244, "x": -0.07894594}], [{"q1": 0.3538510902, "distance": 0.4430112695, "q3": 1.130407867, "q2": 3.447038554, "tx": 0.4763, "ty": 0.275, "targetID": 6, "f2": -1.580893, "f1": -0.440388, "f3": 1.454746, "y": -0.15645021, "x": 0.37575299}], [{"q1": 1.13998438, "distance": 0.02979015681, "q3": -0.4204895732, "q2": 2.716178434, "tx": -0.175, "ty": 0.3031, "targetID": 7, "f2": -0.79476, "f1": -1.991286, "f3": 0.723886, "y": 0.29619428, "x": -0.14602131}], [{"q1": -0.05131380981, "distance": 0.2295900243, "q3": 1.339009617, "q2": 2.134983794, "tx": 0, "ty": 0.15, "targetID": 8, "f2": -1.986058, "f1": -0.231787, "f3": 0.142691, "y": 0.11685945, "x": 0.22718557}], [{"q1": 0.4521012902, "distance": 0.1984308416, "q3": 0.8392450568, "q2": 2.588189944, "tx": 0.175, "ty": 0.3031, "targetID": 9, "f2": -1.482643, "f1": -0.731551, "f3": 0.595897, "y": 0.11895819, "x": 0.10106359}]], "block": 8}], [{"trials": [[{"q1": 1.71879141, "distance": 0.1267205123, "q3": -0.8412179732, "q2": 1.671913034, "tx": -0.375, "ty": 0.6495, "targetID": 1, "f2": -0.215953, "f1": -2.412014, "f3": -0.32038, "y": 0.60101662, "x": -0.49207882}], [{"q1": 0.2500276902, "distance": 0.9736880889, "q3": -1.772687673, "q2": 1.455331634, "tx": 0, "ty": 0.95, "targetID": 2, "f2": -1.684717, "f1": -3.343484, "f3": -0.536961, "y": 0.31578025, "x": 0.73880566}], [{"q1": 0.8962595902, "distance": 0.5361052263, "q3": -0.7310737732, "q2": 2.827265154, "tx": 0.375, "ty": 0.6495, "targetID": 3, "f2": -1.038485, "f1": -2.30187, "f3": 0.834973, "y": 0.33841901, "x": -0.061620466}], [{"q1": 2.58989222, "distance": 0.4275505211, "q3": 0.2559141268, "q2": 2.037343093, "tx": -0.4763, "ty": 0.275, "targetID": 4, "f2": 0.655148, "f1": -1.314882, "f3": 0.04505, "y": -0.15252251, "x": -0.47140597}], [{"q1": 1.49234541, "distance": 0.3934272196, "q3": 0.04322832679, "q2": 2.201585554, "tx": 0, "ty": 0.55, "targetID": 5, "f2": -0.442399, "f1": -1.527568, "f3": 0.209293, "y": 0.32887393, "x": -0.32540473}], [{"q1": 0.7193879902, "distance": 0.284383323, "q3": 1.260721137, "q2": 3.663682754, "tx": 0.4763, "ty": 0.275, "targetID": 6, "f2": -1.215356, "f1": -0.310075, "f3": 1.67139, "y": -0.0074116847, "x": 0.50972925}], [{"q1": 1.54135426, "distance": 0.1561778743, "q3": 0.8061326768, "q2": 2.475155444, "tx": -0.175, "ty": 0.3031, "targetID": 7, "f2": -0.39339, "f1": -0.764664, "f3": 0.482863, "y": 0.16000778, "x": -0.11242089}], [{"q1": 1.21550827, "distance": 0.06914002904, "q3": 1.058968047, "q2": 2.645178444, "tx": 0, "ty": 0.15, "targetID": 8, "f2": -0.719236, "f1": -0.511828, "f3": 0.652886, "y": 0.14363515, "x": 0.06884644}], [{"q1": 1.00093749, "distance": 0.2726784158, "q3": -0.2606704732, "q2": 2.822050104, "tx": 0.175, "ty": 0.3031, "targetID": 9, "f2": -0.933807, "f1": -1.831467, "f3": 0.829757, "y": 0.237118, "x": -0.089574931}]], "block": 9}], [{"trials": [[{"q1": 1.923748916, "distance": 0.06876388758, "q3": -2.281569073, "q2": 2.072905921, "tx": -0.375, "ty": 0.6495, "targetID": 1, "f2": -0.010996, "f1": -3.852365, "f3": 0.080613, "y": 0.58853807, "x": -0.34318624}], [{"q1": 0.9190047902, "distance": 0.3290733623, "q3": -1.754039173, "q2": 2.121600604, "tx": 0, "ty": 0.95, "targetID": 2, "f2": -1.01574, "f1": -3.324835, "f3": 0.129308, "y": 0.67677295, "x": 0.1834019}], [{"q1": 1.06640828, "distance": 0.59688819, "q3": -0.6549906732, "q2": 2.753940374, "tx": 0.375, "ty": 0.6495, "targetID": 3, "f2": -0.868336, "f1": -2.225787, "f3": 0.761648, "y": 0.34406459, "x": -0.13782036}], [{"q1": 1.95679847, "distance": 0.2812586181, "q3": 1.263925557, "q2": 2.077052824, "tx": -0.4763, "ty": 0.275, "targetID": 4, "f2": 0.022054, "f1": -0.306871, "f3": 0.08476, "y": 0.1480378, "x": -0.22532787}], [{"q1": 1.29618437, "distance": 0.2954597803, "q3": -0.6925452732, "q2": 2.573047474, "tx": 0, "ty": 0.55, "targetID": 5, "f2": -0.63856, "f1": -2.263342, "f3": 0.580755, "y": 0.38474113, "x": -0.24492037}], [{"q1": 0.7803976902, "distance": 0.2297062765, "q3": 1.381169797, "q2": 4.174882754, "tx": 0.4763, "ty": 0.275, "targetID": 6, "f2": -1.154347, "f1": -0.189627, "f3": 2.18259, "y": 0.14841886, "x": 0.66798252}], [{"q1": 1.920921482, "distance": 0.46398566, "q3": -0.06090287321, "q2": 1.464882084, "tx": -0.175, "ty": 0.3031, "targetID": 7, "f2": -0.013823, "f1": -1.631699, "f3": -0.527411, "y": 0.45272031, "x": -0.61419979}], [{"q1": 1.13112509, "distance": 0.280889012, "q3": 1.523232614, "q2": 2.966186374, "tx": 0, "ty": 0.15, "targetID": 8, "f2": -0.803619, "f1": -0.047564, "f3": 0.973894, "y": 0.16347354, "x": 0.28056568}], [{"q1": 0.9383569602, "distance": 0.2304856263, "q3": 1.030128227, "q2": 2.909951864, "tx": 0.175, "ty": 0.3031, "targetID": 9, "f2": -0.996388, "f1": -0.540668, "f3": 0.917659, "y": 0.072679728, "x": 0.18048837}]], "block": 10}], [{"trials": [[{"q1": 1.54028612, "distance": 0.1730353807, "q3": -0.7095600732, "q2": 2.202088214, "tx": -0.375, "ty": 0.6495, "targetID": 1, "f2": -0.394458, "f1": -2.280356, "f3": 0.209796, "y": 0.47654118, "x": -0.3801468}], [{"q1": 0.9327648902, "distance": 0.3532815033, "q3": -0.3361943732, "q2": 2.033950173, "tx": 0, "ty": 0.95, "targetID": 2, "f2": -1.00198, "f1": -1.906991, "f3": 0.041658, "y": 0.60422851, "x": -0.072456175}], [{"q1": 0.5646958902, "distance": 0.423340046, "q3": -0.7199650732, "q2": 2.779198784, "tx": 0.375, "ty": 0.6495, "targetID": 3, "f2": -1.370049, "f1": -2.290761, "f3": 0.786906, "y": 0.36533605, "x": 0.061204455}], [{"q1": 1.893526794, "distance": 0.2756583926, "q3": 0.9032078868, "q2": 2.232435994, "tx": -0.4763, "ty": 0.275, "targetID": 4, "f2": -0.041218, "f1": -0.667588, "f3": 0.240143, "y": 0.12312105, "x": -0.2462558}], [{"q1": 1.10800297, "distance": 0.2896758546, "q3": -0.2273821732, "q2": 2.609804104, "tx": 0, "ty": 0.55, "targetID": 5, "f2": -0.826742, "f1": -1.798178, "f3": 0.617511, "y": 0.29790553, "x": -0.14269015}], [{"q1": 1.16323217, "distance": 0.1232495558, "q3": 0.3775566268, "q2": 4.121161454, "tx": 0.4763, "ty": 0.275, "targetID": 6, "f2": -0.771512, "f1": -1.19324, "f3": 2.128869, "y": 0.16056753, "x": 0.52207841}], [{"q1": 1.55272682, "distance": 0.1547917138, "q3": 0.03072472679, "q2": 2.721644804, "tx": -0.175, "ty": 0.3031, "targetID": 7, "f2": -0.382018, "f1": -1.540072, "f3": 0.729352, "y": 0.14877567, "x": -0.18701981}], [{"q1": 0.6887888902, "distance": 0.2730533375, "q3": 1.640351188, "q2": 2.696323564, "tx": 0, "ty": 0.15, "targetID": 8, "f2": -1.245956, "f1": 0.069555, "f3": 0.704031, "y": 0.075356812, "x": 0.26265285}], [{"q1": 1.28864454, "distance": 0.2963719647, "q3": 0.5406052268, "q2": 3.890819954, "tx": 0.175, "ty": 0.3031, "targetID": 9, "f2": -0.6461, "f1": -1.030191, "f3": 1.898527, "y": 0.18724332, "x": 0.44778851}]], "block": 11}], [{"trials": [[{"q1": 1.76189406, "distance": 0.2403331311, "q3": -0.7482016732, "q2": 2.059899728, "tx": -0.375, "ty": 0.6495, "targetID": 1, "f2": -0.17285, "f1": -2.318998, "f3": 0.067607, "y": 0.43917688, "x": -0.49129359}], [{"q1": 0.8098657902, "distance": 0.3233843818, "q3": -1.264403073, "q2": 2.095462554, "tx": 0, "ty": 0.95, "targetID": 2, "f2": -1.124879, "f1": -2.835199, "f3": 0.10317, "y": 0.67668173, "x": 0.17284265}], [{"q1": 1.22556136, "distance": 0.496801533, "q3": -1.828061373, "q2": 3.520551854, "tx": 0.375, "ty": 0.6495, "targetID": 3, "f2": -0.709183, "f1": -3.398858, "f3": 1.528259, "y": 0.33557032, "x": -0.010045347}], [{"q1": 1.75523389, "distance": 0.202457515, "q3": 1.035971597, "q2": 1.953651064, "tx": -0.4763, "ty": 0.275, "targetID": 4, "f2": -0.179511, "f1": -0.534825, "f3": -0.038642, "y": 0.20380529, "x": -0.28677333}], [{"q1": 1.48034453, "distance": 0.4125836478, "q3": 0.5708902168, "q2": 2.551496144, "tx": 0, "ty": 0.55, "targetID": 5, "f2": -0.4544, "f1": -0.999906, "f3": 0.559203, "y": 0.15587346, "x": -0.12202269}], [{"q1": 1.07595872, "distance": 0.2109304954, "q3": 1.197826447, "q2": 4.472203054, "tx": 0.4763, "ty": 0.275, "targetID": 6, "f2": -0.858786, "f1": -0.37297, "f3": 2.47991, "y": 0.39713711, "x": 0.64827151}], [{"q1": 1.55065337, "distance": 0.237632056, "q3": 0.7578778068, "q2": 2.755574004, "tx": -0.175, "ty": 0.3031, "targetID": 7, "f2": -0.384091, "f1": -0.812919, "f3": 0.763281, "y": 0.13050702, "x": -0.011657852}], [{"q1": 1.80198078, "distance": 0.3038445036, "q3": 1.547108718, "q2": 3.298755354, "tx": 0, "ty": 0.15, "targetID": 8, "f2": -0.132764, "f1": -0.023688, "f3": 1.306463, "y": 0.39708333, "x": 0.17683696}], [{"q1": 1.02192333, "distance": 0.3102923867, "q3": 0.6971194068, "q2": 3.500131454, "tx": 0.175, "ty": 0.3031, "targetID": 9, "f2": -0.912821, "f1": -0.873677, "f3": 1.507839, "y": 0.041213001, "x": 0.34142285}]], "block": 12}], [{"trials": [[{"q1": 1.920921482, "distance": 0.1268035676, "q3": -1.714379673, "q2": 1.99486876, "tx": -0.375, "ty": 0.6495, "targetID": 1, "f2": -0.013823, "f1": -3.285176, "f3": 0.002576, "y": 0.56037904, "x": -0.4652031}], [{"q1": 0.6822542902, "distance": 0.411273345, "q3": -1.524709173, "q2": 2.251411214, "tx": 0, "ty": 0.95, "targetID": 2, "f2": -1.25249, "f1": -3.095505, "f3": 0.259119, "y": 0.62068006, "x": 0.24636181}], [{"q1": 1.06697377, "distance": 0.5220538125, "q3": -1.271138673, "q2": 3.261873054, "tx": 0.375, "ty": 0.6495, "targetID": 3, "f2": -0.867771, "f1": -2.841935, "f3": 1.26958, "y": 0.30680754, "x": -0.01882999}], [{"q1": 2.29257189, "distance": 0.3408414142, "q3": 0.6459742768, "q2": 2.332464304, "tx": -0.4763, "ty": 0.275, "targetID": 4, "f2": 0.357827, "f1": -0.924822, "f3": 0.340172, "y": 0.0033874727, "x": -0.2703886}], [{"q1": 1.38917551, "distance": 0.3591411051, "q3": -0.5301563732, "q2": 2.730818254, "tx": 0, "ty": 0.55, "targetID": 5, "f2": -0.545569, "f1": -2.100953, "f3": 0.738526, "y": 0.26961107, "x": -0.2244201}], [{"q1": 1.49473302, "distance": 0.4456374867, "q3": 1.044768057, "q2": 4.751930454, "tx": 0.4763, "ty": 0.275, "targetID": 6, "f2": -0.440011, "f1": -0.526028, "f3": 2.759638, "y": 0.71546004, "x": 0.40856727}], [{"q1": 1.77546574, "distance": 0.3044789239, "q3": 0.2471177268, "q2": 3.280785454, "tx": -0.175, "ty": 0.3031, "targetID": 7, "f2": -0.159279, "f1": -1.323679, "f3": 1.288493, "y": 0.12910127, "x": 0.074863677}], [{"q1": 2.000655104, "distance": 0.4357254264, "q3": 1.488298104, "q2": 3.770622554, "tx": 0, "ty": 0.15, "targetID": 8, "f2": 0.065911, "f1": -0.082498, "f3": 1.77833, "y": 0.57225955, "x": 0.1074873}], [{"q1": 0.9637410302, "distance": 0.2568945663, "q3": -0.01604727321, "q2": 3.260616454, "tx": 0.175, "ty": 0.3031, "targetID": 9, "f2": -0.971003, "f1": -1.586844, "f3": 1.268324, "y": 0.061318608, "x": 0.088186541}]], "block": 13}], [{"trials": [[{"q1": 2.39787808, "distance": 0.5821590784, "q3": -1.204819673, "q2": 1.9351785, "tx": -0.375, "ty": 0.6495, "targetID": 1, "f2": 0.463134, "f1": -2.775616, "f3": -0.057114, "y": 0.17707354, "x": -0.71518}], [{"q1": 0.9029825902, "distance": 0.4790023497, "q3": -2.328341173, "q2": 1.989716548, "tx": 0, "ty": 0.95, "targetID": 2, "f2": -1.031762, "f1": -3.899138, "f3": -0.002576, "y": 0.6010896, "x": 0.32818407}], [{"q1": 0.8808029902, "distance": 0.2191458257, "q3": -1.901995573, "q2": 2.538364294, "tx": 0.375, "ty": 0.6495, "targetID": 3, "f2": -1.053942, "f1": -3.472792, "f3": 0.546072, "y": 0.58060731, "x": 0.16696469}], [{"q1": 1.32427021, "distance": 0.5105749721, "q3": 1.423392797, "q2": 2.385054564, "tx": -0.4763, "ty": 0.275, "targetID": 4, "f2": -0.610474, "f1": -0.147404, "f3": 0.392762, "y": 0.20669937, "x": 0.029685994}], [{"q1": 1.19188349, "distance": 0.3103796591, "q3": -0.5901732732, "q2": 2.825317364, "tx": 0, "ty": 0.55, "targetID": 5, "f2": -0.742861, "f1": -2.16097, "f3": 0.833025, "y": 0.28664685, "x": -0.16425788}], [{"q1": 0.6676144902, "distance": 0.2725964174, "q3": -1.999190173, "q2": 3.628873954, "tx": 0.4763, "ty": 0.275, "targetID": 6, "f2": -1.26713, "f1": -3.569987, "f3": 1.636581, "y": 0.3005903, "x": 0.2049074}], [{"q1": 1.878384318, "distance": 0.2437713345, "q3": 1.050234427, "q2": 2.897197004, "tx": -0.175, "ty": 0.3031, "targetID": 7, "f2": -0.05636, "f1": -0.520562, "f3": 0.904904, "y": 0.18862721, "x": 0.040221848}], [{"q1": 1.55888434, "distance": 0.6161100196, "q3": 1.604097209, "q2": 4.396239354, "tx": 0, "ty": 0.15, "targetID": 8, "f2": -0.37586, "f1": 0.033301, "f3": 2.403947, "y": 0.68521075, "x": 0.30519012}], [{"q1": 1.29725251, "distance": 0.4634803179, "q3": 0.8322078968, "q2": 4.604275654, "tx": 0.175, "ty": 0.3031, "targetID": 9, "f2": -0.637492, "f1": -0.738588, "f3": 2.611983, "y": 0.52308108, "x": 0.58294893}]], "block": 14}], [{"trials": [[{"q1": 2.018059527, "distance": 0.2886657378, "q3": -1.337784373, "q2": 1.96841655, "tx": -0.375, "ty": 0.6495, "targetID": 1, "f2": 0.083315, "f1": -2.908581, "f3": -0.023876, "y": 0.44817126, "x": -0.58186867}], [{"q1": 0.6592578902, "distance": 0.6078490793, "q3": -2.065666273, "q2": 1.927638677, "tx": 0, "ty": 0.95, "targetID": 2, "f2": -1.275487, "f1": -3.636463, "f3": -0.064654, "y": 0.55189851, "x": 0.45934269}], [{"q1": 0.8787923902, "distance": 0.4837343442, "q3": -1.522032573, "q2": 3.606254454, "tx": 0.375, "ty": 0.6495, "targetID": 3, "f2": -1.055952, "f1": -3.092829, "f3": 1.613962, "y": 0.25740288, "x": 0.091700222}], [{"q1": 2.4679356, "distance": 0.3942437249, "q3": 0.5802521668, "q2": 2.445184654, "tx": -0.4763, "ty": 0.275, "targetID": 4, "f2": 0.533191, "f1": -0.990544, "f3": 0.452892, "y": -0.040421673, "x": -0.23978936}], [{"q1": 1.41267462, "distance": 0.2798341421, "q3": -1.142257973, "q2": 2.478736864, "tx": 0, "ty": 0.55, "targetID": 5, "f2": -0.52207, "f1": -2.713054, "f3": 0.486444, "y": 0.49263793, "x": -0.27389184}], [{"q1": 1.36347728, "distance": 0.01218446903, "q3": -0.03323807321, "q2": 4.340821654, "tx": 0.4763, "ty": 0.275, "targetID": 6, "f2": -0.571267, "f1": -1.604034, "f3": 2.348529, "y": 0.27803378, "x": 0.48810074}], [{"q1": 1.856518833, "distance": 0.2736219665, "q3": 0.8986839968, "q2": 3.011299654, "tx": -0.175, "ty": 0.3031, "targetID": 7, "f2": -0.078226, "f1": -0.672112, "f3": 1.019007, "y": 0.18225054, "x": 0.070488062}], [{"q1": 2.89148512, "distance": 0.5730030841, "q3": 1.520656508, "q2": 4.076111054, "tx": 0, "ty": 0.15, "targetID": 8, "f2": 0.956741, "f1": -0.05014, "f3": 2.083818, "y": 0.46077665, "x": -0.48140462}], [{"q1": 1.69485247, "distance": 0.2459643512, "q3": -0.5848325732, "q2": 3.510247354, "tx": 0.175, "ty": 0.3031, "targetID": 9, "f2": -0.239892, "f1": -2.155629, "f3": 1.517955, "y": 0.12174312, "x": 0.0088430136}]], "block": 15}], [{"trials": [[{"q1": 2.07812678, "distance": 0.1754189023, "q3": -2.263014873, "q2": 2.145413884, "tx": -0.375, "ty": 0.6495, "targetID": 1, "f2": 0.143382, "f1": -3.833811, "f3": 0.153121, "y": 0.49399938, "x": -0.45618712}], [{"q1": 1.43479144, "distance": 0.2725512913, "q3": -2.384142073, "q2": 2.054182029, "tx": 0, "ty": 0.95, "targetID": 2, "f2": -0.499953, "f1": -3.954938, "f3": 0.061889, "y": 0.68019455, "x": -0.038590485}], [{"q1": 0.3140156902, "distance": 0.3655290054, "q3": -2.391248373, "q2": 3.041144754, "tx": 0.375, "ty": 0.6495, "targetID": 3, "f2": -1.620729, "f1": -3.962045, "f3": 1.048852, "y": 0.29161283, "x": 0.44935205}], [{"q1": 2.71379664, "distance": 0.3819887291, "q3": -1.377896273, "q2": 2.815452764, "tx": -0.4763, "ty": 0.275, "targetID": 4, "f2": 0.779052, "f1": -2.948693, "f3": 0.82316, "y": -0.10694924, "x": -0.47080753}], [{"q1": 1.20105694, "distance": 0.187634514, "q3": -1.159379673, "q2": 2.753186394, "tx": 0, "ty": 0.55, "targetID": 5, "f2": -0.733688, "f1": -2.730176, "f3": 0.760894, "y": 0.44010022, "x": -0.15208139}], [{"q1": 0.7011666902, "distance": 0.3719969603, "q3": -0.2923503732, "q2": 4.694439354, "tx": 0.4763, "ty": 0.275, "targetID": 6, "f2": -1.233578, "f1": -1.863147, "f3": 2.702147, "y": -0.054129654, "x": 0.64966496}], [{"q1": 1.4037525, "distance": 0.2620448634, "q3": 0.8346583368, "q2": 2.743824444, "tx": -0.175, "ty": 0.3031, "targetID": 7, "f2": -0.530992, "f1": -0.736138, "f3": 0.751532, "y": 0.13458359, "x": 0.025673192}], [{"q1": 1.83000379, "distance": 0.536033152, "q3": 1.261160957, "q2": 4.162002254, "tx": 0, "ty": 0.15, "targetID": 8, "f2": -0.104741, "f1": -0.309635, "f3": 2.16971, "y": 0.64097679, "x": 0.21511237}], [{"q1": 1.8154268, "distance": 0.07595472959, "q3": -0.1083095732, "q2": 3.858650054, "tx": 0.175, "ty": 0.3031, "targetID": 9, "f2": -0.119318, "f1": -1.679106, "f3": 1.866357, "y": 0.23975111, "x": 0.21690512}]], "block": 16}], [{"trials": [[{"q1": 1.951834754, "distance": 0.2267933895, "q3": -1.316528373, "q2": 1.979412124, "tx": -0.375, "ty": 0.6495, "targetID": 1, "f2": 0.01709, "f1": -2.887325, "f3": -0.012881, "y": 0.49515801, "x": -0.54117398}], [{"q1": 2.0675082, "distance": 0.6942579859, "q3": -2.215721273, "q2": 2.679107644, "tx": 0, "ty": 0.95, "targetID": 2, "f2": 0.132764, "f1": -3.786518, "f3": 0.686815, "y": 0.40295768, "x": -0.42747965}], [{"q1": 1.19502508, "distance": 0.5920214939, "q3": -0.1330150732, "q2": 3.787775654, "tx": 0.375, "ty": 0.6495, "targetID": 3, "f2": -0.739719, "f1": -1.703811, "f3": 1.795483, "y": 0.062832391, "x": 0.29556093}], [{"q1": 1.24579322, "distance": 0.4860135251, "q3": -0.07778587321, "q2": 1.631512154, "tx": -0.4763, "ty": 0.275, "targetID": 4, "f2": -0.688951, "f1": -1.648582, "f3": -0.360781, "y": 0.68339344, "x": -0.21281576}], [{"q1": 1.34286843, "distance": 0.2939603182, "q3": -0.8566745732, "q2": 2.642665164, "tx": 0, "ty": 0.55, "targetID": 5, "f2": -0.591876, "f1": -2.427471, "f3": 0.650373, "y": 0.38283066, "x": -0.24179967}], [{"q1": -0.1247328098, "distance": 0.27652571, "q3": 0.4816061268, "q2": 2.361429794, "tx": 0.4763, "ty": 0.275, "targetID": 6, "f2": -2.059477, "f1": -1.08919, "f3": 0.369137, "y": 0.21099946, "x": 0.20728253}], [{"q1": 1.2822357, "distance": 0.3143843286, "q3": -0.4316296732, "q2": 1.950320976, "tx": -0.175, "ty": 0.3031, "targetID": 7, "f2": -0.652509, "f1": -2.002426, "f3": -0.041972, "y": 0.60537194, "x": -0.26142442}], [{"q1": 0.4467605902, "distance": 0.1582355874, "q3": 1.405297227, "q2": 2.183804144, "tx": 0, "ty": 0.15, "targetID": 8, "f2": -1.487984, "f1": -0.165499, "f3": 0.191511, "y": 0.16920771, "x": 0.15706548}], [{"q1": 0.4818206902, "distance": 0.1915306479, "q3": 0.06741862679, "q2": 2.875394344, "tx": 0.175, "ty": 0.3031, "targetID": 9, "f2": -1.452924, "f1": -1.503378, "f3": 0.883102, "y": 0.15845175, "x": 0.049457685}]], "block": 17}], [{"trials": [[{"q1": 1.885358653, "distance": 0.2189886875, "q3": -1.415017273, "q2": 2.060213887, "tx": -0.375, "ty": 0.6495, "targetID": 1, "f2": -0.049386, "f1": -2.985814, "f3": 0.067921, "y": 0.48454309, "x": -0.51903216}], [{"q1": 2.51857807, "distance": 1.033838332, "q3": -1.725249573, "q2": 2.956133284, "tx": 0, "ty": 0.95, "targetID": 2, "f2": 0.583834, "f1": -3.296046, "f3": 0.963841, "y": 0.032795188, "x": -0.47702938}], [{"q1": 1.10680916, "distance": 0.4365812344, "q3": -1.893086073, "q2": 3.496550054, "tx": 0.375, "ty": 0.6495, "targetID": 3, "f2": -0.827935, "f1": -3.463882, "f3": 1.504257, "y": 0.37427312, "x": 0.03609981}], [{"q1": 1.69874805, "distance": 0.2735670651, "q3": 0.2208539268, "q2": 1.393819254, "tx": -0.4763, "ty": 0.275, "targetID": 4, "f2": -0.235996, "f1": -1.349942, "f3": -0.598473, "y": 0.54755908, "x": -0.49976246}], [{"q1": 0.7083295902, "distance": 0.1927613378, "q3": -1.370959573, "q2": 2.559035964, "tx": 0, "ty": 0.55, "targetID": 5, "f2": -1.226415, "f1": -2.941756, "f3": 0.566743, "y": 0.5542978, "x": 0.19271342}], [{"q1": 0.05288019019, "distance": 0.3291182379, "q3": 1.013540627, "q2": 2.311164304, "tx": 0.4763, "ty": 0.275, "targetID": 6, "f2": -1.881864, "f1": -0.557256, "f3": 0.318872, "y": 0.1460961, "x": 0.17347563}], [{"q1": 0.7292525902, "distance": 0.2485415836, "q3": 0.2669725268, "q2": 2.027352828, "tx": -0.175, "ty": 0.3031, "targetID": 7, "f2": -1.205492, "f1": -1.303824, "f3": 0.03506, "y": 0.48158129, "x": -0.0020336799}], [{"q1": -0.2646594098, "distance": 0.3539658035, "q3": 1.428607847, "q2": 1.671598874, "tx": 0, "ty": 0.15, "targetID": 8, "f2": -2.199404, "f1": -0.142188, "f3": -0.320694, "y": 0.15497926, "x": 0.35393078}], [{"q1": 0.2735393902, "distance": 0.1906901456, "q3": 0.4943610268, "q2": 2.699716484, "tx": 0.175, "ty": 0.3031, "targetID": 9, "f2": -1.661205, "f1": -1.076435, "f3": 0.707424, "y": 0.12990644, "x": 0.095208256}]], "block": 18}], [{"trials": [[{"q1": 1.853125913, "distance": 0.2459731939, "q3": -1.069259873, "q2": 1.895720096, "tx": -0.375, "ty": 0.6495, "targetID": 1, "f2": -0.081619, "f1": -2.640056, "f3": -0.096573, "y": 0.4779088, "x": -0.55123641}], [{"q1": 1.969302009, "distance": 0.7350858016, "q3": -1.871471873, "q2": 3.291655354, "tx": 0, "ty": 0.95, "targetID": 2, "f2": 0.034558, "f1": -3.442268, "f3": 1.299363, "y": 0.2818102, "x": -0.30638787}], [{"q1": 1.3883587, "distance": 0.4703779207, "q3": -2.074726673, "q2": 4.016609254, "tx": 0.375, "ty": 0.6495, "targetID": 3, "f2": -0.546386, "f1": -3.645523, "f3": 2.024317, "y": 0.32377159, "x": 0.035652993}], [{"q1": 1.44899143, "distance": 0.2973766822, "q3": -0.01925797321, "q2": 1.750264354, "tx": -0.4763, "ty": 0.275, "targetID": 4, "f2": -0.485753, "f1": -1.590054, "f3": -0.242028, "y": 0.55029601, "x": -0.36385002}], [{"q1": 1.18484632, "distance": 0.1326515044, "q3": -1.396299673, "q2": 2.664656314, "tx": 0, "ty": 0.55, "targetID": 5, "f2": -0.749898, "f1": -2.967096, "f3": 0.672364, "y": 0.51565613, "x": -0.12812853}], [{"q1": -0.1872443098, "distance": 0.3560482138, "q3": 0.01633632679, "q2": 2.825694354, "tx": 0.4763, "ty": 0.275, "targetID": 6, "f2": -2.121989, "f1": -1.55446, "f3": 0.833402, "y": 0.12600891, "x": 0.15292408}], [{"q1": 0.3789021902, "distance": 0.7344765973, "q3": -0.9980713732, "q2": 1.789534264, "tx": -0.175, "ty": 0.3031, "targetID": 7, "f2": -1.555842, "f1": -2.568868, "f3": -0.202758, "y": 0.58044928, "x": 0.50509797}], [{"q1": 0.2746137902, "distance": 0.4325010059, "q3": 0.8337786868, "q2": 1.563779414, "tx": 0, "ty": 0.15, "targetID": 8, "f2": -1.660131, "f1": -0.737018, "f3": -0.428513, "y": 0.47089503, "x": 0.28997155}], [{"q1": 0.6004472902, "distance": 0.2032189406, "q3": 0.08664512679, "q2": 2.166274054, "tx": 0.175, "ty": 0.3031, "targetID": 9, "f2": -1.334297, "f1": -1.484151, "f3": 0.173981, "y": 0.46027904, "x": 0.046187395}]], "block": 19}], [{"trials": [[{"q1": 1.8083268, "distance": 0.1585196739, "q3": -2.406661073, "q2": 1.594818354, "tx": -0.375, "ty": 0.6495, "targetID": 1, "f2": -0.126418, "f1": -3.977457, "f3": -0.397474, "y": 0.67764577, "x": -0.21899903}], [{"q1": 2.08459846, "distance": 0.590735808, "q3": -2.926406073, "q2": 3.083493454, "tx": 0, "ty": 0.95, "targetID": 2, "f2": 0.149854, "f1": -4.497202, "f3": 1.091201, "y": 0.45071652, "x": -0.315729}], [{"q1": 1.3175472, "distance": 0.5165155336, "q3": -1.856882273, "q2": 3.407077454, "tx": 0.375, "ty": 0.6495, "targetID": 3, "f2": -0.617197, "f1": -3.427679, "f3": 1.414785, "y": 0.37948858, "x": -0.065320485}], [{"q1": 1.80650468, "distance": 0.2441151655, "q3": -0.1613584732, "q2": 1.531923664, "tx": -0.4763, "ty": 0.275, "targetID": 4, "f2": -0.12824, "f1": -1.732155, "f3": -0.460369, "y": 0.50155646, "x": -0.56720866}], [{"q1": 1.10090297, "distance": 0.1340240217, "q3": -0.8730925732, "q2": 2.253673164, "tx": 0, "ty": 0.55, "targetID": 5, "f2": -0.833842, "f1": -2.443889, "f3": 0.261381, "y": 0.59556609, "x": -0.12604035}], [{"q1": -0.09285200981, "distance": 0.283555067, "q3": 0.06716722679, "q2": 2.541003224, "tx": 0.4763, "ty": 0.275, "targetID": 6, "f2": -2.027597, "f1": -1.503629, "f3": 0.548711, "y": 0.22956491, "x": 0.19640872}], [{"q1": 1.980486079, "distance": 0.3133253861, "q3": 0.2275769268, "q2": 2.111484684, "tx": -0.175, "ty": 0.3031, "targetID": 7, "f2": 0.045742, "f1": -1.343219, "f3": 0.119192, "y": 0.1300061, "x": -0.43617293}], [{"q1": 1.36479675, "distance": 0.278966412, "q3": 1.518960048, "q2": 1.585267914, "tx": 0, "ty": 0.15, "targetID": 8, "f2": -0.569948, "f1": -0.051836, "f3": -0.407025, "y": 0.37184873, "x": -0.16913131}], [{"q1": 0.7413790902, "distance": 0.2230961596, "q3": -0.1768967732, "q2": 2.484454564, "tx": 0.175, "ty": 0.3031, "targetID": 9, "f2": -1.193365, "f1": -1.747693, "f3": 0.492162, "y": 0.37779364, "x": -0.035220733}]], "block": 20}], [{"trials": [[{"q1": 2.04394625, "distance": 0.1171395606, "q3": -2.494776473, "q2": 2.069513001, "tx": -0.375, "ty": 0.6495, "targetID": 1, "f2": 0.109202, "f1": -4.065573, "f3": 0.07722, "y": 0.53258078, "x": -0.36781859}], [{"q1": 1.918596704, "distance": 0.7177233268, "q3": -1.913638373, "q2": 3.497241154, "tx": 0, "ty": 0.95, "targetID": 2, "f2": -0.016148, "f1": -3.484435, "f3": 1.504949, "y": 0.27576738, "x": -0.24604298}], [{"q1": 1.02079236, "distance": 0.2216432416, "q3": -3.455864973, "q2": 3.392249154, "tx": 0.375, "ty": 0.6495, "targetID": 3, "f2": -0.913952, "f1": -5.026661, "f3": 1.399957, "y": 0.42817752, "x": 0.36308}], [{"q1": 0.8962595902, "distance": 0.8574671705, "q3": -0.1104269732, "q2": 1.188359094, "tx": -0.4763, "ty": 0.275, "targetID": 4, "f2": -1.038485, "f1": -1.681223, "f3": -0.803934, "y": 0.83595692, "x": 0.1722193}], [{"q1": 1.36536224, "distance": 0.2551632909, "q3": -1.189601773, "q2": 2.100112114, "tx": 0, "ty": 0.55, "targetID": 5, "f2": -0.569382, "f1": -2.760398, "f3": 0.107819, "y": 0.6517661, "x": -0.23399138}], [{"q1": -0.5691677098, "distance": 0.3092938476, "q3": -0.08572777321, "q2": 2.763239494, "tx": 0.4763, "ty": 0.275, "targetID": 6, "f2": -2.503912, "f1": -1.656524, "f3": 0.770947, "y": 0.088557395, "x": 0.22951702}], [{"q1": 1.08670297, "distance": 0.3957655033, "q3": -1.097352073, "q2": 2.079440434, "tx": -0.175, "ty": 0.3031, "targetID": 7, "f2": -0.848042, "f1": -2.668148, "f3": 0.087148, "y": 0.68244514, "x": -0.062183342}], [{"q1": 0.7631188902, "distance": 0.4377251232, "q3": 1.595112254, "q2": 0.9978529136, "tx": 0, "ty": 0.15, "targetID": 8, "f2": -1.171626, "f1": 0.024316, "f3": -0.99444, "y": 0.56353303, "x": 0.14350511}], [{"q1": 0.1593613902, "distance": 0.2799426914, "q3": -0.3349817732, "q2": 1.98776876, "tx": 0.175, "ty": 0.3031, "targetID": 9, "f2": -1.775383, "f1": -1.905778, "f3": -0.004524, "y": 0.48361487, "x": 0.38896797}]], "block": 21}], [{"trials": [[{"q1": 1.985324132, "distance": 0.08290061909, "q3": -2.350872673, "q2": 2.055752826, "tx": -0.375, "ty": 0.6495, "targetID": 1, "f2": 0.05058, "f1": -3.921669, "f3": 0.06346, "y": 0.56715809, "x": -0.36539154}], [{"q1": 1.77885866, "distance": 0.5774215979, "q3": -2.163382373, "q2": 2.913093464, "tx": 0, "ty": 0.95, "targetID": 2, "f2": -0.155886, "f1": -3.734179, "f3": 0.920801, "y": 0.45360606, "x": -0.29497247}], [{"q1": 1.25572065, "distance": 0.4029388316, "q3": -2.212611173, "q2": 4.339313654, "tx": 0.375, "ty": 0.6495, "targetID": 3, "f2": -0.679024, "f1": -3.783408, "f3": 2.347021, "y": 0.32652846, "x": 0.13406622}], [{"q1": 2.007755103, "distance": 0.2798094937, "q3": -0.5262355732, "q2": 1.465510394, "tx": -0.4763, "ty": 0.275, "targetID": 4, "f2": 0.073011, "f1": -2.097032, "f3": -0.526782, "y": 0.49107427, "x": -0.65407869}], [{"q1": 1.45389232, "distance": 0.2737075492, "q3": -1.419635473, "q2": 2.862576654, "tx": 0, "ty": 0.55, "targetID": 5, "f2": -0.480852, "f1": -2.990432, "f3": 0.870284, "y": 0.40869712, "x": -0.23441271}], [{"q1": -0.3291877098, "distance": 0.5645651241, "q3": -0.2770633732, "q2": 3.479459754, "tx": 0.4763, "ty": 0.275, "targetID": 6, "f2": -2.263932, "f1": -1.84786, "f3": 1.487167, "y": -0.12353286, "x": 0.076418344}], [{"q1": 0.2324661902, "distance": 0.4519836048, "q3": 0.2543433268, "q2": 1.925251067, "tx": -0.175, "ty": 0.3031, "targetID": 7, "f2": -1.702278, "f1": -1.316453, "f3": -0.067042, "y": 0.47689567, "x": 0.24223404}], [{"q1": 0.3463614902, "distance": 0.2250597651, "q3": 1.599321988, "q2": 1.863424524, "tx": 0, "ty": 0.15, "targetID": 8, "f2": -1.588383, "f1": 0.028526, "f3": -0.128868, "y": 0.22958372, "x": 0.21051919}], [{"q1": 0.3584566902, "distance": 0.2633454579, "q3": -0.2130879732, "q2": 1.995371414, "tx": 0.175, "ty": 0.3031, "targetID": 9, "f2": -1.576288, "f1": -1.783884, "f3": 0.003079, "y": 0.55224985, "x": 0.26029468}]], "block": 22}], [{"trials": [[{"q1": 2.030186075, "distance": 0.3958414871, "q3": -1.472213173, "q2": 2.645681094, "tx": -0.375, "ty": 0.6495, "targetID": 1, "f2": 0.095442, "f1": -3.04301, "f3": 0.653388, "y": 0.26603144, "x": -0.47319545}], [{"q1": 1.994937405, "distance": 0.544761086, "q3": -2.870906773, "q2": 3.601165054, "tx": 0, "ty": 0.95, "targetID": 2, "f2": 0.060193, "f1": -4.441703, "f3": 1.608872, "y": 0.46436445, "x": -0.24682535}], [{"q1": 0.9880569602, "distance": 0.2644702583, "q3": -2.251617173, "q2": 3.006650054, "tx": 0.375, "ty": 0.6495, "targetID": 3, "f2": -0.946688, "f1": -3.822414, "f3": 1.014357, "y": 0.51041634, "x": 0.150055}], [{"q1": 1.872603787, "distance": 0.4185678232, "q3": -0.4737144732, "q2": 1.166116614, "tx": -0.4763, "ty": 0.275, "targetID": 4, "f2": -0.062141, "f1": -2.044511, "f3": -0.826176, "y": 0.68392031, "x": -0.56564877}], [{"q1": 1.13583748, "distance": 0.1263388686, "q3": -1.363727673, "q2": 2.793210284, "tx": 0, "ty": 0.55, "targetID": 5, "f2": -0.798907, "f1": -2.934524, "f3": 0.800918, "y": 0.46828217, "x": -0.09635199}], [{"q1": 0.2187185902, "distance": 0.1661227982, "q3": -1.487154573, "q2": 2.844858064, "tx": 0.4763, "ty": 0.275, "targetID": 6, "f2": -1.716026, "f1": -3.057951, "f3": 0.852565, "y": 0.35581571, "x": 0.33116005}], [{"q1": 0.7197649902, "distance": 0.452016381, "q3": -0.5914927732, "q2": 1.987266105, "tx": -0.175, "ty": 0.3031, "targetID": 7, "f2": -1.21498, "f1": -2.162289, "f3": -0.005027, "y": 0.64990006, "x": 0.11491124}], [{"q1": 0.2781135902, "distance": 0.2214780297, "q3": 1.589520219, "q2": 1.977966991, "tx": 0, "ty": 0.15, "targetID": 8, "f2": -1.656631, "f1": 0.018724, "f3": -0.014326, "y": 0.18655658, "x": 0.21844023}], [{"q1": 0.7386772902, "distance": 0.2475448538, "q3": -0.3458076732, "q2": 2.393599704, "tx": 0.175, "ty": 0.3031, "targetID": 9, "f2": -1.196067, "f1": -1.916604, "f3": 0.401307, "y": 0.45361697, "x": -0.021527597}]], "block": 23}], [{"trials": [[{"q1": 1.898176352, "distance": 0.1155774986, "q3": -1.231535773, "q2": 1.315405104, "tx": -0.375, "ty": 0.6495, "targetID": 1, "f2": -0.036568, "f1": -2.802332, "f3": -0.676888, "y": 0.74422761, "x": -0.44121811}], [{"q1": 1.926325022, "distance": 0.533883249, "q3": -2.734737573, "q2": 3.316096954, "tx": 0, "ty": 0.95, "targetID": 2, "f2": -0.008419, "f1": -4.305534, "f3": 1.323804, "y": 0.47139979, "x": -0.23658648}], [{"q1": 0.5613658902, "distance": 0.1997764198, "q3": -2.090484873, "q2": 2.795786394, "tx": 0.375, "ty": 0.6495, "targetID": 3, "f2": -1.373379, "f1": -3.661281, "f3": 0.803494, "y": 0.45397473, "x": 0.33400626}], [{"q1": 1.858843611, "distance": 0.5216055119, "q3": -0.9586883732, "q2": 1.061501584, "tx": -0.4763, "ty": 0.275, "targetID": 4, "f2": -0.075901, "f1": -2.529485, "f3": -0.930791, "y": 0.79581492, "x": -0.44759235}], [{"q1": 0.8260135902, "distance": 0.4052282052, "q3": -2.476969873, "q2": 1.936497968, "tx": 0, "ty": 0.55, "targetID": 5, "f2": -1.108731, "f1": -4.047766, "f3": -0.055795, "y": 0.5337913, "x": 0.40490391}], [{"q1": -0.5371737098, "distance": 0.2582015466, "q3": 0.1041124268, "q2": 2.561549244, "tx": 0.4763, "ty": 0.275, "targetID": 6, "f2": -2.471918, "f1": -1.466684, "f3": 0.569257, "y": 0.12078231, "x": 0.2692132}], [{"q1": 0.7936551902, "distance": 0.4381956834, "q3": -0.6016086732, "q2": 2.010576723, "tx": -0.175, "ty": 0.3031, "targetID": 7, "f2": -1.141089, "f1": -2.172405, "f3": 0.018284, "y": 0.65952614, "x": 0.079903636}], [{"q1": 2.32700375, "distance": 0.2223450431, "q3": 1.627973313, "q2": 2.141706804, "tx": 0, "ty": 0.15, "targetID": 8, "f2": 0.392259, "f1": 0.057177, "f3": 0.149414, "y": 0.12891144, "x": -0.2213427}], [{"q1": 0.2400876902, "distance": 0.05327543976, "q3": 0.6796521568, "q2": 2.254866964, "tx": 0.175, "ty": 0.3031, "targetID": 9, "f2": -1.694657, "f1": -0.891144, "f3": 0.262574, "y": 0.27468353, "x": 0.12993586}]], "block": 24}]]}], [{"phase": "train", "blocks": [[{"trials": [[{"q1": 1.26037021, "distance": 0.3038557747, "q3": 1.53190341, "q2": 3.724441154, "tx": 0.601, "ty": 0.601, "targetID": 1, "f2": -0.674374, "f1": -0.038893, "f3": 1.732149, "y": 0.33310091, "x": 0.45761796}], [{"q1": 2.24953207, "distance": 0.5695849797, "q3": 2.673055527, "q2": 3.139665154, "tx": 0.22, "ty": 0.821, "targetID": 2, "f2": 0.314788, "f1": 1.102259, "f3": 1.147372, "y": 0.47578224, "x": -0.23304718}], [{"q1": 2.15911704, "distance": 0.6318618005, "q3": 4.437436827, "q2": 3.090656254, "tx": -0.22, "ty": 0.821, "targetID": 3, "f2": 0.224373, "f1": 2.86664, "f3": 1.098364, "y": 0.21475818, "x": -0.39810163}], [{"q1": 2.49947719, "distance": 0.2495210744, "q3": 2.744683827, "q2": 3.870022554, "tx": -0.601, "ty": 0.601, "targetID": 4, "f2": 0.564733, "f1": 1.173887, "f3": 1.87773, "y": 0.42744278, "x": -0.42172742}], [{"q1": 1.25534366, "distance": 0.2613405024, "q3": 2.781189127, "q2": 2.230928034, "tx": 0.4596, "ty": 0.4596, "targetID": 5, "f2": -0.679401, "f1": 1.210393, "f3": 0.238635, "y": 0.43420097, "x": 0.19949666}], [{"q1": 0.8895365902, "distance": 0.3604752859, "q3": 2.709812127, "q2": 3.933482754, "tx": 0.1682, "ty": 0.6279, "targetID": 6, "f2": -1.045208, "f1": 1.139016, "f3": 1.94119, "y": 0.40898055, "x": 0.45458559}], [{"q1": 1.48870117, "distance": 0.5468702638, "q3": 1.607427297, "q2": 3.746934954, "tx": -0.1682, "ty": 0.6279, "targetID": 7, "f2": -0.446043, "f1": 0.036631, "f3": 1.754642, "y": 0.4649244, "x": 0.35382111}], [{"q1": 1.78872326, "distance": 0.4285491101, "q3": 2.623544027, "q2": 4.597552654, "tx": -0.4596, "ty": 0.4596, "targetID": 8, "f2": -0.146021, "f1": 1.052748, "f3": 2.60526, "y": 0.65653372, "x": -0.078980177}], [{"q1": 1.28273835, "distance": 0.1530223204, "q3": 1.878232587, "q2": 3.745552654, "tx": 0.3182, "ty": 0.3182, "targetID": 9, "f2": -0.652006, "f1": 0.307436, "f3": 1.75326, "y": 0.43348376, "x": 0.41882547}], [{"q1": 1.46545338, "distance": 0.2359085044, "q3": 2.472684747, "q2": 4.539998654, "tx": 0.1165, "ty": 0.4347, "targetID": 10, "f2": -0.469291, "f1": 0.901888, "f3": 2.547706, "y": 0.66610805, "x": 0.16235997}], [{"q1": 2.52460993, "distance": 0.3975293314, "q3": 3.061984727, "q2": 2.150251934, "tx": -0.1165, "ty": 0.4347, "targetID": 11, "f2": 0.589865, "f1": 1.491188, "f3": 0.157959, "y": 0.25069333, "x": -0.46887922}], [{"q1": 1.73984008, "distance": 0.3659307536, "q3": 2.957181127, "q2": 3.130680154, "tx": -0.3182, "ty": 0.3182, "targetID": 12, "f2": -0.194904, "f1": 1.386385, "f3": 1.138388, "y": 0.54322859, "x": -0.029639001}], [{"q1": 1.18088792, "distance": 0.09118306844, "q3": 4.290724427, "q2": 4.377515454, "tx": 0.1768, "ty": 0.1768, "targetID": 13, "f2": -0.753857, "f1": 2.719928, "f3": 2.385223, "y": 0.26791392, "x": 0.17324957}], [{"q1": 1.63893213, "distance": 0.3726270439, "q3": 2.145330787, "q2": 3.809327054, "tx": 0.0647, "ty": 0.2415, "targetID": 14, "f2": -0.295812, "f1": 0.574534, "f3": 1.817034, "y": 0.59035084, "x": 0.1956733}], [{"q1": 1.23140473, "distance": 0.2496966249, "q3": 4.515662427, "q2": 4.344088954, "tx": -0.0647, "ty": 0.2415, "targetID": 15, "f2": -0.70334, "f1": 2.944866, "f3": 2.351796, "y": 0.22510229, "x": 0.18445762}], [{"q1": 1.78244008, "distance": 0.2293019192, "q3": 2.346455557, "q2": 1.110761754, "tx": -0.1768, "ty": 0.1768, "targetID": 16, "f2": -0.152304, "f1": 0.775659, "f3": -0.881531, "y": 0.40255452, "x": -0.21697794}]], "block": 1}], [{"trials": [[{"q1": 2.52655771, "distance": 0.9863272093, "q3": 4.987529627, "q2": 5.794499454, "tx": 0.601, "ty": 0.601, "targetID": 1, "f2": 0.591813, "f1": 3.416733, "f3": 3.802207, "y": 0.685967, "x": -0.38166066}], [{"q1": 1.12710385, "distance": 0.5852897274, "q3": 2.012441427, "q2": 3.021415554, "tx": 0.22, "ty": 0.821, "targetID": 2, "f2": -0.807641, "f1": 0.441645, "f3": 1.029123, "y": 0.25085762, "x": 0.35229411}], [{"q1": 2.27234004, "distance": 0.2388952668, "q3": 2.007163547, "q2": 3.769114654, "tx": -0.22, "ty": 0.821, "targetID": 3, "f2": 0.337596, "f1": 0.436367, "f3": 1.776822, "y": 0.58449349, "x": -0.18630105}], [{"q1": 2.19122411, "distance": 0.6090508194, "q3": 1.579906945, "q2": 2.930560714, "tx": -0.601, "ty": 0.601, "targetID": 4, "f2": 0.25648, "f1": 0.009111, "f3": 0.938268, "y": 0.39578966, "x": -0.027561584}], [{"q1": 1.11108173, "distance": 0.1240637488, "q3": 1.859822847, "q2": 3.748317254, "tx": 0.4596, "ty": 0.4596, "targetID": 5, "f2": -0.823663, "f1": 0.289027, "f3": 1.756025, "y": 0.34079526, "x": 0.4953386}], [{"q1": 2.91737184, "distance": 0.9332016245, "q3": 4.009300527, "q2": 3.072435054, "tx": 0.1682, "ty": 0.6279, "targetID": 6, "f2": 0.982627, "f1": 2.438504, "f3": 1.080142, "y": -0.014651262, "x": -0.50855191}], [{"q1": 1.57905337, "distance": 0.2128892584, "q3": 2.558575887, "q2": 1.306545814, "tx": -0.1682, "ty": 0.6279, "targetID": 7, "f2": -0.355691, "f1": 0.98778, "f3": -0.685747, "y": 0.43498812, "x": -0.078161992}], [{"q1": 2.78008424, "distance": 0.358631932, "q3": 1.209576007, "q2": 3.139727954, "tx": -0.4596, "ty": 0.4596, "targetID": 8, "f2": 0.84534, "f1": -0.36122, "f3": 1.147435, "y": 0.27712817, "x": -0.15085918}], [{"q1": 1.3388472, "distance": 0.3409482456, "q3": 4.199743927, "q2": 3.673735854, "tx": 0.3182, "ty": 0.3182, "targetID": 9, "f2": -0.595897, "f1": 2.628948, "f3": 1.681443, "y": 0.37260988, "x": -0.018378774}], [{"q1": 1.62523478, "distance": 0.1237181927, "q3": 4.562912027, "q2": 4.998419854, "tx": 0.1165, "ty": 0.4347, "targetID": 10, "f2": -0.30951, "f1": 2.992116, "f3": 3.006127, "y": 0.40493001, "x": 0.23658305}], [{"q1": 1.927707323, "distance": 0.2315406513, "q3": 2.030097177, "q2": 3.479459754, "tx": -0.1165, "ty": 0.4347, "targetID": 11, "f2": -0.007037, "f1": 0.459301, "f3": 1.487167, "y": 0.53204218, "x": 0.093584681}], [{"q1": 3.44905499, "distance": 0.2311728541, "q3": 1.695643217, "q2": 2.979946554, "tx": -0.3182, "ty": 0.3182, "targetID": 12, "f2": 1.51431, "f1": 0.124847, "f3": 0.987654, "y": 0.088743894, "x": -0.34632088}], [{"q1": 2.6361993, "distance": 0.4892887376, "q3": 2.355252017, "q2": 2.663965164, "tx": 0.1768, "ty": 0.1768, "targetID": 13, "f2": 0.701455, "f1": 0.784456, "f3": 0.671673, "y": 0.3023719, "x": -0.2961008}], [{"q1": 1.81668344, "distance": 0.355528229, "q3": 2.569885627, "q2": 3.664499554, "tx": 0.0647, "ty": 0.2415, "targetID": 14, "f2": -0.118061, "f1": 0.999089, "f3": 1.672207, "y": 0.59120504, "x": 0.00061640938}], [{"q1": 1.77314096, "distance": 0.1351726597, "q3": 2.227075037, "q2": 2.347355454, "tx": -0.0647, "ty": 0.2415, "targetID": 15, "f2": -0.161604, "f1": 0.656279, "f3": 0.355063, "y": 0.36529658, "x": -0.010422429}], [{"q1": 1.50962417, "distance": 0.5590889489, "q3": 2.257422817, "q2": 3.636727954, "tx": -0.1768, "ty": 0.1768, "targetID": 16, "f2": -0.42512, "f1": 0.686626, "f3": 1.644435, "y": 0.5244525, "x": 0.26105636}]], "block": 2}], [{"trials": [[{"q1": 4.50331069, "distance": 1.377858324, "q3": 2.777544927, "q2": -0.4827734464, "tx": 0.601, "ty": 0.601, "targetID": 1, "f2": 2.568566, "f1": 1.206749, "f3": -2.475066, "y": -0.60338135, "x": -0.068297485}], [{"q1": 0.5985622902, "distance": 0.5557983493, "q3": 2.535076777, "q2": 1.025373264, "tx": 0.22, "ty": 0.821, "targetID": 2, "f2": -1.336182, "f1": 0.96428, "f3": -0.966919, "y": 0.28536914, "x": 0.36836235}], [{"q1": 3.24039039, "distance": 0.8599848763, "q3": 3.055638727, "q2": 1.699873214, "tx": -0.22, "ty": 0.821, "targetID": 3, "f2": 1.305646, "f1": 1.484842, "f3": -0.292419, "y": 0.018274475, "x": -0.52855424}], [{"q1": 2.74200814, "distance": 0.3424663664, "q3": 2.991801527, "q2": 3.773261554, "tx": -0.601, "ty": 0.601, "targetID": 4, "f2": 0.807264, "f1": 1.421005, "f3": 1.780969, "y": 0.27875895, "x": -0.48505209}], [{"q1": 1.59947372, "distance": 0.4199286309, "q3": 2.635167927, "q2": 3.298127054, "tx": 0.4596, "ty": 0.4596, "targetID": 5, "f2": -0.335271, "f1": 1.064372, "f3": 1.305834, "y": 0.51639615, "x": 0.043529991}], [{"q1": 0.8997781902, "distance": 0.4850431022, "q3": 2.588483827, "q2": 3.138345654, "tx": 0.1682, "ty": 0.6279, "targetID": 6, "f2": -1.034966, "f1": 1.017688, "f3": 1.146053, "y": 0.23994531, "x": 0.45933222}], [{"q1": -0.02050110981, "distance": 0.7865684014, "q3": 3.992712927, "q2": 3.585896954, "tx": -0.1682, "ty": 0.6279, "targetID": 7, "f2": -1.955246, "f1": 2.421917, "f3": 1.593604, "y": 0.10506398, "x": 0.41944985}], [{"q1": 1.949949798, "distance": 0.2793569277, "q3": 3.166159927, "q2": 2.483386414, "tx": -0.4596, "ty": 0.4596, "targetID": 8, "f2": 0.015205, "f1": 1.595364, "f3": 0.491094, "y": 0.51748442, "x": -0.18630586}], [{"q1": 3.20828329, "distance": 0.7848510626, "q3": 3.597563427, "q2": 3.688061554, "tx": 0.3182, "ty": 0.3182, "targetID": 9, "f2": 1.273539, "f1": 2.026767, "f3": 1.695769, "y": 0.18354708, "x": -0.45501393}], [{"q1": 0.9726631602, "distance": 0.2177408982, "q3": 3.003990927, "q2": 2.08032008, "tx": 0.1165, "ty": 0.4347, "targetID": 10, "f2": -0.962081, "f1": 1.433195, "f3": 0.088027, "y": 0.38733094, "x": 0.32902593}], [{"q1": 0.8843843902, "distance": 0.6336896157, "q3": 2.308002457, "q2": 3.211984554, "tx": -0.1165, "ty": 0.4347, "targetID": 11, "f2": -1.05036, "f1": 0.737206, "f3": 1.219692, "y": 0.1983551, "x": 0.47146566}], [{"q1": 1.969176345, "distance": 0.1579745256, "q3": 2.513965277, "q2": 1.160021924, "tx": -0.3182, "ty": 0.3182, "targetID": 12, "f2": 0.034432, "f1": 0.943169, "f3": -0.832271, "y": 0.40793403, "x": -0.18818556}], [{"q1": 1.22587552, "distance": 0.1882780249, "q3": 3.879364227, "q2": 4.041490754, "tx": 0.1768, "ty": 0.1768, "targetID": 13, "f2": -0.708869, "f1": 2.308568, "f3": 2.049198, "y": 0.3625819, "x": 0.14624349}], [{"q1": 0.9257277902, "distance": 0.4175382637, "q3": 1.206874237, "q2": 3.474998754, "tx": 0.0647, "ty": 0.2415, "targetID": 14, "f2": -1.009017, "f1": -0.363922, "f3": 1.482706, "y": 0.10003651, "x": 0.45754384}], [{"q1": 1.35411534, "distance": 0.5958813905, "q3": -0.04383777321, "q2": 4.505378254, "tx": -0.0647, "ty": 0.2415, "targetID": 15, "f2": -0.580629, "f1": -1.614634, "f3": 2.513086, "y": 0.31001185, "x": 0.52722969}], [{"q1": 2.20925686, "distance": 0.311952222, "q3": 2.271308657, "q2": 3.272931454, "tx": -0.1768, "ty": 0.1768, "targetID": 16, "f2": 0.274512, "f1": 0.700512, "f3": 1.280639, "y": 0.4886847, "x": -0.1703098}]], "block": 3}], [{"trials": [[{"q1": 3.51716469, "distance": 1.37686945, "q3": 3.382866927, "q2": 3.267276654, "tx": 0.601, "ty": 0.601, "targetID": 1, "f2": 1.58242, "f1": 1.812071, "f3": 1.274984, "y": -0.25792012, "x": -0.47511603}], [{"q1": 0.2951409902, "distance": 0.6302245446, "q3": 3.642802327, "q2": 3.075199654, "tx": 0.22, "ty": 0.821, "targetID": 2, "f2": -1.639603, "f1": 2.072006, "f3": 1.082907, "y": 0.2458019, "x": 0.47754635}], [{"q1": 1.23913304, "distance": 0.6466011468, "q3": 3.823820927, "q2": 4.648823354, "tx": -0.22, "ty": 0.821, "targetID": 3, "f2": -0.695611, "f1": 2.253025, "f3": 2.656531, "y": 0.34731929, "x": 0.22013592}], [{"q1": 0.4762286902, "distance": 1.154254748, "q3": 2.520122797, "q2": 2.705999674, "tx": -0.601, "ty": 0.601, "targetID": 4, "f2": -1.458516, "f1": 0.949326, "f3": 0.713707, "y": 0.11744309, "x": 0.44708241}], [{"q1": 0.2038085902, "distance": 0.371819588, "q3": 3.029123627, "q2": 3.698177454, "tx": 0.4596, "ty": 0.4596, "targetID": 5, "f2": -1.730936, "f1": 1.458327, "f3": 1.705885, "y": 0.097684951, "x": 0.54484848}], [{"q1": 6.04369639, "distance": 0.9937440591, "q3": 1.067073357, "q2": 0.04704985359, "tx": 0.1682, "ty": 0.6279, "targetID": 6, "f2": 4.108952, "f1": -0.503723, "f3": -1.945243, "y": -0.033635637, "x": 0.90975098}], [{"q1": 1.3386587, "distance": 0.5896687554, "q3": 1.866231697, "q2": 3.146136754, "tx": -0.1682, "ty": 0.6279, "targetID": 7, "f2": -0.596086, "f1": 0.295435, "f3": 1.153844, "y": 0.31991412, "x": 0.33464584}], [{"q1": 2.89682582, "distance": 0.1784150172, "q3": -0.2382646732, "q2": -1.082365246, "tx": -0.4596, "ty": 0.4596, "targetID": 8, "f2": 0.962081, "f1": -1.809061, "f3": -3.074658, "y": 0.5226261, "x": -0.62651204}], [{"q1": 1.867011752, "distance": 0.1706286335, "q3": -1.564104773, "q2": -1.075139546, "tx": 0.3182, "ty": 0.3182, "targetID": 9, "f2": -0.067733, "f1": -3.134901, "f3": -3.067432, "y": 0.47814633, "x": 0.25877524}], [{"q1": 1.44578701, "distance": 0.163566643, "q3": 2.111150267, "q2": 3.297498754, "tx": 0.1165, "ty": 0.4347, "targetID": 10, "f2": -0.488957, "f1": 0.540354, "f3": 1.305206, "y": 0.42048747, "x": 0.279448}], [{"q1": 1.02368262, "distance": 0.4568464438, "q3": 2.965223627, "q2": 3.232781954, "tx": -0.1165, "ty": 0.4347, "targetID": 11, "f2": -0.911062, "f1": 1.394427, "f3": 1.240489, "y": 0.4312293, "x": 0.34033326}], [{"q1": 1.43636223, "distance": 0.4872012289, "q3": 2.882474127, "q2": 5.254585254, "tx": -0.3182, "ty": 0.3182, "targetID": 12, "f2": -0.498382, "f1": 1.311678, "f3": 3.262293, "y": 0.60568999, "x": 0.075137696}], [{"q1": 5.65790879, "distance": 0.5558942887, "q3": 3.107474927, "q2": 1.774580284, "tx": 0.1768, "ty": 0.1768, "targetID": 13, "f2": 3.723164, "f1": 1.536679, "f3": -0.217712, "y": -0.3168648, "x": 0.43236511}], [{"q1": 4.32876379, "distance": 0.6413139595, "q3": 4.021615627, "q2": 3.848219954, "tx": 0.0647, "ty": 0.2415, "targetID": 14, "f2": 2.394019, "f1": 2.450819, "f3": 1.855927, "y": -0.39077662, "x": -0.042584064}], [{"q1": 2.90172671, "distance": 0.7630354693, "q3": 5.449469427, "q2": -0.2012553464, "tx": -0.0647, "ty": 0.2415, "targetID": 15, "f2": 0.966982, "f1": 3.878673, "f3": -2.193548, "y": 0.44864586, "x": -0.79907982}], [{"q1": 2.47798869, "distance": 0.3543789116, "q3": 2.667903327, "q2": 0.1203935536, "tx": -0.1768, "ty": 0.1768, "targetID": 16, "f2": 0.543244, "f1": 1.097107, "f3": -1.871899, "y": 0.28480388, "x": -0.51431974}]], "block": 4}], [{"trials": [[{"q1": 1.25452685, "distance": 0.2964447747, "q3": 2.467469707, "q2": 3.579425254, "tx": 0.601, "ty": 0.601, "targetID": 1, "f2": -0.680218, "f1": 0.896673, "f3": 1.587133, "y": 0.47495723, "x": 0.3326854}], [{"q1": -0.4975268098, "distance": 1.100522244, "q3": 2.163614857, "q2": 2.678227994, "tx": 0.22, "ty": 0.821, "targetID": 2, "f2": -2.432271, "f1": 0.592819, "f3": 0.685935, "y": -0.27857682, "x": 0.2656073}], [{"q1": 2.97756479, "distance": 0.9365207425, "q3": 3.857058927, "q2": 1.810645764, "tx": -0.22, "ty": 0.821, "targetID": 3, "f2": 1.04282, "f1": 2.286263, "f3": -0.181647, "y": 0.0083952057, "x": -0.68555832}], [{"q1": -1.33819811, "distance": 1.696574616, "q3": -1.385838173, "q2": 1.510937824, "tx": -0.601, "ty": 0.601, "targetID": 4, "f2": -3.272943, "f1": -2.956634, "f3": -0.481355, "y": -0.72335375, "x": 0.45940208}], [{"q1": 2.15207987, "distance": 0.7770955364, "q3": 2.293111307, "q2": 1.471102434, "tx": 0.4596, "ty": 0.4596, "targetID": 5, "f2": 0.217335, "f1": 0.722315, "f3": -0.52119, "y": 0.27277968, "x": -0.29470474}], [{"q1": 4.99886549, "distance": 0.9770758663, "q3": 2.293928127, "q2": 1.401296244, "tx": 0.1682, "ty": 0.6279, "targetID": 6, "f2": 3.064121, "f1": 0.723132, "f3": -0.590996, "y": -0.34788813, "x": 0.21834752}], [{"q1": 1.62969584, "distance": 0.1498537112, "q3": 3.597437727, "q2": 3.543925254, "tx": -0.1682, "ty": 0.6279, "targetID": 7, "f2": -0.305049, "f1": 2.026641, "f3": 1.551633, "y": 0.51016046, "x": -0.075498676}], [{"q1": 2.40811967, "distance": 0.1540133349, "q3": 2.289781217, "q2": 4.019311054, "tx": -0.4596, "ty": 0.4596, "targetID": 8, "f2": 0.473375, "f1": 0.718985, "f3": 2.027018, "y": 0.55872398, "x": -0.34172488}], [{"q1": 4.63865049, "distance": 1.025259218, "q3": 3.646195227, "q2": 0.6333653536, "tx": 0.3182, "ty": 0.3182, "targetID": 9, "f2": 2.703906, "f1": 2.075399, "f3": -1.358927, "y": -0.63815521, "x": -0.051314786}], [{"q1": 1.33715074, "distance": 0.1208675279, "q3": 2.562659957, "q2": 3.086949154, "tx": 0.1165, "ty": 0.4347, "targetID": 10, "f2": -0.597594, "f1": 0.991864, "f3": 1.094656, "y": 0.46761818, "x": 0.23279855}], [{"q1": 0.05224559019, "distance": 0.523644397, "q3": 1.695957377, "q2": 2.031939553, "tx": -0.1165, "ty": 0.4347, "targetID": 11, "f2": -1.882499, "f1": 0.125161, "f3": 0.039647, "y": 0.069812143, "x": 0.25907996}], [{"q1": -1.15051941, "distance": 0.6948023236, "q3": 7.733909927, "q2": 2.110165214, "tx": -0.3182, "ty": 0.3182, "targetID": 12, "f2": -3.085264, "f1": 6.163114, "f3": 0.117873, "y": -0.15465397, "x": 0.190877}], [{"q1": -0.1539245098, "distance": 0.5073188326, "q3": 3.971350127, "q2": 2.165394414, "tx": 0.1768, "ty": 0.1768, "targetID": 13, "f2": -2.088669, "f1": 2.400554, "f3": 0.173102, "y": 0.057682836, "x": 0.66993639}], [{"q1": 1.904710864, "distance": 0.2414378354, "q3": 2.278471487, "q2": 3.160336754, "tx": 0.0647, "ty": 0.2415, "targetID": 14, "f2": -0.030034, "f1": 0.707675, "f3": 1.168044, "y": 0.46296865, "x": -0.031445023}], [{"q1": 1.74423831, "distance": 0.4527061903, "q3": 2.173290967, "q2": 4.090625254, "tx": -0.0647, "ty": 0.2415, "targetID": 15, "f2": -0.190506, "f1": 0.602495, "f3": 2.098333, "y": 0.66965812, "x": 0.082349376}], [{"q1": 2.4251471, "distance": 0.1488017514, "q3": 7.866736527, "q2": 1.972626284, "tx": -0.1768, "ty": 0.1768, "targetID": 16, "f2": 0.490403, "f1": 6.29594, "f3": -0.019666, "y": 0.069195329, "x": -0.27957741}]], "block": 5}], [{"trials": [[{"q1": 0.2105944902, "distance": 0.4216236057, "q3": 3.914487327, "q2": 3.456651854, "tx": 0.601, "ty": 0.601, "targetID": 1, "f2": -1.72415, "f1": 2.343691, "f3": 1.464359, "y": 0.22557192, "x": 0.40911404}], [{"q1": 2.08956218, "distance": 0.6823659517, "q3": 3.799882027, "q2": 2.629658974, "tx": 0.22, "ty": 0.821, "targetID": 2, "f2": 0.154818, "f1": 2.229086, "f3": 0.637366, "y": 0.45324155, "x": -0.35478432}], [{"q1": 2.20448164, "distance": 0.4266182003, "q3": 1.495083944, "q2": 3.401108454, "tx": -0.22, "ty": 0.821, "targetID": 3, "f2": 0.269737, "f1": -0.075712, "f3": 1.408816, "y": 0.47057294, "x": 0.023318648}], [{"q1": 2.46642763, "distance": 0.4201665438, "q3": 2.760894427, "q2": 2.150189104, "tx": -0.601, "ty": 0.601, "targetID": 4, "f2": 0.531683, "f1": 1.190098, "f3": 0.157896, "y": 0.31950422, "x": -0.28907044}], [{"q1": 1.04994634, "distance": 0.45834048, "q3": 6.121518927, "q2": 3.776654454, "tx": 0.4596, "ty": 0.4596, "targetID": 5, "f2": -0.884798, "f1": 4.550723, "f3": 1.784362, "y": 0.041938804, "x": 0.27082733}], [{"q1": 2.59586125, "distance": 0.921778338, "q3": -1.921768773, "q2": 2.767826214, "tx": 0.1682, "ty": 0.6279, "targetID": 6, "f2": 0.661117, "f1": -3.492565, "f3": 0.775534, "y": 0.059529379, "x": -0.55749287}], [{"q1": 4.80025399, "distance": 1.327749569, "q3": 4.790300527, "q2": 2.136554584, "tx": -0.1682, "ty": 0.6279, "targetID": 7, "f2": 2.865509, "f1": 3.219504, "f3": 0.144262, "y": -0.57177694, "x": 0.40074126}], [{"q1": 0.3381556902, "distance": 0.9335945385, "q3": 4.407340327, "q2": 2.419612084, "tx": -0.4596, "ty": 0.4596, "targetID": 8, "f2": -1.596589, "f1": 2.836544, "f3": 0.427319, "y": 0.42977763, "x": 0.4735181}], [{"q1": 2.39951171, "distance": 0.9797727933, "q3": 0.1107725268, "q2": 1.930277615, "tx": 0.3182, "ty": 0.3182, "targetID": 9, "f2": 0.464767, "f1": -1.460024, "f3": -0.062015, "y": -0.027162886, "x": -0.5986856}], [{"q1": 4.16672039, "distance": 1.050681297, "q3": 4.200120927, "q2": 6.075986154, "tx": 0.1165, "ty": 0.4347, "targetID": 10, "f2": 2.231976, "f1": 2.629325, "f3": 4.083693, "y": -0.37575307, "x": -0.55215313}], [{"q1": 2.68621345, "distance": 0.7317539284, "q3": 4.594013727, "q2": 2.731697904, "tx": -0.1165, "ty": 0.4347, "targetID": 11, "f2": 0.751469, "f1": 3.023217, "f3": 0.739405, "y": -0.17702433, "x": -0.51806837}], [{"q1": 4.69174339, "distance": 0.8065809995, "q3": 4.074834127, "q2": 5.666762254, "tx": -0.3182, "ty": 0.3182, "targetID": 12, "f2": 2.756999, "f1": 2.504038, "f3": 3.67447, "y": -0.48801835, "x": -0.29401569}], [{"q1": 1.81618078, "distance": 0.2433039778, "q3": 4.060948327, "q2": 4.505629654, "tx": 0.1768, "ty": 0.1768, "targetID": 13, "f2": -0.118564, "f1": 2.490152, "f3": 2.513337, "y": 0.35197576, "x": 0.0079501297}], [{"q1": 5.05974949, "distance": 0.853810116, "q3": 3.955139527, "q2": 2.111924504, "tx": 0.0647, "ty": 0.2415, "targetID": 14, "f2": 3.125005, "f1": 2.384343, "f3": 0.119632, "y": -0.58119922, "x": 0.29308062}], [{"q1": 1.7530976, "distance": 0.3937492661, "q3": 2.307688297, "q2": 3.721425254, "tx": -0.0647, "ty": 0.2415, "targetID": 15, "f2": -0.181647, "f1": 0.736892, "f3": 1.729133, "y": 0.59452748, "x": 0.10968487}], [{"q1": 3.28236209, "distance": 0.2344384675, "q3": 1.905313117, "q2": 2.982836814, "tx": -0.1768, "ty": 0.1768, "targetID": 16, "f2": 1.347618, "f1": 0.334517, "f3": 0.990544, "y": 0.14163021, "x": -0.40858542}]], "block": 6}], [{"trials": [[{"q1": -0.4591177098, "distance": 0.873243638, "q3": 0.5409822268, "q2": 0.2291303536, "tx": 0.601, "ty": 0.601, "targetID": 1, "f2": -2.393862, "f1": -1.029814, "f3": -1.763162, "y": -0.20681058, "x": 0.93265723}], [{"q1": 2.84109397, "distance": 1.107400348, "q3": 5.472403027, "q2": 2.942058944, "tx": 0.22, "ty": 0.821, "targetID": 2, "f2": 0.906349, "f1": 3.901607, "f3": 0.949766, "y": -0.16853289, "x": -0.27715208}], [{"q1": 0.5960489902, "distance": 0.8067862864, "q3": 1.805536127, "q2": 2.425015624, "tx": -0.22, "ty": 0.821, "targetID": 3, "f2": -1.338696, "f1": 0.23474, "f3": 0.432723, "y": 0.14769496, "x": 0.22448221}], [{"q1": 2.41710463, "distance": 0.605486276, "q3": 5.646384427, "q2": 2.012964334, "tx": -0.601, "ty": 0.601, "targetID": 4, "f2": 0.48236, "f1": 4.075588, "f3": 0.020672, "y": -0.0039722554, "x": -0.62594395}], [{"q1": 4.08717529, "distance": 0.952944403, "q3": 1.886337897, "q2": 2.650267824, "tx": 0.4596, "ty": 0.4596, "targetID": 5, "f2": 2.152431, "f1": 0.315542, "f3": 0.657975, "y": -0.094461616, "x": -0.31571849}], [{"q1": 0.8701215902, "distance": 0.1793169302, "q3": 0.5265309268, "q2": 0.9323821536, "tx": 0.1682, "ty": 0.6279, "targetID": 6, "f2": -1.064623, "f1": -1.044265, "f3": -1.05991, "y": 0.8069412, "x": 0.17814033}], [{"q1": 1.24962596, "distance": 0.3682871419, "q3": -2.994628973, "q2": 1.716020994, "tx": -0.1682, "ty": 0.6279, "targetID": 7, "f2": -0.685119, "f1": -4.565425, "f3": -0.276272, "y": 0.54539228, "x": 0.19072603}], [{"q1": 2.09163563, "distance": 0.4124228935, "q3": 0.4841194268, "q2": 2.331144834, "tx": -0.4596, "ty": 0.4596, "targetID": 8, "f2": 0.156891, "f1": -1.086677, "f3": 0.338852, "y": 0.051914879, "x": -0.39726634}], [{"q1": 1.07149766, "distance": 0.6283415934, "q3": -0.1644937732, "q2": 1.357313944, "tx": 0.3182, "ty": 0.3182, "targetID": 9, "f2": -0.863247, "f1": -1.73529, "f3": -0.634979, "y": 0.75046759, "x": -0.137824}], [{"q1": 2.41144976, "distance": 0.4418764053, "q3": 2.544124567, "q2": 1.968039559, "tx": 0.1165, "ty": 0.4347, "targetID": 10, "f2": 0.476705, "f1": 0.973328, "f3": -0.024253, "y": 0.30520529, "x": -0.30597589}], [{"q1": 2.98636119, "distance": 0.5255145306, "q3": 5.943013627, "q2": 3.080414654, "tx": -0.1165, "ty": 0.4347, "targetID": 11, "f2": 1.051617, "f1": 4.372217, "f3": 1.088122, "y": -0.090477298, "x": -0.13532359}], [{"q1": -0.2847279098, "distance": 0.9228915479, "q3": 2.265213967, "q2": 3.055030654, "tx": -0.3182, "ty": 0.3182, "targetID": 12, "f2": -2.219472, "f1": 0.694418, "f3": 1.062738, "y": -0.28015291, "x": 0.38443974}], [{"q1": 3.75605139, "distance": 0.9519474479, "q3": 4.655589027, "q2": 2.096719194, "tx": 0.1768, "ty": 0.1768, "targetID": 13, "f2": 1.821307, "f1": 3.084793, "f3": 0.104427, "y": -0.61625123, "x": -0.34976784}], [{"q1": 0.8771586902, "distance": 0.6368779702, "q3": 0.8193901968, "q2": 0.4324918536, "tx": 0.0647, "ty": 0.2415, "targetID": 14, "f2": -1.057586, "f1": -0.751406, "f3": -1.559801, "y": 0.82579617, "x": 0.31809995}], [{"q1": 1.45847904, "distance": 0.3592576095, "q3": -2.829959273, "q2": 2.383420944, "tx": -0.0647, "ty": 0.2415, "targetID": 15, "f2": -0.476265, "f1": -4.400756, "f3": 0.391128, "y": 0.58978782, "x": 0.023400082}], [{"q1": 2.06166483, "distance": 0.08426202297, "q3": 1.864723737, "q2": 2.230488204, "tx": -0.1768, "ty": 0.1768, "targetID": 16, "f2": 0.12692, "f1": 0.293927, "f3": 0.238196, "y": 0.24741632, "x": -0.13082801}]], "block": 7}], [{"trials": [[{"q1": 0.3266888902, "distance": 0.2461119079, "q3": 0.6013636668, "q2": 0.2881985536, "tx": 0.601, "ty": 0.601, "targetID": 1, "f2": -1.608056, "f1": -0.969433, "f3": -1.704094, "y": 0.47759222, "x": 0.81393565}], [{"q1": 2.53466302, "distance": 0.9478691943, "q3": -2.525318973, "q2": 2.193354584, "tx": 0.22, "ty": 0.821, "targetID": 2, "f2": 0.599919, "f1": -4.096115, "f3": 0.201062, "y": 0.29205987, "x": -0.56656109}], [{"q1": 1.28977552, "distance": 0.1033745603, "q3": 0.3928876268, "q2": 0.8166458536, "tx": -0.22, "ty": 0.821, "targetID": 3, "f2": -0.644969, "f1": -1.177909, "f3": -1.175647, "y": 0.86875093, "x": -0.12831495}], [{"q1": 1.36335162, "distance": 0.4471200979, "q3": 1.788131707, "q2": 1.825788244, "tx": -0.601, "ty": 0.601, "targetID": 4, "f2": -0.571393, "f1": 0.217335, "f3": -0.166504, "y": 0.42353222, "x": -0.19060803}], [{"q1": 7.18453429, "distance": 0.3607736256, "q3": 1.701926407, "q2": 1.436482084, "tx": 0.4596, "ty": 0.4596, "targetID": 5, "f2": 5.24979, "f1": 0.13113, "f3": -0.555811, "y": 0.41917364, "x": 0.10109851}], [{"q1": 3.31132759, "distance": 0.7890095584, "q3": 1.808866217, "q2": 2.459824474, "tx": 0.1682, "ty": 0.6279, "targetID": 6, "f2": 1.376583, "f1": 0.23807, "f3": 0.467532, "y": -0.021788752, "x": -0.27950594}], [{"q1": 1.851366621, "distance": 0.3654652793, "q3": -0.1661588732, "q2": 1.408584734, "tx": -0.1682, "ty": 0.6279, "targetID": 7, "f2": -0.083378, "f1": -1.736955, "f3": -0.583708, "y": 0.5924568, "x": -0.53194256}], [{"q1": 3.12880099, "distance": 0.7841708039, "q3": 1.714178617, "q2": 1.521744904, "tx": -0.4596, "ty": 0.4596, "targetID": 8, "f2": 1.194057, "f1": 0.143382, "f3": -0.470548, "y": -0.30967, "x": -0.30745692}], [{"q1": 0.1954896902, "distance": 0.2273792142, "q3": 1.719393657, "q2": 2.219618294, "tx": 0.3182, "ty": 0.3182, "targetID": 9, "f2": -1.739255, "f1": 0.148597, "f3": 0.227326, "y": 0.10689172, "x": 0.23423502}], [{"q1": 0.8900392902, "distance": 0.394180621, "q3": -0.1089378732, "q2": 3.314149154, "tx": 0.1165, "ty": 0.4347, "targetID": 10, "f2": -1.044705, "f1": -1.679734, "f3": 1.321856, "y": 0.040520151, "x": 0.11571986}], [{"q1": 1.241018, "distance": 0.5101726428, "q3": -0.8607523732, "q2": 1.098321044, "tx": -0.1165, "ty": 0.4347, "targetID": 11, "f2": -0.693726, "f1": -2.431549, "f3": -0.893972, "y": 0.90848929, "x": 0.072708441}], [{"q1": 0.6504613902, "distance": 0.6893866107, "q3": 1.789137017, "q2": 0.3921601536, "tx": -0.3182, "ty": 0.3182, "targetID": 12, "f2": -1.284283, "f1": 0.218341, "f3": -1.600132, "y": 0.59664019, "x": 0.31245439}], [{"q1": 0.4309897902, "distance": 0.6877580019, "q3": -0.5460527732, "q2": 0.9152290536, "tx": 0.1768, "ty": 0.1768, "targetID": 13, "f2": -1.503755, "f1": -2.116849, "f3": -1.077064, "y": 0.56732975, "x": 0.74292506}], [{"q1": 2.69739752, "distance": 0.8064908217, "q3": 1.798121967, "q2": -0.9938979464, "tx": 0.0647, "ty": 0.2415, "targetID": 14, "f2": 0.762653, "f1": 0.227326, "f3": -2.986191, "y": 0.40416739, "x": -0.72521567}], [{"q1": 4.26524079, "distance": 1.046562025, "q3": 1.757218437, "q2": -0.6739958464, "tx": -0.0647, "ty": 0.2415, "targetID": 15, "f2": 2.330496, "f1": 0.186422, "f3": -2.666288, "y": -0.76938565, "x": -0.33562854}], [{"q1": 0.6965799902, "distance": 0.3641284659, "q3": 1.696774197, "q2": 1.538772334, "tx": -0.1768, "ty": 0.1768, "targetID": 16, "f2": -1.238164, "f1": 0.125978, "f3": -0.45352, "y": 0.38381685, "x": 0.12275561}]], "block": 8}], [{"trials": [[{"q1": 2.2896188, "distance": 1.290913765, "q3": -1.585850873, "q2": 1.898044874, "tx": 0.601, "ty": 0.601, "targetID": 1, "f2": 0.354874, "f1": -3.156647, "f3": -0.094248, "y": 0.34536289, "x": -0.66434897}], [{"q1": 1.77816751, "distance": 0.6230328966, "q3": -1.477849173, "q2": 1.627805074, "tx": 0.22, "ty": 0.821, "targetID": 2, "f2": -0.156577, "f1": -3.048646, "f3": -0.364488, "y": 0.70516347, "x": -0.39216982}], [{"q1": 1.856895824, "distance": 0.5116408979, "q3": 3.390406827, "q2": 1.719476744, "tx": -0.22, "ty": 0.821, "targetID": 3, "f2": -0.077849, "f1": 1.819611, "f3": -0.272816, "y": 0.31198863, "x": -0.16819427}], [{"q1": 1.7688684, "distance": 0.7832174369, "q3": -1.473482373, "q2": -0.4054776464, "tx": -0.601, "ty": 0.601, "targetID": 4, "f2": -0.165876, "f1": -3.044279, "f3": -2.39777, "y": 0.73866489, "x": 0.17002395}], [{"q1": 2.31701348, "distance": 0.9697549901, "q3": 3.826145727, "q2": 2.050412118, "tx": 0.4596, "ty": 0.4596, "targetID": 5, "f2": 0.382269, "f1": 2.255349, "f3": 0.058119, "y": 0.41942746, "x": -0.50932255}], [{"q1": 1.877881663, "distance": 0.62739849, "q3": -1.560347373, "q2": 1.761071434, "tx": 0.1682, "ty": 0.6279, "targetID": 6, "f2": -0.056863, "f1": -3.131144, "f3": -0.231221, "y": 0.63283765, "x": -0.45917906}], [{"q1": 0.3448723902, "distance": 0.609664199, "q3": -1.458245673, "q2": 2.305697934, "tx": -0.1682, "ty": 0.6279, "targetID": 7, "f2": -1.589872, "f1": -3.029042, "f3": 0.313405, "y": 0.48807975, "x": 0.42521447}], [{"q1": 0.5601091902, "distance": 0.607460843, "q3": 1.261537947, "q2": 2.073282913, "tx": -0.4596, "ty": 0.4596, "targetID": 8, "f2": -1.374635, "f1": -0.309258, "f3": 0.08099, "y": 0.2591816, "x": 0.11384672}], [{"q1": 3.32427089, "distance": 1.283180358, "q3": 0.9757786768, "q2": 0.5969228536, "tx": 0.3182, "ty": 0.3182, "targetID": 9, "f2": 1.389526, "f1": -0.595018, "f3": -1.39537, "y": -0.49722769, "x": -0.67257218}], [{"q1": 5.61455479, "distance": 0.5018592519, "q3": 1.194873347, "q2": 1.752651964, "tx": 0.1165, "ty": 0.4347, "targetID": 10, "f2": 3.67981, "f1": -0.375923, "f3": -0.239641, "y": 0.020868639, "x": 0.40041251}], [{"q1": 1.79909052, "distance": 0.2836093562, "q3": 4.582264227, "q2": 1.659221004, "tx": -0.1165, "ty": 0.4347, "targetID": 11, "f2": -0.135654, "f1": 3.011468, "f3": -0.333072, "y": 0.68318093, "x": -0.25321684}], [{"q1": 2.49438781, "distance": 0.2979723605, "q3": 1.166913177, "q2": 2.250343074, "tx": -0.3182, "ty": 0.3182, "targetID": 12, "f2": 0.559643, "f1": -0.403883, "f3": 0.25805, "y": 0.035882847, "x": -0.22288708}], [{"q1": 2.33580021, "distance": 0.8528884721, "q3": 5.186832327, "q2": 2.059711232, "tx": 0.1768, "ty": 0.1768, "targetID": 13, "f2": 0.401056, "f1": 3.616036, "f3": 0.067419, "y": 0.16103459, "x": -0.67594275}], [{"q1": 2.10024359, "distance": 0.7926888141, "q3": -0.2791681732, "q2": -0.2412037464, "tx": 0.0647, "ty": 0.2415, "targetID": 14, "f2": 0.165499, "f1": -1.849965, "f3": -2.233496, "y": 0.89377101, "x": -0.3857421}], [{"q1": 2.35515242, "distance": 0.5935230347, "q3": 5.638216327, "q2": 2.111044854, "tx": -0.0647, "ty": 0.2415, "targetID": 15, "f2": 0.420408, "f1": 4.06742, "f3": 0.118752, "y": 0.054693347, "x": -0.62805856}], [{"q1": 2.23640022, "distance": 0.07074803239, "q3": 1.709277727, "q2": 1.975139558, "tx": -0.1768, "ty": 0.1768, "targetID": 16, "f2": 0.301656, "f1": 0.138481, "f3": -0.017153, "y": 0.1528377, "x": -0.24336645}]], "block": 9}], [{"trials": [[{"q1": 2.16464624, "distance": 0.9158560307, "q3": -3.210701373, "q2": 1.898107706, "tx": 0.601, "ty": 0.601, "targetID": 1, "f2": 0.229902, "f1": -4.781498, "f3": -0.094185, "y": 0.4730437, "x": -0.30587345}], [{"q1": 3.17730719, "distance": 1.103971366, "q3": -2.581490673, "q2": 0.3117730536, "tx": 0.22, "ty": 0.821, "targetID": 2, "f2": 1.242563, "f1": -4.152287, "f3": -1.68052, "y": 0.082437023, "x": -0.60053489}], [{"q1": 0.1195636902, "distance": 0.8295345117, "q3": 1.784236127, "q2": 1.738137804, "tx": -0.22, "ty": 0.821, "targetID": 3, "f2": -1.815181, "f1": 0.21344, "f3": -0.254155, "y": 0.17272139, "x": 0.2975542}], [{"q1": 5.05685929, "distance": 1.63463592, "q3": 0.5341964268, "q2": 1.070800694, "tx": -0.601, "ty": 0.601, "targetID": 4, "f2": 3.122115, "f1": -1.0366, "f3": -0.921492, "y": -0.450137, "x": 0.65085686}], [{"q1": 0.9942144802, "distance": 0.1064790783, "q3": -2.707286273, "q2": 0.2099666536, "tx": 0.4596, "ty": 0.4596, "targetID": 5, "f2": -0.94053, "f1": -4.278083, "f3": -1.782326, "y": 0.35325251, "x": 0.45430798}], [{"q1": 6.89789539, "distance": 0.1137375053, "q3": 1.59668305, "q2": 0.8987670536, "tx": 0.1682, "ty": 0.6279, "targetID": 6, "f2": 4.963151, "f1": 0.025887, "f3": -1.093526, "y": 0.56057164, "x": 0.25986849}], [{"q1": 2.55238161, "distance": 0.8047019494, "q3": 1.182621137, "q2": 1.097190074, "tx": -0.1682, "ty": 0.6279, "targetID": 7, "f2": 0.617637, "f1": -0.388175, "f3": -0.895103, "y": -0.017890981, "x": -0.64830336}], [{"q1": 2.1649604, "distance": 0.04157265481, "q3": -2.473476473, "q2": 2.225273164, "tx": -0.4596, "ty": 0.4596, "targetID": 8, "f2": 0.230216, "f1": -4.044273, "f3": 0.232981, "y": 0.47226346, "x": -0.420003}], [{"q1": 1.16964102, "distance": 0.2654719429, "q3": -2.737590073, "q2": 1.175604224, "tx": 0.3182, "ty": 0.3182, "targetID": 9, "f2": -0.765103, "f1": -4.308386, "f3": -0.816688, "y": 0.57942471, "x": 0.27090303}], [{"q1": 2.64505859, "distance": 0.6084156715, "q3": -3.194013273, "q2": 2.666478434, "tx": 0.1165, "ty": 0.4347, "targetID": 10, "f2": 0.710314, "f1": -4.76481, "f3": 0.674186, "y": 0.27215974, "x": -0.46980222}], [{"q1": 3.64414789, "distance": 1.062954726, "q3": 1.774308697, "q2": 0.07669395359, "tx": -0.1165, "ty": 0.4347, "targetID": 11, "f2": 1.709403, "f1": 0.203512, "f3": -1.915599, "y": -0.54954349, "x": -0.51791936}], [{"q1": -0.1371673098, "distance": 0.6320042077, "q3": 1.539129073, "q2": 2.333720944, "tx": -0.3182, "ty": 0.3182, "targetID": 12, "f2": -2.071912, "f1": -0.031667, "f3": 0.341428, "y": -0.0074654836, "x": 0.22343762}], [{"q1": 2.28327278, "distance": 0.4377323263, "q3": 2.058874157, "q2": 1.912873192, "tx": 0.1768, "ty": 0.1768, "targetID": 13, "f2": 0.348528, "f1": 0.488078, "f3": -0.079419, "y": 0.18258937, "x": -0.26089404}], [{"q1": 1.918345376, "distance": 0.3455406941, "q3": 1.583551193, "q2": 1.687997994, "tx": 0.0647, "ty": 0.2415, "targetID": 14, "f2": -0.016399, "f1": 0.012755, "f3": -0.304295, "y": 0.23013672, "x": -0.2806538}], [{"q1": 6.59699369, "distance": 0.3305644455, "q3": 1.841475947, "q2": 1.646780294, "tx": -0.0647, "ty": 0.2415, "targetID": 15, "f2": 4.662249, "f1": 0.27068, "f3": -0.345512, "y": 0.23867452, "x": 0.26585237}], [{"q1": 2.61364266, "distance": 0.2413067663, "q3": 0.5381548268, "q2": 2.613951004, "tx": -0.1768, "ty": 0.1768, "targetID": 16, "f2": 0.678898, "f1": -1.032641, "f3": 0.621658, "y": -0.062904448, "x": -0.20456208}]], "block": 10}], [{"trials": [[{"q1": 2.3006772, "distance": 1.045050433, "q3": -2.783909773, "q2": 1.979349292, "tx": 0.601, "ty": 0.601, "targetID": 1, "f2": 0.365933, "f1": -4.354706, "f3": -0.012943, "y": 0.4343145, "x": -0.43067163}], [{"q1": 0.005548990192, "distance": 0.75547112, "q3": 1.963118417, "q2": 1.905961688, "tx": 0.22, "ty": 0.821, "targetID": 2, "f2": -1.929196, "f1": 0.392322, "f3": -0.086331, "y": 0.070567318, "x": 0.3071057}], [{"q1": 1.33268967, "distance": 0.1403655825, "q3": -0.6621157732, "q2": 1.184966174, "tx": -0.22, "ty": 0.821, "targetID": 3, "f2": -0.602055, "f1": -2.232912, "f3": -0.807326, "y": 0.88855604, "x": -0.096960664}], [{"q1": 0.2434429902, "distance": 1.030397175, "q3": 1.891364437, "q2": 2.234069624, "tx": -0.601, "ty": 0.601, "targetID": 4, "f2": -1.691302, "f1": 0.320568, "f3": 0.241777, "y": 0.05690439, "x": 0.27403046}], [{"q1": -0.2064080098, "distance": 0.5527353973, "q3": 1.748547637, "q2": 2.250154584, "tx": 0.4596, "ty": 0.4596, "targetID": 5, "f2": -2.141153, "f1": 0.177751, "f3": 0.257862, "y": -0.052813165, "x": 0.25235819}], [{"q1": 2.2994834, "distance": 0.5394782621, "q3": 3.091013027, "q2": 1.957860799, "tx": 0.1682, "ty": 0.6279, "targetID": 6, "f2": 0.364739, "f1": 1.520217, "f3": -0.034432, "y": 0.31119243, "x": -0.26853002}], [{"q1": 1.46425957, "distance": 0.2122539859, "q3": -0.6776163732, "q2": 1.353544034, "tx": -0.1682, "ty": 0.6279, "targetID": 7, "f2": -0.470485, "f1": -2.248413, "f3": -0.638749, "y": 0.83306333, "x": -0.2226037}], [{"q1": 2.022583421, "distance": 0.316626663, "q3": 2.160787427, "q2": 2.128197954, "tx": -0.4596, "ty": 0.4596, "targetID": 8, "f2": 0.087839, "f1": 0.589991, "f3": 0.135905, "y": 0.22629279, "x": -0.24554349}], [{"q1": 0.5246091902, "distance": 0.1742711794, "q3": -1.174880273, "q2": 2.870367804, "tx": 0.3182, "ty": 0.3182, "targetID": 9, "f2": -1.410135, "f1": -2.745677, "f3": 0.878075, "y": 0.40314764, "x": 0.16603449}], [{"q1": 1.70151265, "distance": 0.382908381, "q3": 1.750495427, "q2": 4.935525154, "tx": 0.1165, "ty": 0.4347, "targetID": 10, "f2": -0.233232, "f1": 0.179699, "f3": 2.943233, "y": 0.81202217, "x": 0.05133246}], [{"q1": 1.12565872, "distance": 0.511732411, "q3": -1.120499273, "q2": 1.298943154, "tx": -0.1165, "ty": 0.4347, "targetID": 11, "f2": -0.809086, "f1": -2.691296, "f3": -0.693349, "y": 0.86085079, "x": 0.16681178}], [{"q1": 1.17184013, "distance": 0.6508513548, "q3": -0.8264524732, "q2": 1.359073234, "tx": -0.3182, "ty": 0.3182, "targetID": 12, "f2": -0.762904, "f1": -2.397249, "f3": -0.633219, "y": 0.86011498, "x": 0.042265866}], [{"q1": 0.02957589019, "distance": 0.1421920843, "q3": 1.796488347, "q2": 2.044191765, "tx": 0.1768, "ty": 0.1768, "targetID": 13, "f2": -1.905169, "f1": 0.225692, "f3": 0.051899, "y": 0.071334405, "x": 0.27217084}], [{"q1": 0.5661410902, "distance": 0.4476846677, "q3": -1.654438073, "q2": 2.106709454, "tx": 0.0647, "ty": 0.2415, "targetID": 14, "f2": -1.368603, "f1": -3.225234, "f3": 0.114417, "y": 0.56980752, "x": 0.36906119}], [{"q1": 0.5459091902, "distance": 0.2400210912, "q3": -0.5665799732, "q2": 2.533777564, "tx": -0.0647, "ty": 0.2415, "targetID": 15, "f2": -1.388835, "f1": -2.137376, "f3": 0.541485, "y": 0.43905124, "x": 0.071621795}], [{"q1": 0.3281088902, "distance": 0.8247048144, "q3": -1.965015973, "q2": 1.866943104, "tx": -0.1768, "ty": 0.1768, "targetID": 16, "f2": -1.606636, "f1": -3.535812, "f3": -0.12535, "y": 0.39821327, "x": 0.61762696}]], "block": 11}], [{"trials": [[{"q1": -0.3937537098, "distance": 0.568495331, "q3": 1.438723767, "q2": 1.762265244, "tx": 0.601, "ty": 0.601, "targetID": 1, "f2": -2.328498, "f1": -0.132073, "f3": -0.230027, "y": 0.088858147, "x": 0.35422548}], [{"q1": 1.11723925, "distance": 0.1225347326, "q3": -1.165266973, "q2": 0.8362493536, "tx": 0.22, "ty": 0.821, "targetID": 2, "f2": -0.817505, "f1": -2.736063, "f3": -1.156043, "y": 0.85577486, "x": 0.33749668}], [{"q1": 1.18258438, "distance": 0.3461067115, "q3": -0.6869531732, "q2": 1.037625474, "tx": -0.22, "ty": 0.821, "targetID": 3, "f2": -0.75216, "f1": -2.25775, "f3": -0.954667, "y": 0.91485962, "x": 0.11313695}], [{"q1": 1.87404892, "distance": 0.05491760433, "q3": 0.01947782679, "q2": 1.039573264, "tx": -0.601, "ty": 0.601, "targetID": 4, "f2": -0.060696, "f1": -1.551319, "f3": -0.952719, "y": 0.65370752, "x": -0.58557727}], [{"q1": 1.22662951, "distance": 0.4643442943, "q3": -2.168352373, "q2": 2.457248364, "tx": 0.4596, "ty": 0.4596, "targetID": 5, "f2": -0.708115, "f1": -3.739149, "f3": 0.464956, "y": 0.62698393, "x": 0.026473871}], [{"q1": 0.6987790902, "distance": 0.3927164119, "q3": -2.182571273, "q2": 4.105516354, "tx": 0.1682, "ty": 0.6279, "targetID": 6, "f2": -1.235965, "f1": -3.753368, "f3": 2.113224, "y": 0.24435056, "x": 0.25255643}], [{"q1": 0.4359534902, "distance": 0.5807737421, "q3": -1.868977473, "q2": 2.512728894, "tx": -0.1682, "ty": 0.6279, "targetID": 7, "f2": -1.498791, "f1": -3.439774, "f3": 0.520436, "y": 0.4769278, "x": 0.39260793}], [{"q1": 1.49573833, "distance": 0.5608784395, "q3": -0.03482767321, "q2": 3.066089054, "tx": -0.4596, "ty": 0.4596, "targetID": 8, "f2": -0.439006, "f1": -1.605624, "f3": 1.073796, "y": 0.10431457, "x": -0.025598978}], [{"q1": 0.5694711902, "distance": 0.130892726, "q3": -2.028293873, "q2": 2.855727974, "tx": 0.3182, "ty": 0.3182, "targetID": 9, "f2": -1.365273, "f1": -3.59909, "f3": 0.863435, "y": 0.44882176, "x": 0.30978207}], [{"q1": 0.7310118902, "distance": 0.161524495, "q3": -2.283887573, "q2": 3.727331454, "tx": 0.1165, "ty": 0.4347, "targetID": 10, "f2": -1.203733, "f1": -3.854684, "f3": 1.735039, "y": 0.33026243, "x": 0.23971914}], [{"q1": 1.7164038, "distance": 0.3643019783, "q3": 0.4983822268, "q2": 1.631700654, "tx": -0.1165, "ty": 0.4347, "targetID": 11, "f2": -0.218341, "f1": -1.072414, "f3": -0.360592, "y": 0.38399657, "x": -0.47725628}], [{"q1": 0.3956153902, "distance": 1.216192648, "q3": -1.215658173, "q2": 0.2491611536, "tx": -0.3182, "ty": 0.3182, "targetID": 12, "f2": -1.539129, "f1": -2.786455, "f3": -1.743132, "y": 0.1746152, "x": 0.88948703}], [{"q1": 0.3181625902, "distance": 0.3450320352, "q3": -2.248814873, "q2": 2.595729774, "tx": 0.1768, "ty": 0.1768, "targetID": 13, "f2": -1.616582, "f1": -3.819611, "f3": 0.603437, "y": 0.38469158, "x": 0.4521692}], [{"q1": 0.4267799902, "distance": 0.4516772988, "q3": 1.174201667, "q2": 1.173279454, "tx": 0.0647, "ty": 0.2415, "targetID": 14, "f2": -1.507964, "f1": -0.396595, "f3": -0.819013, "y": 0.37236108, "x": 0.49700517}], [{"q1": -0.06509290981, "distance": 1.036876789, "q3": -1.281512173, "q2": 0.3275124536, "tx": -0.0647, "ty": 0.2415, "targetID": 15, "f2": -1.999837, "f1": -2.852308, "f3": -1.66478, "y": -0.17911951, "x": 0.88303029}], [{"q1": 1.37528967, "distance": 0.6076127315, "q3": -2.266483173, "q2": 1.597771444, "tx": -0.1768, "ty": 0.1768, "targetID": 16, "f2": -0.559455, "f1": -3.83728, "f3": -0.394521, "y": 0.71514472, "x": 0.10494136}]], "block": 12}], [{"trials": [[{"q1": 0.06310299019, "distance": 0.2469681855, "q3": -1.304584073, "q2": 1.942529826, "tx": 0.601, "ty": 0.601, "targetID": 1, "f2": -1.871641, "f1": -2.87538, "f3": -0.049763, "y": 0.35872731, "x": 0.64892941}], [{"q1": 2.6048462, "distance": 1.078118555, "q3": -1.618485673, "q2": 2.994020854, "tx": 0.22, "ty": 0.821, "targetID": 2, "f2": 0.670102, "f1": -3.189282, "f3": 1.001728, "y": -0.0081135313, "x": -0.46913741}], [{"q1": 2.10765775, "distance": 0.5172578814, "q3": -2.018353873, "q2": 2.821673114, "tx": -0.22, "ty": 0.821, "targetID": 3, "f2": 0.172913, "f1": -3.58915, "f3": 0.82938, "y": 0.34395789, "x": -0.41996635}], [{"q1": 1.55153302, "distance": 0.3012587537, "q3": -0.08299457321, "q2": 2.071586453, "tx": -0.601, "ty": 0.601, "targetID": 4, "f2": -0.383211, "f1": -1.653791, "f3": 0.079294, "y": 0.3900276, "x": -0.38594772}], [{"q1": 1.878070159, "distance": 0.5960080188, "q3": 2.203198927, "q2": 1.718659934, "tx": 0.4596, "ty": 0.4596, "targetID": 5, "f2": -0.056674, "f1": 0.632403, "f3": -0.273633, "y": 0.42467538, "x": -0.13538389}], [{"q1": 1.49504718, "distance": 0.3156710439, "q3": 2.341805997, "q2": 1.458347564, "tx": 0.1682, "ty": 0.6279, "targetID": 6, "f2": -0.439697, "f1": 0.77101, "f3": -0.533945, "y": 0.40297435, "x": -0.053287381}], [{"q1": 0.6112542902, "distance": 0.9067618748, "q3": 1.930194527, "q2": 3.393191654, "tx": -0.1682, "ty": 0.6279, "targetID": 7, "f2": -1.32349, "f1": 0.359398, "f3": 1.400899, "y": 0.043101722, "x": 0.5247849}], [{"q1": 1.78928875, "distance": 0.1415514741, "q3": 0.5017752268, "q2": 1.804739574, "tx": -0.4596, "ty": 0.4596, "targetID": 8, "f2": -0.145456, "f1": -1.069021, "f3": -0.187553, "y": 0.31821739, "x": -0.46651212}], [{"q1": 1.09417996, "distance": 0.5583144591, "q3": -0.1611825732, "q2": 2.023268758, "tx": 0.3182, "ty": 0.3182, "targetID": 9, "f2": -0.840565, "f1": -1.731979, "f3": 0.030976, "y": 0.53231876, "x": -0.19742408}], [{"q1": 0.8224949902, "distance": 0.1692650904, "q3": -0.3236971732, "q2": 2.313740414, "tx": 0.1165, "ty": 0.4347, "targetID": 10, "f2": -1.112249, "f1": -1.894494, "f3": 0.321448, "y": 0.48586462, "x": -0.044846994}], [{"q1": 1.01758793, "distance": 0.07141045205, "q3": -0.3250040732, "q2": 2.260270504, "tx": -0.1165, "ty": 0.4347, "targetID": 11, "f2": -0.917157, "f1": -1.8958, "f3": 0.267978, "y": 0.49916121, "x": -0.14722792}], [{"q1": 1.63754982, "distance": 0.1270663334, "q3": 1.492193679, "q2": 1.816489134, "tx": -0.3182, "ty": 0.3182, "targetID": 12, "f2": -0.297195, "f1": -0.078603, "f3": -0.175804, "y": 0.27154351, "x": -0.20000937}], [{"q1": -0.1607795098, "distance": 0.3080491829, "q3": -1.712061173, "q2": 2.499031554, "tx": 0.1768, "ty": 0.1768, "targetID": 13, "f2": -2.095524, "f1": -3.282857, "f3": 0.506739, "y": 0.2001405, "x": 0.48396367}], [{"q1": 0.9638038602, "distance": 0.0913601185, "q3": 1.266438827, "q2": 2.439592614, "tx": 0.0647, "ty": 0.2415, "targetID": 14, "f2": -0.970941, "f1": -0.304358, "f3": 0.4473, "y": 0.15729737, "x": 0.10014839}], [{"q1": 0.8647179902, "distance": 0.662352388, "q3": -1.858057273, "q2": -0.1889591464, "tx": -0.0647, "ty": 0.2415, "targetID": 15, "f2": -1.070026, "f1": -3.428854, "f3": -2.181252, "y": 0.38725973, "x": 0.58141515}], [{"q1": 0.8602569902, "distance": 0.3419310136, "q3": 0.07062302679, "q2": 2.100991764, "tx": -0.1768, "ty": 0.1768, "targetID": 16, "f2": -1.074488, "f1": -1.500173, "f3": 0.108699, "y": 0.50380411, "x": -0.076874377}]], "block": 13}], [{"trials": [[{"q1": 0.9475932502, "distance": 0.3561688855, "q3": -0.7724673732, "q2": 1.143748474, "tx": 0.601, "ty": 0.601, "targetID": 1, "f2": -0.987151, "f1": -2.343264, "f3": -0.848544, "y": 0.85942353, "x": 0.35590093}], [{"q1": 0.01709749019, "distance": 1.125523242, "q3": -2.039427673, "q2": -0.2398277464, "tx": 0.22, "ty": 0.821, "targetID": 2, "f2": -1.917647, "f1": -3.610224, "f3": -2.23212, "y": -0.2293207, "x": 0.62451081}], [{"q1": 0.3658330902, "distance": 0.9437996887, "q3": 0.8455910768, "q2": 0.5237237536, "tx": -0.22, "ty": 0.821, "targetID": 3, "f2": -1.568911, "f1": -0.725205, "f3": -1.468569, "y": 0.53743311, "x": 0.68019313}], [{"q1": 0.5831684902, "distance": 1.17519396, "q3": 1.185385737, "q2": 3.309059754, "tx": -0.601, "ty": 0.601, "targetID": 4, "f2": -1.351576, "f1": -0.385411, "f3": 1.316767, "y": -0.068078149, "x": 0.36513419}], [{"q1": 0.9747366102, "distance": 0.3580212782, "q3": 1.346800767, "q2": 3.362466854, "tx": 0.4596, "ty": 0.4596, "targetID": 5, "f2": -0.960008, "f1": -0.223996, "f3": 1.370174, "y": 0.10350796, "x": 0.42248269}], [{"q1": 1.11912421, "distance": 0.531019115, "q3": -0.9684336732, "q2": 4.954186254, "tx": 0.1682, "ty": 0.6279, "targetID": 6, "f2": -0.81562, "f1": -2.53923, "f3": 2.961894, "y": 0.26897843, "x": 0.55955228}], [{"q1": 1.78495335, "distance": 0.5152763567, "q3": 0.8952910768, "q2": 2.607667824, "tx": -0.1682, "ty": 0.6279, "targetID": 7, "f2": -0.149791, "f1": -0.675505, "f3": 0.615375, "y": 0.11699696, "x": -0.1012089}], [{"q1": 0.7515578902, "distance": 0.8264742627, "q3": 0.9470016868, "q2": 0.6201078536, "tx": -0.4596, "ty": 0.4596, "targetID": 8, "f2": -1.183187, "f1": -0.623795, "f3": -1.372185, "y": 0.76944766, "x": 0.30659458}], [{"q1": -0.007777609808, "distance": 0.3949393554, "q3": -0.6704598732, "q2": 1.527085614, "tx": 0.3182, "ty": 0.3182, "targetID": 9, "f2": -1.942522, "f1": -2.241256, "f3": -0.465207, "y": 0.39366397, "x": 0.70586259}], [{"q1": 2.20630376, "distance": 0.776307399, "q3": 1.369420237, "q2": 1.144690954, "tx": 0.1165, "ty": 0.4347, "targetID": 10, "f2": 0.271559, "f1": -0.201376, "f3": -0.847602, "y": 0.095378464, "x": -0.58172208}], [{"q1": 1.881023256, "distance": 0.3517518324, "q3": 0.9422892968, "q2": 1.737069664, "tx": -0.1165, "ty": 0.4347, "targetID": 11, "f2": -0.053721, "f1": -0.628507, "f3": -0.255223, "y": 0.22543125, "x": -0.39922945}], [{"q1": 1.38571976, "distance": 0.5301349613, "q3": 1.791336127, "q2": 2.782968694, "tx": -0.3182, "ty": 0.3182, "targetID": 12, "f2": -0.549025, "f1": 0.22054, "f3": 0.790676, "y": 0.23850211, "x": 0.20591003}], [{"q1": 0.6038401902, "distance": 0.3860239112, "q3": -2.102812473, "q2": 2.495198804, "tx": 0.1768, "ty": 0.1768, "targetID": 13, "f2": -1.330904, "f1": -3.673609, "f3": 0.502906, "y": 0.49090857, "x": 0.40118865}], [{"q1": 0.5297613902, "distance": 0.3259492225, "q3": 0.4774592268, "q2": 1.698553744, "tx": 0.0647, "ty": 0.2415, "targetID": 14, "f2": -1.404983, "f1": -1.093337, "f3": -0.293739, "y": 0.55538792, "x": 0.15254799}], [{"q1": 1.47500382, "distance": 0.2190354839, "q3": 1.567152079, "q2": 2.780141264, "tx": -0.0647, "ty": 0.2415, "targetID": 15, "f2": -0.459741, "f1": -0.003644, "f3": 0.787849, "y": 0.23395976, "x": 0.15420566}], [{"q1": 1.3303649, "distance": 0.2629475853, "q3": -0.8634164732, "q2": 3.688501354, "tx": -0.1768, "ty": 0.1768, "targetID": 16, "f2": -0.60438, "f1": -2.434213, "f3": 1.696209, "y": 0.12571493, "x": 0.081137489}]], "block": 14}], [{"trials": [[{"q1": 0.3907144902, "distance": 0.1790176146, "q3": -1.554554273, "q2": 1.437047564, "tx": 0.601, "ty": 0.601, "targetID": 1, "f2": -1.54403, "f1": -3.125351, "f3": -0.555245, "y": 0.44948128, "x": 0.69633826}], [{"q1": -0.5175199098, "distance": 0.7425841522, "q3": -0.6249255732, "q2": 2.229545734, "tx": 0.22, "ty": 0.821, "targetID": 2, "f2": -2.452264, "f1": -2.195722, "f3": 0.237253, "y": 0.15873775, "x": 0.55591656}], [{"q1": -0.2629127098, "distance": 1.222459337, "q3": -3.070994773, "q2": 1.837223644, "tx": -0.22, "ty": 0.821, "targetID": 3, "f2": -2.197657, "f1": -4.641791, "f3": -0.155069, "y": -0.13666841, "x": 0.53978816}], [{"q1": 0.002206290192, "distance": 0.8499372186, "q3": 6.062331327, "q2": 2.656802334, "tx": -0.601, "ty": 0.601, "targetID": 4, "f2": -1.932538, "f1": 4.491535, "f3": 0.66451, "y": 0.1912226, "x": 0.14363129}], [{"q1": -0.1846996098, "distance": 0.1583384282, "q3": 0.6347273768, "q2": 1.785764354, "tx": 0.4596, "ty": 0.4596, "targetID": 5, "f2": -2.119444, "f1": -0.936069, "f3": -0.206528, "y": 0.30803341, "x": 0.41378923}], [{"q1": 1.09637907, "distance": 0.2683970882, "q3": -0.7781976732, "q2": 1.063763534, "tx": 0.1682, "ty": 0.6279, "targetID": 6, "f2": -0.838365, "f1": -2.348994, "f3": -0.928529, "y": 0.89356684, "x": 0.20638543}], [{"q1": 0.6084896902, "distance": 0.5511464722, "q3": 1.288744137, "q2": 0.5672662536, "tx": -0.1682, "ty": 0.6279, "targetID": 7, "f2": -1.326255, "f1": -0.282052, "f3": -1.425026, "y": 0.66152711, "x": 0.38191967}], [{"q1": 1.41858082, "distance": 0.3489314577, "q3": -0.3925796732, "q2": 1.485239604, "tx": -0.4596, "ty": 0.4596, "targetID": 8, "f2": -0.516164, "f1": -1.963376, "f3": -0.507053, "y": 0.75858198, "x": -0.27970298}], [{"q1": -0.002386709808, "distance": 0.2550441955, "q3": 0.7311742768, "q2": 2.633303224, "tx": 0.3182, "ty": 0.3182, "targetID": 9, "f2": -1.937131, "f1": -0.839622, "f3": 0.641011, "y": 0.1427343, "x": 0.13310724}], [{"q1": 1.55995249, "distance": 0.5435407799, "q3": -0.2596903732, "q2": 1.761134264, "tx": 0.1165, "ty": 0.4347, "targetID": 10, "f2": -0.374792, "f1": -1.830487, "f3": -0.231158, "y": 0.56293808, "x": -0.41169653}], [{"q1": 2.59215417, "distance": 0.3867675915, "q3": -3.110886773, "q2": 0.6414706536, "tx": -0.1165, "ty": 0.4347, "targetID": 11, "f2": 0.65741, "f1": -4.681683, "f3": -1.350822, "y": 0.28701928, "x": -0.47396269}], [{"q1": 1.57509496, "distance": 0.2843066224, "q3": -0.4484120732, "q2": 1.808383824, "tx": -0.3182, "ty": 0.3182, "targetID": 12, "f2": -0.35965, "f1": -2.019208, "f3": -0.183909, "y": 0.58405968, "x": -0.41894168}], [{"q1": 0.3626600902, "distance": 0.09098697738, "q3": 0.9563008068, "q2": 2.222948384, "tx": 0.1768, "ty": 0.1768, "targetID": 13, "f2": -1.572084, "f1": -0.614496, "f3": 0.230656, "y": 0.24902871, "x": 0.12146788}], [{"q1": 0.7367295902, "distance": 0.3541777502, "q3": -0.5780655732, "q2": 1.957609471, "tx": 0.0647, "ty": 0.2415, "targetID": 14, "f2": -1.198015, "f1": -2.148862, "f3": -0.034683, "y": 0.59526952, "x": 0.047699839}], [{"q1": 0.6275277902, "distance": 0.3941778114, "q3": -2.400792573, "q2": 3.354612854, "tx": -0.0647, "ty": 0.2415, "targetID": 15, "f2": -1.307217, "f1": -3.971589, "f3": 1.36232, "y": 0.37001689, "x": 0.30793864}], [{"q1": 0.5064507902, "distance": 0.5979600773, "q3": -0.2838554732, "q2": 1.90062098, "tx": -0.1768, "ty": 0.1768, "targetID": 16, "f2": -1.428294, "f1": -1.854652, "f3": -0.091672, "y": 0.63624081, "x": 0.20591451}]], "block": 15}], [{"trials": [[{"q1": 0.9567667002, "distance": 0.6319351143, "q3": -1.065590573, "q2": 4.129266854, "tx": 0.601, "ty": 0.601, "targetID": 1, "f2": -0.977978, "f1": -2.636387, "f3": 2.136974, "y": 0.056435732, "x": 0.28038848}], [{"q1": 0.6052224902, "distance": 0.2303299884, "q3": -1.238390673, "q2": 2.273151034, "tx": 0.22, "ty": 0.821, "targetID": 2, "f2": -1.329522, "f1": -2.809187, "f3": 0.280858, "y": 0.59547678, "x": 0.26681005}], [{"q1": 0.8551675902, "distance": 0.4289591029, "q3": -1.693978173, "q2": 2.462400574, "tx": -0.22, "ty": 0.821, "targetID": 3, "f2": -1.079577, "f1": -3.264775, "f3": 0.470108, "y": 0.59762174, "x": 0.14620768}], [{"q1": 1.43881267, "distance": 0.3990568499, "q3": -1.631378773, "q2": 2.462212084, "tx": -0.601, "ty": 0.601, "targetID": 4, "f2": -0.495932, "f1": -3.202175, "f3": 0.469919, "y": 0.57886641, "x": -0.20255744}], [{"q1": 1.64596929, "distance": 0.0635783634, "q3": -0.6365054732, "q2": 4.784980054, "tx": 0.4596, "ty": 0.4596, "targetID": 5, "f2": -0.288775, "f1": -2.207302, "f3": 2.792687, "y": 0.45034195, "x": 0.39669931}], [{"q1": 0.6214958902, "distance": 0.2113498414, "q3": -1.555201473, "q2": 2.995089054, "tx": 0.1682, "ty": 0.6279, "targetID": 6, "f2": -1.313249, "f1": -3.125998, "f3": 1.002796, "y": 0.4169316, "x": 0.15550789}], [{"q1": 1.33005074, "distance": 0.5995701229, "q3": 0.3157300268, "q2": 3.131622654, "tx": -0.1682, "ty": 0.6279, "targetID": 7, "f2": -0.604694, "f1": -1.255066, "f3": 1.13933, "y": 0.087095448, "x": 0.090672109}], [{"q1": 1.6217162, "distance": 0.3694155943, "q3": -1.765449373, "q2": 1.703391794, "tx": -0.4596, "ty": 0.4596, "targetID": 8, "f2": -0.313028, "f1": -3.336246, "f3": -0.288901, "y": 0.74608464, "x": -0.22637386}], [{"q1": 0.6237578902, "distance": 0.228880764, "q3": -1.240709173, "q2": 3.242332354, "tx": 0.3182, "ty": 0.3182, "targetID": 9, "f2": -1.310987, "f1": -2.811505, "f3": 1.25004, "y": 0.28628649, "x": 0.091555053}], [{"q1": 0.7892569902, "distance": 0.189370083, "q3": -1.741315673, "q2": 2.414145714, "tx": 0.1165, "ty": 0.4347, "targetID": 10, "f2": -1.145487, "f1": -3.312112, "f3": 0.421853, "y": 0.59873078, "x": 0.2111305}], [{"q1": 1.07646138, "distance": 0.0942459169, "q3": -1.318143173, "q2": 2.527368714, "tx": -0.1165, "ty": 0.4347, "targetID": 11, "f2": -0.858283, "f1": -2.88894, "f3": 0.535076, "y": 0.52747024, "x": -0.099887492}], [{"q1": 2.56507364, "distance": 0.3288831357, "q3": -0.1643178732, "q2": 3.468778354, "tx": -0.3182, "ty": 0.3182, "targetID": 12, "f2": 0.630329, "f1": -1.735114, "f3": 1.476486, "y": 0.15057252, "x": -0.03524215}], [{"q1": 1.0711835, "distance": 0.1318448569, "q3": 0.3186831268, "q2": 3.187731454, "tx": 0.1768, "ty": 0.1768, "targetID": 13, "f2": -0.863561, "f1": -1.252113, "f3": 1.195439, "y": 0.05665784, "x": 0.12249597}], [{"q1": 0.5417622902, "distance": 0.2478996986, "q3": -1.423706973, "q2": 4.092384554, "tx": 0.0647, "ty": 0.2415, "targetID": 14, "f2": -1.392982, "f1": -2.994503, "f3": 2.100092, "y": 0.049802065, "x": 0.22188194}], [{"q1": 0.7904507902, "distance": 0.03767547577, "q3": -0.009983973205, "q2": 2.667860734, "tx": -0.0647, "ty": 0.2415, "targetID": 15, "f2": -1.144294, "f1": -1.58078, "f3": 0.675568, "y": 0.26459046, "x": -0.034929677}], [{"q1": 0.9987383702, "distance": 0.1570099869, "q3": 0.4538973268, "q2": 2.692490824, "tx": -0.1768, "ty": 0.1768, "targetID": 16, "f2": -0.936006, "f1": -1.116899, "f3": 0.700198, "y": 0.16447092, "x": -0.020274827}]], "block": 16}], [{"trials": [[{"q1": 0.3573444902, "distance": 0.02010446299, "q3": 1.004681327, "q2": 0.5132936536, "tx": 0.601, "ty": 0.601, "targetID": 1, "f2": -1.5774, "f1": -0.566115, "f3": -1.478999, "y": 0.61921118, "x": 0.60951718}], [{"q1": 1.849607329, "distance": 0.7967156382, "q3": 1.684144987, "q2": 1.629124544, "tx": 0.22, "ty": 0.821, "targetID": 2, "f2": -0.085137, "f1": 0.113349, "f3": -0.363168, "y": 0.27265123, "x": -0.3579874}], [{"q1": 3.17799839, "distance": 0.9461136129, "q3": 1.383431737, "q2": -0.9679044464, "tx": -0.22, "ty": 0.821, "targetID": 3, "f2": 1.243254, "f1": -0.187365, "f3": -2.960197, "y": 0.14141405, "x": -0.87825064}], [{"q1": 1.78357105, "distance": 0.508768718, "q3": 1.440294567, "q2": 1.803985594, "tx": -0.601, "ty": 0.601, "targetID": 4, "f2": -0.151173, "f1": -0.130502, "f3": -0.188307, "y": 0.21658516, "x": -0.26772708}], [{"q1": 0.2748399902, "distance": 0.1483613896, "q3": 0.7218751568, "q2": 1.533431634, "tx": 0.4596, "ty": 0.4596, "targetID": 5, "f2": -1.659904, "f1": -0.848921, "f3": -0.458861, "y": 0.50121447, "x": 0.31719446}], [{"q1": 0.4757888902, "distance": 0.6280158044, "q3": 0.6825424168, "q2": 2.974291684, "tx": 0.1682, "ty": 0.6279, "targetID": 6, "f2": -1.458956, "f1": -0.888254, "f3": 0.981999, "y": 0.00043850796, "x": 0.14181958}], [{"q1": -0.7189525098, "distance": 0.8959370737, "q3": 1.598442342, "q2": 1.512194464, "tx": -0.1682, "ty": 0.6279, "targetID": 7, "f2": -2.653697, "f1": 0.027646, "f3": -0.480098, "y": -0.045680486, "x": 0.42255593}], [{"q1": 1.5325578, "distance": 0.1785264916, "q3": 0.8990609868, "q2": 1.080162644, "tx": -0.4596, "ty": 0.4596, "targetID": 8, "f2": -0.402187, "f1": -0.671735, "f3": -0.91213, "y": 0.61261046, "x": -0.36762442}], [{"q1": 6.36401319, "distance": 0.07775664743, "q3": 1.531149428, "q2": 1.662865244, "tx": 0.3182, "ty": 0.3182, "targetID": 9, "f2": 4.429269, "f1": -0.039647, "f3": -0.329427, "y": 0.24363273, "x": 0.29615871}], [{"q1": 2.1846896, "distance": 0.372427678, "q3": -4.273275973, "q2": 2.071523621, "tx": 0.1165, "ty": 0.4347, "targetID": 10, "f2": 0.249945, "f1": -5.844072, "f3": 0.079231, "y": 0.22952534, "x": -0.19431463}], [{"q1": -1.08737341, "distance": 0.6695302487, "q3": 1.409946787, "q2": 2.132784674, "tx": -0.1165, "ty": 0.4347, "targetID": 11, "f2": -3.022118, "f1": -0.16085, "f3": 0.140492, "y": -0.13677652, "x": 0.23233426}], [{"q1": 1.958997585, "distance": 0.1522799144, "q3": 1.067827347, "q2": 1.772569664, "tx": -0.3182, "ty": 0.3182, "targetID": 12, "f2": 0.024253, "f1": -0.502969, "f3": -0.219723, "y": 0.18420087, "x": -0.39054228}], [{"q1": -0.2091977098, "distance": 0.06679575137, "q3": 1.522164473, "q2": 2.170609454, "tx": 0.1768, "ty": 0.1768, "targetID": 13, "f2": -2.143942, "f1": -0.048632, "f3": 0.178317, "y": 0.12945812, "x": 0.22392132}], [{"q1": 1.05371625, "distance": 0.07463529635, "q3": 1.367912277, "q2": 2.449080224, "tx": 0.0647, "ty": 0.2415, "targetID": 14, "f2": -0.881028, "f1": -0.202884, "f3": 0.456788, "y": 0.17396628, "x": 0.096474583}], [{"q1": 2.16847898, "distance": 0.1932768162, "q3": 1.650027294, "q2": 1.949943985, "tx": -0.0647, "ty": 0.2415, "targetID": 15, "f2": 0.233734, "f1": 0.079231, "f3": -0.042349, "y": 0.16603445, "x": -0.24263504}], [{"q1": 2.06216749, "distance": 0.050326135, "q3": 1.493513148, "q2": 2.048904154, "tx": -0.1768, "ty": 0.1768, "targetID": 16, "f2": 0.127423, "f1": -0.077283, "f3": 0.056612, "y": 0.15824561, "x": -0.22358092}]], "block": 17}], [{"trials": [[{"q1": 2.80898689, "distance": 0.9021243762, "q3": 1.355220237, "q2": 2.969704964, "tx": 0.601, "ty": 0.601, "targetID": 1, "f2": 0.874242, "f1": -0.215576, "f3": 0.977412, "y": 0.19591605, "x": -0.20506165}], [{"q1": 0.1496475902, "distance": 0.4886319633, "q3": -1.313945973, "q2": 2.653095254, "tx": 0.22, "ty": 0.821, "targetID": 2, "f2": -1.785097, "f1": -2.884742, "f3": 0.660803, "y": 0.35197705, "x": 0.35703528}], [{"q1": -0.3136431098, "distance": 0.9249354676, "q3": 1.264491047, "q2": 1.97250062, "tx": -0.22, "ty": 0.821, "targetID": 3, "f2": -2.248388, "f1": -0.306305, "f3": -0.019792, "y": 0.04275248, "x": 0.27983639}], [{"q1": 2.03408165, "distance": 0.3012937045, "q3": -2.809689673, "q2": 1.986197964, "tx": -0.601, "ty": 0.601, "targetID": 4, "f2": 0.099337, "f1": -4.380486, "f3": -0.006095, "y": 0.54283665, "x": -0.30537368}], [{"q1": 0.9201985902, "distance": 0.1889998554, "q3": 1.627093667, "q2": 4.637513654, "tx": 0.4596, "ty": 0.4596, "targetID": 5, "f2": -1.014546, "f1": 0.056297, "f3": 2.645221, "y": 0.46894974, "x": 0.64836845}], [{"q1": 0.1738503902, "distance": 0.2235951991, "q3": 0.7064185268, "q2": 1.534813934, "tx": 0.1682, "ty": 0.6279, "targetID": 6, "f2": -1.760894, "f1": -0.864378, "f3": -0.457479, "y": 0.47286952, "x": 0.3293222}], [{"q1": 1.10222244, "distance": 0.3492905505, "q3": -0.3515944732, "q2": 2.138502374, "tx": -0.1682, "ty": 0.6279, "targetID": 7, "f2": -0.832522, "f1": -1.922391, "f3": 0.14621, "y": 0.28525106, "x": -0.1004092}], [{"q1": 2.016488731, "distance": 0.1190470131, "q3": -1.254544773, "q2": 2.058831586, "tx": -0.4596, "ty": 0.4596, "targetID": 8, "f2": 0.081744, "f1": -2.825341, "f3": 0.066539, "y": 0.42201786, "x": -0.57255917}], [{"q1": 1.79940468, "distance": 0.7228920338, "q3": 1.709089237, "q2": 1.506162604, "tx": 0.3182, "ty": 0.3182, "targetID": 9, "f2": -0.13534, "f1": 0.138293, "f3": -0.48613, "y": 0.29259545, "x": -0.40423844}], [{"q1": 2.15006925, "distance": 0.4647574336, "q3": -2.889662073, "q2": 1.987203273, "tx": 0.1165, "ty": 0.4347, "targetID": 10, "f2": 0.215325, "f1": -4.460458, "f3": -0.005089, "y": 0.4899854, "x": -0.34495747}], [{"q1": 0.9263560902, "distance": 0.3627474004, "q3": -0.3197575732, "q2": 1.595321004, "tx": -0.1165, "ty": 0.4347, "targetID": 11, "f2": -1.008388, "f1": -1.890554, "f3": -0.396972, "y": 0.74595527, "x": 0.069795017}], [{"q1": 3.60889919, "distance": 0.9859526022, "q3": 1.297540597, "q2": 0.4571848536, "tx": -0.3182, "ty": 0.3182, "targetID": 12, "f2": 1.674155, "f1": -0.273256, "f3": -1.535108, "y": -0.65416335, "x": -0.481332}], [{"q1": 1.76289937, "distance": 0.6616454772, "q3": -2.149496573, "q2": 1.834898864, "tx": 0.1768, "ty": 0.1768, "targetID": 13, "f2": -0.171845, "f1": -3.720293, "f3": -0.157394, "y": 0.67610019, "x": -0.25733599}], [{"q1": 1.27268525, "distance": 0.7187114682, "q3": 0.6855583468, "q2": 6.127948054, "tx": 0.0647, "ty": 0.2415, "targetID": 14, "f2": -0.662059, "f1": -0.885238, "f3": 4.135655, "y": 0.95384742, "x": 0.16013232}], [{"q1": 0.4899888902, "distance": 0.6568852596, "q3": -0.8206845732, "q2": 1.615741354, "tx": -0.0647, "ty": 0.2415, "targetID": 15, "f2": -1.444756, "f1": -2.391481, "f3": -0.376551, "y": 0.66479499, "x": 0.43761424}], [{"q1": 0.7834135902, "distance": 0.3744772756, "q3": 1.532280401, "q2": 2.479239514, "tx": -0.1768, "ty": 0.1768, "targetID": 16, "f2": -1.151331, "f1": -0.038516, "f3": 0.486947, "y": 0.11674714, "x": 0.19283074}]], "block": 18}], [{"trials": [[{"q1": 1.51414807, "distance": 0.3330341365, "q3": -1.114084173, "q2": 4.764308354, "tx": 0.601, "ty": 0.601, "targetID": 1, "f2": -0.420596, "f1": -2.68488, "f3": 2.772016, "y": 0.3518735, "x": 0.37998479}], [{"q1": 1.56007815, "distance": 0.4652378098, "q3": -2.080582573, "q2": 3.409590754, "tx": 0.22, "ty": 0.821, "targetID": 2, "f2": -0.374666, "f1": -3.651379, "f3": 1.417298, "y": 0.47708293, "x": -0.093316563}], [{"q1": 2.17136925, "distance": 0.5614554524, "q3": -2.014659373, "q2": 3.806373954, "tx": -0.22, "ty": 0.821, "targetID": 3, "f2": 0.236625, "f1": -3.585456, "f3": 1.814081, "y": 0.26169557, "x": -0.26909969}], [{"q1": 2.60321257, "distance": 0.4127503788, "q3": -2.613560073, "q2": 3.954594254, "tx": -0.601, "ty": 0.601, "targetID": 4, "f2": 0.668468, "f1": -4.184356, "f3": 1.962302, "y": 0.2241912, "x": -0.43254228}], [{"q1": 2.004613511, "distance": 0.6886732755, "q3": -2.130917173, "q2": 3.804803154, "tx": 0.4596, "ty": 0.4596, "targetID": 5, "f2": 0.069869, "f1": -3.701713, "f3": 1.81251, "y": 0.25846638, "x": -0.19904721}], [{"q1": 2.22565597, "distance": 0.3080600457, "q3": -0.2956426732, "q2": 4.008943854, "tx": 0.1682, "ty": 0.6279, "targetID": 6, "f2": 0.290911, "f1": -1.866439, "f3": 2.016651, "y": 0.32454648, "x": 0.11455642}], [{"q1": 2.52127984, "distance": 0.2027961994, "q3": -3.993165373, "q2": 3.500005754, "tx": -0.1682, "ty": 0.6279, "targetID": 7, "f2": 0.586535, "f1": -5.563962, "f3": 1.507713, "y": 0.47676977, "x": -0.30342556}], [{"q1": 1.43774453, "distance": 0.2107475338, "q3": 0.09581852679, "q2": 1.483920134, "tx": -0.4596, "ty": 0.4596, "targetID": 8, "f2": -0.497, "f1": -1.474978, "f3": -0.508373, "y": 0.64134461, "x": -0.35290689}], [{"q1": 1.70421442, "distance": 0.1003992411, "q3": 1.284534407, "q2": 3.638424354, "tx": 0.3182, "ty": 0.3182, "targetID": 9, "f2": -0.23053, "f1": -0.286262, "f3": 1.646132, "y": 0.41354052, "x": 0.28673267}], [{"q1": 1.68637017, "distance": 0.198295913, "q3": -3.125947473, "q2": 1.519294464, "tx": 0.1165, "ty": 0.4347, "targetID": 10, "f2": -0.248374, "f1": -4.696744, "f3": -0.472998, "y": 0.54051258, "x": -0.051205}], [{"q1": 2.73446832, "distance": 0.05326120472, "q3": 0.5682513268, "q2": 3.686490754, "tx": -0.1165, "ty": 0.4347, "targetID": 11, "f2": 0.799724, "f1": -1.002545, "f3": 1.694198, "y": 0.38760466, "x": -0.091624613}], [{"q1": 1.00929413, "distance": 0.5443984214, "q3": -2.488354973, "q2": 2.252228034, "tx": -0.3182, "ty": 0.3182, "targetID": 12, "f2": -0.92545, "f1": -4.059151, "f3": 0.259935, "y": 0.61726504, "x": 0.13669531}], [{"q1": 1.58031001, "distance": 0.0301657789, "q3": 1.114574237, "q2": 3.118490754, "tx": 0.1768, "ty": 0.1768, "targetID": 13, "f2": -0.354434, "f1": -0.456222, "f3": 1.126198, "y": 0.20030543, "x": 0.15789315}], [{"q1": 2.06769669, "distance": 0.05687291245, "q3": -0.5971350732, "q2": 4.036275654, "tx": 0.0647, "ty": 0.2415, "targetID": 14, "f2": 0.132952, "f1": -2.167931, "f3": 2.043983, "y": 0.27578994, "x": 0.11007321}], [{"q1": 1.02368262, "distance": 0.4538884987, "q3": -2.886985373, "q2": 2.013781148, "tx": -0.0647, "ty": 0.2415, "targetID": 15, "f2": -0.911062, "f1": -4.457782, "f3": 0.021488, "y": 0.51360858, "x": 0.29857908}], [{"q1": 2.13392146, "distance": 0.1632428162, "q3": -3.938319373, "q2": 2.200957234, "tx": -0.1768, "ty": 0.1768, "targetID": 16, "f2": 0.199177, "f1": -5.509116, "f3": 0.208665, "y": 0.33935085, "x": -0.1617854}]], "block": 19}], [{"trials": [[{"q1": 0.1545861902, "distance": 0.1221326823, "q3": -0.7837393732, "q2": 1.812907714, "tx": 0.601, "ty": 0.601, "targetID": 1, "f2": -1.780158, "f1": -2.354536, "f3": -0.179385, "y": 0.48421754, "x": 0.56524739}], [{"q1": 0.7398711902, "distance": 0.3070384464, "q3": -0.3983350732, "q2": 1.93147142, "tx": 0.22, "ty": 0.821, "targetID": 2, "f2": -1.194873, "f1": -1.969131, "f3": -0.060821, "y": 0.55352102, "x": 0.069243233}], [{"q1": 1.22015783, "distance": 0.08093382798, "q3": -0.1792027732, "q2": 1.357565274, "tx": -0.22, "ty": 0.821, "targetID": 3, "f2": -0.714587, "f1": -1.749999, "f3": -0.634727, "y": 0.79694485, "x": -0.14272365}], [{"q1": 1.22066048, "distance": 0.4123724696, "q3": 0.9540388568, "q2": 1.516341364, "tx": -0.601, "ty": 0.601, "targetID": 4, "f2": -0.714084, "f1": -0.616757, "f3": -0.475951, "y": 0.51137707, "x": -0.19848443}], [{"q1": 1.958620594, "distance": 0.6316922809, "q3": -2.317307873, "q2": 4.262533154, "tx": 0.4596, "ty": 0.4596, "targetID": 5, "f2": 0.023876, "f1": -3.888104, "f3": 2.27024, "y": 0.34890245, "x": -0.16231735}], [{"q1": 0.3078204902, "distance": 0.1644160205, "q3": -0.4586725732, "q2": 2.215974054, "tx": 0.1682, "ty": 0.6279, "targetID": 6, "f2": -1.626924, "f1": -2.029469, "f3": 0.223681, "y": 0.47708287, "x": 0.23367382}], [{"q1": 1.50660824, "distance": 0.6042092879, "q3": -0.6619523732, "q2": -2.378611446, "tx": -0.1682, "ty": 0.6279, "targetID": 7, "f2": -0.428136, "f1": -2.232749, "f3": -4.370904, "y": 0.13501394, "x": 0.18127417}], [{"q1": 1.45715957, "distance": 0.1516881133, "q3": 0.7904247068, "q2": 1.621082064, "tx": -0.4596, "ty": 0.4596, "targetID": 8, "f2": -0.477585, "f1": -0.780372, "f3": -0.371211, "y": 0.46185775, "x": -0.30792869}], [{"q1": 0.7029259902, "distance": 0.5136809506, "q3": 0.06653892679, "q2": 0.6776617536, "tx": 0.3182, "ty": 0.3182, "targetID": 9, "f2": -1.231818, "f1": -1.504257, "f3": -1.314631, "y": 0.78974574, "x": 0.52194674}], [{"q1": -0.05602620981, "distance": 1.060914857, "q3": -0.4329805732, "q2": -0.1788683464, "tx": 0.1165, "ty": 0.4347, "targetID": 10, "f2": -1.990771, "f1": -2.003777, "f3": -2.171161, "y": -0.23391041, "x": 0.94021139}], [{"q1": 1.33752773, "distance": 0.2549280811, "q3": 0.1719079268, "q2": 1.606253744, "tx": -0.1165, "ty": 0.4347, "targetID": 11, "f2": -0.597217, "f1": -1.398888, "f3": -0.386039, "y": 0.62613228, "x": -0.28485085}], [{"q1": 1.58766133, "distance": 0.2245962531, "q3": 0.4579814268, "q2": 1.457153764, "tx": -0.3182, "ty": 0.3182, "targetID": 12, "f2": -0.347083, "f1": -1.112815, "f3": -0.535139, "y": 0.50867115, "x": -0.43721352}], [{"q1": 0.5460348902, "distance": 0.7112739148, "q3": -0.7086427732, "q2": 0.7264193536, "tx": 0.1768, "ty": 0.1768, "targetID": 13, "f2": -1.38871, "f1": -2.279439, "f3": -1.265873, "y": 0.57631209, "x": 0.76527317}], [{"q1": 1.874300247, "distance": 0.4571940971, "q3": 0.8584087768, "q2": 1.902694432, "tx": 0.0647, "ty": 0.2415, "targetID": 14, "f2": -0.060444, "f1": -0.712388, "f3": -0.089598, "y": 0.1821115, "x": -0.38862047}], [{"q1": 1.96628608, "distance": 0.1371973996, "q3": 1.506016686, "q2": 2.093326274, "tx": -0.0647, "ty": 0.2415, "targetID": 15, "f2": 0.031542, "f1": -0.06478, "f3": 0.101034, "y": 0.17891256, "x": -0.18678988}], [{"q1": 1.53262063, "distance": 0.3449804432, "q3": 0.7428609968, "q2": 1.537829864, "tx": -0.1768, "ty": 0.1768, "targetID": 16, "f2": -0.402124, "f1": -0.827935, "f3": -0.454463, "y": 0.45655365, "x": -0.37866481}]], "block": 20}], [{"trials": [[{"q1": 1.48794718, "distance": 0.3105983386, "q3": -1.159982773, "q2": 4.914225154, "tx": 0.601, "ty": 0.601, "targetID": 1, "f2": -0.446797, "f1": -2.730779, "f3": 2.921933, "y": 0.36262195, "x": 0.40188387}], [{"q1": 1.989408202, "distance": 0.5270668156, "q3": -0.9693321732, "q2": 4.283707454, "tx": 0.22, "ty": 0.821, "targetID": 2, "f2": 0.054664, "f1": -2.540128, "f3": 2.291415, "y": 0.29914105, "x": 0.14609016}], [{"q1": 2.52693471, "distance": 0.4022855057, "q3": -1.112060973, "q2": 4.654729554, "tx": -0.22, "ty": 0.821, "targetID": 3, "f2": 0.59219, "f1": -2.682857, "f3": 2.662437, "y": 0.43784851, "x": -0.097408957}], [{"q1": 2.66089222, "distance": 0.3607623922, "q3": -3.076580573, "q2": 2.687338614, "tx": -0.601, "ty": 0.601, "targetID": 4, "f2": 0.726148, "f1": -4.647377, "f3": 0.695046, "y": 0.25665627, "x": -0.493404}], [{"q1": 0.2187185902, "distance": 0.3390693319, "q3": -0.6962208732, "q2": 2.848125324, "tx": 0.4596, "ty": 0.4596, "targetID": 5, "f2": -1.716026, "f1": -2.267017, "f3": 0.855833, "y": 0.29527764, "x": 0.16300908}], [{"q1": 1.69629761, "distance": 0.2330989294, "q3": -2.411153473, "q2": 4.935210954, "tx": 0.1682, "ty": 0.6279, "targetID": 6, "f2": -0.238447, "f1": -3.98195, "f3": 2.942918, "y": 0.43768198, "x": 0.033469841}], [{"q1": 2.0984843, "distance": 0.250581697, "q3": -1.741698973, "q2": 5.043972954, "tx": -0.1682, "ty": 0.6279, "targetID": 7, "f2": 0.16374, "f1": -3.312495, "f3": 3.05168, "y": 0.46395779, "x": 0.02131026}], [{"q1": 1.77043919, "distance": 0.4253156651, "q3": -2.418096473, "q2": 4.613323454, "tx": -0.4596, "ty": 0.4596, "targetID": 8, "f2": -0.164305, "f1": -3.988893, "f3": 2.621031, "y": 0.40233333, "x": -0.038157307}], [{"q1": 1.61040646, "distance": 0.009691306294, "q3": -0.8256105732, "q2": 4.522028754, "tx": 0.3182, "ty": 0.3182, "targetID": 9, "f2": -0.324338, "f1": -2.396407, "f3": 2.529736, "y": 0.32455707, "x": 0.32551499}], [{"q1": 1.77684804, "distance": 0.1122758968, "q3": -1.654657973, "q2": 4.560795954, "tx": 0.1165, "ty": 0.4347, "targetID": 10, "f2": -0.157896, "f1": -3.225454, "f3": 2.568503, "y": 0.32276939, "x": 0.10770139}], [{"q1": 0.9310684902, "distance": 0.05696531772, "q3": 0.09550442679, "q2": 2.339752804, "tx": -0.1165, "ty": 0.4347, "targetID": 11, "f2": -1.003676, "f1": -1.475292, "f3": 0.34746, "y": 0.37821313, "x": -0.10913244}], [{"q1": 1.995502892, "distance": 0.3302808614, "q3": -3.667174773, "q2": 4.041050854, "tx": -0.3182, "ty": 0.3182, "targetID": 12, "f2": 0.060758, "f1": -5.237971, "f3": 2.048758, "y": 0.60790885, "x": -0.15959915}], [{"q1": 1.7037746, "distance": 0.3340619704, "q3": -0.6846723732, "q2": 4.752244654, "tx": 0.1768, "ty": 0.1768, "targetID": 13, "f2": -0.23097, "f1": -2.255469, "f3": 2.759952, "y": 0.45519803, "x": 0.36144002}], [{"q1": 2.06819935, "distance": 0.147355846, "q3": -1.789042773, "q2": 4.225399554, "tx": 0.0647, "ty": 0.2415, "targetID": 14, "f2": 0.133455, "f1": -3.359839, "f3": 2.233107, "y": 0.26505496, "x": -0.080761023}], [{"q1": 1.45671975, "distance": 0.03382906079, "q3": 1.273852987, "q2": 2.279874044, "tx": -0.0647, "ty": 0.2415, "targetID": 15, "f2": -0.478025, "f1": -0.296943, "f3": 0.287581, "y": 0.20767964, "x": -0.065467205}], [{"q1": 1.37560383, "distance": 0.5328134718, "q3": -2.055833073, "q2": 2.082142204, "tx": -0.1768, "ty": 0.1768, "targetID": 16, "f2": -0.559141, "f1": -3.626629, "f3": 0.08985, "y": 0.69356249, "x": -0.047005067}]], "block": 21}], [{"trials": [[{"q1": 1.45521179, "distance": 0.5416600132, "q3": -0.3350445732, "q2": 3.853560654, "tx": 0.601, "ty": 0.601, "targetID": 1, "f2": -0.479533, "f1": -1.905841, "f3": 1.861268, "y": 0.15713947, "x": 0.29054324}], [{"q1": 1.26332331, "distance": 0.3582374139, "q3": -3.014069173, "q2": 4.697957954, "tx": 0.22, "ty": 0.821, "targetID": 2, "f2": -0.671421, "f1": -4.584866, "f3": 2.705665, "y": 0.46679242, "x": 0.16641796}], [{"q1": 2.12342854, "distance": 0.5029011524, "q3": -2.147806373, "q2": 4.466234054, "tx": -0.22, "ty": 0.821, "targetID": 3, "f2": 0.188684, "f1": -3.718603, "f3": 2.473941, "y": 0.32448294, "x": -0.14012273}], [{"q1": 1.8085153, "distance": 0.3517212296, "q3": 0.7476990468, "q2": 1.680458164, "tx": -0.601, "ty": 0.601, "targetID": 4, "f2": -0.126229, "f1": -0.823097, "f3": -0.311834, "y": 0.29063581, "x": -0.43552525}], [{"q1": 2.89236476, "distance": 0.6406924449, "q3": -2.955315073, "q2": 2.710963394, "tx": 0.4596, "ty": 0.4596, "targetID": 5, "f2": 0.95762, "f1": -4.526111, "f3": 0.718671, "y": 0.54617241, "x": -0.17521653}], [{"q1": 1.821333, "distance": 0.2411791559, "q3": -0.8924887732, "q2": 4.626706554, "tx": 0.1682, "ty": 0.6279, "targetID": 6, "f2": -0.113411, "f1": -2.463285, "f3": 2.634414, "y": 0.40585517, "x": 0.26234605}], [{"q1": 1.976779, "distance": 0.316647443, "q3": -0.8470236732, "q2": 5.396396754, "tx": -0.1682, "ty": 0.6279, "targetID": 7, "f2": 0.042035, "f1": -2.41782, "f3": 3.404104, "y": 0.73674605, "x": 0.12915188}], [{"q1": 1.94322679, "distance": 0.1636636991, "q3": -2.365663273, "q2": 2.091818309, "tx": -0.4596, "ty": 0.4596, "targetID": 8, "f2": 0.008482, "f1": -3.93646, "f3": 0.099526, "y": 0.57359841, "x": -0.34216845}], [{"q1": 1.875619716, "distance": 0.07329636382, "q3": -1.228092573, "q2": 4.611438454, "tx": 0.3182, "ty": 0.3182, "targetID": 9, "f2": -0.059125, "f1": -2.798889, "f3": 2.619146, "y": 0.34914442, "x": 0.25175604}], [{"q1": 0.9834074002, "distance": 0.2141958244, "q3": -2.596318973, "q2": 4.956133954, "tx": 0.1165, "ty": 0.4347, "targetID": 10, "f2": -0.951337, "f1": -4.167115, "f3": 2.963841, "y": 0.3344267, "x": 0.30577524}], [{"q1": 1.81473565, "distance": 0.08721110177, "q3": -3.052672973, "q2": 3.419455354, "tx": -0.1165, "ty": 0.4347, "targetID": 11, "f2": -0.120009, "f1": -4.623469, "f3": 1.427163, "y": 0.5129507, "x": -0.1550046}], [{"q1": 1.77540291, "distance": 0.0947391792, "q3": -2.018353873, "q2": 3.337585454, "tx": -0.3182, "ty": 0.3182, "targetID": 12, "f2": -0.159342, "f1": -3.58915, "f3": 1.345293, "y": 0.35973039, "x": -0.23304873}], [{"q1": 1.83433919, "distance": 0.1486405524, "q3": 1.408313157, "q2": 2.720890824, "tx": 0.1768, "ty": 0.1768, "targetID": 13, "f2": -0.100405, "f1": -0.162483, "f3": 0.728598, "y": 0.23427483, "x": 0.03972098}], [{"q1": 1.48788435, "distance": 0.1506473498, "q3": 0.1778141268, "q2": 2.979066904, "tx": 0.0647, "ty": 0.2415, "targetID": 14, "f2": -0.44686, "f1": -1.392982, "f3": 0.986774, "y": 0.10304446, "x": 0.0053309217}], [{"q1": 2.12537633, "distance": 0.28426323, "q3": -0.8970880732, "q2": 4.485334954, "tx": -0.0647, "ty": 0.2415, "targetID": 15, "f2": 0.190632, "f1": -2.467884, "f3": 2.493042, "y": 0.45437181, "x": 0.12369102}], [{"q1": 1.4729932, "distance": 0.0959809882, "q3": 1.333229087, "q2": 1.925753722, "tx": -0.1768, "ty": 0.1768, "targetID": 16, "f2": -0.461751, "f1": -0.237567, "f3": -0.066539, "y": 0.27202484, "x": -0.16477586}]], "block": 22}], [{"trials": [[{"q1": 1.919916173, "distance": 0.4234372851, "q3": -1.159448773, "q2": 4.927231354, "tx": 0.601, "ty": 0.601, "targetID": 1, "f2": -0.014828, "f1": -2.730245, "f3": 2.934939, "y": 0.51748442, "x": 0.1858804}], [{"q1": 1.66450469, "distance": 0.3108576048, "q3": -3.587623373, "q2": 4.903857854, "tx": 0.22, "ty": 0.821, "targetID": 2, "f2": -0.27024, "f1": -5.15842, "f3": 2.911565, "y": 0.64703072, "x": -0.037618206}], [{"q1": 1.25490384, "distance": 0.729233626, "q3": -0.5885647732, "q2": 3.295739454, "tx": -0.22, "ty": 0.821, "targetID": 3, "f2": -0.679841, "f1": -2.159361, "f3": 1.303447, "y": 0.12647956, "x": 0.0023129318}], [{"q1": 1.5422339, "distance": 0.6353228207, "q3": -3.451121173, "q2": 1.666321004, "tx": -0.601, "ty": 0.601, "targetID": 4, "f2": -0.392511, "f1": -5.021917, "f3": -0.325972, "y": 0.47269867, "x": 0.021232959}], [{"q1": 1.30171357, "distance": 0.2707861606, "q3": -3.228080673, "q2": 4.576503954, "tx": 0.4596, "ty": 0.4596, "targetID": 5, "f2": -0.633031, "f1": -4.798877, "f3": 2.584211, "y": 0.54134153, "x": 0.20144604}], [{"q1": 1.71596398, "distance": 0.6011228487, "q3": -1.260406973, "q2": 1.732420114, "tx": 0.1682, "ty": 0.6279, "targetID": 6, "f2": -0.218781, "f1": -2.831203, "f3": -0.259873, "y": 0.65572859, "x": -0.43227835}], [{"q1": 1.31886667, "distance": 0.3037016137, "q3": -1.083503873, "q2": 2.208622724, "tx": -0.1682, "ty": 0.6279, "targetID": 7, "f2": -0.615878, "f1": -2.6543, "f3": 0.21633, "y": 0.46975201, "x": -0.42747569}], [{"q1": 1.867577239, "distance": 0.561378729, "q3": 0.6266220668, "q2": 2.922832394, "tx": -0.4596, "ty": 0.4596, "targetID": 8, "f2": -0.067167, "f1": -0.944174, "f3": 0.93054, "y": 0.12548767, "x": -0.0084736005}], [{"q1": 1.20042862, "distance": 0.2115663009, "q3": -3.145821273, "q2": 4.691046454, "tx": 0.3182, "ty": 0.3182, "targetID": 9, "f2": -0.734316, "f1": -4.716618, "f3": 2.698754, "y": 0.50476504, "x": 0.21843134}], [{"q1": 1.70176398, "distance": 0.2177412959, "q3": -0.6189565732, "q2": 4.259203054, "tx": 0.1165, "ty": 0.4347, "targetID": 10, "f2": -0.232981, "f1": -2.189753, "f3": 2.26691, "y": 0.29166218, "x": 0.28066898}], [{"q1": 1.989031211, "distance": 0.3063172808, "q3": 0.6852441868, "q2": 3.368624354, "tx": -0.1165, "ty": 0.4347, "targetID": 11, "f2": 0.054287, "f1": -0.885552, "f3": 1.376332, "y": 0.25863029, "x": 0.1341586}], [{"q1": 1.64219938, "distance": 0.1393986153, "q3": -0.3801075732, "q2": 2.691485514, "tx": -0.3182, "ty": 0.3182, "targetID": 12, "f2": -0.292545, "f1": -1.950904, "f3": 0.699193, "y": 0.18332088, "x": -0.28299209}], [{"q1": 1.55335514, "distance": 0.4369556277, "q3": 0.9473786768, "q2": 4.270764154, "tx": 0.1768, "ty": 0.1768, "targetID": 13, "f2": -0.381389, "f1": -0.623418, "f3": 2.278472, "y": 0.53693902, "x": 0.42424718}], [{"q1": 1.2327242, "distance": 0.146583881, "q3": -0.9021271732, "q2": 3.200800554, "tx": 0.0647, "ty": 0.2415, "targetID": 14, "f2": -0.70202, "f1": -2.472923, "f3": 1.208508, "y": 0.19302377, "x": -0.073636146}], [{"q1": 1.31629056, "distance": 0.1150370139, "q3": -2.033961373, "q2": 3.856513754, "tx": -0.0647, "ty": 0.2415, "targetID": 15, "f2": -0.618454, "f1": -3.604758, "f3": 1.864221, "y": 0.32166674, "x": 0.017803384}], [{"q1": 1.927455995, "distance": 0.7219738413, "q3": 0.9353777968, "q2": 5.026065854, "tx": -0.1768, "ty": 0.1768, "targetID": 16, "f2": -0.007288, "f1": -0.635419, "f3": 3.033773, "y": 0.87443882, "x": 0.0090663615}]], "block": 23}], [{"trials": [[{"q1": 0.8648436902, "distance": 0.323703912, "q3": -3.033754373, "q2": 4.729499454, "tx": 0.601, "ty": 0.601, "targetID": 1, "f2": -1.069901, "f1": -4.604551, "f3": 2.737207, "y": 0.3960176, "x": 0.35046769}], [{"q1": 1.46350559, "distance": 0.3395327183, "q3": -1.195061873, "q2": 5.124963154, "tx": 0.22, "ty": 0.821, "targetID": 2, "f2": -0.471239, "f1": -2.765858, "f3": 3.132671, "y": 0.52635884, "x": 0.38872775}], [{"q1": 2.1734427, "distance": 0.5859200773, "q3": -1.835896473, "q2": 3.279403154, "tx": -0.22, "ty": 0.821, "targetID": 3, "f2": 0.238698, "f1": -3.406693, "f3": 1.287111, "y": 0.23540885, "x": -0.23963013}], [{"q1": 2.17966305, "distance": 0.3929589551, "q3": -1.196092273, "q2": 2.363754574, "tx": -0.601, "ty": 0.601, "targetID": 4, "f2": 0.244919, "f1": -2.766889, "f3": 0.371462, "y": 0.20960133, "x": -0.56601684}], [{"q1": 1.846025913, "distance": 0.6000275252, "q3": -1.514857173, "q2": 3.946300454, "tx": 0.4596, "ty": 0.4596, "targetID": 5, "f2": -0.088719, "f1": -3.085653, "f3": 1.954008, "y": 0.20872352, "x": -0.08546332}], [{"q1": 1.40727108, "distance": 0.3728763823, "q3": -1.833018773, "q2": 3.482664254, "tx": 0.1682, "ty": 0.6279, "targetID": 6, "f2": -0.527473, "f1": -3.403815, "f3": 1.490372, "y": 0.35322587, "x": -0.083972399}], [{"q1": 0.9911985502, "distance": 0.2280064804, "q3": -1.501599573, "q2": 2.953368674, "tx": -0.1682, "ty": 0.6279, "targetID": 7, "f2": -0.943546, "f1": -3.072396, "f3": 0.961076, "y": 0.45997024, "x": -0.013971109}], [{"q1": 1.62045956, "distance": 0.1069774411, "q3": -0.5808930732, "q2": 2.276732454, "tx": -0.4596, "ty": 0.4596, "targetID": 8, "f2": -0.314285, "f1": -2.151689, "f3": 0.28444, "y": 0.36573568, "x": -0.40828078}], [{"q1": 0.9301887902, "distance": 0.3215489458, "q3": -0.9610948732, "q2": 3.386971254, "tx": 0.3182, "ty": 0.3182, "targetID": 9, "f2": -1.004556, "f1": -2.531891, "f3": 1.394679, "y": 0.20279919, "x": 0.018072731}], [{"q1": 1.35342419, "distance": 0.2916324469, "q3": -1.128516673, "q2": 4.153708354, "tx": 0.1165, "ty": 0.4347, "targetID": 10, "f2": -0.58132, "f1": -2.699313, "f3": 2.161416, "y": 0.16192354, "x": 0.21966243}], [{"q1": 1.34443923, "distance": 0.2440912214, "q3": -2.979951473, "q2": 3.054150954, "tx": -0.1165, "ty": 0.4347, "targetID": 11, "f2": -0.590305, "f1": -4.550748, "f3": 1.061858, "y": 0.5420372, "x": 0.1027242}], [{"q1": 1.05327642, "distance": 0.1874339837, "q3": 0.1312557268, "q2": 2.487533324, "tx": -0.3182, "ty": 0.3182, "targetID": 12, "f2": -0.881468, "f1": -1.439541, "f3": 0.495241, "y": 0.29504422, "x": -0.13220186}], [{"q1": 1.61926576, "distance": 0.1656272157, "q3": -1.257328173, "q2": 3.787147354, "tx": 0.1768, "ty": 0.1768, "targetID": 13, "f2": -0.315479, "f1": -2.828124, "f3": 1.794855, "y": 0.18612199, "x": 0.011435327}], [{"q1": 1.81096574, "distance": 0.1111272799, "q3": -0.4634665732, "q2": 3.888997754, "tx": 0.0647, "ty": 0.2415, "targetID": 14, "f2": -0.123779, "f1": -2.034263, "f3": 1.896705, "y": 0.20733353, "x": 0.17044462}], [{"q1": 1.31390295, "distance": 0.226534247, "q3": -2.068286373, "q2": 3.228320854, "tx": -0.0647, "ty": 0.2415, "targetID": 15, "f2": -0.620842, "f1": -3.639083, "f3": 1.236028, "y": 0.46543628, "x": -0.030490242}], [{"q1": 1.41487374, "distance": 0.5490885472, "q3": -2.137344873, "q2": 1.978029823, "tx": -0.1768, "ty": 0.1768, "targetID": 16, "f2": -0.519871, "f1": -3.708141, "f3": -0.014263, "y": 0.7072969, "x": -0.035126884}]], "block": 24}]]}]], "condition": "H1"}], [{"phases": [[{"phase": "test", "blocks": [[{"trials": [[{"q1": 1.891579007, "distance": 0.1055736909, "q3": 1.511797217, "q2": -0.1869736464, "tx": -0.375, "ty": 0.6495, "targetID": 1, "f2": 0.043165, "f1": -2.179266, "f3": -0.058999, "y": 0.75216297, "x": -0.39961948}], [{"q1": 1.881274583, "distance": 0.1603188956, "q3": 0.8563981568, "q2": -0.6635972464, "tx": 0, "ty": 0.95, "targetID": 2, "f2": 0.05347, "f1": -2.65589, "f3": -0.714398, "y": 0.9382424, "x": -0.15988717}], [{"q1": 3.55913639, "distance": 1.580321669, "q3": -0.2750024732, "q2": -0.2659783464, "tx": 0.375, "ty": 0.6495, "targetID": 3, "f2": -1.624392, "f1": -2.258271, "f3": -1.845799, "y": -0.21143356, "x": -0.95022073}], [{"q1": 1.908229448, "distance": 0.1870108682, "q3": 2.093871507, "q2": 1.206266174, "tx": -0.4763, "ty": 0.275, "targetID": 4, "f2": 0.026515, "f1": -0.786026, "f3": 0.523075, "y": 0.33362286, "x": -0.29871502}], [{"q1": 3.95355709, "distance": 1.404644364, "q3": 0.9472530168, "q2": -0.4710804464, "tx": 0, "ty": 0.55, "targetID": 5, "f2": -2.018813, "f1": -2.463373, "f3": -0.623543, "y": -0.69113649, "x": -0.65772791}], [{"q1": 0.03772519019, "distance": 0.1771152543, "q3": 0.6796521568, "q2": 1.204318384, "tx": 0.4763, "ty": 0.275, "targetID": 6, "f2": 1.897019, "f1": -0.787974, "f3": -0.891144, "y": 0.42526579, "x": 0.57005503}], [{"q1": 2.58737895, "distance": 0.5214155143, "q3": 1.518268898, "q2": 1.003130794, "tx": -0.175, "ty": 0.3031, "targetID": 7, "f2": -0.652634, "f1": -0.989162, "f3": -0.052527, "y": -0.0063517112, "x": -0.59465912}], [{"q1": 0.4886065902, "distance": 0.1754267752, "q3": 1.434702537, "q2": 2.009571414, "tx": 0, "ty": 0.15, "targetID": 8, "f2": 1.446138, "f1": 0.017279, "f3": -0.136094, "y": 0.24432, "x": 0.14791312}], [{"q1": 4.16403749, "distance": 1.091466668, "q3": 0.9123813368, "q2": 0.8716865536, "tx": 0.175, "ty": 0.3031, "targetID": 9, "f2": -2.229293, "f1": -1.120606, "f3": -0.658415, "y": -0.76980471, "x": -0.025436948}]], "block": 1}], [{"trials": [[{"q1": 1.898993166, "distance": 0.2507793734, "q3": 1.55904677, "q2": -0.8729780464, "tx": -0.375, "ty": 0.6495, "targetID": 1, "f2": 0.035751, "f1": -2.865271, "f3": -0.01175, "y": 0.84301399, "x": -0.21549254}], [{"q1": 1.80663034, "distance": 0.8006382235, "q3": 0.4415822268, "q2": -3.003442846, "tx": 0, "ty": 0.95, "targetID": 2, "f2": 0.128114, "f1": -4.995736, "f3": -1.129214, "y": 0.15628106, "x": 0.10503242}], [{"q1": 0.6844534902, "distance": 0.6999832553, "q3": -1.112042073, "q2": -1.206948246, "tx": 0.375, "ty": 0.6495, "targetID": 3, "f2": 1.250291, "f1": -3.199241, "f3": -2.682838, "y": -0.02590279, "x": 0.55886851}], [{"q1": 1.953594046, "distance": 0.3714248277, "q3": 3.107537827, "q2": 0.0007616535898, "tx": -0.4763, "ty": 0.275, "targetID": 4, "f2": -0.01885, "f1": -1.991531, "f3": 1.536741, "y": 0.51519488, "x": -0.19299306}], [{"q1": 1.40865338, "distance": 0.4112489304, "q3": 1.114008757, "q2": -0.6166869464, "tx": 0, "ty": 0.55, "targetID": 5, "f2": 0.526091, "f1": -2.60898, "f3": -0.456788, "y": 0.91334473, "x": 0.19262993}], [{"q1": 0.3387525902, "distance": 0.3315821226, "q3": 0.6755052568, "q2": 0.8387626536, "tx": 0.4763, "ty": 0.275, "targetID": 6, "f2": 1.595992, "f1": -1.15353, "f3": -0.895291, "y": 0.59312671, "x": 0.5697992}], [{"q1": 0.3562198902, "distance": 0.4737542416, "q3": 1.603908714, "q2": 1.313080324, "tx": -0.175, "ty": 0.3031, "targetID": 7, "f2": 1.578525, "f1": -0.679212, "f3": 0.033112, "y": 0.3877809, "x": 0.29112469}], [{"q1": 0.3530782902, "distance": 0.204788023, "q3": 1.489806068, "q2": 1.974134248, "tx": 0, "ty": 0.15, "targetID": 8, "f2": 1.581666, "f1": -0.018158, "f3": -0.08099, "y": 0.21685607, "x": 0.19356756}], [{"q1": 0.03370399019, "distance": 0.5302892434, "q3": 0.8922751468, "q2": 0.7891883536, "tx": 0.175, "ty": 0.3031, "targetID": 9, "f2": 1.90104, "f1": -1.203104, "f3": -0.678521, "y": 0.37857911, "x": 0.69989007}]], "block": 2}], [{"trials": [[{"q1": 1.948504666, "distance": 0.2514744801, "q3": 2.666898027, "q2": -2.244264446, "tx": -0.375, "ty": 0.6495, "targetID": 1, "f2": -0.01376, "f1": -4.236557, "f3": 1.096102, "y": 0.61197354, "x": -0.12634124}], [{"q1": 2.08365598, "distance": 0.4704765055, "q3": 1.365147667, "q2": -2.728314746, "tx": 0, "ty": 0.95, "targetID": 2, "f2": -0.148911, "f1": -4.720607, "f3": -0.205649, "y": 0.48748498, "x": 0.086185837}], [{"q1": 0.7876861902, "distance": 0.3722163347, "q3": 0.1639283268, "q2": -0.1161369464, "tx": 0.375, "ty": 0.6495, "targetID": 3, "f2": 1.147058, "f1": -2.10843, "f3": -1.406868, "y": 0.66277569, "x": 0.74697951}], [{"q1": 1.979606433, "distance": 0.2385823825, "q3": 2.484874127, "q2": 0.2424569536, "tx": -0.4763, "ty": 0.275, "targetID": 4, "f2": -0.044862, "f1": -1.749836, "f3": 0.914078, "y": 0.47291418, "x": -0.34306513}], [{"q1": 1.06672244, "distance": 0.4682371759, "q3": 1.526688366, "q2": -0.5399943464, "tx": 0, "ty": 0.55, "targetID": 5, "f2": 0.868022, "f1": -2.532287, "f3": -0.044108, "y": 0.78090663, "x": 0.40734283}], [{"q1": -0.1612005098, "distance": 0.6620531907, "q3": 0.4906539268, "q2": -0.2308868464, "tx": 0.4763, "ty": 0.275, "targetID": 6, "f2": 2.095945, "f1": -2.22318, "f3": -1.080142, "y": -0.16126936, "x": 0.97427939}], [{"q1": 1.01997554, "distance": 0.7911782295, "q3": 1.466118457, "q2": -0.6329101464, "tx": -0.175, "ty": 0.3031, "targetID": 7, "f2": 0.914769, "f1": -2.625203, "f3": -0.104678, "y": 0.74543777, "x": 0.48097278}], [{"q1": 0.5630622902, "distance": 0.2096607367, "q3": 1.604851191, "q2": 2.127004144, "tx": 0, "ty": 0.15, "targetID": 8, "f2": 1.371682, "f1": 0.134711, "f3": 0.034055, "y": 0.1601709, "x": 0.20941389}], [{"q1": 0.3080277902, "distance": 0.5585590626, "q3": 1.167981317, "q2": 0.2832285536, "tx": 0.175, "ty": 0.3031, "targetID": 9, "f2": 1.626717, "f1": -1.709064, "f3": -0.402815, "y": 0.49198087, "x": 0.70065411}]], "block": 3}], [{"trials": [[{"q1": 2.020007315, "distance": 0.3180480167, "q3": 1.403412267, "q2": -1.245187646, "tx": -0.375, "ty": 0.6495, "targetID": 1, "f2": -0.085263, "f1": -3.23748, "f3": -0.167384, "y": 0.82003717, "x": -0.10653843}], [{"q1": 2.05198873, "distance": 0.2275819772, "q3": 0.8701583368, "q2": -1.821525446, "tx": 0, "ty": 0.95, "targetID": 2, "f2": -0.117244, "f1": -3.813818, "f3": -0.700638, "y": 0.73630482, "x": 0.078281073}], [{"q1": 0.9799516502, "distance": 0.4523914248, "q3": 0.2146336268, "q2": -1.078287446, "tx": 0.375, "ty": 0.6495, "targetID": 3, "f2": 0.954793, "f1": -3.07058, "f3": -1.356163, "y": 0.43088724, "x": 0.77106371}], [{"q1": 1.3301764, "distance": 0.645010076, "q3": 1.565329956, "q2": 0.2178205536, "tx": -0.4763, "ty": 0.275, "targetID": 4, "f2": 0.604568, "f1": -1.774472, "f3": -0.005466, "y": 0.77845112, "x": -0.073094137}], [{"q1": 1.868582549, "distance": 0.4757133896, "q3": 1.033772477, "q2": -0.2652872464, "tx": 0, "ty": 0.55, "targetID": 5, "f2": 0.066162, "f1": -2.25758, "f3": -0.537024, "y": 0.86758482, "x": -0.35417949}], [{"q1": 0.4642905902, "distance": 0.4540920489, "q3": 0.5995415468, "q2": -0.6934674464, "tx": 0.4763, "ty": 0.275, "targetID": 6, "f2": 1.470454, "f1": -2.68576, "f3": -0.971255, "y": 0.24775221, "x": 0.92957381}], [{"q1": 1.49743479, "distance": 0.5823134394, "q3": 1.511608721, "q2": -0.3811805464, "tx": -0.175, "ty": 0.3031, "targetID": 7, "f2": 0.43731, "f1": -2.373473, "f3": -0.059188, "y": 0.86859658, "x": -0.036066348}], [{"q1": 1.908229448, "distance": 0.2238660175, "q3": 2.289781217, "q2": 1.970929824, "tx": 0, "ty": 0.15, "targetID": 8, "f2": 0.026515, "f1": -0.021363, "f3": 0.718985, "y": 0.33749989, "x": -0.1223102}], [{"q1": 1.66519584, "distance": 0.7100207499, "q3": 0.9913609768, "q2": 0.5352219536, "tx": 0.175, "ty": 0.3031, "targetID": 9, "f2": 0.269549, "f1": -1.457071, "f3": -0.579435, "y": 0.7459559, "x": -0.37998479}]], "block": 4}], [{"trials": [[{"q1": 1.887809096, "distance": 0.05620047134, "q3": 1.638906056, "q2": -0.06723494641, "tx": -0.375, "ty": 0.6495, "targetID": 1, "f2": 0.046935, "f1": -2.059528, "f3": 0.06811, "y": 0.6849698, "x": -0.41859342}], [{"q1": 1.945488737, "distance": 0.07964730895, "q3": 0.8478530268, "q2": -0.9630726464, "tx": 0, "ty": 0.95, "targetID": 2, "f2": -0.010744, "f1": -2.955365, "f3": -0.722943, "y": 0.91407571, "x": -0.071085436}], [{"q1": 1.05585253, "distance": 0.2510481797, "q3": 0.2645221268, "q2": -0.1654662464, "tx": 0.375, "ty": 0.6495, "targetID": 3, "f2": 0.878892, "f1": -2.157759, "f3": -1.306274, "y": 0.83363182, "x": 0.54564777}], [{"q1": 2.06782235, "distance": 0.2338123145, "q3": 2.257359987, "q2": 1.613856404, "tx": -0.4763, "ty": 0.275, "targetID": 4, "f2": -0.133078, "f1": -0.378436, "f3": 0.686564, "y": 0.29854745, "x": -0.24367645}], [{"q1": 1.17121181, "distance": 0.4479698247, "q3": 1.680123747, "q2": -0.9588692464, "tx": 0, "ty": 0.55, "targetID": 5, "f2": 0.763533, "f1": -2.951162, "f3": 0.109327, "y": 0.75078384, "x": 0.40045326}], [{"q1": 0.7762507902, "distance": 0.442236562, "q3": 1.567340575, "q2": 0.2998035536, "tx": 0.4763, "ty": 0.275, "targetID": 6, "f2": 1.158494, "f1": -1.692489, "f3": -0.003456, "y": 0.69072889, "x": 0.32549328}], [{"q1": 1.32043746, "distance": 0.5827775571, "q3": 1.376834397, "q2": 0.04390205359, "tx": -0.175, "ty": 0.3031, "targetID": 7, "f2": 0.614307, "f1": -1.948391, "f3": -0.193962, "y": 0.85262218, "x": 0.019049104}], [{"q1": 1.851869276, "distance": 0.2175631904, "q3": 2.273570607, "q2": 2.003728051, "tx": 0, "ty": 0.15, "targetID": 8, "f2": 0.082875, "f1": 0.011435, "f3": 0.702774, "y": 0.34573442, "x": -0.094983044}], [{"q1": 1.08324722, "distance": 0.3688040971, "q3": 1.543715798, "q2": 0.9730343536, "tx": 0.175, "ty": 0.3031, "targetID": 9, "f2": 0.851497, "f1": -1.019258, "f3": -0.027081, "y": 0.60272674, "x": -0.040035529}]], "block": 5}], [{"trials": [[{"q1": 2.07542501, "distance": 0.0253421872, "q3": 2.136848487, "q2": -0.7667105464, "tx": -0.375, "ty": 0.6495, "targetID": 1, "f2": -0.140681, "f1": -2.759003, "f3": 0.566052, "y": 0.65495908, "x": -0.39974722}], [{"q1": 1.875179893, "distance": 0.1362618252, "q3": 1.562816681, "q2": -1.509200846, "tx": 0, "ty": 0.95, "targetID": 2, "f2": 0.059565, "f1": -3.501494, "f3": -0.00798, "y": 0.81375643, "x": -0.002230391}], [{"q1": 1.08795961, "distance": 0.2721761103, "q3": 0.6687194168, "q2": -0.8736252464, "tx": 0.375, "ty": 0.6495, "targetID": 3, "f2": 0.846785, "f1": -2.865918, "f3": -0.902077, "y": 0.6832285, "x": 0.64507818}], [{"q1": 1.876562194, "distance": 0.3572337104, "q3": 2.490026337, "q2": -0.3503929464, "tx": -0.4763, "ty": 0.275, "targetID": 4, "f2": 0.058182, "f1": -2.342686, "f3": 0.91923, "y": 0.57968502, "x": -0.28979809}], [{"q1": 1.12314544, "distance": 0.5344892366, "q3": 1.488989254, "q2": -1.193087546, "tx": 0, "ty": 0.55, "targetID": 5, "f2": 0.811599, "f1": -3.18538, "f3": -0.081807, "y": 0.68989385, "x": 0.51585701}], [{"q1": 0.004110190192, "distance": 0.5468143202, "q3": 0.2899061268, "q2": 0.04464975359, "tx": 0.4763, "ty": 0.275, "targetID": 6, "f2": 1.930634, "f1": -1.947643, "f3": -1.28089, "y": 0.083656691, "x": 0.98854373}], [{"q1": 0.5166923902, "distance": 0.854195179, "q3": 1.427414037, "q2": -0.3902346464, "tx": -0.175, "ty": 0.3031, "targetID": 7, "f2": 1.418052, "f1": -2.382527, "f3": -0.143382, "y": 0.55698426, "x": 0.64059315}], [{"q1": 1.80254627, "distance": 0.3175506723, "q3": 0.9097423968, "q2": 1.983559026, "tx": 0, "ty": 0.15, "targetID": 8, "f2": 0.132198, "f1": -0.008734, "f3": -0.661054, "y": 0.17994652, "x": -0.31613547}], [{"q1": 1.26973216, "distance": 0.5353134608, "q3": 0.9813707168, "q2": 0.9342670536, "tx": 0.175, "ty": 0.3031, "targetID": 9, "f2": 0.665012, "f1": -1.058026, "f3": -0.589426, "y": 0.72158607, "x": -0.15881119}]], "block": 6}], [{"trials": [[{"q1": 2.08748872, "distance": 0.08169303182, "q3": 2.634036927, "q2": -1.205572246, "tx": -0.375, "ty": 0.6495, "targetID": 1, "f2": -0.152744, "f1": -3.197865, "f3": 1.063241, "y": 0.58121484, "x": -0.33015707}], [{"q1": 1.81932238, "distance": 0.2036264384, "q3": 0.8736140868, "q2": -1.415129046, "tx": 0, "ty": 0.95, "targetID": 2, "f2": 0.115422, "f1": -3.407422, "f3": -0.697182, "y": 0.83128042, "x": 0.16543696}], [{"q1": 1.35474365, "distance": 0.2017310856, "q3": 0.007665526795, "q2": -0.6251943464, "tx": 0.375, "ty": 0.6495, "targetID": 3, "f2": 0.580001, "f1": -2.617487, "f3": -1.563131, "y": 0.81956153, "x": 0.4835104}], [{"q1": 1.894217945, "distance": 0.3261028572, "q3": 1.911721957, "q2": 0.07712755359, "tx": -0.4763, "ty": 0.275, "targetID": 4, "f2": 0.040527, "f1": -1.915165, "f3": 0.340926, "y": 0.59687517, "x": -0.42396026}], [{"q1": 2.02968342, "distance": 0.3552592128, "q3": 1.496906068, "q2": -1.222272946, "tx": 0, "ty": 0.55, "targetID": 5, "f2": -0.094939, "f1": -3.214566, "f3": -0.07389, "y": 0.83011938, "x": -0.21849998}], [{"q1": 0.6794896902, "distance": 0.4406593654, "q3": 0.7039680868, "q2": -0.2734491464, "tx": 0.4763, "ty": 0.275, "targetID": 6, "f2": 1.255255, "f1": -2.265742, "f3": -0.866828, "y": 0.61359386, "x": 0.75831928}], [{"q1": 1.65551973, "distance": 0.4676885337, "q3": 1.546229072, "q2": 0.06879595359, "tx": -0.175, "ty": 0.3031, "targetID": 7, "f2": 0.279225, "f1": -1.923497, "f3": -0.024567, "y": 0.75878828, "x": -0.28026517}], [{"q1": 1.975585194, "distance": 0.1997190114, "q3": 1.530144118, "q2": 2.054307693, "tx": 0, "ty": 0.15, "targetID": 8, "f2": -0.040841, "f1": 0.062015, "f3": -0.040652, "y": 0.17737647, "x": -0.1978338}], [{"q1": 0.6872808902, "distance": 0.6511645312, "q3": 1.004744167, "q2": -0.6839861464, "tx": 0.175, "ty": 0.3031, "targetID": 9, "f2": 1.247464, "f1": -2.676279, "f3": -0.566052, "y": 0.51206028, "x": 0.79172591}]], "block": 7}], [{"trials": [[{"q1": 1.930409092, "distance": 0.333385335, "q3": 2.207722817, "q2": -2.225521646, "tx": -0.375, "ty": 0.6495, "targetID": 1, "f2": 0.004335, "f1": -4.217814, "f3": 0.636926, "y": 0.66194332, "x": -0.041846964}], [{"q1": 1.981742716, "distance": 0.2024618446, "q3": 0.6907105568, "q2": -1.550248946, "tx": 0, "ty": 0.95, "targetID": 2, "f2": -0.046998, "f1": -3.542542, "f3": -0.880086, "y": 0.78787205, "x": 0.12126552}], [{"q1": 0.9647463402, "distance": 0.474438429, "q3": 0.3315637268, "q2": -1.245300746, "tx": 0.375, "ty": 0.6495, "targetID": 3, "f2": 0.969998, "f1": -3.237593, "f3": -1.239233, "y": 0.37543052, "x": 0.7622696}], [{"q1": 1.25697729, "distance": 0.5328716646, "q3": 2.353806877, "q2": 0.9200042536, "tx": -0.4763, "ty": 0.275, "targetID": 4, "f2": 0.677767, "f1": -1.072288, "f3": 0.783011, "y": 0.4950853, "x": 0.0089985387}], [{"q1": 1.35694277, "distance": 0.3637226266, "q3": 1.528007835, "q2": -0.6853810464, "tx": 0, "ty": 0.55, "targetID": 5, "f2": 0.577802, "f1": -2.677674, "f3": -0.042788, "y": 0.8549462, "x": 0.19824723}], [{"q1": 1.064272, "distance": 0.5417701535, "q3": 0.1246584268, "q2": -0.2057352464, "tx": 0.4763, "ty": 0.275, "targetID": 6, "f2": 0.870472, "f1": -2.198028, "f3": -1.446138, "y": 0.80620105, "x": 0.58279105}], [{"q1": 1.37547817, "distance": 0.5586436049, "q3": 2.145770617, "q2": -1.047568946, "tx": -0.175, "ty": 0.3031, "targetID": 7, "f2": 0.559266, "f1": -3.039862, "f3": 0.574974, "y": 0.74970344, "x": 0.16060102}], [{"q1": 1.996633865, "distance": 0.1623154642, "q3": 1.534856507, "q2": 2.169289984, "tx": 0, "ty": 0.15, "targetID": 8, "f2": -0.061889, "f1": 0.176997, "f3": -0.03594, "y": 0.19144416, "x": -0.15693531}], [{"q1": 1.45357816, "distance": 0.6272358454, "q3": 1.224592817, "q2": 0.06196615359, "tx": 0.175, "ty": 0.3031, "targetID": 9, "f2": 0.481166, "f1": -1.930327, "f3": -0.346204, "y": 0.87484897, "x": -0.08293007}]], "block": 8}], [{"trials": [[{"q1": 1.95340555, "distance": 0.08095052282, "q3": 2.160975927, "q2": -0.06986764641, "tx": -0.375, "ty": 0.6495, "targetID": 1, "f2": -0.018661, "f1": -2.06216, "f3": 0.59018, "y": 0.57139769, "x": -0.39628418}], [{"q1": 1.916586084, "distance": 0.564808946, "q3": 0.8158716168, "q2": 0.3400662536, "tx": 0, "ty": 0.95, "targetID": 2, "f2": 0.018158, "f1": -1.652226, "f3": -0.754925, "y": 0.74030766, "x": -0.52444091}], [{"q1": 0.9967277602, "distance": 0.2428031893, "q3": 0.7230061368, "q2": -0.4388036464, "tx": 0.375, "ty": 0.6495, "targetID": 3, "f2": 0.938017, "f1": -2.431096, "f3": -0.84779, "y": 0.78112681, "x": 0.57902885}], [{"q1": 1.996068379, "distance": 0.1122160234, "q3": 2.071063537, "q2": 0.9641750536, "tx": -0.4763, "ty": 0.275, "targetID": 4, "f2": -0.061324, "f1": -1.028118, "f3": 0.500267, "y": 0.33591606, "x": -0.38205739}], [{"q1": 1.59576664, "distance": 0.3511936789, "q3": 1.363137057, "q2": -0.7181101464, "tx": 0, "ty": 0.55, "targetID": 5, "f2": 0.338978, "f1": -2.710403, "f3": -0.207659, "y": 0.90080381, "x": 0.016543488}], [{"q1": 0.3425852902, "distance": 0.2473804612, "q3": 1.697842337, "q2": -0.00895214641, "tx": 0.4763, "ty": 0.275, "targetID": 6, "f2": 1.592159, "f1": -2.001245, "f3": 0.127046, "y": 0.46610797, "x": 0.63338226}], [{"q1": 1.2353003, "distance": 0.09036209856, "q3": 1.372938817, "q2": 1.907469652, "tx": -0.175, "ty": 0.3031, "targetID": 7, "f2": 0.699444, "f1": -0.084823, "f3": -0.197858, "y": 0.30943885, "x": -0.084860509}], [{"q1": 1.859409098, "distance": 0.2085586748, "q3": 1.580849423, "q2": 1.944477614, "tx": 0, "ty": 0.15, "targetID": 8, "f2": 0.075335, "f1": -0.047815, "f3": 0.010053, "y": 0.22015885, "x": -0.19640381}], [{"q1": 0.5339082902, "distance": 0.5092670218, "q3": 1.025667167, "q2": 0.4531635536, "tx": 0.175, "ty": 0.3031, "targetID": 9, "f2": 1.400836, "f1": -1.539129, "f3": -0.545129, "y": 0.65444757, "x": 0.54365673}]], "block": 9}], [{"trials": [[{"q1": 1.82830733, "distance": 0.2191333975, "q3": 1.376457407, "q2": -0.4182576464, "tx": -0.375, "ty": 0.6495, "targetID": 1, "f2": 0.106437, "f1": -2.41055, "f3": -0.194339, "y": 0.84569377, "x": -0.27739134}], [{"q1": 1.987586078, "distance": 0.07668258988, "q3": 0.4863813268, "q2": -0.9197752464, "tx": 0, "ty": 0.95, "targetID": 2, "f2": -0.052842, "f1": -2.912068, "f3": -1.084415, "y": 0.91796464, "x": -0.069670333}], [{"q1": 1.01381802, "distance": 0.3940141793, "q3": 0.5505955268, "q2": -1.127541346, "tx": 0.375, "ty": 0.6495, "targetID": 3, "f2": 0.920926, "f1": -3.119834, "f3": -1.020201, "y": 0.50252459, "x": 0.74057544}], [{"q1": 1.49592683, "distance": 0.4053388541, "q3": 2.006849387, "q2": 0.7148582536, "tx": -0.4763, "ty": 0.275, "targetID": 4, "f2": 0.438818, "f1": -1.277434, "f3": 0.436053, "y": 0.54954374, "x": -0.17809651}], [{"q1": 1.28814189, "distance": 0.3814686879, "q3": 1.303006967, "q2": -0.3876082464, "tx": 0, "ty": 0.55, "targetID": 5, "f2": 0.646603, "f1": -2.379901, "f3": -0.267789, "y": 0.88253969, "x": 0.18691098}], [{"q1": 0.2922569902, "distance": 0.3431551128, "q3": 1.204298127, "q2": -0.06956604641, "tx": 0.4763, "ty": 0.275, "targetID": 6, "f2": 1.642488, "f1": -2.061859, "f3": -0.366498, "y": 0.39995487, "x": 0.79589617}], [{"q1": 1.22260827, "distance": 0.5442007296, "q3": 1.601144112, "q2": 0.07965335359, "tx": -0.175, "ty": 0.3031, "targetID": 7, "f2": 0.712136, "f1": -1.912639, "f3": 0.030348, "y": 0.79489361, "x": 0.058009612}], [{"q1": 1.889128565, "distance": 0.2322513837, "q3": 1.460526427, "q2": 1.935743986, "tx": 0, "ty": 0.15, "targetID": 8, "f2": 0.045616, "f1": -0.056549, "f3": -0.11027, "y": 0.19874084, "x": -0.22707936}], [{"q1": 1.17981978, "distance": 0.6027719924, "q3": 1.010964517, "q2": -0.1549042464, "tx": 0.175, "ty": 0.3031, "targetID": 9, "f2": 0.754925, "f1": -2.147197, "f3": -0.559832, "y": 0.90123362, "x": 0.24963409}]], "block": 10}], [{"trials": [[{"q1": 2.18839668, "distance": 0.1842032279, "q3": 2.027583897, "q2": -0.4249367464, "tx": -0.375, "ty": 0.6495, "targetID": 1, "f2": -0.253652, "f1": -2.417229, "f3": 0.456788, "y": 0.55065543, "x": -0.53043674}], [{"q1": 1.876876353, "distance": 0.1114617486, "q3": 0.7853981668, "q2": -1.213928846, "tx": 0, "ty": 0.95, "targetID": 2, "f2": 0.057868, "f1": -3.206221, "f3": -0.785398, "y": 0.87421156, "x": 0.08173025}], [{"q1": 1.29850915, "distance": 0.206025771, "q3": 0.9219946168, "q2": -0.7877655464, "tx": 0.375, "ty": 0.6495, "targetID": 3, "f2": 0.636235, "f1": -2.780058, "f3": -0.648802, "y": 0.85370554, "x": 0.4023261}], [{"q1": 1.973260416, "distance": 0.2210145947, "q3": 2.354875017, "q2": 0.2698139536, "tx": -0.4763, "ty": 0.275, "targetID": 4, "f2": -0.038516, "f1": -1.722479, "f3": 0.784079, "y": 0.47239126, "x": -0.37688098}], [{"q1": 1.1757357, "distance": 0.5364376155, "q3": 1.58581314, "q2": -1.566082546, "tx": 0, "ty": 0.55, "targetID": 5, "f2": 0.759009, "f1": -3.558375, "f3": 0.015017, "y": 0.60544063, "x": 0.53356504}], [{"q1": 0.6106888902, "distance": 0.43476318, "q3": 0.7162202968, "q2": 0.1323190536, "tx": 0.4763, "ty": 0.275, "targetID": 6, "f2": 1.324056, "f1": -1.859974, "f3": -0.854576, "y": 0.65913977, "x": 0.67990663}], [{"q1": 1.19270031, "distance": 0.4494921187, "q3": 1.605291014, "q2": -0.2764022464, "tx": -0.175, "ty": 0.3031, "targetID": 7, "f2": 0.742044, "f1": -2.268695, "f3": 0.034495, "y": 0.7225866, "x": -0.013525057}], [{"q1": 1.897987856, "distance": 0.1918874583, "q3": 1.552637921, "q2": 2.0497838, "tx": 0, "ty": 0.15, "targetID": 8, "f2": 0.036757, "f1": 0.057491, "f3": -0.018158, "y": 0.20028299, "x": -0.18518212}], [{"q1": 0.7712870902, "distance": 0.3940493504, "q3": 1.452923767, "q2": 0.5392432536, "tx": 0.175, "ty": 0.3031, "targetID": 9, "f2": 1.163457, "f1": -1.453049, "f3": -0.117873, "y": 0.68628897, "x": 0.26687548}]], "block": 11}], [{"trials": [[{"q1": 1.894846263, "distance": 0.1674515348, "q3": 1.476108724, "q2": -0.4901121464, "tx": -0.375, "ty": 0.6495, "targetID": 1, "f2": 0.039898, "f1": -2.482405, "f3": -0.094688, "y": 0.81362454, "x": -0.34178627}], [{"q1": 1.863241841, "distance": 0.2215237559, "q3": 0.9297857568, "q2": -1.660286346, "tx": 0, "ty": 0.95, "targetID": 2, "f2": 0.071503, "f1": -3.652579, "f3": -0.641011, "y": 0.79061154, "x": 0.15384438}], [{"q1": 1.02927466, "distance": 0.399951226, "q3": 0.3162327268, "q2": -1.095396546, "tx": 0.375, "ty": 0.6495, "targetID": 3, "f2": 0.90547, "f1": -3.087689, "f3": -1.254564, "y": 0.48536678, "x": 0.73972081}], [{"q1": 1.841439188, "distance": 0.362875512, "q3": 2.634539627, "q2": -0.2193822464, "tx": -0.4763, "ty": 0.275, "targetID": 4, "f2": 0.093305, "f1": -2.211675, "f3": 1.063743, "y": 0.56044071, "x": -0.25224144}], [{"q1": 1.936566614, "distance": 0.4028946657, "q3": 1.503377749, "q2": -0.7669304464, "tx": 0, "ty": 0.55, "targetID": 5, "f2": -0.001822, "f1": -2.759223, "f3": -0.067419, "y": 0.83560483, "x": -0.28417247}], [{"q1": 0.7484162902, "distance": 0.4704591337, "q3": 0.1477177268, "q2": 0.04422875359, "tx": 0.4763, "ty": 0.275, "targetID": 6, "f2": 1.186328, "f1": -1.948064, "f3": -1.423079, "y": 0.65310262, "x": 0.75624679}], [{"q1": 1.22675517, "distance": 0.5479530938, "q3": 1.470202527, "q2": 0.1994548536, "tx": -0.175, "ty": 0.3031, "targetID": 7, "f2": 0.707989, "f1": -1.792838, "f3": -0.100594, "y": 0.80717437, "x": 0.03985256}], [{"q1": 1.33224985, "distance": 0.1281358106, "q3": 1.504320226, "q2": 2.023080262, "tx": 0, "ty": 0.15, "targetID": 8, "f2": 0.602495, "f1": 0.030788, "f3": -0.066476, "y": 0.26896233, "x": -0.047610398}], [{"q1": 1.26087287, "distance": 0.6191900251, "q3": 0.6658919768, "q2": -0.5829399464, "tx": 0.175, "ty": 0.3031, "targetID": 9, "f2": 0.673872, "f1": -2.575233, "f3": -0.904904, "y": 0.86372382, "x": 0.4378635}]], "block": 12}], [{"trials": [[{"q1": 1.89949582, "distance": 0.2221466986, "q3": 1.64211048, "q2": -0.8941901464, "tx": -0.375, "ty": 0.6495, "targetID": 1, "f2": 0.035249, "f1": -2.886483, "f3": 0.071314, "y": 0.82370853, "x": -0.23715754}], [{"q1": 1.949572807, "distance": 0.4250768442, "q3": 1.095976017, "q2": -2.312883046, "tx": 0, "ty": 0.95, "targetID": 2, "f2": -0.014828, "f1": -4.305176, "f3": -0.47482, "y": 0.57154655, "x": 0.19355441}], [{"q1": 0.9596569602, "distance": 0.4714644804, "q3": 0.6054477368, "q2": -1.546416146, "tx": 0.375, "ty": 0.6495, "targetID": 3, "f2": 0.975088, "f1": -3.538709, "f3": -0.965349, "y": 0.32842556, "x": 0.72023899}], [{"q1": 1.44836312, "distance": 0.3797442062, "q3": 1.961736117, "q2": 1.438492704, "tx": -0.4763, "ty": 0.275, "targetID": 4, "f2": 0.486381, "f1": -0.5538, "f3": 0.39094, "y": 0.3882014, "x": -0.11382089}], [{"q1": 1.46846931, "distance": 0.4186943404, "q3": 1.112060967, "q2": -0.9531452464, "tx": 0, "ty": 0.55, "targetID": 5, "f2": 0.466275, "f1": -2.945438, "f3": -0.458735, "y": 0.87894664, "x": 0.25903486}], [{"q1": 0.8551047902, "distance": 0.5363593848, "q3": 0.3788132268, "q2": 0.2289669536, "tx": 0.4763, "ty": 0.275, "targetID": 6, "f2": 1.07964, "f1": -1.763326, "f3": -1.191983, "y": 0.80495709, "x": 0.55892489}], [{"q1": 1.30573481, "distance": 0.3580186364, "q3": 1.991204257, "q2": 0.4001586536, "tx": -0.175, "ty": 0.3031, "targetID": 7, "f2": 0.62901, "f1": -1.592134, "f3": 0.420408, "y": 0.64376839, "x": -0.064898265}], [{"q1": 1.5591985, "distance": 0.1603499987, "q3": 1.243191047, "q2": 2.118270524, "tx": 0, "ty": 0.15, "targetID": 8, "f2": 0.375546, "f1": 0.125978, "f3": -0.327605, "y": 0.21910415, "x": -0.14469533}], [{"q1": 1.05308793, "distance": 0.4823022465, "q3": 1.525306065, "q2": -0.1374872464, "tx": 0.175, "ty": 0.3031, "targetID": 9, "f2": 0.881657, "f1": -2.12978, "f3": -0.04549, "y": 0.78538878, "x": 0.17860412}]], "block": 13}], [{"trials": [[{"q1": 1.937948915, "distance": 0.1025454597, "q3": 1.496843236, "q2": -0.1621864464, "tx": -0.375, "ty": 0.6495, "targetID": 1, "f2": -0.003204, "f1": -2.154479, "f3": -0.073953, "y": 0.70886572, "x": -0.45861389}], [{"q1": 1.840119719, "distance": 0.3283070288, "q3": 0.8514344368, "q2": -1.730777346, "tx": 0, "ty": 0.95, "targetID": 2, "f2": 0.094625, "f1": -3.72307, "f3": -0.719362, "y": 0.72866696, "x": 0.24248132}], [{"q1": 1.3654879, "distance": 0.3820555308, "q3": 0.1954070268, "q2": -2.127139546, "tx": 0.375, "ty": 0.6495, "targetID": 3, "f2": 0.569257, "f1": -4.119432, "f3": -1.375389, "y": 0.27387239, "x": 0.44478773}], [{"q1": 1.857712638, "distance": 0.2080649313, "q3": 2.209733437, "q2": 1.030399814, "tx": -0.4763, "ty": 0.275, "targetID": 4, "f2": 0.077032, "f1": -0.961893, "f3": 0.638937, "y": 0.36804405, "x": -0.29019836}], [{"q1": 1.33268967, "distance": 0.5103916783, "q3": 1.180610517, "q2": -2.276773646, "tx": 0, "ty": 0.55, "targetID": 5, "f2": 0.602055, "f1": -4.269066, "f3": -0.390186, "y": 0.38878841, "x": 0.48426283}], [{"q1": 1.19778969, "distance": 0.3357658542, "q3": 0.4587353268, "q2": -1.247305146, "tx": 0.4763, "ty": 0.275, "targetID": 6, "f2": 0.736955, "f1": -3.239598, "f3": -1.112061, "y": 0.55980671, "x": 0.65413095}], [{"q1": 1.35003127, "distance": 0.3843280641, "q3": 1.609814908, "q2": 0.5577786536, "tx": -0.175, "ty": 0.3031, "targetID": 7, "f2": 0.584713, "f1": -1.434514, "f3": 0.039019, "y": 0.68601382, "x": -0.14205964}], [{"q1": 1.45502329, "distance": 0.1597418316, "q3": 1.630863579, "q2": 1.940142216, "tx": 0, "ty": 0.15, "targetID": 8, "f2": 0.479721, "f1": -0.05215, "f3": 0.060067, "y": 0.27864965, "x": -0.094692768}], [{"q1": 1.20243924, "distance": 0.6037374136, "q3": 1.028243277, "q2": -0.1387564464, "tx": 0.175, "ty": 0.3031, "targetID": 9, "f2": 0.732305, "f1": -2.131049, "f3": -0.542553, "y": 0.90552049, "x": 0.21485496}]], "block": 14}], [{"trials": [[{"q1": 1.985198468, "distance": 0.1446156416, "q3": 1.493701643, "q2": -0.6085942464, "tx": -0.375, "ty": 0.6495, "targetID": 1, "f2": -0.050454, "f1": -2.600887, "f3": -0.077095, "y": 0.79387514, "x": -0.38333683}], [{"q1": 1.76968521, "distance": 0.4577634271, "q3": 1.109045037, "q2": -2.167678646, "tx": 0, "ty": 0.95, "targetID": 2, "f2": 0.165059, "f1": -4.159971, "f3": -0.461751, "y": 0.5888038, "x": 0.28121995}], [{"q1": 1.40632861, "distance": 0.2704489586, "q3": 0.1232132268, "q2": -1.651860546, "tx": 0.375, "ty": 0.6495, "targetID": 3, "f2": 0.528416, "f1": -3.644153, "f3": -1.447583, "y": 0.43532419, "x": 0.54014043}], [{"q1": 1.28789056, "distance": 0.4693956088, "q3": 2.120637877, "q2": 1.246415724, "tx": -0.4763, "ty": 0.275, "targetID": 4, "f2": 0.646854, "f1": -0.745877, "f3": 0.549842, "y": 0.43775936, "x": -0.036025508}], [{"q1": 1.1293658, "distance": 0.4302602066, "q3": 1.59190783, "q2": -0.6420396464, "tx": 0, "ty": 0.55, "targetID": 5, "f2": 0.805379, "f1": -2.634332, "f3": 0.021112, "y": 0.78944002, "x": 0.35748052}], [{"q1": 0.7566472902, "distance": 0.3597821736, "q3": 0.1614150268, "q2": -1.127013546, "tx": 0.4763, "ty": 0.275, "targetID": 6, "f2": 1.178097, "f1": -3.119306, "f3": -1.409381, "y": 0.18535763, "x": 0.82473573}], [{"q1": 1.28072773, "distance": 0.5003219525, "q3": 1.528950313, "q2": 0.2880163536, "tx": -0.175, "ty": 0.3031, "targetID": 7, "f2": 0.654017, "f1": -1.704276, "f3": -0.041846, "y": 0.78228028, "x": -0.031096159}], [{"q1": 1.88322237, "distance": 0.3041942162, "q3": 1.524803411, "q2": 1.725445774, "tx": 0, "ty": 0.15, "targetID": 8, "f2": 0.051522, "f1": -0.266847, "f3": -0.045993, "y": 0.23134579, "x": -0.29311599}], [{"q1": 1.27834012, "distance": 0.5856992278, "q3": 0.5522291268, "q2": -0.8999078464, "tx": 0.175, "ty": 0.3031, "targetID": 9, "f2": 0.656404, "f1": -2.8922, "f3": -1.018567, "y": 0.7726626, "x": 0.52507792}]], "block": 15}], [{"trials": [[{"q1": 1.50591709, "distance": 0.4485433371, "q3": 1.567968893, "q2": -0.5734523464, "tx": -0.375, "ty": 0.6495, "targetID": 1, "f2": 0.428827, "f1": -2.565745, "f3": -0.002827, "y": 0.86876436, "x": 0.01629818}], [{"q1": 1.78281707, "distance": 0.2425564544, "q3": 1.638529065, "q2": -1.831521946, "tx": 0, "ty": 0.95, "targetID": 2, "f2": 0.151927, "f1": -3.823815, "f3": 0.067733, "y": 0.74397259, "x": 0.12800914}], [{"q1": 1.07225164, "distance": 0.6169803041, "q3": -0.2220603732, "q2": -2.312782546, "tx": 0.375, "ty": 0.6495, "targetID": 3, "f2": 0.862493, "f1": -4.305075, "f3": -1.792857, "y": 0.032786022, "x": 0.35687364}], [{"q1": 2.026416164, "distance": 0.09006079463, "q3": 1.935598067, "q2": 0.7435724536, "tx": -0.4763, "ty": 0.275, "targetID": 4, "f2": -0.091672, "f1": -1.24872, "f3": 0.364802, "y": 0.36245714, "x": -0.45480127}], [{"q1": 1.29404808, "distance": 0.5029104637, "q3": 1.036851237, "q2": -1.000093246, "tx": 0, "ty": 0.55, "targetID": 5, "f2": 0.640696, "f1": -2.992386, "f3": -0.533945, "y": 0.80700061, "x": 0.43228419}], [{"q1": 0.6370153902, "distance": 0.4252113295, "q3": 0.5083097268, "q2": -0.5746964464, "tx": 0.4763, "ty": 0.275, "targetID": 6, "f2": 1.297729, "f1": -2.566989, "f3": -1.062487, "y": 0.39787878, "x": 0.88336938}], [{"q1": 1.39106047, "distance": 0.4839560154, "q3": 1.479375981, "q2": 0.3000612536, "tx": -0.175, "ty": 0.3031, "targetID": 7, "f2": 0.543684, "f1": -1.692231, "f3": -0.09142, "y": 0.78281757, "x": -0.11109008}], [{"q1": 1.80813831, "distance": 0.3546061229, "q3": 0.9591910668, "q2": 1.90231744, "tx": 0, "ty": 0.15, "targetID": 8, "f2": 0.126606, "f1": -0.089975, "f3": -0.611605, "y": 0.22949704, "x": -0.34558027}], [{"q1": 1.07715253, "distance": 0.5845767857, "q3": 1.083472477, "q2": -0.3392214464, "tx": 0.175, "ty": 0.3031, "targetID": 9, "f2": 0.857592, "f1": -2.331514, "f3": -0.487324, "y": 0.83784314, "x": 0.41117746}]], "block": 16}], [{"trials": [[{"q1": 1.885861308, "distance": 0.1320065914, "q3": 1.535924649, "q2": -0.3542760464, "tx": -0.375, "ty": 0.6495, "targetID": 1, "f2": 0.048883, "f1": -2.346569, "f3": -0.034872, "y": 0.78091752, "x": -0.36254305}], [{"q1": 1.917842722, "distance": 0.4286401403, "q3": 1.472464477, "q2": -2.508032546, "tx": 0, "ty": 0.95, "targetID": 2, "f2": 0.016902, "f1": -4.500325, "f3": -0.098332, "y": 0.55484734, "x": 0.16609258}], [{"q1": 1.38427463, "distance": 0.2940833854, "q3": 0.2843141268, "q2": -1.733705346, "tx": 0.375, "ty": 0.6495, "targetID": 3, "f2": 0.55047, "f1": -3.725998, "f3": -1.286482, "y": 0.41219819, "x": 0.54870345}], [{"q1": 1.68561619, "distance": 0.4193390087, "q3": 2.109139647, "q2": 0.07433775359, "tx": -0.4763, "ty": 0.275, "targetID": 4, "f2": 0.249128, "f1": -1.917955, "f3": 0.538343, "y": 0.6328808, "x": -0.25774443}], [{"q1": 1.18170473, "distance": 0.467340598, "q3": 0.9072291268, "q2": -0.6415683464, "tx": 0, "ty": 0.55, "targetID": 5, "f2": 0.75304, "f1": -2.633861, "f3": -0.663567, "y": 0.89562483, "x": 0.31456432}], [{"q1": 0.5393746902, "distance": 0.4458909275, "q3": 0.09116902679, "q2": -0.7981327464, "tx": 0.4763, "ty": 0.275, "targetID": 6, "f2": 1.39537, "f1": -2.790425, "f3": -1.479627, "y": 0.18185676, "x": 0.91235396}], [{"q1": 1.03775696, "distance": 0.6844060671, "q3": 1.408061827, "q2": -0.08493464641, "tx": -0.175, "ty": 0.3031, "targetID": 7, "f2": 0.896988, "f1": -2.077227, "f3": -0.162735, "y": 0.81094023, "x": 0.28381365}], [{"q1": 1.1461419, "distance": 0.1579538938, "q3": 1.510980403, "q2": 1.920915669, "tx": 0, "ty": 0.15, "targetID": 8, "f2": 0.788603, "f1": -0.071377, "f3": -0.059816, "y": 0.30484022, "x": -0.031207993}], [{"q1": 1.09738438, "distance": 0.621818882, "q3": 0.7421698468, "q2": -0.1872815464, "tx": 0.175, "ty": 0.3031, "targetID": 9, "f2": 0.83736, "f1": -2.179574, "f3": -0.828626, "y": 0.89239448, "x": 0.373471}]], "block": 17}], [{"trials": [[{"q1": 1.997325016, "distance": 0.267835775, "q3": 1.53768394, "q2": -1.262120846, "tx": -0.375, "ty": 0.6495, "targetID": 1, "f2": -0.062581, "f1": -3.254414, "f3": -0.033112, "y": 0.83021427, "x": -0.17731754}], [{"q1": 1.910742722, "distance": 0.5145162896, "q3": 0.5451920268, "q2": -2.194036646, "tx": 0, "ty": 0.95, "targetID": 2, "f2": 0.024002, "f1": -4.186329, "f3": -1.025604, "y": 0.50939031, "x": 0.265688}], [{"q1": 1.28487463, "distance": 0.2292590546, "q3": 0.3181176268, "q2": -1.155777946, "tx": 0.375, "ty": 0.6495, "targetID": 3, "f2": 0.64987, "f1": -3.148071, "f3": -1.252679, "y": 0.62708348, "x": 0.6031605}], [{"q1": 1.940776348, "distance": 0.08684083635, "q3": 1.503063589, "q2": 1.001308664, "tx": -0.4763, "ty": 0.275, "targetID": 4, "f2": -0.006032, "f1": -0.990984, "f3": -0.067733, "y": 0.36174147, "x": -0.4804531}], [{"q1": 1.54336488, "distance": 0.4400856351, "q3": 0.7249539168, "q2": -1.629888246, "tx": 0, "ty": 0.55, "targetID": 5, "f2": 0.39138, "f1": -3.622181, "f3": -0.845842, "y": 0.655023, "x": 0.42737049}], [{"q1": 0.5153100902, "distance": 0.4580921858, "q3": 0.07828852679, "q2": -0.8074130464, "tx": 0.4763, "ty": 0.275, "targetID": 6, "f2": 1.419434, "f1": -2.799706, "f3": -1.492508, "y": 0.13948047, "x": 0.9138876}], [{"q1": 1.40840206, "distance": 0.5304923277, "q3": 1.398260057, "q2": 0.1199599536, "tx": -0.175, "ty": 0.3031, "targetID": 7, "f2": 0.526342, "f1": -1.872333, "f3": -0.172536, "y": 0.82703243, "x": -0.091831986}], [{"q1": 1.28437198, "distance": 0.1409534647, "q3": 1.465741467, "q2": 1.990533362, "tx": 0, "ty": 0.15, "targetID": 8, "f2": 0.650373, "f1": -0.001759, "f3": -0.105055, "y": 0.27701774, "x": -0.061109516}], [{"q1": 0.7519976902, "distance": 0.5633334539, "q3": 1.502498103, "q2": -0.7623437464, "tx": 0.175, "ty": 0.3031, "targetID": 9, "f2": 1.182747, "f1": -2.754636, "f3": -0.068298, "y": 0.57987991, "x": 0.66565004}]], "block": 18}], [{"trials": [[{"q1": 1.878195822, "distance": 0.2307411341, "q3": 2.006346737, "q2": -1.167609246, "tx": -0.375, "ty": 0.6495, "targetID": 1, "f2": 0.056549, "f1": -3.159902, "f3": 0.43555, "y": 0.77372979, "x": -0.1805561}], [{"q1": 1.905779006, "distance": 0.3044320914, "q3": 1.576388362, "q2": -2.111525846, "tx": 0, "ty": 0.95, "targetID": 2, "f2": 0.028965, "f1": -4.103819, "f3": 0.005592, "y": 0.66753998, "x": 0.11355719}], [{"q1": 1.45627993, "distance": 0.5748134808, "q3": -0.3259841732, "q2": -2.592158146, "tx": 0.375, "ty": 0.6495, "targetID": 3, "f2": 0.478465, "f1": -4.584451, "f3": -1.89678, "y": 0.11427932, "x": 0.16535897}], [{"q1": 1.852309099, "distance": 0.2321949741, "q3": 2.183406897, "q2": 0.6217414536, "tx": -0.4763, "ty": 0.275, "targetID": 4, "f2": 0.082435, "f1": -1.370551, "f3": 0.612611, "y": 0.4582901, "x": -0.33375441}], [{"q1": 1.27947109, "distance": 0.4900313401, "q3": 1.227231757, "q2": -1.034801546, "tx": 0, "ty": 0.55, "targetID": 5, "f2": 0.655273, "f1": -3.027094, "f3": -0.343565, "y": 0.79439319, "x": 0.42473837}], [{"q1": 0.4460065902, "distance": 0.4299341086, "q3": 1.235022907, "q2": -1.874662346, "tx": 0.4763, "ty": 0.275, "targetID": 6, "f2": 1.488738, "f1": -3.866955, "f3": -0.335773, "y": -0.061525327, "x": 0.74387063}], [{"q1": 1.29806932, "distance": 0.6111381527, "q3": 1.336119357, "q2": -0.08637984641, "tx": -0.175, "ty": 0.3031, "targetID": 7, "f2": 0.636675, "f1": -2.078673, "f3": -0.234677, "y": 0.86961292, "x": 0.054244309}], [{"q1": 2.018625014, "distance": 0.1997190114, "q3": 1.50953527, "q2": 2.07114663, "tx": 0, "ty": 0.15, "targetID": 8, "f2": -0.083881, "f1": 0.078854, "f3": -0.061261, "y": 0.17737647, "x": -0.1978338}], [{"q1": 0.6299781902, "distance": 0.71752311, "q3": 0.4868840268, "q2": -0.8214999464, "tx": 0.175, "ty": 0.3031, "targetID": 9, "f2": 1.304766, "f1": -2.813793, "f3": -1.083912, "y": 0.31601885, "x": 0.8924068}]], "block": 19}], [{"trials": [[{"q1": 1.861105558, "distance": 0.1301740292, "q3": 1.507336155, "q2": -0.2414865464, "tx": -0.375, "ty": 0.6495, "targetID": 1, "f2": 0.073639, "f1": -2.233779, "f3": -0.06346, "y": 0.77889511, "x": -0.36078088}], [{"q1": 1.891516175, "distance": 0.1573511249, "q3": 0.8002893168, "q2": -1.386427446, "tx": 0, "ty": 0.95, "targetID": 2, "f2": 0.043228, "f1": -3.37872, "f3": -0.770507, "y": 0.84429711, "x": 0.11656018}], [{"q1": 1.50516311, "distance": 0.2518250654, "q3": 0.1875531268, "q2": -0.6450241464, "tx": 0.375, "ty": 0.6495, "targetID": 3, "f2": 0.429581, "f1": -2.637317, "f3": -1.383243, "y": 0.89767015, "x": 0.33225143}], [{"q1": 2.031442712, "distance": 0.1372181594, "q3": 2.341177677, "q2": 0.5904511536, "tx": -0.4763, "ty": 0.275, "targetID": 4, "f2": -0.096698, "f1": -1.401841, "f3": 0.770381, "y": 0.38500664, "x": -0.3942795}], [{"q1": 1.54468435, "distance": 0.4103493242, "q3": 1.172253887, "q2": -1.979648046, "tx": 0, "ty": 0.55, "targetID": 5, "f2": 0.39006, "f1": -3.971941, "f3": -0.398542, "y": 0.59018724, "x": 0.40837673}], [{"q1": 1.18930739, "distance": 0.3378224395, "q3": 0.2357451268, "q2": -2.799358746, "tx": 0.4763, "ty": 0.275, "targetID": 6, "f2": 0.745437, "f1": -4.791651, "f3": -1.335051, "y": 0.05676216, "x": 0.21843134}], [{"q1": 1.2453534, "distance": 0.4693687604, "q3": 1.474286601, "q2": 0.4515927536, "tx": -0.175, "ty": 0.3031, "targetID": 7, "f2": 0.689391, "f1": -1.5407, "f3": -0.09651, "y": 0.7561683, "x": -0.052378025}], [{"q1": 1.46645869, "distance": 0.24503279, "q3": 1.267192817, "q2": 1.850104174, "tx": 0, "ty": 0.15, "targetID": 8, "f2": 0.468286, "f1": -0.142188, "f3": -0.303604, "y": 0.29644848, "x": -0.19645333}], [{"q1": 1.18817641, "distance": 0.6169374542, "q3": 0.7913043568, "q2": -0.3360547464, "tx": 0.175, "ty": 0.3031, "targetID": 9, "f2": 0.746568, "f1": -2.328347, "f3": -0.779492, "y": 0.86896566, "x": 0.42078014}]], "block": 20}], [{"trials": [[{"q1": 1.82296662, "distance": 0.1262824645, "q3": 2.086583007, "q2": -0.5505501464, "tx": -0.375, "ty": 0.6495, "targetID": 1, "f2": 0.111778, "f1": -2.542843, "f3": 0.515787, "y": 0.71325464, "x": -0.26599263}], [{"q1": 1.908040952, "distance": 0.8258574203, "q3": 0.7586946268, "q2": -3.455788246, "tx": 0, "ty": 0.95, "targetID": 2, "f2": 0.026704, "f1": -5.448081, "f3": -0.812102, "y": 0.12482663, "x": -0.03360637}], [{"q1": 1.32075162, "distance": 0.5849178917, "q3": 0.5503442268, "q2": -3.034506946, "tx": 0.375, "ty": 0.6495, "targetID": 3, "f2": 0.613993, "f1": -5.0268, "f3": -1.020452, "y": 0.095448723, "x": 0.18750034}], [{"q1": 2.03489846, "distance": 0.1557432982, "q3": 2.016274167, "q2": 0.4477600536, "tx": -0.4763, "ty": 0.275, "targetID": 4, "f2": -0.100154, "f1": -1.544533, "f3": 0.445478, "y": 0.43038397, "x": -0.4657266}], [{"q1": 1.989408202, "distance": 0.238812478, "q3": 0.7572494968, "q2": -1.695038646, "tx": 0, "ty": 0.55, "targetID": 5, "f2": -0.054664, "f1": -3.687331, "f3": -0.813547, "y": 0.75751183, "x": 0.11819577}], [{"q1": 1.20231358, "distance": 0.325048421, "q3": 0.4430902268, "q2": -1.239237546, "tx": 0.4763, "ty": 0.275, "targetID": 6, "f2": 0.732431, "f1": -3.23153, "f3": -1.127706, "y": 0.54609389, "x": 0.65564486}], [{"q1": 1.02826935, "distance": 0.5506573456, "q3": 1.456191027, "q2": 0.3687866536, "tx": -0.175, "ty": 0.3031, "targetID": 7, "f2": 0.906475, "f1": -1.623506, "f3": -0.114605, "y": 0.76017766, "x": 0.13208879}], [{"q1": 1.24271446, "distance": 0.2228516646, "q3": 1.229493697, "q2": 1.875613904, "tx": 0, "ty": 0.15, "targetID": 8, "f2": 0.69203, "f1": -0.116679, "f3": -0.341303, "y": 0.3280262, "x": -0.1340505}], [{"q1": 1.03901359, "distance": 0.4866868849, "q3": 1.64211048, "q2": -0.2585076464, "tx": 0.175, "ty": 0.3031, "targetID": 9, "f2": 0.895731, "f1": -2.2508, "f3": 0.071314, "y": 0.77227455, "x": 0.3043807}]], "block": 21}], [{"trials": [[{"q1": 2.027107314, "distance": 0.2524255179, "q3": 1.467186597, "q2": -1.264546146, "tx": -0.375, "ty": 0.6495, "targetID": 1, "f2": -0.092363, "f1": -3.256839, "f3": -0.10361, "y": 0.8337068, "x": -0.20241235}], [{"q1": 1.923874579, "distance": 0.4105547056, "q3": 0.6766990568, "q2": -2.007388346, "tx": 0, "ty": 0.95, "targetID": 2, "f2": 0.01087, "f1": -3.999681, "f3": -0.894097, "y": 0.61084437, "x": 0.23136254}], [{"q1": 1.46080382, "distance": 0.2163159076, "q3": -0.003260973205, "q2": -0.6946487464, "tx": 0.375, "ty": 0.6495, "targetID": 3, "f2": 0.473941, "f1": -2.686941, "f3": -1.574057, "y": 0.86575713, "x": 0.36995762}], [{"q1": 1.989596698, "distance": 0.1088899856, "q3": 1.590965352, "q2": 0.8120591536, "tx": -0.4763, "ty": 0.275, "targetID": 4, "f2": -0.054852, "f1": -1.180233, "f3": 0.020169, "y": 0.37839336, "x": -0.51045907}], [{"q1": 1.1321304, "distance": 0.6154027779, "q3": 1.098175127, "q2": -1.241750746, "tx": 0, "ty": 0.55, "targetID": 5, "f2": 0.802614, "f1": -3.234043, "f3": -0.472621, "y": 0.63264071, "x": 0.60982874}], [{"q1": 1.33023923, "distance": 0.3126523792, "q3": -0.03736607321, "q2": -1.196536946, "tx": 0.4763, "ty": 0.275, "targetID": 6, "f2": 0.604505, "f1": -3.18883, "f3": -1.608162, "y": 0.56802298, "x": 0.58533689}], [{"q1": 1.17447907, "distance": 0.6761157553, "q3": 1.52411226, "q2": -0.3667355464, "tx": -0.175, "ty": 0.3031, "targetID": 7, "f2": 0.760265, "f1": -2.359028, "f3": -0.046684, "y": 0.82504346, "x": 0.25477615}], [{"q1": 1.4800932, "distance": 0.2366876721, "q3": 1.154283977, "q2": 1.936623632, "tx": 0, "ty": 0.15, "targetID": 8, "f2": 0.454651, "f1": -0.055669, "f3": -0.416512, "y": 0.27699958, "x": -0.19973022}], [{"q1": 1.2806649, "distance": 0.4822717573, "q3": 0.8808397468, "q2": -1.550682446, "tx": 0.175, "ty": 0.3031, "targetID": 9, "f2": 0.65408, "f1": -3.542975, "f3": -0.689957, "y": 0.57411329, "x": 0.57392085}]], "block": 22}], [{"trials": [[{"q1": 1.895914405, "distance": 0.2507793734, "q3": 1.577519335, "q2": -0.9405034464, "tx": -0.375, "ty": 0.6495, "targetID": 1, "f2": 0.03883, "f1": -2.932796, "f3": 0.006723, "y": 0.84301399, "x": -0.21549254}], [{"q1": 1.986706432, "distance": 0.5692917728, "q3": 0.8787034668, "q2": -2.584750246, "tx": 0, "ty": 0.95, "targetID": 2, "f2": -0.051962, "f1": -4.577043, "f3": -0.692093, "y": 0.41563378, "x": 0.19633101}], [{"q1": 1.44704365, "distance": 0.4372619088, "q3": 0.2394522268, "q2": -2.356746046, "tx": 0.375, "ty": 0.6495, "targetID": 3, "f2": 0.487701, "f1": -4.349039, "f3": -1.331344, "y": 0.21240459, "x": 0.38706563}], [{"q1": 1.45967285, "distance": 0.4430583954, "q3": 1.507210492, "q2": 0.6604458536, "tx": -0.4763, "ty": 0.275, "targetID": 4, "f2": 0.475072, "f1": -1.331847, "f3": -0.063586, "y": 0.65347381, "x": -0.24595609}], [{"q1": 1.895160423, "distance": 0.2953072791, "q3": 0.05070532679, "q2": -1.394017546, "tx": 0, "ty": 0.55, "targetID": 5, "f2": 0.039584, "f1": -3.38631, "f3": -1.520091, "y": 0.74600998, "x": 0.22087661}], [{"q1": 1.29561888, "distance": 0.8029348946, "q3": 0.4833026268, "q2": 0.4862131536, "tx": 0.4763, "ty": 0.275, "targetID": 6, "f2": 0.639126, "f1": -1.50608, "f3": -1.087494, "y": 0.93240002, "x": 0.015290609}], [{"q1": 1.46287727, "distance": 0.5175461147, "q3": 1.504131731, "q2": 0.02968315359, "tx": -0.175, "ty": 0.3031, "targetID": 7, "f2": 0.471867, "f1": -1.962609, "f3": -0.066665, "y": 0.81797112, "x": -0.12244802}], [{"q1": 1.52533214, "distance": 0.2555787687, "q3": 1.004430007, "q2": 2.003036901, "tx": 0, "ty": 0.15, "targetID": 8, "f2": 0.409412, "f1": 0.010744, "f3": -0.566366, "y": 0.25476746, "x": -0.23311861}], [{"q1": 1.08877642, "distance": 0.4515576095, "q3": 1.412083067, "q2": 0.6189768536, "tx": 0.175, "ty": 0.3031, "targetID": 9, "f2": 0.845968, "f1": -1.373316, "f3": -0.158713, "y": 0.72714449, "x": 0.019788708}]], "block": 23}], [{"trials": [[{"q1": 2.025410854, "distance": 0.1163284197, "q3": 1.513368013, "q2": -0.4515020464, "tx": -0.375, "ty": 0.6495, "targetID": 1, "f2": -0.090666, "f1": -2.443795, "f3": -0.057428, "y": 0.74389291, "x": -0.44298735}], [{"q1": 1.82491441, "distance": 0.8132133047, "q3": 1.045459207, "q2": -3.684445846, "tx": 0, "ty": 0.95, "targetID": 2, "f2": 0.10983, "f1": -5.676738, "f3": -0.525337, "y": 0.14149221, "x": -0.087355781}], [{"q1": 1.3571941, "distance": 0.2360713031, "q3": -0.2055669732, "q2": -1.196172546, "tx": 0.375, "ty": 0.6495, "targetID": 3, "f2": 0.57755, "f1": -3.188465, "f3": -1.776363, "y": 0.53974635, "x": 0.58400669}], [{"q1": 2.024468376, "distance": 0.1725543094, "q3": 2.018410447, "q2": 0.3606311536, "tx": -0.4763, "ty": 0.275, "targetID": 4, "f2": -0.089724, "f1": -1.631662, "f3": 0.447614, "y": 0.4475542, "x": -0.47610566}], [{"q1": 1.844078126, "distance": 0.3823883187, "q3": 0.9380167368, "q2": -0.8848156464, "tx": 0, "ty": 0.55, "targetID": 5, "f2": 0.090666, "f1": -2.877108, "f3": -0.63278, "y": 0.92843683, "x": -0.054830575}], [{"q1": 1.1573888, "distance": 0.6741403531, "q3": 0.6364866668, "q2": 0.00189265359, "tx": 0.4763, "ty": 0.275, "targetID": 6, "f2": 0.777356, "f1": -1.9904, "f3": -0.93431, "y": 0.9222556, "x": 0.28781816}], [{"q1": 1.14054987, "distance": 0.7161347675, "q3": 1.487669785, "q2": -0.5518004464, "tx": -0.175, "ty": 0.3031, "targetID": 7, "f2": 0.794195, "f1": -2.544093, "f3": -0.083127, "y": 0.81869238, "x": 0.32200453}], [{"q1": 1.38119586, "distance": 0.1316935985, "q3": 1.242060067, "q2": 2.088990876, "tx": 0, "ty": 0.15, "targetID": 8, "f2": 0.553549, "f1": 0.096698, "f3": -0.328736, "y": 0.2422254, "x": -0.094008933}], [{"q1": 1.1773065, "distance": 0.5388040754, "q3": 1.496906068, "q2": -0.4725820464, "tx": 0.175, "ty": 0.3031, "targetID": 9, "f2": 0.757438, "f1": -2.464875, "f3": -0.07389, "y": 0.83427857, "x": 0.26532806}]], "block": 24}]]}], [{"phase": "train", "blocks": [[{"trials": [[{"q1": 2.010896696, "distance": 1.162229948, "q3": 1.341208737, "q2": 0.9840927536, "tx": 0.601, "ty": 0.601, "targetID": 1, "f2": -0.076152, "f1": -1.0082, "f3": -0.229588, "y": 0.33346801, "x": -0.53001949}], [{"q1": 1.02418528, "distance": 0.1703625844, "q3": -1.594194873, "q2": 2.104447514, "tx": 0.22, "ty": 0.821, "targetID": 2, "f2": 0.910559, "f1": 0.112155, "f3": -3.164991, "y": 0.70173403, "x": 0.098348701}], [{"q1": 1.53626488, "distance": 0.08682959666, "q3": 1.557161815, "q2": 6.541695854, "tx": -0.22, "ty": 0.821, "targetID": 3, "f2": 0.39848, "f1": 4.549403, "f3": -0.013635, "y": 0.73473158, "x": -0.22985589}], [{"q1": 1.850298479, "distance": 0.5783780203, "q3": 1.979831687, "q2": 2.020001501, "tx": -0.601, "ty": 0.601, "targetID": 4, "f2": 0.084446, "f1": 0.027709, "f3": 0.409035, "y": 0.27721849, "x": -0.12174363}], [{"q1": 1.82811884, "distance": 0.8891040661, "q3": 0.4022495268, "q2": 1.922172306, "tx": 0.4596, "ty": 0.4596, "targetID": 5, "f2": 0.106626, "f1": -0.07012, "f3": -1.168547, "y": 0.16760359, "x": -0.38018815}], [{"q1": 1.54556399, "distance": 0.4707118336, "q3": 0.7701928568, "q2": 2.097159014, "tx": 0.1682, "ty": 0.6279, "targetID": 6, "f2": 0.38918, "f1": 0.104866, "f3": -0.800603, "y": 0.30450179, "x": -0.17382811}], [{"q1": 5.00220189, "distance": 1.474341784, "q3": 1.290566267, "q2": 0.2381718536, "tx": -0.1682, "ty": 0.6279, "targetID": 7, "f2": -3.067457, "f1": -1.754121, "f3": -0.28023, "y": -0.72557841, "x": 0.41641944}], [{"q1": 1.900375466, "distance": 0.3779236565, "q3": 1.757406927, "q2": 5.575467554, "tx": -0.4596, "ty": 0.4596, "targetID": 8, "f2": 0.034369, "f1": 3.583175, "f3": 0.186611, "y": 0.79308638, "x": -0.2817992}], [{"q1": 1.82510291, "distance": 0.443467812, "q3": 1.791650287, "q2": 2.169855474, "tx": 0.3182, "ty": 0.3182, "targetID": 9, "f2": 0.109642, "f1": 0.177563, "f3": 0.220854, "y": 0.24991342, "x": -0.11997878}], [{"q1": 2.6616462, "distance": 0.6900647973, "q3": 3.480319127, "q2": 1.932539562, "tx": 0.1165, "ty": 0.4347, "targetID": 10, "f2": -0.726902, "f1": -0.059753, "f3": 1.909523, "y": 0.26496452, "x": -0.55236418}], [{"q1": 1.889442724, "distance": 0.3574750109, "q3": 1.736483927, "q2": 4.523411054, "tx": -0.1165, "ty": 0.4347, "targetID": 11, "f2": 0.045302, "f1": 2.531118, "f3": 0.165688, "y": 0.76726711, "x": 0.014601109}], [{"q1": 1.97407723, "distance": 0.1967668701, "q3": 1.360498117, "q2": 0.5353476536, "tx": -0.3182, "ty": 0.3182, "targetID": 12, "f2": -0.039333, "f1": -1.456945, "f3": -0.210298, "y": 0.34704307, "x": -0.51284141}], [{"q1": -0.9503057098, "distance": 0.3094265586, "q3": 1.054506987, "q2": 1.870964344, "tx": 0.1768, "ty": 0.1768, "targetID": 13, "f2": 2.88505, "f1": -0.121328, "f3": -0.516289, "y": -0.05797476, "x": 0.37835795}], [{"q1": 2.36061879, "distance": 0.4064367325, "q3": 2.887060827, "q2": 2.080508576, "tx": 0.0647, "ty": 0.2415, "targetID": 14, "f2": -0.425874, "f1": 0.088216, "f3": 1.316264, "y": 0.3712634, "x": -0.32046526}], [{"q1": 1.59205956, "distance": 0.6361082822, "q3": 1.484653856, "q2": -1.441562346, "tx": -0.0647, "ty": 0.2415, "targetID": 15, "f2": 0.342685, "f1": -3.433855, "f3": -0.086142, "y": 0.81671681, "x": 0.20688676}], [{"q1": 0.9794490002, "distance": 0.1877733721, "q3": 0.8734255868, "q2": 2.053930702, "tx": -0.1768, "ty": 0.1768, "targetID": 16, "f2": 0.955295, "f1": 0.061638, "f3": -0.697371, "y": 0.326134, "x": -0.062965929}]], "block": 1}], [{"trials": [[{"q1": 3.36749919, "distance": 1.286975066, "q3": 2.829883827, "q2": 1.874105934, "tx": 0.601, "ty": 0.601, "targetID": 1, "f2": -1.432755, "f1": -0.118187, "f3": 1.259087, "y": -0.13812126, "x": -0.45256755}], [{"q1": 1.48499409, "distance": 0.4626004468, "q3": 1.470893681, "q2": 0.4029609536, "tx": 0.22, "ty": 0.821, "targetID": 2, "f2": 0.44975, "f1": -1.589332, "f3": -0.099903, "y": 0.72842741, "x": -0.2332433}], [{"q1": 0.6730180902, "distance": 0.4941046358, "q3": 1.211272467, "q2": 1.721424534, "tx": -0.22, "ty": 0.821, "targetID": 3, "f2": 1.261726, "f1": -0.270868, "f3": -0.359524, "y": 0.42452683, "x": 0.074870169}], [{"q1": 2.006121475, "distance": 0.183173168, "q3": 0.6519433068, "q2": 1.310441384, "tx": -0.601, "ty": 0.601, "targetID": 4, "f2": -0.071377, "f1": -0.681851, "f3": -0.918853, "y": 0.43032106, "x": -0.53450858}], [{"q1": 0.3226675902, "distance": 0.03849827839, "q3": 1.052119377, "q2": 1.077335214, "tx": 0.4596, "ty": 0.4596, "targetID": 5, "f2": 1.612077, "f1": -0.914957, "f3": -0.518677, "y": 0.47726749, "x": 0.49380493}], [{"q1": 1.996885193, "distance": 0.3952035955, "q3": 2.909743127, "q2": 1.878629834, "tx": 0.1682, "ty": 0.6279, "targetID": 6, "f2": -0.062141, "f1": -0.113663, "f3": 1.338947, "y": 0.45714499, "x": -0.18821073}], [{"q1": 2.4352002, "distance": 0.5941348753, "q3": 1.56583261, "q2": 1.942027172, "tx": -0.1682, "ty": 0.6279, "targetID": 7, "f2": -0.500456, "f1": -0.050265, "f3": -0.004964, "y": 0.046895131, "x": -0.29241591}], [{"q1": -0.3611314098, "distance": 1.133036905, "q3": 0.5499044268, "q2": 1.401044914, "tx": -0.4596, "ty": 0.4596, "targetID": 8, "f2": 2.295876, "f1": -0.591248, "f3": -1.020892, "y": 0.21206129, "x": 0.64606596}], [{"q1": 0.5594180902, "distance": 0.270388527, "q3": 1.119663617, "q2": 1.232718384, "tx": 0.3182, "ty": 0.3182, "targetID": 9, "f2": 1.375326, "f1": -0.759574, "f3": -0.451133, "y": 0.57173148, "x": 0.22422264}], [{"q1": 1.23674543, "distance": 0.2216805524, "q3": 1.743835247, "q2": 1.097378574, "tx": 0.1165, "ty": 0.4347, "targetID": 10, "f2": 0.697999, "f1": -0.894914, "f3": 0.173039, "y": 0.51596756, "x": -0.089747063}], [{"q1": 1.05000917, "distance": 0.08830618445, "q3": 1.530709605, "q2": 1.405191814, "tx": -0.1165, "ty": 0.4347, "targetID": 11, "f2": 0.884735, "f1": -0.587101, "f3": -0.040087, "y": 0.46438036, "x": -0.033331145}], [{"q1": 2.55916745, "distance": 0.1058799293, "q3": 3.005059027, "q2": 1.902191777, "tx": -0.3182, "ty": 0.3182, "targetID": 12, "f2": -0.624423, "f1": -0.090101, "f3": 1.434263, "y": 0.29666587, "x": -0.42186697}], [{"q1": 0.7596631902, "distance": 0.7006223828, "q3": 0.9475043468, "q2": -0.2935992464, "tx": 0.1768, "ty": 0.1768, "targetID": 13, "f2": 1.175081, "f1": -2.285892, "f3": -0.623292, "y": 0.67910314, "x": 0.6652294}], [{"q1": 0.5285675902, "distance": 0.1189949607, "q3": 1.686029947, "q2": 1.916768767, "tx": 0.0647, "ty": 0.2415, "targetID": 14, "f2": 1.406177, "f1": -0.075524, "f3": 0.115234, "y": 0.22229179, "x": 0.18213443}], [{"q1": 1.19408261, "distance": 0.4777702725, "q3": 0.2310955268, "q2": 1.435602434, "tx": -0.0647, "ty": 0.2415, "targetID": 15, "f2": 0.740662, "f1": -0.55669, "f3": -1.339701, "y": 0.6730441, "x": -0.26972225}], [{"q1": 1.81134273, "distance": 0.05882212665, "q3": 1.699538797, "q2": 1.915260802, "tx": -0.1768, "ty": 0.1768, "targetID": 16, "f2": 0.123402, "f1": -0.077032, "f3": 0.128742, "y": 0.23437483, "x": -0.18884913}]], "block": 2}], [{"trials": [[{"q1": 0.2099472902, "distance": 0.4887161374, "q3": 3.218059027, "q2": 2.398060764, "tx": 0.601, "ty": 0.601, "targetID": 1, "f2": 1.724797, "f1": 0.405768, "f3": 1.647263, "y": 0.11522618, "x": 0.54745321}], [{"q1": 1.04202952, "distance": 0.2723611463, "q3": 3.539946627, "q2": 2.385494394, "tx": 0.22, "ty": 0.821, "targetID": 2, "f2": 0.892715, "f1": 0.393202, "f3": 1.96915, "y": 0.54970457, "x": 0.24407039}], [{"q1": 1.03825961, "distance": 0.2024067451, "q3": 0.6436495068, "q2": 1.034232554, "tx": -0.22, "ty": 0.821, "targetID": 3, "f2": 0.896485, "f1": -0.95806, "f3": -0.927147, "y": 0.77603245, "x": -0.022651552}], [{"q1": 2.55288426, "distance": 0.4057473289, "q3": 2.735887427, "q2": 1.036557334, "tx": -0.601, "ty": 0.601, "targetID": 4, "f2": -0.61814, "f1": -0.955735, "f3": 1.165091, "y": 0.23338644, "x": -0.42927008}], [{"q1": 1.57767107, "distance": 0.7252313121, "q3": 0.9838839868, "q2": 2.026724509, "tx": 0.4596, "ty": 0.4596, "targetID": 5, "f2": 0.357073, "f1": 0.034432, "f3": -0.586912, "y": 0.2393557, "x": -0.23137967}], [{"q1": 0.4188631902, "distance": 0.2135477084, "q3": 1.065628227, "q2": 1.081544944, "tx": 0.1682, "ty": 0.6279, "targetID": 6, "f2": 1.515881, "f1": -0.910748, "f3": -0.505168, "y": 0.56811878, "x": 0.37320934}], [{"q1": 0.9986127102, "distance": 0.5146418629, "q3": 3.425152827, "q2": 1.922674961, "tx": -0.1682, "ty": 0.6279, "targetID": 7, "f2": 0.936132, "f1": -0.069618, "f3": 1.854356, "y": 0.50773235, "x": 0.33221581}], [{"q1": 0.4784905902, "distance": 0.9005837087, "q3": 0.8303229368, "q2": 0.9932661936, "tx": -0.4596, "ty": 0.4596, "targetID": 8, "f2": 1.456254, "f1": -0.999026, "f3": -0.740473, "y": 0.65924983, "x": 0.41857479}], [{"q1": 1.13388969, "distance": 0.5826274621, "q3": -0.08851747321, "q2": 1.692773214, "tx": 0.3182, "ty": 0.3182, "targetID": 9, "f2": 0.800855, "f1": -0.299519, "f3": -1.659314, "y": 0.67972153, "x": -0.13869927}], [{"q1": 0.5350392902, "distance": 0.2188873884, "q3": -0.01467747321, "q2": 1.756170554, "tx": 0.1165, "ty": 0.4347, "targetID": 10, "f2": 1.399705, "f1": -0.236122, "f3": -1.585474, "y": 0.62884253, "x": 0.21759583}], [{"q1": 1.70955513, "distance": 0.05809135969, "q3": 2.593259027, "q2": 0.8866405536, "tx": -0.1165, "ty": 0.4347, "targetID": 11, "f2": 0.225189, "f1": -1.105652, "f3": 1.022463, "y": 0.46563705, "x": -0.16566813}], [{"q1": 1.1717773, "distance": 0.2014476456, "q3": 0.8172539168, "q2": 1.712816574, "tx": -0.3182, "ty": 0.3182, "targetID": 12, "f2": 0.762967, "f1": -0.279476, "f3": -0.753542, "y": 0.46503584, "x": -0.18028557}], [{"q1": 0.7849215902, "distance": 0.457938671, "q3": -0.3305080732, "q2": 2.015980263, "tx": 0.1768, "ty": 0.1768, "targetID": 13, "f2": 1.149823, "f1": 0.023688, "f3": -1.901304, "y": 0.6081241, "x": 0.022958045}], [{"q1": 0.9076321902, "distance": 0.2928579123, "q3": 0.7637840068, "q2": 1.692333384, "tx": 0.0647, "ty": 0.2415, "targetID": 14, "f2": 1.027112, "f1": -0.299959, "f3": -0.807012, "y": 0.50809025, "x": -0.056524566}], [{"q1": 1.7544799, "distance": 0.2345818509, "q3": 2.653577627, "q2": 1.011424594, "tx": -0.0647, "ty": 0.2415, "targetID": 15, "f2": 0.180265, "f1": -0.980868, "f3": 1.082781, "y": 0.4570001, "x": -0.15737336}], [{"q1": 1.66525867, "distance": 0.318384171, "q3": 2.765355527, "q2": 1.824594434, "tx": -0.1768, "ty": 0.1768, "targetID": 16, "f2": 0.269486, "f1": -0.167698, "f3": 1.194559, "y": 0.45794172, "x": -0.027375057}]], "block": 3}], [{"trials": [[{"q1": 1.21305783, "distance": 0.5208761847, "q3": 3.190978527, "q2": -2.086682146, "tx": 0.601, "ty": 0.601, "targetID": 1, "f2": 0.721687, "f1": -4.078975, "f3": 1.620182, "y": 0.47576958, "x": 0.095401996}], [{"q1": 1.7418507, "distance": 0.6336983582, "q3": 1.773114897, "q2": 0.4517812536, "tx": 0.22, "ty": 0.821, "targetID": 2, "f2": 0.192894, "f1": -1.540511, "f3": 0.202319, "y": 0.58810037, "x": -0.36934826}], [{"q1": 3.14520009, "distance": 0.8499504861, "q3": 3.453552827, "q2": -2.345335746, "tx": -0.22, "ty": 0.821, "targetID": 3, "f2": -1.210456, "f1": -4.337628, "f3": 1.882756, "y": 0.017617161, "x": -0.49747404}], [{"q1": 1.14978615, "distance": 1.012068103, "q3": 1.015676907, "q2": -0.4051572464, "tx": -0.601, "ty": 0.601, "targetID": 4, "f2": 0.784958, "f1": -2.39745, "f3": -0.555119, "y": 0.86967586, "x": 0.37475362}], [{"q1": 2.03942236, "distance": 0.570426923, "q3": 4.103925327, "q2": -1.742508046, "tx": 0.4596, "ty": 0.4596, "targetID": 5, "f2": -0.104678, "f1": -3.734801, "f3": 2.533129, "y": 0.34441039, "x": -0.099075423}], [{"q1": 1.41870648, "distance": 0.2164879987, "q3": 4.022872227, "q2": 5.449489754, "tx": 0.1682, "ty": 0.6279, "targetID": 6, "f2": 0.516038, "f1": 3.457197, "f3": 2.452076, "y": 0.43256243, "x": 0.26152892}], [{"q1": 1.601987, "distance": 0.2169017359, "q3": 2.614119227, "q2": -1.840827346, "tx": -0.1682, "ty": 0.6279, "targetID": 7, "f2": 0.332757, "f1": -3.83312, "f3": 1.043323, "y": 0.65779132, "x": 0.046632195}], [{"q1": 2.2695126, "distance": 0.296851726, "q3": 3.982659827, "q2": -1.658715546, "tx": -0.4596, "ty": 0.4596, "targetID": 8, "f2": -0.334768, "f1": -3.651008, "f3": 2.411863, "y": 0.31730197, "x": -0.19907703}], [{"q1": 0.7835392902, "distance": 0.1435850677, "q3": 4.109517327, "q2": -1.671099646, "tx": 0.3182, "ty": 0.3182, "targetID": 9, "f2": 1.151205, "f1": -3.663392, "f3": 2.538721, "y": 0.17462528, "x": 0.31992379}], [{"q1": 1.63585336, "distance": 0.169701341, "q3": 3.345796127, "q2": -1.743902946, "tx": 0.1165, "ty": 0.4347, "targetID": 10, "f2": 0.298891, "f1": -3.736196, "f3": 1.775, "y": 0.50664953, "x": -0.037193885}], [{"q1": 2.15566129, "distance": 0.1085491226, "q3": 4.036883727, "q2": -1.752272146, "tx": -0.1165, "ty": 0.4347, "targetID": 11, "f2": -0.220917, "f1": -3.744565, "f3": 2.466087, "y": 0.33322067, "x": -0.15503385}], [{"q1": 1.36630472, "distance": 0.9210481687, "q3": 5.790395127, "q2": -0.4442574464, "tx": -0.3182, "ty": 0.3182, "targetID": 12, "f2": 0.56844, "f1": -2.43655, "f3": 4.219599, "y": 0.80389737, "x": 0.46437766}], [{"q1": 0.5860587902, "distance": 0.7323252742, "q3": 0.6073955268, "q2": -0.3624001464, "tx": 0.1768, "ty": 0.1768, "targetID": 13, "f2": 1.348686, "f1": -2.354693, "f3": -0.963401, "y": 0.51023101, "x": 0.82881539}], [{"q1": 1.50698523, "distance": 0.2064914216, "q3": 3.805474027, "q2": -1.153767346, "tx": 0.0647, "ty": 0.2415, "targetID": 14, "f2": 0.427759, "f1": -3.14606, "f3": 2.234678, "y": 0.42139893, "x": 0.16606608}], [{"q1": 0.3575392902, "distance": 0.9501267425, "q3": 0.8367317868, "q2": -0.3628588464, "tx": -0.0647, "ty": 0.2415, "targetID": 15, "f2": 1.577205, "f1": -2.355151, "f3": -0.734065, "y": 0.3873208, "x": 0.87417013}], [{"q1": 2.98504179, "distance": 0.3644114317, "q3": 2.975590927, "q2": 2.513105884, "tx": -0.1768, "ty": 0.1768, "targetID": 16, "f2": -1.050297, "f1": 0.520813, "f3": 1.404795, "y": 0.11997878, "x": -0.53675422}]], "block": 4}], [{"trials": [[{"q1": 2.7959807, "distance": 1.325014074, "q3": 3.675600527, "q2": 1.941461685, "tx": 0.601, "ty": 0.601, "targetID": 1, "f2": -0.861236, "f1": -0.050831, "f3": 2.104804, "y": 0.14739899, "x": -0.64395318}], [{"q1": 2.15823739, "distance": 0.4021853622, "q3": 1.597562696, "q2": -1.695453346, "tx": 0.22, "ty": 0.821, "targetID": 2, "f2": -0.223493, "f1": -3.687746, "f3": 0.026766, "y": 0.76023343, "x": -0.17756822}], [{"q1": 2.29024711, "distance": 0.4055989532, "q3": -2.745827373, "q2": 1.95145195, "tx": -0.22, "ty": 0.821, "targetID": 3, "f2": -0.355503, "f1": -0.040841, "f3": -4.316624, "y": 0.4656261, "x": -0.41549911}], [{"q1": 1.840559542, "distance": 0.2345303543, "q3": 1.858000727, "q2": 6.758717054, "tx": -0.601, "ty": 0.601, "targetID": 4, "f2": 0.094185, "f1": 4.766424, "f3": 0.287204, "y": 0.47792982, "x": -0.40135477}], [{"q1": -0.8066721098, "distance": 1.094887493, "q3": 1.051051237, "q2": 3.811463254, "tx": 0.4596, "ty": 0.4596, "targetID": 5, "f2": 2.741417, "f1": 1.819171, "f3": -0.519745, "y": -0.53910047, "x": 0.010850634}], [{"q1": 2.5172586, "distance": 0.2395257893, "q3": 0.4230468268, "q2": -2.088799546, "tx": 0.1682, "ty": 0.6279, "targetID": 6, "f2": -0.582514, "f1": -4.081092, "f3": -1.147749, "y": 0.57902593, "x": -0.066286522}], [{"q1": 2.30231083, "distance": 0.6892761532, "q3": 0.5994787068, "q2": 1.937880269, "tx": -0.1682, "ty": 0.6279, "targetID": 7, "f2": -0.367566, "f1": -0.054412, "f3": -0.971318, "y": -0.0068377913, "x": -0.43691835}], [{"q1": 2.10087191, "distance": 0.420754508, "q3": 1.833119317, "q2": -1.852903646, "tx": -0.4596, "ty": 0.4596, "targetID": 8, "f2": -0.166127, "f1": -3.845196, "f3": 0.262323, "y": 0.73463699, "x": -0.14118359}], [{"q1": 2.04086749, "distance": 0.6995796959, "q3": 5.099873027, "q2": -0.1164888464, "tx": 0.3182, "ty": 0.3182, "targetID": 9, "f2": -0.106123, "f1": -2.108782, "f3": 3.529077, "y": 0.85506299, "x": -0.13034195}], [{"q1": 1.70346044, "distance": 0.2547432073, "q3": 1.942886557, "q2": 1.900997971, "tx": 0.1165, "ty": 0.4347, "targetID": 10, "f2": 0.231284, "f1": -0.091295, "f3": 0.37209, "y": 0.29910178, "x": -0.099155337}], [{"q1": 2.63400018, "distance": 0.4844155387, "q3": 1.331909617, "q2": 2.126187334, "tx": -0.1165, "ty": 0.4347, "targetID": 11, "f2": -0.699256, "f1": 0.133895, "f3": -0.238887, "y": -0.020244695, "x": -0.28288431}], [{"q1": 2.05619846, "distance": 0.1773079817, "q3": 2.692659027, "q2": -0.2764901464, "tx": -0.3182, "ty": 0.3182, "targetID": 12, "f2": -0.121454, "f1": -2.268783, "f3": 1.121863, "y": 0.49170365, "x": -0.35473223}], [{"q1": 1.971438292, "distance": 0.7796561846, "q3": 4.912948227, "q2": 2.024902386, "tx": 0.1768, "ty": 0.1768, "targetID": 13, "f2": -0.036694, "f1": 0.03261, "f3": 3.342152, "y": 0.46792015, "x": -0.54646539}], [{"q1": 2.58982939, "distance": 0.3813142588, "q3": 4.010243027, "q2": -2.016291646, "tx": 0.0647, "ty": 0.2415, "targetID": 14, "f2": -0.655085, "f1": -4.008584, "f3": 2.439447, "y": 0.18822442, "x": -0.3128742}], [{"q1": 1.856581665, "distance": 0.5503198283, "q3": 1.704188347, "q2": "_NaN_", "tx": -0.0647, "ty": 0.2415, "targetID": 15, "f2": 0.078163, "f1": "_NaN_", "f3": 0.133392, "y": 0.67443592, "x": -0.40443284}], [{"q1": 1.79444096, "distance": 0.5551620498, "q3": 2.330684757, "q2": -1.589682146, "tx": -0.1768, "ty": 0.1768, "targetID": 16, "f2": 0.140304, "f1": -3.581975, "f3": 0.759888, "y": 0.72522337, "x": -0.090563646}]], "block": 5}], [{"trials": [[{"q1": 2.2669365, "distance": 0.6901250806, "q3": -0.1892872732, "q2": -1.597957146, "tx": 0.601, "ty": 0.601, "targetID": 1, "f2": -0.332192, "f1": -3.59025, "f3": -1.760084, "y": 0.69469896, "x": -0.082734694}], [{"q1": 0.4515357902, "distance": 0.2997718606, "q3": 1.273224667, "q2": 0.7950945536, "tx": 0.22, "ty": 0.821, "targetID": 2, "f2": 1.483209, "f1": -1.197198, "f3": -0.297572, "y": 0.58679872, "x": 0.40711742}], [{"q1": 1.7801153, "distance": 0.2132898204, "q3": -1.729409073, "q2": 1.825474084, "tx": -0.22, "ty": 0.821, "targetID": 3, "f2": 0.154629, "f1": -0.166819, "f3": -3.300205, "y": 0.66238886, "x": -0.36260103}], [{"q1": 1.96898785, "distance": 0.1808105888, "q3": 1.054883977, "q2": 0.05362835359, "tx": -0.601, "ty": 0.601, "targetID": 4, "f2": -0.034243, "f1": -1.938664, "f3": -0.515912, "y": 0.75577453, "x": -0.5075264}], [{"q1": 1.09832686, "distance": 0.2694469999, "q3": -2.383111673, "q2": -1.583285846, "tx": 0.4596, "ty": 0.4596, "targetID": 5, "f2": 0.836418, "f1": -3.575579, "f3": -3.953908, "y": 0.34642479, "x": 0.21507381}], [{"q1": 1.07972863, "distance": 0.2182961776, "q3": 2.891647527, "q2": 1.867571424, "tx": 0.1682, "ty": 0.6279, "targetID": 6, "f2": 0.855016, "f1": -0.124721, "f3": 1.320851, "y": 0.42265633, "x": 0.24255225}], [{"q1": 2.05399935, "distance": 0.1008344079, "q3": -2.359373773, "q2": -0.4205070464, "tx": -0.1682, "ty": 0.6279, "targetID": 7, "f2": -0.119255, "f1": -2.4128, "f3": -3.93017, "y": 0.55584354, "x": -0.09766317}], [{"q1": 1.66620115, "distance": 0.107944045, "q3": 1.515881287, "q2": 1.117107774, "tx": -0.4596, "ty": 0.4596, "targetID": 8, "f2": 0.268543, "f1": -0.875185, "f3": -0.054915, "y": 0.42680102, "x": -0.35675962}], [{"q1": 0.4135852902, "distance": 0.1885323966, "q3": 1.490748546, "q2": 0.8687962536, "tx": 0.3182, "ty": 0.3182, "targetID": 9, "f2": 1.521159, "f1": -1.123496, "f3": -0.080048, "y": 0.45781693, "x": 0.44489482}], [{"q1": 1.08569766, "distance": 0.3665167772, "q3": 1.006377787, "q2": 0.7377918536, "tx": 0.1165, "ty": 0.4347, "targetID": 10, "f2": 0.849047, "f1": -1.254501, "f3": -0.564419, "y": 0.78437797, "x": 0.0066825821}], [{"q1": 1.60418611, "distance": 0.1146070529, "q3": 2.533317487, "q2": 1.880263464, "tx": -0.1165, "ty": 0.4347, "targetID": 11, "f2": 0.330558, "f1": -0.112029, "f3": 0.962521, "y": 0.41101097, "x": -0.0043679063}], [{"q1": 2.37752056, "distance": 0.4283251642, "q3": 1.271214047, "q2": 0.2884310536, "tx": -0.3182, "ty": 0.3182, "targetID": 12, "f2": -0.442776, "f1": -1.703862, "f3": -0.299582, "y": 0.32069113, "x": -0.74651792}], [{"q1": 1.71257106, "distance": 0.2924491238, "q3": 1.721655607, "q2": 2.058328932, "tx": 0.1768, "ty": 0.1768, "targetID": 13, "f2": 0.222173, "f1": 0.066036, "f3": 0.150859, "y": 0.25041934, "x": -0.10623124}], [{"q1": 1.32200826, "distance": 0.5605773862, "q3": -0.7163459732, "q2": 1.772883824, "tx": 0.0647, "ty": 0.2415, "targetID": 14, "f2": 0.612736, "f1": -0.219409, "f3": -2.287142, "y": 0.71086655, "x": -0.24179967}], [{"q1": 1.66268257, "distance": 0.4893038238, "q3": 1.657881275, "q2": 0.3565533536, "tx": -0.0647, "ty": 0.2415, "targetID": 15, "f2": 0.272062, "f1": -1.635739, "f3": 0.087085, "y": 0.64275059, "x": -0.34472892}], [{"q1": 2.06430377, "distance": 0.4631153878, "q3": 3.789954527, "q2": 0.9510431536, "tx": -0.1768, "ty": 0.1768, "targetID": 16, "f2": -0.129559, "f1": -1.041249, "f3": 2.219158, "y": 0.62470297, "x": -0.29452337}]], "block": 6}], [{"trials": [[{"q1": 1.40645427, "distance": 0.8326000958, "q3": 1.499293678, "q2": 1.520488274, "tx": 0.601, "ty": 0.601, "targetID": 1, "f2": 0.52829, "f1": -0.471804, "f3": -0.071503, "y": 0.41599755, "x": -0.21078631}], [{"q1": 0.6327427902, "distance": 0.3508997109, "q3": 0.7458769268, "q2": 1.773260814, "tx": 0.22, "ty": 0.821, "targetID": 2, "f2": 1.302002, "f1": -0.219032, "f3": -0.824919, "y": 0.48853601, "x": 0.10775784}], [{"q1": 1.26445428, "distance": 0.5536364646, "q3": 1.149131757, "q2": -0.6963388464, "tx": -0.22, "ty": 0.821, "targetID": 3, "f2": 0.67029, "f1": -2.688632, "f3": -0.421665, "y": 0.86686792, "x": 0.33173315}], [{"q1": 1.49184276, "distance": 0.2906235185, "q3": 0.6111654368, "q2": 1.656267904, "tx": -0.601, "ty": 0.601, "targetID": 4, "f2": 0.442902, "f1": -0.336025, "f3": -0.959631, "y": 0.43406547, "x": -0.36310319}], [{"q1": 1.23228437, "distance": 0.344235409, "q3": 0.6992556968, "q2": -0.8063072464, "tx": 0.4596, "ty": 0.4596, "targetID": 5, "f2": 0.70246, "f1": -2.7986, "f3": -0.871541, "y": 0.80050965, "x": 0.50733497}], [{"q1": 0.7342162902, "distance": 0.02193863243, "q3": 1.144796367, "q2": 1.038567954, "tx": 0.1682, "ty": 0.6279, "targetID": 6, "f2": 1.200528, "f1": -0.953725, "f3": -0.426, "y": 0.6487244, "x": 0.16129725}], [{"q1": 1.19175783, "distance": 0.2944641725, "q3": 0.6792123268, "q2": 2.073659904, "tx": -0.1682, "ty": 0.6279, "targetID": 7, "f2": 0.742987, "f1": 0.081367, "f3": -0.891584, "y": 0.33526135, "x": -0.20093789}], [{"q1": 1.77244981, "distance": 0.3517272099, "q3": 1.653420214, "q2": 1.895720096, "tx": -0.4596, "ty": 0.4596, "targetID": 8, "f2": 0.162295, "f1": -0.096573, "f3": 0.082624, "y": 0.24060426, "x": -0.18436756}], [{"q1": 1.24227464, "distance": 0.2806056509, "q3": 1.480569786, "q2": 2.431361644, "tx": 0.3182, "ty": 0.3182, "targetID": 9, "f2": 0.69247, "f1": 0.439069, "f3": -0.090227, "y": 0.20363839, "x": 0.06204542}], [{"q1": 0.9036737902, "distance": 0.1917234163, "q3": 1.251045027, "q2": 1.145005114, "tx": 0.1165, "ty": 0.4347, "targetID": 10, "f2": 1.031071, "f1": -0.847288, "f3": -0.319751, "y": 0.606194, "x": 0.030781412}], [{"q1": 0.7709100902, "distance": 0.1672621629, "q3": 0.9500176168, "q2": 1.635093574, "tx": -0.1165, "ty": 0.4347, "targetID": 11, "f2": 1.163834, "f1": -0.357199, "f3": -0.620779, "y": 0.5065651, "x": 0.034536547}], [{"q1": 1.46878347, "distance": 0.1083480193, "q3": 1.046590177, "q2": 1.962510356, "tx": -0.3182, "ty": 0.3182, "targetID": 12, "f2": 0.465961, "f1": -0.029782, "f3": -0.524206, "y": 0.27572014, "x": -0.21852676}], [{"q1": 1.00665519, "distance": 0.1013318801, "q3": 2.132575927, "q2": 2.021446634, "tx": 0.1768, "ty": 0.1768, "targetID": 13, "f2": 0.928089, "f1": 0.029154, "f3": 0.56178, "y": 0.27803176, "x": 0.17229659}], [{"q1": 1.80876662, "distance": 0.5412432033, "q3": 0.4902769268, "q2": 1.735561704, "tx": 0.0647, "ty": 0.2415, "targetID": 14, "f2": 0.125978, "f1": -0.256731, "f3": -1.080519, "y": 0.27862095, "x": -0.47526874}], [{"q1": 0.8109339902, "distance": 0.1189639644, "q3": 1.139392827, "q2": 1.973631594, "tx": -0.0647, "ty": 0.2415, "targetID": 15, "f2": 1.123811, "f1": -0.018661, "f3": -0.431403, "y": 0.33484661, "x": 0.0090484592}], [{"q1": 2.81753203, "distance": 0.183687824, "q3": 2.533066157, "q2": 1.831568774, "tx": -0.1768, "ty": 0.1768, "targetID": 16, "f2": -0.882788, "f1": -0.160724, "f3": 0.96227, "y": 0.14541566, "x": -0.35778685}]], "block": 7}], [{"trials": [[{"q1": 1.26602508, "distance": 0.6326089228, "q3": -2.123898873, "q2": 2.589320924, "tx": 0.601, "ty": 0.601, "targetID": 1, "f2": 0.668719, "f1": 0.597028, "f3": -3.694695, "y": 0.60288649, "x": -0.03160611}], [{"q1": 0.6372038902, "distance": 0.3838771847, "q3": 1.218749457, "q2": 0.05090145359, "tx": 0.22, "ty": 0.821, "targetID": 2, "f2": 1.297541, "f1": -1.941391, "f3": -0.352047, "y": 0.66311602, "x": 0.56990619}], [{"q1": 1.70119849, "distance": 0.3550484331, "q3": 2.944551927, "q2": 1.481532524, "tx": -0.22, "ty": 0.821, "targetID": 3, "f2": 0.233546, "f1": -0.51076, "f3": 1.373756, "y": 0.50554427, "x": -0.057067277}], [{"q1": 2.09220111, "distance": 0.2366361342, "q3": 3.734662527, "q2": 1.451750224, "tx": -0.601, "ty": 0.601, "targetID": 4, "f2": -0.157457, "f1": -0.540542, "f3": 2.163866, "y": 0.57402362, "x": -0.36590654}], [{"q1": 1.27406755, "distance": 0.2160006503, "q3": -0.6898685732, "q2": -0.7052484464, "tx": 0.4596, "ty": 0.4596, "targetID": 5, "f2": 0.660677, "f1": -2.697541, "f3": -2.260665, "y": 0.6412049, "x": 0.57654418}], [{"q1": 1.07231447, "distance": 0.1480978646, "q3": 1.532845888, "q2": 0.6464971536, "tx": 0.1682, "ty": 0.6279, "targetID": 6, "f2": 0.86243, "f1": -1.345795, "f3": -0.03795, "y": 0.69034214, "x": 0.033909432}], [{"q1": 1.983376344, "distance": 0.5517254005, "q3": 0.2719362268, "q2": 1.477008624, "tx": -0.1682, "ty": 0.6279, "targetID": 7, "f2": -0.048632, "f1": -0.515284, "f3": -1.29886, "y": 0.31467519, "x": -0.62239284}], [{"q1": 2.35395861, "distance": 0.4479589172, "q3": 1.406553867, "q2": 2.723718254, "tx": -0.4596, "ty": 0.4596, "targetID": 8, "f2": -0.419214, "f1": 0.731426, "f3": -0.164242, "y": 0.23389383, "x": -0.072658252}], [{"q1": 1.28097906, "distance": 0.4975337328, "q3": -0.6383527732, "q2": -0.3124739464, "tx": 0.3182, "ty": 0.3182, "targetID": 9, "f2": 0.653765, "f1": -2.304767, "f3": -2.209149, "y": 0.77463873, "x": 0.51619874}], [{"q1": 2.21510022, "distance": 0.1204423279, "q3": 1.536804294, "q2": 3.433027054, "tx": 0.1165, "ty": 0.4347, "targetID": 10, "f2": -0.280356, "f1": 1.440734, "f3": -0.033992, "y": 0.47583025, "x": 0.0032981587}], [{"q1": 1.914575465, "distance": 0.4319781221, "q3": 1.374509617, "q2": 0.5022980536, "tx": -0.1165, "ty": 0.4347, "targetID": 11, "f2": 0.020169, "f1": -1.489995, "f3": -0.196287, "y": 0.61575163, "x": -0.50870582}], [{"q1": 1.916146261, "distance": 0.2495504567, "q3": 1.504257395, "q2": 0.6559847536, "tx": -0.3182, "ty": 0.3182, "targetID": 12, "f2": 0.018598, "f1": -1.336308, "f3": -0.066539, "y": 0.4705877, "x": -0.51581938}], [{"q1": 2.04074183, "distance": 0.4409424647, "q3": 1.611385704, "q2": 1.827233374, "tx": 0.1768, "ty": 0.1768, "targetID": 13, "f2": -0.105997, "f1": -0.165059, "f3": 0.040589, "y": 0.180869, "x": -0.26412369}], [{"q1": 1.850047152, "distance": 0.1185795332, "q3": 1.698784807, "q2": 2.312043954, "tx": 0.0647, "ty": 0.2415, "targetID": 14, "f2": 0.084697, "f1": 0.319751, "f3": 0.127988, "y": 0.24694661, "x": -0.05375438}], [{"q1": 1.18503482, "distance": 0.4620388216, "q3": 0.8653831168, "q2": 1.087074144, "tx": -0.0647, "ty": 0.2415, "targetID": 15, "f2": 0.74971, "f1": -0.905219, "f3": -0.705413, "y": 0.69667779, "x": -0.14402876}], [{"q1": 2.09817014, "distance": 0.1323932316, "q3": 1.259024677, "q2": 1.963766993, "tx": -0.1768, "ty": 0.1768, "targetID": 16, "f2": -0.163426, "f1": -0.028526, "f3": -0.311772, "y": 0.11493624, "x": -0.2938506}]], "block": 8}], [{"trials": [[{"q1": -0.2053712098, "distance": 0.4724110453, "q3": 0.5622194268, "q2": 0.9313139536, "tx": 0.601, "ty": 0.601, "targetID": 1, "f2": 2.140116, "f1": -1.060979, "f3": -1.008577, "y": 0.1942492, "x": 0.84126232}], [{"q1": 1.33470029, "distance": 0.2538670736, "q3": -0.3429110732, "q2": -0.5330326464, "tx": 0.22, "ty": 0.821, "targetID": 2, "f2": 0.600044, "f1": -2.525325, "f3": -1.913707, "y": 0.82062054, "x": 0.47386679}], [{"q1": 2.11601439, "distance": 0.5644326385, "q3": 1.125758307, "q2": 0.5388033536, "tx": -0.22, "ty": 0.821, "targetID": 3, "f2": -0.18127, "f1": -1.453489, "f3": -0.445038, "y": 0.48579457, "x": -0.6741162}], [{"q1": 1.64131974, "distance": 0.4737398311, "q3": 0.4081557268, "q2": 0.2986726536, "tx": -0.601, "ty": 0.601, "targetID": 4, "f2": 0.293425, "f1": -1.69362, "f3": -1.162641, "y": 0.92938786, "x": -0.25954599}], [{"q1": 0.1256897902, "distance": 0.1481294682, "q3": -0.2080111732, "q2": 2.169227154, "tx": 0.4596, "ty": 0.4596, "targetID": 5, "f2": 1.809055, "f1": 0.176934, "f3": -1.778808, "y": 0.43313054, "x": 0.31385465}], [{"q1": 1.47933922, "distance": 0.4733165573, "q3": 0.3080645268, "q2": 0.7874918536, "tx": 0.1682, "ty": 0.6279, "targetID": 6, "f2": 0.455405, "f1": -1.204801, "f3": -1.262732, "y": 0.865596, "x": -0.24110328}], [{"q1": 1.29015251, "distance": 0.05706400051, "q3": 1.311614937, "q2": 1.120437864, "tx": -0.1682, "ty": 0.6279, "targetID": 7, "f2": 0.644592, "f1": -0.871855, "f3": -0.259181, "y": 0.57378553, "x": -0.18630868}], [{"q1": 1.37353038, "distance": 0.2924638512, "q3": 1.749804277, "q2": 1.088582114, "tx": -0.4596, "ty": 0.4596, "targetID": 8, "f2": 0.561214, "f1": -0.903711, "f3": 0.179008, "y": 0.49557561, "x": -0.16935724}], [{"q1": 0.9869259902, "distance": 0.3515648063, "q3": 1.260406977, "q2": 1.806247534, "tx": 0.3182, "ty": 0.3182, "targetID": 9, "f2": 0.947819, "f1": -0.186045, "f3": -0.310389, "y": 0.38271002, "x": -0.02739553}], [{"q1": 1.10567819, "distance": 0.2635344543, "q3": 1.190600787, "q2": 1.216947584, "tx": 0.1165, "ty": 0.4347, "targetID": 10, "f2": 0.829066, "f1": -0.775345, "f3": -0.380196, "y": 0.59256115, "x": -0.094521956}], [{"q1": 1.21871269, "distance": 0.1254889374, "q3": 0.9397131968, "q2": 1.430827214, "tx": -0.1165, "ty": 0.4347, "targetID": 11, "f2": 0.716032, "f1": -0.561465, "f3": -0.631083, "y": 0.54249805, "x": -0.18074215}], [{"q1": 1.61983124, "distance": 0.0691031011, "q3": 1.470453857, "q2": 1.348768814, "tx": -0.3182, "ty": 0.3182, "targetID": 12, "f2": 0.314913, "f1": -0.643524, "f3": -0.100342, "y": 0.38711266, "x": -0.31307322}], [{"q1": 1.78275424, "distance": 0.675232993, "q3": 1.403852097, "q2": 1.102656444, "tx": 0.1768, "ty": 0.1768, "targetID": 13, "f2": 0.15199, "f1": -0.889636, "f3": -0.166944, "y": 0.4540295, "x": -0.43889749}], [{"q1": 1.83000379, "distance": 0.7136301237, "q3": 0.3633566268, "q2": 0.9876113536, "tx": 0.0647, "ty": 0.2415, "targetID": 14, "f2": 0.104741, "f1": -1.004681, "f3": -1.20744, "y": 0.58539935, "x": -0.56060088}], [{"q1": 1.27852862, "distance": 0.1038787391, "q3": 1.504634386, "q2": 1.744986484, "tx": -0.0647, "ty": 0.2415, "targetID": 15, "f2": 0.656216, "f1": -0.247306, "f3": -0.066162, "y": 0.33869757, "x": -0.10135276}], [{"q1": 1.953091391, "distance": 0.07274167025, "q3": 1.509723766, "q2": 1.962636019, "tx": -0.1768, "ty": 0.1768, "targetID": 16, "f2": -0.018347, "f1": -0.029657, "f3": -0.061073, "y": 0.18186354, "x": -0.24936522}]], "block": 9}], [{"trials": [[{"q1": 0.4877897902, "distance": 0.2177137262, "q3": 0.3142221268, "q2": 1.262940504, "tx": 0.601, "ty": 0.601, "targetID": 1, "f2": 1.446955, "f1": -0.729352, "f3": -1.256574, "y": 0.66737976, "x": 0.39365248}], [{"q1": 0.5508100902, "distance": 0.291076858, "q3": 1.261537947, "q2": 0.4915538536, "tx": 0.22, "ty": 0.821, "targetID": 2, "f2": 1.383934, "f1": -1.500739, "f3": -0.309258, "y": 0.64331204, "x": 0.45054875}], [{"q1": 0.9587773202, "distance": 0.3209830419, "q3": 0.8805884168, "q2": 1.584011274, "tx": -0.22, "ty": 0.821, "targetID": 3, "f2": 0.975967, "f1": -0.408281, "f3": -0.690208, "y": 0.52540785, "x": -0.094878483}], [{"q1": 1.70660203, "distance": 0.2492977129, "q3": 0.8906415168, "q2": 1.428690934, "tx": -0.601, "ty": 0.601, "targetID": 4, "f2": 0.228142, "f1": -0.563602, "f3": -0.680155, "y": 0.40069193, "x": -0.45258832}], [{"q1": 0.4372100902, "distance": 0.2698814261, "q3": 0.8060698468, "q2": 0.4105133536, "tx": 0.4596, "ty": 0.4596, "targetID": 5, "f2": 1.497534, "f1": -1.581779, "f3": -0.764726, "y": 0.56989034, "x": 0.70591692}], [{"q1": 0.6855843902, "distance": 0.1940463457, "q3": 1.047344157, "q2": 1.667891794, "tx": 0.1682, "ty": 0.6279, "targetID": 6, "f2": 1.24916, "f1": -0.324401, "f3": -0.523452, "y": 0.46371307, "x": 0.064775456}], [{"q1": 1.04485695, "distance": 0.7251443808, "q3": -0.5659893732, "q2": 0.3732854536, "tx": -0.1682, "ty": 0.6279, "targetID": 7, "f2": 0.889888, "f1": -1.619007, "f3": -2.136786, "y": 0.82684863, "x": 0.52911902}], [{"q1": 1.34180029, "distance": 0.6411824772, "q3": 2.041721067, "q2": 2.454483764, "tx": -0.4596, "ty": 0.4596, "targetID": 8, "f2": 0.592944, "f1": 0.462191, "f3": 0.470925, "y": 0.29266879, "x": 0.15947103}], [{"q1": 0.8386427902, "distance": 0.1988607245, "q3": 1.752003387, "q2": 2.009382918, "tx": 0.3182, "ty": 0.3182, "targetID": 9, "f2": 1.096102, "f1": 0.01709, "f3": 0.181207, "y": 0.25215548, "x": 0.13062679}], [{"q1": 1.67348964, "distance": 0.4043939651, "q3": 1.420062707, "q2": 1.561705964, "tx": 0.1165, "ty": 0.4347, "targetID": 10, "f2": 0.261255, "f1": -0.430587, "f3": -0.150734, "y": 0.24246935, "x": -0.23928344}], [{"q1": 1.33149587, "distance": 0.0745621807, "q3": 1.509660934, "q2": 1.694218344, "tx": -0.1165, "ty": 0.4347, "targetID": 11, "f2": 0.603249, "f1": -0.298074, "f3": -0.061135, "y": 0.36117768, "x": -0.12890916}], [{"q1": 1.997262184, "distance": 0.1308226041, "q3": 1.437278637, "q2": 1.524823664, "tx": -0.3182, "ty": 0.3182, "targetID": 12, "f2": -0.062518, "f1": -0.467469, "f3": -0.133518, "y": 0.20753438, "x": -0.38796872}], [{"q1": 1.64012593, "distance": 0.6037206185, "q3": 1.473406955, "q2": 0.9660599536, "tx": 0.1768, "ty": 0.1768, "targetID": 13, "f2": 0.294619, "f1": -1.026233, "f3": -0.097389, "y": 0.43974835, "x": -0.36664894}], [{"q1": 1.840559542, "distance": 0.5046466813, "q3": -0.04033177321, "q2": 2.181982014, "tx": 0.0647, "ty": 0.2415, "targetID": 14, "f2": 0.094185, "f1": 0.189689, "f3": -1.611128, "y": 0.24325488, "x": -0.43994363}], [{"q1": 0.9079463902, "distance": 0.2438149344, "q3": 1.838083027, "q2": 1.299194484, "tx": -0.0647, "ty": 0.2415, "targetID": 15, "f2": 1.026798, "f1": -0.693098, "f3": 0.267287, "y": 0.44110042, "x": 0.075319265}], [{"q1": 1.77640822, "distance": 0.04863865793, "q3": 1.565329956, "q2": 2.020189997, "tx": -0.1768, "ty": 0.1768, "targetID": 16, "f2": 0.158336, "f1": 0.027897, "f3": -0.005466, "y": 0.22191318, "x": -0.15861979}]], "block": 10}], [{"trials": [[{"q1": 3.58357169, "distance": 1.393585821, "q3": 2.893406827, "q2": 0.1141794536, "tx": 0.601, "ty": 0.601, "targetID": 1, "f2": -1.648827, "f1": -1.878113, "f3": 1.32261, "y": -0.27149697, "x": -0.48566024}], [{"q1": 2.011085191, "distance": 0.09519610864, "q3": 0.01960352679, "q2": -1.355608346, "tx": 0.22, "ty": 0.821, "targetID": 2, "f2": -0.076341, "f1": -3.347901, "f3": -1.551193, "y": 0.7458871, "x": 0.16151623}], [{"q1": 0.4046631902, "distance": 0.5595338799, "q3": 0.3969088268, "q2": 1.554480304, "tx": -0.22, "ty": 0.821, "targetID": 3, "f2": 1.530081, "f1": -0.437812, "f3": -1.173887, "y": 0.58294167, "x": 0.28636587}], [{"q1": 1.870970159, "distance": 0.2571233753, "q3": 1.348497227, "q2": 1.146198924, "tx": -0.601, "ty": 0.601, "targetID": 4, "f2": 0.063774, "f1": -0.846094, "f3": -0.222299, "y": 0.37676729, "x": -0.47517424}], [{"q1": 0.9256648902, "distance": 0.3653128695, "q3": 1.124376007, "q2": -0.01602074641, "tx": 0.4596, "ty": 0.4596, "targetID": 5, "f2": 1.00908, "f1": -2.008313, "f3": -0.44642, "y": 0.81595622, "x": 0.37920263}], [{"q1": 0.8015091902, "distance": 0.6423098755, "q3": 0.06232922679, "q2": -2.849932046, "tx": 0.1682, "ty": 0.6279, "targetID": 6, "f2": 1.133235, "f1": -4.842225, "f3": -1.508467, "y": -0.014335051, "x": 0.17800385}], [{"q1": 1.02085519, "distance": 0.1869987035, "q3": 1.211146797, "q2": 1.572073224, "tx": -0.1682, "ty": 0.6279, "targetID": 7, "f2": 0.913889, "f1": -0.420219, "f3": -0.35965, "y": 0.46438036, "x": -0.077481521}], [{"q1": 1.17303394, "distance": 0.3517655813, "q3": 1.204612287, "q2": 1.779858154, "tx": -0.4596, "ty": 0.4596, "targetID": 8, "f2": 0.761711, "f1": -0.212434, "f3": -0.366184, "y": 0.35695206, "x": -0.12314432}], [{"q1": 1.25270472, "distance": 0.365176537, "q3": 1.723226407, "q2": 1.800843994, "tx": 0.3182, "ty": 0.3182, "targetID": 9, "f2": 0.68204, "f1": -0.191449, "f3": 0.15243, "y": 0.31936648, "x": -0.046974674}], [{"q1": 0.8490728902, "distance": 0.1397297858, "q3": 1.329207847, "q2": 1.228759974, "tx": 0.1165, "ty": 0.4347, "targetID": 10, "f2": 1.085672, "f1": -0.763533, "f3": -0.241588, "y": 0.56235804, "x": 0.059685936}], [{"q1": 1.2664649, "distance": 0.2742770119, "q3": 0.9183503668, "q2": 1.041269724, "tx": -0.1165, "ty": 0.4347, "targetID": 11, "f2": 0.66828, "f1": -0.951023, "f3": -0.652446, "y": 0.70233672, "x": -0.17648721}], [{"q1": 1.4800932, "distance": 0.2234867719, "q3": 1.333543247, "q2": 1.124836094, "tx": -0.3182, "ty": 0.3182, "targetID": 12, "f2": 0.454651, "f1": -0.867457, "f3": -0.237253, "y": 0.54001068, "x": -0.29088042}], [{"q1": 1.47927639, "distance": 0.6321707133, "q3": 0.6411362268, "q2": 1.538709504, "tx": 0.1768, "ty": 0.1768, "targetID": 13, "f2": 0.455468, "f1": -0.453583, "f3": -0.92966, "y": 0.48695649, "x": -0.37405639}], [{"q1": 1.05459589, "distance": 0.08267582954, "q3": 1.405988377, "q2": 1.953462569, "tx": 0.0647, "ty": 0.2415, "targetID": 14, "f2": 0.880149, "f1": -0.03883, "f3": -0.164808, "y": 0.28787994, "x": -0.0037411715}], [{"q1": 1.27940826, "distance": 0.6816053287, "q3": 1.101002557, "q2": 0.2394975536, "tx": -0.0647, "ty": 0.2415, "targetID": 15, "f2": 0.655336, "f1": -1.752795, "f3": -0.469794, "y": 0.90355425, "x": 0.097380209}], [{"q1": 2.11293563, "distance": 0.1571479605, "q3": 1.443436157, "q2": 1.793178514, "tx": -0.1768, "ty": 0.1768, "targetID": 16, "f2": -0.178191, "f1": -0.199114, "f3": -0.12736, "y": 0.13463916, "x": -0.32818674}]], "block": 11}], [{"trials": [[{"q1": -0.2567049098, "distance": 1.141432114, "q3": -0.2179385732, "q2": -0.4993421464, "tx": 0.601, "ty": 0.601, "targetID": 1, "f2": 2.191449, "f1": -2.491635, "f3": -1.788735, "y": -0.52728706, "x": 0.77372979}], [{"q1": 0.2631658902, "distance": 0.3170248907, "q3": 0.1455814268, "q2": 1.568617464, "tx": 0.22, "ty": 0.821, "targetID": 2, "f2": 1.671579, "f1": -0.423675, "f3": -1.425215, "y": 0.57034843, "x": 0.41410969}], [{"q1": 0.9969790802, "distance": 0.1971039394, "q3": 0.1955327268, "q2": 1.578482074, "tx": -0.22, "ty": 0.821, "targetID": 3, "f2": 0.937765, "f1": -0.413811, "f3": -1.375264, "y": 0.68929386, "x": -0.073359434}], [{"q1": 1.27067463, "distance": 0.7555689898, "q3": 0.09230002679, "q2": 3.170012954, "tx": -0.601, "ty": 0.601, "targetID": 4, "f2": 0.66407, "f1": 1.17772, "f3": -1.478496, "y": 0.11610983, "x": -0.021546791}], [{"q1": 0.4697569902, "distance": 0.2473212354, "q3": -0.3744778732, "q2": 1.285559974, "tx": 0.4596, "ty": 0.4596, "targetID": 5, "f2": 1.464988, "f1": -0.706733, "f3": -1.945274, "y": 0.70677567, "x": 0.4680842}], [{"q1": 0.4815065902, "distance": 0.1962387322, "q3": 0.8986839968, "q2": 1.004324594, "tx": 0.1682, "ty": 0.6279, "targetID": 6, "f2": 1.453238, "f1": -0.987968, "f3": -0.672112, "y": 0.63693852, "x": 0.36423047}], [{"q1": 1.959248913, "distance": 0.3852575094, "q3": 1.385002537, "q2": 0.4230042536, "tx": -0.1682, "ty": 0.6279, "targetID": 7, "f2": -0.024504, "f1": -1.569288, "f3": -0.185794, "y": 0.55483398, "x": -0.54646539}], [{"q1": 1.37070294, "distance": 0.3650591151, "q3": 0.8946627568, "q2": 2.210444844, "tx": -0.4596, "ty": 0.4596, "targetID": 8, "f2": 0.564042, "f1": 0.218152, "f3": -0.676134, "y": 0.23819623, "x": -0.16934403}], [{"q1": 0.1858826902, "distance": 0.05764990791, "q3": 1.096038847, "q2": 1.598713924, "tx": 0.3182, "ty": 0.3182, "targetID": 9, "f2": 1.748862, "f1": -0.393579, "f3": -0.474757, "y": 0.37498711, "x": 0.3082634}], [{"q1": 0.5504330902, "distance": 0.04816977257, "q3": 0.3308725268, "q2": 2.130459894, "tx": 0.1165, "ty": 0.4347, "targetID": 10, "f2": 1.384311, "f1": 0.138167, "f3": -1.239924, "y": 0.42858107, "x": 0.068720447}], [{"q1": 1.27017198, "distance": 0.2021477536, "q3": 0.2411486268, "q2": 1.690259934, "tx": -0.1165, "ty": 0.4347, "targetID": 11, "f2": 0.664573, "f1": -0.302033, "f3": -1.329648, "y": 0.58050707, "x": -0.25651433}], [{"q1": 5.49524969, "distance": 1.102247485, "q3": -2.242600773, "q2": "_NaN_", "tx": -0.3182, "ty": 0.3182, "targetID": 12, "f2": -3.560505, "f1": "_NaN_", "f3": -3.813397, "y": -0.5240852, "x": 0.39278886}], [{"q1": 1.39929144, "distance": 0.3544709771, "q3": 1.523169782, "q2": 1.693464364, "tx": 0.1768, "ty": 0.1768, "targetID": 13, "f2": 0.535453, "f1": -0.298828, "f3": -0.047627, "y": 0.33038441, "x": -0.14267066}], [{"q1": 1.08249323, "distance": 0.4655042433, "q3": 0.07225662679, "q2": 1.576345784, "tx": 0.0647, "ty": 0.2415, "targetID": 14, "f2": 0.852251, "f1": -0.415947, "f3": -1.49854, "y": 0.65415497, "x": -0.15072998}], [{"q1": 0.8656604902, "distance": 0.2897178715, "q3": 0.08815312679, "q2": 1.99964398, "tx": -0.0647, "ty": 0.2415, "targetID": 15, "f2": 1.069084, "f1": 0.007351, "f3": -1.482643, "y": 0.53117214, "x": -0.069847462}], [{"q1": 2.07335156, "distance": 0.1258114506, "q3": 1.783293657, "q2": 1.662551094, "tx": -0.1768, "ty": 0.1768, "targetID": 16, "f2": -0.138607, "f1": -0.329742, "f3": 0.212497, "y": 0.1973897, "x": -0.30091521}]], "block": 12}], [{"trials": [[{"q1": 1.3132118, "distance": 0.03376119092, "q3": 0.1306902268, "q2": -1.077458046, "tx": 0.601, "ty": 0.601, "targetID": 1, "f2": 0.621533, "f1": -3.069751, "f3": -1.440106, "y": 0.63309532, "x": 0.59052582}], [{"q1": 0.2292366902, "distance": 0.7820833933, "q3": 1.610820217, "q2": -0.3558844464, "tx": 0.22, "ty": 0.821, "targetID": 2, "f2": 1.705508, "f1": -2.348177, "f3": 0.040024, "y": 0.30562842, "x": 0.80825723}], [{"q1": 1.16549411, "distance": 0.2123365263, "q3": 1.349942367, "q2": 0.9034166536, "tx": -0.22, "ty": 0.821, "targetID": 3, "f2": 0.76925, "f1": -1.088876, "f3": -0.220854, "y": 0.65908017, "x": -0.082636362}], [{"q1": 1.78382238, "distance": 0.1999839578, "q3": 1.297729097, "q2": 0.9852865536, "tx": -0.601, "ty": 0.601, "targetID": 4, "f2": 0.150922, "f1": -1.007006, "f3": -0.273067, "y": 0.46084127, "x": -0.45834968}], [{"q1": 1.18905606, "distance": 0.2663033832, "q3": 0.8477273568, "q2": -1.081190246, "tx": 0.4596, "ty": 0.4596, "targetID": 5, "f2": 0.745688, "f1": -3.073483, "f3": -0.723069, "y": 0.69667779, "x": 0.58089144}], [{"q1": 0.9522428002, "distance": 0.1801148253, "q3": 0.8763158568, "q2": 1.132564404, "tx": 0.1682, "ty": 0.6279, "targetID": 6, "f2": 0.982502, "f1": -0.859728, "f3": -0.69448, "y": 0.65625622, "x": -0.0096687018}], [{"q1": 1.44628966, "distance": 0.4062176745, "q3": 0.5962114568, "q2": -0.04076394641, "tx": -0.1682, "ty": 0.6279, "targetID": 7, "f2": 0.488455, "f1": -2.033057, "f3": -0.974585, "y": 0.97344293, "x": 0.045371727}], [{"q1": 1.20752862, "distance": 0.3312561215, "q3": 1.486161821, "q2": 1.291905984, "tx": -0.4596, "ty": 0.4596, "targetID": 8, "f2": 0.727216, "f1": -0.700387, "f3": -0.084635, "y": 0.48526321, "x": -0.12933947}], [{"q1": 1.23837906, "distance": 0.5654271283, "q3": 1.052056547, "q2": 1.466201544, "tx": 0.3182, "ty": 0.3182, "targetID": 9, "f2": 0.696365, "f1": -0.526091, "f3": -0.51874, "y": 0.49241266, "x": -0.21971987}], [{"q1": 1.40262153, "distance": 0.4780999044, "q3": 1.075492827, "q2": 0.6926157536, "tx": 0.1165, "ty": 0.4347, "targetID": 10, "f2": 0.532123, "f1": -1.299677, "f3": -0.495304, "y": 0.76562697, "x": -0.22856066}], [{"q1": 1.07438793, "distance": 0.047939826, "q3": 1.297414937, "q2": 1.677442234, "tx": -0.1165, "ty": 0.4347, "targetID": 11, "f2": 0.860357, "f1": -0.31485, "f3": -0.273381, "y": 0.41153804, "x": -0.074526788}], [{"q1": 1.44924276, "distance": 0.1144350665, "q3": 1.347617587, "q2": 1.510498004, "tx": -0.3182, "ty": 0.3182, "targetID": 12, "f2": 0.485502, "f1": -0.481795, "f3": -0.223179, "y": 0.40201481, "x": -0.24028683}], [{"q1": 1.37089144, "distance": 0.2572275276, "q3": 1.621061809, "q2": 1.955159029, "tx": 0.1768, "ty": 0.1768, "targetID": 13, "f2": 0.563853, "f1": -0.037134, "f3": 0.050265, "y": 0.28129495, "x": -0.058246392}], [{"q1": 1.09235784, "distance": 0.04365952129, "q3": 1.670950297, "q2": 1.99656522, "tx": 0.0647, "ty": 0.2415, "targetID": 14, "f2": 0.842387, "f1": 0.004273, "f3": 0.100154, "y": 0.27814304, "x": 0.040963079}], [{"q1": 1.17008084, "distance": 0.2568823921, "q3": 1.604662696, "q2": 1.242080324, "tx": -0.0647, "ty": 0.2415, "targetID": 15, "f2": 0.764664, "f1": -0.750212, "f3": 0.033866, "y": 0.49765488, "x": -0.084019441}], [{"q1": 1.45665692, "distance": 0.09255388346, "q3": 1.300368027, "q2": 2.149497954, "tx": -0.1768, "ty": 0.1768, "targetID": 16, "f2": 0.478088, "f1": 0.157205, "f3": -0.270428, "y": 0.22763287, "x": -0.099455054}]], "block": 13}], [{"trials": [[{"q1": -0.6473305098, "distance": 0.7313626099, "q3": 1.333731747, "q2": 0.9874856536, "tx": 0.601, "ty": 0.601, "targetID": 1, "f2": 2.582075, "f1": -1.004807, "f3": -0.237065, "y": -0.1239345, "x": 0.69775349}], [{"q1": 1.6286277, "distance": 0.06889871813, "q3": 1.610317563, "q2": -1.682943446, "tx": 0.22, "ty": 0.821, "targetID": 2, "f2": 0.306117, "f1": -3.675236, "f3": 0.039521, "y": 0.75255568, "x": 0.2278999}], [{"q1": 1.41701002, "distance": 0.3077762408, "q3": 1.392668027, "q2": 1.093043174, "tx": -0.22, "ty": 0.821, "targetID": 3, "f2": 0.517734, "f1": -0.899249, "f3": -0.178128, "y": 0.52714328, "x": -0.31151198}], [{"q1": 1.72871884, "distance": 0.1565348344, "q3": 0.9980839868, "q2": 0.7217697536, "tx": -0.601, "ty": 0.601, "targetID": 4, "f2": 0.206026, "f1": -1.270523, "f3": -0.572712, "y": 0.65060396, "x": -0.45253249}], [{"q1": -0.4106429098, "distance": 0.3303695074, "q3": 1.365775987, "q2": 1.487375884, "tx": 0.4596, "ty": 0.4596, "targetID": 5, "f2": 2.345387, "f1": -0.504917, "f3": -0.20502, "y": 0.12925872, "x": 0.45528142}], [{"q1": 1.82434892, "distance": 0.05027586766, "q3": 1.583739689, "q2": -2.189091746, "tx": 0.1682, "ty": 0.6279, "targetID": 6, "f2": 0.110396, "f1": -4.181384, "f3": 0.012943, "y": 0.64155719, "x": 0.21658537}], [{"q1": 0.8769073902, "distance": 0.3930971357, "q3": 1.470453857, "q2": 1.901374963, "tx": -0.1682, "ty": 0.6279, "targetID": 7, "f2": 1.057837, "f1": -0.090918, "f3": -0.100342, "y": 0.29641223, "x": 0.043084681}], [{"q1": 2.024656872, "distance": 0.3356052317, "q3": 1.401967137, "q2": 1.818876744, "tx": -0.4596, "ty": 0.4596, "targetID": 8, "f2": -0.089912, "f1": -0.173416, "f3": -0.168829, "y": 0.15927432, "x": -0.30981563}], [{"q1": 0.002664990192, "distance": 0.08998794028, "q3": 1.435645007, "q2": 1.694029844, "tx": 0.3182, "ty": 0.3182, "targetID": 9, "f2": 1.932079, "f1": -0.298263, "f3": -0.135151, "y": 0.22845447, "x": 0.3115993}], [{"q1": 0.5753773902, "distance": 0.1983516243, "q3": 1.535107834, "q2": 2.014346634, "tx": 0.1165, "ty": 0.4347, "targetID": 10, "f2": 1.359367, "f1": 0.022054, "f3": -0.035688, "y": 0.23885898, "x": 0.14795889}], [{"q1": 0.9167427902, "distance": 0.2861596162, "q3": 0.8726087768, "q2": 1.203690064, "tx": -0.1165, "ty": 0.4347, "targetID": 11, "f2": 1.018002, "f1": -0.788603, "f3": -0.698188, "y": 0.68021398, "x": 0.030504121}], [{"q1": 1.65595956, "distance": 0.127956047, "q3": 1.563759159, "q2": 1.097441404, "tx": -0.3182, "ty": 0.3182, "targetID": 12, "f2": 0.278785, "f1": -0.894851, "f3": -0.007037, "y": 0.44423857, "x": -0.34026873}], [{"q1": 0.9732286402, "distance": 0.06815010337, "q3": 1.911344967, "q2": 2.171049274, "tx": 0.1768, "ty": 0.1768, "targetID": 13, "f2": 0.961516, "f1": 0.178757, "f3": 0.340549, "y": 0.2409066, "x": 0.15367468}], [{"q1": 1.17309677, "distance": 0.1189229747, "q3": 2.011938767, "q2": 1.647597104, "tx": 0.0647, "ty": 0.2415, "targetID": 14, "f2": 0.761648, "f1": -0.344696, "f3": 0.441142, "y": 0.35056637, "x": 0.11210465}], [{"q1": 1.47217639, "distance": 0.5414676337, "q3": 1.798938787, "q2": -2.191171546, "tx": -0.0647, "ty": 0.2415, "targetID": 15, "f2": 0.462568, "f1": -4.183464, "f3": 0.228142, "y": 0.57779652, "x": 0.3596723}], [{"q1": 1.71307371, "distance": 0.104762555, "q3": 1.436587487, "q2": 1.800718334, "tx": -0.1768, "ty": 0.1768, "targetID": 16, "f2": 0.221671, "f1": -0.191574, "f3": -0.134209, "y": 0.25390439, "x": -0.24772324}]], "block": 14}], [{"trials": [[{"q1": -0.06180050981, "distance": 0.2858482725, "q3": 1.066759197, "q2": 0.9380998536, "tx": 0.601, "ty": 0.601, "targetID": 1, "f2": 1.996545, "f1": -1.054193, "f3": -0.504037, "y": 0.3218448, "x": 0.66249479}], [{"q1": 0.2200003902, "distance": 0.4348892157, "q3": 1.238227327, "q2": 1.220843164, "tx": 0.22, "ty": 0.821, "targetID": 2, "f2": 1.714744, "f1": -0.771449, "f3": -0.332569, "y": 0.42618126, "x": 0.40233703}], [{"q1": 1.78960291, "distance": 0.6073507626, "q3": 1.596808714, "q2": 1.908914785, "tx": -0.22, "ty": 0.821, "targetID": 3, "f2": 0.145142, "f1": -0.083378, "f3": 0.026012, "y": 0.21388102, "x": -0.20322225}], [{"q1": 1.60713921, "distance": 0.5791837305, "q3": 1.420439707, "q2": 2.015917431, "tx": -0.601, "ty": 0.601, "targetID": 4, "f2": 0.327605, "f1": 0.023625, "f3": -0.150357, "y": 0.23151467, "x": -0.15497939}], [{"q1": -1.06711011, "distance": 0.6914089227, "q3": 1.312683077, "q2": 1.936937791, "tx": 0.4596, "ty": 0.4596, "targetID": 5, "f2": 3.001855, "f1": -0.055355, "f3": -0.258113, "y": -0.20686897, "x": 0.27557443}], [{"q1": 0.8238772902, "distance": 0.03874262089, "q3": 1.337124667, "q2": 0.9786263536, "tx": 0.1682, "ty": 0.6279, "targetID": 6, "f2": 1.110867, "f1": -1.013666, "f3": -0.233672, "y": 0.63231298, "x": 0.12970953}], [{"q1": 0.9242825902, "distance": 0.269349415, "q3": 1.571738805, "q2": 1.518351984, "tx": -0.1682, "ty": 0.6279, "targetID": 7, "f2": 1.010462, "f1": -0.473941, "f3": 0.000942, "y": 0.42950933, "x": 0.013981913}], [{"q1": 1.7079215, "distance": 0.1227278083, "q3": 1.385128197, "q2": 1.328348464, "tx": -0.4596, "ty": 0.4596, "targetID": 8, "f2": 0.226823, "f1": -0.663944, "f3": -0.185668, "y": 0.37166113, "x": -0.37399118}], [{"q1": 0.9225861902, "distance": 0.4164160716, "q3": 1.657944107, "q2": 0.1435721536, "tx": 0.3182, "ty": 0.3182, "targetID": 9, "f2": 1.012158, "f1": -1.84872, "f3": 0.087148, "y": 0.73198356, "x": 0.27145056}], [{"q1": 1.18415517, "distance": 0.171876982, "q3": 1.767522857, "q2": 1.442325444, "tx": 0.1165, "ty": 0.4347, "targetID": 10, "f2": 0.750589, "f1": -0.549967, "f3": 0.196727, "y": 0.41612636, "x": -0.054370468}], [{"q1": 1.56014098, "distance": 0.1191320281, "q3": 1.533914029, "q2": 1.933293544, "tx": -0.1165, "ty": 0.4347, "targetID": 11, "f2": 0.374604, "f1": -0.058999, "f3": -0.036882, "y": 0.31578672, "x": -0.10928391}], [{"q1": 1.49938258, "distance": 0.1402070321, "q3": 1.376583067, "q2": 1.240760864, "tx": -0.3182, "ty": 0.3182, "targetID": 12, "f2": 0.435362, "f1": -0.751532, "f3": -0.194213, "y": 0.45488853, "x": -0.2869869}], [{"q1": 0.4833286902, "distance": 0.3204894531, "q3": 1.159373357, "q2": 1.595132514, "tx": 0.1768, "ty": 0.1768, "targetID": 13, "f2": 1.451416, "f1": -0.39716, "f3": -0.411423, "y": 0.49427062, "x": 0.22068502}], [{"q1": 0.8064728902, "distance": 0.1002576804, "q3": 1.404543247, "q2": 1.802791784, "tx": 0.0647, "ty": 0.2415, "targetID": 14, "f2": 1.128272, "f1": -0.189501, "f3": -0.166253, "y": 0.34069477, "x": 0.050139777}], [{"q1": 1.32062596, "distance": 0.1173366224, "q3": 1.527379517, "q2": 1.715141354, "tx": -0.0647, "ty": 0.2415, "targetID": 15, "f2": 0.614119, "f1": -0.277151, "f3": -0.043417, "y": 0.33990608, "x": -0.12860717}], [{"q1": 1.43579674, "distance": 0.1868792376, "q3": 1.454808727, "q2": 1.599342244, "tx": -0.1768, "ty": 0.1768, "targetID": 16, "f2": 0.498948, "f1": -0.39295, "f3": -0.115988, "y": 0.36236026, "x": -0.19896392}]], "block": 15}], [{"trials": [[{"q1": -0.5063987098, "distance": 0.6088324088, "q3": 0.7676167468, "q2": 1.011613094, "tx": 0.601, "ty": 0.601, "targetID": 1, "f2": 2.441143, "f1": -0.98068, "f3": -0.80318, "y": 0.015880288, "x": 0.76926118}], [{"q1": 1.33740206, "distance": 0.2162560266, "q3": -0.1782853732, "q2": -0.4788778464, "tx": 0.22, "ty": 0.821, "targetID": 2, "f2": 0.597342, "f1": -2.47117, "f3": -1.749082, "y": 0.85955231, "x": 0.43279189}], [{"q1": 1.15518969, "distance": 0.1076296435, "q3": 0.04260002679, "q2": 1.391494474, "tx": -0.22, "ty": 0.821, "targetID": 3, "f2": 0.779555, "f1": -0.600798, "f3": -1.528196, "y": 0.76215824, "x": -0.12987904}], [{"q1": 1.42392152, "distance": 0.3561795488, "q3": 1.155729107, "q2": 1.393693594, "tx": -0.601, "ty": 0.601, "targetID": 4, "f2": 0.510823, "f1": -0.598599, "f3": -0.415067, "y": 0.46906291, "x": -0.27015793}], [{"q1": -0.2095810098, "distance": 0.3764670253, "q3": 0.8235370968, "q2": 0.8104254536, "tx": 0.4596, "ty": 0.4596, "targetID": 5, "f2": 2.144325, "f1": -1.181867, "f3": -0.747259, "y": 0.24442367, "x": 0.76851191}], [{"q1": -0.2235925098, "distance": 0.4628698801, "q3": 0.9494521268, "q2": 1.715958164, "tx": 0.1682, "ty": 0.6279, "targetID": 6, "f2": 2.158337, "f1": -0.276334, "f3": -0.621344, "y": 0.23280271, "x": 0.40933618}], [{"q1": 1.12685252, "distance": 0.04127471679, "q3": 1.010587527, "q2": 1.139413084, "tx": -0.1682, "ty": 0.6279, "targetID": 7, "f2": 0.807892, "f1": -0.85288, "f3": -0.560209, "y": 0.64984599, "x": -0.13324323}], [{"q1": 1.60437461, "distance": 0.01092263046, "q3": 0.4132451268, "q2": 1.557496234, "tx": -0.4596, "ty": 0.4596, "targetID": 8, "f2": 0.33037, "f1": -0.434796, "f3": -1.157551, "y": 0.46690058, "x": -0.45147563}], [{"q1": 1.65853566, "distance": 0.7300596637, "q3": 0.9772866468, "q2": 1.484485614, "tx": 0.3182, "ty": 0.3182, "targetID": 9, "f2": 0.276209, "f1": -0.507807, "f3": -0.59351, "y": 0.39426758, "x": -0.40788597}], [{"q1": 0.8831277902, "distance": 0.1123195122, "q3": 1.522667128, "q2": 1.753720104, "tx": 0.1165, "ty": 0.4347, "targetID": 10, "f2": 1.051617, "f1": -0.238573, "f3": -0.048129, "y": 0.35109329, "x": 0.041496061}], [{"q1": 1.19219765, "distance": 0.09034688742, "q3": 1.139518487, "q2": 1.454766154, "tx": -0.1165, "ty": 0.4347, "targetID": 11, "f2": 0.742547, "f1": -0.537527, "f3": -0.431278, "y": 0.51079175, "x": -0.1652094}], [{"q1": 1.43673922, "distance": 0.09043206417, "q3": 1.135434417, "q2": 1.802414794, "tx": -0.3182, "ty": 0.3182, "targetID": 12, "f2": 0.498005, "f1": -0.189878, "f3": -0.435362, "y": 0.32260593, "x": -0.22787533}], [{"q1": 1.29184897, "distance": 0.7644656606, "q3": 0.1152964268, "q2": -0.3413200464, "tx": 0.1768, "ty": 0.1768, "targetID": 13, "f2": 0.642896, "f1": -2.333613, "f3": -1.4555, "y": 0.91142366, "x": 0.38830845}], [{"q1": 1.16078172, "distance": 0.2978848437, "q3": 1.012158317, "q2": 1.709926304, "tx": 0.0647, "ty": 0.2415, "targetID": 14, "f2": 0.773963, "f1": -0.282366, "f3": -0.558638, "y": 0.43493202, "x": -0.16183793}], [{"q1": 2.08365598, "distance": 0.1318411723, "q3": 1.524866242, "q2": 2.169352814, "tx": -0.0647, "ty": 0.2415, "targetID": 15, "f2": -0.148911, "f1": 0.17706, "f3": -0.04593, "y": 0.16695789, "x": -0.17344543}], [{"q1": 1.26878968, "distance": 0.1906043367, "q3": 1.457636157, "q2": 1.693590024, "tx": -0.1768, "ty": 0.1768, "targetID": 16, "f2": 0.665955, "f1": -0.298703, "f3": -0.11316, "y": 0.36046514, "x": -0.12583796}]], "block": 16}], [{"trials": [[{"q1": -0.09723760981, "distance": 0.3681222971, "q3": 0.5093778268, "q2": 0.8584290536, "tx": 0.601, "ty": 0.601, "targetID": 1, "f2": 2.031982, "f1": -1.133864, "f3": -1.061419, "y": 0.29815562, "x": 0.81028284}], [{"q1": -0.03428010981, "distance": 0.6756591941, "q3": 1.556030842, "q2": 0.6912334536, "tx": 0.22, "ty": 0.821, "targetID": 2, "f2": 1.969025, "f1": -1.301059, "f3": -0.014765, "y": 0.2796932, "x": 0.62435417}], [{"q1": 0.2832720902, "distance": 1.440581824, "q3": 0.7368291368, "q2": -0.9282324464, "tx": -0.22, "ty": 0.821, "targetID": 3, "f2": 1.651472, "f1": -2.920525, "f3": -0.833967, "y": -0.15305531, "x": 0.84136339}], [{"q1": 1.882908211, "distance": 0.5993406505, "q3": 1.461908727, "q2": 2.091064327, "tx": -0.601, "ty": 0.601, "targetID": 4, "f2": 0.051836, "f1": 0.098772, "f3": -0.108888, "y": 0.19077811, "x": -0.16404781}], [{"q1": 0.4934445902, "distance": 0.127510872, "q3": 1.334297237, "q2": 0.6601945536, "tx": 0.4596, "ty": 0.4596, "targetID": 5, "f2": 1.4413, "f1": -1.332098, "f3": -0.236499, "y": 0.58694459, "x": 0.45309017}], [{"q1": 0.6619596902, "distance": 0.1506819141, "q3": 1.408250327, "q2": 1.355994474, "tx": 0.1682, "ty": 0.6279, "targetID": 6, "f2": 1.272785, "f1": -0.636298, "f3": -0.162546, "y": 0.48069445, "x": 0.1360198}], [{"q1": 1.39024365, "distance": 0.15874658, "q3": 1.396249437, "q2": 1.231084754, "tx": -0.1682, "ty": 0.6279, "targetID": 7, "f2": 0.544501, "f1": -0.761208, "f3": -0.174547, "y": 0.48601732, "x": -0.2394024}], [{"q1": 1.61090912, "distance": 0.1175985836, "q3": 1.460337927, "q2": 0.9730971536, "tx": -0.4596, "ty": 0.4596, "targetID": 8, "f2": 0.323835, "f1": -1.019195, "f3": -0.110458, "y": 0.50742238, "x": -0.35216422}], [{"q1": 0.2665587902, "distance": 0.2523256533, "q3": 1.658258266, "q2": 2.247766964, "tx": 0.3182, "ty": 0.3182, "targetID": 9, "f2": 1.668186, "f1": 0.255474, "f3": 0.087462, "y": 0.081370357, "x": 0.23113706}], [{"q1": 1.10762598, "distance": 0.2664395155, "q3": 1.393987497, "q2": 0.9732856536, "tx": 0.1165, "ty": 0.4347, "targetID": 10, "f2": 0.827119, "f1": -1.019007, "f3": -0.176809, "y": 0.64630267, "x": -0.045408386}], [{"q1": 0.9680136002, "distance": 0.2182016329, "q3": 1.410952097, "q2": 2.060716542, "tx": -0.1165, "ty": 0.4347, "targetID": 11, "f2": 0.966731, "f1": 0.068424, "f3": -0.159844, "y": 0.26845893, "x": 0.02483598}], [{"q1": 1.28374366, "distance": 0.2394033835, "q3": 1.104646807, "q2": 1.363785624, "tx": -0.3182, "ty": 0.3182, "targetID": 12, "f2": 0.651001, "f1": -0.628507, "f3": -0.46615, "y": 0.53524754, "x": -0.21718344}], [{"q1": 1.08733129, "distance": 0.3577928861, "q3": 1.575508716, "q2": 1.373901554, "tx": 0.1768, "ty": 0.1768, "targetID": 13, "f2": 0.847413, "f1": -0.618391, "f3": 0.004712, "y": 0.45202359, "x": -0.051821357}], [{"q1": 1.67757372, "distance": 0.4655413644, "q3": 0.8902645268, "q2": 1.460986504, "tx": 0.0647, "ty": 0.2415, "targetID": 14, "f2": 0.257171, "f1": -0.531306, "f3": -0.680532, "y": 0.37901115, "x": -0.38006898}], [{"q1": 1.26124986, "distance": 0.1391906884, "q3": 1.515944119, "q2": 1.670028084, "tx": -0.0647, "ty": 0.2415, "targetID": 15, "f2": 0.673495, "f1": -0.322265, "f3": -0.054852, "y": 0.36733814, "x": -0.1241879}], [{"q1": 1.07834633, "distance": 0.2237844993, "q3": 1.638277737, "q2": 1.895594432, "tx": -0.1768, "ty": 0.1768, "targetID": 16, "f2": 0.856398, "f1": -0.096698, "f3": 0.067481, "y": 0.30189959, "x": 0.0087521347}]], "block": 17}], [{"trials": [[{"q1": -0.1919252098, "distance": 0.3001745563, "q3": 0.3746035268, "q2": 1.392625444, "tx": 0.601, "ty": 0.601, "targetID": 1, "f2": 2.12667, "f1": -0.599667, "f3": -1.196193, "y": 0.30683311, "x": 0.66075454}], [{"q1": 0.2938277902, "distance": 0.462573418, "q3": 1.112689287, "q2": 0.6488847536, "tx": 0.22, "ty": 0.821, "targetID": 2, "f2": 1.640917, "f1": -1.343408, "f3": -0.458107, "y": 0.53330538, "x": 0.58222365}], [{"q1": 1.43045604, "distance": 0.4583772282, "q3": 1.262857417, "q2": 1.580429854, "tx": -0.22, "ty": 0.821, "targetID": 3, "f2": 0.504288, "f1": -0.411863, "f3": -0.307939, "y": 0.36514736, "x": -0.26804221}], [{"q1": 1.53111267, "distance": 0.2970893815, "q3": 1.445760937, "q2": 0.9383511536, "tx": -0.601, "ty": 0.601, "targetID": 4, "f2": 0.403632, "f1": -1.053942, "f3": -0.125035, "y": 0.55428947, "x": -0.30760568}], [{"q1": 0.2617835902, "distance": 0.05747761554, "q3": 1.595363582, "q2": 1.041835214, "tx": 0.4596, "ty": 0.4596, "targetID": 5, "f2": 1.672961, "f1": -0.950457, "f3": 0.024567, "y": 0.41292314, "x": 0.42605977}], [{"q1": 0.8727604902, "distance": 0.1053551189, "q3": 1.161446807, "q2": 0.7085122536, "tx": 0.1682, "ty": 0.6279, "targetID": 6, "f2": 1.061984, "f1": -1.28378, "f3": -0.40935, "y": 0.7332504, "x": 0.16720286}], [{"q1": 1.18604013, "distance": 0.0995404669, "q3": 1.404354747, "q2": 1.243965284, "tx": -0.1682, "ty": 0.6279, "targetID": 7, "f2": 0.748704, "f1": -0.748327, "f3": -0.166442, "y": 0.53739531, "x": -0.12676082}], [{"q1": 1.69705159, "distance": 0.1643668534, "q3": 1.313562717, "q2": 1.462180314, "tx": -0.4596, "ty": 0.4596, "targetID": 8, "f2": 0.237693, "f1": -0.530112, "f3": -0.257234, "y": 0.34063879, "x": -0.34617737}], [{"q1": 0.1594932902, "distance": 0.06180803711, "q3": 1.241808747, "q2": 1.823651964, "tx": 0.3182, "ty": 0.3182, "targetID": 9, "f2": 1.775251, "f1": -0.168641, "f3": -0.328988, "y": 0.26649053, "x": 0.284342}], [{"q1": 1.11767907, "distance": 0.2268202204, "q3": 1.438032617, "q2": 1.252887404, "tx": 0.1165, "ty": 0.4347, "targetID": 10, "f2": 0.817065, "f1": -0.739405, "f3": -0.132764, "y": 0.52760277, "x": -0.090421453}], [{"q1": 1.22713216, "distance": 0.08826903866, "q3": 1.384437047, "q2": 1.277580324, "tx": -0.1165, "ty": 0.4347, "targetID": 11, "f2": 0.707612, "f1": -0.714712, "f3": -0.186359, "y": 0.51689338, "x": -0.14868185}], [{"q1": 1.5834516, "distance": 0.07003296056, "q3": 1.259715827, "q2": 1.766474974, "tx": -0.3182, "ty": 0.3182, "targetID": 12, "f2": 0.351293, "f1": -0.225818, "f3": -0.31108, "y": 0.28560933, "x": -0.25621239}], [{"q1": 0.7915817902, "distance": 0.1945035811, "q3": 1.368414927, "q2": 1.852177624, "tx": 0.1768, "ty": 0.1768, "targetID": 13, "f2": 1.143163, "f1": -0.140115, "f3": -0.202381, "y": 0.32701729, "x": 0.05324269}], [{"q1": 1.1619127, "distance": 0.1540999184, "q3": 1.65159809, "q2": 1.714136044, "tx": 0.0647, "ty": 0.2415, "targetID": 14, "f2": 0.772832, "f1": -0.278157, "f3": 0.080802, "y": 0.34795677, "x": -0.046716969}], [{"q1": 1.4333463, "distance": 0.04558619836, "q3": 1.728629937, "q2": 1.932853721, "tx": -0.0647, "ty": 0.2415, "targetID": 15, "f2": 0.501398, "f1": -0.059439, "f3": 0.157834, "y": 0.28708008, "x": -0.065446852}], [{"q1": 1.985575459, "distance": 0.03592674374, "q3": 1.392856517, "q2": 2.095588224, "tx": -0.1768, "ty": 0.1768, "targetID": 16, "f2": -0.050831, "f1": 0.103296, "f3": -0.17794, "y": 0.15820518, "x": -0.20754026}]], "block": 18}], [{"trials": [[{"q1": 0.09144639019, "distance": 0.2442960594, "q3": 1.390531737, "q2": 0.05604745359, "tx": 0.601, "ty": 0.601, "targetID": 1, "f2": 1.843298, "f1": -1.936245, "f3": -0.180265, "y": 0.40049002, "x": 0.74055756}], [{"q1": 0.8033941902, "distance": 0.1364176364, "q3": 1.092206107, "q2": 0.9498493536, "tx": 0.22, "ty": 0.821, "targetID": 2, "f2": 1.13135, "f1": -1.042443, "f3": -0.47859, "y": 0.70149281, "x": 0.15421396}], [{"q1": 1.4293879, "distance": 0.1830277852, "q3": 1.405548557, "q2": 0.7957228536, "tx": -0.22, "ty": 0.821, "targetID": 3, "f2": 0.505357, "f1": -1.19657, "f3": -0.165248, "y": 0.63996344, "x": -0.2469246}], [{"q1": 1.79626309, "distance": 0.3347391816, "q3": 1.337438827, "q2": 1.334380324, "tx": -0.601, "ty": 0.601, "targetID": 4, "f2": 0.138481, "f1": -0.657912, "f3": -0.233357, "y": 0.32775556, "x": -0.40764076}], [{"q1": 2.04017634, "distance": 0.8851300562, "q3": 1.377839707, "q2": 1.648853744, "tx": 0.4596, "ty": 0.4596, "targetID": 5, "f2": -0.105432, "f1": -0.343439, "f3": -0.192957, "y": 0.16153155, "x": -0.37383291}], [{"q1": 1.07916315, "distance": 0.1064824094, "q3": 1.609249421, "q2": 0.5274308536, "tx": 0.1682, "ty": 0.6279, "targetID": 6, "f2": 0.855581, "f1": -1.464862, "f3": 0.038453, "y": 0.71481021, "x": 0.10667668}], [{"q1": 1.12144898, "distance": 0.225384402, "q3": 1.520342349, "q2": 0.5219644536, "tx": -0.1682, "ty": 0.6279, "targetID": 7, "f2": 0.813296, "f1": -1.470328, "f3": -0.050454, "y": 0.71403609, "x": 0.040075545}], [{"q1": 1.71596398, "distance": 0.0819714271, "q3": 1.378153867, "q2": 1.187793604, "tx": -0.4596, "ty": 0.4596, "targetID": 8, "f2": 0.218781, "f1": -0.804499, "f3": -0.192642, "y": 0.41126708, "x": -0.39339393}], [{"q1": 0.6990932902, "distance": 0.3324383437, "q3": 1.237096357, "q2": 2.804331524, "tx": 0.3182, "ty": 0.3182, "targetID": 9, "f2": 1.235651, "f1": 0.812039, "f3": -0.3337, "y": 0.0035635861, "x": 0.21087256}], [{"q1": 0.9545675802, "distance": 0.4442979684, "q3": 1.172379547, "q2": -0.06608514641, "tx": 0.1165, "ty": 0.4347, "targetID": 10, "f2": 0.980177, "f1": -2.058378, "f3": -0.398417, "y": 0.8611665, "x": 0.24110742}], [{"q1": 1.51257727, "distance": 0.1943673003, "q3": 1.675976847, "q2": 2.136491754, "tx": -0.1165, "ty": 0.4347, "targetID": 11, "f2": 0.422167, "f1": 0.144199, "f3": 0.105181, "y": 0.25458974, "x": -0.043431938}], [{"q1": 1.49818877, "distance": 0.110786213, "q3": 1.488549431, "q2": 1.628810384, "tx": -0.3182, "ty": 0.3182, "targetID": 12, "f2": 0.436556, "f1": -0.363482, "f3": -0.082247, "y": 0.33239662, "x": -0.20832716}], [{"q1": 0.8969507902, "distance": 0.37823192, "q3": 1.656561806, "q2": 1.130805114, "tx": 0.1768, "ty": 0.1768, "targetID": 13, "f2": 1.037794, "f1": -0.861488, "f3": 0.085765, "y": 0.54372078, "x": 0.084992993}], [{"q1": 0.9194445902, "distance": 0.1895405447, "q3": 2.119067077, "q2": 1.243965284, "tx": 0.0647, "ty": 0.2415, "targetID": 14, "f2": 1.0153, "f1": -0.748327, "f3": 0.548271, "y": 0.42028024, "x": 0.1276543}], [{"q1": 1.47519232, "distance": 0.1524060395, "q3": 1.538375091, "q2": 1.697611264, "tx": -0.0647, "ty": 0.2415, "targetID": 15, "f2": 0.459552, "f1": -0.294681, "f3": -0.032421, "y": 0.33656514, "x": -0.18382271}], [{"q1": 1.5733985, "distance": 0.4220770718, "q3": 0.2134398268, "q2": 1.632517464, "tx": -0.1768, "ty": 0.1768, "targetID": 16, "f2": 0.361346, "f1": -0.359775, "f3": -1.357357, "y": 0.51453085, "x": -0.42995396}]], "block": 19}], [{"trials": [[{"q1": 1.00502156, "distance": 0.4048648222, "q3": 2.749270527, "q2": 1.343051114, "tx": 0.601, "ty": 0.601, "targetID": 1, "f2": 0.929723, "f1": -0.649242, "f3": 1.178474, "y": 0.42481221, "x": 0.23648198}], [{"q1": 0.6438011902, "distance": 0.2737751339, "q3": 1.278251217, "q2": 1.227880334, "tx": 0.22, "ty": 0.821, "targetID": 2, "f2": 1.290943, "f1": -0.764412, "f3": -0.292545, "y": 0.5499015, "x": 0.18181064}], [{"q1": 0.8393967902, "distance": 0.4947820059, "q3": 1.910967977, "q2": 0.2564496536, "tx": -0.22, "ty": 0.821, "targetID": 3, "f2": 1.095348, "f1": -1.735843, "f3": 0.340172, "y": 0.64823531, "x": 0.24363951}], [{"q1": 2.029243597, "distance": 0.3760886629, "q3": 1.601144112, "q2": 1.213491834, "tx": -0.601, "ty": 0.601, "targetID": 4, "f2": -0.094499, "f1": -0.778801, "f3": 0.030348, "y": 0.258971, "x": -0.44460676}], [{"q1": 0.1785313902, "distance": 0.1007607765, "q3": 1.463039697, "q2": 1.169258214, "tx": 0.4596, "ty": 0.4596, "targetID": 5, "f2": 1.756213, "f1": -0.823034, "f3": -0.107757, "y": 0.36560561, "x": 0.42329864}], [{"q1": 1.18352685, "distance": 0.2238894359, "q3": 2.471742267, "q2": 1.295236074, "tx": 0.1682, "ty": 0.6279, "targetID": 6, "f2": 0.751218, "f1": -0.697057, "f3": 0.900946, "y": 0.42826652, "x": 0.066844422}], [{"q1": 1.27086313, "distance": 0.1641846159, "q3": 1.212403437, "q2": 0.5523750536, "tx": -0.1682, "ty": 0.6279, "targetID": 7, "f2": 0.663881, "f1": -1.439918, "f3": -0.358393, "y": 0.77786011, "x": -0.10135276}], [{"q1": 1.76905689, "distance": 0.03931627624, "q3": 1.53290872, "q2": 0.8386998536, "tx": -0.4596, "ty": 0.4596, "targetID": 8, "f2": 0.165688, "f1": -1.153593, "f3": -0.037888, "y": 0.47879019, "x": -0.42528519}], [{"q1": 0.5068905902, "distance": 0.04786089235, "q3": 2.105558227, "q2": 1.414239604, "tx": 0.3182, "ty": 0.3182, "targetID": 9, "f2": 1.427854, "f1": -0.578053, "f3": 0.534762, "y": 0.30174291, "x": 0.27325749}], [{"q1": 1.1151658, "distance": 0.3988887834, "q3": 1.423015807, "q2": 0.1176603536, "tx": 0.1165, "ty": 0.4347, "targetID": 10, "f2": 0.819579, "f1": -1.874632, "f3": -0.147781, "y": 0.80008647, "x": 0.27651559}], [{"q1": 0.9639923602, "distance": 0.446723815, "q3": 1.221011397, "q2": 0.5147387536, "tx": -0.1165, "ty": 0.4347, "targetID": 11, "f2": 0.970752, "f1": -1.477554, "f3": -0.349785, "y": 0.78172354, "x": 0.16481269}], [{"q1": 1.14601624, "distance": 0.3503152061, "q3": 1.764569757, "q2": 1.007277694, "tx": -0.3182, "ty": 0.3182, "targetID": 12, "f2": 0.788728, "f1": -0.985015, "f3": 0.193773, "y": 0.54252667, "x": -0.049130699}], [{"q1": 1.46601887, "distance": 0.2142640304, "q3": 2.175427247, "q2": 2.089053708, "tx": 0.1768, "ty": 0.1768, "targetID": 13, "f2": 0.468726, "f1": 0.096761, "f3": 0.604631, "y": 0.33763978, "x": 0.035238565}], [{"q1": 1.11039058, "distance": 0.4215995165, "q3": 1.880934357, "q2": 0.3401479536, "tx": 0.0647, "ty": 0.2415, "targetID": 14, "f2": 0.824354, "f1": -1.652145, "f3": 0.310138, "y": 0.66303369, "x": 0.072149867}], [{"q1": 0.9044905902, "distance": 0.2578988512, "q3": 2.075273277, "q2": 1.246981214, "tx": -0.0647, "ty": 0.2415, "targetID": 15, "f2": 1.030254, "f1": -0.745311, "f3": 0.504477, "y": 0.43827843, "x": 0.10200353}], [{"q1": 1.53180382, "distance": 0.2927837255, "q3": 1.944457357, "q2": 1.083555564, "tx": -0.1768, "ty": 0.1768, "targetID": 16, "f2": 0.402941, "f1": -0.908737, "f3": 0.373661, "y": 0.46957946, "x": -0.17838042}]], "block": 20}], [{"trials": [[{"q1": -0.1508332098, "distance": 0.3261881638, "q3": 1.027677787, "q2": 1.207459974, "tx": 0.601, "ty": 0.601, "targetID": 1, "f2": 2.085578, "f1": -0.784833, "f3": -0.543119, "y": 0.27648979, "x": 0.56795697}], [{"q1": 0.4551171902, "distance": 0.311175693, "q3": 0.7348185168, "q2": 0.8999608536, "tx": 0.22, "ty": 0.821, "targetID": 2, "f2": 1.479627, "f1": -1.092332, "f3": -0.835978, "y": 0.63808351, "x": 0.4717377}], [{"q1": 1.07884899, "distance": 0.3270055569, "q3": 1.739311357, "q2": 0.4856476536, "tx": -0.22, "ty": 0.821, "targetID": 3, "f2": 0.855896, "f1": -1.506645, "f3": 0.168515, "y": 0.68328169, "x": 0.076591135}], [{"q1": 1.940587852, "distance": 0.5438837119, "q3": 1.469071557, "q2": 1.899175848, "tx": -0.601, "ty": 0.601, "targetID": 4, "f2": -0.005843, "f1": -0.093117, "f3": -0.101725, "y": 0.18591338, "x": -0.24955642}], [{"q1": -0.8980924098, "distance": 1.091681086, "q3": 1.369922897, "q2": -0.07161434641, "tx": 0.4596, "ty": 0.4596, "targetID": 5, "f2": 2.832837, "f1": -2.063907, "f3": -0.200873, "y": -0.6189613, "x": 0.62833979}], [{"q1": 0.5866242902, "distance": 0.08665249525, "q3": 1.161258307, "q2": 1.137339634, "tx": 0.1682, "ty": 0.6279, "targetID": 6, "f2": 1.34812, "f1": -0.854953, "f3": -0.409538, "y": 0.58019025, "x": 0.24053557}], [{"q1": 1.26583658, "distance": 0.09237921142, "q3": 1.017750357, "q2": 1.403369694, "tx": -0.1682, "ty": 0.6279, "targetID": 7, "f2": 0.668908, "f1": -0.588923, "f3": -0.553046, "y": 0.54919072, "x": -0.21656081}], [{"q1": 1.888060423, "distance": 0.2550998119, "q3": 1.525997216, "q2": 1.603363484, "tx": -0.4596, "ty": 0.4596, "targetID": 8, "f2": 0.046684, "f1": -0.388929, "f3": -0.044799, "y": 0.24580726, "x": -0.32042896}], [{"q1": 0.1143171902, "distance": 0.03161417093, "q3": 1.414784837, "q2": 1.600787374, "tx": 0.3182, "ty": 0.3182, "targetID": 9, "f2": 1.820427, "f1": -0.391505, "f3": -0.156011, "y": 0.28729078, "x": 0.31156103}], [{"q1": 0.7045595902, "distance": 0.04260547788, "q3": 1.315699007, "q2": 1.524383844, "tx": 0.1165, "ty": 0.4347, "targetID": 10, "f2": 1.230185, "f1": -0.467909, "f3": -0.255097, "y": 0.45639599, "x": 0.079832429}], [{"q1": 1.14080119, "distance": 0.1292819416, "q3": 1.493073325, "q2": 1.126092724, "tx": -0.1165, "ty": 0.4347, "targetID": 11, "f2": 0.793943, "f1": -0.8662, "f3": -0.077723, "y": 0.55754809, "x": -0.076223863}], [{"q1": 1.57440381, "distance": 0.08359387383, "q3": 1.524300756, "q2": 1.409401554, "tx": -0.3182, "ty": 0.3182, "targetID": 12, "f2": 0.360341, "f1": -0.582891, "f3": -0.046496, "y": 0.38274476, "x": -0.26507835}], [{"q1": 0.6739604902, "distance": 0.05415626539, "q3": 1.807483917, "q2": 2.021572298, "tx": 0.1768, "ty": 0.1768, "targetID": 13, "f2": 1.260784, "f1": 0.02928, "f3": 0.236688, "y": 0.22754857, "x": 0.15789276}], [{"q1": 0.8502666902, "distance": 0.1305435553, "q3": 1.502309607, "q2": 1.605751094, "tx": 0.0647, "ty": 0.2415, "targetID": 14, "f2": 1.084478, "f1": -0.386542, "f3": -0.068487, "y": 0.37194304, "x": 0.069821831}], [{"q1": 0.8335533902, "distance": 0.3183045193, "q3": 1.114008757, "q2": 1.388604214, "tx": -0.0647, "ty": 0.2415, "targetID": 15, "f2": 1.101191, "f1": -0.603688, "f3": -0.456788, "y": 0.54776381, "x": 0.02201935}], [{"q1": 1.56749231, "distance": 0.1093987113, "q3": 1.439980407, "q2": 1.796382934, "tx": -0.1768, "ty": 0.1768, "targetID": 16, "f2": 0.367252, "f1": -0.19591, "f3": -0.130816, "y": 0.27609036, "x": -0.22272932}]], "block": 21}], [{"trials": [[{"q1": 0.1334808902, "distance": 0.2336362362, "q3": 1.281392807, "q2": 0.4964547536, "tx": 0.601, "ty": 0.601, "targetID": 1, "f2": 1.801264, "f1": -1.495838, "f3": -0.289404, "y": 0.38587516, "x": 0.69214381}], [{"q1": -0.09792880981, "distance": 0.6625072512, "q3": 1.210455647, "q2": 0.8579892536, "tx": 0.22, "ty": 0.821, "targetID": 2, "f2": 2.032673, "f1": -1.134303, "f3": -0.360341, "y": 0.30873377, "x": 0.64011804}], [{"q1": 1.33664808, "distance": 0.2011446858, "q3": 1.53699279, "q2": 0.8251909536, "tx": -0.22, "ty": 0.821, "targetID": 3, "f2": 0.598096, "f1": -1.167102, "f3": -0.033804, "y": 0.62423983, "x": -0.17823135}], [{"q1": 1.53362594, "distance": 0.2764677378, "q3": 1.407936167, "q2": 1.079157334, "tx": -0.601, "ty": 0.601, "targetID": 4, "f2": 0.401119, "f1": -0.913135, "f3": -0.16286, "y": 0.46774407, "x": -0.35876609}], [{"q1": 0.6684941902, "distance": 0.1963473656, "q3": 1.394929967, "q2": 0.04530945359, "tx": 0.4596, "ty": 0.4596, "targetID": 5, "f2": 1.26625, "f1": -1.946983, "f3": -0.175866, "y": 0.62766829, "x": 0.56111521}], [{"q1": 0.3980029902, "distance": 0.1916036509, "q3": 1.196318487, "q2": 1.075952904, "tx": 0.1682, "ty": 0.6279, "targetID": 6, "f2": 1.536741, "f1": -0.91634, "f3": -0.374478, "y": 0.52861781, "x": 0.33207497}], [{"q1": 1.18428084, "distance": 0.1225696397, "q3": 0.9330530168, "q2": 0.8749538536, "tx": -0.1682, "ty": 0.6279, "targetID": 7, "f2": 0.750464, "f1": -1.117339, "f3": -0.637743, "y": 0.74374382, "x": -0.12815595}], [{"q1": 1.55153302, "distance": 0.2195623039, "q3": 1.540071551, "q2": 1.440377654, "tx": -0.4596, "ty": 0.4596, "targetID": 8, "f2": 0.383211, "f1": -0.551915, "f3": -0.030725, "y": 0.35718535, "x": -0.2653866}], [{"q1": 0.9707782002, "distance": 0.1778322407, "q3": 1.825830817, "q2": 2.320651914, "tx": 0.3182, "ty": 0.3182, "targetID": 9, "f2": 0.963966, "f1": 0.328359, "f3": 0.255034, "y": 0.2120868, "x": 0.17549648}], [{"q1": 1.20338172, "distance": 0.3369030227, "q3": 1.040809647, "q2": 1.280407754, "tx": 0.1165, "ty": 0.4347, "targetID": 10, "f2": 0.731363, "f1": -0.711885, "f3": -0.529987, "y": 0.58526864, "x": -0.18488469}], [{"q1": 1.2270065, "distance": 0.1392144277, "q3": 1.560366239, "q2": 1.008408664, "tx": -0.1165, "ty": 0.4347, "targetID": 11, "f2": 0.707738, "f1": -0.983884, "f3": -0.01043, "y": 0.57304449, "x": -0.13203895}], [{"q1": 1.4574109, "distance": 0.2019836925, "q3": 1.309415817, "q2": 1.210790064, "tx": -0.3182, "ty": 0.3182, "targetID": 12, "f2": 0.477334, "f1": -0.781503, "f3": -0.261381, "y": 0.51499445, "x": -0.27270982}], [{"q1": 1.21513128, "distance": 0.7695056189, "q3": 0.5623451268, "q2": 0.01657015359, "tx": 0.1768, "ty": 0.1768, "targetID": 13, "f2": 0.719613, "f1": -1.975723, "f3": -1.008451, "y": 0.94280665, "x": 0.25009877}], [{"q1": 1.03662598, "distance": 0.09820215634, "q3": 1.768214007, "q2": 1.732043114, "tx": 0.0647, "ty": 0.2415, "targetID": 14, "f2": 0.898119, "f1": -0.26025, "f3": 0.197418, "y": 0.33936621, "x": 0.056584062}], [{"q1": 1.81951087, "distance": 0.1224374832, "q3": 1.482580405, "q2": 2.071649284, "tx": -0.0647, "ty": 0.2415, "targetID": 15, "f2": 0.115234, "f1": 0.079357, "f3": -0.088216, "y": 0.19783244, "x": -0.17908567}], [{"q1": 1.12729235, "distance": 0.3050302772, "q3": 2.021866197, "q2": 1.899615671, "tx": -0.1768, "ty": 0.1768, "targetID": 16, "f2": 0.807452, "f1": -0.092677, "f3": 0.45107, "y": 0.31126363, "x": 0.096993722}]], "block": 22}], [{"trials": [[{"q1": 0.2980375902, "distance": 0.08940235703, "q3": 1.271151217, "q2": 0.5528148536, "tx": 0.601, "ty": 0.601, "targetID": 1, "f2": 1.636707, "f1": -1.439478, "f3": -0.299645, "y": 0.5130206, "x": 0.58511269}], [{"q1": 0.4460693902, "distance": 0.3159289178, "q3": 1.233452107, "q2": 1.251002454, "tx": 0.22, "ty": 0.821, "targetID": 2, "f2": 1.488675, "f1": -0.74129, "f3": -0.337344, "y": 0.50648665, "x": 0.24987363}], [{"q1": 1.212618, "distance": 0.1868296533, "q3": 1.456379527, "q2": 0.6373865536, "tx": -0.22, "ty": 0.821, "targetID": 3, "f2": 0.722126, "f1": -1.354906, "f3": -0.114417, "y": 0.7011083, "x": -0.076712528}], [{"q1": 1.850298479, "distance": 0.2730759374, "q3": 1.570670663, "q2": 1.025310434, "tx": -0.601, "ty": 0.601, "targetID": 4, "f2": 0.084446, "f1": -0.966982, "f3": -0.000126, "y": 0.39055139, "x": -0.42698319}], [{"q1": 0.4118888902, "distance": 0.2040856549, "q3": 1.156985747, "q2": 1.322316604, "tx": 0.4596, "ty": 0.4596, "targetID": 5, "f2": 1.522856, "f1": -0.669976, "f3": -0.413811, "y": 0.50443015, "x": 0.26049899}], [{"q1": 0.8114994902, "distance": 0.0796003256, "q3": 1.198957417, "q2": 1.025561764, "tx": 0.1682, "ty": 0.6279, "targetID": 6, "f2": 1.123245, "f1": -0.966731, "f3": -0.371839, "y": 0.6451988, "x": 0.090502102}], [{"q1": 1.30717994, "distance": 0.01171020141, "q3": 1.398574217, "q2": 0.9086945536, "tx": -0.1682, "ty": 0.6279, "targetID": 7, "f2": 0.627565, "f1": -1.083598, "f3": -0.172222, "y": 0.62489638, "x": -0.17951844}], [{"q1": 1.80505955, "distance": 0.2300514976, "q3": 1.291760067, "q2": 1.613982064, "tx": -0.4596, "ty": 0.4596, "targetID": 8, "f2": 0.129685, "f1": -0.378311, "f3": -0.279036, "y": 0.25624298, "x": -0.35203786}], [{"q1": -0.09158280981, "distance": 0.06822131152, "q3": 1.175206977, "q2": 1.803357274, "tx": 0.3182, "ty": 0.3182, "targetID": 9, "f2": 2.026327, "f1": -0.188935, "f3": -0.395589, "y": 0.26174207, "x": 0.27990314}], [{"q1": 0.2982888902, "distance": 0.3369021308, "q3": 0.7823822368, "q2": 1.222853784, "tx": 0.1165, "ty": 0.4347, "targetID": 10, "f2": 1.636456, "f1": -0.769439, "f3": -0.788414, "y": 0.54609837, "x": 0.43445196}], [{"q1": 1.06439766, "distance": 0.1141951831, "q3": 1.450787487, "q2": 1.263066164, "tx": -0.1165, "ty": 0.4347, "targetID": 11, "f2": 0.870347, "f1": -0.729226, "f3": -0.120009, "y": 0.53223928, "x": -0.057114575}], [{"q1": 1.51747815, "distance": 0.09263939593, "q3": 1.387704307, "q2": 1.460483854, "tx": -0.3182, "ty": 0.3182, "targetID": 12, "f2": 0.417266, "f1": -0.531809, "f3": -0.183092, "y": 0.39305522, "x": -0.26362204}], [{"q1": 0.8691162902, "distance": 0.3083377868, "q3": 1.924790987, "q2": 1.186474134, "tx": 0.1768, "ty": 0.1768, "targetID": 13, "f2": 1.065628, "f1": -0.805819, "f3": 0.353995, "y": 0.46773632, "x": 0.074681204}], [{"q1": 0.5650728902, "distance": 0.2229906554, "q3": 1.003801687, "q2": 1.690888254, "tx": 0.0647, "ty": 0.2415, "targetID": 14, "f2": 1.369672, "f1": -0.301404, "f3": -0.566995, "y": 0.43677471, "x": 0.17236903}], [{"q1": 1.50302683, "distance": 0.03016842592, "q3": 1.722660917, "q2": 2.041427163, "tx": -0.0647, "ty": 0.2415, "targetID": 15, "f2": 0.431718, "f1": 0.049135, "f3": 0.151865, "y": 0.27086658, "x": -0.057790738}], [{"q1": 1.53362594, "distance": 0.1583782851, "q3": 1.339072457, "q2": 1.687181174, "tx": -0.1768, "ty": 0.1768, "targetID": 16, "f2": 0.401119, "f1": -0.305111, "f3": -0.231724, "y": 0.32226601, "x": -0.23943642}]], "block": 23}], [{"trials": [[{"q1": -0.8138349098, "distance": 1.034192752, "q3": 1.641859153, "q2": -0.08768044641, "tx": 0.601, "ty": 0.601, "targetID": 1, "f2": 2.748579, "f1": -2.079973, "f3": 0.071063, "y": -0.42992245, "x": 0.68317999}], [{"q1": 0.3538950902, "distance": 0.4159006882, "q3": 1.636267118, "q2": 0.7726635536, "tx": 0.22, "ty": 0.821, "targetID": 2, "f2": 1.580849, "f1": -1.219629, "f3": 0.065471, "y": 0.47446745, "x": 0.44997516}], [{"q1": 1.3469525, "distance": 0.1804911905, "q3": 1.429738817, "q2": 0.7982361536, "tx": -0.22, "ty": 0.821, "targetID": 3, "f2": 0.587792, "f1": -1.194057, "f3": -0.141058, "y": 0.64355967, "x": -0.18695459}], [{"q1": 2.10351085, "distance": 0.5632312763, "q3": 1.527128189, "q2": 1.896348414, "tx": -0.601, "ty": 0.601, "targetID": 4, "f2": -0.168766, "f1": -0.095944, "f3": -0.043668, "y": 0.1455341, "x": -0.26966892}], [{"q1": 0.1921658902, "distance": 0.04619246704, "q3": 1.799881267, "q2": 0.7517405536, "tx": 0.4596, "ty": 0.4596, "targetID": 5, "f2": 1.742579, "f1": -1.240552, "f3": 0.229085, "y": 0.4233281, "x": 0.43099767}], [{"q1": 0.1826153902, "distance": 0.6457329829, "q3": 1.414596337, "q2": 0.09997315359, "tx": 0.1682, "ty": 0.6279, "targetID": 6, "f2": 1.752129, "f1": -1.892319, "f3": -0.1562, "y": 0.36001016, "x": 0.75574244}], [{"q1": 1.62133921, "distance": 0.2348645418, "q3": 1.146367157, "q2": 0.04109975359, "tx": -0.1682, "ty": 0.6279, "targetID": 7, "f2": 0.313405, "f1": -1.951193, "f3": -0.424429, "y": 0.85050065, "x": -0.24310196}], [{"q1": 1.979480769, "distance": 0.1510751398, "q3": 1.325689267, "q2": 1.195773254, "tx": -0.4596, "ty": 0.4596, "targetID": 8, "f2": -0.044736, "f1": -0.796519, "f3": -0.245107, "y": 0.32647023, "x": -0.53101542}], [{"q1": 0.2298649902, "distance": 0.03559576907, "q3": 1.600013139, "q2": 1.528656414, "tx": 0.3182, "ty": 0.3182, "targetID": 9, "f2": 1.70488, "f1": -0.463636, "f3": 0.029217, "y": 0.29808555, "x": 0.2888322}], [{"q1": 1.00326227, "distance": 0.2008496373, "q3": 1.466621117, "q2": 2.108782914, "tx": 0.1165, "ty": 0.4347, "targetID": 10, "f2": 0.931482, "f1": 0.11649, "f3": -0.104175, "y": 0.24800755, "x": 0.042429048}], [{"q1": 1.40544896, "distance": 0.1364801404, "q3": 1.346989267, "q2": 1.893520981, "tx": -0.1165, "ty": 0.4347, "targetID": 11, "f2": 0.529296, "f1": -0.098772, "f3": -0.223807, "y": 0.30161172, "x": -0.14673803}], [{"q1": 1.68586752, "distance": 0.5037726766, "q3": 0.7226291468, "q2": 0.4058700536, "tx": -0.3182, "ty": 0.3182, "targetID": 12, "f2": 0.248877, "f1": -1.586423, "f3": -0.848167, "y": 0.81311158, "x": -0.41227145}], [{"q1": 1.27695782, "distance": 0.3963628311, "q3": 1.396563597, "q2": 1.553914814, "tx": 0.1768, "ty": 0.1768, "targetID": 13, "f2": 0.657787, "f1": -0.438378, "f3": -0.174233, "y": 0.41033866, "x": -0.14345488}], [{"q1": 1.18710827, "distance": 0.1713970015, "q3": 1.446137927, "q2": 1.814038684, "tx": 0.0647, "ty": 0.2415, "targetID": 14, "f2": 0.747636, "f1": -0.178254, "f3": -0.124658, "y": 0.33522767, "x": -0.078799324}], [{"q1": 1.2001773, "distance": 0.1047462973, "q3": 1.447645897, "q2": 1.779418334, "tx": -0.0647, "ty": 0.2415, "targetID": 15, "f2": 0.734567, "f1": -0.212874, "f3": -0.12315, "y": 0.34183969, "x": -0.094762159}], [{"q1": 1.52765691, "distance": 0.10098626, "q3": 1.302378647, "q2": 1.864429834, "tx": -0.1768, "ty": 0.1768, "targetID": 16, "f2": 0.407088, "f1": -0.127863, "f3": -0.268418, "y": 0.27527646, "x": -0.19917435}]], "block": 24}]]}]], "condition": "H2"}]], "type": "human", "subjectID": "P_1"}}
